# Supplementary material for: Quantitative proteomic analysis of local and systemic extracellular vesicles during Eimeria falciformis infectious cycle in the host
Source: Parasit Vectors. 2023 Sep 27;16:339. doi: 10.1186/s13071-023-05906-x (PMC10523797; doi:10.1186/s13071-023-05906-x)
Supplement: Supplementary file 2 — Additional file 2: Protein peptide sequence [file 13071_2023_5906_MOESM2_ESM.xlsx]

## Sheet: sEVs_peptides
Annotated Sequence	Modifications	Qvality PEP	Qvality q-value	# Protein Groups	# Proteins	# PSMs	Master Protein Accessions	Positions in Master Proteins	# Missed Cleavages	Theo. MH+ [Da]	Abundance Ratio: (F1, 127N) / (F1, 126)	Abundance Ratio: (F1, 127C) / (F1, 126)	Abundance Ratio: (F1, 128N) / (F1, 126)	Abundance Ratio: (F1, 128C) / (F1, 126)	Abundance Ratio: (F1, 129N) / (F1, 126)	Abundance Ratio: (F1, 129C) / (F1, 126)	Abundance Ratio: (F1, 130N) / (F1, 126)	Abundance Ratio: (F1, 130C) / (F1, 126)	Abundance Ratio: (F1, 131N) / (F1, 126)	Abundance Ratio: (F1, 131C) / (F1, 126)	Abundance Ratio: (F1, 132N) / (F1, 126)	Abundance Ratio: (F1, 132C) / (F1, 126)	Abundance Ratio: (F1, 133N) / (F1, 126)	Abundance Ratio: (F1, 133C) / (F1, 126)	Abundances (Grouped): F1, 126	Abundances (Grouped): F1, 127N	Abundances (Grouped): F1, 127C	Abundances (Grouped): F1, 128N	Abundances (Grouped): F1, 128C	Abundances (Grouped): F1, 129N	Abundances (Grouped): F1, 129C	Abundances (Grouped): F1, 130N	Abundances (Grouped): F1, 130C	Abundances (Grouped): F1, 131N	Abundances (Grouped): F1, 131C	Abundances (Grouped): F1, 132N	Abundances (Grouped): F1, 132C	Abundances (Grouped): F1, 133N	Abundances (Grouped): F1, 133C	Quan Info	Found in Sample: [S1] F1: 126, Control	Found in Sample: [S2] F1: 127N, Sample	Found in Sample: [S3] F1: 127C, Sample	Found in Sample: [S4] F1: 128N, Sample	Found in Sample: [S5] F1: 128C, Sample	Found in Sample: [S6] F1: 129N, Sample	Found in Sample: [S7] F1: 129C, Sample	Found in Sample: [S8] F1: 130N, Sample	Found in Sample: [S9] F1: 130C, Sample
[K].AAAFEDQENETVVVK.[E]	1xTMTpro [K15]; 1xTMTpro [N-Term]	5.76769e-06	0.000210974	1	1	2	P26039	P26039 [2477-2491]	0	2258.22	0.587	0.697	0.603	0.606	0.808	0.605	0.584	0.541	0.71	0.641	0.803	0.581	0.637	0.709	148.4	87.1	103.4	89.4	89.9	119.9	89.8	86.7	80.2	105.3	95.2	119.1	86.1	94.4	105.2		High	High	High	High	High	High	High	High	High
[R].LTAQPAPSPEDLTLSMSTIMWLTK.[Q]	1xTMTpro [K24]; 1xTMTpro [N-Term]	4.02428e-08	0.000210974	1	1	8	P28665	P28665 [1219-1242]	0	3239.76	1.847	1.598	1.174	1.322	1.075	1.568	1.49	1.512	0.932	0.997	0.915	0.4	0.432	0.361	90.2	166.7	144.2	105.9	119.3	97	141.5	134.4	136.5	84.1	90	82.5	36.1	39	32.6		High	High	High	High	High	High	High	High	High
[R].LSYAEDLQMDWDGR.[G]	1xTMTpro [N-Term]	5.85559e-07	0.000210974	1	1	1	Q8CIZ8	Q8CIZ8 [492-505]	0	2002.95	0.967	0.903	0.732	0.651	0.651	0.633	0.513	0.746	0.496	0.522	0.538	0.296	0.289	0.35	161.5	156.2	145.9	118.3	105.1	105.2	102.3	82.9	120.5	80.1	84.3	86.8	47.8	46.6	56.5		High	High	High	High	High	High	High	High	High
[R].ISVYYNEAYGK.[K]	1xTMTpro [K11]; 1xTMTpro [N-Term]	9.47742e-06	0.000210974	1	1	4	A2AQ07	A2AQ07 [47-57]	0	1915.05	0.692	0.82	0.749	0.617	0.711	0.501	0.67	0.466	0.605	0.545	0.747	0.399	0.355	0.309	163.3	113	133.9	122.3	100.7	116.1	81.8	109.5	76.1	98.8	89	122	65.1	58	50.4		High	High	High	High	High	High	High	High	High
[K].LSVSQVVHK.[A]	1xTMTpro [K9]; 1xTMTpro [N-Term]	3.72166e-06	0.000210974	1	1	13	P07759	P07759 [352-360]	0	1605	0.945	0.782	0.574	0.555	0.969	0.474	0.483	0.5	0.5	0.465	0.36	0.399	0.342	0.491	169.7	160.4	132.6	97.4	94.2	164.4	80.5	81.9	84.8	84.8	79	61.1	67.7	58.1	83.3		High	High	High	High	High	High	High	High	High
[K].ISVSEEFCSFYLK.[I]	1xCarbamidomethyl [C8]; 1xTMTpro [K13]; 1xTMTpro [N-Term]	1.19739e-07	0.000210974	1	1	3	P06684	P06684 [1372-1384]	0	2217.18	1.654	1.468	1.798	1.875	1.493	2.164	2.473	2.074	1.599	1.65	1.569	1.022	0.98	0.862	63.3	104.8	93	113.9	118.8	94.6	137.1	156.6	131.4	101.3	104.5	99.4	64.7	62.1	54.6		High	High	High	High	High	High	High	High	High
[R].LSVQSSPECIVGK.[F]	1xCarbamidomethyl [C9]; 1xTMTpro [K13]; 1xTMTpro [N-Term]	0.000435024	0.000210974	1	1	2	Q8BH61	Q8BH61 [145-157]	0	2012.13	0.886	0.876	0.729	1.17	0.872	0.673	0.869	0.713	0.617	0.677	0.707	1.84	1.623	1.584	101.1	89.6	88.6	73.7	118.3	88.2	68	87.9	72.1	62.4	68.5	71.5	186	164.1	160.2		High	High	High	High	High	High	High	High	High
[K].LSVLCQDNYLTQDSEEMVCKDGR.[W]	2xCarbamidomethyl [C5; C19]; 1xTMTpro [K20]; 1xTMTpro [N-Term]	9.34759e-06	0.000210974	1	1	4	P06909	P06909 [832-854]	1	3368.64	0.901	1.259	0.809	0.858	0.968	1.516	0.682	1.126	0.638	0.906	0.814	0.303	0.662	0.47	116.2	104.7	146.2	94	99.7	112.4	176.2	79.2	130.8	74.1	105.2	94.6	35.2	76.9	54.6		High	High	High	High	High	High	High	High	High
[K].LSVLCQDNYLTQDSEEMVCK.[D]	2xCarbamidomethyl [C5; C19]; 1xOxidation [M17]; 1xTMTpro [K20]; 1xTMTpro [N-Term]	7.77884e-08	0.000210974	1	1	12	P06909	P06909 [832-851]	0	3056.49	1.469	1.14	1.724	1.726	1.371	2.329	2.264	2.185	2.674	3.11	2.633	1.341	1.501	1.44	53.7	79	61.3	92.7	92.8	73.7	125.2	121.7	117.4	143.7	167.2	141.5	72.1	80.7	77.4		High	High	High	High	High	High	High	High	High
[K].LSVLCQDNYLTQDSEEMVCK.[D]	2xCarbamidomethyl [C5; C19]; 1xTMTpro [K20]; 1xTMTpro [N-Term]	4.13255e-07	0.000210974	1	1	5	P06909	P06909 [832-851]	0	3040.49	1.298	1.089	1.711	1.699	1.472	2.107	1.797	1.924	2.336	2.563	2.045	1.434	1.363	1.158	60	77.9	65.4	102.6	102	88.3	126.5	107.8	115.5	140.2	153.8	122.7	86	81.8	69.5		High	High	High	High	High	High	High	High	High
[K].LSVEALNSLTGEFK.[G]	1xTMTpro [K14]; 1xTMTpro [N-Term]	9.59603e-05	0.000210974	1	1	2	P07310	P07310 [157-170]	0	2116.21																														No Quan Values	High	High	High	High	High	High	High	High	High
[K].LSTSFSITQNMFCAGYEAK.[L]	1xCarbamidomethyl [C13]; 1xTMTpro [K19]; 1xTMTpro [N-Term]	1.42622e-06	0.000210974	1	1	1	O88947	O88947 [389-407]	0	2763.4	0.59	1.005	1.054	0.74	0.568	0.849	0.886	0.801	0.608	0.669	0.886	0.678	0.447	0.613	131.7	77.6	132.3	138.8	97.4	74.8	111.8	116.7	105.4	80	88	116.6	89.2	58.9	80.7		High	High	High	High	High	High	High	High	High
[R].ISTGGGETGETLQK.[F]	1xTMTpro [K14]; 1xTMTpro [N-Term]	0.000256994	0.000210974	1	1	1	Q62009	Q62009 [767-780]	0	1986.1	1.203	1.127	1.7	1.413	1.679	1.268	1.522	1.185	1.599	0.901	1.54	1.202	1.389	1.38	74.6	89.7	84	126.8	105.4	125.2	94.6	113.6	88.4	119.3	67.2	114.9	89.7	103.6	102.9		High	High	High	High	High	High	High	High	High
[R].LSSYFSQSK.[K]	1xTMTpro [K9]; 1xTMTpro [N-Term]	0.000329292	0.000210974	1	1	2	P06683	P06683 [281-289]	0	1654.93	0.946	0.999	0.582	0.686	0.592	0.8	0.74	0.78	0.569	0.593	0.616	0.534	0.51	0.496	143.6	135.9	143.5	83.6	98.6	85	114.9	106.3	112	81.7	85.2	88.5	76.7	73.2	71.3		High	High	High	High	High	High	High	High	High
[R].LSSSDEEDFLYVDIKGPTHEFSK.[R]	2xTMTpro [K15; K23]; 1xTMTpro [N-Term]	2.42579e-09	0.000210974	1	1	1	P28665	P28665 [94-116]	1	3555.87	1.541	1.851	1.239	0.961	1.116	2.537	1.194	1.418	0.817	1.022	0.614	0.281	0.509	0.331	91.3	140.7	168.9	113.1	87.8	101.9	231.6	109	129.4	74.6	93.3	56.1	25.7	46.5	30.2		High	High	High	High	High	High	High	High	High
[R].LSSSDEEDFLYVDIK.[G]	1xTMTpro [K15]; 1xTMTpro [N-Term]	2.19529e-06	0.000210974	1	1	6	P28665	P28665 [94-108]	0	2368.24	1.708	1.604	1.227	1.276	1.092	1.553	1.317	1.412	1.021	1.097	0.958	0.458	0.471	0.456	90.1	153.9	144.5	110.5	114.9	98.4	139.9	118.6	127.2	91.9	98.9	86.3	41.3	42.4	41.1		High	High	High	High	High	High	High	High	High
[R].LSSMQAGTK.[E]	1xTMTpro [K9]; 1xTMTpro [N-Term]	3.10095e-05	0.000210974	1	1	2	O88968	O88968 [60-68]	0	1530.88	0.942	0.896	0.686	0.858	0.658	0.775	0.858	0.827	0.647	0.882	0.762	0.84	0.838	0.819	122.1	115	109.4	83.7	104.7	80.3	94.6	104.8	101	79	107.6	93	102.5	102.2	100		High	High	High	High	High	High	High	High	High
[K].LSSGDDFVLLSLEVPLEDVR.[S]	1xTMTpro [N-Term]	3.59545e-06	0.000210974	1	1	3	P01029	P01029 [74-93]	0	2507.36																														No Quan Values	High	High	High	High	High	High	High	High	High
[R].LTAQPAPSPEDLTLSMSTIMWLTK.[Q]	1xOxidation [M]; 1xTMTpro [K24]; 1xTMTpro [N-Term]	6.5236e-08	0.000210974	1	1	18	P28665	P28665 [1219-1242]	0	3255.75	1.392	1.32	0.981	1.148	0.932	1.27	1.048	1.093	0.639	0.8	0.675	0.261	0.274	0.29	114.3	159.1	150.9	112.1	131.2	106.6	145.2	119.8	124.9	73.1	91.5	77.1	29.8	31.3	33.1		High	High	High	High	High	High	High	High	High
[R].LTAQPAPSPEDLTLSMSTIMWLTK.[Q]	2xOxidation [M16; M20]; 1xTMTpro [K24]; 1xTMTpro [N-Term]	0.000101012	0.000210974	1	1	15	P28665	P28665 [1219-1242]	0	3271.74	1.193	1.276	0.894	0.874	0.945	1.007	0.781	1.04	0.623	0.599	0.552	0.284	0.28	0.321	128.5	153.3	164.1	115	112.3	121.5	129.4	100.4	133.6	80.1	77	70.9	36.5	36	41.3		High	High	High	High	High	High	High	High	High
[R].LTAQPAPSPEDLTLSR.[S]	1xTMTpro [N-Term]	1.79714e-06	0.000210974	1	1	6	P28666	P28666 [1194-1209]	0	2000.1	1.383	1.348	1.598	1.639	1.261	1.933	1.569	1.661	0.973	1.192	1.018	0.646	0.755	0.715	80.3	111	108.2	128.3	131.6	101.2	155.1	125.9	133.3	78.1	95.6	81.7	51.8	60.6	57.3		High	High	High	High	High	High	High	High	High
[R].ITASMAHNR.[E]	1xTMTpro [N-Term]	0.000351974	0.000210974	1	1	1	P04919	P04919 [309-317]	0	1304.71	0.64	0.735	0.48	0.737	0.841	0.569	0.557	0.57	0.456	0.54	0.486	0.974	0.96	0.927	143.2	91.7	105.3	68.8	105.5	120.5	81.5	79.8	81.6	65.4	77.3	69.6	139.5	137.5	132.8		High	High	High	High	High	High	High	High	High
[K].LTGKQEEDLANINQWVK.[E]	2xTMTpro [K4; K17]; 1xTMTpro [N-Term]	8.81694e-09	0.000210974	1	1	3	Q61247	Q61247 [193-209]	1	2898.65	0.888	0.994	0.859	1.007	0.794	0.851	0.698	0.89	0.602	0.829	0.759	0.557	0.506	0.443	128.5	114	127.7	110.3	129.4	102	109.3	89.7	114.3	77.3	106.5	97.5	71.5	65	57		High	High	High	High	High	High	High	High	High
[K].ITFELIYQELLQR.[R]	1xTMTpro [N-Term]	6.14624e-05	0.000210974	1	1	8	A6X935	A6X935 [140-152]	0	1970.13	1.047	1.038	0.974	1.153	1.036	0.989	1.155	1.164	1.456	1.276	1.349	1.26	1.145	1.278	86.6	90.7	89.9	84.4	99.8	89.7	85.6	100	100.8	126.1	110.5	116.8	109.1	99.2	110.7		High	High	High	High	High	High	High	High	High
[K].ITFDDYIACCVK.[L]	2xCarbamidomethyl [C9; C10]; 1xTMTpro [K12]; 1xTMTpro [N-Term]	0.000148522	0.000210974	1	1	2	Q6P069	Q6P069 [154-165]	0	2113.1	0.764	0.884	0.779	0.584	0.644	0.688	0.827	0.518	0.925	0.596	0.682	0.935	1.029	1.122	125.2	95.7	110.7	97.6	73.2	80.7	86.1	103.6	64.9	115.8	74.7	85.4	117.1	128.8	140.5		High	High	High	High	High	High	High	High	High
[R].ITEVWGIPSPIDTVFTR.[C]	1xTMTpro [N-Term]	2.76619e-06	0.000210974	1	1	2	Q9JM99	Q9JM99 [834-850]	0	2235.23	1.117	1.136	1.225	1.259	1.099	1.663	1.739	1.441	2.358	2.473	2.578	0.88	1.002	1.047	68.1	76.1	77.4	83.5	85.8	74.9	113.3	118.5	98.2	160.6	168.5	175.6	60	68.3	71.3		High	High	High	High	High	High	High	High	High
[K].LTEVQSIITATSANTELVLETLSQMDDLEEFLSK.[D]	1xOxidation [M25]; 1xTMTpro [K34]; 1xTMTpro [N-Term]	1.24236e-06	0.000210974	1	1	2	Q61703	Q61703 [538-571]	0	4393.31	1.191	1.311	1.525	1.298	1.278	1.002	0.4	1.27	0.8	1.191	0.777	0.01	0.159	0.01	113.6	135.4	148.9	173.3	147.5	145.2	113.9	45.5	144.3	90.9	135.3	88.2		18.1			High	High	High	High	High	High	High	High	High
[K].LTEVPALVHKDTVVK.[S]	2xTMTpro [K10; K15]; 1xTMTpro [N-Term]	3.12819e-08	0.000210974	1	1	8	Q61838	Q61838 [899-913]	1	2561.58	1.506	2.274	2.111	1.522	1.993	3.191	2.76	2.242	2.48	2.15	2.539	1.358	4.728	1.321	45.2	68.1	102.8	95.5	68.8	90.1	144.3	124.8	101.4	112.1	97.2	114.8	61.4	213.8	59.7		High	High	High	High	High	High	High	High	High
[K].LTEVPALVHK.[D]	1xTMTpro [K10]; 1xTMTpro [N-Term]	2.42907e-07	0.000210974	1	1	63	Q61838	Q61838 [899-908]	0	1715.07	2.095	1.932	2.872	1.934	2.506	2.239	4.042	2.299	5.326	2.497	5.149	3.98	4.125	4.341	32.4	67.8	62.5	93	62.6	81.1	72.5	130.8	74.4	172.4	80.8	166.7	128.8	133.5	140.5		High	High	High	High	High	High	High	High	High
[K].ITESIGCVMTGMTADSR.[S]	1xCarbamidomethyl [C7]; 1xTMTpro [N-Term]	4.00618e-07	0.000210974	1	1	2	Q9QUM9	Q9QUM9 [72-88]	0	2133.03	1.545	1.481	2.571	2.009	2.282	1.957	2.881	2.311	3.274	2.611	3.738	2.205	2.235	2.131	43.8	67.7	64.9	112.7	88	100	85.8	126.2	101.3	143.5	114.4	163.8	96.6	97.9	93.4		High	High	High	High	High	High	High	High	High
[R].LSSEQLNPSVFVGLR.[L]	1xTMTpro [N-Term]	1.43272e-07	0.000210974	1	1	1	O88968	O88968 [45-59]	0	1950.1	0.985	1.019	0.725	1.022	0.753	0.856	0.987	0.958	1.101	0.943	1.01	0.412	0.396	0.438	119	117.2	121.3	86.2	121.7	89.6	101.9	117.5	114	131.1	112.2	120.1	49	47.1	52.1		High	High	High	High	High	High	High	High	High
[R].LTEQYKELLQSFQSK.[M]	2xTMTpro [K6; K15]; 1xTMTpro [N-Term]	1.25309e-05	0.000210974	1	1	1	Q06890	Q06890 [336-350]	1	2754.59	0.897	1.393	0.959	0.726	0.965	1.979	1.022	1.08	0.804	0.892	0.578	0.552	0.891	0.742	103.6	92.9	144.3	99.4	75.2	99.9	205	105.8	111.9	83.3	92.4	59.9	57.2	92.3	76.9		High	High	High	High	High	High	High	High	High
[R].LTELATQK.[G]	1xTMTpro [K8]; 1xTMTpro [N-Term]	0.00036996	0.000210974	1	1	2	A2AEP0	A2AEP0 [146-153]	0	1511.93	0.671	0.833	1.819	10.646	1.761	3.298	0.791	2.924	0.94	2.261	1.321	3.786	4.306	3.775	37.4	25.1	31.1	68	397.9	65.8	123.3	29.6	109.3	35.1	84.5	49.4	141.5	160.9	141.1		High	High	High	High	High	High	High	High	High
[R].ITDVTSGLLGGEDGR.[V]	1xTMTpro [N-Term]	3.45741e-08	0.000210974	1	1	4	O70362	O70362 [740-754]	0	1793.96	1.57	1.507	1.192	1.572	0.991	1.421	1.194	1.444	0.9	1.119	0.896	0.458	0.442	0.472	92.7	145.6	139.7	110.5	145.7	91.9	131.8	110.7	133.9	83.4	103.8	83	42.4	41	43.8		High	High	High	High	High	High	High	High	High
[R].ITDNMFCAGFK.[V]	1xCarbamidomethyl [C7]; 1xTMTpro [K11]; 1xTMTpro [N-Term]	9.09324e-06	0.000210974	1	1	5	P19221	P19221 [541-551]	0	1912	1.615	1.481	1.768	1.707	1.476	1.718	1.989	1.708	1.984	1.869	1.931	0.703	0.709	0.613	67.4	108.8	99.7	119.1	115	99.4	115.7	134	115	133.6	125.9	130	47.4	47.7	41.3		High	High	High	High	High	High	High	High	High
[R].ITDNDVLIAIDSAK.[I]	1xTMTpro [K14]; 1xTMTpro [N-Term]	1.20646e-05	0.000210974	1	1	2	E9Q414	E9Q414 [2150-2163]	0	2096.21	1.023	1.002	0.488	0.539	0.533	0.49	0.443	0.639	0.603	0.968	0.647	0.714	0.598	0.655	145	148.3	145.3	70.8	78.2	77.3	71.1	64.3	92.7	87.4	140.4	93.8	103.5	86.8	95		High	High	High	High	High	High	High	High	High
[K].LTCQCLGFGSGHFR.[C]	2xCarbamidomethyl [C3; C5]; 1xTMTpro [N-Term]	9.86997e-08	0.000210974	1	1	2	P11276	P11276 [2321-2334]	0	1943.95	1.226	1.425	1.512	1.416	1.564	1.643	2.386	1.553	3.154	2.304	2.924	3.466	3.182	3.25	46.9	57.4	66.8	70.8	66.4	73.3	77	111.8	72.8	147.8	108	137	162.4	149.1	152.3		High	High	High	High	High	High	High	High	High
[R].ITCPPPPVPK.[F]	1xCarbamidomethyl [C3]; 1xTMTpro [K10]; 1xTMTpro [N-Term]	6.33904e-05	0.000210974	1	1	9	Q01339	Q01339 [140-149]	0	1714.02	0.841	0.812	0.698	0.678	0.664	0.662	0.665	0.699	0.682	0.592	0.688	0.448	0.475	0.438	149.4	125.7	121.3	104.3	101.3	99.2	98.8	99.3	104.4	101.9	88.4	102.7	66.9	71	65.4		High	High	High	High	High	High	High	High	High
[K].ITCPNVDGYFPSSVKPSVTWYK.[G]	1xCarbamidomethyl [C3]; 2xTMTpro [K15; K22]; 1xTMTpro [N-Term]	5.81532e-07	0.000210974	1	1	7	Q61730	Q61730 [158-179]	0	3457.86	0.947	0.978	0.596	0.586	0.559	0.493	0.506	0.615	0.43	0.473	0.409	0.2	0.22	0.254	181.5	171.8	177.6	108.1	106.4	101.5	89.4	91.8	111.5	78.1	85.8	74.3	36.3	39.9	46		High	High	High	High	High	High	High	High	High
[R].LTATAGDSPLLIGADNVLELK.[I]	1xTMTpro [K21]; 1xTMTpro [N-Term]	1.41308e-07	0.000210974	1	1	2	Q9QUM0	Q9QUM0 [644-664]	0	2719.57	0.574	0.708	0.359	0.472	0.578	0.377	0.25	0.415	0.286	0.302	0.304	0.285	0.285	0.324	230.1	132.1	163	82.6	108.6	133	86.8	57.5	95.6	65.7	69.5	70	65.6	65.5	74.5		High	High	High	High	High	High	High	High	High
[K].ITENMFCAGYMDGTK.[D]	1xCarbamidomethyl [C7]; 1xTMTpro [K15]; 1xTMTpro [N-Term]	1.03307e-05	0.000210974	1	1	2	P70375	P70375 [364-378]	0	2346.14	1.114	0.918	0.87	0.892	1.226	0.88	1.007	0.987	1.44	1.397	1.328	1.138	1.114	0.958	92.2	102.7	84.6	80.2	82.2	113	81.2	92.8	91	132.8	128.8	122.5	104.9	102.7	88.3		High	High	High	High	High	High	High	High	High
[R].ITGLDPAGPNFEYAEAPSR.[L]	1xTMTpro [N-Term]	1.46841e-05	0.000210974	1	1	1	P11152	P11152 [179-197]	0	2309.17																														No Quan Values	High	High	High	High	High	High	High	High	High
[K].LSSCTYSIR.[L]	1xCarbamidomethyl [C4]; 1xTMTpro [N-Term]	0.000436459	0.000210974	1	1	1	Q91WP0	Q91WP0 [208-216]	0	1390.73	1.215	1.069	1.825	1.884	1.114	1.637	2.306	1.41	1.734	1.343	2.058	0.817	0.846	0.602	71.9	87.4	76.9	131.2	135.5	80.1	117.7	165.8	101.4	124.7	96.5	148	58.8	60.8	43.3		High	High	High	High	High	High	High	High	High
[R].LSQTFPNADFAEITKLATDLTK.[V]	2xTMTpro [K15; K22]; 1xTMTpro [N-Term]	7.5507e-05	0.000210974	1	1	3	P07724	P07724 [243-264]	1	3336.89	0.946	1.197	0.978	0.704	1.4	1.598	0.477	0.886	0.494	0.58	0.501	0.358	0.351	0.475	125.6	118.8	150.3	122.8	88.4	175.8	200.7	59.9	111.2	62.1	72.9	62.9	45	44	59.6		High	High	High	High	High	High	High	High	High
[R].LSGLLDLALEK.[D]	1xTMTpro [K11]; 1xTMTpro [N-Term]	6.99662e-06	0.000210974	1	1	1	P00687	P00687 [177-187]	0	1780.11	1.138	1.11	0.826	1	0.812	0.814	0.864	0.899	1.01	0.798	1.089	0.338	0.323	0.336	121.4	138.2	134.7	100.3	121.5	98.6	98.8	104.9	109.1	122.6	96.9	132.2	41	39.2	40.8		High	High	High	High	High	High	High	High	High
[R].LSGALSEDPHFPK.[V]	1xTMTpro [K13]; 1xTMTpro [N-Term]	8.22602e-05	0.000210974	1	1	2	Q8BND5	Q8BND5 [491-503]	0	2006.12	1.744	1.186	1.645	1.507	3.572	1.494	1.649	1.279	3.072	1.976	1.325	1.472	1.082	1.602	58.6	102.2	69.5	96.4	88.3	209.3	87.5	96.6	74.9	180	115.8	77.6	86.2	63.4	93.8		High	High	High	High	High	High	High	High	High
[K].LSFWGEHTGQLYSK.[F]	1xTMTpro [K14]; 1xTMTpro [N-Term]	1.57631e-06	0.000210974	1	1	3	E9Q414	E9Q414 [1918-1931]	0	2261.22	1.133	0.982	0.573	0.616	0.925	0.73	0.713	0.801	1.085	1.097	0.968	1.067	0.795	1.149	110	124.7	108	63.1	67.8	101.7	80.3	78.4	88.1	119.4	120.6	106.5	117.4	87.4	126.5		High	High	High	High	High	High	High	High	High
[K].LSFVNVDTHFR.[Q]	1xTMTpro [N-Term]	1.29935e-06	0.000210974	1	1	10	Q6GQT1	Q6GQT1 [356-366]	0	1638.89	1.099	0.993	1.302	1.281	1.189	1.434	1.859	1.35	3.437	5.029	4.977	13.83	13.415	14.717	22.4	24.6	22.3	29.2	28.7	26.7	32.2	41.7	30.3	77	112.7	111.6	310	300.7	329.9		High	High	High	High	High	High	High	High	High
[K].LSFFCLAGYATESGKQEEQIR.[C]	1xCarbamidomethyl [C5]; 1xTMTpro [K15]; 1xTMTpro [N-Term]	1.62953e-08	0.000210974	1	1	2	Q07968	Q07968 [56-76]	1	3042.59	0.713	0.85	0.66	0.704	0.601	0.547	0.527	0.485	0.473	0.427	0.548	0.508	0.391	0.376	170.3	121.4	144.8	112.3	119.8	102.4	93.1	89.7	82.6	80.6	72.7	93.3	86.5	66.6	64		High	High	High	High	High	High	High	High	High
[K].LSFFCLAGYATESGK.[Q]	1xCarbamidomethyl [C5]; 1xTMTpro [K15]; 1xTMTpro [N-Term]	4.05688e-06	0.000210974	1	1	2	Q07968	Q07968 [56-70]	0	2259.2	0.903	0.822	0.924	0.783	0.742	0.568	0.587	0.552	0.774	0.692	0.628	1.213	1.01	1.806	115.3	104.2	94.9	106.6	90.4	85.6	65.5	67.7	63.7	89.3	79.8	72.4	139.9	116.5	208.3		High	High	High	High	High	High	High	High	High
[K].LSFEGELTK.[S]	1xTMTpro [K9]; 1xTMTpro [N-Term]	0.00024026	0.000210974	1	1	2	P97298	P97298 [318-326]	0	1631.95	0.882	1.059	0.821	0.847	0.97	0.583	0.663	0.703	0.721	0.513	0.496	0.934	0.725	0.923	126.7	111.7	134.2	104	107.3	122.8	73.8	84	89.1	91.4	65	62.8	118.3	91.8	117		High	High	High	High	High	High	High	High	High
[K].ISFDPQDTFESEFYLDEKR.[S]	1xTMTpro [K18]; 1xTMTpro [N-Term]	3.04939e-10	0.000210974	2	2	7	P07759; Q03734	P07759 [218-236]; Q03734 [217-235]	1	2974.5	0.726	0.865	0.454	0.435	0.482	0.395	0.334	0.433	0.306	0.343	0.304	0.154	0.144	0.157	229.6	166.8	198.6	104.2	100	110.6	90.7	76.7	99.4	70.3	78.8	69.7	35.3	33.1	36.1	Shared	High	High	High	High	High	High	High	High	High
[K].ISFDPQDTFESEFYLDEK.[R]	1xTMTpro [K18]; 1xTMTpro [N-Term]	2.00918e-07	0.000210974	2	2	22	P07759; Q03734	P07759 [218-235]; Q03734 [217-234]	0	2818.4	0.759	0.78	0.538	0.533	0.587	0.412	0.448	0.493	0.408	0.428	0.367	0.293	0.286	0.285	197	149.5	153.7	105.9	105.1	115.6	81.2	88.2	97.1	80.3	84.2	72.2	57.8	56.3	56.1	Shared	High	High	High	High	High	High	High	High	High
[K].LSENNIQTIFAVTEEFQPVYK.[E]	1xTMTpro [K21]; 1xTMTpro [N-Term]	2.36025e-06	0.000210974	1	1	4	P09055	P09055 [326-346]	0	3078.66																														No Quan Values	High	High	High	High	High	High	High	High	High
[R].LSEGFSIHTR.[D]	1xTMTpro [N-Term]	4.25556e-05	0.000210974	1	1	1	O09061	O09061 [56-65]	0	1450.8	0.907	0.995	1.337	1.031	1.582	0.898	1.692	1.124	1.635	1.323	1.432	1.214	1.338	1.456	79.1	71.8	78.7	105.7	81.6	125.1	71.1	133.8	88.9	129.3	104.7	113.2	96	105.8	115.2		High	High	High	High	High	High	High	High	High
[R].LSEDQEDCILYSSWLAEK.[H]	1xCarbamidomethyl [C8]; 1xTMTpro [K18]; 1xTMTpro [N-Term]	2.75986e-07	0.000210974	1	1	12	P28665	P28665 [627-644]	0	2794.41	1.845	1.581	1.511	1.54	1.392	1.771	2.02	1.499	1.733	1.345	1.478	0.891	0.895	0.966	69.9	128.9	110.5	105.6	107.6	97.2	123.7	141.2	104.8	121.1	94	103.3	62.3	62.5	67.5		High	High	High	High	High	High	High	High	High
[K].ISEDCLYLNIYSPADLTK.[S]	1xCarbamidomethyl [C5]; 1xTMTpro [K18]; 1xTMTpro [N-Term]	2.56965e-08	0.000210974	1	1	5	P23953	P23953 [112-129]	0	2723.45	1.103	1.065	1.07	1.234	1.013	0.865	0.845	0.918	0.353	0.429	0.38	0.188	0.155	0.205	138.6	152.9	147.6	148.3	171.1	140.5	119.8	117.2	127.2	48.9	59.4	52.6	26.1	21.4	28.4		High	High	High	High	High	High	High	High	High
[K].LSEALTDFSVK.[L]	1xTMTpro [K11]; 1xTMTpro [N-Term]	1.29488e-06	0.000210974	1	1	13	P97290	P97290 [147-157]	0	1818.05	1.029	1.08	1.008	0.926	0.946	1.14	1.093	1.182	0.838	0.891	0.845	0.297	0.302	0.278	116.7	120.1	126	117.7	108	110.4	133	127.6	137.9	97.8	103.9	98.6	34.7	35.2	32.5		High	High	High	High	High	High	High	High	High
[K].ISDPLMYVGTMSVR.[T]	1xOxidation [M]; 1xTMTpro [N-Term]	7.24639e-05	0.000210974	1	1	8	Q8CG14	Q8CG14 [480-493]	0	1888.98	1.251	1.244	1.26	1.235	1.3	1.536	1.773	1.591	1.35	1.325	1.433	0.733	0.746	0.844	80.6	100.8	100.2	101.5	99.5	104.7	123.7	142.9	128.1	108.7	106.7	115.5	59	60.1	68		High	High	High	High	High	High	High	High	High
[K].ISDPLMYVGTMSVR.[T]	1xTMTpro [N-Term]	3.04803e-05	0.000210974	1	1	2	Q8CG14	Q8CG14 [480-493]	0	1872.99	1.703	1.757	1.432	1.629	1.495	1.989	2.025	2.302	1.879	1.297	1.648	0.679	0.854	0.644	67.2	114.4	118	96.2	109.4	100.4	133.6	136	154.6	126.2	87.1	110.7	45.6	57.4	43.3		High	High	High	High	High	High	High	High	High
[K].LSCETHDLK.[E]	1xCarbamidomethyl [C3]; 1xTMTpro [K9]; 1xTMTpro [N-Term]	0.000565197	0.000210974	1	1	1	P42703	P42703 [334-342]	0	1710.93	1.214	1.109	1.355	1.169	1.326	1.069	1.201	0.887	0.524	0.664	0.599	0.393	0.365	0.316	113.7	138.1	126.1	154.1	133	150.7	121.6	136.5	100.9	59.6	75.4	68.1	44.7	41.5	35.9		High	High	High	High	High	High	High	High	High
[R].ISGLIYEETR.[G]	1xTMTpro [N-Term]	0.000155765	0.000210974	1	1	2	P62806	P62806 [47-56]	0	1484.83	0.603	0.742	0.48	0.297	0.596	0.407	0.576	0.454	0.645	1.043	0.629	0.407	0.452	0.371	172.4	103.9	127.8	82.8	51.2	102.8	70.2	99.2	78.3	111.2	179.7	108.4	70.2	78	64		High	High	High	High	High	High	High	High	High
[R].LSGQMFSTGSGNTYAYGVMDSGYR.[Q]	1xTMTpro [N-Term]	7.29625e-05	0.000210974	1	1	1	P28063	P28063 [193-216]	0	2853.31																														No Quan Values	High	High	High	High	High	High	High	High	High
[K].ISHTEEDCLTFK.[V]	1xCarbamidomethyl [C8]; 1xTMTpro [K12]; 1xTMTpro [N-Term]	2.29309e-08	0.000210974	1	1	15	P01027	P01027 [1451-1462]	0	2088.09	1.206	1.155	1.509	1.565	1.595	1.6	1.55	1.52	1.581	1.681	1.281	0.97	0.941	1.012	74.4	89.7	85.9	112.2	116.4	118.6	119	115.3	113.1	117.6	125	95.3	72.2	70	75.3		High	High	High	High	High	High	High	High	High
[R].LSKPADITDVVKPIALPTK.[E]	3xTMTpro [K3; K12; K19]; 1xTMTpro [N-Term]	3.20954e-05	0.000210974	1	2	1	P36369	P36369 [126-144]	0	3223.02	1.043	1.006	0.869	1.083	0.774	3.322	1.349	6.118	0.857	0.546	1.232	0.639	0.776	0.687	70.4	73.5	70.8	61.2	76.2	54.5	233.9	95	430.8	60.3	38.5	86.8	45	54.7	48.4		High	High	High	High	High	High	High	High	High
[R].LSQTFPNADFAEITK.[L]	1xTMTpro [K15]; 1xTMTpro [N-Term]	6.66007e-08	0.000210974	1	1	59	P07724	P07724 [243-257]	0	2290.26	0.798	0.783	0.617	0.652	0.727	0.542	0.432	0.671	0.277	0.339	0.294	0.173	0.193	0.171	195.6	156.1	153.1	120.6	127.6	142.2	106.1	84.5	131.2	54.1	66.3	57.5	33.9	37.8	33.4		High	High	High	High	High	High	High	High	High
[R].LSQPEDQDQINIGNAMFIEK.[D]	1xTMTpro [K20]; 1xTMTpro [N-Term]	2.70019e-06	0.000210974	1	1	2	Q03734	Q03734 [124-143]	0	2898.52	0.759	0.844	0.855	0.931	0.784	1.174	0.931	1.156	1.507	1.887	1.519	0.815	0.672	0.55	97.5	74	82.3	83.4	90.8	76.4	114.5	90.8	112.7	147	183.9	148.1	79.4	65.5	53.7		High	High	High	High	High	High	High	High	High
[K].LSQLETYAIQFDQYIK.[D]	1xTMTpro [K16]; 1xTMTpro [N-Term]	3.52602e-07	0.000210974	1	1	5	E9Q414	E9Q414 [2170-2185]	0	2568.42	1.002	1.206	0.32	0.412	0.418	0.314	0.251	0.503	0.294	0.507	0.345	0.465	0.369	0.471	190.4	190.7	229.6	61	78.5	79.6	59.8	47.9	95.8	55.9	96.5	65.8	88.5	70.3	89.7		High	High	High	High	High	High	High	High	High
[R].LSPVAEEFRDR.[M]	1xTMTpro [N-Term]	2.97547e-05	0.000210974	1	1	23	Q00623	Q00623 [164-174]	1	1622.88	0.929	0.991	0.574	0.622	0.636	0.611	0.497	0.673	0.446	0.549	0.438	0.246	0.244	0.249	172.3	160	170.8	98.9	107.2	109.6	105.3	85.6	116	76.8	94.7	75.5	42.4	42	42.8		High	High	High	High	High	High	High	High	High
[K].LSPQSIYNLLPGK.[T]	1xTMTpro [K13]; 1xTMTpro [N-Term]	5.97011e-06	0.000210974	1	1	68	Q61838	Q61838 [612-624]	0	2038.22	1.734	1.656	2.382	1.631	2.175	1.858	3.069	1.921	4.338	1.653	3.903	2.127	3.232	3.635	41.3	71.6	68.4	98.4	67.4	89.8	76.7	126.8	79.4	179.2	68.3	161.2	87.9	133.5	150.1		High	High	High	High	High	High	High	High	High
[R].LSPDDANFVDAIHTFTR.[E]	1xTMTpro [N-Term]	1.00656e-06	0.000210974	1	1	1	P27656	P27656 [210-226]	0	2223.14																														No Quan Values	High	High	High	High	High	High	High	High	High
[R].LSPDDADFVDVLHTFTR.[G]	1xTMTpro [N-Term]	2.00437e-08	0.000210974	1	1	1	P11152	P11152 [198-214]	0	2252.15	1.368	1.359	1.818	1.472	2.11	1.205	1.21	1.061	0.933	0.761	0.711	0.47	0.931	1.009	86.1	117.8	117	156.6	126.8	181.7	103.8	104.2	91.4	80.3	65.6	61.3	40.5	80.1	86.9		High	High	High	High	High	High	High	High	High
[R].LSNDLMGSYAEMK.[L]	1xOxidation [M]; 1xTMTpro [K13]; 1xTMTpro [N-Term]	4.60919e-06	0.000210974	1	1	3	E9Q414	E9Q414 [1738-1750]	0	2083.07	0.822	0.818	0.489	0.583	0.558	0.52	0.498	0.562	0.453	0.717	0.5	0.487	0.48	0.436	168.1	138.2	137.5	82.2	98	93.9	87.4	83.7	94.4	76.1	120.5	84.1	81.9	80.7	73.3		High	High	High	High	High	High	High	High	High
[K].LSRPATITDKVIPACLPSPNYMVADR.[T]	1xCarbamidomethyl [C15]; 1xTMTpro [K10]; 1xTMTpro [N-Term]	0.000156828	0.000210974	1	1	1	P20918	P20918 [673-698]	1	3493.92	0.626	0.998	0.412	0.591	0.811	1.775	0.936	1.249	0.624	0.58	0.494	0.489	0.494	0.52	129.3	81	129	53.3	76.4	104.9	229.5	121	161.5	80.7	75.1	63.9	63.3	63.9	67.3		High	High	High	High	High	High	High	High	High
[R].LSNDLMGSYAEMK.[L]	1xTMTpro [K13]; 1xTMTpro [N-Term]	4.53038e-06	0.000210974	1	1	4	E9Q414	E9Q414 [1738-1750]	0	2067.07	1.064	1.065	0.495	0.527	0.547	0.541	0.521	0.695	0.79	1.118	0.778	0.978	0.937	0.889	125.6	133.6	133.8	62.1	66.2	68.7	67.9	65.5	87.3	99.2	140.4	97.7	122.8	117.7	111.6		High	High	High	High	High	High	High	High	High
[R].LSISGEYNLK.[T]	1xTMTpro [K10]; 1xTMTpro [N-Term]	7.34274e-06	0.000210974	2	2	32	P07758; Q00896	P07758 [309-318]; Q00896 [309-318]	0	1732.01	0.807	0.807	0.58	0.545	0.609	0.513	0.578	0.568	0.508	0.503	0.531	0.31	0.296	0.318	177	142.9	142.8	102.6	96.5	107.7	90.8	102.3	100.6	89.9	89.1	94	54.9	52.5	56.3	Shared	High	High	High	High	High	High	High	High	High
[R].LSISGDYNLK.[T]	1xTMTpro [K10]; 1xTMTpro [N-Term]	1.09166e-05	0.000210974	1	1	19	P22599	P22599 [309-318]	0	1718	0.79	0.781	0.452	0.504	0.493	0.415	0.461	0.48	0.363	0.347	0.367	0.236	0.235	0.215	210.1	166	164.2	94.9	105.9	103.7	87.1	96.9	100.9	76.2	72.9	77.2	49.6	49.3	45.1		High	High	High	High	High	High	High	High	High
[K].LSISEQNAQR.[A]	1xTMTpro [N-Term]	0.000205006	0.000210974	1	1	4	E9Q414	E9Q414 [335-344]	0	1449.8	1.014	0.946	0.416	0.533	0.49	0.494	0.433	0.583	0.617	1.033	0.732	0.597	0.598	0.617	148.5	150.5	140.4	61.8	79.1	72.7	73.3	64.3	86.6	91.6	153.4	108.6	88.6	88.8	91.6		High	High	High	High	High	High	High	High	High
[K].ISLPVIGLDELLK.[F]	1xTMTpro [K13]; 1xTMTpro [N-Term]	1.58956e-05	0.000210974	1	1	1	Q8R429	Q8R429 [973-985]	0	2018.28	0.457	0.722	0.295	0.144	0.46	0.202	0.182	0.278	0.174	0.167	0.15	0.297	0.371	0.291	289	132.2	208.8	85.3	41.7	132.8	58.4	52.6	80.5	50.4	48.1	43.3	85.8	107.1	84		High	High	High	High	High	High	High	High	High
[K].ISILGNPESDLESSCSTYTLK.[A]	1xCarbamidomethyl [C15]; 1xTMTpro [K21]; 1xTMTpro [N-Term]	3.18752e-05	0.000210974	1	1	1	G5E8Q8	G5E8Q8 [408-428]	0	2922.53	1.417	1.307	1.178	1.284	1.246	1.296	1.138	1.154	1.087	1.049	1.059	0.698	0.651	0.867	91.3	129.3	119.3	107.5	117.2	113.8	118.4	103.9	105.3	99.2	95.8	96.7	63.8	59.4	79.2		High	High	High	High	High	High	High	High	High
[R].LSIGEGQQHHMGGSK.[Q]	1xOxidation [M11]; 1xTMTpro [K15]; 1xTMTpro [N-Term]	1.08969e-06	0.000210974	1	1	14	Q8VCM7	Q8VCM7 [417-431]	0	2190.16	0.83	0.8	0.89	0.987	0.986	0.79	0.757	0.839	0.654	1.166	0.688	6.646	4.783	9.079	48.6	40.3	38.8	43.2	47.9	47.9	38.4	36.7	40.7	31.7	56.6	33.4	322.7	232.2	440.8		High	High	High	High	High	High	High	High	High
[R].LSIGEGQQHHMGGSK.[Q]	1xTMTpro [K15]; 1xTMTpro [N-Term]	1.38703e-09	0.000210974	1	1	16	Q8VCM7	Q8VCM7 [417-431]	0	2174.16	0.811	0.945	1.229	1.334	1.282	0.957	0.904	0.97	0.787	1.774	0.868	19.376	12.948	26.272	21	17	19.8	25.8	28	26.9	20.1	19	20.4	16.5	37.2	18.2	406.7	271.8	551.5		High	High	High	High	High	High	High	High	High
[K].ISICHETEAGCK.[E]	2xCarbamidomethyl [C4; C11]; 1xTMTpro [K12]; 1xTMTpro [N-Term]	6.00512e-08	0.000210974	1	1	4	P28666	P28666 [266-277]	0	2013.04	2.713	1.378	2.164	1.879	4.585	2.146	2.368	1.339	2.077	1.951	0.757	0.855	0.636	1.899	54.1	146.7	74.5	117	101.6	247.8	116	128	72.4	112.3	105.5	40.9	46.2	34.4	102.7		High	High	High	High	High	High	High	High	High
[R].LSISGNYNLK.[T]	1xTMTpro [K10]; 1xTMTpro [N-Term]	6.33904e-05	0.000210974	1	1	9	Q00897	Q00897 [309-318]	0	1717.01	0.871	0.8	0.3	0.4	0.376	0.407	0.443	0.461	0.398	0.368	0.41	0.414	0.42	0.396	201	175	160.7	60.4	80.3	75.5	81.8	89.1	92.6	80.1	74	82.5	83.2	84.4	79.5		High	High	High	High	High	High	High	High	High
[R].LTGLLDLALEK.[D]	1xTMTpro [K11]; 1xTMTpro [N-Term]	3.94645e-06	0.000210974	1	1	2	P00688	P00688 [174-184]	0	1794.12	0.879	0.979	1.24	1.01	0.826	1.555	1.329	1.779	0.562	0.712	0.726	0.441	0.339	0.418	108.7	95.6	106.4	134.9	109.9	89.8	169	144.5	193.5	61.1	77.4	78.9	48	36.9	45.5		High	High	High	High	High	High	High	High	High
[K].LTGPDKAPVTCCFHVLK.[L]	2xCarbamidomethyl [C11; C12]; 2xTMTpro [K6; K17]; 1xTMTpro [N-Term]	0.000287108	0.000210974	1	1	1	Q9Z121	Q9Z121 [22-38]	1	2855.61																														No Quan Values	High	High	High	High	High	High	High	High	High
[K].LTGSCSYVIFQNK.[E]	1xCarbamidomethyl [C5]; 1xTMTpro [K13]; 1xTMTpro [N-Term]	1.01191e-05	0.000210974	1	1	1	Q8CIZ8	Q8CIZ8 [1968-1980]	0	2125.16	1.266	1.103	1.14	1.451	1.049	1.405	1.443	1.548	1.863	1.742	1.765	18.163	16.538	12.055	23.6	29.9	26	26.9	34.3	24.8	33.2	34.1	36.5	44	41.1	41.7	428.8	390.5	284.6		High	High	High	High	High	High	High	High	High
[K].IVSNASCTTNCLAPLAK.[V]	2xCarbamidomethyl [C7; C11]; 1xTMTpro [K17]; 1xTMTpro [N-Term]	1.36366e-06	0.000210974	1	1	1	P16858	P16858 [144-160]	0	2428.32	0.982	1.115	1.04	1.26	1.057	1.058	1.367	1.136	1.128	0.979	1.233	1.476	1.573	1.045	86	84.4	95.9	89.4	108.3	90.9	91	117.5	97.6	97	84.2	106	126.9	135.2	89.8		High	High	High	High	High	High	High	High	High
[R].LVSGYDSYGNICGQR.[N]	1xCarbamidomethyl [C12]; 1xTMTpro [N-Term]	0.000591545	0.000210974	1	1	2	Q6X893	Q6X893 [57-71]	0	1992.98	0.735	0.772	0.505	0.469	0.633	0.429	0.492	0.497	0.395	0.395	0.476	0.442	0.307	0.314	190.8	140.2	147.3	96.4	89.5	120.8	81.9	93.9	94.8	75.4	75.3	90.9	84.3	58.6	59.8		High	High	High	High	High	High	High	High	High
[R].IVSGAAETDQEYYFGQVVR.[F]	1xTMTpro [N-Term]	8.46816e-10	0.000210974	1	1	11	P06909	P06909 [157-175]	0	2436.24	1.201	1.093	1.275	1.365	1.147	1.557	1.44	1.497	1.46	1.738	1.389	0.905	0.884	0.908	79.5	95.5	87	101.4	108.6	91.2	123.9	114.6	119	116.1	138.2	110.5	72	70.3	72.2		High	High	High	High	High	High	High	High	High
[K].LVSDVQTAVK.[T]	1xTMTpro [K10]; 1xTMTpro [N-Term]	9.82858e-05	0.000210974	1	1	1	Q61207	Q61207 [203-212]	0	1668.02	1.353	1.289	1.249	1.184	1.218	1.665	1.44	1.746	1.12	1.353	0.9	0.397	0.403	0.497	89.2	120.7	115	111.5	105.6	108.7	148.5	128.5	155.8	99.9	120.7	80.3	35.4	35.9	44.3		High	High	High	High	High	High	High	High	High
[K].LVQIEYALAAVAGGAPSVGIK.[A]	1xTMTpro [K21]; 1xTMTpro [N-Term]	5.19438e-05	0.000210974	1	1	3	P49722	P49722 [19-39]	0	2635.57																														No Quan Values	High	High	High	High	High	High	High	High	High
[K].LVQEVTDFAK.[T]	1xTMTpro [K10]; 1xTMTpro [N-Term]	6.94852e-06	0.000210974	1	1	92	P07724	P07724 [66-75]	0	1758.03	0.861	0.856	0.746	0.785	0.82	0.545	0.402	0.631	0.282	0.339	0.256	0.189	0.192	0.206	184.9	159.3	158.4	137.9	145.1	151.7	100.8	74.3	116.7	52.2	62.7	47.3	34.9	35.5	38.2		High	High	High	High	High	High	High	High	High
[R].LVQAFQFTDK.[H]	1xTMTpro [K10]; 1xTMTpro [N-Term]	5.51477e-06	0.000210974	1	1	2	P35700	P35700 [159-168]	0	1805.05	0.771	0.825	0.668	0.726	0.758	0.592	0.646	0.654	0.666	0.61	0.748	0.681	0.627	0.596	141.9	109.5	117.1	94.9	103	107.6	84	91.7	92.8	94.6	86.6	106.1	96.7	89	84.6		High	High	High	High	High	High	High	High	High
[K].LVPFVVQLSGHLAQETER.[V]	1xTMTpro [N-Term]	1.63124e-09	0.000210974	1	1	3	P06728	P06728 [80-97]	0	2327.3	0.921	0.983	0.799	0.781	0.901	0.702	0.709	0.809	0.512	0.643	0.517	0.539	0.405	0.524	139.6	128.6	137.2	111.5	109.1	125.7	98	99	113	71.4	89.7	72.1	75.3	56.6	73.2		High	High	High	High	High	High	High	High	High
[K].LVNNSPLPQSVVFDVQIPK.[G]	1xTMTpro [K19]; 1xTMTpro [N-Term]	2.3818e-08	0.000210974	1	1	8	Q61703	Q61703 [94-112]	0	2702.57	1.327	1.266	1.335	1.587	1.118	1.57	1.227	1.421	0.942	1.273	0.976	0.59	0.574	0.528	89.6	119	113.4	119.7	142.2	100.2	140.7	110	127.3	84.5	114.1	87.5	52.9	51.4	47.4		High	High	High	High	High	High	High	High	High
[K].LVNADGEAVYCK.[F]	1xCarbamidomethyl [C11]; 1xTMTpro [K12]; 1xTMTpro [N-Term]	0.000286147	0.000210974	1	1	1	P24270	P24270 [222-233]	0	1947.05	0.809	0.873	0.839	0.89	0.751	0.926	0.946	0.926	0.56	0.665	0.726	0.625	0.471	0.64	128.8	104.2	112.5	108.1	114.6	96.8	119.3	121.8	119.2	72.1	85.7	93.5	80.5	60.6	82.5		High	High	High	High	High	High	High	High	High
[R].LVLYTILPNGEVVGDTVK.[Y]	1xTMTpro [K18]; 1xTMTpro [N-Term]	4.65714e-06	0.000210974	1	1	5	Q6GQT1	Q6GQT1 [546-563]	0	2538.5	0.94	0.986	1.616	1.371	2.066	1.801	1.77	1.356	4.446	6.366	6.617	18.144	18.559	22.885	16.7	15.7	16.5	26.9	22.9	34.5	30	29.5	22.6	74.2	106.2	110.4	302.7	309.6	381.8		High	High	High	High	High	High	High	High	High
[K].LVLVGDGGTGK.[T]	1xTMTpro [K11]; 1xTMTpro [N-Term]	0.000214942	0.000210974	1	1	2	P62827	P62827 [13-23]	0	1623.99	0.773	0.842	0.921	1.012	0.895	0.681	0.684	0.745	0.587	0.811	0.671	1.168	1.034	1.105	116	89.6	97.7	106.9	117.5	103.8	79	79.4	86.4	68.2	94.1	77.9	135.5	119.9	128.2		High	High	High	High	High	High	High	High	High
[K].LVIVGDGACGK.[T]	1xCarbamidomethyl [C9]; 1xTMTpro [K11]; 1xTMTpro [N-Term]	8.42888e-06	0.000210974	1	2	1	Q9QUI0	Q9QUI0 [8-18]	0	1696.99	0.577	0.668	0.336	0.48	0.801	0.423	0.471	0.44	0.46	0.453	0.354	0.523	0.531	0.602	184.7	106.6	123.5	62	88.7	147.9	78.2	87	81.3	85	83.7	65.5	96.6	98.1	111.3		High	High	High	High	High	High	High	High	High
[K].LVLPPLELPVFHGPGNLFK.[F]	1xTMTpro [K19]; 1xTMTpro [N-Term]	2.05058e-10	0.000210974	1	1	1	E9Q414	E9Q414 [3291-3309]	0	2695.62	1.002	1.024	0.372	0.417	0.504	0.344	0.254	0.491	0.404	0.602	0.339	0.424	0.339	0.424	188.9	189.2	193.4	70.3	78.8	95.2	64.9	48.1	92.7	76.4	113.7	64.1	80.1	64.1	80.1		High	High	High	High	High	High	High	High	High
[K].LVLLGESAVGK.[S]	1xTMTpro [K11]; 1xTMTpro [N-Term]	8.96124e-05	0.000210974	2	3	1	P35278; P61021	P35278 [24-34]; P61021 [23-33]	0	1694.07	0.563	0.509	0.31	0.386	0.608	0.188	0.16	0.379	0.337	0.167	0.221	0.479	0.446	0.474	240.9	135.5	122.6	74.7	93.1	146.5	45.2	38.5	91.3	81.1	40.2	53.2	115.5	107.5	114.2	Shared	High	High	High	High	High	High	High	High	High
[K].LVHANFGTK.[K]	1xTMTpro [K9]; 1xTMTpro [N-Term]	0.000293921	0.000210974	1	1	1	Q62351	Q62351 [234-242]	0	1594.96	0.709	0.712	0.377	0.338	0.723	0.375	0.45	0.438	0.351	0.3	0.292	0.261	0.229	0.231	221	156.6	157.4	83.4	74.7	159.7	82.9	99.5	96.8	77.6	66.2	64.6	57.7	50.6	51.1		High	High	High	High	High	High	High	High	High
[K].LVGGDTPCSGR.[L]	1xCarbamidomethyl [C8]; 1xTMTpro [N-Term]	0.000312164	0.000210974	1	1	4	Q9QWK4	Q9QWK4 [248-258]	0	1422.73	0.872	1.076	1.07	0.955	0.991	1.048	1.225	1.004	1.452	1.223	1.625	1.033	1.147	1.081	89.3	77.8	96.1	95.5	85.3	88.5	93.5	109.4	89.7	129.6	109.1	145.1	92.2	102.4	96.5		High	High	High	High	High	High	High	High	High
[K].LVSQTHLCGGSIIGR.[Q]	1xCarbamidomethyl [C8]; 1xTMTpro [N-Term]	2.0134e-09	0.000210974	1	1	2	P26262	P26262 [412-426]	0	1902.06	1.324	1.142	0.883	1.034	1.2	1.022	0.833	0.945	0.637	0.847	0.596	0.411	0.418	0.456	117.7	155.8	134.4	103.8	121.6	141.2	120.3	98.1	111.2	75	99.7	70.1	48.3	49.2	53.6		High	High	High	High	High	High	High	High	High
[R].LVSSPCCIVTSTYGWTANMER.[I]	2xCarbamidomethyl [C6; C7]; 1xTMTpro [N-Term]	9.49805e-05	0.000210974	1	1	1	P11499	P11499 [584-604]	0	2736.31	1.117	1.132	0.988	0.938	1.372	1.208	0.824	1.146	1.24	1.09	1.339	1.157	0.811	0.747	93.1	104	105.4	92	87.4	127.7	112.5	76.7	106.7	115.4	101.5	124.6	107.7	75.5	69.5		High	High	High	High	High	High	High	High	High
[R].LVTLEEFLASTQR.[K]	1xTMTpro [N-Term]	5.33912e-05	0.000210974	1	1	1	Q02819	Q02819 [310-322]	0	1811.02																														No Quan Values	High	High	High	High	High	High	High	High	High
[R].LVTSPCCIVTSTYGWTANMER.[I]	2xCarbamidomethyl [C6; C7]; 1xTMTpro [N-Term]	7.04505e-06	0.000210974	1	1	2	P07901	P07901 [593-613]	0	2750.33																														No Quan Values	High	High	High	High	High	High	High	High	High
[K].LYFSDATLDK.[I]	1xTMTpro [K10]; 1xTMTpro [N-Term]	1.4888e-05	0.000210974	1	1	3	Q91ZX7	Q91ZX7 [2392-2401]	0	1781	0.702	0.765	0.726	0.598	0.655	0.757	1.146	0.709	1.097	0.962	0.999	0.591	0.564	0.589	126.5	88.8	96.7	91.8	75.6	82.9	95.8	144.9	89.7	138.7	121.6	126.3	74.7	71.4	74.5		High	High	High	High	High	High	High	High	High
[K].LYEEGSNK.[R]	1xTMTpro [K8]; 1xTMTpro [N-Term]	0.000276709	0.000210974	1	1	3	O70435	O70435 [58-65]	0	1547.86	1.791	1.401	2.831	1.83	2.31	2.058	2.661	1.835	3.187	2.102	3.336	1.829	1.711	1.762	47.4	84.9	66.4	134.2	86.8	109.5	97.5	126.1	87	151.1	99.7	158.1	86.7	81.1	83.5		High	High	High	High	High	High	High	High	High
[K].LYDYCDIPLCASASSFECGKPQVEPK.[K]	3xCarbamidomethyl [C5; C10; C18]; 2xTMTpro [K20; K26]; 1xTMTpro [N-Term]	1.44106e-06	0.000210974	1	1	4	P20918	P20918 [551-576]	0	3946.98	1.541	1.428	1.771	1.677	1.39	1.808	1.527	1.727	1.216	1.556	1.174	1.114	1.129	1.19	70.6	108.8	100.8	125	118.4	98.1	127.6	107.8	121.9	85.8	109.9	82.9	78.7	79.7	84		High	High	High	High	High	High	High	High	High
[R].LYAATAVIESPGGEMEEAELTSWR.[F]	1xOxidation [M15]; 1xTMTpro [N-Term]	1.26232e-08	0.000210974	1	1	6	P01029	P01029 [336-359]	0	2930.44	0.975	0.856	1.19	0.992	0.93	0.958	0.848	0.867	0.716	0.811	0.767	0.595	0.569	0.601	118.3	115.4	101.2	140.9	117.4	110.1	113.4	100.3	102.6	84.8	96	90.8	70.4	67.4	71.1		High	High	High	High	High	High	High	High	High
[R].LYAATAVIESPGGEMEEAELTSWR.[F]	1xTMTpro [N-Term]	1.58136e-09	0.000210974	1	1	7	P01029	P01029 [336-359]	0	2914.45	1.237	1.301	1.718	1.713	1.416	2.653	2.725	2.195	2.148	2.416	2.007	1.075	0.938	0.975	58.8	72.7	76.5	101	100.7	83.2	156	160.2	129	126.3	142	118	63.2	55.1	57.3		High	High	High	High	High	High	High	High	High
[K].LWWADQVSEK.[M]	1xTMTpro [K10]; 1xTMTpro [N-Term]	8.00394e-06	0.000210974	1	1	4	Q91ZX7	Q91ZX7 [1800-1809]	0	1870.04	0.806	0.826	0.773	0.703	0.695	0.826	1.357	0.867	1.252	1.049	1.259	0.525	0.551	0.499	115.5	93.1	95.4	89.3	81.2	80.3	95.4	156.7	100.1	144.6	121.1	145.4	60.7	63.6	57.7		High	High	High	High	High	High	High	High	High
[R].IWLDDVNCSGK.[E]	1xCarbamidomethyl [C8]; 1xTMTpro [K11]; 1xTMTpro [N-Term]	1.02951e-05	0.000210974	1	1	4	Q9QWK4	Q9QWK4 [310-320]	0	1915.02	1.125	1.105	1.334	1.179	1.378	1.388	2.118	1.461	2.696	1.961	2.718	1.951	2.063	1.993	58.9	66.3	65.1	78.5	69.4	81.1	81.8	124.8	86.1	158.8	115.5	160.1	114.9	121.5	117.4		High	High	High	High	High	High	High	High	High
[R].LWLDANPWDCSCPLK.[A]	2xCarbamidomethyl [C10; C12]; 1xTMTpro [K15]; 1xTMTpro [N-Term]	5.52199e-07	0.000210974	1	1	5	P70389	P70389 [530-544]	0	2483.27	1.255	1.128	1.43	1.259	1.452	0.869	0.997	1.046	0.705	0.808	0.728	0.444	0.498	0.459	106.6	133.8	120.2	152.4	134.1	154.7	92.6	106.2	111.4	75.1	86.1	77.6	47.4	53	48.9		High	High	High	High	High	High	High	High	High
[K].IVFPHGITLDLVSR.[L]	1xTMTpro [N-Term]	0.000217866	0.000210974	1	1	1	Q91ZX7	Q91ZX7 [367-380]	0	1871.11																														No Quan Values	High	High	High	High	High	High	High	High	High
[R].LWGYHDCTHKEDVEVICTDFDV.[-]	2xCarbamidomethyl [C7; C17]; 1xTMTpro [K10]; 1xTMTpro [N-Term]	0.000215669	0.000210974	1	1	2	Q9QWK4	Q9QWK4 [331-352]	1	3346.6	0.968	1.15	1.288	1.011	1.155	1.371	1.677	1.449	1.947	1.609	2.087	1.518	1.486	1.505	70.7	68.4	81.3	91	71.5	81.7	96.9	118.6	102.4	137.7	113.7	147.5	107.3	105	106.4		High	High	High	High	High	High	High	High	High
[R].LWGTSDVVQEIQEMKDESVR.[M]	1xTMTpro [K15]; 1xTMTpro [N-Term]	0.000107056	0.000210974	1	1	1	P32037	P32037 [229-248]	1	2957.55	0.451	0.661	0.265	0.208	0.363	0.231	0.252	0.233	0.31	0.221	0.378	0.284	0.293	0.233	278.7	125.7	184.3	73.8	57.9	101.3	64.4	70.2	64.9	86.4	61.6	105.4	79	81.5	65		High	High	High	High	High	High	High	High	High
[K].IWDVVEKADIGCTPGSGK.[N]	1xCarbamidomethyl [C12]; 2xTMTpro [K7; K18]; 1xTMTpro [N-Term]	0.00017662	0.000210974	1	1	1	P01027	P01027 [615-632]	1	2844.57	0.684	1.143	0.934	0.924	0.868	1.81	0.752	1.119	0.4	0.779	0.571	0.823	1.046	0.655	111	76	126.9	103.7	102.5	96.3	201	83.5	124.3	44.4	86.5	63.4	91.4	116.2	72.8		High	High	High	High	High	High	High	High	High
[K].IWCFGPDGTGPNILTDITK.[G]	1xCarbamidomethyl [C3]; 1xTMTpro [K19]; 1xTMTpro [N-Term]	0.000208502	0.000210974	1	1	1	P58252	P58252 [649-667]	0	2713.45	0.791	0.934	0.943	1.068	1.123	0.986	0.818	1.031	0.892	0.737	0.991	0.536	0.47	0.401	117.9	93.3	110.2	111.2	125.9	132.4	116.3	96.5	121.6	105.2	86.9	116.9	63.2	55.4	47.3		High	High	High	High	High	High	High	High	High
[R].LWAYLTIEQLLEK.[R]	1xTMTpro [K13]; 1xTMTpro [N-Term]	5.05912e-06	0.000210974	1	1	3	Q61704	Q61704 [557-569]	0	2228.32	1.142	1.081	1.234	1.285	1.345	1.843	1.337	1.733	2.733	2.788	2.565	1.587	1.494	1.438	61	69.6	65.9	75.3	78.3	82	112.4	81.5	105.6	166.6	169.9	156.4	96.7	91.1	87.7		High	High	High	High	High	High	High	High	High
[K].LWAFDAAQGK.[C]	1xTMTpro [K10]; 1xTMTpro [N-Term]	0.000136404	0.000210974	1	1	5	Q07456	Q07456 [301-310]	0	1714.98	1.18	1.052	1.253	1.412	1.162	1.591	1.383	1.451	1.995	2.043	1.706	1.068	1.132	1.058	73.2	86.4	77	91.7	103.4	85.1	116.5	101.3	106.3	146	149.6	124.9	78.2	82.9	77.5		High	High	High	High	High	High	High	High	High
[K].LVWEDAMTQFCEAEFSVK.[T]	1xCarbamidomethyl [C11]; 1xTMTpro [K18]; 1xTMTpro [N-Term]	1.26176e-05	0.000210974	1	1	2	Q61508	Q61508 [254-271]	0	2798.4																														No Quan Values	High	High	High	High	High	High	High	High	High
[K].LVVLGSGGVGK.[S]	1xTMTpro [K11]; 1xTMTpro [N-Term]	2.54839e-05	0.000210974	2	2	3	Q99JI6; P62835	Q99JI6 [6-16]; P62835 [6-16]	0	1594.02	0.382	0.546	0.211	0.193	0.354	0.168	0.176	0.203	0.176	0.174	0.173	0.209	0.2	0.219	342.2	130.6	186.9	72.2	66.1	121	57.5	60.1	69.5	60.2	59.4	59.2	71.6	68.6	75.1	Shared	High	High	High	High	High	High	High	High	High
[K].IVVETQDALGLR.[G]	1xTMTpro [N-Term]	0.000532999	0.000210974	1	1	1	P55284	P55284 [223-234]	0	1617.95	0.816	0.734	0.811	0.871	0.863	0.87	0.627	0.786	0.53	0.676	0.654	0.43	0.299	0.323	145.8	118.9	107	118.2	127	125.8	126.8	91.4	114.6	77.3	98.5	95.3	62.7	43.6	47.1		High	High	High	High	High	High	High	High	High
[R].LWGYHDCTHK.[E]	1xCarbamidomethyl [C7]; 1xTMTpro [K10]; 1xTMTpro [N-Term]	5.33912e-05	0.000210974	1	1	2	Q9QWK4	Q9QWK4 [331-340]	0	1925	1.002	1.035	1.379	1.096	1.311	1.263	1.615	1.274	1.974	1.411	1.743	1.96	1.894	2.054	68.2	68.3	70.5	94	74.7	89.3	86.1	110	86.8	134.5	96.2	118.8	133.6	129.1	140		High	High	High	High	High	High	High	High	High
[K].IVFLEESSQQEK.[L]	1xTMTpro [K12]; 1xTMTpro [N-Term]	0.000220829	0.000210974	1	1	1	Q9R111	Q9R111 [42-53]	0	2045.14	0.789	0.835	0.851	0.841	0.738	0.65	0.688	0.886	0.396	0.728	0.6	0.637	0.701	1.045	131.7	104	110	112.2	110.8	97.2	85.6	90.7	116.7	52.2	95.9	79	84	92.3	137.7		High	High	High	High	High	High	High	High	High
[K].LVESGGGLVQPGGSLR.[L]	1xTMTpro [N-Term]	3.68779e-07	0.000210974	2	9	2	P01791; P01786	P01791 [4-19]; P01786 [4-19]	0	1830.04	1.114	1.164	0.823	0.95	0.984	1.218	2.265	1.23	1.353	1.126	1.565	0.888	0.916	0.938	85.5	95.3	99.6	70.4	81.3	84.1	104.2	193.8	105.2	115.8	96.3	133.8	75.9	78.3	80.3	Shared	High	High	High	High	High	High	High	High	High
[K].LVESGGGLVQPGGSLK.[L]	1xTMTpro [K16]; 1xTMTpro [N-Term]	4.73817e-06	0.000210974	1	1	2	P18525	P18525 [23-38]	0	2106.24	1.035	0.929	0.815	1.143	0.761	1.13	1.025	1.162	0.87	0.92	0.843	0.787	0.803	0.805	106.9	110.7	99.4	87.1	122.2	81.4	120.8	109.6	124.2	93.1	98.4	90.1	84.1	85.9	86.1		High	High	High	High	High	High	High	High	High
[K].ITPWKPYILMVPSNSDEIQLDIQAR.[Y]	1xOxidation [M10]; 1xTMTpro [K5]; 1xTMTpro [N-Term]	3.04674e-06	0.000210974	1	1	4	P01029	P01029 [243-267]	0	3551.94	0.975	0.908	1.025	1.14	1.048	1.098	0.886	1.229	0.949	0.937	1.119	0.649	0.462	0.685	106.3	103.6	96.6	109	121.2	111.4	116.7	94.2	130.6	100.9	99.6	119	69	49.1	72.9		High	High	High	High	High	High	High	High	High
[K].ITPWKPYILMVPSNSDEIQLDIQAR.[Y]	1xTMTpro [K5]; 1xTMTpro [N-Term]	1.55106e-07	0.000210974	1	1	1	P01029	P01029 [243-267]	0	3535.95																														No Quan Values	High	High	High	High	High	High	High	High	High
[R].ITPSYVAFTPEGER.[L]	1xTMTpro [N-Term]	0.000126118	0.000210974	1	1	2	P20029	P20029 [62-75]	0	1870.99	1.125	1.124	0.971	0.946	0.937	0.922	1.177	0.928	1.328	1.224	1.36	1.477	1.309	1.595	86.1	96.8	96.7	83.6	81.5	80.7	79.3	101.3	79.9	114.3	105.4	117.1	127.2	112.7	137.3		High	High	High	High	High	High	High	High	High
[K].LTPIHDHIFCCR.[S]	2xCarbamidomethyl [C10; C11]; 1xTMTpro [N-Term]	2.03018e-05	0.000210974	1	1	1	Q60692	Q60692 [67-78]	0	1872.95																														No Quan Values	High	High	High	High	High	High	High	High	High
[K].LTNQTLGFSFAVEQDIPVK.[N]	1xTMTpro [K19]; 1xTMTpro [N-Term]	1.46422e-08	0.000210974	1	1	23	Q61838	Q61838 [1441-1459]	0	2715.52	1.64	1.669	2.469	1.837	2.006	2.238	3.636	2.211	4.707	2.377	5.359	3.439	3.859	3.181	36	59.1	60.1	89	66.2	72.3	80.6	131	79.7	169.6	85.7	193.1	123.9	139.1	114.6		High	High	High	High	High	High	High	High	High
[K].ITLVTYECDK.[G]	1xCarbamidomethyl [C8]; 1xTMTpro [K10]; 1xTMTpro [N-Term]	9.05373e-05	0.000210974	1	1	6	P08607	P08607 [322-331]	0	1850.02	1.449	1.463	1.661	1.893	1.454	2.744	3.108	2.524	2.384	2.688	2.067	1.834	1.907	1.713	50.2	72.7	73.4	83.3	95	72.9	137.7	156	126.7	119.6	134.9	103.7	92	95.7	86		High	High	High	High	High	High	High	High	High
[K].LTLSEVTGQGLCVGAVPK.[T]	1xCarbamidomethyl [C12]; 1xTMTpro [K18]; 1xTMTpro [N-Term]	4.46829e-06	0.000210974	1	1	2	P10404	P10404 [345-362]	0	2437.4	1.239	1.152	0.847	0.868	0.963	1.237	1.165	1.314	1.428	1.619	1.057	0.555	0.924	0.833	92.6	114.7	106.7	78.4	80.4	89.2	114.5	107.8	121.6	132.2	149.9	97.9	51.4	85.5	77.2		High	High	High	High	High	High	High	High	High
[K].ITLPVDFVTADKFDENAK.[T]	2xTMTpro [K12; K18]; 1xTMTpro [N-Term]	8.45453e-05	0.000210974	1	1	2	P09411	P09411 [280-297]	1	2935.66	0.646	0.737	0.641	0.568	0.726	0.638	0.53	0.588	0.503	0.519	0.533	0.426	0.431	0.426	168.3	108.7	124	108	95.6	122.2	107.4	89.3	99	84.7	87.4	89.6	71.7	72.6	71.6		High	High	High	High	High	High	High	High	High
[R].LTQLGTFEDHFLSLQR.[M]	1xTMTpro [N-Term]	3.54083e-11	0.000210974	1	1	2	Q01279	Q01279 [38-53]	0	2209.19	1.197	1.05	0.766	0.678	0.895	0.765	0.925	0.754	0.811	0.782	0.743	0.357	0.356	0.433	130.3	156	136.8	99.9	88.4	116.7	99.7	120.5	98.3	105.7	101.9	96.7	46.5	46.3	56.5		High	High	High	High	High	High	High	High	High
[K].ITLPDFSGDFK.[I]	1xTMTpro [K11]; 1xTMTpro [N-Term]	0.000355503	0.000210974	1	1	2	Q61805	Q61805 [57-67]	0	1848.04	1.011	0.897	0.873	0.927	0.831	1.959	2.231	1.904	2.404	4.043	2.352	1.062	1.052	1.026	63.6	64.4	57.1	55.6	59	52.9	124.7	142	121.2	153	257.3	149.7	67.6	67	65.3		High	High	High	High	High	High	High	High	High
[K].LTLGQFLEGTAGDSLTK.[H]	1xTMTpro [K17]; 1xTMTpro [N-Term]	6.72221e-07	0.000210974	1	1	5	O70165	O70165 [242-258]	0	2359.34	0.734	0.698	0.699	0.66	0.688	0.583	0.587	0.526	0.569	0.48	0.602	0.391	0.411	0.389	166.4	122.1	116.2	116.2	109.9	114.4	97.1	97.7	87.4	94.7	79.8	100.2	65	68.3	64.7		High	High	High	High	High	High	High	High	High
[K].LTLEVELLQLQIQK.[E]	1xTMTpro [K14]; 1xTMTpro [N-Term]	3.03625e-06	0.000210974	1	1	6	P08607	P08607 [449-462]	0	2276.41	1.023	0.97	1.003	0.952	0.969	1.652	1.483	1.435	1.369	1.434	1.071	0.651	0.676	0.524	92.5	94.6	89.7	92.8	88.1	89.6	152.9	137.2	132.8	126.7	132.7	99.1	60.2	62.5	48.5		High	High	High	High	High	High	High	High	High
[K].ITLDNAYMEK.[C]	1xTMTpro [K10]; 1xTMTpro [N-Term]	3.81262e-06	0.000210974	1	1	2	P52480	P52480 [142-151]	0	1806	1.03	1.057	1.016	1.108	0.916	0.874	1.024	0.873	0.688	0.661	0.667	0.376	0.374	0.454	123.8	127.5	130.8	125.7	137.2	113.4	108.2	126.7	108.1	85.2	81.8	82.6	46.6	46.3	56.2		High	High	High	High	High	High	High	High	High
[K].ITHYNYLILSK.[G]	1xTMTpro [K11]; 1xTMTpro [N-Term]	1.35182e-05	0.000210974	1	1	7	P06684	P06684 [496-506]	0	1973.17	1.791	1.598	1.775	1.651	1.545	2.091	2.324	1.972	1.59	1.455	1.57	0.944	0.845	0.918	65	116.5	103.9	115.4	107.3	100.4	136	151.1	128.2	103.4	94.6	102.1	61.4	54.9	59.7		High	High	High	High	High	High	High	High	High
[K].LTHDVELNLDYEMYNSK.[L]	1xOxidation [M13]; 1xTMTpro [K17]; 1xTMTpro [N-Term]	4.72185e-06	0.000210974	1	1	1	Q62351	Q62351 [604-620]	0	2708.37	0.681	0.845	0.509	0.483	0.75	0.536	0.577	0.617	0.418	0.461	0.355	0.347	0.308	0.364	181.8	123.8	153.7	92.5	87.9	136.3	97.4	104.9	112.2	75.9	83.8	64.6	63	56.1	66.2		High	High	High	High	High	High	High	High	High
[K].LTHDVELNLDYEMYNSK.[L]	1xTMTpro [K17]; 1xTMTpro [N-Term]	1.09543e-05	0.000210974	1	1	3	Q62351	Q62351 [604-620]	0	2692.38	0.63	0.585	0.497	0.457	0.685	0.46	0.357	0.512	0.302	0.359	0.305	0.208	0.174	0.222	222.2	140	130	110.4	101.5	152.1	102.2	79.3	113.8	67	79.8	67.7	46.1	38.7	49.3		High	High	High	High	High	High	High	High	High
[K].ITGVEDIISR.[V]	1xTMTpro [N-Term]	0.00017722	0.000210974	1	1	2	Q8K182	Q8K182 [413-422]	0	1406.82	1.517	1.341	1.681	1.556	1.34	1.621	2.016	1.569	1.174	0.886	1.217	0.612	0.641	0.562	80.1	121.5	107.4	134.6	124.6	107.3	129.8	161.4	125.6	94	70.9	97.4	49	51.3	45		High	High	High	High	High	High	High	High	High
[R].ITGTNVVHNCER.[G]	1xCarbamidomethyl [C10]; 1xTMTpro [N-Term]	6.04166e-05	0.000210974	1	1	1	Q9QX15	Q9QX15 [191-202]	0	1703.88																														No Quan Values	High	High	High	High	High	High	High	High	High
[R].LTLPDFHVPEITIPEFTIPNVNLK.[D]	1xTMTpro [K24]; 1xTMTpro [N-Term]	0.000207798	0.000210974	1	1	2	E9Q414	E9Q414 [2700-2723]	0	3355.92																														No Quan Values	High	High	High	High	High	High	High	High	High
[K].LSCAASGFDFSR.[Y]	1xCarbamidomethyl [C3]; 1xTMTpro [N-Term]	6.6668e-06	0.000210974	2	4	3	P01807; P01812	P01807 [20-31]; P01812 [20-31]	0	1621.8	1.21	1.102	0.818	0.907	1.138	0.86	1.128	1.01	1	1.039	1.005	1.047	1.014	0.874	99	119.8	109.1	80.9	89.8	112.7	85.1	111.6	100	99	102.8	99.5	103.7	100.4	86.6	Shared	High	High	High	High	High	High	High	High	High
[R].LTQLYEQAR.[W]	1xTMTpro [N-Term]	0.000318484	0.000210974	1	1	1	Q8K1B8	Q8K1B8 [268-276]	0	1425.8	0.493	0.693	0.383	0.38	0.426	0.33	0.433	0.387	0.4	0.388	0.457	0.514	0.339	0.386	214.1	105.5	148.3	81.9	81.3	91.3	70.6	92.8	82.7	85.6	83	97.8	110	72.5	82.6		High	High	High	High	High	High	High	High	High
[R].ITSPLMEPSSIEK.[I]	1xTMTpro [K13]; 1xTMTpro [N-Term]	0.000279508	0.000210974	1	1	3	Q9Z2U1	Q9Z2U1 [54-66]	0	2040.15	1.068	1.016	1.922	1.479	1.177	1.199	1.85	1.481	1.464	1.233	1.996	1.32	1.597	1.771	69.5	74.3	70.7	133.6	102.8	81.8	83.3	128.7	103	101.8	85.7	138.8	91.8	111	123.1		High	High	High	High	High	High	High	High	High
[K].LVESGGGLVKPGGSLK.[L]	2xTMTpro [K10; K16]; 1xTMTpro [N-Term]	8.62723e-08	0.000210974	1	1	3	P18527	P18527 [4-19]	0	2410.48	1.081	1.635	1.349	1.565	1.467	1.419	1.053	1.439	1.161	1.289	1.273	1.682	1.729	1.659	72.1	78	117.9	97.3	112.8	105.8	102.3	76	103.8	83.7	93	91.8	121.3	124.7	119.6		High	High	High	High	High	High	High	High	High
[K].LVESGGGLVK.[L]	1xTMTpro [K10]; 1xTMTpro [N-Term]	2.42009e-05	0.000210974	1	1	6	P18524	P18524 [23-32]	0	1566.97	0.987	0.985	1.051	1.468	1.067	1.435	1.462	1.474	1.402	1.453	1.498	1.3	1.266	1.291	78.4	77.4	77.2	82.4	115	83.6	112.5	114.6	115.5	109.9	113.9	117.4	101.9	99.2	101.2		High	High	High	High	High	High	High	High	High
[K].LVESGFTTDPVTIENK.[G]	1xTMTpro [K16]; 1xTMTpro [N-Term]	1.5618e-07	0.000210974	1	1	15	P01872	P01872 [155-170]	0	2358.3	1.068	1.151	1.338	1.124	1.332	1.28	1.947	1.347	2.644	1.891	2.638	1.851	1.877	1.921	61.5	65.6	70.7	82.2	69.1	81.8	78.6	119.6	82.8	162.5	116.2	162.1	113.8	115.3	118		High	High	High	High	High	High	High	High	High
[R].IVEGWDAEK.[G]	1xTMTpro [K9]; 1xTMTpro [N-Term]	0.000239452	0.000210974	1	1	5	P19221	P19221 [361-369]	0	1654.93	1.191	1.133	1.345	1.451	1.267	1.414	1.375	1.332	1.556	1.412	1.501	0.89	0.934	0.846	80.4	95.8	91.2	108.2	116.7	101.9	113.7	110.6	107.1	125.2	113.6	120.8	71.6	75.1	68		High	High	High	High	High	High	High	High	High
[R].LVEDMENK.[I]	1xTMTpro [K8]; 1xTMTpro [N-Term]	0.000198186	0.000210974	1	1	1	P47757	P47757 [216-223]	0	1585.88	0.499	0.687	0.456	0.381	0.55	0.374	0.375	0.323	0.311	0.327	0.301	0.252	0.231	0.234	238.1	118.7	163.6	108.5	90.8	131	89	89.2	77	74	77.8	71.7	59.9	54.9	55.7		High	High	High	High	High	High	High	High	High
[R].LVDIKGDPIPNER.[V]	1xTMTpro [K5]; 1xTMTpro [N-Term]	0.000155236	0.000210974	1	1	4	P28666	P28666 [361-373]	1	2074.22	1.827	1.52	1.854	1.937	1.768	2.338	1.814	1.982	0.908	1.196	0.941	0.639	0.587	0.606	71.7	131	109	133	138.9	126.8	167.7	130.1	142.1	65.1	85.8	67.5	45.8	42.1	43.4		High	High	High	High	High	High	High	High	High
[R].LVDIKGDPIPNEK.[V]	2xTMTpro [K5; K13]; 1xTMTpro [N-Term]	7.67945e-06	0.000210974	1	1	9	P28665	P28665 [361-373]	1	2350.42	1.877	1.572	1.257	1.335	1.311	1.588	1.485	1.417	1.043	1.082	0.976	0.485	0.471	0.518	86.1	161.7	135.4	108.2	114.9	112.9	136.8	127.9	122.1	89.8	93.2	84	41.8	40.5	44.6		High	High	High	High	High	High	High	High	High
[R].LVDGPGHCQGR.[V]	1xCarbamidomethyl [C8]; 1xTMTpro [N-Term]	4.40706e-06	0.000210974	1	1	10	Q9QWK4	Q9QWK4 [143-153]	0	1499.77	1.078	1.107	1.272	0.98	1.315	1.153	1.365	1.136	1.678	1.444	1.653	1.299	1.298	1.206	79	85.2	87.5	100.5	77.5	103.9	91.1	107.9	89.8	132.6	114.1	130.6	102.6	102.5	95.3		High	High	High	High	High	High	High	High	High
[R].ITSATEENVFVK.[Y]	1xTMTpro [K12]; 1xTMTpro [N-Term]	1.4712e-06	0.000210974	1	1	4	P06684	P06684 [1569-1580]	0	1946.11	1.394	1.226	1.118	1.674	1.299	1.663	1.927	1.774	1.327	1.252	1.245	0.894	0.815	0.953	76.7	106.9	94	85.8	128.4	99.6	127.5	147.8	136	101.8	96	95.5	68.6	62.5	73		High	High	High	High	High	High	High	High	High
[K].IVDCGAPAGLK.[H]	1xCarbamidomethyl [C4]; 1xTMTpro [K11]; 1xTMTpro [N-Term]	4.804e-06	0.000210974	1	1	5	P98064	P98064 [369-379]	0	1708.99	1.339	1.038	2.02	1.771	1.79	1.643	2.691	1.428	2.189	1.794	1.966	0.724	0.639	0.865	65.5	87.7	68	132.3	116	117.3	107.7	176.3	93.6	143.4	117.5	128.8	47.4	41.8	56.7		High	High	High	High	High	High	High	High	High
[K].LVAIVDPHIK.[V]	1xTMTpro [K10]; 1xTMTpro [N-Term]	1.26611e-05	0.000210974	1	1	1	Q8BHN3	Q8BHN3 [463-472]	0	1713.09	1.785	1.833	1.579	1.388	1.872	1.427	1.996	1.64	2.313	1.67	2.384	1.825	1.487	1.905	57.5	102.6	105.3	90.7	79.8	107.6	82	114.7	94.3	132.9	95.9	137	104.9	85.5	109.5		High	High	High	High	High	High	High	High	High
[K].LTYLQPALLCGLGELR.[E]	1xCarbamidomethyl [C10]; 1xTMTpro [N-Term]	4.43482e-05	0.000210974	1	1	4	P70389	P70389 [206-221]	0	2121.21																														No Quan Values	High	High	High	High	High	High	High	High	High
[R].ITYGMQGSSGYSLR.[L]	1xTMTpro [N-Term]	5.15882e-05	0.000210974	1	1	3	P26262	P26262 [360-373]	0	1823.93	1.146	1.221	1.426	1.35	1.32	1.09	1.148	0.977	0.848	1.063	1.146	1.48	1.216	1.593	83.2	95.4	101.7	118.7	112.3	109.8	90.7	95.5	81.3	70.5	88.4	95.4	123.1	101.2	132.6		High	High	High	High	High	High	High	High	High
[R].ITYGETGGNSPVQEFTVPGSK.[S]	1xTMTpro [K21]; 1xTMTpro [N-Term]	2.63576e-06	0.000210974	1	1	10	P11276	P11276 [1570-1590]	0	2776.46	1.19	1.23	1.689	1.414	1.675	2.241	3.675	2.027	5.433	3.767	5.344	4.84	4.687	4.581	33.5	39.9	41.2	56.6	47.3	56.1	75	123.1	67.9	181.9	126.2	179	162.1	157	153.4		High	High	High	High	High	High	High	High	High
[R].LTYEEVLKR.[R]	1xTMTpro [K8]; 1xTMTpro [N-Term]	5.71873e-05	0.000210974	1	1	1	Q61702	Q61702 [159-167]	1	1759.06	1.26	1.138	1.328	1.459	1.204	1.412	1.148	1.322	1.041	1.351	0.95	0.661	0.636	0.664	90.5	114	103	120.2	132	109	127.8	103.9	119.6	94.3	122.3	85.9	59.8	57.5	60.1		High	High	High	High	High	High	High	High	High
[R].LTYAYFIGGDAGDAFDGYDFGDDPSDK.[F]	1xTMTpro [K27]; 1xTMTpro [N-Term]	0.000202251	0.000210974	1	1	9	Q8VCM7	Q8VCM7 [301-327]	0	3500.63	0.553	0.52	0.603	0.906	0.68	0.805	0.539	0.71	0.873	1.091	0.881	5.044	4.224	4.331	65.9	36.5	34.3	39.8	59.7	44.8	53	35.5	46.8	57.5	71.9	58.1	332.4	278.4	285.4		High	High	High	High	High	High	High	High	High
[R].LTVSSLQESGLK.[V]	1xTMTpro [K12]; 1xTMTpro [N-Term]	0.00054176	0.000210974	1	1	1	Q8BTM8	Q8BTM8 [2335-2346]	0	1870.11																														No Quan Values	High	High	High	High	High	High	High	High	High
[KR].LTVEDPVTVEYITR.[FY]	1xTMTpro [N-Term]	0.00025786	0.000210974	1	2	1	Q9Z2U0	Q9Z2U0 [96-109]	0	1939.07	1.595	1.134	1.785	1.224	1.415	1.308	2.513	1.481	2.653	1.737	2.937	1.665	1.991	1.64	57.5	91.7	65.2	102.7	70.4	81.4	75.3	144.5	85.2	152.6	99.9	169	95.8	114.5	94.3		High	High	High	High	High	High	High	High	High
[K].IVASNIVTGLPK.[E]	1xTMTpro [K12]; 1xTMTpro [N-Term]	7.89428e-06	0.000210974	1	1	1	Q8R4V5	Q8R4V5 [323-334]	0	1820.15	1.503	1.396	1.851	1.548	0.865	2.454	2.588	2.248	4.524	2.64	4.955	9.026	8.086	7.378	28.8	43.3	40.2	53.3	44.6	24.9	70.7	74.6	64.8	130.3	76.1	142.8	260.1	233	212.6		High	High	High	High	High	High	High	High	High
[K].LYFSDATLDKIER.[C]	1xTMTpro [K10]; 1xTMTpro [N-Term]	1.95904e-06	0.000210974	1	1	2	Q91ZX7	Q91ZX7 [2392-2404]	1	2179.23	0.696	0.738	0.629	0.613	0.576	0.84	1.154	0.696	1.177	0.976	1.122	0.439	0.421	0.455	130.1	90.5	96	81.8	79.7	75	109.2	150.1	90.6	153.1	127	146	57.1	54.8	59.2		High	High	High	High	High	High	High	High	High
[K].LSCAASGFDFSK.[Y]	1xCarbamidomethyl [C3]; 1xTMTpro [K12]; 1xTMTpro [N-Term]	1.93435e-07	0.000210974	1	1	4	P01810	P01810 [20-31]	0	1898	1.039	0.822	1.268	1.371	1.111	1.328	2.288	1.297	1.17	1.471	1.517	2.091	2.074	1.799	69.3	72	57	87.8	95	77	92	158.5	89.9	81.1	101.9	105.1	144.9	143.7	124.7		High	High	High	High	High	High	High	High	High
[K].LRPIPITASVEIQEPSSR.[R]	1xTMTpro [N-Term]	7.68024e-09	0.000210974	1	1	1	Q61739	Q61739 [577-594]	0	2297.31																														No Quan Values	High	High	High	High	High	High	High	High	High
[R].LMQYDITIK.[V]	1xOxidation [M2]; 1xTMTpro [K9]; 1xTMTpro [N-Term]	0.000207097	0.000210974	1	1	9	Q61702	Q61702 [169-177]	0	1749.01	1.013	0.927	0.982	1.227	0.843	1.071	0.818	0.962	0.813	1.073	0.7	0.567	0.665	0.56	113.4	115	105.2	111.4	139.2	95.7	121.5	92.8	109.2	92.2	121.8	79.4	64.4	75.4	63.5		High	High	High	High	High	High	High	High	High
[R].LMQYDITIK.[V]	1xTMTpro [K9]; 1xTMTpro [N-Term]	0.000194202	0.000210974	1	1	5	Q61702	Q61702 [169-177]	0	1733.02	1.335	1.199	1.271	1.502	1.267	1.324	1.258	1.383	1.081	1.362	0.963	0.704	0.7	0.752	87.7	117.1	105.2	111.5	131.8	111.1	116.1	110.4	121.3	94.8	119.5	84.5	61.7	61.4	66		High	High	High	High	High	High	High	High	High
[R].IMNTFSVVPSPK.[V]	1xTMTpro [K12]; 1xTMTpro [N-Term]	1.50428e-05	0.000210974	2	4	2	Q9ERD7; P99024	Q9ERD7 [163-174]; P99024 [163-174]	0	1928.12	0.731	0.829	0.81	0.605	0.687	0.515	0.729	0.728	0.578	0.515	0.56	0.308	0.291	0.334	162.7	119	134.8	131.7	98.4	111.8	83.8	118.6	118.4	94.1	83.7	91.1	50	47.4	54.3	Shared	High	High	High	High	High	High	High	High	High
[R].IMNTFSVMPSPK.[V]	1xTMTpro [K12]; 1xTMTpro [N-Term]	2.84524e-05	0.000210974	1	3	1	Q7TMM9	Q7TMM9 [163-174]	0	1960.09																														No Quan Values	High	High	High	High	High	High	High	High	High
[K].LMNESLMLVTALNPHIGYDK.[A]	1xTMTpro [K20]; 1xTMTpro [N-Term]	1.02761e-06	0.000210974	1	1	1	P97807	P97807 [445-464]	0	2867.57	1.237	1.081	1.594	1.667	1.099	1.463	1.368	1.163	1.14	1.134	1.332	1.034	0.6	0.793	84.7	104.8	91.5	135	141.2	93.1	124	115.9	98.5	96.6	96	112.9	87.6	50.8	67.2		High	High	High	High	High	High	High	High	High
[R].LMLAGSSQK.[N]	1xOxidation [M2]; 1xTMTpro [K9]; 1xTMTpro [N-Term]	5.54469e-05	0.000210974	1	1	5	O70362	O70362 [349-357]	0	1558.91	1.205	1.167	1	1.202	0.955	1.171	1.017	1.116	0.716	0.9	0.716	0.413	0.411	0.408	112	134.9	130.7	112	134.6	106.9	131.1	113.9	125	80.1	100.7	80.2	46.2	46	45.7		High	High	High	High	High	High	High	High	High
[R].LMLAGSSQK.[N]	1xTMTpro [K9]; 1xTMTpro [N-Term]	6.25262e-05	0.000210974	1	1	4	O70362	O70362 [349-357]	0	1542.92	1.431	1.308	1.171	1.363	1.053	1.342	1.171	1.322	0.824	1.106	0.843	0.5	0.408	0.448	98.1	140.4	128.3	114.9	133.7	103.3	131.6	114.9	129.7	80.9	108.5	82.7	49	40	43.9		High	High	High	High	High	High	High	High	High
[K].LMHAIGGDDYVR.[L]	1xTMTpro [N-Term]	0.000115805	0.000210974	1	1	2	Q9CQF9	Q9CQF9 [182-193]	0	1650.86	0.942	0.944	0.831	0.956	1.115	0.884	0.805	0.841	0.841	0.819	0.733	0.456	0.484	0.553	122.9	115.7	116	102.2	117.5	137	108.7	99	103.4	103.3	100.7	90.1	56.1	59.5	67.9		High	High	High	High	High	High	High	High	High
[K].IMEAMVASPECLSYYGLDNIR.[S]	1xCarbamidomethyl [C11]; 1xOxidation [M5]; 1xTMTpro [N-Term]	0.000160059	0.000210974	1	1	1	Q9JI02	Q9JI02 [80-100]	0	2752.33	0.991	0.982	1.027	1.333	0.976	0.867	1.046	0.909	0.988	1.296	1.073	3.033	2.781	2.719	71.4	70.7	70.1	73.3	95.1	69.6	61.9	74.6	64.9	70.5	92.5	76.6	216.4	198.4	194		High	High	High	High	High	High	High	High	High
[K].IMEAMVASPECLSYYGLDNIR.[S]	1xCarbamidomethyl [C11]; 1xTMTpro [N-Term]	7.05491e-07	0.000210974	1	1	2	Q9JI02	Q9JI02 [80-100]	0	2736.34																														No Quan Values	High	High	High	High	High	High	High	High	High
[K].IMADSGPIYDK.[T]	1xTMTpro [K11]; 1xTMTpro [N-Term]	0.000109647	0.000210974	1	1	2	P35441	P35441 [1131-1141]	0	1818	2.101	1.819	2.349	2.11	2.076	2.173	1.805	2.125	1.172	1.464	0.992	0.637	0.693	0.636	64.8	136.1	117.8	152.2	136.7	134.5	140.8	116.9	137.7	76	94.9	64.3	41.3	44.9	41.2		High	High	High	High	High	High	High	High	High
[K].LLYPADIPVGNDQLLELLNK.[L]	1xTMTpro [K20]; 1xTMTpro [N-Term]	2.54839e-05	0.000210974	1	1	1	Q62009	Q62009 [629-648]	0	2846.65	1.323	1.276	1.846	1.492	1.748	0.808	0.571	0.86	0.325	0.463	0.332	0.175	0.167	0.224	118.9	157.3	151.8	219.6	177.4	208	96.1	67.9	102.2	38.7	55.1	39.5	20.8	19.9	26.6		High	High	High	High	High	High	High	High	High
[K].IIYIVHDEVKDK.[A]	2xTMTpro [K10; K12]; 1xTMTpro [N-Term]	0.00017189	0.000210974	1	1	2	O70435	O70435 [197-208]	1	2384.44	1.457	1.353	2.33	1.857	2.623	1.785	2.885	2.091	3.049	2.401	3.508	1.566	1.428	1.38	48.8	71.2	66.1	113.8	90.7	128.1	87.2	140.9	102.1	148.9	117.3	171.3	76.5	69.7	67.4		High	High	High	High	High	High	High	High	High
[K].IIYIVHDEVK.[D]	1xTMTpro [K10]; 1xTMTpro [N-Term]	8.04332e-07	0.000210974	1	1	3	O70435	O70435 [197-206]	0	1837.11	1.678	1.566	3.551	2.235	2.926	2.375	4.305	2.471	5.076	2.889	4.525	2.914	3.067	3.022	34.4	57.7	53.9	122.2	76.9	100.7	81.7	148.1	85	174.6	99.4	155.7	100.3	105.5	104		High	High	High	High	High	High	High	High	High
[R].IIYGGSVTGATCK.[E]	1xCarbamidomethyl [C12]; 1xTMTpro [K13]; 1xTMTpro [N-Term]	3.14653e-07	0.000210974	1	1	2	P17751	P17751 [207-219]	0	1935.09	1.071	1.232	1.075	1.019	1.092	1.101	1.004	0.933	0.837	0.811	0.869	0.299	0.367	0.374	114.7	122.8	141.2	123.2	116.8	125.2	126.2	115.1	107	96	93	99.6	34.3	42.1	42.9		High	High	High	High	High	High	High	High	High
[R].LIYATSSLDSGVPK.[R]	1xTMTpro [K14]; 1xTMTpro [N-Term]	3.50913e-09	0.000210974	1	1	4	P01639	P01639 [69-82]	0	2059.19	1.37	1.481	1.515	1.39	1.429	1.449	1.634	1.427	1.958	1.687	1.81	1.614	1.407	1.646	65.7	90.1	97.3	99.6	91.4	93.9	95.2	107.4	93.8	128.7	110.9	119	106.1	92.5	108.2		High	High	High	High	High	High	High	High	High
[R].LLWENGNLLR.[S]	1xTMTpro [N-Term]	0.000214942	0.000210974	1	1	3	P01027	P01027 [1311-1320]	0	1531.89	1.388	1.208	2.423	2.1	2.347	2.18	2.339	2.059	1.997	1.864	2.065	3.489	3.869	3.908	43.8	60.8	52.9	106.2	92	102.8	95.5	102.5	90.2	87.5	81.6	90.5	152.8	169.5	171.2		High	High	High	High	High	High	High	High	High
[R].LMTQDCLEHAK.[H]	1xCarbamidomethyl [C6]; 1xTMTpro [K11]; 1xTMTpro [N-Term]	5.02433e-06	0.000210974	1	1	2	P70375	P70375 [346-356]	0	1954.04	1.066	0.936	1.005	0.925	1.176	0.908	0.941	0.921	1.125	1.157	1.083	0.792	0.647	0.831	103.4	110.2	96.7	103.8	95.6	121.6	93.9	97.3	95.2	116.3	119.6	112	81.8	66.8	85.9		High	High	High	High	High	High	High	High	High
[K].LMTTILFSSECR.[S]	1xCarbamidomethyl [C11]; 1xTMTpro [N-Term]	1.32872e-05	0.000210974	1	1	2	Q6UGQ3	Q6UGQ3 [80-91]	0	1761.92	0.778	0.849	0.856	0.863	0.763	0.755	0.743	0.741	0.55	0.621	0.657	0.303	0.356	0.317	147.8	114.9	125.5	126.5	127.5	112.7	111.5	109.7	109.5	81.2	91.8	97.1	44.8	52.5	46.8		High	High	High	High	High	High	High	High	High
[R].INAEIQALK.[L]	1xTMTpro [K9]; 1xTMTpro [N-Term]	2.31412e-05	0.000210974	1	1	4	E9Q414	E9Q414 [2449-2457]	0	1608	1.064	1.098	0.387	0.429	0.501	0.333	0.246	0.519	0.308	0.536	0.361	0.284	0.279	0.299	196.2	208.7	215.5	75.8	84.2	98.3	65.3	48.3	101.9	60.4	105.3	70.8	55.7	54.8	58.8		High	High	High	High	High	High	High	High	High
[R].INAEIQALKLPQK.[M]	2xTMTpro [K9; K13]; 1xTMTpro [N-Term]	3.55858e-05	0.000210974	1	1	1	E9Q414	E9Q414 [2449-2461]	1	2378.5	0.669	0.971	0.491	0.559	0.448	0.457	0.326	0.563	0.481	0.448	0.42	0.558	0.442	0.327	183.8	123	178.6	90.2	102.8	82.4	84.1	59.9	103.5	88.4	82.3	77.2	102.5	81.2	60.1		High	High	High	High	High	High	High	High	High
[R].LNIISNLDCVNEVIGIR.[Q]	1xCarbamidomethyl [C9]; 1xTMTpro [N-Term]	2.76619e-06	0.000210974	1	2	1	Q76MZ3	Q76MZ3 [382-398]	0	2246.25																														No Quan Values	High	High	High	High	High	High	High	High	High
[K].INLLCQIEICK.[A]	2xCarbamidomethyl [C5; C10]; 1xTMTpro [K11]; 1xTMTpro [N-Term]	5.94955e-06	0.000210974	1	1	2	P42703	P42703 [457-467]	0	2012.15	1.322	1.385	2.083	1.712	1.447	1.415	1.622	1.324	0.461	0.531	0.396	0.371	0.231	0.385	95.6	126.4	132.5	199.2	163.7	138.4	135.3	155.2	126.6	44.1	50.7	37.8	35.4	22.1	36.8		High	High	High	High	High	High	High	High	High
[K].LNIFDQSFYDLSLR.[T]	1xTMTpro [N-Term]	0.000175426	0.000210974	1	1	1	Q9R182	Q9R182 [75-88]	0	2035.08																														No Quan Values	High	High	High	High	High	High	High	High	High
[K].INIDIPLPLGGK.[S]	1xTMTpro [K12]; 1xTMTpro [N-Term]	1.56008e-06	0.000210974	1	1	3	E9Q414	E9Q414 [1294-1305]	0	1858.17	0.991	0.952	0.39	0.452	0.465	0.457	0.439	0.64	0.69	1.003	0.682	0.628	0.699	0.642	148.1	146.8	141.1	57.7	67	68.9	67.6	65	94.7	102.2	148.5	101	92.9	103.5	95		High	High	High	High	High	High	High	High	High
[K].LNHQMEGLAFQMK.[K]	2xOxidation [M5; M12]; 1xTMTpro [K13]; 1xTMTpro [N-Term]	1.33112e-06	0.000210974	1	1	4	P06728	P06728 [234-246]	0	2187.15	0.767	0.878	0.797	1.038	0.825	0.823	0.713	0.786	0.622	0.715	0.743	0.7	0.634	0.689	127.9	98.1	112.3	101.9	132.7	105.5	105.3	91.2	100.6	79.6	91.4	95	89.6	81.1	88.1		High	High	High	High	High	High	High	High	High
[K].LNHQMEGLAFQMK.[K]	1xOxidation [M]; 1xTMTpro [K13]; 1xTMTpro [N-Term]	1.59998e-07	0.000210974	1	1	11	P06728	P06728 [234-246]	0	2171.16	0.662	0.775	0.647	0.687	0.678	0.564	0.513	0.548	0.518	0.643	0.529	0.774	0.68	0.93	147.8	97.8	114.5	95.6	101.6	100.2	83.4	75.8	81.1	76.6	95.1	78.3	114.5	100.5	137.4		High	High	High	High	High	High	High	High	High
[K].LNHQMEGLAFQMK.[K]	1xTMTpro [K13]; 1xTMTpro [N-Term]	5.70221e-08	0.000210974	1	1	6	P06728	P06728 [234-246]	0	2155.16	0.927	0.969	0.852	0.763	0.952	0.68	0.665	0.676	0.666	0.693	0.603	0.7	0.69	0.801	128.9	119.5	124.8	109.8	98.3	122.8	87.6	85.7	87.1	85.8	89.3	77.8	90.3	88.9	103.2		High	High	High	High	High	High	High	High	High
[R].INHCKFDEFFSQGCAPGYEK.[N]	2xCarbamidomethyl [C4; C14]; 2xTMTpro [K5; K20]; 1xTMTpro [N-Term]	8.9378e-06	0.000210974	1	1	1	Q921I1	Q921I1 [493-512]	1	3346.68	0.876	1.358	1.271	1.175	1.306	1.787	0.895	1.31	0.674	1.762	0.711	2.132	2.485	2.242	71.5	62.6	97.1	90.9	84	93.4	127.7	64	93.6	48.1	126	50.8	152.4	177.6	160.2		High	High	High	High	High	High	High	High	High
[K].IIVYNQPYTGYEK.[T]	1xTMTpro [K13]; 1xTMTpro [N-Term]	0.000169572	0.000210974	1	1	2	Q9WVJ3	Q9WVJ3 [168-180]	0	2196.22	1.255	1.166	1.182	1.327	1.321	1.274	1.151	1.302	0.809	0.834	0.809	0.605	0.641	0.652	97.9	122.8	114.1	115.7	129.8	129.3	124.7	112.6	127.4	79.2	81.6	79.1	59.2	62.7	63.8		High	High	High	High	High	High	High	High	High
[K].LNGVVSGFSLK.[S]	1xTMTpro [K11]; 1xTMTpro [N-Term]	0.000101705	0.000210974	1	1	1	Q91Y47	Q91Y47 [181-191]	0	1729.05	1.285	1.457	1.393	1.992	1.325	1.385	1.624	1.795	1.429	1.597	1.609	0.926	1.149	1.125	71.1	91.4	103.7	99.1	141.6	94.2	98.5	115.5	127.7	101.6	113.6	114.4	65.8	81.7	80		High	High	High	High	High	High	High	High	High
[K].LNEDMACSVAGITSDANVLTNELR.[L]	1xCarbamidomethyl [C7]; 1xTMTpro [N-Term]	8.0688e-10	0.000210974	1	1	1	Q9R1P0	Q9R1P0 [68-91]	0	2897.43	0.915	1.05	1.285	1.332	1.016	1.025	1.306	0.993	1.124	0.756	1.186	0.659	0.585	0.629	100.9	92.3	106	129.7	134.5	102.5	103.5	131.8	100.2	113.5	76.3	119.7	66.5	59	63.5		High	High	High	High	High	High	High	High	High
[R].LNEAAAGLNQAATELVQASR.[G]	1xTMTpro [N-Term]	7.21018e-08	0.000210974	1	1	2	P26039	P26039 [1242-1261]	0	2331.26	1.118	0.635	0.886	0.823	0.779	0.831	0.562	0.706	0.576	0.719	0.813	0.455	0.455	0.566	137.3	153.5	87.2	121.7	113	107	114.1	77.2	97	79.1	98.7	111.6	62.5	62.4	77.7		High	High	High	High	High	High	High	High	High
[K].LNDIDGFFTR.[N]	1xTMTpro [N-Term]	0.000497672	0.000210974	1	1	3	Q8BND5	Q8BND5 [176-185]	0	1501.8	0.875	0.9	1.093	1.049	0.961	1.184	1.141	1.213	1.219	1.456	1.22	0.496	0.502	0.49	101.4	88.7	91.2	110.7	106.3	97.4	120	115.6	122.9	123.6	147.5	123.6	50.3	50.9	49.7		High	High	High	High	High	High	High	High	High
[K].LNDKLDYECLVGFENEYK.[H]	1xCarbamidomethyl [C9]; 2xTMTpro [K4; K18]; 1xTMTpro [N-Term]	4.40201e-08	0.000210974	1	1	5	P06909	P06909 [528-545]	1	3161.66	1.325	1.163	1.52	1.611	1.271	1.926	1.935	1.764	1.928	2.216	1.672	1.188	1.243	1.162	65.4	86.7	76.1	99.4	105.4	83.1	126	126.6	115.4	126.2	145	109.4	77.7	81.4	76.1		High	High	High	High	High	High	High	High	High
[R].LNDFVMPVCLPEQPSTEGTMVIVSGWGK.[Q]	1xCarbamidomethyl [C9]; 1xTMTpro [K28]; 1xTMTpro [N-Term]	1.634e-05	0.000210974	1	1	1	P98064	P98064 [569-596]	0	3699.91	0.924	1.025	1.314	1.105	1.19	1.068	1.511	1.039	1.12	0.883	1.035	0.932	0.899	0.792	94.7	87.5	97.1	124.5	104.7	112.7	101.2	143.1	98.4	106	83.6	98.1	88.3	85.1	75		High	High	High	High	High	High	High	High	High
[R].LNCEDIDECR.[T]	2xCarbamidomethyl [C3; C9]; 1xTMTpro [N-Term]	0.000207798	0.000210974	1	1	1	Q8BPB5	Q8BPB5 [290-299]	0	1627.74	1.174	1.161	1.027	1.212	1.059	1.083	0.875	1.374	0.575	0.663	0.592	0.255	0.252	0.171	120.3	141.2	139.6	123.5	145.7	127.3	130.2	105.3	165.2	69.2	79.7	71.2	30.7	30.3	20.6		High	High	High	High	High	High	High	High	High
[K].INAWTAQSNSAK.[E]	1xTMTpro [K12]; 1xTMTpro [N-Term]	8.65964e-05	0.000210974	1	1	1	P21956	P21956 [353-364]	0	1899.06	0.522	0.697	0.427	0.412	0.455	0.351	0.334	0.433	0.255	0.386	0.351	0.303	0.345	0.33	227.2	118.6	158.4	97	93.6	103.4	79.9	75.8	98.4	58	87.7	79.9	68.9	78.4	75		High	High	High	High	High	High	High	High	High
[K].LNATNIELATVQPGQNFHMFTK.[E]	1xTMTpro [K22]; 1xTMTpro [N-Term]	2.31695e-08	0.000210974	1	1	3	Q9Z2U1	Q9Z2U1 [210-231]	0	3082.66	1.382	1.297	2.436	1.731	2.009	1.743	2.932	2.011	3.062	2.246	3.814	2.587	2.194	2.471	45.6	63	59.1	111	78.9	91.6	79.4	133.6	91.6	139.5	102.4	173.8	117.9	100	112.6		High	High	High	High	High	High	High	High	High
[K].LNEDMACSVAGITSDANVLTNELR.[L]	1xCarbamidomethyl [C7]; 1xOxidation [M5]; 1xTMTpro [N-Term]	1.73395e-08	0.000210974	1	1	3	Q9R1P0	Q9R1P0 [68-91]	0	2913.43	0.853	0.916	0.937	0.921	0.902	1.175	1	1.014	1.011	1.013	0.989	0.499	0.629	0.601	111.4	95	102.1	104.5	102.7	100.5	131	111.5	113	112.6	112.9	110.2	55.6	70.1	67		High	High	High	High	High	High	High	High	High
[R].LNMVEACLLDK.[L]	1xCarbamidomethyl [C7]; 1xTMTpro [K11]; 1xTMTpro [N-Term]	0.000315309	0.000210974	1	1	1	Q9ESY9	Q9ESY9 [123-133]	0	1914.07	0.938	1.049	1.491	1.309	1.26	1.606	1.278	1.603	0.987	1.142	1.329	0.932	0.552	0.435	88.7	83.2	93.1	132.3	116.1	111.8	142.5	113.3	142.2	87.5	101.3	117.9	82.6	48.9	38.5		High	High	High	High	High	High	High	High	High
[RK].LLVSASQDGK.[L]	1xTMTpro [K10]; 1xTMTpro [N-Term]	0.000110777	0.000210974	1	4	2	P62880	P62880 [69-78]	0	1625.97	0.537	0.655	0.489	0.43	0.636	0.372	0.388	0.391	0.445	0.365	0.392	0.393	0.404	0.488	203.1	109.1	133.1	99.4	87.4	129.1	75.6	78.9	79.4	90.3	74.1	79.5	79.8	82.1	99.1		High	High	High	High	High	High	High	High	High
[R].LITQGENCIK.[A]	1xCarbamidomethyl [C8]; 1xTMTpro [K10]; 1xTMTpro [N-Term]	4.57417e-05	0.000210974	1	1	4	P01027	P01027 [713-722]	0	1784.02	0.924	0.878	1.114	1.153	1.039	1.172	1.239	1.172	1.332	1.288	1.155	1.154	1.198	1.16	88.4	81.6	77.6	98.4	101.9	91.8	103.5	109.4	103.6	117.6	113.8	102.1	102	105.8	102.5		High	High	High	High	High	High	High	High	High
[R].LIQDPVTGITVTGQIIGDK.[R]	1xTMTpro [K19]; 1xTMTpro [N-Term]	1.43836e-05	0.000210974	1	1	1	Q61704	Q61704 [677-695]	0	2576.52																														No Quan Values	High	High	High	High	High	High	High	High	High
[K].LLQDFFNGK.[E]	1xTMTpro [K9]; 1xTMTpro [N-Term]	0.000103813	0.000210974	1	2	2	P63017	P63017 [349-357]	0	1689.98	0.635	0.646	0.662	0.411	0.797	0.593	0.468	0.414	0.574	0.461	0.518	0.467	0.579	0.796	166.3	105.5	107.4	110.1	68.3	132.5	98.6	77.9	68.9	95.5	76.6	86.1	77.7	96.3	132.3		High	High	High	High	High	High	High	High	High
[R].LLPYVAEDELR.[A]	1xTMTpro [N-Term]	0.000475377	0.000210974	1	1	4	P56400	P56400 [128-138]	0	1621.91	0.402	0.585	0.268	0.197	0.349	0.219	0.289	0.256	0.343	0.227	0.375	0.23	0.236	0.235	287.9	115.6	168.3	77.1	56.9	100.3	62.9	83.1	73.8	98.8	65.3	108.1	66.3	68	67.5		High	High	High	High	High	High	High	High	High
[R].IIPSTEDPNEDIVER.[N]	1xTMTpro [N-Term]	9.32978e-07	0.000210974	1	1	7	P01592	P01592 [43-57]	0	2031.06	1.148	1.259	1.273	1.152	1.497	1.402	1.774	1.417	2.335	1.85	2.326	1.842	1.954	2.017	61.9	71	77.9	78.8	71.3	92.6	86.7	109.8	87.6	144.5	114.4	143.9	113.9	120.9	124.8		High	High	High	High	High	High	High	High	High
[K].IIPGVVDGEFLPK.[H]	1xTMTpro [K13]; 1xTMTpro [N-Term]	3.26439e-06	0.000210974	1	1	4	Q8BK48	Q8BK48 [309-321]	0	1992.2	1.169	1.148	0.941	0.935	1.082	0.897	0.954	0.963	0.996	0.893	1.009	0.518	0.43	0.454	112	130.9	128.6	105.4	104.8	121.2	100.5	106.8	107.8	111.6	100	113	58.1	48.1	50.9		High	High	High	High	High	High	High	High	High
[R].IIPGFMCQGGDFTR.[H]	1xCarbamidomethyl [C7]; 1xTMTpro [N-Term]	1.14565e-05	0.000210974	1	1	3	P17742	P17742 [56-69]	0	1902.95	0.575	0.703	0.472	0.398	0.618	0.446	0.404	0.404	0.412	0.376	0.399	0.379	0.326	0.392	205.4	118.1	144.3	96.9	81.7	126.9	91.7	83	83.1	84.5	77.1	82	77.9	66.9	80.5		High	High	High	High	High	High	High	High	High
[R].ILNSFSVMPSPK.[V]	1xTMTpro [K12]; 1xTMTpro [N-Term]	1.55167e-05	0.000210974	1	1	1	A2AQ07	A2AQ07 [163-174]	0	1928.12	0.884	0.964	0.783	0.701	0.881	0.706	0.814	0.574	0.776	0.581	0.859	0.503	0.59	0.323	137.1	121.2	132.2	107.4	96.2	120.8	96.8	111.6	78.7	106.4	79.7	117.8	69	80.9	44.3		High	High	High	High	High	High	High	High	High
[K].LLNQPNQWPLVK.[A]	1xTMTpro [K12]; 1xTMTpro [N-Term]	0.00040995	0.000210974	1	1	1	Q02257	Q02257 [488-499]	0	2058.24	0.866	2.889	0.983	0.79	1.224	0.913	0.979	1.071	1.091	1.342	1.185	1.505	1.434	1.881	78.3	67.8	226.2	77	61.8	95.9	71.5	76.7	83.9	85.4	105.1	92.8	117.9	112.3	147.3		High	High	High	High	High	High	High	High	High
[R].IINEPTAAAIAYGLDKK.[VG]	2xTMTpro [K16; K17]; 1xTMTpro [N-Term]	3.14886e-11	0.000210974	1	2	1	P63017	P63017 [172-188]	1	2700.61	0.576	0.72	0.505	0.383	0.772	0.446	0.467	0.453	0.429	0.426	0.439	0.435	0.498	0.436	187.9	108.3	135.4	94.9	71.9	145	83.8	87.7	85	80.6	80	82.5	81.8	93.5	81.8		High	High	High	High	High	High	High	High	High
[R].IINEPTAAAIAYGLDK.[RKG]	1xTMTpro [K16]; 1xTMTpro [N-Term]	3.73452e-06	0.000210974	2	4	1	P20029; P63017	P20029 [199-214]; P63017 [172-187]	0	2268.31	1.024	1.003	0.833	0.84	1.191	0.92	0.721	0.681	0.98	0.983	0.777	0.661	0.795	0.87	113	115.6	113.2	94.1	94.9	134.6	104	81.4	77	110.7	111	87.7	74.7	89.8	98.3	Shared	High	High	High	High	High	High	High	High	High
[R].ILMVGLDAAGK.[T]	1xTMTpro [K11]; 1xTMTpro [N-Term]	1.99551e-05	0.000210974	2	5	2	P61205; P84084	P61205 [20-30]; P84084 [20-30]	0	1696.03	0.747	0.845	0.62	0.495	1.092	0.573	0.577	0.604	0.463	0.454	0.417	0.381	0.334	0.374	167.1	124.8	141.2	103.6	82.8	182.5	95.7	96.4	101	77.4	75.9	69.6	63.6	55.8	62.5	Shared	High	High	High	High	High	High	High	High	High
[K].LLIYGASNLEDGVPSR.[F]	1xTMTpro [N-Term]	3.00851e-07	0.000210974	1	1	1	P01652	P01652 [46-61]	0	2008.1	1.055	1.098	1.45	1.111	1.291	1.154	1.451	1.142	0.96	0.949	1.004	0.944	0.872	0.955	91.3	96.2	100.2	132.3	101.4	117.8	105.4	132.4	104.3	87.6	86.6	91.6	86.1	79.6	87.1		High	High	High	High	High	High	High	High	High
[K].LLIYGASILEDGVPSR.[F]	1xTMTpro [N-Term]	3.62471e-07	0.000210974	1	2	2	P01653	P01653 [46-61]	0	2007.14	1.28	1.354	0.998	1.012	1.332	0.825	1.083	1.253	1.348	0.82	1.845	0.629	0.202	0.418	97.4	124.7	131.9	97.2	98.6	129.7	80.4	105.5	122	131.3	79.9	179.8	61.3	19.6	40.7		High	High	High	High	High	High	High	High	High
[K].IILYENPNFTGK.[K]	1xTMTpro [K12]; 1xTMTpro [N-Term]	0.000407251	0.000210974	1	1	1	P62696	P62696 [109-120]	0	2017.16	0.872	1.052	1.487	7.244	1.509	0.439	0.786	0.664	0.769	0.759	0.819	0.9	1.095	0.797	74.3	64.7	78.2	110.5	538.1	112.1	32.6	58.4	49.3	57.1	56.4	60.9	66.9	81.4	59.2		High	High	High	High	High	High	High	High	High
[R].LLIYDTSNLASGVPVR.[F]	1xTMTpro [N-Term]	3.04301e-08	0.000210974	1	1	1	P04945	P04945 [45-60]	0	2022.16	1.422	1.475	1.399	1.481	1.376	1.739	1.53	1.787	1.212	1.196	1.205	1.136	1.153	1.188	73.9	105.1	109	103.4	109.5	101.7	128.5	113.1	132	89.5	88.3	89.1	84	85.2	87.8		High	High	High	High	High	High	High	High	High
[K].LLIYAASNQGSGVPAR.[F]	1xTMTpro [N-Term]	4.72185e-06	0.000210974	2	4	1	P03977; P01654	P03977 [50-65]; P01654 [50-65]	0	1921.08	1.058	1.377	0.966	0.976	1.25	0.995	0.857	0.928	0.804	1.075	0.987	0.391	0.42	0.52	110.3	116.6	151.8	106.5	107.7	137.8	109.7	94.5	102.3	88.7	118.5	108.9	43.1	46.3	57.4	Shared	High	High	High	High	High	High	High	High	High
[K].LLIYAASNLESGIPAR.[F]	1xTMTpro [N-Term]	1.73213e-07	0.000210974	1	4	6	P01665	P01665 [50-65]	0	1992.14	1.139	1.01	0.955	1.092	0.939	1.06	0.938	1.155	1.029	1.169	1.048	0.917	0.891	0.931	98.2	111.9	99.2	93.8	107.3	92.3	104.1	92.2	113.4	101	114.8	102.9	90	87.5	91.4		High	High	High	High	High	High	High	High	High
[K].LIQDVWGIEGPIDAAFTR.[I]	1xTMTpro [N-Term]	4.98424e-08	0.000210974	1	1	2	P29788	P29788 [194-211]	0	2305.25	1.163	0.983	1.244	1.202	0.975	0.96	1.232	1.113	1.207	1.12	1.301	0.47	0.51	0.511	100.1	116.4	98.4	124.5	120.3	97.5	96.1	123.3	111.4	120.8	112.1	130.1	47	51.1	51.2		High	High	High	High	High	High	High	High	High
[R].ILQEDFTCR.[A]	1xCarbamidomethyl [C8]; 1xTMTpro [N-Term]	0.000400575	0.000210974	1	1	1	Q91ZX7	Q91ZX7 [2511-2519]	0	1485.77	0.69	0.78	0.6	0.724	0.541	0.707	1.106	0.616	1.055	0.861	0.838	0.35	0.463	0.379	140.1	96.6	109.2	84.1	101.4	75.8	99	154.9	86.2	147.8	120.6	117.3	49.1	64.8	53.1		High	High	High	High	High	High	High	High	High
[K].LLQTDDEEEAGLLELLK.[S]	1xTMTpro [K17]; 1xTMTpro [N-Term]	9.74251e-06	0.000210974	1	1	1	Q9ERK4	Q9ERK4 [252-268]	0	2537.42																														No Quan Values	High	High	High	High	High	High	High	High	High
[R].LLRDYQELMNTK.[L]	1xTMTpro [K12]; 1xTMTpro [N-Term]	0.000403233	0.000210974	1	1	2	Q3TTY5	Q3TTY5 [480-491]	1	2132.2	0.74	1.524	0.56	0.362	0.927	0.283	0.514	0.548	0.566	0.49	0.528	0.589	0.684	0.752	149	110.3	227	83.4	53.9	138.1	42.1	76.6	81.7	84.3	73	78.7	87.8	102	112.1		High	High	High	High	High	High	High	High	High
[R].LLTPTDTPEWLSFDVTGVVR.[Q]	1xTMTpro [N-Term]	2.48769e-05	0.000210974	1	1	1	P04202	P04202 [186-205]	0	2550.38	1.014	0.909	1.132	0.971	1.14	0.968	0.856	1.061	1.079	0.979	0.826	0.408	0.433	0.488	113.1	114.7	102.8	128	109.9	128.9	109.5	96.8	119.9	122	110.7	93.4	46.1	48.9	55.2		High	High	High	High	High	High	High	High	High
[K].ILTFDQLALESPK.[G]	1xTMTpro [K13]; 1xTMTpro [N-Term]	6.13714e-06	0.000210974	1	1	1	P35980	P35980 [120-132]	0	2083.23	0.961	0.83	0.917	0.864	1.099	0.795	0.879	0.946	1.126	0.742	1.141	0.538	0.62	0.662	114.3	109.9	94.9	104.8	98.8	125.6	90.9	100.5	108.1	128.8	84.8	130.5	61.5	70.9	75.7		High	High	High	High	High	High	High	High	High
[R].ILTEAEIDAHLVALAERD.[-]	1xTMTpro [N-Term]	6.6668e-06	0.000210974	1	1	1	Q9QUM9	Q9QUM9 [229-246]	1	2283.25																														No Quan Values	High	High	High	High	High	High	High	High	High
[K].LLTDQAVDK.[D]	1xTMTpro [K9]; 1xTMTpro [N-Term]	0.000182712	0.000210974	1	1	8	Q61838	Q61838 [73-81]	0	1610.96	1.352	1.283	1.543	1.344	1.481	1.339	1.853	1.354	2.066	1.278	1.759	1.86	1.875	1.793	64.7	87.5	83	99.8	87	95.8	86.7	119.9	87.6	133.7	82.7	113.8	120.4	121.3	116		High	High	High	High	High	High	High	High	High
[K].LLSYVDDEAFIR.[D]	1xTMTpro [N-Term]	6.60549e-05	0.000210974	1	1	1	Q9WUB3	Q9WUB3 [522-533]	0	1744.94	1.188	1.405	0.799	0.931	0.892	0.831	1.383	0.691	0.893	0.674	0.787	0.519	0.456	0.366	117	139	164.5	93.5	108.9	104.4	97.3	161.9	80.9	104.5	78.9	92.1	60.8	53.3	42.8		High	High	High	High	High	High	High	High	High
[K].LISWYDNEYGYSNR.[V]	1xTMTpro [N-Term]	4.08999e-07	0.000210974	1	1	2	P16858	P16858 [308-321]	0	2084	0.933	0.975	1.008	0.986	1.132	0.968	1.072	0.832	0.989	0.959	1.049	0.653	0.676	0.731	107.4	100.3	104.7	108.3	106	121.6	104	115.2	89.4	106.2	103	112.7	70.1	72.6	78.5		High	High	High	High	High	High	High	High	High
[K].LISVDTEQSNFYLQNGPDR.[I]	1xTMTpro [N-Term]	4.89899e-08	0.000210974	1	1	5	Q61147	Q61147 [44-62]	0	2500.26	1.284	1.197	1.893	1.739	1.491	2.258	1.94	1.935	2.397	2.57	2.397	1.487	1.778	1.79	55.2	70.9	66.1	104.6	96.1	82.4	124.7	107.1	106.9	132.4	141.9	132.4	82.2	98.2	98.9		High	High	High	High	High	High	High	High	High
[R].LLSNWEVCADMVGTFTDTEDPAK.[F]	1xCarbamidomethyl [C8]; 1xOxidation [M11]; 1xTMTpro [K23]; 1xTMTpro [N-Term]	4.36168e-06	0.000210974	1	1	4	Q00724	Q00724 [81-103]	0	3223.58	0.827	0.679	0.808	0.687	1.111	0.692	0.641	0.675	0.739	0.687	0.61	0.316	0.342	0.507	145.3	120.2	98.7	117.4	99.9	161.5	100.6	93.1	98.1	107.4	99.8	88.7	45.9	49.7	73.7		High	High	High	High	High	High	High	High	High
[R].ILTSDVFQGCNR.[L]	1xCarbamidomethyl [C10]; 1xTMTpro [N-Term]	0.00055426	0.000210974	1	1	1	Q8CIZ8	Q8CIZ8 [1062-1073]	0	1713.89	1.011	0.766	0.709	1.273	1.059	0.74	0.643	1.068	1.431	0.714	0.746	9.972	8.425	7.383	40.6	41	31.1	28.8	51.7	43	30.1	26.1	43.3	58.1	29	30.3	404.9	342.1	299.8		High	High	High	High	High	High	High	High	High
[R].LLSNWEVCADMVGTFTDTEDPAK.[F]	1xCarbamidomethyl [C8]; 1xTMTpro [K23]; 1xTMTpro [N-Term]	4.00128e-06	0.000210974	1	1	4	Q00724	Q00724 [81-103]	0	3207.58	1.148	1.082	1.015	1.192	0.979	0.724	0.83	0.842	0.439	0.73	0.445	0.442	0.469	0.471	127	145.8	137.4	129	151.4	124.4	92	105.5	107	55.7	92.7	56.6	56.2	59.6	59.8		High	High	High	High	High	High	High	High	High
[K].ILSLAQEQVGNSPEK.[L]	1xTMTpro [K15]; 1xTMTpro [N-Term]	1.05862e-08	0.000210974	1	1	7	P01029	P01029 [1081-1095]	0	2221.27	1.108	1.033	1.112	1.175	1.002	1.422	1.549	1.437	1.433	1.459	1.554	1.487	1.453	1.29	76.9	85.2	79.4	85.5	90.3	77	109.3	119.1	110.5	110.1	112.2	119.4	114.3	111.7	99.2		High	High	High	High	High	High	High	High	High
[K].ILSGDPYCEKDAQEVHCDEAAK.[W]	2xCarbamidomethyl [C8; C17]; 2xTMTpro [K10; K22]; 1xTMTpro [N-Term]	2.21049e-06	0.000210974	1	1	1	Q8CIF4	Q8CIF4 [341-362]	1	3447.73	0.815	1.041	0.679	0.845	0.713	0.884	0.521	0.978	0.652	0.882	0.763	0.298	0.297	0.264	141.1	114.9	146.8	95.9	119.2	100.5	124.8	73.5	138	92	124.5	107.7	42.1	41.8	37.3		High	High	High	High	High	High	High	High	High
[K].ILSGDPYCEK.[D]	1xCarbamidomethyl [C8]; 1xTMTpro [K10]; 1xTMTpro [N-Term]	0.000426509	0.000210974	1	1	2	Q8CIF4	Q8CIF4 [341-350]	0	1789.96	0.844	0.826	0.842	0.703	0.739	0.771	0.652	0.748	0.63	0.687	0.648	0.389	0.432	0.417	145.2	122.6	119.9	122.3	102.1	107.4	112	94.7	108.6	91.5	99.7	94.2	56.5	62.7	60.6		High	High	High	High	High	High	High	High	High
[R].LLSDTLANIVKPQK.[Q]	2xTMTpro [K11; K14]; 1xTMTpro [N-Term]	5.79782e-05	0.000210974	1	1	1	B2RPV6	B2RPV6 [971-984]	0	2452.53																														No Quan Values	High	High	High	High	High	High	High	High	High
[K].LLSDNTDEAK.[D]	1xTMTpro [K10]; 1xTMTpro [N-Term]	0.000454031	0.000210974	1	1	1	Q8R3G9	Q8R3G9 [127-136]	0	1713.95	0.644	0.856	0.424	0.419	0.561	0.298	0.368	0.35	0.443	0.375	0.282	0.849	0.815	0.791	177	114	151.4	75.1	74.2	99.3	52.7	65.2	62	78.4	66.4	49.9	150.2	144.2	140		High	High	High	High	High	High	High	High	High
[K].LISDFPEATSPK.[C]	1xTMTpro [K12]; 1xTMTpro [N-Term]	1.06369e-06	0.000210974	1	1	5	O08677	O08677 [619-630]	0	1913.09	1.05	0.984	0.74	1.038	0.831	0.794	0.658	0.88	0.564	0.721	0.46	0.48	0.423	0.461	135.3	142.1	133.2	100.1	140.5	112.5	107.4	89.1	119.1	76.4	97.6	62.3	65	57.2	62.3		High	High	High	High	High	High	High	High	High
[R].LLSATPPSSQNPATNIPLQFR.[I]	1xTMTpro [N-Term]	0.000219343	0.000210974	1	1	3	O08692	O08692 [50-70]	0	2556.41																														No Quan Values	High	High	High	High	High	High	High	High	High
[K].IISAASEGGANVFTVSYFK.[N]	1xTMTpro [K19]; 1xTMTpro [N-Term]	1.75805e-08	0.000210974	1	1	1	Q922B2	Q922B2 [223-241]	0	2569.42	0.834	1.123	1.042	0.767	0.855	1.08	1.115	0.76	0.93	0.761	0.789	0.377	0.114	0.269	127	105.9	142.6	132.3	97.3	108.5	137.1	141.6	96.5	118.1	96.6	100.2	47.8	14.5	34.1		High	High	High	High	High	High	High	High	High
[K].LLSNINSVFLTNTNTEK.[L]	1xTMTpro [K17]; 1xTMTpro [N-Term]	1.02597e-05	0.000210974	1	1	1	Q9Z0M6	Q9Z0M6 [441-457]	0	2516.42																														No Quan Values	High	High	High	Not Found	High	High	High	High	High
[R].LNNAGSYNAWSIEK.[T]	1xTMTpro [K14]; 1xTMTpro [N-Term]	2.48769e-05	0.000210974	1	1	2	O88783	O88783 [1898-1911]	0	2175.17	0.907	1.292	0.88	1.069	0.591	1.132	1.145	1.2	0.603	1.16	1.197	0.689	0.619	0.644	106.2	96.3	137.2	93.4	113.5	62.7	120.2	121.5	127.4	64	123.2	127.1	73.2	65.7	68.4		High	High	High	High	High	High	High	High	High
[K].LNNDGLEEAR.[N]	1xTMTpro [N-Term]	0.000512527	0.000210974	1	1	1	P15327	P15327 [30-39]	0	1434.75	0.883	0.854	0.721	0.802	0.759	0.602	0.605	0.693	0.446	0.614	0.535	0.83	0.899	0.868	135	119.2	115.2	97.3	108.3	102.4	81.2	81.7	93.5	60.2	82.9	72.2	112.1	121.3	117.2		High	High	High	High	High	High	High	High	High
[R].INNIQCPMEAVVFQTK.[Q]	1xCarbamidomethyl [C6]; 1xTMTpro [K16]; 1xTMTpro [N-Term]	4.8206e-06	0.000210974	1	1	2	Q9Z121	Q9Z121 [52-67]	0	2500.35	0.91	0.848	0.84	0.757	1.537	0.987	0.914	1.026	0.948	0.861	1.019	0.413	0.342	0.505	116.2	105.7	98.6	97.6	87.9	178.6	114.7	106.2	119.3	110.2	100.1	118.4	48	39.8	58.7		High	High	High	High	High	High	High	High	High
[R].IQNILSEDPK.[I]	1xTMTpro [K10]; 1xTMTpro [N-Term]	3.52204e-05	0.000210974	1	1	7	P52430	P52430 [307-316]	0	1765.04	1.125	1.116	0.635	0.922	0.641	0.746	0.627	0.809	0.487	0.69	0.51	0.253	0.245	0.258	149.1	167.6	166.4	94.6	137.4	95.5	111.2	93.4	120.6	72.6	102.8	76.1	37.7	36.5	38.5		High	High	High	High	High	High	High	High	High
[R].LQNLDGTCADSYSFVFSR.[D]	1xCarbamidomethyl [C8]; 1xTMTpro [N-Term]	2.08691e-07	0.000210974	1	1	3	Q00724	Q00724 [140-157]	0	2384.15	0.766	0.853	0.767	0.792	0.707	0.478	0.417	0.487	0.181	0.205	0.195	0.109	0.114	0.105	209	160.2	178.3	160.3	165.6	147.7	100	87.2	101.7	37.8	42.9	40.7	22.8	23.8	21.9		High	High	High	High	High	High	High	High	High
[K].IQKLESDISAQMEYCR.[T]	1xCarbamidomethyl [C15]; 1xTMTpro [K3]; 1xTMTpro [N-Term]	3.59545e-06	0.000210974	1	1	2	Q8K0E8	Q8K0E8 [199-214]	1	2579.35	1.049	0.839	1.558	2.824	2.173	1.658	1.762	1.45	1.632	6.289	1.742	27.941	42.648	22.446	12.8	13.4	10.8	20	36.2	27.9	21.2	22.6	18.6	20.9	80.6	22.3	358.2	546.7	287.7		High	High	High	High	High	High	High	High	High
[K].LQGTLPAEAQEK.[T]	1xTMTpro [K12]; 1xTMTpro [N-Term]	7.89428e-06	0.000210974	1	1	5	P06684	P06684 [1133-1144]	0	1893.09	1.101	1.031	1.07	1.189	1.158	1.254	1.273	1.144	0.84	1.326	0.939	4.782	4.321	4.063	56.6	62.4	58.3	60.6	67.3	65.6	71	72.1	64.8	47.6	75.1	53.2	270.8	244.7	230.1		High	High	High	High	High	High	High	High	High
[K].LQGDCSDLRR.[Q]	1xCarbamidomethyl [C5]; 1xTMTpro [N-Term]	0.000223077	0.000210974	1	1	1	Q8CIZ8	Q8CIZ8 [555-564]	1	1523.79	0.948	1.164	0.76	0.732	0.718	0.694	0.606	0.667	0.461	0.676	0.681	1.45	1.305	1.44	112.8	106.9	131.3	85.7	82.6	80.9	78.3	68.3	75.2	51.9	76.2	76.8	163.5	147.2	162.4		High	High	High	High	High	High	High	High	High
[R].LQFWTETLPR.[K]	1xTMTpro [N-Term]	0.000104883	0.000210974	1	2	3	Q63880	Q63880 [544-553]	0	1594.89	1.625	1.717	1.997	1.56	1.485	1.714	2.432	1.833	2.372	1.614	2.485	0.872	0.984	0.846	61.1	99.4	105	122.1	95.4	90.8	104.8	148.7	112.1	145	98.7	151.9	53.3	60.2	51.7		High	High	High	High	High	High	High	High	High
[K].LQETASWLLAQQLGDGSFHDPCPVIHR.[A]	1xCarbamidomethyl [C22]; 1xTMTpro [N-Term]	8.92733e-11	0.000210974	1	1	6	P01029	P01029 [1096-1122]	0	3379.72	1.32	1.236	1.14	1.066	1.328	1.281	1.261	1.325	1.435	1.109	1.192	1.346	0.98	1.28	82	108.2	101.3	93.4	87.4	108.8	105	103.4	108.6	117.7	90.9	97.7	110.3	80.3	104.9		High	High	High	High	High	High	High	High	High
[R].LQEIFNTAK.[E]	1xTMTpro [K9]; 1xTMTpro [N-Term]	0.000115805	0.000210974	1	1	2	E9Q414	E9Q414 [426-434]	0	1671.99	0.996	1.061	0.496	0.558	0.614	0.521	0.498	0.691	0.716	0.956	0.707	0.752	0.633	0.724	137.3	136.7	145.7	68.1	76.6	84.3	71.6	68.4	94.8	98.3	131.3	97.1	103.3	87	99.5		High	High	High	High	High	High	High	High	High
[K].LQEHLKPYAVDLQDQINTQTQEMK.[L]	1xOxidation [M23]; 2xTMTpro [K6; K24]; 1xTMTpro [N-Term]	5.3203e-11	0.000210974	1	1	4	P06728	P06728 [131-154]	0	3799.05	0.765	0.865	0.721	1.025	0.644	0.807	0.499	0.639	0.413	0.629	0.362	0.443	0.423	0.45	154.9	118.5	134	111.6	158.7	99.7	125.1	77.2	99	64	97.5	56	68.7	65.5	69.7		High	High	High	High	High	High	High	High	High
[K].LQEHLKPYAVDLQDQINTQTQEMK.[L]	2xTMTpro [K6; K24]; 1xTMTpro [N-Term]	1.36188e-08	0.000210974	1	1	4	P06728	P06728 [131-154]	0	3783.06	0.915	0.963	0.828	0.737	0.819	0.612	0.583	0.661	0.525	0.63	0.546	1.53	1.335	1.407	114.6	104.9	110.3	94.8	84.5	93.8	70.1	66.8	75.7	60.2	72.1	62.6	175.3	153	161.2		High	High	High	High	High	High	High	High	High
[K].IQEEGTGVEETGKGLTK.[I]	2xTMTpro [K13; K17]; 1xTMTpro [N-Term]	6.47091e-05	0.000210974	1	1	2	Q6GQT1	Q6GQT1 [332-348]	1	2688.52	0.505	0.749	0.947	0.611	0.75	1.264	1.148	1.139	1.449	3.048	1.455	4.259	9.02	5.241	46	23.2	34.5	43.6	28.1	34.5	58.2	52.8	52.4	66.7	140.3	67	196.1	415.2	241.3		High	High	High	High	High	High	High	High	High
[K].IQEEGTGVEETGK.[G]	1xTMTpro [K13]; 1xTMTpro [N-Term]	2.20537e-07	0.000210974	1	1	6	Q6GQT1	Q6GQT1 [332-344]	0	1985.07	0.985	0.946	1.03	1.123	1.122	1.148	1.428	1.08	2.736	4.764	4.988	12.206	12.93	12.51	25	24.6	23.7	25.7	28.1	28.1	28.7	35.7	27	68.4	119.1	124.7	305.2	323.3	312.8		High	High	High	High	High	High	High	High	High
[K].LQDQGPDVLLAK.[V]	1xTMTpro [K12]; 1xTMTpro [N-Term]	1.13968e-06	0.000210974	1	1	10	A6X935	A6X935 [497-508]	0	1905.13	1.019	0.938	1.176	0.954	1.045	1.817	2.511	1.544	2.336	2.129	2.109	0.786	0.765	0.751	71.8	73.2	67.4	84.5	68.5	75.1	130.5	180.4	110.9	167.8	153	151.5	56.5	54.9	53.9		High	High	High	High	High	High	High	High	High
[R].LQDLQVLGK.[L]	1xTMTpro [K9]; 1xTMTpro [N-Term]	0.00010669	0.000210974	1	1	7	E9Q414	E9Q414 [789-797]	0	1622.01	0.983	0.938	0.46	0.49	0.492	0.524	0.453	0.675	0.749	1.012	0.711	0.652	0.597	0.615	144.9	142.4	135.9	66.6	71.1	71.3	76	65.7	97.8	108.6	146.7	103.1	94.5	86.5	89.1		High	High	High	High	High	High	High	High	High
[K].IQDCYEEEGLK.[A]	1xCarbamidomethyl [C4]; 1xTMTpro [K11]; 1xTMTpro [N-Term]	5.81532e-07	0.000210974	1	1	2	Q6UGQ3	Q6UGQ3 [62-72]	0	1992.02	1.012	1.045	1.161	1.051	1.213	0.82	0.895	0.852	0.812	0.871	0.796	1.024	0.877	0.92	104.5	105.8	109.2	121.4	109.9	126.8	85.7	93.6	89.1	84.9	91.1	83.2	107	91.7	96.2		High	High	High	High	High	High	High	High	High
[K].IQCVDGNWTTLPVCIEEER.[T]	2xCarbamidomethyl [C3; C14]; 1xTMTpro [N-Term]	2.78858e-07	0.000210974	1	1	3	P06909	P06909 [670-688]	0	2623.28	1.374	1.39	1.92	1.974	1.541	2.388	2.988	2.118	3.494	3.145	3.377	2.225	2.242	2.163	45	61.8	62.5	86.4	88.8	69.3	107.4	134.4	95.3	157.2	141.5	152	100.1	100.9	97.3		High	High	High	High	High	High	High	High	High
[K].IQASVATNPIITPVAQENQ.[-]	1xTMTpro [N-Term]	1.81786e-07	0.000210974	1	1	6	P08226	P08226 [293-311]	0	2298.26	0.897	0.883	0.883	0.924	1.028	0.754	0.707	0.813	0.726	0.703	0.755	0.535	0.602	0.542	127.6	114.5	112.7	112.7	118	131.2	96.2	90.2	103.8	92.6	89.7	96.3	68.3	76.9	69.2		High	High	High	High	High	High	High	High	High
[K].LQPLDFKENPEQSR.[V]	1xTMTpro [K7]; 1xTMTpro [N-Term]	5.0884e-05	0.000210974	1	1	2	P32261	P32261 [203-216]	1	2309.27	0.921	1.084	0.817	1.048	0.985	1.024	0.601	0.855	0.469	0.616	0.442	0.14	0.19	0.14	145.2	133.7	157.4	118.6	152.1	143	148.6	87.3	124.1	68.1	89.4	64.2	20.4	27.5	20.4		High	High	High	High	High	High	High	High	High
[K].IQPSGGTNINEALLR.[A]	1xTMTpro [N-Term]	2.57582e-07	0.000210974	1	1	5	Q61703	Q61703 [380-394]	0	1887.06	1.171	1.148	1.156	1.268	1.022	1.273	1.008	1.209	0.853	1.142	0.887	0.708	0.763	0.695	98	114.7	112.5	113.3	124.3	100.2	124.8	98.8	118.5	83.6	112	86.9	69.4	74.8	68.1		High	High	High	High	High	High	High	High	High
[K].LQQAALPIVSEAK.[C]	1xTMTpro [K13]; 1xTMTpro [N-Term]	2.29823e-05	0.000210974	1	1	2	Q9CR35	Q9CR35 [173-185]	0	1976.2	0.832	0.82	0.754	0.824	0.721	2.16	1.137	2.961	0.751	1.022	0.741	0.399	0.378	0.414	100.6	83.7	82.5	75.8	82.9	72.6	217.2	114.4	297.8	75.5	102.8	74.6	40.1	38	41.6		High	High	High	High	High	High	High	High	High
[K].LQQELEFLEVQEEYIKDEQK.[N]	2xTMTpro [K16; K20]; 1xTMTpro [N-Term]	2.49628e-05	0.000210974	1	1	1	P54775	P54775 [47-66]	1	3450.88	0.998	1.288	1.105	1.156	1.393	1.131	1.027	1.162	1.128	1.041	1.136	1.275	1.059	0.889	89.3	89.1	115	98.7	103.3	124.5	101.1	91.7	103.9	100.8	93	101.5	113.9	94.7	79.4		High	High	High	High	High	High	High	High	High
[K].LRPEDITQIQPQQLLLK.[L]	1xTMTpro [K17]; 1xTMTpro [N-Term]	5.14713e-06	0.000210974	1	1	4	P09055	P09055 [106-122]	0	2641.59	0.492	0.717	0.376	0.329	0.392	0.287	0.328	0.322	0.407	0.289	0.381	0.389	0.379	0.368	232.3	114.2	166.5	87.5	76.4	91.1	66.6	76.3	74.9	94.6	67.1	88.4	90.4	88.2	85.4		High	High	High	High	High	High	High	High	High
[R].LRAEGDGVYTLNDEK.[Q]	1xTMTpro [K15]; 1xTMTpro [N-Term]	5.54696e-08	0.000210974	1	1	11	Q61646	Q61646 [58-72]	1	2288.24	1.075	0.94	1.766	1.885	1.567	2.812	2.279	2.622	3.88	4.303	3.783	1.595	1.683	1.778	45.5	48.9	42.8	80.3	85.8	71.3	127.9	103.7	119.3	176.5	195.8	172.1	72.6	76.6	80.9		High	High	High	High	High	High	High	High	High
[R].IQYQLVDISQDNALRDEMR.[T]	1xTMTpro [N-Term]	3.93286e-06	0.000210974	1	1	1	Q91VW3	Q91VW3 [33-51]	1	2611.35	0.537	0.629	0.492	0.397	0.481	0.335	0.439	0.413	0.411	0.391	0.488	0.386	0.345	0.305	212.8	114.3	133.9	104.6	84.5	102.3	71.3	93.5	87.9	87.4	83.3	103.8	82.1	73.4	64.9		High	High	High	High	High	High	High	High	High
[K].LQVVFTSDFSNEER.[F]	1xTMTpro [N-Term]	1.15756e-05	0.000210974	1	1	2	Q8CG14	Q8CG14 [106-119]	0	1975.01	1.358	1.497	1.564	1.271	1.412	1.864	2.276	1.609	1.422	1.419	1.549	0.417	0.389	0.393	77.2	104.8	115.5	120.7	98.1	109	143.8	175.6	124.2	109.7	109.5	119.5	32.1	30	30.3		High	High	High	High	High	High	High	High	High
[R].LQVTASPQSLCGLR.[A]	1xCarbamidomethyl [C11]; 1xTMTpro [N-Term]	6.97815e-05	0.000210974	2	2	7	P28665; P28666	P28665 [577-590]; P28666 [577-590]	0	1834.02	1.21	1.23	1.335	1.408	1.136	1.763	1.662	1.523	1.316	1.435	1.456	1.773	1.669	1.291	70.7	85.6	87	94.4	99.6	80.3	124.7	117.5	107.7	93.1	101.5	103	125.4	118.1	91.3	Shared	High	High	High	High	High	High	High	High	High
[K].IQVHYYEDGNVQLVSHK.[D]	1xTMTpro [K17]; 1xTMTpro [N-Term]	6.55301e-09	0.000210974	1	2	1	P47753	P47753 [194-210]	0	2637.43	0.786	0.843	0.96	0.889	1.092	0.828	0.883	0.738	0.829	0.877	0.909	2.939	2.255	2.25	83	65.2	69.9	79.6	73.7	90.6	68.7	73.3	61.3	68.8	72.8	75.4	243.8	187.1	186.7		High	High	High	High	High	High	High	High	High
[K].LQVEPAVDTSGVQCYGPGIEGQGVFR.[E]	1xCarbamidomethyl [C14]; 1xTMTpro [N-Term]	4.66161e-10	0.000210974	1	1	2	Q8BTM8	Q8BTM8 [1247-1272]	0	3067.55	0.915	0.858	0.64	0.555	1.04	0.48	0.413	0.594	0.451	0.535	0.494	0.357	0.355	0.338	166.2	152.1	142.6	106.4	92.2	172.8	79.8	68.7	98.8	74.9	88.9	82.1	59.4	58.9	56.2		High	High	High	High	High	High	High	High	High
[K].LQVATANNVSPYIK.[L]	1xTMTpro [K14]; 1xTMTpro [N-Term]	1.27273e-06	0.000210974	1	1	1	E9Q414	E9Q414 [4482-4495]	0	2126.25	0.897	1.045	0.716	0.567	0.561	0.549	0.673	0.702	0.666	0.788	0.658	0.617	0.558	0.501	142.9	128.2	149.2	102.2	81.1	80.1	78.5	96.1	100.2	95.1	112.6	94.1	88.2	79.7	71.6		High	High	High	High	High	High	High	High	High
[K].IQASSMAFK.[Q]	1xTMTpro [K9]; 1xTMTpro [N-Term]	0.000185835	0.000210974	1	1	2	Q9WVA4	Q9WVA4 [80-88]	0	1590.92	0.624	0.683	0.651	0.417	0.543	0.382	0.425	0.454	0.526	0.423	0.519	0.442	0.399	0.307	192.4	120	131.4	125.3	80.3	104.5	73.6	81.8	87.4	101.1	81.3	99.9	85.1	76.9	59.1		High	High	High	High	High	High	High	High	High
[K].IQTDKGEHGPFCGK.[T]	1xCarbamidomethyl [C12]; 2xTMTpro [K5; K14]; 1xTMTpro [N-Term]	0.000578224	0.000210974	1	1	1	Q91WP0	Q91WP0 [248-261]	1	2486.36	1.214	1.173	1.589	1.42	1.419	1.348	2.123	1.244	1.682	1.084	1.672	0.579	0.652	0.586	79.9	97	93.6	126.9	113.4	113.3	107.6	169.5	99.3	134.3	86.6	133.5	46.2	52.1	46.8		High	High	High	High	High	High	High	High	High
[K].LQTCCDKPLLK.[K]	2xCarbamidomethyl [C4; C5]; 2xTMTpro [K7; K11]; 1xTMTpro [N-Term]	1.29704e-05	0.000210974	1	1	70	P07724	P07724 [299-309]	0	2288.33	1.054	1.001	0.975	0.969	1.243	0.671	0.538	0.797	0.413	0.47	0.341	0.268	0.274	0.336	144.9	152.7	145.1	141.3	140.4	180.1	97.3	78	115.5	59.8	68.1	49.4	38.9	39.7	48.7		High	High	High	High	High	High	High	High	High
[K].LQSVMSAAGSGHSK.[I]	1xTMTpro [K14]; 1xTMTpro [N-Term]	3.47299e-09	0.000210974	1	1	1	Q60963	Q60963 [41-54]	0	1968.08	1.79	1.376	1.074	1.108	1.6	1.481	1.501	1.403	2.454	2.746	1.564	1.205	1.085	1.434	65.7	117.6	90.5	70.6	72.8	105.2	97.3	98.6	92.2	161.3	180.5	102.8	79.2	71.3	94.2		High	High	High	High	High	High	High	High	High
[R].LQSLTENLTK.[E]	1xTMTpro [K10]; 1xTMTpro [N-Term]	0.000294907	0.000210974	1	1	1	E9Q557	E9Q557 [1718-1727]	0	1755.05	0.82	2.847	0.834	0.745	0.799	0.55	0.578	0.519	0.816	1.121	1.225	1.48	1.422	1.868	90.2	74	256.9	75.2	67.2	72.1	49.6	52.2	46.8	73.6	101.1	110.6	133.5	128.3	168.6		High	High	High	High	High	High	High	High	High
[K].IQSLGLGEDWSVDGGPAAAGGGQK.[V]	1xTMTpro [K24]; 1xTMTpro [N-Term]	5.75543e-07	0.000210974	1	1	2	Q9R0E2	Q9R0E2 [55-78]	0	2878.52	1.324	1.203	1.811	1.314	1.011	1.381	1.573	1.442	1.451	1.289	1.645	0.859	1.09	0.743	78.4	103.8	94.3	142	103	79.2	108.2	123.3	113.1	113.7	101.1	128.9	67.3	85.5	58.2		High	High	High	High	High	High	High	High	High
[K].LQSLFESPDFSK.[I]	1xTMTpro [K12]; 1xTMTpro [N-Term]	3.35574e-06	0.000210974	1	1	2	P97298	P97298 [333-344]	0	2006.11	0.962	0.98	0.592	0.738	0.732	0.634	0.496	0.642	0.377	0.363	0.565	0.266	0.226	0.287	169.3	162.8	166	100.2	125	123.9	107.3	83.9	108.6	63.8	61.4	95.7	45.1	38.3	48.6		High	High	High	High	High	High	High	High	High
[K].LQQVHQYMK.[A]	1xOxidation [M8]; 1xTMTpro [K9]; 1xTMTpro [N-Term]	0.000200887	0.000210974	1	1	2	E9Q414	E9Q414 [4314-4322]	0	1799.01	0.839	1.084	0.831	0.636	0.55	0.577	0.427	0.687	0.921	0.669	0.597	0.294	0.33	0.302	153.9	129.1	166.9	127.9	97.9	84.7	88.8	65.8	105.8	141.8	103	91.8	45.2	50.9	46.5		High	High	High	High	High	High	High	High	High
[K].LQQVHQYMK.[A]	1xTMTpro [K9]; 1xTMTpro [N-Term]	5.99074e-06	0.000210974	1	1	2	E9Q414	E9Q414 [4314-4322]	0	1783.02	1.06	1.074	0.398	0.475	0.532	0.394	0.31	0.546	0.398	0.544	0.423	0.637	0.6	0.631	166.2	176.2	178.6	66.2	79	88.4	65.5	51.6	90.8	66.2	90.4	70.4	105.9	99.7	104.9		High	High	High	High	High	High	High	High	High
[K].LQQVEDLSTMATLGNSFFHK.[L]	1xTMTpro [K20]; 1xTMTpro [N-Term]	0.000354323	0.000210974	1	1	1	Q8CIZ8	Q8CIZ8 [1851-1870]	0	2874.53	1.066	1.451	1.319	1.225	1.385	0.898	1.324	1.19	1.534	0.896	1.494	3.621	2.977	4.205	58.6	62.5	85.1	77.3	71.8	81.2	52.7	77.6	69.8	89.9	52.5	87.6	212.3	174.5	246.5		High	High	High	High	High	High	High	High	High
[K].LQTCCDKPLLKK.[A]	2xCarbamidomethyl [C4; C5]; 3xTMTpro [K7; K11; K12]; 1xTMTpro [N-Term]	4.8938e-07	0.000210974	1	1	6	P07724	P07724 [299-310]	1	2720.63	0.755	1.027	0.72	0.793	0.756	0.881	0.322	0.741	0.17	0.308	0.181	0.068	0.123	0.084	189.2	142.8	194.3	136.2	150	143	166.7	60.9	140.2	32.1	58.3	34.2	12.9	23.2	16		High	High	High	High	High	High	High	High	High
[K].LQAFLQDLDDFK.[A]	1xTMTpro [K12]; 1xTMTpro [N-Term]	0.000574472	0.000210974	1	1	1	P15508	P15508 [1055-1066]	0	2061.15	1.226	1.075	1.142	1.312	1.77	1.031	1.259	1.219	1.744	1.476	2.049	1.863	1.977	2.24	67	82.1	72	76.6	87.9	118.6	69.1	84.4	81.7	116.9	98.9	137.3	124.8	132.5	150.1		High	High	High	High	High	High	High	High	High
[K].LQAANAEDIK.[S]	1xTMTpro [K10]; 1xTMTpro [N-Term]	1.33331e-05	0.000210974	1	1	1	Q02819	Q02819 [71-80]	0	1680.98	0.78	0.685	1.045	0.903	1.1	0.825	0.725	1.159	1.114	1.224	0.958	0.558	0.513	0.344	116	90.5	79.4	121.2	104.7	127.5	95.7	84.1	134.5	129.2	141.9	111.1	64.7	59.5	39.9		High	High	High	High	High	High	High	High	High
[R].LQAAGNAVK.[R]	1xTMTpro [K9]; 1xTMTpro [N-Term]	0.000102053	0.000210974	1	1	1	P26039	P26039 [2456-2464]	0	1479.91	0.536	0.747	0.53	0.442	0.514	0.419	0.549	0.446	0.362	0.402	0.628	0.377	0.33	0.245	199.3	106.9	148.8	105.6	88	102.4	83.5	109.4	88.9	72.2	80.2	125.1	75.2	65.8	48.8		High	High	High	High	High	High	High	High	High
[K].LPEGTTPEKYLGAEYMQSVGNMR.[K]	1xOxidation [M16]; 1xTMTpro [K9]; 1xTMTpro [N-Term]	1.65668e-05	0.000210974	1	1	1	Q921I1	Q921I1 [659-681]	1	3195.63	0.975	1.311	1.707	0.951	1.529	2.783	1.424	1.529	1.501	1.216	0.938	1.887	1.362	1.143	70.6	68.8	92.5	120.4	67.1	107.9	196.4	100.5	107.9	106	85.9	66.2	133.1	96.1	80.7		High	High	High	High	High	High	High	High	High
[K].LPEGTTPEKYLGAEYMQSVGNMR.[K]	1xTMTpro [K9]; 1xTMTpro [N-Term]	3.257e-07	0.000210974	1	1	3	Q921I1	Q921I1 [659-681]	1	3179.64	0.832	1.164	1.448	1.267	1.672	3.012	0.788	1.719	0.884	1.274	0.919	0.52	0.586	0.615	84.7	70.5	98.7	122.7	107.4	141.7	255.3	66.8	145.7	74.9	107.9	77.9	44	49.7	52.1		High	High	High	High	High	High	High	High	High
[K].LPECEAVCGKPK.[H]	2xCarbamidomethyl [C4; C8]; 2xTMTpro [K10; K12]; 1xTMTpro [N-Term]	3.42592e-06	0.000210974	1	1	8	Q61646	Q61646 [83-94]	0	2300.29	1.663	1.249	3.636	3.611	3.057	6.243	5.603	5.474	9.604	9.465	8.562	4.979	5.276	4.709	20.2	33.7	25.3	73.6	73.1	61.9	126.3	113.4	110.8	194.3	191.5	173.2	100.7	106.8	95.3		High	High	High	High	High	High	High	High	High
[R].LPDLPGNYVTK.[G]	1xTMTpro [K11]; 1xTMTpro [N-Term]	7.70598e-06	0.000210974	1	1	62	Q61838	Q61838 [1323-1333]	0	1825.07	1.065	0.977	1.295	0.966	1.265	1.125	1.77	1.143	2.342	1.252	2.237	1.781	1.759	2.026	68.2	72.6	66.6	88.3	65.9	86.2	76.7	120.6	77.9	159.6	85.4	152.5	121.4	119.9	138.1		High	High	High	High	High	High	High	High	High
[K].LPDGVTINYK.[S]	1xTMTpro [K10]; 1xTMTpro [N-Term]	0.000556068	0.000210974	1	1	3	P09055	P09055 [389-398]	0	1728.02	0.497	0.669	0.338	0.286	0.449	0.293	0.348	0.3	0.264	0.257	0.284	0.417	0.373	0.404	242.8	120.7	162.3	82.1	69.3	109.1	71.2	84.4	73	64	62.4	68.9	101.1	90.5	98.1		High	High	High	High	High	High	High	High	High
[R].LPCVEDYLSAILNR.[V]	1xCarbamidomethyl [C3]; 1xTMTpro [N-Term]	1.25528e-06	0.000210974	1	1	48	P07724	P07724 [470-483]	0	1967.06	0.944	0.743	0.611	0.609	0.929	0.47	0.422	0.675	0.267	0.334	0.238	0.14	0.141	0.157	195.4	184.3	145.2	119.3	119	181.5	91.8	82.4	131.9	52.1	65.2	46.5	27.3	27.5	30.6		High	High	High	High	High	High	High	High	High
[K].IPCSQPPTIEHGSINLPR.[S]	1xCarbamidomethyl [C3]; 1xTMTpro [N-Term]	3.28699e-06	0.000210974	1	1	3	P06909	P06909 [865-882]	0	2320.24	1.27	1.163	1.44	1.107	1.498	1.256	1.805	1.232	1.666	1.603	1.461	1.196	1.024	1.416	74.5	94.6	86.6	107.2	82.5	111.6	93.5	134.4	91.8	124.1	119.4	108.8	89.1	76.3	105.5		High	High	High	High	High	High	High	High	High
[K].LPAGLPTSLLTLYLDNNK.[I]	1xTMTpro [K18]; 1xTMTpro [N-Term]	4.3145e-05	0.000210974	1	1	3	P51885	P51885 [199-216]	0	2551.5	0.916	0.77	0.906	0.824	0.78	0.669	0.441	0.568	0.246	0.396	0.402	0.218	0.222	0.264	174	159.4	133.9	157.6	143.3	135.7	116.3	76.7	98.9	42.7	68.9	70	38	38.6	45.9		High	High	High	High	High	High	High	High	High
[K].IPELLSVGVVDSMTK.[L]	1xTMTpro [K15]; 1xTMTpro [N-Term]	0.000408598	0.000210974	1	1	1	Q9D154	Q9D154 [144-158]	0	2196.28	0.825	0.975	0.826	0.849	0.846	0.839	1.031	0.713	0.743	0.622	0.592	0.522	0.452	0.533	131.9	108.9	128.6	109	112.1	111.7	110.6	136.1	94	98.1	82.1	78.1	68.8	59.6	70.3		High	High	High	High	High	High	High	High	High
[K].IPAFGSIPIEFR.[V]	1xTMTpro [N-Term]	4.35923e-05	0.000210974	1	1	2	Q00519	Q00519 [1232-1243]	0	1650.95	1.228	1.1	1.595	1.481	1.818	1.593	1.91	1.612	1.532	0.972	1.477	0.869	0.726	0.633	76.7	94.2	84.4	122.4	113.7	139.5	122.3	146.6	123.7	117.6	74.6	113.3	66.7	55.7	48.6		High	High	High	High	High	High	High	High	High
[K].IPAAYHLVSQGHMDAFLESSESPTETTR.[S]	1xTMTpro [N-Term]	6.30885e-06	0.000210974	1	1	3	Q6GQT1	Q6GQT1 [705-732]	0	3378.66	1.007	0.871	1.033	0.657	0.93	1	1.022	0.603	1.149	1.109	1.217	2.725	2.252	4.655	70.7	71.1	61.6	73	46.4	65.7	70.7	72.2	42.6	81.2	78.3	86	192.5	159.1	328.9		High	High	High	High	High	High	High	High	High
[K].LNYKPQEEYPDLSK.[H]	2xTMTpro [K4; K14]; 1xTMTpro [N-Term]	0.000517573	0.000210974	1	1	2	P07310	P07310 [12-25]	0	2636.48	1.254	1.327	1.094	1.103	0.993	0.767	0.635	0.791	0.552	0.719	0.632	0.316	0.257	0.306	127.7	160.2	169.5	139.7	140.9	126.8	97.9	81.1	101	70.5	91.8	80.7	40.3	32.8	39		High	High	High	High	High	High	High	High	High
[K].INVNEIFYDLVR.[Q]	1xTMTpro [N-Term]	2.75843e-05	0.000210974	2	2	3	Q99JI6; P62835	Q99JI6 [152-163]; P62835 [152-163]	0	1799	0.432	0.562	0.302	0.202	0.35	0.241	0.201	0.338	0.185	0.223	0.242	0.253	0.256	0.307	294.6	127.1	165.7	88.9	59.4	103.2	71	59.1	99.7	54.4	65.6	71.2	74.5	75.3	90.4	Shared	High	High	High	High	High	High	High	High	High
[K].LNVAEVTQSEIGQK.[Q]	1xTMTpro [K14]; 1xTMTpro [N-Term]	1.39218e-06	0.000210974	1	1	1	Q9ES46	Q9ES46 [134-147]	0	2124.22	0.411	0.532	0.3	0.287	0.427	0.193	0.255	0.196	0.263	0.257	0.276	0.479	0.436	0.413	261.9	107.7	139.4	78.5	75.3	111.9	50.6	66.9	51.4	68.9	67.3	72.3	125.5	114.2	108.2		High	High	High	High	High	High	High	High	High
[K].LNSVTTEDTATYYCAR.[-]	1xCarbamidomethyl [C14]; 1xTMTpro [N-Term]	2.89308e-06	0.000210974	1	1	6	P18531	P18531 [101-116]	0	2169.05	0.797	0.906	0.828	0.875	0.859	0.744	0.966	0.848	0.932	0.797	1.136	1.003	0.989	0.883	110.6	88.2	100.2	91.6	96.7	95	82.3	106.8	93.8	103.1	88.1	125.6	110.9	109.4	97.6		High	High	High	High	High	High	High	High	High
[K].LNSIEFADTIK.[Q]	1xTMTpro [K11]; 1xTMTpro [N-Term]	2.83381e-06	0.000210974	1	1	3	Q62351	Q62351 [137-147]	0	1859.08	0.6	0.625	0.3	0.277	0.521	0.293	0.311	0.369	0.209	0.193	0.266	0.165	0.176	0.153	274.8	165	171.8	82.4	76	143.2	80.5	85.5	101.4	57.6	53	73	45.4	48.3	42.1		High	High	High	High	High	High	High	High	High
[K].LNQISYEDHK.[L]	1xTMTpro [K10]; 1xTMTpro [N-Term]	4.66795e-08	0.000210974	1	1	6	P04186	P04186 [336-345]	0	1855.02	0.981	0.881	0.878	0.903	0.975	0.973	0.846	0.992	0.884	1.002	0.853	0.496	0.47	0.475	119	116.7	104.8	104.4	107.4	115.9	115.7	100.7	118	105.2	119.2	101.5	59	56	56.5		High	High	High	High	High	High	High	High	High
[K].LNPYTAYTFR.[V]	1xTMTpro [N-Term]	0.000103458	0.000210974	1	1	1	P42703	P42703 [494-503]	0	1549.83	1.146	1.055	1.277	1.107	0.971	0.821	1.05	0.848	0.334	0.422	0.429	0.349	0.283	0.307	131.6	150.8	138.8	168.1	145.7	127.8	108.1	138.1	111.6	44	55.5	56.5	45.9	37.2	40.4		High	High	High	High	High	High	High	High	High
[K].IPAAYHLVSQGHMDAFLESSESPTETTR.[S]	1xOxidation [M13]; 1xTMTpro [N-Term]	1.28813e-05	0.000210974	1	1	3	Q6GQT1	Q6GQT1 [705-732]	0	3394.65	0.963	1.016	0.553	0.722	0.658	0.424	0.477	0.643	0.301	0.473	0.512	0.538	0.471	0.707	158.6	152.7	161.1	87.7	114.6	104.4	67.3	75.7	102	47.7	75	81.1	85.4	74.7	112.1		High	High	High	High	High	High	High	High	High
[R].ISASGAELEALEAQVLNLSLK.[Y]	1xTMTpro [K21]; 1xTMTpro [N-Term]	3.95958e-09	0.000210974	1	1	2	A6X935	A6X935 [561-581]	0	2764.6	1.168	0.982	0.99	1.071	0.865	1.036	1.76	1.22	1.322	1.834	1.434	1.531	1.873	1.349	77.2	90.2	75.8	76.4	82.7	66.8	79.9	135.8	94.1	102.1	141.6	110.7	118.1	144.6	104.1		High	High	High	High	High	High	High	High	High
[R].IPESGGDNGVFDIFELIGGAR.[R]	1xTMTpro [N-Term]	4.00618e-07	0.000210974	1	1	4	P35441	P35441 [21-41]	0	2467.28	1.386	1.324	1.696	1.443	1.772	1.594	1.398	1.371	1.042	1.098	1.085	0.44	0.626	0.418	84.8	117.6	112.3	143.8	122.3	150.2	135.1	118.5	116.2	88.4	93.1	92	37.3	53.1	35.4		High	High	High	High	High	High	High	High	High
[R].LPFLDIAPLDIGGADQEFR.[V]	1xTMTpro [N-Term]	1.34033e-06	0.000210974	1	1	1	Q01149	Q01149 [1345-1363]	0	2391.29	0.998	0.989	2.315	1.411	1.817	0.903	0.726	0.69	0.289	0.425	0.343	0.357	0.372	0.01	118.7	118.5	117.4	274.8	167.5	215.7	107.2	86.2	81.9	34.3	50.5	40.7	42.4	44.2			High	High	High	High	High	High	High	High	High
[K].LPYVTMGSGSLAAMAVFEDK.[F]	1xOxidation [M6]; 1xTMTpro [K20]; 1xTMTpro [N-Term]	6.81261e-05	0.000210974	1	1	1	P70195	P70195 [165-184]	0	2711.43	0.718	1.043	0.71	0.832	0.765	0.693	1.014	0.846	0.744	0.739	0.659	0.393	0.545	0.503	133.9	96.1	139.7	95.1	111.4	102.4	92.8	135.8	113.3	99.6	98.9	88.2	52.6	72.9	67.4		High	High	High	High	High	High	High	High	High
[K].LPYVTMGSGSLAAMAVFEDK.[F]	1xTMTpro [K20]; 1xTMTpro [N-Term]	4.0759e-07	0.000210974	1	1	1	P70195	P70195 [165-184]	0	2695.43	1.209	1.184	1.715	1.061	1.439	1.299	1.675	1.145	1.204	1.251	1.418	0.673	0.568	0.908	84.5	102.1	100.1	144.9	89.6	121.6	109.8	141.6	96.8	101.8	105.8	119.9	56.9	48	76.7		High	High	High	High	High	High	High	High	High
[R].LPVYEGNFIVK.[D]	1xTMTpro [K11]; 1xTMTpro [N-Term]	0.000223832	0.000210974	1	1	1	O09159	O09159 [528-538]	0	1887.12	2.662	2.233	3.657	2.97	3.165	3.224	3.061	2.587	1.756	1.839	1.504	1.188	1.152	1.448	44.8	119.4	100.2	164	133.2	141.9	144.6	137.3	116	78.8	82.5	67.5	53.3	51.7	64.9		High	High	High	High	High	High	High	High	High
[R].LPVADSEACQR.[W]	1xCarbamidomethyl [C9]; 1xTMTpro [N-Term]	1.46841e-05	0.000210974	1	1	3	Q8CG16	Q8CG16 [614-624]	0	1549.8	1.468	1.377	1.717	1.548	1.527	2.238	2.526	1.648	1.644	1.754	1.718	0.567	0.604	0.531	68.6	100.7	94.5	117.8	106.2	104.8	153.5	173.3	113	112.8	120.3	117.8	38.9	41.5	36.5		High	High	High	High	High	High	High	High	High
[K].IPTACITVEDAEMMSR.[M]	1xCarbamidomethyl [C5]; 1xTMTpro [N-Term]	5.85784e-05	0.000210974	1	1	2	Q9WVJ3	Q9WVJ3 [227-242]	0	2128.04																														No Quan Values	High	High	High	High	High	High	High	High	High
[R].LPSEGPQPAHVVVGDVR.[Q]	1xTMTpro [N-Term]	7.4454e-09	0.000210974	1	1	1	Q923D2	Q923D2 [40-56]	0	2061.14	0.991	1.094	0.991	1.074	0.985	0.78	0.837	0.896	0.932	0.717	0.874	1.273	1.089	1.226	101.6	100.7	111.2	100.7	109.2	100.1	79.3	85.1	91	94.7	72.9	88.8	129.4	110.7	124.6		High	High	High	High	High	High	High	High	High
[K].LPSDVVEESAR.[A]	1xTMTpro [N-Term]	5.05356e-05	0.000210974	1	1	1	Q6GQT1	Q6GQT1 [935-945]	0	1505.81	1.771	1.657	2.559	2.045	1.959	2.734	4.284	2.192	10.715	12.94	15.456	39.944	40.841	43.894	8.2	14.4	13.5	20.9	16.7	16	22.3	34.9	17.9	87.4	105.5	126	325.6	333	357.8		High	High	High	High	High	High	High	High	High
[R].LPQGCAEQTMIYLAPTLTASNYLDR.[T]	1xCarbamidomethyl [C5]; 1xOxidation [M10]; 1xTMTpro [N-Term]	7.44788e-05	0.000210974	1	1	1	P01029	P01029 [1002-1026]	0	3146.58	1.328	1.075	1.085	1.042	1.489	1.471	1.576	1.419	1.569	1.454	1.73	1.606	1.14	1.25	74.1	98.5	79.7	80.4	77.2	110.4	109.1	116.8	105.2	116.3	107.8	128.2	119.1	84.5	92.6		High	High	High	High	High	High	High	High	High
[R].LPETIDLGALYLSMKDPEK.[G]	2xTMTpro [K15; K19]; 1xTMTpro [N-Term]	4.64695e-07	0.000210974	1	1	1	Q9JHK5	Q9JHK5 [120-138]	1	3045.74	0.441	0.624	0.297	0.259	0.526	0.214	0.296	0.264	0.216	0.236	0.318	0.168	0.208	0.179	285.8	126.1	178.4	84.9	74.2	150.2	61.3	84.7	75.6	61.7	67.6	91	48	59.6	51.1		High	High	High	High	High	High	High	High	High
[K].LPPVCEPVCGLSTHTIGGR.[I]	2xCarbamidomethyl [C5; C9]; 1xTMTpro [N-Term]	5.6375e-07	0.000210974	1	1	1	Q91WP0	Q91WP0 [425-443]	0	2354.23	1.587	1.542	1.829	1.366	1.884	1.578	2.537	1.809	3.21	2.018	3.128	2.186	2.121	2.7	49.2	78.1	75.9	89.9	67.2	92.7	77.6	124.8	89	157.9	99.2	153.9	107.5	104.3	132.8		High	High	High	High	High	High	High	High	High
[K].IPPDSETTLVLVGR.[A]	1xTMTpro [N-Term]	0.000113457	0.000210974	1	1	4	P04919	P04919 [233-246]	0	1801.04	1.009	0.914	1.106	0.794	1.206	0.943	1.217	0.911	1.582	0.895	1.195	3.012	2.897	4.629	64.3	64.9	58.8	71.2	51.1	77.6	60.7	78.3	58.6	101.8	57.6	76.9	193.8	186.4	297.9		High	High	High	High	High	High	High	High	High
[R].LPLQLDDAIRPEVEGEEDGR.[A]	1xTMTpro [N-Term]	9.21954e-06	0.000210974	1	1	1	Q922B2	Q922B2 [152-171]	0	2555.33																														No Quan Values	High	High	High	High	High	High	High	High	High
[K].LPIICFDYGMVPISAPR.[V]	1xCarbamidomethyl [C5]; 1xOxidation [M10]; 1xTMTpro [N-Term]	2.32252e-07	0.000210974	1	1	6	P28665	P28665 [676-692]	0	2269.2	1.848	1.643	1.453	1.484	1.339	1.757	1.405	1.423	1.12	1.259	0.928	0.492	0.433	0.458	83.1	153.7	136.6	120.8	123.4	111.3	146.1	116.8	118.4	93.1	104.6	77.1	40.9	36	38.1		High	High	High	High	High	High	High	High	High
[K].LPIICFDYGMVPISAPR.[V]	1xCarbamidomethyl [C5]; 1xTMTpro [N-Term]	5.81532e-07	0.000210974	1	1	6	P28665	P28665 [676-692]	0	2253.21	1.36	0.941	1.294	1.223	1.218	1.391	1.183	1.114	1.094	1.003	1.356	0.676	0.432	0.604	94.4	128.4	88.8	122.2	115.5	115	131.3	111.7	105.2	103.3	94.7	128	63.8	40.8	57		High	High	High	High	High	High	High	High	High
[R].IPHLAIHLQR.[N]	1xTMTpro [N-Term]	5.45029e-05	0.000210974	1	1	1	Q9Z2W0	Q9Z2W0 [162-171]	0	1501.93																														No Quan Values	High	High	High	High	High	High	High	High	High
[K].IPGTCCDTCEEPDCKDITAK.[V]	4xCarbamidomethyl [C5; C6; C9; C14]; 2xTMTpro [K15; K20]; 1xTMTpro [N-Term]	0.000242701	0.000210974	1	1	2	Q8CIZ8	Q8CIZ8 [2711-2730]	1	3282.59	1.237	1.069	1.064	0.91	1.154	1.116	0.556	0.954	1.173	1.003	0.988	10.863	9.637	8.651	36.3	44.8	38.8	38.6	33	41.8	40.5	20.2	34.6	42.5	36.4	35.8	393.8	349.4	313.6		High	High	High	High	High	High	High	High	High
[K].IPGTCCDTCEEPDCK.[D]	4xCarbamidomethyl [C5; C6; C9; C14]; 1xTMTpro [K15]; 1xTMTpro [N-Term]	0.000317423	0.000210974	1	1	1	Q8CIZ8	Q8CIZ8 [2711-2725]	0	2450.1	1.009	1.081	1.415	1.228	1.343	1.245	0.974	1.283	0.978	0.907	1.158	5.183	3.471	3.719	57.7	58.2	62.4	81.6	70.9	77.5	71.9	56.2	74	56.4	52.3	66.8	299.1	200.3	214.6		High	High	High	High	High	High	High	High	High
[R].LPFTALGSGQGAAVALLEDR.[F]	1xTMTpro [N-Term]	1.49642e-09	0.000210974	1	1	2	O35955	O35955 [161-180]	0	2290.27	1.307	1.197	2.397	1.633	1.357	2.294	2.435	2.034	2.954	2.433	2.684	1.736	1.525	1.891	51.9	67.9	62.2	124.5	84.8	70.5	119.2	126.5	105.7	153.4	126.4	139.4	90.2	79.2	98.2		High	High	High	High	High	High	High	High	High
[R].LPPLNIGEVLTLPEANFPSFSLPNCNR.[S]	1xCarbamidomethyl [C25]; 1xTMTpro [N-Term]	1.18176e-05	0.000210974	1	1	3	Q9ESB3	Q9ESB3 [461-487]	0	3313.76																														No Quan Values	High	High	High	High	High	High	High	High	High
[K].LILVDYVLFK.[G]	1xTMTpro [K10]; 1xTMTpro [N-Term]	2.69274e-05	0.000210974	1	1	4	Q8R121	Q8R121 [234-243]	0	1831.16	1.045	0.942	0.786	0.787	0.871	1.19	1.116	1.175	1.49	1.332	1.246	0.528	0.474	0.615	102.8	107.4	96.8	80.8	80.8	89.5	122.3	114.7	120.8	153.1	136.9	128.1	54.3	48.7	63.2		High	High	High	High	High	High	High	High	High
[R].IYGADDIELLPEAQNK.[A]	1xTMTpro [K16]; 1xTMTpro [N-Term]	7.05491e-07	0.000210974	1	1	1	Q922D8	Q922D8 [833-848]	0	2397.32	2.317	1.85	1.945	2.168	1.802	2.132	2.62	2.198	2.688	2.208	2.852	1.987	1.231	1.515	49.2	113.9	91	95.6	106.6	88.6	104.8	128.8	108	132.1	108.6	140.2	97.7	60.5	74.5		High	High	High	High	High	High	High	High	High
[R].IYGNQDTSSQLK.[K]	1xTMTpro [K12]; 1xTMTpro [N-Term]	8.92053e-07	0.000210974	1	1	4	Q61703	Q61703 [476-487]	0	1962.08	1.158	1.118	1.118	1.428	0.938	1.221	0.984	1.249	0.715	1.019	0.849	0.585	0.613	0.504	103.5	119.8	115.6	115.7	147.7	97	126.3	101.8	129.3	73.9	105.4	87.8	60.6	63.5	52.1		High	High	High	High	High	High	High	High	High
[K].NLTSPVGVQPILNEHTFCAGLTK.[Y]	1xCarbamidomethyl [C18]; 1xTMTpro [K23]; 1xTMTpro [N-Term]	9.59824e-11	0.000210974	1	1	6	Q61646	Q61646 [264-286]	0	3104.71	0.979	0.803	1.664	1.815	1.324	2.912	2.327	2.677	3.779	4.74	5.255	1.871	2.321	1.935	42.4	41.5	34	70.5	76.9	56.1	123.4	98.6	113.4	160.1	200.8	222.6	79.3	98.3	82		High	High	High	High	High	High	High	High	High
[K].NITDFAEQYSIQNWAESIK.[V]	1xTMTpro [K19]; 1xTMTpro [N-Term]	1.17408e-08	0.000210974	1	1	3	E9Q414	E9Q414 [2554-2572]	0	2865.49	0.955	1.116	0.364	0.389	0.443	0.347	0.278	0.495	0.351	0.474	0.417	0.287	0.301	0.266	200.4	191.4	223.7	73	78	88.7	69.6	55.7	99.2	70.4	95	83.7	57.5	60.3	53.4		High	High	High	High	High	High	High	High	High
[K].NISFTVWDVGGQDK.[I]	1xTMTpro [K14]; 1xTMTpro [N-Term]	0.000367512	0.000210974	1	3	1	P61205	P61205 [60-73]	0	2174.17	0.776	0.901	0.653	0.564	0.638	0.621	0.66	0.776	0.981	0.743	0.84	0.432	0.586	0.484	140.8	109.2	126.8	91.9	79.4	89.8	87.4	92.9	109.3	138.2	104.6	118.3	60.9	82.5	68.2		High	High	High	High	High	High	High	High	High
[R].NLQQCDGFQPISTSVSPLALIK.[G]	1xCarbamidomethyl [C5]; 1xTMTpro [K22]; 1xTMTpro [N-Term]	6.08858e-08	0.000210974	1	1	6	E9Q414	E9Q414 [208-229]	0	3024.67	1.147	1.211	0.789	0.746	0.751	0.812	0.826	0.938	0.858	1.083	1.076	0.751	0.807	0.649	111.6	128	135.1	88	83.2	83.8	90.6	92.1	104.6	95.7	120.8	120.1	83.7	90.1	72.5		High	High	High	High	High	High	High	High	High
[R].NLQPGSEYTVTLVAVKGNQQSPK.[A]	2xTMTpro [K16; K23]; 1xTMTpro [N-Term]	1.20153e-07	0.000210974	1	1	2	P11276	P11276 [1054-1076]	1	3370.92	1.18	0.816	2.133	1.323	1.818	4.115	4.434	2.169	7.684	3.525	12.669	5.397	4.609	4.157	26.3	31	21.5	56.1	34.8	47.8	108.2	116.6	57	202.1	92.7	333.2	142	121.2	109.3		High	High	High	High	High	High	High	High	High
[R].NLQPGSEYTVTLVAVK.[G]	1xTMTpro [K16]; 1xTMTpro [N-Term]	6.16664e-07	0.000210974	1	1	11	P11276	P11276 [1054-1069]	0	2327.35	1.168	1.119	1.146	1.178	1.247	1.438	2.15	1.366	2.753	2.059	2.979	3.076	3.073	3.027	52.1	60.9	58.3	59.7	61.4	65	75	112.1	71.2	143.5	107.3	155.3	160.3	160.2	157.8		High	High	High	High	High	High	High	High	High
[R].NLQPAIVKVYDYYETDEMAFAEYSSPCSTDKQNV.[-]	1xCarbamidomethyl [C27]; 2xTMTpro [K8; K31]; 1xTMTpro [N-Term]	2.2515e-07	0.000210974	1	1	1	P28665	P28665 [1443-1476]	2	4888.42	1.363	1.25	1.032	0.931	0.707	1.41	0.948	1.199	0.703	0.95	0.892	0.481	0.563	0.407	108.4	147.8	135.6	111.9	100.9	76.6	152.8	102.8	130	76.2	103	96.7	52.2	61	44.1		High	High	High	High	High	High	High	High	High
[R].NLQPAIVK.[V]	1xTMTpro [K8]; 1xTMTpro [N-Term]	0.000458527	0.000210974	2	2	18	P28665; P28666	P28665 [1443-1450]; P28666 [1418-1425]	0	1490.96	1.316	1.213	1.111	1.206	0.985	1.272	1.181	1.235	0.814	0.874	0.941	0.595	0.595	0.6	100.4	132.2	121.8	111.6	121.1	98.9	127.8	118.6	124	81.8	87.8	94.5	59.7	59.7	60.2	Shared	High	High	High	High	High	High	High	High	High
[R].NLQEILIGAVR.[F]	1xTMTpro [N-Term]	2.816e-05	0.000210974	1	1	3	Q01279	Q01279 [139-149]	0	1529.93	0.925	0.981	0.653	0.608	0.589	0.571	0.751	0.591	0.505	0.526	0.603	0.285	0.363	0.351	161.2	149.2	158.2	105.4	98.1	95	92.1	121.1	95.3	81.4	84.7	97.2	46	58.5	56.6		High	High	High	High	High	High	High	High	High
[R].NLQELGLNQNQLSFLPANLFSSLR.[E]	1xTMTpro [N-Term]	6.74544e-07	0.000210974	1	1	1	O08742	O08742 [147-170]	0	3020.65																														No Quan Values	High	High	High	High	High	High	High	High	High
[R].NINENFGPNTEIHLVPILATAVQEELEK.[G]	1xTMTpro [K28]; 1xTMTpro [N-Term]	1.08969e-06	0.000210974	1	1	1	Q9Z2W0	Q9Z2W0 [172-199]	0	3741.04	0.795	0.688	0.904	0.925	1.095	0.848	1.29	0.947	1.03	0.954	1.499	0.579	0.536	0.407	111.1	88.3	76.5	100.5	102.8	121.7	94.3	143.4	105.2	114.5	106	166.5	64.4	59.5	45.2		High	High	High	High	High	High	High	High	High
[R].NLMFVDIPIADHQK.[C]	1xOxidation [M3]; 1xTMTpro [K14]; 1xTMTpro [N-Term]	3.20954e-05	0.000210974	1	1	4	Q91WP0	Q91WP0 [584-597]	0	2265.26	1.056	1.056	1.094	1.047	0.964	0.971	1.002	0.937	0.803	0.797	0.881	0.687	0.716	0.676	109.6	115.7	115.7	119.9	114.7	105.7	106.5	109.9	102.7	88	87.4	96.5	75.3	78.4	74.1		High	High	High	High	High	High	High	High	High
[R].NLMFVDIPIADHQK.[C]	1xTMTpro [K14]; 1xTMTpro [N-Term]	1.23348e-09	0.000210974	1	1	4	Q91WP0	Q91WP0 [584-597]	0	2249.26	1.203	1.244	1.903	1.988	1.329	1.632	2.473	1.667	1.936	1.357	2.458	0.779	0.9	0.716	66.4	79.9	82.6	126.4	132.1	88.2	108.4	164.2	110.7	128.6	90.1	163.2	51.7	59.8	47.6		High	High	High	High	High	High	High	High	High
[K].NLINDYVSNQTQGMIK.[E]	1xTMTpro [K16]; 1xTMTpro [N-Term]	1.99313e-06	0.000210974	1	1	1	P07759	P07759 [177-192]	0	2446.33	0.771	0.712	0.451	0.418	0.45	0.503	0.593	0.557	0.532	0.491	0.703	0.527	0.459	0.371	175.7	135.5	125	79.2	73.5	79.1	88.3	104.2	97.9	93.5	86.3	123.4	92.5	80.6	65.2		High	High	High	High	High	High	High	High	High
[R].NLLHTAVPGPWQEDVADAEECAR.[R]	1xCarbamidomethyl [C21]; 1xTMTpro [N-Term]	0.000163355	0.000210974	1	1	1	P26928	P26928 [36-58]	0	2882.41	0.993	0.603	2.368	1.539	2.202	2.945	2.542	2.796	4.416	3.851	4.209	2.033	1.468	2.901	41.8	41.5	25.2	99	64.3	92.1	123.1	106.3	116.9	184.7	161.1	176.1	85	61.4	121.3		High	High	High	High	High	High	High	High	High
[K].NLLFNDNTECLAK.[I]	1xCarbamidomethyl [C10]; 1xTMTpro [K13]; 1xTMTpro [N-Term]	5.81776e-05	0.000210974	1	1	2	P08071	P08071 [656-668]	0	2160.16	0.875	0.944	0.864	1.025	0.616	1.175	1.097	1.358	0.837	1.082	0.947	0.645	0.666	0.684	108.6	95	102.5	93.8	111.3	66.9	127.6	119.1	147.4	90.9	117.5	102.9	70	72.4	74.2		High	High	High	High	High	High	High	High	High
[K].NLKQEDFELLCPDGTR.[K]	1xCarbamidomethyl [C11]; 1xTMTpro [K3]; 1xTMTpro [N-Term]	5.60468e-08	0.000210974	1	1	17	Q921I1	Q921I1 [573-588]	1	2543.34	0.854	0.948	1.1	1.135	0.863	0.974	0.877	1.044	0.758	0.902	1.039	0.447	0.523	0.462	116	99.1	110	127.6	131.7	100.2	113.1	101.8	121.2	87.9	104.6	120.6	51.9	60.7	53.6		High	High	High	High	High	High	High	High	High
[K].NLVAMGCLAR.[D]	1xCarbamidomethyl [C7]; 1xTMTpro [N-Term]	0.000209208	0.000210974	1	1	7	P01872	P01872 [21-30]	0	1408.77	0.938	1.091	1.171	1.111	0.984	1.135	1.535	1.25	1.648	1.37	2.359	1.445	1.613	1.203	75.6	70.9	82.4	88.4	84	74.3	85.8	116	94.5	124.5	103.5	178.2	109.2	121.8	90.9		High	High	High	High	High	High	High	High	High
[K].NLVFVIDISGSMEGQK.[V]	1xTMTpro [K16]; 1xTMTpro [N-Term]	7.52217e-06	0.000210974	1	1	1	Q61702	Q61702 [289-304]	0	2345.3	2.037	0.827	0.939	0.882	0.767	1.085	0.586	0.728	0.508	0.753	0.648	0.38	0.412	0.323	126.3	257.3	104.4	118.6	111.5	96.8	137	74	92	64.2	95.1	81.9	48	52	40.8		High	High	High	High	High	High	High	High	High
[K].NLVFVIDISGSMEGQK.[V]	1xOxidation [M12]; 1xTMTpro [K16]; 1xTMTpro [N-Term]	0.000277639	0.000210974	1	1	1	Q61702	Q61702 [289-304]	0	2361.3																														No Quan Values	High	High	High	High	High	High	High	High	High
[K].NLVKTNCDLYEKLGEYGFQNAILVR.[Y]	1xCarbamidomethyl [C7]; 2xTMTpro [K4; K12]; 1xTMTpro [N-Term]	5.71585e-07	0.000210974	1	1	1	P07724	P07724 [410-434]	2	3870.14	1.25	1.822	1.606	1.435	1.408	2.393	0.729	1.751	0.408	0.685	0.509	0.458	0.349	0.484	92.1	115.2	167.8	147.9	132.1	129.7	220.4	67.2	161.2	37.6	63.1	46.8	42.2	32.2	44.6		High	High	High	High	High	High	High	High	High
[R].NPDGDVNGPWCYTTNPR.[K]	1xCarbamidomethyl [C11]; 1xTMTpro [N-Term]	1.07847e-06	0.000210974	1	1	3	P20918	P20918 [533-549]	0	2267.05	0.817	1.03	0.788	0.96	1.002	0.991	0.765	0.887	0.825	0.69	0.722	0.768	0.761	0.553	119.4	97.6	123	94.2	114.7	119.6	118.4	91.4	106	98.5	82.4	86.3	91.7	90.9	66.1		High	High	High	High	High	High	High	High	High
[R].NPDGDKGPWCYTTDPSVR.[W]	1xCarbamidomethyl [C10]; 1xTMTpro [K6]; 1xTMTpro [N-Term]	0.000357874	0.000210974	1	1	7	P20918	P20918 [428-445]	1	2673.32	0.99	1.109	0.942	1.08	0.853	1.057	0.905	1.094	0.611	0.795	0.763	0.536	0.556	0.447	117.8	116.6	130.6	110.9	127.2	100.5	124.5	106.5	128.9	71.9	93.6	89.9	63.1	65.4	52.6		High	High	High	High	High	High	High	High	High
[K].NPDFLKDDFEGQLESDR.[F]	1xTMTpro [K6]; 1xTMTpro [N-Term]	0.000130938	0.000210974	1	1	1	Q60841	Q60841 [2166-2182]	1	2633.33	0.799	1.236	1.39	1.221	1.177	1.128	1.427	1.214	1.594	1.802	1.957	3.586	3.469	2.415	59	47.1	73	82	72.1	69.5	66.6	84.2	71.7	94.1	106.3	115.5	211.6	204.7	142.6		High	High	High	High	High	High	High	High	High
[R].NPCTDGTHDCNK.[N]	2xCarbamidomethyl [C3; C10]; 1xTMTpro [K12]; 1xTMTpro [N-Term]	1.34033e-06	0.000210974	1	1	7	P35441	P35441 [648-659]	0	2026.96	2.048	1.743	2.239	2.063	2.157	2.276	1.94	2.021	1.287	1.338	1.131	0.9	0.82	0.787	63.2	129.3	110.1	141.4	130.3	136.2	143.8	122.6	127.7	81.3	84.5	71.4	56.8	51.8	49.7		High	High	High	High	High	High	High	High	High
[R].NNSPYEIENGVVWVPFR.[G]	1xTMTpro [N-Term]	0.000105964	0.000210974	1	1	1	E9PV24	E9PV24 [754-770]	0	2324.2																														No Quan Values	High	High	High	High	High	High	High	High	High
[R].NNQIDHIDEK.[A]	1xTMTpro [K10]; 1xTMTpro [N-Term]	6.25262e-05	0.000210974	1	1	3	P51885	P51885 [75-84]	0	1834	0.732	0.806	0.724	0.771	0.719	0.487	0.414	0.517	0.267	0.326	0.297	0.223	0.213	0.236	194	142	156.5	140.5	149.7	139.5	94.4	80.3	100.2	51.7	63.2	57.6	43.3	41.3	45.7		High	High	High	High	High	High	High	High	High
[R].NNIVLDEGMLQSLMELPEQFNYGMYAK.[F]	1xOxidation [M]; 1xTMTpro [K27]; 1xTMTpro [N-Term]	2.93328e-06	0.000210974	1	1	2	Q8K182	Q8K182 [306-332]	0	3771.89																														No Quan Values	High	High	High	High	High	High	High	High	High
[R].NNHNMLQEEDLIDEDDILVR.[T]	1xOxidation [M5]; 1xTMTpro [N-Term]	1.76413e-08	0.000210974	1	1	10	P01029	P01029 [754-773]	0	2745.33	1.068	0.927	1.12	1.267	1.337	1.275	1.33	1.329	1.316	1.336	1.216	0.776	0.844	0.805	88.5	94.5	82.1	99.1	112.1	118.4	112.9	117.7	117.6	116.5	118.3	107.7	68.7	74.7	71.3		High	High	High	High	High	High	High	High	High
[K].NLKPAPIKVYDYYETDEFTVEEYSAPFSDGSEQGNA.[-]	2xTMTpro [K3; K8]; 1xTMTpro [N-Term]	5.27976e-07	0.000210974	1	1	5	Q61838	Q61838 [1460-1495]	1	4986.47	1.279	1.56	1.523	1.194	1.601	2	2.181	1.659	2.243	1.636	2.4	1.851	2.358	1.861	56.9	72.8	88.8	86.7	68	91.2	113.9	124.2	94.4	127.7	93.1	136.6	105.4	134.3	105.9		High	High	High	High	High	High	High	High	High
[R].NNHNMLQEEDLIDEDDILVR.[T]	1xTMTpro [N-Term]	1.75383e-09	0.000210974	1	1	5	P01029	P01029 [754-773]	0	2729.34	1.198	1.134	1.309	1.487	1.24	1.95	1.828	1.726	1.635	1.869	1.454	1.062	0.844	1.322	71.2	85.3	80.8	93.3	105.9	88.3	138.9	130.2	122.9	116.4	133.2	103.5	75.7	60.2	94.2		High	High	High	High	High	High	High	High	High
[K].NNEEWTVDSCTECHCQNSVTICK.[K]	4xCarbamidomethyl [C10; C13; C15; C22]; 1xTMTpro [K23]; 1xTMTpro [N-Term]	6.13714e-06	0.000210974	1	1	3	P35441	P35441 [327-349]	0	3479.56	1.327	1.25	1.234	1.166	1.392	1.122	1.346	1.216	0.612	0.549	1.064	0.527	0.328	0.431	103	136.7	128.7	127.1	120.1	143.4	115.6	138.7	125.2	63	56.5	109.6	54.3	33.7	44.3		High	High	High	High	High	High	High	High	High
[R].NNANGVDLNR.[N]	1xTMTpro [N-Term]	0.000289039	0.000210974	1	1	1	Q9JJN5	Q9JJN5 [152-161]	0	1390.74	1.016	1.149	1.159	1.155	0.63	1.222	0.971	1.301	0.562	0.698	0.849	0.455	0.561	0.313	115	116.8	132.2	133.3	132.9	72.5	140.6	111.6	149.6	64.6	80.3	97.6	52.4	64.6	36		High	High	High	High	High	High	High	High	High
[R].NNALHFLTTSYNEAK.[I]	1xTMTpro [K15]; 1xTMTpro [N-Term]	2.88952e-08	0.000210974	1	1	2	E9Q414	E9Q414 [3207-3221]	0	2331.26	1.02	0.936	0.342	0.465	0.416	0.332	0.231	0.512	0.332	0.531	0.421	0.389	0.35	0.307	197.8	201.8	185	67.7	91.9	82.2	65.6	45.8	101.2	65.6	105.1	83.3	77	69.3	60.7		High	High	High	High	High	High	High	High	High
[K].NMQNVEHVPLTLDR.[A]	1xOxidation [M2]; 1xTMTpro [N-Term]	0.000108159	0.000210974	1	1	2	O09061	O09061 [184-197]	0	1986.04	0.981	0.999	1.072	1.008	1.23	1.138	1.157	1.026	1.106	0.921	1.138	0.804	0.955	0.804	97.8	95.9	97.7	104.8	98.5	120.2	111.3	113.2	100.4	108.2	90	111.3	78.6	93.4	78.6		High	High	High	High	High	High	High	High	High
[K].NMQNVEHVPLTLDR.[A]	1xTMTpro [N-Term]	1.8116e-07	0.000210974	1	1	1	O09061	O09061 [184-197]	0	1970.04	1.037	1.155	1.674	1.394	1.318	1.137	1.704	1.156	1.423	1.222	2.163	1.213	1.326	1.011	75.2	78.1	86.9	125.9	104.9	99.2	85.5	128.2	87	107	92	162.8	91.3	99.8	76.1		High	High	High	High	High	High	High	High	High
[K].NMITGTSQADCAVLIVAAGVGEFEAGISK.[N]	1xCarbamidomethyl [C11]; 1xOxidation [M2]; 1xTMTpro [K29]; 1xTMTpro [N-Term]	1.78717e-05	0.000210974	1	2	1	P10126	P10126 [101-129]	0	3533.85																														No Quan Values	High	High	High	High	High	High	High	High	High
[K].NMITGTSQADCAVLIVAAGVGEFEAGISK.[N]	1xCarbamidomethyl [C11]; 1xTMTpro [K29]; 1xTMTpro [N-Term]	3.8258e-06	0.000210974	1	2	1	P10126	P10126 [101-129]	0	3517.85																														No Quan Values	High	High	High	High	High	High	High	High	High
[K].NMATRPYSIHAHGVK.[T]	1xTMTpro [K15]; 1xTMTpro [N-Term]	0.00030905	0.000210974	1	1	5	Q61147	Q61147 [821-835]	0	2290.27	1.061	1.069	1.719	1.443	1.153	1.596	1.309	1.521	1.761	1.861	1.888	1.049	1.046	1.317	72.1	76.5	77.1	124	104.1	83.2	115.2	94.4	109.7	127	134.3	136.2	75.7	75.4	95		High	High	High	High	High	High	High	High	High
[K].NNGKEDLIWEILK.[V]	2xTMTpro [K4; K13]; 1xTMTpro [N-Term]	4.68938e-06	0.000210974	1	1	4	Q921I1	Q921I1 [275-287]	1	2484.46	0.775	0.855	1.288	1.049	0.7	0.939	0.799	0.971	0.573	0.778	0.874	0.311	0.457	0.324	128.3	99.4	109.7	165.3	134.6	89.8	120.5	102.5	124.6	73.5	99.8	112.1	39.9	58.6	41.6		High	High	High	High	High	High	High	High	High
[R].NPDGEPRPWCFTTDPTK.[R]	1xCarbamidomethyl [C10]; 1xTMTpro [K17]; 1xTMTpro [N-Term]	5.8982e-05	0.000210974	1	1	3	P20918	P20918 [236-252]	0	2626.32	1.056	1.057	1.002	1.187	0.838	1.161	0.93	1.253	0.684	0.903	0.918	0.565	0.631	0.511	109.5	115.6	115.8	109.7	130	91.8	127.2	101.9	137.2	74.9	98.8	100.5	61.8	69.2	56		High	High	High	High	High	High	High	High	High
[K].NLKPAPIK.[V]	2xTMTpro [K3; K8]; 1xTMTpro [N-Term]	0.000419534	0.000210974	1	1	28	Q61838	Q61838 [1460-1467]	0	1793.18	1.75	1.824	2.401	1.836	1.829	2.036	3.442	2.167	4.084	2.163	5.217	3.277	3.802	3.234	37.4	65.5	68.3	89.9	68.7	68.5	76.2	128.9	81.1	152.9	81	195.3	122.7	142.4	121.1		High	High	High	High	High	High	High	High	High
[K].NIHDQSMTNINDGLLK.[G]	1xTMTpro [K16]; 1xTMTpro [N-Term]	8.06037e-09	0.000210974	1	1	5	Q61704	Q61704 [353-368]	0	2421.31	1.253	1.104	1.371	1.495	1.471	2.05	1.785	1.867	3.297	3.622	2.828	2.129	2.145	2.072	50.9	63.7	56.1	69.8	76	74.8	104.3	90.8	95	167.7	184.3	143.8	108.3	109.1	105.4		High	High	High	High	High	High	High	High	High
[K].NGGPNHHLPLPDNWK.[S]	1xTMTpro [K15]; 1xTMTpro [N-Term]	0.000268473	0.000210974	1	1	1	Q9JJN5	Q9JJN5 [176-190]	0	2304.25	1.037	1.058	1.291	1.634	1.154	1.65	1.516	1.763	1.436	1.879	1.396	1.209	1.188	0.957	74.4	77.2	78.7	96	121.5	85.8	122.7	112.8	131.2	106.8	139.7	103.8	89.9	88.3	71.1		High	High	High	High	High	High	High	High	High
[R].NGFEYMMFQMFESSAK.[D]	1xTMTpro [K16]; 1xTMTpro [N-Term]	5.59138e-06	0.000210974	1	1	2	Q9DBD0	Q9DBD0 [633-648]	0	2555.23	1.121	1.072	1.141	1.076	0.808	1.147	0.901	1.223	0.56	0.799	0.839	0.354	0.373	0.271	118.2	132.5	126.8	135	127.3	95.5	135.6	106.5	144.6	66.2	94.5	99.2	41.8	44.1	32.1		High	High	High	High	High	High	High	High	High
[R].NGELEQDYK.[N]	1xTMTpro [K9]; 1xTMTpro [N-Term]	0.000223077	0.000210974	1	1	4	P03987	P03987 [266-274]	0	1703.91	1.019	1.162	0.451	0.768	0.428	1.052	0.988	0.959	0.43	0.57	0.685	0.426	0.47	0.374	139.1	141.7	161.6	62.8	106.8	59.6	146.3	137.4	133.4	59.8	79.3	95.4	59.3	65.4	52.1		High	High	High	High	High	High	High	High	High
[R].NFYNVDISYLK.[K]	1xTMTpro [K11]; 1xTMTpro [N-Term]	0.000384977	0.000210974	1	1	1	P10605	P10605 [46-56]	0	1984.1	0.98	0.965	1.058	0.922	0.999	0.977	1.062	1.127	0.945	0.899	1.104	0.548	0.47	0.61	109.8	107.6	106	116.1	101.2	109.7	107.3	116.6	123.7	103.7	98.6	121.2	60.1	51.6	67		High	High	High	High	High	High	High	High	High
[R].NFVYHLSDVCK.[K]	1xCarbamidomethyl [C10]; 1xTMTpro [K11]; 1xTMTpro [N-Term]	1.50198e-06	0.000210974	1	1	3	P01592	P01592 [81-91]	0	1990.07	1.196	1.482	1.704	1.453	1.611	1.881	2.567	1.794	3.345	2.377	3.558	2.638	2.745	2.724	46.8	55.9	69.3	79.7	68	75.4	88	120	83.9	156.4	111.2	166.4	123.4	128.4	127.4		High	High	High	High	High	High	High	High	High
[K].NFVASHIANILNSEELYVQDLK.[V]	1xTMTpro [K22]; 1xTMTpro [N-Term]	3.132e-06	0.000210974	1	1	5	E9Q414	E9Q414 [591-612]	0	3125.71	0.886	0.91	0.515	0.571	0.599	0.577	0.669	0.699	0.618	0.712	0.847	0.472	0.552	0.452	148.8	131.9	135.4	76.6	85	89.1	85.8	99.6	104	92	105.9	126	70.3	82.2	67.3		High	High	High	High	High	High	High	High	High
[R].NFTTEQVTAMLLSK.[L]	1xTMTpro [K14]; 1xTMTpro [N-Term]	0.000595406	0.000210974	1	1	1	Q61316	Q61316 [111-124]	0	2191.23																														No Quan Values	Not Found	High	High	High	High	High	High	High	High
[K].NFTDVHPDYGAR.[I]	1xTMTpro [N-Term]	2.15263e-05	0.000210974	1	1	1	P24270	P24270 [481-492]	0	1695.84	0.817	0.883	0.788	0.748	0.728	0.794	0.63	0.785	0.652	0.508	0.779	0.576	0.808	0.605	135.1	110.4	119.4	106.4	101.1	98.4	107.3	85.1	106.1	88.1	68.7	105.2	77.8	109.1	81.8		High	High	High	High	High	High	High	High	High
[K].NFPNAIEHTLQWAR.[D]	1xTMTpro [N-Term]	2.23349e-06	0.000210974	1	1	1	Q02053	Q02053 [636-649]	0	2001.06																														No Quan Values	High	High	High	High	High	High	High	High	High
[R].NFPDLNTYFYYNSK.[N]	1xTMTpro [K14]; 1xTMTpro [N-Term]	4.33169e-06	0.000210974	1	1	3	Q9JJN5	Q9JJN5 [162-175]	0	2394.23	1.377	1.405	1.437	1.87	0.986	1.377	1.233	1.481	0.859	1.04	1.077	0.428	0.497	0.375	91.2	125.6	128.2	131.1	170.6	89.9	125.7	112.5	135.1	78.4	94.9	98.3	39	45.3	34.2		High	High	High	High	High	High	High	High	High
[R].NEVHTMLGQSTEEIR.[A]	1xOxidation [M6]; 1xTMTpro [N-Term]	4.04161e-05	0.000210974	1	1	3	P08226	P08226 [130-144]	0	2064.04	0.757	0.959	1.111	0.783	0.93	0.692	0.811	0.79	0.99	0.886	1.352	0.856	0.672	0.899	111.2	84.2	106.6	123.5	87.1	103.4	77	90.2	87.8	110.1	98.6	150.4	95.3	74.8	100		High	High	High	High	High	High	High	High	High
[R].NEVHTMLGQSTEEIR.[A]	1xTMTpro [N-Term]	1.35109e-07	0.000210974	1	1	2	P08226	P08226 [130-144]	0	2048.04	0.731	0.699	0.892	0.768	0.752	0.577	1.069	0.747	1.008	0.896	1.351	0.808	0.847	0.629	117.4	85.8	82.1	104.8	90.2	88.4	67.8	125.5	87.8	118.3	105.3	158.6	94.8	99.5	73.8		High	High	High	High	High	High	High	High	High
[K].NEKDLTFYYLIKAR.[G]	2xTMTpro [K3; K12]; 1xTMTpro [N-Term]	3.28699e-06	0.000210974	1	1	3	Q61838	Q61838 [488-501]	2	2686.57	2.463	2.311	4.694	2.475	2.626	3.56	6.035	3.629	9.469	3.907	11.843	7.307	8.484	7.504	19.4	47.8	44.8	91.1	48	51	69.1	117.1	70.4	183.7	75.8	229.8	141.8	164.6	145.6		High	High	High	High	High	High	High	High	High
[K].NEKDLTFYYLIK.[A]	2xTMTpro [K3; K12]; 1xTMTpro [N-Term]	1.9189e-06	0.000210974	1	1	12	Q61838	Q61838 [488-499]	1	2459.44	1.929	1.946	2.646	2	2.125	2.154	3.849	2.261	4.727	2.369	5.236	3.447	3.55	3.376	35.2	67.9	68.5	93.2	70.4	74.8	75.8	135.5	79.6	166.4	83.4	184.3	121.3	124.9	118.8		High	High	High	High	High	High	High	High	High
[R].NECFLQHKDDNPSLPPFERPEAEAMCTSFK.[E]	2xCarbamidomethyl [C3; C26]; 1xOxidation [M25]; 2xTMTpro [K8; K30]; 1xTMTpro [N-Term]	4.48373e-06	0.000210974	1	1	10	P07724	P07724 [123-152]	1	4523.23	0.919	0.84	0.828	0.789	0.921	0.596	0.457	0.647	0.376	0.43	0.363	0.299	0.269	0.359	165	151.6	138.6	136.7	130.2	151.9	98.3	75.4	106.7	62	70.9	59.9	49.4	44.4	59.2		High	High	High	High	High	High	High	High	High
[R].NECFLQHKDDNPSLPPFERPEAEAMCTSFK.[E]	2xCarbamidomethyl [C3; C26]; 2xTMTpro [K8; K30]; 1xTMTpro [N-Term]	3.19697e-09	0.000210974	1	1	24	P07724	P07724 [123-152]	1	4507.23	1.008	0.98	0.881	0.911	1.114	0.67	0.493	0.751	0.342	0.412	0.274	0.211	0.208	0.256	157.7	158.9	154.6	139	143.7	175.7	105.6	77.7	118.5	53.9	65	43.1	33.3	32.9	40.4		High	High	High	High	High	High	High	High	High
[R].NECFLQHK.[D]	1xCarbamidomethyl [C3]; 1xTMTpro [K8]; 1xTMTpro [N-Term]	3.12237e-05	0.000210974	1	1	19	P07724	P07724 [123-130]	0	1683.91	0.796	0.866	0.979	0.941	0.639	0.637	0.522	0.717	0.283	0.361	0.341	0.23	0.267	0.23	170.3	135.6	147.5	166.8	160.2	108.9	108.5	88.9	122.1	48.1	61.4	58.1	39.2	45.4	39.1		High	High	High	High	High	High	High	High	High
[K].NGIDIYSLTVDSR.[V]	1xTMTpro [N-Term]	1.62043e-06	0.000210974	1	1	6	A6X935	A6X935 [31-43]	0	1756.94	0.888	0.876	1.18	0.876	0.806	1.636	2.168	1.465	1.695	1.685	2.251	0.652	0.824	0.728	80.1	71.1	70.2	94.5	70.1	64.5	131	173.7	117.3	135.7	134.9	180.3	52.2	66	58.3		High	High	High	High	High	High	High	High	High
[K].NGPVEGAFTVFSDFLTYK.[S]	1xTMTpro [K18]; 1xTMTpro [N-Term]	1.1696e-05	0.000210974	1	1	2	P10605	P10605 [246-263]	0	2600.39	0.829	0.984	1.153	0.941	0.841	0.436	0.701	0.752	0.698	0.53	0.836	0.346	0.35	0.321	139.9	116.1	137.6	161.4	131.7	117.7	60.9	98.1	105.3	97.6	74.2	116.9	48.5	49	45		High	High	High	High	High	High	High	High	High
[K].NHEEEMK.[ECV]	1xOxidation [M6]; 1xTMTpro [K7]; 1xTMTpro [N-Term]	0.000365079	0.000210974	1	4	3	P08730	P08730 [234-240]	0	1540.79	0.784	1.234	0.763	0.604	1.303	0.525	0.719	0.894	0.704	1.044	0.964	0.786	1.613	1.034	107.4	84.1	132.5	81.9	64.9	139.9	56.3	77.2	96	75.6	112.1	103.5	84.4	173.2	111		High	High	High	High	High	High	High	High	High
[R].NHGLETLQATQK.[A]	1xTMTpro [K12]; 1xTMTpro [N-Term]	6.06116e-07	0.000210974	1	1	9	P31532	P31532 [96-107]	0	1948.11	0.947	1.008	0.659	0.723	0.609	0.923	0.953	0.996	0.976	1.214	1.203	0.433	0.464	0.502	119	112.6	119.9	78.4	86	72.4	109.7	113.4	118.5	116.1	144.4	143.1	51.6	55.1	59.7		High	High	High	High	High	High	High	High	High
[K].NIGILFEEAEK.[L]	1xTMTpro [K11]; 1xTMTpro [N-Term]	0.000379908	0.000210974	1	1	1	P02469	P02469 [1245-1255]	0	1871.08	0.767	0.772	0.883	0.971	1.043	0.827	0.719	0.738	0.678	0.779	0.796	0.432	0.78	0.529	128.1	98.3	98.9	113.1	124.3	133.6	105.9	92	94.5	86.8	99.7	101.9	55.4	99.9	67.7		High	High	High	High	High	High	High	High	High
[R].NLFDELVVDK.[D]	1xTMTpro [K10]; 1xTMTpro [N-Term]	2.88469e-05	0.000210974	1	1	4	P28666	P28666 [72-81]	0	1800.04	1.72	1.652	2.202	2.392	1.39	2.718	2.183	2.348	0.91	1.365	1.169	0.64	0.57	0.549	65.8	113.2	108.6	144.8	157.3	91.4	178.8	143.6	154.4	59.9	89.8	76.9	42.1	37.5	36.1		High	High	High	High	High	High	High	High	High
[K].NLFDELVLDKDLFQCVSFIIPR.[L]	1xCarbamidomethyl [C15]; 1xTMTpro [K10]; 1xTMTpro [N-Term]	1.20022e-06	0.000210974	1	1	1	P28665	P28665 [72-93]	1	3289.82																														No Quan Values	High	High	High	High	High	High	High	High	High
[K].NLEQPSSFTVK.[V]	1xTMTpro [K11]; 1xTMTpro [N-Term]	0.000574472	0.000210974	1	1	1	P55284	P55284 [128-138]	0	1858.06	0.941	1.122	1.125	1.101	1.232	1.014	0.955	1.102	1.026	0.94	0.845	0.749	0.613	0.695	103.7	97.6	116.4	116.7	114.2	127.8	105.2	99	114.3	106.4	97.5	87.7	77.7	63.6	72.1		High	High	High	High	High	High	High	High	High
[R].NIDNPAIADIYTEHAHQVVVAK.[Y]	1xTMTpro [K22]; 1xTMTpro [N-Term]	2.23577e-05	0.000210974	1	1	1	O88342	O88342 [44-65]	0	3026.66	0.677	0.738	0.645	0.571	0.806	0.522	0.453	0.565	0.392	0.523	0.46	0.35	0.344	0.555	174.4	118.1	128.7	112.4	99.6	140.5	91	79	98.5	68.3	91.3	80.3	61.1	60	96.8		High	High	High	High	High	High	High	High	High
[K].NIDILESAIK.[L]	1xTMTpro [K10]; 1xTMTpro [N-Term]	3.90496e-05	0.000210974	1	1	2	Q9QZ25	Q9QZ25 [57-66]	0	1724.04	1.014	0.722	1.228	1.475	0.869	0.947	0.998	0.916	2.986	3.671	3.869	1.451	1.728	1.563	61.4	62.2	44.3	75.4	90.6	53.4	58.1	61.3	56.2	183.3	225.3	237.5	89.1	106.1	96		High	High	High	High	High	High	High	High	High
[R].NLDIERPTYTNLNR.[L]	1xTMTpro [N-Term]	6.20098e-06	0.000210974	2	6	2	P68373; P68368	P68373 [216-229]; P68368 [216-229]	0	2023.09	0.687	0.861	0.813	0.642	0.661	0.579	0.798	0.592	0.685	0.548	0.82	0.469	0.418	0.493	149	102.3	128.4	121.2	95.6	98.6	86.2	118.9	88.2	102.1	81.6	122.2	69.9	62.4	73.4	Shared	High	High	High	High	High	High	High	High	High
[R].NLDLDSIIAEVK.[A]	1xTMTpro [K12]; 1xTMTpro [N-Term]	1.39371e-07	0.000210974	1	1	2	Q8VED5	Q8VED5 [304-315]	0	1938.14	0.811	1.271	0.763	0.778	0.719	0.589	0.525	0.721	0.412	0.519	0.471	0.495	0.662	0.611	145	117.7	184.3	110.6	112.8	104.2	85.4	76.1	104.6	59.7	75.3	68.3	71.7	95.9	88.5		High	High	High	High	High	High	High	High	High
[K].NIHDQSMTNINDGLLK.[G]	1xOxidation [M7]; 1xTMTpro [K16]; 1xTMTpro [N-Term]	7.49627e-06	0.000210974	1	1	6	Q61704	Q61704 [353-368]	0	2437.3	1.045	0.86	1.197	1.2	1.209	1.463	1.275	1.385	1.953	2.327	1.887	1.156	1.1	1.241	73.9	77.2	63.5	88.5	88.7	89.3	108.1	94.2	102.3	144.3	172	139.4	85.4	81.3	91.7		High	High	High	High	High	High	High	High	High
[K].NICPNDMAVVPITANR.[Y]	1xCarbamidomethyl [C3]; 1xTMTpro [N-Term]	2.09177e-06	0.000210974	1	1	2	P02816	P02816 [121-136]	0	2089.09	1.102	1.037	1.255	1.159	0.627	0.807	0.583	0.728	0.751	0.749	0.709	0.642	0.439	0.448	124.6	137.4	129.3	156.4	144.4	78.2	100.6	72.7	90.7	93.5	93.3	88.4	80	54.7	55.8		High	High	High	High	High	High	High	High	High
[R].NIAAFGGNPK.[S]	1xTMTpro [K10]; 1xTMTpro [N-Term]	1.68548e-05	0.000210974	1	1	3	Q03311	Q03311 [210-219]	0	1596.94	1.266	1.358	1.486	1.49	0.924	1.73	1.534	1.831	0.967	1.001	1.144	0.985	0.965	0.726	81.5	103.2	110.7	121.1	121.5	75.3	141	125	149.2	78.8	81.5	93.2	80.3	78.6	59.2		High	High	High	High	High	High	High	High	High
[R].NKVDLSFSSSQSLPASQTR.[L]	1xTMTpro [K2]; 1xTMTpro [N-Term]	1.47082e-09	0.000210974	1	1	6	P28666	P28666 [558-576]	1	2660.45	1.408	1.432	1.525	1.642	1.159	1.924	1.49	1.774	0.767	0.953	1.01	0.551	0.599	0.559	84.3	118.7	120.7	128.6	138.4	97.7	162.2	125.7	149.5	64.6	80.4	85.1	46.4	50.5	47.1		High	High	High	High	High	High	High	High	High
[R].NKPGVYTDVANYLAWIQK.[H]	2xTMTpro [K2; K18]; 1xTMTpro [N-Term]	1.90784e-07	0.000210974	1	1	4	Q80YC5	Q80YC5 [576-593]	0	2992.71	1.1	1.11	1.032	1.262	1.009	1.155	1.268	1.164	0.694	0.799	0.702	0.545	0.488	0.49	108.6	119.4	120.5	112.1	137	109.5	125.4	137.6	126.4	75.3	86.8	76.2	59.1	52.9	53.2		High	High	High	High	High	High	High	High	High
[K].NKESVVFVQTDKPVYKPGQSVK.[F]	4xTMTpro [K2; K12; K16; K22]; 1xTMTpro [N-Term]	1.09346e-06	0.000210974	2	2	6	P28665; P28666	P28665 [124-145]; P28666 [124-145]	1	3998.38	1.299	1.334	1.072	1.04	0.927	1.287	1.131	1.272	0.777	0.921	0.946	0.384	0.418	0.406	105.5	137.1	140.8	113.1	109.8	97.8	135.8	119.4	134.2	82	97.2	99.8	40.5	44.1	42.9	Shared	High	High	High	High	High	High	High	High	High
[K].NKDQGTYEDYVEGLR.[V]	1xTMTpro [K2]; 1xTMTpro [N-Term]	3.02712e-05	0.000210974	1	1	1	Q60605	Q60605 [80-94]	1	2395.24	0.744	0.927	0.744	0.641	0.588	0.571	0.483	0.54	0.406	0.454	0.565	0.156	0.212	0.178	182.7	136	169.4	135.9	117.1	107.4	104.4	88.2	98.7	74.1	83	103.3	28.5	38.8	32.5		High	High	High	High	High	High	High	High	High
[K].NHYQAEVFSVNFAESEEAKK.[V]	2xTMTpro [K19; K20]; 1xTMTpro [N-Term]	7.07723e-10	0.000210974	4	5	24	P07758; P22599; Q00896; Q00897	P07758 [154-173]; P22599 [154-173]; Q00896 [154-173]; Q00897 [154-173]	1	3239.72	0.718	0.795	0.549	0.548	0.554	0.471	0.518	0.546	0.477	0.451	0.55	0.347	0.327	0.373	182.4	130.9	145	100.2	100	101	85.9	94.4	99.6	87	82.3	100.3	63.3	59.7	68.1	Shared	High	High	High	High	High	High	High	High	High
[K].NHYQAEVFSVNFAESEEAK.[K]	1xTMTpro [K19]; 1xTMTpro [N-Term]	8.58585e-10	0.000210974	4	5	35	P07758; P22599; Q00896; Q00897	P07758 [154-172]; P22599 [154-172]; Q00896 [154-172]; Q00897 [154-172]	0	2807.41	0.801	0.853	0.674	0.594	0.661	0.57	0.651	0.634	0.579	0.568	0.569	0.338	0.369	0.389	162.2	130	138.3	109.3	96.3	107.2	92.4	105.5	102.9	93.9	92.1	92.4	54.8	59.8	63.1	Shared	High	High	High	High	High	High	High	High	High
[K].NHLQVYSYFFTK.[G]	1xTMTpro [K12]; 1xTMTpro [N-Term]	6.06243e-05	0.000210974	1	1	1	E9Q414	E9Q414 [3564-3575]	0	2155.18																														No Quan Values	High	High	High	High	High	High	High	High	High
[K].NLAPLVEDVQSK.[V]	1xTMTpro [K12]; 1xTMTpro [N-Term]	1.09724e-06	0.000210974	1	1	4	P06728	P06728 [266-277]	0	1921.12	0.737	0.885	0.743	0.802	0.552	0.595	0.582	0.636	0.516	0.509	0.598	0.498	0.537	0.507	154.7	114	136.9	114.9	124.1	85.4	92.1	90	98.4	79.8	78.7	92.6	77	83.1	78.4		High	High	High	High	High	High	High	High	High
[R].NPDGETAPWCYTTDSQLR.[W]	1xCarbamidomethyl [C10]; 1xTMTpro [N-Term]	8.09902e-07	0.000210974	1	1	3	P20918	P20918 [326-343]	0	2415.12	1.103	1.093	0.896	1.169	0.732	1.025	1.104	1.234	0.681	0.865	1.007	0.808	0.844	0.789	104.5	115.2	114.2	93.7	122.2	76.6	107.1	115.4	129	71.2	90.4	105.3	84.4	88.2	82.5		High	High	High	High	High	High	High	High	High
[R].NPDNDEQGPWCYTTDPDK.[R]	1xCarbamidomethyl [C11]; 1xTMTpro [K18]; 1xTMTpro [N-Term]	0.000159516	0.000210974	1	1	1	P20918	P20918 [154-171]	0	2760.27	0.844	0.925	0.939	0.768	0.733	1.007	1.102	0.748	0.656	0.916	0.99	0.666	0.868	0.804	115.7	97.6	107	108.6	88.9	84.8	116.5	127.5	86.5	75.9	106	114.6	77	100.4	93		High	High	High	High	High	High	High	High	High
[R].NPDNDEQGPWCYTTDPDKR.[Y]	1xCarbamidomethyl [C11]; 1xTMTpro [K18]; 1xTMTpro [N-Term]	2.22064e-07	0.000210974	1	1	5	P20918	P20918 [154-172]	1	2916.37	1.081	1.204	1.115	1.362	0.886	1.19	1.087	1.321	0.882	1.04	1.276	0.805	0.811	0.603	95.8	103.5	115.3	106.8	130.5	84.8	114	104.1	126.6	84.4	99.6	122.2	77.1	77.7	57.7		High	High	High	High	High	High	High	High	High
[K].NVVSENMLCAGIIGDTR.[D]	1xCarbamidomethyl [C9]; 1xTMTpro [N-Term]	2.3548e-07	0.000210974	1	1	1	P33587	P33587 [378-394]	0	2153.1	0.697	0.83	0.926	0.718	0.803	0.782	0.783	0.719	1.186	1.296	1.03	1.285	1.324	1.233	102.6	71.5	85.2	95.1	73.7	82.4	80.3	80.4	73.8	121.7	133	105.8	131.9	135.9	126.6		High	High	High	High	High	High	High	High	High
[K].NVSSTCAASPSTDILTFTIPPSFADIFLSK.[S]	1xCarbamidomethyl [C6]; 1xTMTpro [K30]; 1xTMTpro [N-Term]	3.21965e-06	0.000210974	1	1	2	P01872	P01872 [210-239]	0	3796	0.869	1.205	1.496	1.149	1.229	1.326	1.854	1.288	2.86	2.317	3.729	2.929	3.034	2.266	52.5	45.7	63.3	78.6	60.3	64.6	69.7	97.4	67.7	150.3	121.7	195.9	153.9	159.4	119.1		High	High	High	High	High	High	High	High	High
[K].NVSIGIVGK.[D]	1xTMTpro [K9]; 1xTMTpro [N-Term]	0.000154709	0.000210974	1	1	2	Q9R1P4	Q9R1P4 [209-217]	0	1494.95	0.891	0.821	1.352	1.247	0.947	0.954	1.309	1.173	1.277	1.045	2.067	0.928	1.083	0.846	88.6	78.9	72.7	119.7	110.5	83.8	84.4	115.9	103.8	113.1	92.6	183	82.2	95.9	74.9		High	High	High	High	High	High	High	High	High
[K].NVIFVIDKSGSMSGK.[K]	2xTMTpro [K8; K15]; 1xTMTpro [N-Term]	3.68315e-05	0.000210974	1	1	3	A6X935	A6X935 [274-288]	1	2494.45	1.131	1.315	1.283	1.096	1.289	4.267	1.873	2.026	1.597	1.566	1.51	0.714	0.877	0.709	67.4	76.2	88.6	86.5	73.9	86.9	287.6	126.3	136.6	107.6	105.5	101.8	48.1	59.1	47.8		High	High	High	High	High	High	High	High	High
[K].NVFDEAILAALEPPEPK.[K]	1xTMTpro [K17]; 1xTMTpro [N-Term]	3.74742e-06	0.000210974	1	1	2	P60766	P60766 [167-183]	0	2461.38	0.476	0.61	0.424	0.35	0.367	0.313	0.282	0.418	0.446	0.286	0.312	0.264	0.215	0.233	250.2	119	152.7	106.1	87.5	91.8	78.4	70.5	104.6	111.5	71.6	78.1	66.1	53.9	58.2		High	High	High	High	High	High	High	High	High
[R].NVEAQSTEEMFVK.[W]	1xTMTpro [K13]; 1xTMTpro [N-Term]	0.000123986	0.000210974	1	1	1	Q61735	Q61735 [45-57]	0	2120.12	0.44	0.664	0.361	0.342	0.468	0.309	0.403	0.386	0.315	0.396	0.455	0.718	0.722	0.64	196.9	86.7	130.7	71	67.3	92.2	60.8	79.3	76	62	78	89.6	141.4	142.2	126		High	High	High	High	High	High	High	High	High
[K].NVDLQVLAPEPELLYK.[D]	1xTMTpro [K16]; 1xTMTpro [N-Term]	1.22533e-06	0.000210974	1	1	1	O70570	O70570 [232-247]	0	2449.42	0.847	0.92	1.15	1.045	0.999	0.824	0.932	1.024	0.662	0.876	1.119	0.964	0.954	0.96	105.1	89	96.7	120.9	109.8	104.9	86.5	98	107.6	69.6	92.1	117.6	101.3	100.2	100.8		High	High	High	High	High	High	High	High	High
[K].NVDGTAFVIFGVQDGDKK.[I]	2xTMTpro [K17; K18]; 1xTMTpro [N-Term]	6.30696e-12	0.000210974	1	1	43	P01027	P01027 [265-282]	1	2822.59	1.184	1.193	1.688	1.706	1.423	1.77	1.743	1.701	1.651	1.672	1.78	1.042	1.196	1.084	68.7	81.4	82	116	117.2	97.8	121.6	119.8	116.9	113.4	114.8	122.3	71.6	82.1	74.5		High	High	High	High	High	High	High	High	High
[K].NVDGTAFVIFGVQDGDK.[K]	1xTMTpro [K17]; 1xTMTpro [N-Term]	1.30664e-08	0.000210974	1	1	4	P01027	P01027 [265-281]	0	2390.28	1.45	1.431	2.303	2.225	1.429	2.428	2.266	2.337	1.955	2.285	2.247	1.398	1.524	1.193	54.6	79.2	78.2	125.8	121.5	78	132.6	123.7	127.6	106.8	124.8	122.7	76.3	83.2	65.1		High	High	High	High	High	High	High	High	High
[K].NTYYVTGIVSWGEGCAR.[K]	1xCarbamidomethyl [C15]; 1xTMTpro [N-Term]	0.000182712	0.000210974	1	1	1	O88947	O88947 [426-442]	0	2237.1	0.857	0.89	0.836	0.852	0.535	0.734	0.783	0.753	0.511	0.811	0.838	0.389	0.481	0.449	139.9	119.9	124.5	117	119.2	74.9	102.7	109.6	105.4	71.5	113.5	117.3	54.4	67.3	62.8		High	High	High	High	High	High	High	High	High
[RK].NTQNLLHMPYGCGEQNMVLFAPNIYVLK.[Y]	1xCarbamidomethyl [C12]; 1xOxidation [M]; 1xTMTpro [K28]; 1xTMTpro [N-Term]	2.61437e-08	0.000210974	2	2	3	P28665; P28666	P28665 [963-990]; P28666 [963-990]	0	3889.01	1.48	1.31	1.692	1.936	1.107	1.783	1.629	1.442	1.084	1.273	1.191	1.044	1.367	1.117	73.3	108.5	96	124.1	142	81.2	130.8	119.5	105.8	79.5	93.4	87.3	76.6	100.2	81.9	Shared	High	High	High	High	High	High	High	High	High
[RK].NTQNLLHMPYGCGEQNMVLFAPNIYVLK.[Y]	1xCarbamidomethyl [C12]; 1xTMTpro [K28]; 1xTMTpro [N-Term]	4.67284e-09	0.000210974	2	2	4	P28665; P28666	P28665 [963-990]; P28666 [963-990]	0	3873.01	1.688	1.539	1.758	2.237	1.134	2.263	2.212	1.943	1.319	1.279	1.8	1.1	1.391	0.835	63.8	107.7	98.3	112.2	142.8	72.4	144.4	141.2	124.1	84.2	81.7	114.9	70.2	88.8	53.3	Shared	High	High	High	High	High	High	High	High	High
[K].NTPPILDSDGTYFLYSK.[L]	1xTMTpro [K17]; 1xTMTpro [N-Term]	3.26826e-07	0.000210974	1	1	7	P03987	P03987 [275-291]	0	2539.36	1.04	1.267	0.538	0.789	0.506	1.058	1.172	1.155	0.617	0.666	0.826	0.563	0.593	0.485	122.2	127.1	154.8	65.8	96.4	61.8	129.2	143.2	141.2	75.4	81.4	100.9	68.8	72.4	59.3		High	High	High	High	High	High	High	High	High
[K].NTMFLEICTK.[Y]	1xCarbamidomethyl [C8]; 1xOxidation [M3]; 1xTMTpro [K10]; 1xTMTpro [N-Term]	0.000179641	0.000210974	1	1	6	P01027	P01027 [1382-1391]	0	1881.01	1.249	1.332	1.887	2.2	1.3	2.24	2.166	1.866	1.725	2.298	1.911	1.42	1.545	1.521	58.5	73	77.9	110.3	128.6	76	130.9	126.6	109.1	100.8	134.3	111.7	83	90.3	88.9		High	High	High	High	High	High	High	High	High
[K].NTMFLEICTK.[Y]	1xCarbamidomethyl [C8]; 1xTMTpro [K10]; 1xTMTpro [N-Term]	2.64678e-05	0.000210974	1	1	4	P01027	P01027 [1382-1391]	0	1865.02	1.561	1.624	2.768	2.946	1.925	3.179	3.485	2.822	2.982	3.674	3.342	2.316	2.559	2.043	39.2	61.3	63.7	108.6	115.6	75.5	124.7	136.7	110.7	117	144.1	131.1	90.9	100.4	80.2		High	High	High	High	High	High	High	High	High
[K].NTLYLQMSSLK.[S]	1xTMTpro [K11]; 1xTMTpro [N-Term]	1.50198e-06	0.000210974	1	2	4	P18524	P18524 [96-106]	0	1906.1	1.254	1.247	1.051	1.454	0.864	1.399	1.643	1.46	1.107	1.255	1.585	0.968	1.112	0.864	82.1	103	102.4	86.3	119.5	71	114.9	135	119.9	90.9	103.1	130.2	79.5	91.3	71		High	High	High	High	High	High	High	High	High
[K].NTLYLQMSK.[V]	1xTMTpro [K9]; 1xTMTpro [N-Term]	0.000368734	0.000210974	2	5	4	P01807; P01812	P01807 [77-85]; P01812 [77-85]	0	1705.98	1.059	1.057	1.034	1.226	0.816	1.184	1.493	1.227	0.946	1.018	1.444	0.973	1.139	1.001	90.3	95.6	95.4	93.4	110.7	73.6	106.9	134.8	110.8	85.4	91.9	130.4	87.8	102.8	90.3	Shared	High	High	High	High	High	High	High	High	High
[K].NWETEITTQPDGGK.[A]	1xTMTpro [K14]; 1xTMTpro [N-Term]	0.00010779	0.000210974	1	1	1	P43025	P43025 [156-169]	0	2184.14	0.728	0.761	0.688	0.873	0.773	0.62	0.715	0.622	0.766	0.559	1.007	0.595	0.742	0.643	135.2	98.4	103	93	118.1	104.6	83.8	96.7	84.1	103.5	75.6	136.2	80.4	100.3	87		High	High	High	High	High	High	High	High	High
[K].NWRDPDQTDGPGLGYLSSHIANVER.[V]	1xTMTpro [N-Term]	2.03925e-08	0.000210974	1	1	2	P13020	P13020 [393-417]	1	3101.54	0.428	0.497	0.328	0.392	0.358	0.269	0.187	0.351	0.141	0.174	0.197	0.116	0.092	0.083	325.3	139.2	161.5	106.6	127.4	116.4	87.5	60.7	114	45.8	56.6	64.2	37.7	30	27.1		High	High	High	High	High	High	High	High	High
[R].NWVLFSLSEK.[V]	1xTMTpro [K10]; 1xTMTpro [N-Term]	0.000103813	0.000210974	1	1	4	P41317	P41317 [120-129]	0	1831.06	1.178	1.238	2.492	1.957	1.666	2.099	3.816	1.97	1.634	0.78	2.377	0.484	0.521	0.353	63.7	75	78.8	158.6	124.6	106.1	133.6	242.9	125.4	104	49.6	151.3	30.8	33.2	22.5		High	High	High	High	High	High	High	High	High
[K].NYAEAKDVFLGTFLYEYSR.[R]	1xTMTpro [K6]; 1xTMTpro [N-Term]	7.96901e-08	0.000210974	1	1	3	P07724	P07724 [342-360]	1	2894.52	1.29	1.195	1.754	1.137	1.263	1.212	0.865	1.229	0.525	0.713	0.794	0.347	0.417	0.467	105.6	136.2	126.2	185.1	120	133.4	128	91.3	129.7	55.5	75.3	83.8	36.6	44	49.3		High	High	High	High	High	High	High	High	High
[R].QAQIEVVPSASALIIK.[A]	1xTMTpro [K16]; 1xTMTpro [N-Term]	4.21189e-05	0.000210974	1	1	1	P35979	P35979 [68-83]	0	2275.39	1.268	1.388	1.219	0.913	1.013	0.98	1.061	1.001	1.106	0.81	1.218	0.437	0.458	0.325	105.7	133.9	146.7	128.8	96.4	107	103.5	112.2	105.8	116.9	85.5	128.7	46.1	48.3	34.3		High	High	High	High	High	High	High	High	High
[R].QAQCGQDFQCR.[E]	2xCarbamidomethyl [C4; C10]; 1xTMTpro [N-Term]	4.97261e-06	0.000210974	1	1	5	Q8K182	Q8K182 [93-103]	0	1701.78	1.608	1.483	1.71	1.773	1.213	1.953	2.08	1.848	1.036	1.123	1.329	0.583	0.651	0.507	75.4	121.3	111.8	128.9	133.6	91.4	147.3	156.8	139.3	78.1	84.6	100.2	43.9	49.1	38.2		High	High	High	High	High	High	High	High	High
[K].QALSWGLGHHAFCR.[N]	1xCarbamidomethyl [C13]; 1xTMTpro [N-Term]	7.02079e-06	0.000210974	1	1	3	Q80YC5	Q80YC5 [254-267]	0	1944	0.892	0.95	0.803	0.913	0.73	0.652	0.627	0.773	0.379	0.505	0.626	0.258	0.361	0.259	154.2	137.6	146.4	123.8	140.7	112.6	100.6	96.6	119.2	58.4	77.9	96.5	39.8	55.6	40		High	High	High	High	High	High	High	High	High
[K].QALQTVCLK.[G]	1xCarbamidomethyl [C7]; 1xTMTpro [K9]; 1xTMTpro [N-Term]	0.000147014	0.000210974	1	1	2	P43025	P43025 [65-73]	0	1669	0.601	0.719	0.503	0.607	0.389	0.32	0.251	0.355	0.203	0.297	0.166	0.111	0.085	0.108	262.5	157.7	188.6	132	159.2	102.1	84	66	93.2	53.2	77.9	43.7	29.1	22.3	28.4		High	High	High	High	High	High	High	High	High
[K].QADLSGITGTK.[D]	1xTMTpro [K11]; 1xTMTpro [N-Term]	2.43469e-06	0.000210974	2	2	2	P29621; Q03734	P29621 [338-348]; Q03734 [338-348]	0	1698.99	0.795	0.809	0.773	1.005	0.817	1.082	0.86	1.134	1.364	1.606	1.456	0.685	0.705	0.605	102.1	81.1	82.6	78.9	102.6	83.4	110.4	87.8	115.7	139.2	163.9	148.6	69.9	72	61.7	Shared	High	High	High	High	High	High	High	High	High
[R].QADGPDMQSLFTQYFQSMTDYGK.[D]	2xOxidation [M7; M18]; 1xTMTpro [K23]; 1xTMTpro [N-Term]	2.56601e-05	0.000210974	1	1	2	P09813	P09813 [24-46]	0	3298.55	1.003	1.218	0.683	1.213	0.925	1.174	0.79	1.012	0.436	0.675	0.389	0.284	0.431	0.544	127.4	127.7	155.1	87	154.5	117.8	149.5	100.6	128.9	55.5	86	49.6	36.2	54.9	69.3		High	High	High	High	High	High	High	High	High
[R].QADGPDMQSLFTQYFQSMTDYGK.[D]	1xOxidation [M]; 1xTMTpro [K23]; 1xTMTpro [N-Term]	3.77794e-07	0.000210974	1	1	12	P09813	P09813 [24-46]	0	3282.56	0.906	0.98	0.642	0.885	0.808	0.842	0.614	1.06	0.515	0.646	0.634	0.342	0.419	0.434	139.8	126.7	137.1	89.8	123.7	113	117.7	85.9	148.3	72	90.3	88.6	47.8	58.6	60.6		High	High	High	High	High	High	High	High	High
[R].QADGPDMQSLFTQYFQSMTDYGK.[D]	1xTMTpro [K23]; 1xTMTpro [N-Term]	8.09902e-07	0.000210974	1	1	8	P09813	P09813 [24-46]	0	3266.56	0.84	0.994	0.664	0.69	0.779	0.473	0.419	0.799	0.285	0.368	0.358	0.214	0.198	0.187	181.4	152.4	180.4	120.4	125.2	141.3	85.9	76	144.9	51.7	66.7	65	38.8	36	33.9		High	High	High	High	High	High	High	High	High
[R].NTKGEAEQAAK.[V]	2xTMTpro [K3; K11]; 1xTMTpro [N-Term]	0.000118202	0.000210974	1	1	4	Q61730	Q61730 [336-346]	1	2059.2	0.62	0.866	0.387	0.494	0.393	0.409	0.344	0.506	0.258	0.334	0.301	0.131	0.161	0.133	236.8	146.7	204.9	91.6	116.9	93	96.8	81.3	119.8	61.1	79.1	71.3	31.1	38.1	31.5		High	High	High	High	High	High	High	High	High
[R].QAAPCVLFFDELDSIAK.[A]	1xCarbamidomethyl [C5]; 1xTMTpro [K17]; 1xTMTpro [N-Term]	0.000355503	0.000210974	1	1	1	Q01853	Q01853 [568-584]	0	2532.37																														No Quan Values	High	High	High	High	High	High	High	High	High
[R].NYVVTDHGSCVR.[A]	1xCarbamidomethyl [C10]; 1xTMTpro [N-Term]	1.36366e-06	0.000210974	1	1	1	Q01279	Q01279 [298-309]	0	1710.86	1.02	1.028	0.621	0.788	0.721	0.854	0.798	0.81	0.782	0.763	0.808	0.367	0.463	0.573	131.6	134.2	135.3	81.8	103.7	94.9	112.4	105	106.6	102.9	100.5	106.3	48.3	61	75.4		High	High	High	High	High	High	High	High	High
[K].NYTDDAIETDDLTIK.[L]	1xTMTpro [K15]; 1xTMTpro [N-Term]	7.74376e-07	0.000210974	1	1	2	Q9Z2U0	Q9Z2U0 [175-189]	0	2335.22	1.532	1.297	2.712	2.012	1.766	2.001	3.254	2.244	3.107	2.198	4.764	1.957	2.284	1.631	44.4	68.1	57.6	120.5	89.4	78.5	88.9	144.6	99.7	138	97.7	211.7	86.9	101.5	72.5		High	High	High	High	High	High	High	High	High
[R].NYPATFWVNPQFK.[I]	1xTMTpro [K13]; 1xTMTpro [N-Term]	4.7832e-05	0.000210974	1	1	1	O35350	O35350 [386-398]	0	2220.21	0.982	0.863	0.996	1.029	0.908	0.797	0.885	0.81	0.637	0.793	0.931	0.722	0.811	1.032	113.7	111.6	98.1	113.2	117	103.2	90.6	100.6	92.1	72.4	90.1	105.8	82	92.2	117.3		High	High	High	High	High	High	High	High	High
[K].NYNLVEVLK.[S]	1xTMTpro [K9]; 1xTMTpro [N-Term]	6.44874e-05	0.000210974	1	1	3	P49182	P49182 [381-389]	0	1700.02	0.799	0.925	0.811	0.914	0.717	0.713	0.741	0.861	0.687	0.708	0.886	0.502	0.544	0.521	132.4	105.7	122.5	107.4	121	95	94.3	98.2	114	91	93.7	117.3	66.5	72	69		High	High	High	High	High	High	High	High	High
[K].NYLSMVGSCCTSANPTVCFVK.[E]	3xCarbamidomethyl [C9; C10; C18]; 1xOxidation [M5]; 1xTMTpro [K21]; 1xTMTpro [N-Term]	1.99058e-08	0.000210974	1	1	10	P21614	P21614 [181-201]	0	3019.46	0.592	0.69	0.671	0.561	0.489	0.533	0.473	0.557	0.467	0.461	0.531	0.235	0.236	0.216	194.5	115.1	134.2	130.6	109.2	95.1	103.6	92	108.3	90.8	89.7	103.3	45.7	45.9	42		High	High	High	High	High	High	High	High	High
[K].NYLSMVGSCCTSANPTVCFVK.[E]	3xCarbamidomethyl [C9; C10; C18]; 1xTMTpro [K21]; 1xTMTpro [N-Term]	1.41945e-08	0.000210974	1	1	13	P21614	P21614 [181-201]	0	3003.47	0.778	0.897	0.796	0.8	0.659	0.668	0.719	0.82	0.57	0.634	0.643	0.405	0.425	0.39	147	114.3	131.8	117	117.6	96.9	98.3	105.7	120.5	83.7	93.2	94.6	59.6	62.4	57.4		High	High	High	High	High	High	High	High	High
[K].NYAGVFMDAGLAFK.[T]	1xOxidation [M7]; 1xTMTpro [K14]; 1xTMTpro [N-Term]	1.58898e-07	0.000210974	1	1	16	P01027	P01027 [633-646]	0	2128.14	1.068	1.104	1.623	1.711	1.116	1.703	1.459	1.568	1.385	1.659	1.745	0.712	0.832	0.761	77.1	82.4	85.2	125.2	132	86.1	131.3	112.6	121	106.8	128	134.6	54.9	64.2	58.7		High	High	High	High	High	High	High	High	High
[K].NYAGVFMDAGLAFK.[T]	1xTMTpro [K14]; 1xTMTpro [N-Term]	5.54108e-07	0.000210974	1	1	10	P01027	P01027 [633-646]	0	2112.14	1.319	1.366	1.79	1.745	1.57	1.853	1.9	1.817	2.194	1.876	2.083	1.336	1.493	1.594	60.2	79.4	82.2	107.7	105	94.4	111.5	114.3	109.3	132	112.9	125.3	80.3	89.8	95.9		High	High	High	High	High	High	High	High	High
[K].QAAASATQTIAAAQHAASAPK.[A]	1xTMTpro [K21]; 1xTMTpro [N-Term]	1.34497e-06	0.000210974	1	1	2	P26039	P26039 [923-943]	0	2573.43	0.718	0.781	0.726	0.541	0.65	0.516	0.804	0.479	0.583	0.544	0.528	0.403	0.318	0.343	167.9	120.6	131.1	121.8	90.8	109.1	86.7	135	80.4	97.9	91.4	88.7	67.6	53.5	57.7		High	High	High	High	High	High	High	High	High
[R].NTGIICTIGPASR.[S]	1xCarbamidomethyl [C6]; 1xTMTpro [N-Term]	0.000215669	0.000210974	1	1	1	P52480	P52480 [44-56]	0	1663.91	0.896	1.063	1.095	1.088	0.753	0.992	1.198	1.113	0.741	0.85	1.099	0.69	0.75	0.591	107.8	96.6	114.6	118	117.3	81.2	106.9	129.1	120	79.9	91.6	118.5	74.3	80.8	63.7		High	High	High	High	High	High	High	High	High
[R].NTFAEITGLSPGVTYLFK.[V]	1xTMTpro [K18]; 1xTMTpro [N-Term]	1.39371e-07	0.000210974	1	1	6	P11276	P11276 [958-975]	0	2566.44	1.444	1.506	2.29	1.884	1.875	2.873	4.88	3.013	6.627	4.396	9.481	5.51	6.623	4.948	25.7	37.1	38.7	58.9	48.4	48.2	73.9	125.5	77.5	170.4	113	243.7	141.6	170.3	127.2		High	High	High	High	High	High	High	High	High
[R].NTEYTLFESISGK.[S]	1xTMTpro [K13]; 1xTMTpro [N-Term]	5.59138e-06	0.000210974	1	1	3	P42703	P42703 [361-373]	0	2097.14	1.051	1.123	1.28	1.191	0.825	0.956	0.906	0.903	0.246	0.256	0.323	0.119	0.127	0.102	144.1	151.5	161.8	184.5	171.7	118.9	137.8	130.6	130.1	35.4	36.9	46.5	17.2	18.2	14.7		High	High	High	High	High	High	High	High	High
[K].NQQFGPYCGNGFPGPLTIR.[T]	1xCarbamidomethyl [C8]; 1xTMTpro [N-Term]	8.00394e-06	0.000210974	1	1	1	Q8CG14	Q8CG14 [244-262]	0	2427.22																														No Quan Values	High	High	High	High	High	High	High	High	High
[K].NQQFGPYCGDGFPGPLTIR.[T]	1xCarbamidomethyl [C8]; 1xTMTpro [N-Term]	6.28713e-06	0.000210974	1	1	2	Q8CFG8	Q8CFG8 [244-262]	0	2428.2	1.198	1.133	1.327	1.41	1.097	1.567	1.578	1.379	1.399	1.635	1.401	0.771	0.66	0.761	81.9	98.1	92.7	108.7	115.5	89.9	128.3	129.2	113	114.6	133.9	114.8	63.2	54.1	62.3		High	High	High	High	High	High	High	High	High
[R].NQQEGVCPEGSIDNSPVKWCALSHLER.[T]	2xCarbamidomethyl [C7; C20]; 1xTMTpro [K18]; 1xTMTpro [N-Term]	1.48139e-06	0.000210974	1	1	2	Q921I1	Q921I1 [344-370]	1	3718.86																														No Quan Values	High	High	High	High	High	High	High	High	High
[R].NQQEGVCPEGSIDNSPVK.[W]	1xCarbamidomethyl [C7]; 1xTMTpro [K18]; 1xTMTpro [N-Term]	6.88655e-07	0.000210974	1	1	11	Q921I1	Q921I1 [344-361]	0	2566.31	0.827	0.994	1.21	1.219	0.903	0.977	0.901	1.113	0.891	1.005	1.133	0.625	0.69	0.862	104.5	86.4	103.9	126.5	127.4	94.4	102.1	94.2	116.4	93.2	105	118.4	65.4	72.1	90.1		High	High	High	High	High	High	High	High	High
[R].NQELQWVEAAHWIGLEENLR.[E]	1xTMTpro [N-Term]	4.18871e-10	0.000210974	1	1	1	P04919	P04919 [84-103]	0	2739.42																														No Quan Values	High	High	High	High	High	High	High	High	High
[K].NQDVHTINLPFFK.[S]	1xTMTpro [K13]; 1xTMTpro [N-Term]	2.90308e-06	0.000210974	1	1	3	E9Q414	E9Q414 [2062-2074]	0	2181.23	0.924	0.943	0.409	0.591	0.462	0.504	0.457	0.664	0.639	0.947	0.66	0.628	0.653	0.48	150.6	139.2	142.1	61.5	89	69.6	75.9	68.8	100	96.2	142.6	99.4	94.5	98.3	72.3		High	High	High	High	High	High	High	High	High
[R].NPYLPPETITYLK.[D]	1xTMTpro [K13]; 1xTMTpro [N-Term]	0.000151585	0.000210974	1	1	4	P51910	P51910 [152-164]	0	2157.25	1.003	1.181	0.613	0.734	0.529	0.603	0.461	0.808	0.397	0.63	0.499	0.177	0.196	0.16	166.8	167.3	197.1	102.3	122.4	88.2	100.5	76.9	134.8	66.3	105.2	83.2	29.4	32.7	26.7		High	High	High	High	High	High	High	High	High
[K].NPREDYLDVYVFGVGPLVDSVNINALASK.[K]	1xTMTpro [K29]; 1xTMTpro [N-Term]	3.95906e-05	0.000210974	1	1	1	P04186	P04186 [414-442]	1	3773.04	0.738	1.222	0.656	1.005	1.03	0.96	0.742	0.938	0.894	1.026	0.979	0.471	0.331	0.385	121.2	89.4	148.1	79.5	121.8	124.8	116.3	90	113.7	108.4	124.4	118.6	57.1	40.1	46.7		High	High	High	High	High	High	High	High	High
[R].NQVVVAAGR.[S]	1xTMTpro [N-Term]	0.000597346	0.000210974	1	1	3	O70362	O70362 [810-818]	0	1217.73	1.024	1.099	0.851	1.11	0.82	0.988	0.742	0.971	0.585	0.716	0.71	0.421	0.377	0.41	126.9	129.9	139.4	108	140.9	104	125.3	94.2	123.2	74.2	90.8	90.1	53.4	47.9	52		High	High	High	High	High	High	High	High	High
[K].NPPETDPTEHTEHK.[-]	1xTMTpro [K14]; 1xTMTpro [N-Term]	0.000223077	0.000210974	1	1	1	P23953	P23953 [541-554]	0	2240.14	0.966	0.963	0.905	1.545	1.182	1.084	0.735	1.511	0.719	0.572	1.046	2.153	2.477	1.447	81.9	79.1	78.9	74.2	126.6	96.8	88.8	60.2	123.8	58.9	46.9	85.7	176.4	203	118.6		High	High	High	High	High	High	High	High	High
[K].NPNHFRPEGLPEKF.[-]	1xTMTpro [K13]; 1xTMTpro [N-Term]	0.000334827	0.000210974	1	1	3	P31532	P31532 [117-130]	1	2290.26	0.804	0.918	0.511	0.544	0.509	0.653	0.726	0.723	0.703	0.894	0.812	0.346	0.358	0.371	151.9	122.1	139.5	77.6	82.7	77.3	99.3	110.2	109.9	106.7	135.8	123.4	52.6	54.4	56.4		High	High	High	High	High	High	High	High	High
[K].NPNGYLLSLPVQELADR.[F]	1xTMTpro [N-Term]	2.0631e-06	0.000210974	1	1	1	E9Q414	E9Q414 [3703-3719]	0	2203.2	1.034	0.99	1.162	1.033	0.881	0.987	0.829	0.757	0.898	0.775	0.709	0.502	0.448	0.409	120.8	124.9	119.7	140.4	124.8	106.5	119.3	100.2	91.5	108.5	93.7	85.7	60.6	54.1	49.4		High	High	High	High	High	High	High	High	High
[K].NPITSVDAAFR.[G]	1xTMTpro [N-Term]	4.7832e-05	0.000210974	1	1	8	Q91X72	Q91X72 [92-102]	0	1494.82	0.852	0.97	1.14	1.227	0.877	1.432	1.337	1.545	1.699	1.955	2.155	0.995	1.172	0.92	77.8	66.3	75.5	88.7	95.5	68.2	111.5	104	120.2	132.2	152.2	167.7	77.4	91.2	71.6		High	High	High	High	High	High	High	High	High
[R].NPGNQAAYEHFETMK.[N]	1xTMTpro [K15]; 1xTMTpro [N-Term]	6.50113e-08	0.000210974	1	1	1	Q64727	Q64727 [685-699]	0	2345.18	0.604	0.757	0.456	0.544	0.673	0.458	0.423	0.487	0.402	0.423	0.477	0.305	0.306	0.307	196.8	118.9	148.9	89.7	107.1	132.4	90.1	83.3	95.9	79.2	83.3	93.9	60	60.3	60.4		High	High	High	High	High	High	High	High	High
[R].NPEQNPCSVHAQCIEER.[Q]	2xCarbamidomethyl [C7; C13]; 1xTMTpro [N-Term]	7.86769e-05	0.000210974	1	1	1	Q9Z1T2	Q9Z1T2 [428-444]	0	2372.1																														No Quan Values	High	High	High	High	High	High	High	High	High
[R].NPEGAVFTWEPSTGKDAVQK.[K]	2xTMTpro [K15; K20]; 1xTMTpro [N-Term]	1.02597e-05	0.000210974	1	1	2	P01878	P01878 [145-164]	1	3073.68	0.895	1.147	0.841	0.955	0.916	1.087	0.714	0.942	0.743	0.881	0.736	0.53	0.747	0.542	118.3	105.9	135.7	99.6	113.1	108.4	128.6	84.5	111.5	87.9	104.2	87	62.8	88.4	64.1		High	High	High	High	High	High	High	High	High
[R].NPEGAVFTWEPSTGK.[D]	1xTMTpro [K15]; 1xTMTpro [N-Term]	1.7065e-06	0.000210974	1	1	6	P01878	P01878 [145-159]	0	2228.18	1.324	1.353	1.379	1.436	1.117	1.384	1.37	1.471	1.157	1.173	1.554	1.439	1.668	1.361	74.3	98.4	100.5	102.4	106.7	83	102.9	101.8	109.3	86	87.1	115.4	106.9	123.9	101.1		High	High	High	High	High	High	High	High	High
[R].NPDSSTTGPWCYTTDPTVR.[R]	1xCarbamidomethyl [C11]; 1xTMTpro [N-Term]	1.89914e-06	0.000210974	1	1	4	P19221	P19221 [160-178]	0	2459.15	0.76	0.943	0.813	0.962	0.842	0.851	0.871	0.944	0.827	1.07	0.904	2.564	2.688	1.942	83.4	63.4	78.7	67.9	80.2	70.3	71	72.7	78.7	69	89.3	75.4	213.9	224.3	162		High	High	High	High	High	High	High	High	High
[R].NPNPSALPQLQEQR.[D]	1xTMTpro [N-Term]	4.2264e-05	0.000210974	1	1	5	Q61247	Q61247 [435-448]	0	1896.03	0.917	0.981	0.899	0.98	0.772	0.867	0.794	0.852	0.525	0.703	0.749	0.498	0.528	0.367	131.2	120.3	128.7	118	128.6	101.3	113.8	104.2	111.7	68.8	92.3	98.2	65.3	69.3	48.2		High	High	High	High	High	High	High	High	High
[K].NDYIISVVAR.[N]	1xTMTpro [N-Term]	0.000253559	0.000210974	1	1	2	P42703	P42703 [596-605]	0	1453.83	0.898	1.004	1.068	1.007	0.752	0.731	0.778	0.825	0.396	0.412	0.47	0.399	0.441	0.384	142	127.5	142.6	151.7	143	106.7	103.7	110.4	117.2	56.2	58.4	66.8	56.7	62.6	54.5		High	High	High	High	High	High	High	High	High
[R].NQYDNDVTVWSPQGR.[I]	1xTMTpro [N-Term]	0.000229957	0.000210974	1	1	2	Q9R1P4	Q9R1P4 [4-18]	0	2083.02																														No Quan Values	High	High	High	High	High	High	High	High	High
[K].NSEEFAAAMSR.[Y]	1xOxidation [M9]; 1xTMTpro [N-Term]	5.32081e-05	0.000210974	1	1	1	E9Q414	E9Q414 [118-128]	0	1532.73	0.835	0.868	0.535	0.638	0.671	0.676	0.656	0.784	0.551	0.859	0.618	0.817	0.901	1.026	131.2	109.6	113.9	70.2	83.7	88	88.7	86.1	102.9	72.3	112.7	81.1	107.2	118.1	134.5		High	High	High	High	High	High	High	High	High
[R].NTETNVFPQDK.[V]	1xTMTpro [K11]; 1xTMTpro [N-Term]	1.38484e-05	0.000210974	1	1	2	P42703	P42703 [244-254]	0	1901.03	0.857	1.088	1.283	1.165	0.866	0.825	1.023	0.956	0.325	0.344	0.401	0.205	0.165	0.158	140.7	120.6	153	180.5	163.9	121.9	116	143.9	134.5	45.7	48.3	56.4	28.9	23.2	22.3		High	High	High	High	High	High	High	High	High
[K].NTEPVLDSDGSYFMYSK.[L]	1xOxidation [M14]; 1xTMTpro [K17]; 1xTMTpro [N-Term]	3.17927e-07	0.000210974	1	2	6	P01865	P01865 [275-291]	0	2577.27	0.994	1.203	0.906	1.168	0.909	1.112	0.599	0.996	0.456	0.669	0.549	0.487	0.464	0.581	124.1	123.4	149.3	112.4	144.9	112.7	137.9	74.3	123.5	56.5	82.9	68.1	60.4	57.5	72.1		High	High	High	High	High	High	High	High	High
[K].NTEPVLDSDGSYFMYSK.[L]	1xTMTpro [K17]; 1xTMTpro [N-Term]	1.31431e-07	0.000210974	1	2	12	P01865	P01865 [275-291]	0	2561.27	1.195	1.472	1.109	1.564	0.939	1.494	0.942	1.427	0.646	0.793	0.819	0.653	0.808	0.659	96.6	115.5	142.2	107.2	151.2	90.8	144.4	91.1	138	62.4	76.6	79.1	63.1	78.1	63.7		High	High	High	High	High	High	High	High	High
[R].NTEKEEGNEMVHEVDVVIK.[H]	2xTMTpro [K4; K19]; 1xTMTpro [N-Term]	4.01511e-06	0.000210974	1	1	1	O88947	O88947 [289-307]	1	3111.68	0.816	0.969	0.897	1.068	0.624	0.781	0.762	0.787	0.585	0.78	0.799	0.37	0.309	0.301	138.3	112.8	134	124	147.7	86.3	108	105.3	108.9	80.8	107.9	110.5	51.2	42.7	41.6		High	High	High	High	High	High	High	High	High
[R].NTDQASMPDNTAAQK.[V]	1xTMTpro [K15]; 1xTMTpro [N-Term]	3.2206e-05	0.000210974	1	2	1	Q8VDD5	Q8VDD5 [359-373]	0	2200.12	0.822	0.708	0.803	0.734	0.591	0.777	0.966	0.611	0.438	0.578	0.581	0.227	0.275	0.26	160.1	131.6	113.3	128.5	117.5	94.7	124.3	154.7	97.8	70.1	92.5	92.9	36.3	44.1	41.7		High	High	High	High	High	High	High	High	High
[K].NTDPGYNCLPCPPR.[F]	2xCarbamidomethyl [C8; C11]; 1xTMTpro [N-Term]	3.01891e-07	0.000210974	1	1	2	P35441	P35441 [610-623]	0	1964.93	1.417	1.474	1.714	1.485	1.095	1.418	1.092	1.514	0.73	0.914	1.228	0.665	0.695	0.592	88.1	124.8	129.8	151	130.8	96.4	124.9	96.1	133.3	64.3	80.5	108.1	58.6	61.2	52.1		High	High	High	High	High	High	High	High	High
[R].NTCQLYIQTDHLFFK.[Y]	1xCarbamidomethyl [C3]; 1xTMTpro [K15]; 1xTMTpro [N-Term]	2.31988e-06	0.000210974	1	1	1	O35598	O35598 [221-235]	0	2536.35	0.531	0.844	0.255	0.112	0.261	0.206	0.316	0.205	0.316	0.309	0.28	0.396	0.439	0.369	257	136.6	216.8	65.5	28.7	67	52.8	81.1	52.7	81.2	79.4	71.9	101.8	112.8	94.8		High	High	High	High	High	High	High	High	High
[K].NTATVLDSDGSYFMYSKLR.[V]	1xTMTpro [K17]; 1xTMTpro [N-Term]	4.00618e-07	0.000210974	1	1	1	P01864	P01864 [281-299]	1	2776.45	1.547	1.267	1.566	2.354	1.417	2.808	2.223	2.426	0.891	2.088	1.602	2.476	1.958	2.482	53.4	82.6	67.6	83.6	125.6	75.6	149.8	118.6	129.5	47.5	111.4	85.5	132.2	104.5	132.4		High	High	High	High	High	High	High	High	High
[K].NSCPPTAELLGSPGR.[L]	1xCarbamidomethyl [C3]; 1xTMTpro [N-Term]	1.97261e-06	0.000210974	1	1	6	P46412	P46412 [154-168]	0	1859.96	0.96	1.104	1.264	1.101	0.936	1.047	1.3	1.112	1.105	1.27	1.555	2.534	2.447	2.265	71.4	68.5	78.8	90.3	78.6	66.9	74.8	92.9	79.4	78.9	90.7	111.1	181	174.8	161.8		High	High	High	High	High	High	High	High	High
[K].NTATVLDSDGSYFMYSK.[L]	1xOxidation [M14]; 1xTMTpro [K17]; 1xTMTpro [N-Term]	7.56704e-08	0.000210974	1	1	8	P01864	P01864 [281-297]	0	2523.26	0.959	0.883	0.828	1.428	0.627	1.183	0.995	1.229	0.543	0.981	0.749	0.611	0.704	0.657	112.1	107.5	99	92.8	160.1	70.4	132.6	111.6	137.9	60.9	110	84	68.5	78.9	73.7		High	High	High	High	High	High	High	High	High
[R].NSYVAGQYDDAASYK.[H]	1xTMTpro [K15]; 1xTMTpro [N-Term]	0.000175426	0.000210974	1	1	1	Q00612	Q00612 [105-119]	0	2260.14	0.749	0.792	0.566	0.708	0.665	0.718	0.734	0.768	0.74	0.709	0.692	0.677	0.507	0.63	140.8	105.4	111.5	79.6	99.7	93.7	101.1	103.3	108.1	104.2	99.8	97.5	95.4	71.3	88.6		High	High	High	High	High	High	High	High	High
[R].NSYPHFYDGSEIVVAGR.[L]	1xTMTpro [N-Term]	6.41873e-09	0.000210974	1	1	7	Q61704	Q61704 [490-506]	0	2215.11	1.054	0.97	1.107	1.197	1.394	1.435	1.211	1.425	1.95	2.008	1.67	1.496	1.374	1.581	71.9	75.8	69.7	79.5	86	100.2	103.2	87	102.4	140.1	144.3	120	107.5	98.8	113.6		High	High	High	High	High	High	High	High	High
[K].NSWSMAEANVACVDLGFPLGVR.[D]	1xCarbamidomethyl [C12]; 1xOxidation [M5]; 1xTMTpro [N-Term]	2.3548e-07	0.000210974	1	1	2	Q61129	Q61129 [146-167]	0	2713.34	0.924	0.744	0.864	0.687	0.916	0.711	0.587	0.74	0.506	0.476	0.538	0.429	0.385	0.371	151.8	140.3	113	131.2	104.3	139	107.9	89.1	112.4	76.9	72.3	81.8	65.1	58.4	56.4		High	High	High	High	High	High	High	High	High
[K].NSVVEASEAAYK.[E]	1xTMTpro [K12]; 1xTMTpro [N-Term]	3.36796e-05	0.000210974	1	1	1	P68510	P68510 [144-155]	0	1876.03	0.413	0.653	0.338	0.419	0.557	0.305	0.319	0.309	0.236	0.193	0.256	0.234	0.217	0.248	263.2	108.6	172	89.1	110.4	146.6	80.2	84.1	81.4	62.1	50.7	67.5	61.6	57.2	65.4		High	High	High	High	High	High	High	High	High
[K].NSNDILIFWNK.[D]	1xTMTpro [K11]; 1xTMTpro [N-Term]	1.57864e-05	0.000210974	1	1	3	P14847	P14847 [78-88]	0	1972.11	0.919	0.903	0.768	0.809	0.592	1.095	1.286	1.184	1.084	1.068	1.276	0.32	0.342	0.372	115.2	105.9	104.1	88.5	93.2	68.2	126.1	148.2	136.5	124.9	123	147	36.9	39.4	42.9		High	High	High	High	High	High	High	High	High
[R].NSITLTNLNPGTEYVVSIIAVNGR.[E]	1xTMTpro [N-Term]	7.03811e-08	0.000210974	1	1	1	P11276	P11276 [1501-1524]	0	2849.57	0.668	0.756	1.554	1.055	0.837	1.365	1.788	1.068	2.562	2.397	3.554	1.946	2.491	1.731	60.5	40.5	45.8	94.1	63.9	50.6	82.7	108.3	64.7	155.1	145.1	215.2	117.8	150.8	104.8		High	High	High	High	High	High	High	High	High
[K].NSLFFSAQPFEITASTNNEGNLK.[V]	1xTMTpro [K23]; 1xTMTpro [N-Term]	0.000379908	0.000210974	1	1	1	E9Q414	E9Q414 [3029-3051]	0	3137.64																														No Quan Values	High	High	High	High	High	Not Found	High	High	High
[K].NSIAYLDEETGSLNK.[A]	1xTMTpro [K15]; 1xTMTpro [N-Term]	1.48651e-06	0.000210974	1	1	1	Q01149	Q01149 [1280-1294]	0	2262.21	0.777	0.939	2.081	1.68	1.309	0.672	0.774	0.689	0.533	0.445	0.615	0.413	0.479	0.373	117.4	91.3	110.2	244.3	197.2	153.6	78.9	90.9	80.8	62.5	52.2	72.2	48.5	56.3	43.8		High	High	High	High	High	High	High	High	High
[K].NTATVLDSDGSYFMYSK.[L]	1xTMTpro [K17]; 1xTMTpro [N-Term]	1.12528e-07	0.000210974	1	1	3	P01864	P01864 [281-297]	0	2507.26	1.199	1.146	1.144	2.071	1.037	1.629	1.856	1.969	1.2	1.441	1.346	1.246	1.513	1.185	71.5	85.7	81.9	81.8	148	74.1	116.4	132.7	140.8	85.8	103	96.2	89.1	108.2	84.7		High	High	High	High	High	High	High	High	High
[R].IYGGILSLSEITK.[E]	1xTMTpro [K13]; 1xTMTpro [N-Term]	9.65732e-07	0.000210974	1	1	5	P26262	P26262 [447-459]	0	2002.21	1.735	1.448	1.287	1.702	0.95	1.262	1.102	1.293	0.401	0.726	0.612	0.343	0.476	0.563	100.7	174.7	145.7	129.5	171.4	95.7	127	110.9	130.2	40.3	73.1	61.6	34.5	48	56.7		High	High	High	High	High	High	High	High	High
[K].NDNDNIFLSPLSISTAFAMTK.[L]	1xOxidation [M19]; 1xTMTpro [K21]; 1xTMTpro [N-Term]	2.52304e-07	0.000210974	1	1	5	P32261	P32261 [104-124]	0	2923.54	0.917	0.855	1.054	1.158	0.673	0.779	0.604	0.929	0.628	0.765	0.782	0.211	0.159	0.156	140.6	128.9	120.2	148.2	162.8	94.6	109.4	84.9	130.7	88.3	107.5	109.9	29.7	22.3	21.9		High	High	High	High	High	High	High	High	High
[R].NDLVSATK.[T]	1xTMTpro [K8]; 1xTMTpro [N-Term]	0.00055426	0.000210974	1	1	5	Q61703	Q61703 [360-367]	0	1455.87	1.119	1.104	1.066	1.468	0.797	1.181	1.03	1.186	0.796	0.954	1.083	0.703	0.733	0.641	100.9	112.9	111.4	107.6	148.1	80.5	119.2	104	119.7	80.4	96.3	109.3	71	74	64.7		High	High	High	High	High	High	High	High	High
[K].MHGAFMLAFDLKDEK.[K]	1xOxidation [M1]; 2xTMTpro [K12; K15]; 1xTMTpro [N-Term]	2.80463e-06	0.000210974	1	1	1	P07361	P07361 [125-139]	1	2681.46	1.14	0.868	1.502	1.831	1.47	2.028	1.661	2.151	3.932	4.692	4.7	2.267	2.43	2.026	44.5	50.7	38.6	66.9	81.5	65.4	90.3	73.9	95.8	175	208.8	209.2	100.9	108.2	90.2		High	High	High	High	High	High	High	High	High
[R].MGPTELLIEMEDWKGDKVK.[A]	3xTMTpro [K14; K17; K19]; 1xTMTpro [N-Term]	2.12084e-06	0.000210974	1	1	2	Q8K0E8	Q8K0E8 [325-343]	2	3435.94	1.755	1.635	2.181	2.982	2.77	2.476	1.648	2.123	2.45	4.861	2.877	10.5	40.886	16.214	15.6	27.3	25.5	34	46.4	43.1	38.5	25.7	33	38.1	75.7	44.8	163.5	636.5	252.4		High	High	High	High	High	High	High	High	High
[R].MGPTELLIEMEDWKGDK.[V]	1xOxidation [M]; 2xTMTpro [K14; K17]; 1xTMTpro [N-Term]	1.92553e-06	0.000210974	1	1	17	Q8K0E8	Q8K0E8 [325-341]	1	2920.56	0.884	0.789	1.138	1.725	1.427	0.849	0.787	0.895	0.591	3.045	0.729	17.697	15.19	15.837	24	21.2	18.9	27.3	41.3	34.2	20.4	18.9	21.5	14.2	73	17.5	424.2	364.1	379.6		High	High	High	High	High	High	High	High	High
[R].MGPTELLIEMEDWKGDK.[V]	2xTMTpro [K14; K17]; 1xTMTpro [N-Term]	2.45359e-10	0.000210974	1	1	7	Q8K0E8	Q8K0E8 [325-341]	1	2904.57	0.915	0.798	2.262	5.548	3.018	1.865	1.154	1.551	0.91	11.915	1.421	89.481	79.842	64.868	5.6	5.1	4.5	12.7	31.2	17	10.5	6.5	8.7	5.1	67	8	503.6	449.3	365		High	High	High	High	High	High	High	High	High
[R].MGPTELLIEMEDWK.[G]	2xOxidation [M1; M10]; 1xTMTpro [K14]; 1xTMTpro [N-Term]	1.09922e-05	0.000210974	1	1	13	Q8K0E8	Q8K0E8 [325-338]	0	2332.21	0.87	0.958	0.949	1.265	1.044	0.863	0.823	0.934	0.657	1.523	0.791	5.487	5.543	5.01	54.1	47.1	51.8	51.4	68.5	56.5	46.7	44.5	50.5	35.5	82.4	42.8	297	300	271.1		High	High	High	High	High	High	High	High	High
[R].MGPTELLIEMEDWK.[G]	1xOxidation [M]; 1xTMTpro [K14]; 1xTMTpro [N-Term]	6.41859e-06	0.000210974	1	1	27	Q8K0E8	Q8K0E8 [325-338]	0	2316.21	0.845	0.937	1.224	2.017	1.461	1.129	0.886	1.109	0.891	3.206	1.091	22.017	20.654	18.673	19.4	16.4	18.2	23.8	39.2	28.4	21.9	17.2	21.6	17.3	62.3	21.2	428.1	401.6	363.1		High	High	High	High	High	High	High	High	High
[R].MGPTELLIEMEDWK.[G]	1xTMTpro [K14]; 1xTMTpro [N-Term]	2.01613e-07	0.000210974	1	1	19	Q8K0E8	Q8K0E8 [325-338]	0	2300.22	0.921	0.905	1.297	2.741	1.559	1.162	0.836	1.102	0.854	4.202	0.53	41.191	39.891	29.243	11.8	10.8	10.7	15.3	32.3	18.3	13.7	9.8	13	10	49.5	6.2	484.8	469.6	344.2		High	High	High	High	High	High	High	High	High
[K].MGLSDFHIPDNLFLK.[T]	1xTMTpro [K15]; 1xTMTpro [N-Term]	0.000589624	0.000210974	1	1	3	E9Q414	E9Q414 [1266-1280]	0	2355.3	0.891	1.026	0.637	0.562	0.76	0.505	0.588	0.627	0.768	0.945	0.655	0.652	0.619	0.742	136.6	121.8	140.3	87.1	76.8	103.8	69	80.3	85.7	104.9	129.2	89.5	89.1	84.6	101.4		High	High	High	High	High	High	High	High	High
[R].MGLAFESTK.[S]	1xOxidation [M1]; 1xTMTpro [K9]; 1xTMTpro [N-Term]	0.00030699	0.000210974	1	1	4	E9Q414	E9Q414 [306-314]	0	1607.9	0.87	0.894	0.431	0.49	0.506	0.478	0.423	0.628	0.551	0.972	0.681	0.606	0.742	0.57	152.4	132.6	136.3	65.6	74.6	77.1	72.8	64.4	95.7	84	148.1	103.8	92.3	113.1	86.9		High	High	High	High	High	High	High	High	High
[R].MGLAFESTK.[S]	1xTMTpro [K9]; 1xTMTpro [N-Term]	0.000587709	0.000210974	1	1	2	E9Q414	E9Q414 [306-314]	0	1591.9	0.896	0.929	0.375	0.492	0.434	0.492	0.41	0.605	0.639	0.903	0.71	0.721	0.719	0.601	151.1	135.4	140.3	56.7	74.3	65.6	74.4	61.9	91.5	96.6	136.4	107.3	109	108.7	90.8		High	High	High	High	High	High	High	High	High
[R].MFYESVYGQCK.[A]	1xCarbamidomethyl [C10]; 1xOxidation [M1]; 1xTMTpro [K11]; 1xTMTpro [N-Term]	8.54184e-05	0.000210974	1	1	3	Q9QXC1	Q9QXC1 [111-121]	0	2036.01	0.696	0.707	0.586	0.646	0.608	0.544	0.637	0.658	0.635	0.713	0.55	0.764	0.698	0.769	146.9	102.2	103.9	86.1	94.9	89.3	80	93.6	96.7	93.2	104.7	80.8	112.3	102.5	112.9		High	High	High	High	High	High	High	High	High
[R].MFYESVYGQCK.[A]	1xCarbamidomethyl [C10]; 1xTMTpro [K11]; 1xTMTpro [N-Term]	2.70019e-06	0.000210974	1	1	3	Q9QXC1	Q9QXC1 [111-121]	0	2020.02	0.997	0.978	0.674	0.819	0.734	0.847	0.871	0.87	1.024	1.041	0.95	0.765	0.798	0.693	114.8	114.5	112.3	77.4	94.1	84.3	97.3	100	100	117.6	119.5	109.1	87.9	91.6	79.6		High	High	High	High	High	High	High	High	High
[R].MFTTAPDQVDKEDEDFQESNK.[M]	1xOxidation [M1]; 2xTMTpro [K11; K21]; 1xTMTpro [N-Term]	5.77533e-07	0.000210974	1	1	11	Q61147	Q61147 [594-614]	1	3402.68	1.101	0.989	1.362	1.668	1.089	1.953	1.598	1.88	2.006	2.27	2.324	1.485	1.31	1.215	64.5	71	63.8	87.9	107.6	70.3	126	103.1	121.3	129.4	146.4	149.9	95.8	84.5	78.4		High	High	High	High	High	High	High	High	High
[R].MFTTAPDQVDKEDEDFQESNK.[M]	2xTMTpro [K11; K21]; 1xTMTpro [N-Term]	1.36045e-07	0.000210974	1	1	13	Q61147	Q61147 [594-614]	1	3386.69	1.301	1.245	1.476	1.689	1.533	2.141	1.736	2.067	2.131	2.574	2.323	1.628	1.658	1.737	57.2	74.4	71.2	84.4	96.5	87.6	122.4	99.2	118.2	121.8	147.2	132.8	93.1	94.8	99.3		High	High	High	High	High	High	High	High	High
[K].MFPSLCQLCAGK.[G]	2xCarbamidomethyl [C6; C9]; 1xOxidation [M1]; 1xTMTpro [K12]; 1xTMTpro [N-Term]	0.000147014	0.000210974	1	1	3	Q9DBD0	Q9DBD0 [180-191]	0	2036.06	1.082	1.086	1.082	1.286	1.059	1.134	1.02	1.264	0.996	1.077	1.032	0.648	0.62	0.576	100.3	108.5	108.9	108.5	129	106.2	113.7	102.2	126.7	99.8	107.9	103.5	64.9	62.2	57.8		High	High	High	High	High	High	High	High	High
[K].MFPSLCQLCAGK.[G]	2xCarbamidomethyl [C6; C9]; 1xTMTpro [K12]; 1xTMTpro [N-Term]	5.42754e-07	0.000210974	1	1	5	Q9DBD0	Q9DBD0 [180-191]	0	2020.07	1.244	1.21	1.17	1.332	1.166	1.28	1.146	1.239	0.895	1.009	0.811	0.547	0.532	0.536	99.2	123.5	120	116.1	132.1	115.6	127	113.8	123	88.8	100.2	80.4	54.3	52.8	53.2		High	High	High	High	High	High	High	High	High
[K].MFGNLQGLTMHVK.[D]	1xOxidation [M]; 1xTMTpro [K13]; 1xTMTpro [N-Term]	4.89899e-08	0.000210974	1	1	7	Q61147	Q61147 [960-972]	0	2100.16	1.045	0.989	1.118	1.348	1.052	1.468	1.243	1.409	1.304	1.618	1.519	0.774	0.846	0.727	85.9	89.8	84.9	96	115.8	90.4	126.1	106.8	121.1	112	139	130.5	66.5	72.7	62.4		High	High	High	High	High	High	High	High	High
[R].MHMWVEDLLDK.[F]	1xTMTpro [K11]; 1xTMTpro [N-Term]	0.000522667	0.000210974	1	1	1	Q9CQF9	Q9CQF9 [152-162]	0	2025.08																														No Quan Values	High	High	High	High	High	High	High	High	High
[K].MKEIAEAYLGK.[T]	2xTMTpro [K2; K11]; 1xTMTpro [N-Term]	9.5909e-07	0.000210974	1	1	4	P63017	P63017 [127-137]	1	2165.28	0.62	0.757	0.545	0.469	0.717	0.525	0.618	0.539	0.616	0.59	0.628	0.434	0.516	0.566	164.1	101.7	124.3	89.5	77	117.6	86.1	101.5	88.5	101.1	96.8	103.1	71.3	84.7	92.9		High	High	High	High	High	High	High	High	High
[K].MKETAEAYLGK.[K]	2xTMTpro [K2; K11]; 1xTMTpro [N-Term]	3.63286e-06	0.000210974	1	1	1	P20029	P20029 [154-164]	1	2153.25	1.169	1.006	1.158	1.042	1.098	1.211	1.191	1.155	1.611	1.601	1.972	2.74	2.558	2.418	65.4	76.4	65.8	75.8	68.2	71.8	79.2	77.9	75.6	105.4	104.7	129	179.2	167.3	158.2		High	High	High	High	High	High	High	High	High
[R].MKTDSVVDLFSYSVQGSGETTYDSK.[N]	2xTMTpro [K2; K25]; 1xTMTpro [N-Term]	1.65432e-06	0.000210974	1	1	2	E9Q414	E9Q414 [1391-1415]	1	3656.88	1.024	1.098	0.588	0.57	0.606	0.726	0.709	0.846	1.279	1.207	1.32	1.457	1.483	1.343	98.3	100.7	108	57.8	56.1	59.6	71.4	69.7	83.1	125.7	118.7	129.8	143.2	145.8	132		High	High	High	High	High	High	High	High	High
[K].MLVFLGHTNVEQIK.[K]	1xTMTpro [K14]; 1xTMTpro [N-Term]	3.17657e-05	0.000210974	1	1	2	Q8CG16	Q8CG16 [519-532]	0	2237.3	2.056	1.944	2.325	2.034	1.807	3.053	3.375	3.001	2.435	2.456	2.068	2.513	2.845	1.664	43.4	89.2	84.3	100.9	88.2	78.4	132.5	146.4	130.2	105.6	106.5	89.7	109	123.4	72.2		High	High	High	High	High	High	High	High	High
[R].MLSSFLTEDLFK.[K]	1xTMTpro [K12]; 1xTMTpro [N-Term]	0.000496047	0.000210974	1	1	1	P97449	P97449 [485-496]	0	2039.14	0.845	0.983	1.137	1.128	1.191	0.887	0.792	1.145	0.426	0.578	0.291	0.466	0.375	0.278	130.2	110	127.9	148.1	146.8	155.1	115.4	103.2	149.1	55.4	75.2	37.9	60.6	48.8	36.1		High	High	High	High	High	High	High	High	High
[R].MLSLPSVAAQYPADPHLVVTEK.[S]	1xOxidation [M1]; 1xTMTpro [K22]; 1xTMTpro [N-Term]	4.29696e-08	0.000210974	1	1	6	A6X935	A6X935 [706-727]	0	2990.65	0.859	0.827	0.705	0.91	0.897	1.059	0.995	1.031	1.855	2.018	2.033	1.121	1.075	1.233	85.1	73.1	70.4	60	77.5	76.4	90.1	84.8	87.8	157.9	171.8	173.1	95.4	91.5	105		High	High	High	High	High	High	High	High	High
[R].MLSLPSVAAQYPADPHLVVTEK.[S]	1xTMTpro [K22]; 1xTMTpro [N-Term]	2.23533e-10	0.000210974	1	1	6	A6X935	A6X935 [706-727]	0	2974.66	0.891	0.9	0.834	0.923	0.807	0.902	1.061	0.964	1.747	1.711	1.635	1.127	1.139	1.288	88.6	79	79.8	73.9	81.8	71.5	80	94	85.4	154.8	151.6	144.9	99.9	100.9	114.2		High	High	High	High	High	High	High	High	High
[K].MLRPLNELLPLAYIEDPKK.[N]	1xOxidation [M1]; 2xTMTpro [K18; K19]; 1xTMTpro [N-Term]	1.4968e-06	0.000210974	1	1	16	P28665	P28665 [154-172]	1	3181.88	1.557	1.492	1.279	1.292	1.047	1.488	1.409	1.365	0.955	1.022	1.102	0.559	0.542	0.515	90.2	140.5	134.6	115.4	116.6	94.4	134.2	127.2	123.1	86.2	92.2	99.5	50.5	48.9	46.5		High	High	High	High	High	High	High	High	High
[K].MLRPLNELLPLAYIEDPKK.[N]	2xTMTpro [K18; K19]; 1xTMTpro [N-Term]	3.2346e-07	0.000210974	1	1	16	P28665	P28665 [154-172]	1	3165.89	1.72	1.584	1.267	1.273	1.062	1.594	1.457	1.487	0.933	1.048	0.99	0.385	0.409	0.387	90.4	155.5	143.2	114.5	115	95.9	144.1	131.7	134.4	84.3	94.7	89.5	34.8	37	35		High	High	High	High	High	High	High	High	High
[K].MLRPLNELLPLAYIEDPK.[K]	1xOxidation [M1]; 1xTMTpro [K18]; 1xTMTpro [N-Term]	2.78707e-05	0.000210974	1	1	5	P28665	P28665 [154-171]	0	2749.58	1.345	1.412	1.387	1.231	1.098	1.561	1.49	1.191	1.167	1.102	1.175	0.654	0.644	0.665	87.6	117.8	123.7	121.5	107.8	96.2	136.7	130.5	104.3	102.3	96.5	102.9	57.3	56.5	58.3		High	High	High	High	High	High	High	High	High
[K].MLRPLNELLPLAYIEDPK.[K]	1xTMTpro [K18]; 1xTMTpro [N-Term]	2.98782e-07	0.000210974	1	1	8	P28665	P28665 [154-171]	0	2733.59	1.512	1.364	1.26	1.181	1.284	1.323	1.248	1.381	1.087	0.905	0.984	0.584	0.497	0.566	92.7	140.2	126.5	116.9	109.5	119.1	122.7	115.7	128.1	100.8	83.9	91.3	54.1	46.1	52.5		High	High	High	High	High	High	High	High	High
[K].MFGNLQGLTMHVK.[D]	1xTMTpro [K13]; 1xTMTpro [N-Term]	5.0641e-10	0.000210974	1	1	5	Q61147	Q61147 [960-972]	0	2084.16	1.182	1.152	1.273	1.58	1.113	1.796	1.506	1.76	1.617	2.046	1.748	0.923	1.015	0.837	73	86.3	84.1	92.9	115.3	81.3	131.1	109.9	128.4	118.1	149.3	127.6	67.4	74.1	61.1		High	High	High	High	High	High	High	High	High
[K].MLIYTILPDGEVIADSVNFEIEK.[C]	1xOxidation [M1]; 1xTMTpro [K23]; 1xTMTpro [N-Term]	1.25665e-07	0.000210974	2	2	3	P28665; P28666	P28665 [532-554]; P28666 [532-554]	0	3233.75	2.009	2.178	1.944	1.808	1.304	2.111	2.136	1.725	1.052	1.332	1.038	0.281	0.636	0.594	70.9	142.5	154.5	137.9	128.2	92.5	149.8	151.5	122.3	74.6	94.5	73.6	19.9	45.1	42.1	Shared	High	High	High	High	High	High	High	High	High
[R].MLHSCTSEGSAYR.[K]	1xCarbamidomethyl [C5]; 1xTMTpro [N-Term]	3.50994e-05	0.000210974	1	1	1	Q9R098	Q9R098 [115-127]	0	1802.85																														No Quan Values	High	High	High	High	High	High	High	High	High
[R].MLHEYANGLLDHR.[V]	1xTMTpro [N-Term]	0.000353146	0.000210974	1	1	2	E9Q414	E9Q414 [1203-1215]	0	1872.97	1.129	0.87	1.537	0.938	0.762	0.943	1.099	0.66	0.792	1.066	0.92	0.698	0.865	0.772	106.8	120.5	92.9	164.1	100.2	81.3	100.6	117.3	70.4	84.5	113.8	98.2	74.5	92.4	82.5		High	High	High	High	High	High	High	High	High
[K].MLGQMTDQVADLR.[A]	1xTMTpro [N-Term]	8.9378e-06	0.000210974	1	1	1	Q64727	Q64727 [327-339]	0	1781.92	0.854	0.984	0.812	0.785	0.853	0.558	0.906	0.652	0.582	0.497	0.654	0.41	0.358	0.586	143	122.2	140.7	116.2	112.3	121.9	79.7	129.5	93.2	83.3	71.1	93.5	58.6	51.1	83.8		High	High	High	High	High	High	High	High	High
[K].MLDYLQGSGETPQTDIR.[W]	1xTMTpro [N-Term]	0.000486403	0.000210974	1	1	3	Q8BHN3	Q8BHN3 [338-354]	0	2228.12	2.048	1.571	0.909	0.962	1.235	1.813	1.265	1.009	0.984	0.987	1.34	0.829	0.841	0.792	85.3	174.7	134	77.5	82.1	105.4	154.6	107.9	86	83.9	84.2	114.3	70.7	71.7	67.5		High	High	High	High	High	High	High	High	High
[R].MIDELHLPK.[F]	1xTMTpro [K9]; 1xTMTpro [N-Term]	0.000510856	0.000210974	1	1	3	Q91WP6	Q91WP6 [305-313]	0	1704	0.836	0.711	0.51	0.588	0.585	0.974	1.092	0.996	1.79	1.819	1.809	0.793	0.873	1.032	97.3	81.4	69.2	49.7	57.3	57	94.8	106.3	97	174.2	177.1	176.1	77.2	85	100.4		High	High	High	High	High	High	High	High	High
[R].MLADSPPQDHSCCSGALYYGTK.[V]	2xCarbamidomethyl [C12; C13]; 1xOxidation [M1]; 1xTMTpro [K22]; 1xTMTpro [N-Term]	1.71477e-05	0.000210974	1	1	4	Q61703	Q61703 [639-660]	0	3082.46	1.176	0.721	1.102	1.282	1.092	0.901	0.839	0.836	0.935	1.015	0.827	0.938	0.831	0.807	104.9	123.3	75.7	115.6	134.5	114.5	94.4	88	87.7	98	106.5	86.8	98.3	87.2	84.7		High	High	High	High	High	High	High	High	High
[R].MLADSPPQDHSCCSGALYYGTK.[V]	2xCarbamidomethyl [C12; C13]; 1xTMTpro [K22]; 1xTMTpro [N-Term]	3.49704e-09	0.000210974	1	1	4	Q61703	Q61703 [639-660]	0	3066.46	1.361	1.117	1.184	1.274	1.585	1.161	1.016	1.035	1.15	1.185	0.679	1.265	1.035	1.384	86.1	117.1	96.2	101.9	109.7	136.4	99.9	87.4	89.1	99	102	58.4	108.9	89	119.1		High	High	High	High	High	High	High	High	High
[K].MKTEGTTVDEVQK.[C]	2xTMTpro [K2; K13]; 1xTMTpro [N-Term]	0.000232295	0.000210974	1	1	5	Q8K182	Q8K182 [362-374]	1	2378.34	1.544	1.359	1.734	1.624	1.444	1.925	2.019	1.591	1.085	0.994	1.204	0.69	0.623	0.759	76.5	118.2	104	132.8	124.3	110.5	147.3	154.6	121.8	83.1	76.1	92.2	52.8	47.7	58.1		High	High	High	High	High	High	High	High	High
[K].MLIYTILPDGEVIADSVNFEIEK.[C]	1xTMTpro [K23]; 1xTMTpro [N-Term]	7.81303e-06	0.000210974	2	2	4	P28665; P28666	P28665 [532-554]; P28666 [532-554]	0	3217.76	1.594	1.753	1.345	1.495	1.233	1.842	1.666	1.633	1.086	1.03	1.036	0.428	0.517	0.416	83	132.3	145.5	111.6	124.1	102.3	152.9	138.2	135.5	90.2	85.5	86	35.5	42.9	34.5	Shared	High	High	High	High	High	High	High	High	High
[K].MLVFLGHTNVEQIK.[K]	1xOxidation [M1]; 1xTMTpro [K14]; 1xTMTpro [N-Term]	3.74742e-06	0.000210974	1	1	3	Q8CG16	Q8CG16 [519-532]	0	2253.29	1.281	1.179	1.365	1.309	1.396	1.659	1.663	1.535	1.152	1.235	1.232	1.206	1.225	1.131	76.7	98.2	90.4	104.7	100.3	107	127.2	127.5	117.7	88.3	94.7	94.4	92.5	93.9	86.7		High	High	High	High	High	High	High	High	High
[R].MFASFPTTK.[T]	1xOxidation [M1]; 1xTMTpro [K9]; 1xTMTpro [N-Term]	0.000179033	0.000210974	1	1	39	P01942	P01942 [33-41]	0	1653.92	0.735	0.838	0.8	1.092	0.721	0.912	0.595	0.843	0.513	0.731	0.635	1.159	1.282	1.141	115.4	84.8	96.7	92.3	126.1	83.3	105.3	68.6	97.2	59.2	84.4	73.3	133.8	147.9	131.7		High	High	High	High	High	High	High	High	High
[K].MESAELDVPIQSIFTR.[D]	1xTMTpro [N-Term]	1.35896e-06	0.000210974	1	1	3	P35441	P35441 [174-189]	0	2140.13	1.177	1.173	1.203	1.087	0.968	1.336	1.002	1.186	0.725	0.84	0.784	0.474	0.497	0.467	107.8	126.8	126.4	129.7	117.1	104.3	144	108	127.8	78.1	90.5	84.5	51	53.6	50.3		High	High	High	High	High	High	High	High	High
[R].IYTTWEHNMK.[N]	1xTMTpro [K10]; 1xTMTpro [N-Term]	1.41866e-05	0.000210974	1	1	2	E9Q414	E9Q414 [3554-3563]	0	1931.03	1.113	1.102	0.431	0.496	0.473	0.441	0.432	0.544	0.493	0.58	0.499	0.469	0.48	0.389	167.8	186.7	184.8	72.3	83.2	79.4	73.9	72.5	91.3	82.7	97.3	83.8	78.6	80.5	65.2		High	High	High	High	High	High	High	High	High
[K].LYTLVLTDPDAPSR.[K]	1xTMTpro [N-Term]	0.00056704	0.000210974	1	1	1	P70296	P70296 [63-76]	0	1865.03																														No Quan Values	High	High	High	High	High	High	High	High	High
[R].LYTISEGYVPNLR.[N]	1xTMTpro [N-Term]	0.00042092	0.000210974	1	1	2	Q8R4V5	Q8R4V5 [361-373]	0	1829.01	0.902	1.075	1.589	1.543	1.651	0.891	1.191	1.258	3.409	2.189	3.874	7.51	5.763	4.789	38.8	35	41.8	61.7	59.9	64.1	34.6	46.3	48.8	132.4	85	150.4	291.6	223.7	185.9		High	High	High	High	High	High	High	High	High
[R].IYTFHAHGVTYTK.[E]	1xTMTpro [K13]; 1xTMTpro [N-Term]	4.48373e-06	0.000210974	1	1	8	Q61147	Q61147 [116-128]	0	2146.19	1.482	1.182	1.449	1.48	1.68	1.77	1.682	1.664	2.013	2.082	1.693	1.693	1.497	1.834	62	91.8	73.3	89.8	91.7	104.1	109.7	104.2	103.1	124.8	129	104.9	105	92.8	113.7		High	High	High	High	High	High	High	High	High
[K].LYSTYSTK.[S]	1xTMTpro [K8]; 1xTMTpro [N-Term]	0.000532999	0.000210974	1	1	7	O70362	O70362 [224-231]	0	1570.9	1.323	1.22	0.967	1.282	0.953	1.225	0.946	1.141	0.647	0.88	0.617	0.368	0.348	0.37	112.9	149.4	137.7	109.2	144.7	107.6	138.2	106.8	128.8	73	99.4	69.7	41.6	39.3	41.8		High	High	High	High	High	High	High	High	High
[K].IYSHSGEDIEFGCK.[Y]	1xCarbamidomethyl [C13]; 1xTMTpro [K14]; 1xTMTpro [N-Term]	5.47665e-09	0.000210974	1	1	13	P06909	P06909 [1194-1207]	0	2250.14	1.238	1.179	1.475	1.587	1.446	1.861	1.723	1.772	1.829	2.158	1.869	1.302	1.251	1.205	65.5	81.1	77.3	96.6	104	94.7	121.9	112.9	116.1	119.8	141.4	122.4	85.3	81.9	78.9		High	High	High	High	High	High	High	High	High
[R].LYQVEYAFK.[A]	1xTMTpro [K9]; 1xTMTpro [N-Term]	5.37592e-05	0.000210974	1	1	2	Q9QUM9	Q9QUM9 [22-30]	0	1769.01	1.752	1.414	2.967	2.486	2.504	2.125	3.976	2.489	3.827	2.534	4.544	2.196	2.082	2.207	39.4	69	55.7	116.8	97.9	98.6	83.7	156.5	98	150.6	99.8	178.9	86.4	82	86.9		High	High	High	High	High	High	High	High	High
[R].IYQGTEADSIFSGFLIFPSA.[-]	1xTMTpro [N-Term]	7.21721e-06	0.000210974	1	1	7	P98086	P98086 [226-245]	0	2467.27	1.559	2.114	2.867	2.088	1.95	3.228	4.312	2.575	3.325	2.817	4.417	2.936	3.073	3.018	36.3	56.7	76.8	104.2	75.9	70.9	117.3	156.7	93.6	120.8	102.4	160.5	106.7	111.7	109.7		High	High	High	High	High	High	High	High	High
[R].LYQGNLAVTTLGSPCLPWNSLPAK.[T]	1xCarbamidomethyl [C15]; 1xTMTpro [K24]; 1xTMTpro [N-Term]	3.12067e-09	0.000210974	1	1	5	P19221	P19221 [222-245]	0	3208.77	0.78	0.802	0.586	0.633	0.502	0.53	0.372	0.643	0.53	0.589	0.495	0.365	0.376	0.32	176	137.3	141.2	103.1	111.4	88.4	93.3	65.4	113.1	93.2	103.7	87.1	64.2	66.1	56.3		High	High	High	High	High	High	High	High	High
[R].LYNNQISNTHTFCAGPAYLK.[G]	1xCarbamidomethyl [C13]; 1xTMTpro [K20]; 1xTMTpro [N-Term]	3.72892e-11	0.000210974	1	1	4	Q9DBB9	Q9DBB9 [412-431]	0	2920.53	1.308	1.076	1.083	1.156	1.267	1.179	0.952	1.106	0.942	0.987	0.69	0.47	0.485	0.677	104.3	136.5	112.2	113	120.6	132.2	123	99.3	115.4	98.2	103	72	49	50.6	70.6		High	High	High	High	High	High	High	High	High
[K].IYIGSSFEK.[Y]	1xTMTpro [K9]; 1xTMTpro [N-Term]	0.000351974	0.000210974	1	1	6	Q9JHH6	Q9JHH6 [146-154]	0	1651.96	1.373	1.118	1.693	1.572	1.599	1.749	2.244	1.724	2.923	2.791	2.852	1.783	1.685	1.554	54.2	74.5	60.6	91.8	85.3	86.7	94.8	121.7	93.5	158.5	151.4	154.7	96.7	91.4	84.3		High	High	High	High	High	High	High	High	High
[R].LYIGLAGLATDVQTVAQR.[L]	1xTMTpro [N-Term]	2.0463e-08	0.000210974	1	1	1	Q9R1P1	Q9R1P1 [49-66]	0	2193.26	1.881	1.058	2.697	1.902	2.094	1.816	2.886	2.167	2.96	2.084	3.143	1.112	1.329	1.848	50	94.1	53	135	95.2	104.8	90.9	144.4	108.4	148.1	104.3	157.3	55.7	66.5	92.5		High	High	High	High	High	High	High	High	High
[R].LYLGHNYVTAIR.[N]	1xTMTpro [N-Term]	1.09724e-06	0.000210974	1	1	22	Q921I1	Q921I1 [332-343]	0	1723.98	1.021	0.942	1.188	1.099	1.189	1.033	0.914	1.063	0.924	0.982	0.868	0.702	0.683	0.696	104.9	107.1	98.8	124.6	115.3	124.7	108.3	95.8	111.5	96.9	103	91	73.6	71.6	73		High	High	High	High	High	High	High	High	High
[R].LYIDETVNDNIPLNLR.[V]	1xTMTpro [N-Term]	1.05024e-07	0.000210974	1	1	10	Q8K0E8	Q8K0E8 [171-186]	0	2206.2	0.928	0.994	0.881	0.988	0.969	0.763	0.718	0.82	0.66	0.839	0.663	4.183	3.551	3.656	69.4	64.4	69	61.2	68.5	67.2	53	49.8	56.9	45.8	58.2	46	290.3	246.5	253.8		High	High	High	High	High	High	High	High	High
[R].IYHSHVDAPK.[D]	1xTMTpro [K10]; 1xTMTpro [N-Term]	2.50282e-06	0.000210974	1	1	6	Q61147	Q61147 [177-186]	0	1775.01	1.55	1.377	1.999	2.148	2.018	2.834	2.416	2.468	3.271	3.511	2.879	1.963	1.899	2.101	44.9	69.5	61.8	89.7	96.4	90.5	127.1	108.4	110.7	146.7	157.5	129.2	88.1	85.2	94.2		High	High	High	High	High	High	High	High	High
[K].LYHAFSATK.[M]	1xTMTpro [K9]; 1xTMTpro [N-Term]	0.000113457	0.000210974	1	1	4	P97290	P97290 [158-166]	0	1645.96	1.248	1.087	1.009	0.991	1.559	1.178	1.269	1.078	1.144	0.976	0.691	0.613	0.601	0.733	98.8	123.4	107.4	99.7	98	154.1	116.4	125.4	106.5	113	96.5	68.3	60.6	59.4	72.4		High	High	High	High	High	High	High	High	High
[R].IYGNQDTSSQLKK.[F]	2xTMTpro [K12; K13]; 1xTMTpro [N-Term]	1.22743e-05	0.000210974	1	1	4	Q61703	Q61703 [476-488]	1	2394.38	1.104	1.131	1.003	1.399	0.802	1.302	0.96	1.123	0.723	1.04	0.87	0.589	0.664	0.485	105.7	116.7	119.5	106	147.9	84.7	137.6	101.5	118.7	76.4	109.9	92	62.2	70.1	51.2		High	High	High	High	High	High	High	High	High
[K].IYVDDGLISLQVK.[E]	1xTMTpro [K13]; 1xTMTpro [N-Term]	1.37532e-05	0.000210974	1	1	1	P52480	P52480 [174-186]	0	2071.23	1.066	1.132	1.363	1.215	1.073	1.085	1.349	0.962	0.933	0.87	0.911	0.528	0.51	0.383	104.3	111.2	118.1	142.2	126.8	111.9	113.2	140.7	100.3	97.3	90.7	95	55.1	53.2	39.9		High	High	High	High	High	High	High	High	High
[R].IYVTGSLSHSAQAK.[K]	1xTMTpro [K14]; 1xTMTpro [N-Term]	3.69941e-10	0.000210974	1	1	8	P29788	P29788 [353-366]	0	2070.18	0.954	0.909	0.834	0.921	1.083	0.952	0.858	0.802	1.006	0.941	0.755	0.327	0.299	0.359	125	119.3	113.7	104.2	115.1	135.3	119	107.2	100.3	125.8	117.7	94.3	40.9	37.4	44.9		High	High	High	High	High	High	High	High	High
[R].LYWVDAFYDR.[I]	1xTMTpro [N-Term]	0.000539996	0.000210974	1	1	2	Q91ZX7	Q91ZX7 [714-723]	0	1651.84	0.674	0.663	0.635	0.534	0.535	0.739	1.228	0.63	0.997	0.942	1.006	0.291	0.279	0.279	143.8	96.8	95.3	91.4	76.8	76.9	106.2	176.6	90.6	143.4	135.4	144.7	41.9	40.1	40.1		High	High	High	High	High	High	High	High	High
[R].LYYEESLRPNFPVSIGNK.[Y]	1xTMTpro [K18]; 1xTMTpro [N-Term]	1.15003e-08	0.000210974	1	1	10	P06909	P06909 [335-352]	0	2734.51	1.167	1.053	1.293	1.334	1.613	1.634	1.534	1.442	1.882	1.98	1.472	1.135	1.122	1.457	71	82.9	74.8	91.8	94.8	114.6	116.1	108.9	102.5	133.7	140.6	104.5	80.6	79.7	103.5		High	High	High	High	High	High	High	High	High
[R].MELKPGDNLNVNFHLR.[T]	1xOxidation [M1]; 1xTMTpro [K4]; 1xTMTpro [N-Term]	4.85397e-06	0.000210974	1	1	12	P01027	P01027 [463-478]	0	2521.38	1.03	1.078	1.519	1.571	1.107	1.668	1.416	1.447	1.326	1.606	1.394	1.334	1.243	1.249	75	77.3	80.9	114	117.9	83	125.2	106.2	108.6	99.5	120.5	104.6	100.1	93.3	93.7		High	High	High	High	High	High	High	High	High
[R].MELKPGDNLNVNFHLR.[T]	1xTMTpro [K4]; 1xTMTpro [N-Term]	1.50717e-06	0.000210974	1	1	6	P01027	P01027 [463-478]	0	2505.39	1.18	1.229	1.752	1.736	1.458	1.851	1.779	1.777	1.742	1.832	1.86	1.389	1.338	1.24	64.8	76.4	79.6	113.5	112.4	94.4	119.9	115.2	115.1	112.8	118.6	120.4	90	86.7	80.3		High	High	High	High	High	High	High	High	High
[R].MEHEGEIVFDGK.[A]	1xOxidation [M1]; 1xTMTpro [K12]; 1xTMTpro [N-Term]	8.16986e-05	0.000210974	1	1	4	E9Q414	E9Q414 [2831-2842]	0	2015.04	0.944	1.035	0.435	0.457	0.58	0.398	0.359	0.616	0.398	0.524	0.52	0.436	0.412	0.401	176.1	166.2	182.3	76.6	80.4	102.2	70.1	63.3	108.5	70.1	92.4	91.6	76.9	72.6	70.7		High	High	High	High	High	High	High	High	High
[R].MEHEGEIVFDGK.[A]	1xTMTpro [K12]; 1xTMTpro [N-Term]	9.98053e-06	0.000210974	1	1	1	E9Q414	E9Q414 [2831-2842]	0	1999.05	1.162	1.153	0.38	0.458	0.598	0.422	0.354	0.588	0.456	0.567	0.52	0.569	0.444	0.572	162.3	188.6	187.1	61.7	74.3	97	68.4	57.5	95.5	74.1	92	84.3	92.3	72	92.9		High	High	High	High	High	High	High	High	High
[K].MEEQTQQIR.[L]	1xTMTpro [N-Term]	0.000101012	0.000210974	1	1	3	P08226	P08226 [253-261]	0	1466.76	0.665	0.535	0.766	0.646	0.754	0.683	0.907	0.765	1.289	1.11	1.007	1.004	0.836	1.122	114.6	76.2	61.3	87.8	74.1	86.4	78.2	104	87.7	147.7	127.2	115.4	115	95.8	128.6		High	High	High	High	High	High	High	High	High
[R].MEEDYPQFSSPK.[-]	1xTMTpro [K12]; 1xTMTpro [N-Term]	0.000334827	0.000210974	1	1	3	Q61247	Q61247 [480-491]	0	2066.04	1.049	1.299	0.971	1.397	1.033	0.977	0.828	1.117	0.961	1.115	0.917	0.904	0.871	0.758	98.7	103.5	128.2	95.8	137.9	101.9	96.4	81.8	110.3	94.9	110	90.5	89.3	85.9	74.8		High	High	High	High	High	High	High	High	High
[R].MDVLAQEVALLK.[E]	1xOxidation [M1]; 1xTMTpro [K12]; 1xTMTpro [N-Term]	0.00050919	0.000210974	1	1	1	P43025	P43025 [51-62]	0	1954.15	1.075	0.877	0.808	1.273	0.814	0.89	0.563	0.757	0.421	0.547	0.512	0.35	0.446	0.423	139.5	149.9	122.3	112.7	177.6	113.5	124.1	78.5	105.5	58.7	76.3	71.4	48.8	62.1	59		High	High	High	High	High	High	High	High	High
[R].MDVLAQEVALLK.[E]	1xTMTpro [K12]; 1xTMTpro [N-Term]	3.29835e-06	0.000210974	1	1	2	P43025	P43025 [51-62]	0	1938.16	0.644	0.646	0.74	0.776	0.562	0.301	0.367	0.364	0.13	0.191	0.197	0.03	0.083	0.097	244.8	157.6	158.3	181.1	189.9	137.7	73.7	89.8	89.1	31.9	46.7	48.2	7.2	20.2	23.7		High	High	High	High	High	High	High	High	High
[K].MESAELDVPIQSIFTR.[D]	1xOxidation [M1]; 1xTMTpro [N-Term]	1.31052e-05	0.000210974	1	1	1	P35441	P35441 [174-189]	0	2156.12	0.732	0.833	0.828	0.788	0.743	0.605	0.516	0.579	0.389	0.514	0.438	0.403	0.297	0.526	163.2	119.4	136	135.1	128.5	121.2	98.8	84.3	94.5	63.5	83.9	71.5	65.8	48.5	85.8		High	High	High	High	High	High	High	High	High
[K].MDSTANEVEAVK.[V]	1xTMTpro [K12]; 1xTMTpro [N-Term]	0.000227641	0.000210974	1	1	1	P09103	P09103 [427-438]	0	1902.01																														No Quan Values	Not Found	Not Found	Not Found	Not Found	Not Found	Not Found	Not Found	Not Found	Not Found
[R].MDKAGQYTDK.[G]	2xTMTpro [K3; K10]; 1xTMTpro [N-Term]	0.000512527	0.000210974	1	1	1	P01027	P01027 [679-688]	1	2069.15	0.359	0.709	0.414	0.54	0.444	1.111	0.382	0.755	0.214	0.44	0.173	0.145	0.441	0.101	207.6	74.5	147.2	86	112	92.2	230.6	79.2	156.7	44.4	91.3	35.9	30	91.5	21		High	High	High	High	High	High	High	High	High
[K].MAVTFIGNSTAIQELFK.[R]	1xTMTpro [K17]; 1xTMTpro [N-Term]	2.29599e-06	0.000210974	1	1	1	P99024	P99024 [363-379]	0	2478.39	0.865	0.577	0.641	0.8	0.909	0.637	0.75	0.832	1.129	0.399	0.693	0.167	0.19	0.217	153	132.3	88.3	98.1	122.4	139.1	97.4	114.8	127.2	172.7	61	106	25.5	29.1	33.2		High	High	High	High	High	High	High	High	High
[R].MATNAAAQNAIK.[K]	1xTMTpro [K12]; 1xTMTpro [N-Term]	2.40348e-05	0.000210974	1	1	1	P26039	P26039 [899-910]	0	1812.03	0.647	0.735	0.623	0.613	0.656	0.654	0.582	0.558	0.438	0.509	0.539	0.636	0.678	0.712	156.6	101.3	115.1	97.6	95.9	102.8	102.4	91.1	87.3	68.6	79.6	84.5	99.5	106.1	111.5		High	High	High	High	High	High	High	High	High
[K].MAPSTCASTGSLQWSK.[Q]	1xCarbamidomethyl [C6]; 1xTMTpro [K16]; 1xTMTpro [N-Term]	2.71265e-07	0.000210974	1	1	1	O35598	O35598 [603-618]	0	2320.19	0.549	0.751	0.276	0.31	0.463	0.245	0.307	0.279	0.337	0.344	0.339	0.499	0.543	0.564	220.4	120.9	165.4	60.8	68.4	102.1	54.1	67.6	61.5	74.3	75.9	74.6	110.1	119.7	124.3		High	High	High	High	High	High	High	High	High
[R].MALLMAEMSR.[L]	1xTMTpro [N-Term]	0.000466115	0.000210974	1	1	1	Q64727	Q64727 [926-935]	0	1456.76	0.714	0.805	0.666	0.57	0.568	0.442	0.59	0.562	0.323	0.453	0.425	0.381	0.293	0.287	185.6	132.5	149.5	123.7	105.9	105.5	82.1	109.5	104.3	60	84.2	78.9	70.7	54.4	53.3		High	High	High	High	High	High	High	High	High
[K].MALDNGGLAR.[R]	1xTMTpro [N-Term]	0.000351974	0.000210974	1	1	1	A6X935	A6X935 [429-438]	0	1321.72	0.98	0.933	1.289	0.911	0.871	2.287	2.658	1.883	2.481	2.845	2.841	1.343	1.187	1.173	60.8	59.5	56.7	78.4	55.4	52.9	139	161.6	114.4	150.8	172.9	172.7	81.6	72.1	71.3		High	High	High	High	High	High	High	High	High
[K].MADEAGSEAHR.[E]	1xOxidation [M1]; 1xTMTpro [N-Term]	1.96801e-07	0.000210974	1	1	13	E9PV24	E9PV24 [525-535]	0	1493.7	0.733	0.826	0.423	0.546	0.577	0.395	0.245	0.439	0.278	0.473	0.296	2.869	2.027	3.851	100.2	73.4	82.8	42.4	54.6	57.8	39.5	24.5	43.9	27.8	47.4	29.7	287.3	203	385.7		High	High	High	High	High	High	High	High	High
[K].MADEAGSEAHR.[E]	1xTMTpro [N-Term]	6.67598e-07	0.000210974	1	1	8	E9PV24	E9PV24 [525-535]	0	1477.7	0.932	0.975	1.089	1.175	1.171	1.082	1.122	1.194	1.151	1.717	1.463	8.092	6.773	8.24	40.3	37.6	39.4	43.9	47.4	47.3	43.7	45.3	48.2	46.4	69.3	59	326.5	273.3	332.5		High	High	High	High	High	High	High	High	High
[K].MDNIYSGDK.[F]	1xTMTpro [K9]; 1xTMTpro [N-Term]	0.000379908	0.000210974	1	1	4	E9Q414	E9Q414 [1770-1778]	0	1650.87	0.957	1.061	0.499	0.554	0.448	0.535	0.485	0.682	0.626	0.92	0.719	0.64	0.724	0.609	143.4	137.2	152.1	71.5	79.4	64.3	76.8	69.6	97.8	89.8	131.9	103.1	91.8	103.9	87.4		High	High	High	High	High	High	High	High	High
[K].MLVFLGHTNVEQIKK.[L]	2xTMTpro [K14; K15]; 1xTMTpro [N-Term]	2.42844e-05	0.000210974	1	1	6	Q8CG16	Q8CG16 [519-533]	1	2669.6	0.89	0.993	0.894	0.798	0.919	1.161	1.191	1.046	0.994	0.868	1	0.549	0.463	0.603	112.2	99.8	111.4	100.3	89.5	103.2	130.3	133.6	117.4	111.5	97.4	112.2	61.6	51.9	67.6		High	High	High	High	High	High	High	High	High
[R].MMVYCKPSGEWEISVSCAK.[K]	2xCarbamidomethyl [C5; C17]; 2xTMTpro [K6; K19]; 1xTMTpro [N-Term]	0.000136404	0.000210974	1	1	1	P08607	P08607 [99-117]	0	3174.63	1.394	1.469	1.753	1.641	1.541	3.696	2.251	2.13	2.035	2.941	1.442	1.188	2.51	1.133	53.3	74.3	78.3	93.5	87.5	82.2	197.1	120.1	113.6	108.5	156.9	76.9	63.4	133.9	60.4		High	High	High	High	High	High	High	High	High
[K].MNEETASLLLR.[R]	1xTMTpro [N-Term]	8.63483e-06	0.000210974	1	1	7	P23953	P23953 [360-370]	0	1580.86	0.801	0.83	0.809	0.894	0.689	0.641	0.504	0.716	0.271	0.348	0.313	0.161	0.17	0.166	180.5	144.6	149.8	146	161.3	124.3	115.6	91	129.2	48.9	62.7	56.4	29	30.7	29.9		High	High	High	High	High	High	High	High	High
[K].MYIEHGIHK.[I]	1xTMTpro [K9]; 1xTMTpro [N-Term]	2.97404e-06	0.000210974	1	1	3	Q61730	Q61730 [149-157]	0	1735.98	0.812	0.94	0.54	0.604	0.712	0.487	0.472	0.553	0.455	0.42	0.32	0.233	0.234	0.264	186.5	151.5	175.3	100.7	112.6	132.8	90.7	88	103.2	84.8	78.2	59.6	43.4	43.6	49.2		High	High	High	High	High	High	High	High	High
[K].MYFDAVQAIETHLIR.[K]	1xTMTpro [N-Term]	4.87074e-06	0.000210974	1	1	1	P45700	P45700 [438-452]	0	2111.13																														No Quan Values	High	High	High	High	High	High	High	High	High
[R].MYDAQQQQVGTNK.[C]	1xOxidation [M1]; 1xTMTpro [K13]; 1xTMTpro [N-Term]	2.74895e-05	0.000210974	1	1	2	Q91ZX7	Q91ZX7 [795-807]	0	2135.1	0.852	0.929	0.844	0.853	0.606	0.892	1.07	0.864	0.788	0.862	0.925	0.357	0.267	0.238	132.2	112.6	122.8	111.6	112.7	80.1	117.9	141.4	114.2	104.2	114	122.3	47.2	35.2	31.5		High	High	High	High	High	High	High	High	High
[R].MYDAQQQQVGTNK.[C]	1xTMTpro [K13]; 1xTMTpro [N-Term]	6.57545e-06	0.000210974	1	1	2	Q91ZX7	Q91ZX7 [795-807]	0	2119.11	0.626	0.734	0.729	0.615	0.714	0.776	1.143	0.703	1.095	0.863	1.033	0.401	0.335	0.318	135.3	84.7	99.4	98.7	83.2	96.6	105.1	154.7	95.1	148.2	116.7	139.7	54.3	45.3	43.1		High	High	High	High	High	High	High	High	High
[K].MYASQAPPTLCLMGNYLMIYPQK.[T]	1xCarbamidomethyl [C11]; 1xTMTpro [K23]; 1xTMTpro [N-Term]	0.000407251	0.000210974	1	1	1	Q19LI2	Q19LI2 [216-238]	0	3298.7	1.28	0.735	4.668	5.146	5.327	1.865	0.766	1.98	0.637	0.982	0.879	0.708	0.385	1.12	54.6	69.9	40.1	254.8	280.9	290.8	101.8	41.8	108.1	34.8	53.6	48	38.6	21	61.2		High	High	High	High	High	High	High	High	High
[K].MVTTECPQFVQNINIENLFR.[E]	1xCarbamidomethyl [C6]; 1xTMTpro [N-Term]	0.000141611	0.000210974	1	1	1	P27005	P27005 [37-56]	0	2757.4																														No Quan Values	High	High	High	High	High	High	High	High	High
[K].MVSGFIPMKPSVK.[K]	2xOxidation [M1; M8]; 2xTMTpro [K9; K13]; 1xTMTpro [N-Term]	8.51264e-05	0.000210974	1	1	12	Q61838	Q61838 [1404-1416]	0	2365.38	1.568	1.523	2.123	1.599	1.569	1.819	2.299	1.755	2.806	2	3.228	1.604	1.868	1.905	52.3	82.1	79.7	111.1	83.7	82.1	95.2	120.3	91.8	146.8	104.7	168.9	83.9	97.7	99.7		High	High	High	High	High	High	High	High	High
[K].MVSGFIPMKPSVK.[K]	1xOxidation [M]; 2xTMTpro [K9; K13]; 1xTMTpro [N-Term]	7.31746e-06	0.000210974	1	1	9	Q61838	Q61838 [1404-1416]	0	2349.39	1.796	1.724	2.355	1.843	1.782	2.049	2.963	2.054	3.335	2.089	3.713	2.193	2.475	2.394	44.4	79.8	76.6	104.6	81.9	79.2	91	131.6	91.2	148.2	92.8	164.9	97.4	109.9	106.4		High	High	High	High	High	High	High	High	High
[K].MVSGFIPLKPTVK.[M]	1xOxidation [M1]; 2xTMTpro [K9; K13]; 1xTMTpro [N-Term]	0.000377397	0.000210974	1	1	1	Q6GQT1	Q6GQT1 [1385-1397]	0	2345.44	0.946	0.854	0.728	1.133	0.849	1.278	1.107	0.737	1.444	2.607	2.905	4.067	4.062	4.724	52.7	49.9	45.1	38.4	59.8	44.8	67.4	58.4	38.8	76.2	137.5	153.2	214.5	214.2	249.1		High	High	High	High	High	High	High	High	High
[K].MVQAALTPDSCYPD.[-]	1xCarbamidomethyl [C11]; 1xOxidation [M1]; 1xTMTpro [N-Term]	0.000168425	0.000210974	1	1	11	P01592	P01592 [146-159]	0	1887.88	0.913	0.957	0.836	0.837	0.799	0.743	0.778	0.821	0.726	0.774	0.827	0.524	0.606	0.615	127.6	116.5	122.1	106.6	106.8	101.9	94.8	99.3	104.8	92.7	98.8	105.6	66.8	77.3	78.5		High	High	High	High	High	High	High	High	High
[-].MVLSGEDKSNIK.[A]	1xMet-loss [N-Term]; 2xTMTpro [K8; K12]; 1xTMTpro [N-Term]	1.85382e-06	0.000210974	1	1	5	P01942	P01942 [1-12]	1	2102.26	0.475	1.065	0.532	0.794	0.71	2.03	0.4	1.058	0.289	0.643	0.277	0.305	1.398	0.399	131.9	62.6	140.4	70.1	104.7	93.6	267.7	52.8	139.5	38.2	84.8	36.5	40.2	184.4	52.6		High	High	High	High	High	High	High	High	High
[R].MVLAAAGGVEHQQLLDLAQK.[H]	1xTMTpro [K20]; 1xTMTpro [N-Term]	2.47914e-05	0.000210974	1	1	1	Q9CZ13	Q9CZ13 [229-248]	0	2700.54	0.803	0.83	0.593	0.663	0.696	0.465	0.586	0.502	0.593	0.575	0.555	0.403	0.523	0.474	162	130.1	134.5	96	107.3	112.8	75.3	94.9	81.4	96.1	93.1	89.8	65.2	84.7	76.7		High	High	High	High	High	High	High	High	High
[-].MVHLTDAEK.[AS]	1xMet-loss [N-Term]; 1xTMTpro [K9]; 1xTMTpro [N-Term]	2.92469e-05	0.000210974	2	2	17	P02088; P02089	P02088 [1-9]; P02089 [1-9]	0	1520.89	0.942	0.861	0.832	1.075	1.411	0.908	0.843	0.813	0.765	0.897	0.612	1.611	1.833	2.329	89.6	84.4	77.2	74.6	96.4	126.5	81.4	75.5	72.9	68.6	80.4	54.9	144.4	164.4	208.8	Shared	High	High	High	High	High	High	High	High	High
[R].MTVNESEQLVSCSMDDTVR.[Y]	1xCarbamidomethyl [C12]; 1xTMTpro [N-Term]	3.37957e-05	0.000210974	1	1	1	O88342	O88342 [371-389]	0	2505.16	0.788	0.704	0.535	0.586	0.683	0.586	0.626	0.482	0.573	0.602	0.727	0.545	0.606	0.512	157	123.7	110.6	83.9	92	107.2	92	98.3	75.7	90	94.5	114.1	85.6	95.2	80.3		High	High	High	High	High	High	High	High	High
[K].MTQSPSSMYASLGER.[V]	1xOxidation [M]; 1xTMTpro [N-Term]	5.17657e-05	0.000210974	2	2	4	P01637; P01638	P01637 [24-38]; P01638 [24-38]	0	1964.94	1.062	1.19	1.107	1.024	1.564	1.159	1.44	1.177	1.664	1.146	1.322	1.247	1.04	1.822	79.1	84	94.1	87.5	81	123.7	91.7	113.9	93.1	131.6	90.7	104.6	98.7	82.2	144.1	Shared	High	High	High	High	High	High	High	High	High
[K].MTQSPSSMYASLGER.[V]	1xTMTpro [N-Term]	4.29969e-05	0.000210974	2	2	5	P01637; P01638	P01637 [24-38]; P01638 [24-38]	0	1948.94	0.94	1.016	0.986	0.949	0.839	1.089	1.276	1.159	1.304	1.263	1.691	0.798	0.939	0.809	93.4	87.8	94.9	92.1	88.6	78.4	101.7	119.2	108.3	121.8	118	157.9	74.5	87.7	75.6	Shared	High	High	High	High	High	High	High	High	High
[K].MTMNMMGLLQLSGPDK.[V]	2xOxidation [M5; M]; 1xTMTpro [K16]; 1xTMTpro [N-Term]	2.5309e-05	0.000210974	1	1	3	A6X935	A6X935 [839-854]	0	2407.23	1.182	1	1.081	1.056	1.002	1.05	1.332	1.081	1.622	1.294	1.392	1.059	0.862	1.468	85.8	101.4	85.8	92.8	90.6	86	90.1	114.3	92.8	139.2	111.1	119.4	90.9	73.9	126		High	High	High	High	High	High	High	High	High
[R].MYSINGYTFGSLPGLSMCAADR.[V]	1xCarbamidomethyl [C18]; 1xOxidation [M]; 1xTMTpro [N-Term]	4.0709e-06	0.000210974	1	1	3	Q61147	Q61147 [258-279]	0	2731.28	1.1	1.157	0.982	1.099	1.338	1.209	1.028	1.099	0.944	0.83	0.995	0.555	0.744	0.613	102.1	112.3	118.1	100.3	112.2	136.6	123.4	104.9	112.2	96.3	84.8	101.6	56.6	75.9	62.6		High	High	High	High	High	High	High	High	High
[K].MYYSGVDPTK.[D]	1xOxidation [M1]; 1xTMTpro [K10]; 1xTMTpro [N-Term]	4.35923e-05	0.000210974	1	1	10	Q61147	Q61147 [533-542]	0	1784.94	1.17	1.06	1.297	1.331	1.299	1.411	1.243	1.343	1.314	1.486	1.478	1.103	1.168	1.188	79.4	92.9	84.2	103	105.7	103.1	112.1	98.7	106.7	104.4	118	117.4	87.6	92.7	94.4		High	High	High	High	High	High	High	High	High
[K].MYYSGVDPTKDIFTGLIGPMK.[I]	2xTMTpro [K10; K21]; 1xTMTpro [N-Term]	2.60263e-07	0.000210974	1	1	7	Q61147	Q61147 [533-553]	1	3245.78	1.429	1.446	1.84	2.077	1.6	2.794	2.092	2.395	2.659	3.143	2.807	1.25	1.401	1.211	51.5	73.5	74.4	94.7	106.9	82.3	143.8	107.7	123.3	136.8	161.8	144.5	64.4	72.1	62.3		High	High	High	High	High	High	High	High	High
[K].MYYSGVDPTKDIFTGLIGPMK.[I]	1xOxidation [M]; 2xTMTpro [K10; K21]; 1xTMTpro [N-Term]	1.63729e-06	0.000210974	1	1	10	Q61147	Q61147 [533-553]	1	3261.77	1.306	1.322	1.712	1.856	1.404	2.474	1.759	2.229	2.234	2.684	2.433	1.082	1.25	1.06	58.1	75.9	76.9	99.5	107.9	81.6	143.8	102.3	129.6	129.8	156	141.4	62.9	72.6	61.6		High	High	High	High	High	High	High	High	High
[K].NDGSFGAWLHR.[D]	1xTMTpro [N-Term]	5.57945e-07	0.000210974	1	1	3	P01029	P01029 [1058-1068]	0	1563.8	1.07	1.11	1.16	1.112	1.214	1.089	1.004	1.052	0.803	0.902	0.712	0.706	0.673	0.751	104.5	111.8	116	121.1	116.1	126.8	113.8	104.9	109.9	83.9	94.2	74.4	73.8	70.3	78.5		High	High	High	High	High	High	High	High	High
[R].NDASHLLVFTTDAK.[T]	1xTMTpro [K14]; 1xTMTpro [N-Term]	6.3827e-05	0.000210974	1	1	1	O54890	O54890 [265-278]	0	2140.19																														No Quan Values	High	High	High	High	High	High	High	High	High
[R].NCELDATCNIK.[N]	2xCarbamidomethyl [C2; C8]; 1xTMTpro [K11]; 1xTMTpro [N-Term]	0.000178427	0.000210974	1	1	1	P16294	P16294 [127-137]	0	1946	0.721	0.845	0.359	0.388	0.418	0.478	0.376	0.651	0.56	0.645	0.659	0.299	0.367	0.26	186.9	134.7	158	67.1	72.4	78.1	89.3	70.3	121.7	104.7	120.5	123.2	55.9	68.7	48.6		High	High	High	High	High	High	High	High	High
[R].NAYLSLEGK.[V]	1xTMTpro [K9]; 1xTMTpro [N-Term]	0.000212056	0.000210974	1	1	2	B2RPV6	B2RPV6 [338-346]	0	1602.93	0.752	0.986	0.727	0.698	0.648	0.673	0.599	0.755	0.547	0.591	0.703	0.714	0.731	0.567	140.3	105.5	138.4	102	97.9	90.9	94.4	84.1	105.9	76.7	83	98.7	100.2	102.5	79.6		High	High	High	High	High	High	High	High	High
[K].NAWNIIQAEMR.[C]	1xTMTpro [N-Term]	0.000272103	0.000210974	1	1	1	Q8BJU2	Q8BJU2 [136-146]	0	1649.88																														No Quan Values	High	High	High	High	High	High	High	High	High
[K].NAVVQGLEQPHGLVVHPLR.[G]	1xTMTpro [N-Term]	1.07847e-06	0.000210974	1	1	2	Q91ZX7	Q91ZX7 [1696-1714]	0	2367.36	1.045	1.01	1.135	0.969	1.275	1.148	2.135	1.248	2.185	1.634	1.403	1.116	0.967	1.667	75.2	78.7	76	85.4	72.9	95.9	86.4	160.6	93.9	164.4	122.9	105.5	84	72.8	125.4		High	High	High	High	High	High	High	High	High
[K].NATNVEQAFMTMAAEIK.[K]	1xTMTpro [K17]; 1xTMTpro [N-Term]	9.96396e-05	0.000210974	1	1	1	Q9D1G1	Q9D1G1 [154-170]	0	2477.3																														No Quan Values	High	High	High	High	High	High	High	High	High
[K].NAPAIIFIDELDAIAPK.[R]	1xTMTpro [K17]; 1xTMTpro [N-Term]	6.2224e-06	0.000210974	1	1	1	Q01853	Q01853 [296-312]	0	2419.41	0.823	0.986	0.859	0.684	0.6	0.724	1.064	0.807	1.139	0.916	1.72	0.826	0.923	0.899	107.4	88.3	105.9	92.3	73.4	64.4	77.8	114.3	86.6	122.3	98.3	184.7	88.7	99.1	96.5		High	High	High	High	High	High	High	High	High
[K].MTMNMMGLLQLSGPDK.[V]	1xOxidation [M]; 1xTMTpro [K16]; 1xTMTpro [N-Term]	1.08337e-07	0.000210974	1	1	6	A6X935	A6X935 [839-854]	0	2391.24	0.812	0.883	0.914	0.965	0.759	1.162	1.216	1.146	1.794	1.899	1.707	0.785	0.837	0.756	90.2	73.2	79.6	82.4	87	68.5	104.8	109.7	103.3	161.8	171.2	153.9	70.8	75.5	68.2		High	High	High	High	High	High	High	High	High
[K].NAIWIDCGIHAR.[E]	1xCarbamidomethyl [C7]; 1xTMTpro [N-Term]	1.47857e-05	0.000210974	1	1	2	Q9JHH6	Q9JHH6 [171-182]	0	1729.91	0.857	0.824	0.686	0.775	0.787	0.874	0.849	0.784	1.06	0.813	1.296	0.573	0.64	0.776	119.1	102	98.2	81.6	92.3	93.7	104	101.2	93.3	126.2	96.9	154.4	68.3	76.3	92.5		High	High	High	High	High	High	High	High	High
[R].NALFCLETAWASISQSQESHVYTK.[A]	1xCarbamidomethyl [C5]; 1xTMTpro [K24]; 1xTMTpro [N-Term]	1.84893e-10	0.000210974	1	1	28	Q61838	Q61838 [1136-1159]	0	3378.73	1.371	1.321	1.455	1.134	1.734	1.23	1.782	1.212	2.626	1.408	1.549	2.209	1.807	3.078	60.2	82.5	79.5	87.6	68.3	104.4	74	107.3	73	158.1	84.8	93.3	133	108.8	185.3		High	High	High	High	High	High	High	High	High
[R].NALFCLDTAWK.[S]	1xCarbamidomethyl [C5]; 1xTMTpro [K11]; 1xTMTpro [N-Term]	4.39188e-06	0.000210974	1	1	8	Q6GQT1	Q6GQT1 [1123-1133]	0	1947.07	1.099	0.874	1.277	1.265	1.028	1.407	2.097	1.248	3.687	5.873	7.304	16.867	20.204	16.658	18.3	20.1	16	23.4	23.2	18.8	25.8	38.4	22.9	67.5	107.6	133.8	309	370.1	305.1		High	High	High	High	High	High	High	High	High
[K].NALENSQFPTIMDFR.[K]	1xOxidation [M12]; 1xTMTpro [N-Term]	0.000178427	0.000210974	1	1	1	E9Q414	E9Q414 [617-631]	0	2103.05																														No Quan Values	High	High	High	High	High	High	High	High	High
[K].NALENSQFPTIMDFR.[K]	1xTMTpro [N-Term]	5.71585e-07	0.000210974	1	1	4	E9Q414	E9Q414 [617-631]	0	2087.06	0.945	1.118	0.793	0.772	0.694	0.758	0.755	0.964	0.854	1.101	1.211	1.008	0.813	0.861	109.9	103.9	122.9	87.1	84.8	76.3	83.3	83	106	93.9	121	133.1	110.8	89.4	94.6		High	High	High	High	High	High	High	High	High
[R].NAEENSAIQK.[V]	1xTMTpro [K10]; 1xTMTpro [N-Term]	1.44831e-05	0.000210974	1	1	7	P41317	P41317 [163-172]	0	1711.95	1.084	1.039	1.946	1.506	1.367	1.649	2.861	1.429	1.395	0.855	1.719	0.564	0.577	0.614	76.5	82.9	79.5	148.9	115.3	104.6	126.2	218.9	109.3	106.8	65.4	131.5	43.2	44.1	47		High	High	High	High	High	High	High	High	High
[R].NADYSYSMWK.[G]	1xTMTpro [K10]; 1xTMTpro [N-Term]	0.000356687	0.000210974	1	1	2	P06684	P06684 [1065-1074]	0	1872.94	0.404	0.466	0.295	0.325	0.213	0.229	0.246	0.251	0.13	0.174	0.213	0.162	0.124	0.259	333.9	135	155.5	98.6	108.6	71	76.5	82.3	83.8	43.5	58.2	71.1	54.2	41.3	86.5		High	High	High	High	High	High	High	High	High
[K].NACLPMFGYK.[H]	1xCarbamidomethyl [C3]; 1xTMTpro [K10]; 1xTMTpro [N-Term]	0.000324927	0.000210974	1	1	2	O54890	O54890 [207-216]	0	1808.97	0.497	0.688	0.347	0.336	0.445	0.234	0.309	0.38	0.329	0.315	0.393	0.348	0.537	0.442	227.3	113	156.4	78.9	76.4	101.1	53.1	70.1	86.3	74.8	71.7	89.4	79.1	122	100.4		High	High	High	High	High	High	High	High	High
[K].MYYSGVDPTKDIFTGLIGPMK.[I]	2xOxidation [M1; M20]; 2xTMTpro [K10; K21]; 1xTMTpro [N-Term]	4.30191e-06	0.000210974	1	1	3	Q61147	Q61147 [533-553]	1	3277.77	1.141	1.064	1.475	1.505	1.295	1.805	1.321	1.355	1.466	1.951	1.891	0.716	0.86	0.896	76	86.7	80.9	112.1	114.4	98.4	137.2	100.4	102.9	111.4	148.2	143.7	54.4	65.3	68.1		High	High	High	High	High	High	High	High	High
[R].NALWHTGNTPGQVR.[T]	1xTMTpro [N-Term]	5.27293e-06	0.000210974	1	1	3	P35441	P35441 [1078-1091]	0	1854.99	2.133	2.031	2.364	2.124	2.177	2.021	1.854	2.493	2.331	1.989	4.809	1.757	1.407	1.511	46.9	100	95.2	110.8	99.5	102	94.7	86.9	116.8	109.3	93.2	225.4	82.4	65.9	70.8		High	High	High	High	High	High	High	High	High
[K].MTMNMMGLLQLSGPDK.[V]	1xTMTpro [K16]; 1xTMTpro [N-Term]	2.78535e-06	0.000210974	1	1	3	A6X935	A6X935 [839-854]	0	2375.25	0.955	1.157	0.828	0.997	0.798	1.505	1.223	1.204	1.608	1.643	1.964	0.937	0.662	0.805	86.8	82.9	100.4	71.9	86.5	69.3	130.6	106.1	104.5	139.6	142.6	170.4	81.3	57.5	69.8		High	High	High	High	High	High	High	High	High
[R].MSYGCSSGYK.[T]	1xCarbamidomethyl [C5]; 1xTMTpro [K10]; 1xTMTpro [N-Term]	1.29258e-05	0.000210974	1	1	2	Q07968	Q07968 [115-124]	0	1747.86	0.82	0.73	0.592	0.678	0.399	0.314	0.493	0.337	0.303	0.454	0.368	0.417	0.442	0.338	195.2	160.1	142.6	115.5	132.4	77.8	61.3	96.3	65.8	59.1	88.6	71.8	81.4	86.3	66		High	High	High	High	High	High	High	High	High
[K].MSSYAFFVQTCR.[E]	1xCarbamidomethyl [C11]; 1xTMTpro [N-Term]	0.000122305	0.000210974	1	2	1	P63158	P63158 [13-24]	0	1800.87	1.749	1.635	2.087	2.039	1.929	1.628	2.79	1.765	3.43	1.739	3.879	2.931	2.022	2.893	44.8	78.3	73.2	93.4	91.3	86.3	72.8	124.9	79	153.5	77.8	173.6	131.2	90.5	129.5		High	High	High	High	High	High	High	High	High
[R].MQQVEASLQPETLRK.[W]	1xTMTpro [K15]; 1xTMTpro [N-Term]	1.41604e-09	0.000210974	5	5	2	Q5I2A0; P07759; P29621; Q03734; Q91WP6	Q5I2A0 [272-286]; P07759 [283-297]; P29621 [282-296]; Q03734 [282-296]; Q91WP6 [282-296]	1	2366.34	0.71	0.854	0.463	0.516	0.468	0.599	0.432	0.545	0.426	0.522	0.534	0.282	0.372	0.224	188.7	134.1	161.1	87.5	97.4	88.3	113.1	81.4	102.8	80.4	98.6	100.7	53.3	70.2	42.2	Shared	High	High	High	High	High	High	High	High	High
[RK].MQQVEASLQPETLR.[KN]	1xOxidation [M1]; 1xTMTpro [N-Term]	3.01891e-07	0.000210974	5	6	30	Q5I2A0; P07759; P29621; Q03734; Q91WP6	Q5I2A0 [272-285]; P07759 [283-296]; P29621 [282-295]; Q03734 [282-295]; Q91WP6 [282-295]	0	1950.03	0.812	0.869	0.691	0.661	0.634	0.63	0.628	0.664	0.612	0.618	0.69	0.487	0.472	0.508	150.3	122.1	130.7	103.9	99.4	95.4	94.7	94.4	99.8	92.1	92.9	103.8	73.2	71	76.4	Shared	High	High	High	High	High	High	High	High	High
[RK].MQQVEASLQPETLR.[KN]	1xTMTpro [N-Term]	1.17285e-07	0.000210974	5	6	21	Q5I2A0; P07759; P29621; Q03734; Q91WP6	Q5I2A0 [272-285]; P07759 [283-296]; P29621 [282-295]; Q03734 [282-295]; Q91WP6 [282-295]	0	1934.03	0.894	0.845	0.775	0.696	0.777	0.633	0.729	0.67	0.74	0.605	0.766	0.576	0.663	0.663	136	121.6	114.9	105.4	94.6	105.6	86	99.1	91.1	100.7	82.2	104.2	78.4	90.2	90.1	Shared	High	High	High	High	High	High	High	High	High
[K].MQHLEQTLSK.[E]	1xOxidation [M1]; 1xTMTpro [K10]; 1xTMTpro [N-Term]	0.00018458	0.000210974	2	2	18	P07758; Q00896	P07758 [278-287]; Q00896 [278-287]	0	1839.03	0.833	0.764	0.553	0.548	0.612	0.483	0.515	0.511	0.46	0.466	0.42	0.277	0.269	0.281	187.7	156.3	143.4	103.7	102.9	114.9	90.7	96.6	96	86.4	87.5	78.8	51.9	50.5	52.7	Shared	High	High	High	High	High	High	High	High	High
[K].MQHLEQTLSK.[E]	1xTMTpro [K10]; 1xTMTpro [N-Term]	7.73261e-06	0.000210974	2	2	9	P07758; Q00896	P07758 [278-287]; Q00896 [278-287]	0	1823.03	0.847	0.793	0.565	0.531	0.671	0.463	0.53	0.531	0.515	0.485	0.465	0.377	0.363	0.38	176.1	149.3	139.7	99.5	93.6	118.3	81.5	93.3	93.5	90.8	85.4	81.8	66.4	64	66.9	Shared	High	High	High	High	High	High	High	High	High
[K].MQHLEQTLNKELISK.[IF]	2xTMTpro [K10; K15]; 1xTMTpro [N-Term]	1.19197e-06	0.000210974	1	2	1	P22599	P22599 [278-292]	1	2724.59	0.493	0.918	0.361	0.386	0.366	0.459	0.377	0.535	0.177	0.292	0.211	0.199	0.283	0.189	240.2	118.4	220.4	86.8	92.7	87.9	110.3	90.5	128.5	42.5	70.1	50.7	47.7	67.9	45.5		High	High	High	High	High	High	High	High	High
[K].MQHLEQTLNK.[E]	1xOxidation [M1]; 1xTMTpro [K10]; 1xTMTpro [N-Term]	0.000187734	0.000210974	2	3	18	P22599; Q00897	P22599 [278-287]; Q00897 [278-287]	0	1866.04	0.796	0.797	0.485	0.523	0.591	0.463	0.512	0.508	0.397	0.382	0.376	0.359	0.297	0.365	191.1	152.1	152.3	92.6	99.9	112.8	88.4	97.9	97	75.9	73	71.8	68.7	56.8	69.7	Shared	High	High	High	High	High	High	High	High	High
[K].MQHLEQTLNK.[E]	1xTMTpro [K10]; 1xTMTpro [N-Term]	3.54618e-06	0.000210974	2	3	10	P22599; Q00897	P22599 [278-287]; Q00897 [278-287]	0	1850.04	0.838	0.812	0.469	0.526	0.594	0.438	0.525	0.538	0.4	0.376	0.384	0.416	0.385	0.41	184.9	154.9	150.1	86.7	97.3	109.8	81	97	99.5	74	69.6	71	77	71.2	75.9	Shared	High	High	High	High	High	High	High	High	High
[R].MQQVEASLQPETLRK.[W]	1xOxidation [M1]; 1xTMTpro [K15]; 1xTMTpro [N-Term]	6.93424e-07	0.000210974	5	5	5	Q5I2A0; P07759; P29621; Q03734; Q91WP6	Q5I2A0 [272-286]; P07759 [283-297]; P29621 [282-296]; Q03734 [282-296]; Q91WP6 [282-296]	1	2382.33	0.639	0.773	0.473	0.52	0.498	0.512	0.465	0.497	0.402	0.472	0.477	0.356	0.383	0.319	192.6	123.1	148.8	91.2	100.2	96	98.7	89.5	95.6	77.5	90.8	92	68.6	73.9	61.4	Shared	High	High	High	High	High	High	High	High	High
[K].MQELLQTQDFSK.[F]	1xTMTpro [K12]; 1xTMTpro [N-Term]	0.00018458	0.000210974	1	1	1	Q9WVK4	Q9WVK4 [359-370]	0	2076.13	0.658	0.83	0.637	0.674	0.667	0.592	0.775	0.537	0.542	0.504	0.643	0.883	0.994	0.949	137.8	90.7	114.3	87.7	92.9	91.9	81.6	106.7	74	74.6	69.5	88.6	121.7	137	130.7		High	High	High	High	High	High	High	High	High
[K].MPVCGSTGDALVFIEK.[A]	1xCarbamidomethyl [C4]; 1xTMTpro [K16]; 1xTMTpro [N-Term]	0.000109273	0.000210974	1	1	1	Q60841	Q60841 [2345-2360]	0	2332.25	0.684	1.006	0.821	0.916	1.151	0.729	0.957	0.782	1.25	1.101	1.538	2.008	1.523	1.686	87.5	59.9	88	71.8	80.1	100.6	63.8	83.7	68.4	109.3	96.3	134.5	175.6	133.2	147.5		High	High	High	High	High	High	High	High	High
[K].MPMGLSTGVISDSQIK.[A]	1xOxidation [M1]; 1xTMTpro [K16]; 1xTMTpro [N-Term]	2.76794e-05	0.000210974	1	1	2	O88783	O88783 [1868-1883]	0	2288.25	0.96	0.923	0.778	0.858	0.85	0.944	0.75	0.908	0.925	1.093	1.046	0.658	0.658	0.618	115.7	111	106.7	90	99.3	98.3	109.2	86.8	105.1	107	126.4	121	76.1	76.1	71.4		High	High	High	High	High	High	High	High	High
[K].MPMGLSTGVISDSQIK.[A]	1xTMTpro [K16]; 1xTMTpro [N-Term]	2.70952e-06	0.000210974	1	1	2	O88783	O88783 [1868-1883]	0	2272.25	0.866	0.926	0.729	0.838	0.773	0.957	0.825	1.029	0.803	0.923	0.854	0.484	0.482	0.475	125.4	108.6	116.1	91.4	105.1	96.9	119.9	103.4	129	100.7	115.7	107	60.7	60.4	59.6		High	High	High	High	High	High	High	High	High
[R].MNVAPACLPQKDWAESTLMTQK.[T]	1xCarbamidomethyl [C7]; 2xTMTpro [K11; K22]; 1xTMTpro [N-Term]	7.97638e-06	0.000210974	1	1	1	O88947	O88947 [333-354]	1	3431.83	0.972	1.155	1.089	0.88	0.901	1.028	0.901	1.048	0.577	0.636	0.87	0.425	0.783	0.415	118.3	115	136.7	128.8	104.1	106.6	121.6	106.6	124	68.2	75.2	102.9	50.2	92.6	49.1		High	High	High	High	High	High	High	High	High
[R].MNVAPACLPQK.[D]	1xCarbamidomethyl [C7]; 1xOxidation [M1]; 1xTMTpro [K11]; 1xTMTpro [N-Term]	8.00394e-06	0.000210974	1	1	4	O88947	O88947 [333-343]	0	1853.03	0.702	0.962	0.959	0.99	0.931	0.827	0.975	1.012	0.865	0.883	1.018	0.704	0.682	0.687	113.7	79.7	109.4	109	112.5	105.8	94	110.8	115	98.3	100.4	115.7	80	77.5	78.1		High	High	High	High	High	High	High	High	High
[R].MNVAPACLPQK.[D]	1xCarbamidomethyl [C7]; 1xTMTpro [K11]; 1xTMTpro [N-Term]	1.5624e-05	0.000210974	1	1	2	O88947	O88947 [333-343]	0	1837.03	0.87	1.038	0.951	0.916	0.791	0.767	0.831	0.91	0.601	0.669	0.724	0.281	0.293	0.295	137.2	119.3	142.3	130.4	125.6	108.5	105.2	114	124.8	82.4	91.8	99.3	38.5	40.2	40.4		High	High	High	High	High	High	High	High	High
[K].MNSLQTDDTAR.[Y]	1xTMTpro [N-Term]	0.000387536	0.000210974	1	2	2	P01820	P01820 [101-111]	0	1555.77	1.156	1.312	1.139	1.489	0.897	1.213	0.982	1.356	1.067	0.982	1.404	1.36	1.633	1.18	82.6	95.5	108.3	94	123	74	100.1	81	111.9	88.1	81	115.9	112.3	134.8	97.4		High	High	High	High	High	High	High	High	High
[K].MNEETASLLLR.[R]	1xOxidation [M1]; 1xTMTpro [N-Term]	2.05127e-05	0.000210974	1	1	7	P23953	P23953 [360-370]	0	1596.86	0.867	0.862	0.863	0.918	0.734	0.71	0.508	0.769	0.357	0.459	0.399	0.22	0.225	0.205	164.9	142.9	142.2	142.4	151.3	121	117.1	83.8	126.9	58.8	75.7	65.8	36.3	37.1	33.7		High	High	High	High	High	High	High	High	High
[R].MPVSCEELTEGSSLLTK.[T]	1xCarbamidomethyl [C5]; 1xTMTpro [K17]; 1xTMTpro [N-Term]	2.34622e-05	0.000210974	1	1	1	P24063	P24063 [836-852]	0	2489.31	0.666	0.712	0.627	0.577	0.694	0.575	0.653	0.617	0.344	0.515	0.624	0.387	0.34	0.384	172.1	114.7	122.5	107.9	99.4	119.5	99	112.4	106.2	59.1	88.6	107.4	66.6	58.5	66.2		High	High	High	High	High	High	High	High	High
[K].NDNDNIFLSPLSISTAFAMTK.[L]	1xTMTpro [K21]; 1xTMTpro [N-Term]	1.36837e-06	0.000210974	1	1	4	P32261	P32261 [104-124]	0	2907.54	0.913	0.849	0.667	1.241	0.689	0.636	0.798	0.807	0.447	0.585	0.492	0.243	0.256	0.266	151.7	138.5	128.7	101.1	188.3	104.6	96.5	121	122.4	67.8	88.8	74.6	36.8	38.8	40.3		High	High	High	High	High	High	High	High	High
[R].MRDVILFEK.[R]	1xTMTpro [K9]; 1xTMTpro [N-Term]	0.00031955	0.000210974	1	1	2	P20918	P20918 [88-96]	1	1759.04	1.205	1.155	1.036	1.167	1.244	1.114	1.134	1.183	1.009	1.05	1	0.756	0.778	1.009	94.7	114.1	109.4	98.1	110.5	117.8	105.5	107.4	112	95.5	99.4	94.7	71.6	73.7	95.6		High	High	High	High	High	High	High	High	High
[K].MRPSTDFLTITVENSHGLR.[V]	1xOxidation [M1]; 1xTMTpro [N-Term]	5.70831e-06	0.000210974	1	1	4	P01029	P01029 [165-183]	0	2494.3	1.107	1.084	1.226	1.298	0.977	1.392	1.379	1.347	1.268	1.467	1.425	0.925	0.944	0.993	84.1	93.1	91.2	103.1	109.2	82.2	117.1	116	113.3	106.7	123.4	119.9	77.8	79.4	83.5		High	High	High	High	High	High	High	High	High
[K].MSSDLLGLALK.[L]	1xTMTpro [K11]; 1xTMTpro [N-Term]	0.000126118	0.000210974	1	1	1	Q80W65	Q80W65 [129-139]	0	1756.05	2.172	1.763	7.455	4.689	6.206	4.815	10.246	5.047	9.369	7.291	7.974	5.438	5.737	5.815	17.6	38.3	31.1	131.5	82.7	109.5	85	180.8	89	165.3	128.6	140.7	95.9	101.2	102.6		High	High	High	High	High	High	High	High	High
[K].MSPVPDLVPGSFK.[S]	1xOxidation [M1]; 1xTMTpro [K13]; 1xTMTpro [N-Term]	8.72463e-06	0.000210974	1	1	39	E9PV24	E9PV24 [227-239]	0	1998.12	0.975	1.043	1.226	1.602	1.417	1.144	1.108	1.106	1.231	2.999	1.485	15.706	15.399	14.11	24.4	23.8	25.4	29.9	39	34.5	27.9	27	27	30	73.1	36.2	382.8	375.3	343.8		High	High	High	High	High	High	High	High	High
[K].MSPVPDLVPGSFK.[S]	1xTMTpro [K13]; 1xTMTpro [N-Term]	6.09495e-06	0.000210974	1	1	23	E9PV24	E9PV24 [227-239]	0	1982.13	0.92	0.955	1.249	1.562	1.515	1.026	0.971	1.033	1.159	3.007	0.877	26.147	24.08	12.738	19.2	17.6	18.3	23.9	29.9	29	19.7	18.6	19.8	22.2	57.7	16.8	501.3	461.7	244.2		High	High	High	High	High	High	High	High	High
[R].MSPIYNLIPLK.[I]	1xOxidation [M1]; 1xTMTpro [K11]; 1xTMTpro [N-Term]	2.37059e-05	0.000210974	1	1	4	P06683	P06683 [476-486]	0	1913.14	0.777	0.865	0.381	0.487	0.418	0.58	0.619	0.638	0.49	0.478	0.52	0.242	0.22	0.163	190.4	147.8	164.7	72.6	92.7	79.6	110.5	117.9	121.5	93.3	91	98.9	46.1	42	31		High	High	High	High	High	High	High	High	High
[R].MSPIYNLIPLK.[I]	1xTMTpro [K11]; 1xTMTpro [N-Term]	0.000188371	0.000210974	1	1	4	P06683	P06683 [476-486]	0	1897.15	1.018	1.007	0.367	0.366	0.395	0.625	0.703	0.651	0.433	0.403	0.456	0.128	0.123	0.086	193.2	196.7	194.7	71	70.8	76.3	120.8	135.8	125.8	83.6	78	88.1	24.8	23.7	16.7		High	High	High	High	High	High	High	High	High
[R].MSNLASGVPDR.[F]	1xTMTpro [N-Term]	2.69274e-05	0.000210974	1	1	2	P01630	P01630 [56-66]	0	1450.76	1.011	1.105	1.072	1.557	0.997	1.286	1.458	1.443	1.297	1.194	1.745	1.019	1.2	0.948	81.8	82.8	90.4	87.7	127.4	81.6	105.2	119.3	118.1	106.1	97.7	142.7	83.4	98.2	77.6		High	High	High	High	High	High	High	High	High
[K].MSLVLPPTVVKDSAR.[A]	1xTMTpro [K11]; 1xTMTpro [N-Term]	0.000194202	0.000210974	2	2	2	P28665; P28666	P28665 [933-947]; P28666 [933-947]	1	2221.32	0.986	1.336	0.885	0.939	1.075	2.446	0.651	1.248	0.493	0.641	0.447	0.265	0.242	0.302	115.8	114.2	154.7	102.5	108.7	124.4	283.2	75.4	144.5	57.1	74.2	51.8	30.6	28	34.9	Shared	High	High	High	High	High	High	High	High	High
[K].MSLVLPPTVVK.[D]	1xOxidation [M1]; 1xTMTpro [K11]; 1xTMTpro [N-Term]	3.03756e-05	0.000210974	2	2	33	P28665; P28666	P28665 [933-943]; P28666 [933-943]	0	1808.12	1.509	1.361	1.169	1.307	1.079	1.434	1.389	1.379	1.027	1.016	1.035	0.524	0.543	0.56	91.8	138.6	125	107.4	120.1	99.1	131.7	127.5	126.6	94.4	93.3	95	48.1	49.9	51.5	Shared	High	High	High	High	High	High	High	High	High
[K].MRPSTDFLTITVENSHGLR.[V]	1xTMTpro [N-Term]	1.80726e-08	0.000210974	1	1	2	P01029	P01029 [165-183]	0	2478.31	0.985	0.957	1.043	0.925	1.006	1.166	1.329	1.076	1.17	1.304	1.173	1.385	1.462	1.19	87.4	86	83.6	91.1	80.8	87.8	101.8	116.1	94	102.2	113.9	102.5	121	127.7	104		High	High	High	High	High	High	High	High	High
[R].MSLVEEGAVK.[R]	1xTMTpro [K10]; 1xTMTpro [N-Term]	0.000323845	0.000210974	1	1	1	Q9WUB3	Q9WUB3 [429-438]	0	1670.96																														No Quan Values	High	High	High	High	High	High	High	High	High
[R].MSINCEGTPGQQSR.[S]	1xCarbamidomethyl [C5]; 1xTMTpro [N-Term]	5.3832e-06	0.000210974	1	1	4	P11680	P11680 [328-341]	0	1868.89	1.25	1.116	1.233	1.208	1.356	1.363	1.284	1.186	1.558	1.386	1.458	1.69	1.427	1.602	74.6	93.2	83.2	91.9	90.1	101.1	101.7	95.8	88.4	116.1	103.3	108.7	126	106.4	119.5		High	High	High	High	High	High	High	High	High
[K].MSLDYHFVTPLTSLTIR.[G]	1xTMTpro [N-Term]	3.48587e-05	0.000210974	1	1	1	Q61702	Q61702 [593-609]	0	2298.25																														No Quan Values	High	High	High	High	High	High	High	High	High
[K].MSCTNANLVK.[G]	1xCarbamidomethyl [C3]; 1xOxidation [M1]; 1xTMTpro [K10]; 1xTMTpro [N-Term]	0.00018458	0.000210974	1	1	4	P06684	P06684 [1607-1616]	0	1761.95	1.18	1.059	1.167	1.205	0.798	1.238	1.403	1.308	0.949	1.082	1.049	0.818	0.595	0.611	97	114.5	102.7	113.2	116.9	77.4	120.1	136.1	126.9	92.1	104.9	101.8	79.4	57.7	59.3		High	High	High	High	High	High	High	High	High
[K].MSCTNANLVK.[G]	1xCarbamidomethyl [C3]; 1xTMTpro [K10]; 1xTMTpro [N-Term]	8.54184e-05	0.000210974	1	1	3	P06684	P06684 [1607-1616]	0	1745.95	1.206	1.14	1.096	1.286	0.874	1.307	1.358	1.283	0.928	0.95	1.048	0.682	0.568	0.533	98.3	118.5	112.1	107.7	126.4	85.9	128.5	133.5	126.1	91.2	93.4	103	67	55.9	52.4		High	High	High	High	High	High	High	High	High
[R].MSCTCLGNGK.[G]	2xCarbamidomethyl [C3; C5]; 1xOxidation [M1]; 1xTMTpro [K10]; 1xTMTpro [N-Term]	0.000548869	0.000210974	1	1	1	P11276	P11276 [2364-2373]	0	1751.87	1.02	1.109	1.093	1.091	1.354	1.543	1.503	1.266	1.339	1.361	1.555	1.122	1.384	1.242	79	80.6	87.7	86.4	86.2	107	122	118.7	100.1	105.8	107.5	122.9	88.6	109.4	98.1		High	High	High	High	High	High	High	High	High
[R].MSCTCLGNGK.[G]	2xCarbamidomethyl [C3; C5]; 1xTMTpro [K10]; 1xTMTpro [N-Term]	8.48722e-06	0.000210974	1	1	5	P11276	P11276 [2364-2373]	0	1735.88	1.137	1.242	1.29	1.266	1.029	1.739	1.964	1.574	1.862	1.66	2.049	2.263	2.811	2.252	59.7	67.8	74.1	77	75.6	61.4	103.7	117.2	93.9	111.1	99	122.3	135	167.7	134.4		High	High	High	High	High	High	High	High	High
[K].MSCSGQEANLR.[S]	1xCarbamidomethyl [C3]; 1xTMTpro [N-Term]	0.000125689	0.000210974	1	1	5	Q9QWK4	Q9QWK4 [209-219]	0	1556.75	0.92	1.142	1.156	1.136	1.026	1.251	1.739	1.411	1.732	1.585	2.511	1.433	1.636	1.326	71.4	65.7	81.5	82.6	81.1	73.3	89.4	124.2	100.8	123.7	113.2	179.3	102.3	116.8	94.7		High	High	High	High	High	High	High	High	High
[K].MSATFIGNSTAIQELFK.[R]	1xTMTpro [K17]; 1xTMTpro [N-Term]	4.82672e-07	0.000210974	1	3	1	Q7TMM9	Q7TMM9 [363-379]	0	2466.36	0.637	0.709	0.63	0.593	0.639	0.506	0.626	0.481	0.594	0.498	0.779	0.183	0.214	0.181	181.4	115.6	128.6	114.2	107.5	116	91.8	113.6	87.2	107.7	90.4	141.4	33.2	38.8	32.8		High	High	High	High	High	High	High	High	High
[R].MSINCEGTPGQQSR.[S]	1xCarbamidomethyl [C5]; 1xOxidation [M1]; 1xTMTpro [N-Term]	0.000392703	0.000210974	1	1	6	P11680	P11680 [328-341]	0	1884.89	0.725	0.91	0.649	0.655	0.741	0.636	0.655	0.596	0.75	0.857	0.781	0.612	0.581	0.721	138	100	125.6	89.6	90.4	102.3	87.7	90.4	82.2	103.4	118.3	107.8	84.5	80.2	99.5		High	High	High	High	High	High	High	High	High
[R].LLLTSTGAGIIDVIK.[S]	1xTMTpro [K15]; 1xTMTpro [N-Term]	1.89914e-06	0.000210974	1	1	1	O35744	O35744 [178-192]	0	2122.33	0.956	0.734	0.627	0.85	0.989	0.918	1.261	1.341	1.624	1.79	1.926	0.499	1.03	1.107	90.1	86.1	66.1	56.5	76.5	89.1	82.7	113.6	120.8	146.3	161.2	173.5	44.9	92.8	99.7		High	High	High	High	High	High	High	High	High
[K].LILQNHILK.[V]	1xTMTpro [K9]; 1xTMTpro [N-Term]	1.76879e-05	0.000210974	1	1	1	Q62009	Q62009 [429-437]	0	1700.11																														No Quan Values	High	High	High	High	High	High	High	High	High
[R].IILQGSPVVQMAEDAVDGER.[L]	1xOxidation [M11]; 1xTMTpro [N-Term]	1.58517e-08	0.000210974	1	1	21	P01027	P01027 [980-999]	0	2447.28	1.06	1.072	1.261	1.185	1.119	1.304	1.317	1.142	1.388	1.285	1.442	0.754	0.804	0.834	88.4	93.7	94.7	111.5	104.8	99	115.3	116.4	100.9	122.7	113.6	127.5	66.7	71.1	73.8		High	High	High	High	High	High	High	High	High
[R].HVYGELDLQIQR.[R]	1xTMTpro [N-Term]	1.98626e-06	0.000210974	1	1	1	Q8BH61	Q8BH61 [717-728]	0	1774.98	0.652	0.561	0.787	1.074	0.803	0.698	1.089	0.786	1.101	1.01	1.079	0.84	1.264	1.133	108.1	70.5	60.7	85.1	116.1	86.8	75.5	117.7	85	119	109.2	116.6	90.8	136.6	122.5		High	High	High	High	High	High	High	High	High
[K].HVSEAVCDEQHLFLPFSYK.[N]	1xCarbamidomethyl [C7]; 1xTMTpro [K19]; 1xTMTpro [N-Term]	1.62392e-08	0.000210974	1	1	1	E9Q414	E9Q414 [255-273]	0	2914.51	1.082	1.094	0.566	0.637	0.682	0.593	0.402	0.72	0.809	0.944	0.83	0.911	0.701	0.943	125.9	136.2	137.8	71.3	80.2	85.8	74.7	50.6	90.7	101.9	118.8	104.5	114.7	88.2	118.8		High	High	High	High	High	High	High	High	High
[R].HVPLIQPVEK.[S]	1xTMTpro [K10]; 1xTMTpro [N-Term]	0.00012785	0.000210974	1	1	5	Q9QXC1	Q9QXC1 [248-257]	0	1768.1	0.748	0.847	0.563	0.619	0.568	0.593	0.564	0.658	0.665	0.701	0.735	0.531	0.473	0.507	153.5	114.8	130.1	86.4	95	87.2	91	86.5	101.1	102	107.7	112.8	81.5	72.7	77.8		High	High	High	High	High	High	High	High	High
[R].HVIIIMTDGLHNMGGNPVTVIQDIR.[A]	1xOxidation [M6]; 1xTMTpro [N-Term]	5.39442e-05	0.000210974	1	1	1	P04186	P04186 [379-403]	0	3063.64	0.966	0.993	0.899	0.866	0.872	1.212	0.82	1.011	1.089	1.214	1.103	0.77	0.646	0.648	106.3	102.7	105.6	95.5	92	92.7	128.9	87.1	107.5	115.8	129.1	117.3	81.8	68.7	68.9		High	High	High	High	High	High	High	High	High
[R].HVGMAVAGLLADAR.[S]	1xOxidation [M4]; 1xTMTpro [N-Term]	5.4018e-06	0.000210974	1	1	2	O70435	O70435 [73-86]	0	1700.94	0.945	0.991	1.081	0.923	0.619	0.828	0.786	0.931	0.657	0.875	0.912	0.569	0.551	0.451	123.8	117	122.6	133.8	114.3	76.6	102.4	97.2	115.2	81.3	108.3	112.9	70.4	68.2	55.8		High	High	High	High	High	High	High	High	High
[R].HVGMAVAGLLADAR.[S]	1xTMTpro [N-Term]	2.80789e-07	0.000210974	1	1	2	O70435	O70435 [73-86]	0	1684.95	0.961	1.208	0.935	1.159	1.069	1.141	1.264	1.354	0.939	0.666	0.927	0.679	0.623	0.57	103.5	99.5	125	96.7	119.9	110.6	118.1	130.8	140.1	97.2	68.9	96	70.3	64.4	59		High	High	High	High	High	High	High	High	High
[R].HVGDLGNVTAGK.[D]	1xTMTpro [K12]; 1xTMTpro [N-Term]	6.55281e-06	0.000210974	1	1	2	P08228	P08228 [81-92]	0	1776.03	0.624	0.777	0.638	0.623	0.615	0.441	0.373	0.474	0.417	0.517	0.451	1.389	1.264	1.585	134.1	83.7	104.2	85.6	83.6	82.5	59.1	50	63.5	55.9	69.3	60.4	186.2	169.5	212.6		High	High	High	High	High	High	High	High	High
[R].HVDFYIMPVMNVDGYDYTWK.[K]	1xTMTpro [K20]; 1xTMTpro [N-Term]	3.46157e-06	0.000210974	1	1	1	Q9JHH6	Q9JHH6 [213-232]	0	3101.54	1.095	1.138	1.324	1.221	1.375	1.446	1.569	1.725	2.053	1.679	2.365	1.169	1.188	1.128	69.9	76.5	79.5	92.5	85.3	96	101	109.6	120.5	143.4	117.3	165.2	81.7	83	78.8		High	High	High	High	High	High	High	High	High
[K].HVAYAVYSLSK.[S]	1xTMTpro [K11]; 1xTMTpro [N-Term]	2.31189e-06	0.000210974	1	1	14	P28665	P28665 [436-446]	0	1846.07	1.66	1.422	1.176	1.301	1.146	1.397	1.329	1.335	0.911	1.066	0.809	1.002	0.941	0.845	86.5	143.6	123	101.7	112.5	99.2	120.9	115	115.5	78.8	92.2	70	86.7	81.4	73.1		High	High	High	High	High	High	High	High	High
[R].HTYLLRPSQFYGELCDLSDKEVEDCVTNQPCR.[S]	3xCarbamidomethyl [C15; C25; C31]; 1xTMTpro [K20]; 1xTMTpro [N-Term]	1.01462e-07	0.000210974	1	1	1	Q8BH35	Q8BH35 [85-116]	1	4538.2																														No Quan Values	High	High	High	High	High	High	High	High	High
[K].HTTIFEVLPEKADRDQYELLCLDNTR.[K]	1xCarbamidomethyl [C21]; 1xTMTpro [K11]; 1xTMTpro [N-Term]	1.65432e-06	0.000210974	1	1	6	Q921I1	Q921I1 [226-251]	2	3784.98	1.207	1.11	1.3	1.005	2.126	1.247	0.938	1.027	1.176	1.115	0.733	0.486	0.494	0.709	95.7	115.5	106.3	124.4	96.2	203.4	119.4	89.8	98.3	112.6	106.7	70.2	46.5	47.3	67.8		High	High	High	High	High	High	High	High	High
[K].HTTIFEVLPEKADR.[D]	1xTMTpro [K11]; 1xTMTpro [N-Term]	1.54935e-06	0.000210974	1	1	8	Q921I1	Q921I1 [226-239]	1	2264.29	1.001	0.938	1.058	0.935	1.4	0.908	0.839	0.852	1.002	1.024	0.822	0.547	0.485	0.618	111.7	111.8	104.8	118.1	104.4	156.4	101.5	93.7	95.1	111.9	114.4	91.8	61.1	54.1	69		High	High	High	High	High	High	High	High	High
[K].HTTIFEVLPEK.[A]	1xTMTpro [K11]; 1xTMTpro [N-Term]	1.73259e-05	0.000210974	1	1	33	Q921I1	Q921I1 [226-236]	0	1922.12	1.211	0.954	1.439	1.158	2.208	1.092	1.039	1.016	1.391	1.309	0.704	1.246	1.016	1.517	82	99.3	78.2	118	94.9	180.9	89.5	85.2	83.3	114	107.3	57.7	102.1	83.2	124.4		High	High	High	High	High	High	High	High	High
[R].HTSSWLVTPK.[S]	1xTMTpro [K10]; 1xTMTpro [N-Term]	2.22042e-05	0.000210974	2	2	9	P28665; P28666	P28665 [856-865]; P28666 [856-865]	0	1764.03	1.869	1.397	1.41	1.292	2.048	1.607	1.46	1.336	1.394	1.296	0.871	0.784	0.671	1.126	76.7	143.3	107.1	108.1	99.1	157	123.2	111.9	102.4	106.9	99.4	66.8	60.1	51.4	86.4	Shared	High	High	High	High	High	High	High	High	High
[K].HTSALCNSCR.[L]	2xCarbamidomethyl [C6; C9]; 1xTMTpro [N-Term]	0.000202251	0.000210974	1	1	1	P26039	P26039 [1501-1510]	0	1509.72	0.98	1.023	1.537	1.507	2.059	0.59	1.726	0.851	1	0.991	1.478	6.041	6.994	9.592	40.1	39.4	41	61.7	60.5	82.7	23.7	69.3	34.2	40.1	39.8	59.3	242.5	280.7	385		High	High	High	High	High	High	High	High	High
[K].HTNLVPHGTEKDVYR.[Y]	1xTMTpro [K11]; 1xTMTpro [N-Term]	0.000154709	0.000210974	1	1	3	P28665	P28665 [645-659]	1	2374.31	2.124	1.219	0.931	0.87	1.216	1.329	1.393	0.905	0.865	1.18	0.81	0.655	0.637	0.736	94.5	200.7	115.2	88	82.2	114.9	125.6	131.7	85.5	81.7	111.5	76.6	61.9	60.2	69.6		High	High	High	High	High	High	High	High	High
[K].HTNLVPHGTEK.[D]	1xTMTpro [K11]; 1xTMTpro [N-Term]	1.73259e-05	0.000210974	1	1	3	P28665	P28665 [645-655]	0	1841.05	1.594	1.221	1.048	1.108	1.339	1.192	1.179	1.066	0.91	0.98	0.77	0.627	0.53	0.847	97.3	155.1	118.8	102	107.9	130.3	116	114.8	103.7	88.6	95.4	75	61	51.6	82.5		High	High	High	High	High	High	High	High	High
[R].HWLQENANNVYLWK.[Q]	1xTMTpro [K14]; 1xTMTpro [N-Term]	1.00843e-05	0.000210974	1	1	1	O35930	O35930 [234-247]	0	2423.31	1.162	1.023	0.746	0.7	0.733	0.631	0.721	0.67	0.823	0.777	0.831	0.536	0.588	0.453	131.6	153	134.7	98.2	92.1	96.5	83.1	94.9	88.2	108.3	102.3	109.4	70.6	77.4	59.7		High	High	High	High	High	High	High	High	High
[K].HYFIGITEAVWDYASGTEEK.[K]	1xTMTpro [K20]; 1xTMTpro [N-Term]	1.99746e-08	0.000210974	1	1	12	Q61147	Q61147 [23-42]	0	2924.5	1.244	1.079	1.211	1.189	1.21	1.382	1.257	1.329	1.365	1.453	1.489	0.948	0.909	0.931	83.4	103.7	89.9	100.9	99.1	100.9	115.2	104.8	110.8	113.8	121.1	124.1	79	75.8	77.6		High	High	High	High	High	High	High	High	High
[K].HYFIGITEAVWDYASGTEEKK.[L]	2xTMTpro [K20; K21]; 1xTMTpro [N-Term]	1.67731e-06	0.000210974	1	1	1	Q61147	Q61147 [23-43]	1	3356.8	1.286	0.993	1.292	1.554	0.791	1.887	1.967	1.588	2.011	2.297	2.334	1.445	1.528	1.394	64.2	82.5	63.7	82.9	99.7	50.8	121.2	126.3	101.9	129.1	147.4	149.8	92.8	98.1	89.5		High	High	High	High	High	High	High	High	High
[R].HYGGLTGLNK.[A]	1xTMTpro [K10]; 1xTMTpro [N-Term]	0.000110399	0.000210974	2	2	1	Q9DBJ1; O70250	Q9DBJ1 [91-100]; O70250 [91-100]	0	1667.97	0.873	0.838	0.801	0.782	0.72	0.741	0.747	0.743	0.497	0.646	0.493	0.409	0.363	0.459	148.4	129.5	124.3	118.8	116	106.8	110	110.8	110.2	73.7	95.9	73.1	60.6	53.9	68.1	Shared	High	High	High	High	High	High	High	High	High
[K].KATSQVVAGTK.[Y]	2xTMTpro [K1; K11]; 1xTMTpro [N-Term]	1.13968e-06	0.000210974	1	1	9	O08677	O08677 [305-315]	1	2002.25	0.809	0.882	0.706	0.817	0.682	0.773	0.612	0.846	0.635	0.824	0.698	0.403	0.406	0.357	143.5	116.1	126.6	101.3	117.3	97.8	110.9	87.9	121.4	91.2	118.3	100.2	57.8	58.3	51.2		High	High	High	High	High	High	High	High	High
[K].KATEEDGSEQKVPEATNR.[R]	2xTMTpro [K1; K11]; 1xTMTpro [N-Term]	6.42665e-05	0.000210974	1	1	2	P32261	P32261 [62-79]	2	2901.57	1.097	0.983	0.846	1.184	1.281	0.886	0.922	0.869	0.813	0.851	0.706	1.169	0.628	0.618	108.3	118.7	106.5	91.6	128.2	138.8	96	99.8	94.1	88	92.2	76.4	126.6	68	66.9		High	High	High	High	High	High	High	High	High
[K].KATEEDGSEQK.[V]	2xTMTpro [K1; K11]; 1xTMTpro [N-Term]	1.15279e-07	0.000210974	1	1	2	P32261	P32261 [62-72]	1	2134.18	1.125	0.975	1.025	1.322	1.176	0.989	0.937	0.942	0.747	0.817	0.621	0.35	0.407	0.316	117.6	132.3	114.7	120.6	155.5	138.4	116.3	110.3	110.9	87.9	96.2	73	41.2	47.8	37.1		High	High	High	High	High	High	High	High	High
[K].KAQQELEEQTR.[R]	1xTMTpro [K1]; 1xTMTpro [N-Term]	0.000187099	0.000210974	1	1	1	P26041	P26041 [360-370]	1	1968.1	0.485	0.63	0.434	0.511	0.807	0.409	0.273	0.445	0.309	0.352	0.342	0.34	0.381	0.368	211.7	102.7	133.3	91.8	108.2	170.8	86.6	57.7	94.2	65.5	74.5	72.5	72	80.7	77.9		High	High	High	High	High	High	High	High	High
[R].KAQPSQAAEEPAEKADEPMEH.[-]	1xOxidation [M19]; 2xTMTpro [K1; K14]; 1xTMTpro [N-Term]	0.000517573	0.000210974	1	1	1	Q9R1P4	Q9R1P4 [243-263]	2	3221.66	1.182	0.6	3.048	2.59	2.117	2.453	3.402	2.18	4.283	2.692	4.536	1.641	1.783	1.49	42.9	50.7	25.7	130.6	111	90.7	105.1	145.8	93.4	183.6	115.4	194.4	70.3	76.4	63.9		High	High	High	High	High	High	High	High	High
[R].KAQPSQAAEEPAEK.[A]	2xTMTpro [K1; K14]; 1xTMTpro [N-Term]	8.81536e-06	0.000210974	1	1	2	Q9R1P4	Q9R1P4 [243-256]	1	2396.36	1.732	1.522	2.728	2.722	3.204	2.398	3.862	2.387	4.298	2.846	4.474	2.898	2.843	3.173	35.6	61.7	54.3	97.2	97	114.2	85.5	137.7	85.1	153.2	101.4	159.5	103.3	101.3	113.1		High	High	High	High	High	High	High	High	High
[K].KANVGFLPPFPTLDPEEK.[C]	2xTMTpro [K1; K18]; 1xTMTpro [N-Term]	2.46283e-07	0.000210974	1	1	4	O89020	O89020 [130-147]	1	2911.67	0.859	0.903	0.851	0.928	0.796	0.756	0.53	0.822	0.335	0.444	0.336	0.213	0.262	0.231	161.9	139.1	146.2	137.8	150.3	128.9	122.4	85.7	133	54.2	71.9	54.4	34.5	42.4	37.3		High	High	High	High	High	High	High	High	High
[K].KALYFEYTDGTFSK.[T]	2xTMTpro [K1; K14]; 1xTMTpro [N-Term]	6.38314e-07	0.000210974	1	1	3	Q61147	Q61147 [69-82]	1	2582.43	1.495	1.325	1.748	1.941	1.759	2.535	2.077	2.207	2.645	3.084	2.661	1.945	1.989	2.167	49.1	73.4	65	85.8	95.2	86.3	124.4	101.9	108.2	129.8	151.3	130.5	95.4	97.6	106.3		High	High	High	High	High	High	High	High	High
[R].HTNLGPLETK.[R]	1xTMTpro [K10]; 1xTMTpro [N-Term]	4.95548e-06	0.000210974	1	1	5	Q8K182	Q8K182 [470-479]	0	1718.01	1.397	1.326	1.596	1.572	1.345	1.673	1.957	1.673	1.244	1.277	1.39	0.746	0.735	0.647	76.6	107	101.6	122.3	120.5	103	128.2	149.9	128.2	95.3	97.8	106.5	57.2	56.3	49.6		High	High	High	High	High	High	High	High	High
[K].KALEEFQSEVSSCR.[C]	1xCarbamidomethyl [C13]; 1xTMTpro [K1]; 1xTMTpro [N-Term]	1.53869e-06	0.000210974	1	1	2	Q8BH35	Q8BH35 [490-503]	1	2278.2	1.622	1.483	1.707	1.542	1.787	1.692	1.944	1.597	1.472	1.213	1.177	0.89	0.856	0.962	71.6	116.2	106.2	122.2	110.4	128	121.2	139.3	114.4	105.4	86.9	84.3	63.7	61.3	68.9		High	High	High	High	High	High	High	High	High
[K].KAHCLSEVEHDTMPADLPAIAADFVEDQEVCK.[N]	2xCarbamidomethyl [C4; C31]; 2xTMTpro [K1; K32]; 1xTMTpro [N-Term]	5.29801e-07	0.000210974	1	1	21	P07724	P07724 [310-341]	1	4538.28	1.464	0.909	0.871	0.878	3.883	0.676	0.551	0.643	0.683	0.601	0.362	0.413	0.31	0.892	106.1	155.4	96.5	92.4	93.2	412	71.8	58.4	68.2	72.5	63.7	38.4	43.8	32.9	94.6		High	High	High	High	High	High	High	High	High
[K].KAEGIPEFYDYDVALVK.[L]	2xTMTpro [K1; K17]; 1xTMTpro [N-Term]	4.61361e-10	0.000210974	1	1	10	P04186	P04186 [562-578]	1	2869.62	1.035	1.019	1.089	1.106	1.116	1.253	1.181	1.281	1.321	1.41	1.267	0.631	0.66	0.658	93.6	96.9	95.3	101.9	103.5	104.4	117.2	110.6	119.9	123.7	131.9	118.6	59	61.7	61.5		High	High	High	High	High	High	High	High	High
[R].KADGALLPIGVVK.[S]	2xTMTpro [K1; K13]; 1xTMTpro [N-Term]	5.68257e-08	0.000210974	1	1	2	P13597	P13597 [437-449]	1	2193.42	0.767	0.909	0.847	0.846	0.858	1.091	0.924	1.176	0.8	0.962	0.809	0.367	0.435	0.383	123.2	94.5	112	104.4	104.3	105.7	134.4	113.8	144.9	98.6	118.5	99.7	45.2	53.6	47.3		High	High	High	High	High	High	High	High	High
[R].KAAVLGESAGLVR.[A]	1xTMTpro [K1]; 1xTMTpro [N-Term]	4.19927e-06	0.000210974	1	1	2	Q61702	Q61702 [122-134]	1	1879.16	1.184	1.251	1.142	1.362	1.115	1.343	1.092	1.249	0.937	1.26	0.981	0.593	0.658	0.518	95.6	113.2	119.6	109.3	130.3	106.6	128.4	104.5	119.4	89.6	120.5	93.8	56.7	62.9	49.5		High	High	High	High	High	High	High	High	High
[K].HYYESEALTIPSKDWTK.[A]	2xTMTpro [K13; K17]; 1xTMTpro [N-Term]	2.91464e-05	0.000210974	1	1	3	Q06770	Q06770 [142-158]	1	2980.62	0.924	1.058	0.84	1.103	0.99	0.81	0.587	0.859	0.352	0.427	0.356	0.23	0.213	0.271	149.7	138.4	158.4	125.7	165.2	148.2	121.2	87.9	128.5	52.6	64	53.3	34.4	31.9	40.6		High	High	High	High	High	High	High	High	High
[K].HYYESEALTIPSK.[D]	1xTMTpro [K13]; 1xTMTpro [N-Term]	1.57088e-06	0.000210974	1	1	3	Q06770	Q06770 [142-154]	0	2146.17	0.806	0.792	0.886	1.102	1.013	0.739	0.472	0.817	0.274	0.338	0.304	0.205	0.178	0.213	164.1	132.4	130	145.4	180.9	166.2	121.2	77.5	134.2	45	55.4	49.9	33.6	29.2	34.9		High	High	High	High	High	High	High	High	High
[R].HYTIAALLSPYSYSTTAVVSNPQN.[-]	1xTMTpro [N-Term]	1.58956e-05	0.000210974	1	1	1	P07309	P07309 [124-147]	0	2901.5																														No Quan Values	High	High	High	High	High	High	High	High	High
[K].HYQINQQWER.[T]	1xTMTpro [N-Term]	4.12587e-05	0.000210974	1	1	5	P11276	P11276 [59-68]	0	1705.87	0.898	0.888	0.966	0.778	0.971	1.156	1.676	1.122	1.989	1.441	2.302	2.245	2.603	1.872	68.5	61.5	60.8	66.2	53.2	66.5	79.1	114.8	76.8	136.2	98.7	157.6	153.7	178.2	128.2		High	High	High	High	High	High	High	High	High
[K].KAHCLSEVEHDTMPADLPAIAADFVEDQEVCK.[N]	2xCarbamidomethyl [C4; C31]; 1xOxidation [M13]; 2xTMTpro [K1; K32]; 1xTMTpro [N-Term]	5.40884e-07	0.000210974	1	1	9	P07724	P07724 [310-341]	1	4554.28	1.271	0.882	1.044	0.848	2.956	0.721	0.643	0.647	0.827	0.636	0.476	0.467	0.41	0.766	110.3	140.2	97.3	115.2	93.6	326.2	79.6	70.9	71.4	91.2	70.2	52.5	51.6	45.2	84.5		High	High	High	High	High	High	High	High	High
[R].KAVDICPTMK.[I]	1xCarbamidomethyl [C6]; 2xTMTpro [K1; K10]; 1xTMTpro [N-Term]	6.11601e-06	0.000210974	1	1	4	P06684	P06684 [1158-1167]	1	2075.22	1.773	1.579	1.673	1.777	1.741	2.21	2.318	1.98	1.584	1.424	1.43	0.82	0.864	0.866	65.1	115.4	102.8	108.9	115.7	113.4	143.9	150.9	128.9	103.1	92.7	93.1	53.4	56.2	56.4		High	High	High	High	High	High	High	High	High
[R].HTMSWAVIPK.[S]	1xOxidation [M3]; 1xTMTpro [K10]; 1xTMTpro [N-Term]	8.84581e-06	0.000210974	1	1	2	Q6GQT1	Q6GQT1 [854-863]	0	1794.02	1.3	1.069	1.132	1.047	1.505	1.238	1.649	1.112	1.742	1.449	2.078	2.555	2.328	2.248	64	83.1	68.4	72.4	67	96.3	79.2	105.5	71.1	111.4	92.7	132.9	163.4	148.9	143.8		High	High	High	High	High	High	High	High	High
[R].HTIILLTDGK.[S]	1xTMTpro [K10]; 1xTMTpro [N-Term]	0.000145521	0.000210974	1	1	3	P21180	P21180 [376-385]	0	1719.07	1.109	1.307	1.213	1.464	1.074	1.626	1.318	1.583	1.099	1.272	1.309	0.455	0.489	0.391	89.8	99.6	117.4	108.9	131.5	96.4	146	118.3	142.1	98.7	114.2	117.5	40.9	43.9	35.1		High	High	High	High	High	High	High	High	High
[K].HPQELMASK.[D]	1xTMTpro [K9]; 1xTMTpro [N-Term]	0.00024026	0.000210974	1	1	2	Q8BK48	Q8BK48 [322-330]	0	1648.93	1.129	1.063	1.069	0.978	0.997	0.927	1.067	1.005	1.051	0.998	0.906	0.648	0.615	0.693	106	119.7	112.8	113.3	103.7	105.7	98.3	113.2	106.6	111.5	105.8	96	68.7	65.2	73.5		High	High	High	High	High	High	High	High	High
[K].HPPAVYLLPPAR.[E]	1xTMTpro [N-Term]	2.85675e-07	0.000210974	1	1	21	P01872	P01872 [328-339]	0	1634.97	0.88	1.03	1.023	0.947	0.936	0.948	0.95	0.95	1.105	1.091	1.256	1.867	1.82	1.762	85.4	75.1	88	87.4	80.9	79.9	81	81.1	81.1	94.4	93.2	107.2	159.5	155.4	150.5		High	High	High	High	High	High	High	High	High
[K].HPFINKPDTLLVNR.[K]	1xTMTpro [K6]; 1xTMTpro [N-Term]	4.18302e-05	0.000210974	1	1	1	P35917	P35917 [137-150]	0	2272.34	0.872	0.963	0.781	0.875	0.718	0.85	0.745	1.02	0.503	0.789	0.756	0.357	0.427	0.296	136.9	119.4	131.8	106.9	119.9	98.4	116.5	102	139.7	68.9	108.1	103.5	48.8	58.5	40.6		High	High	High	High	High	High	High	High	High
[R].HPDYSVSLLLR.[L]	1xTMTpro [N-Term]	5.85784e-05	0.000210974	1	1	8	P07724	P07724 [362-372]	0	1603.91	0.976	0.786	0.861	0.828	1.138	0.591	0.497	0.668	0.495	0.47	0.352	0.413	0.332	0.456	152.1	148.4	119.5	131	126	173.1	89.8	75.6	101.7	75.3	71.4	53.6	62.8	50.5	69.4		High	High	High	High	High	High	High	High	High
[R].HPDLSGFFDNHFGLISPNFK.[E]	1xTMTpro [K20]; 1xTMTpro [N-Term]	8.92733e-11	0.000210974	1	1	14	E9PV24	E9PV24 [461-480]	0	2897.52	1.013	0.934	1.09	1.214	1.26	0.895	0.828	0.999	0.894	1.603	1.025	11.674	8.985	12.454	32.7	33.1	30.5	35.6	39.7	41.2	29.3	27.1	32.7	29.2	52.4	33.5	381.8	293.8	407.3		High	High	High	High	High	High	High	High	High
[R].HNSYTCEATHK.[T]	1xCarbamidomethyl [C6]; 1xTMTpro [K11]; 1xTMTpro [N-Term]	2.29549e-09	0.000210974	1	1	34	P01837	P01837 [82-92]	0	1955.99	1.576	1.346	1.435	1.433	2.267	1.642	1.607	1.433	2.081	1.64	1.129	1.596	1.241	2.424	62.9	99.1	84.7	90.3	90.1	142.6	103.2	101	90.1	130.9	103.2	71	100.4	78.1	152.4		High	High	High	High	High	High	High	High	High
[R].HNPTGAILFLGQVNKP.[-]	1xTMTpro [K15]; 1xTMTpro [N-Term]	9.66191e-05	0.000210974	1	1	1	Q07235	Q07235 [382-397]	0	2314.35																														No Quan Values	High	High	High	High	High	High	High	High	High
[K].HNDDEQYAWESSAGGSFTVR.[TA]	1xTMTpro [N-Term]	2.47914e-05	0.000210974	2	2	1	P07901; P11499	P07901 [154-173]; P11499 [149-168]	0	2560.17	1.612	1.515	1.54	1.125	0.982	1.191	1.046	1.078	1.081	1.324	1.149	5.755	4.381	2.323	55.3	89.2	83.9	85.2	62.3	54.4	65.9	57.9	59.6	59.8	73.3	63.6	318.5	242.5	128.5	Shared	High	High	High	High	High	High	High	High	High
[K].HMVFLGGAVLADIMK.[D]	1xTMTpro [K15]; 1xTMTpro [N-Term]	6.27396e-07	0.000210974	1	1	1	P61161	P61161 [352-366]	0	2210.27																														No Quan Values	High	High	High	High	High	High	High	High	High
[R].HIVTFDGQNFK.[L]	1xTMTpro [K11]; 1xTMTpro [N-Term]	2.55718e-05	0.000210974	1	1	1	Q8CIZ8	Q8CIZ8 [1957-1967]	0	1914.07	1.285	1.091	1.031	1.006	0.843	1.027	0.942	1.038	0.792	1.209	1.079	6.358	5.574	4.964	51.3	65.9	56	52.9	51.6	43.2	52.7	48.3	53.3	40.6	62	55.3	326.2	285.9	254.7		High	High	High	High	High	High	High	High	High
[R].HLVPGAHFLLQALVQEMSGSEASNVPVK.[V]	1xTMTpro [K28]; 1xTMTpro [N-Term]	1.39442e-05	0.000210974	1	1	8	P01029	P01029 [375-402]	0	3566.96																														No Quan Values	High	High	High	High	High	High	High	High	High
[R].HLVCNGDNDCLDGSDESDCEDVRVTEDDCHQYEPIPGSER.[A]	4xCarbamidomethyl [C4; C10; C19; C29]; 1xTMTpro [N-Term]	3.95958e-09	0.000210974	1	1	1	Q8K182	Q8K182 [112-151]	1	4998.08																														No Quan Values	High	High	High	High	High	High	High	High	High
[R].HLVCNGDNDCLDGSDESDCEDVR.[V]	3xCarbamidomethyl [C4; C10; C19]; 1xTMTpro [N-Term]	2.96326e-09	0.000210974	1	1	3	Q8K182	Q8K182 [112-134]	0	2985.22	1.72	1.682	2.56	1.918	1.5	2.08	3.012	1.897	1.506	1.285	1.017	0.9	1.226	0.617	62.7	107.9	105.5	160.5	120.3	94.1	130.4	188.9	118.9	94.4	80.6	63.8	56.4	76.9	38.7		High	High	High	High	High	High	High	High	High
[K].HLTVFEAMPTK.[A]	1xTMTpro [K11]; 1xTMTpro [N-Term]	9.77616e-06	0.000210974	1	1	3	Q9DBD0	Q9DBD0 [226-236]	0	1882.08	1.14	1.167	1.012	0.992	1.399	0.909	0.772	0.903	0.673	0.809	0.576	0.447	0.448	0.556	117.2	133.5	136.8	118.6	116.3	163.9	106.4	90.4	105.8	78.9	94.8	67.4	52.4	52.5	65.1		High	High	High	High	High	High	High	High	High
[K].HITSLEVIK.[A]	1xTMTpro [K9]; 1xTMTpro [N-Term]	2.43682e-05	0.000210974	1	1	7	Q9Z126	Q9Z126 [58-66]	0	1648.03	0.825	0.805	4.955	0.698	8.872	0.701	0.498	0.548	0.889	0.911	0.567	0.528	0.448	0.639	65.5	54.1	52.8	324.8	45.7	581.6	45.9	32.6	35.9	58.3	59.7	37.1	34.6	29.4	41.9		High	High	High	High	High	High	High	High	High
[R].HITIFSPEGR.[L]	1xTMTpro [N-Term]	0.00053474	0.000210974	1	1	1	Q9QUM9	Q9QUM9 [12-21]	0	1460.82	1.17	1.538	1.424	1.703	1.373	1.832	1.954	1.806	1.438	1.455	1.773	0.947	1.318	1.03	68.9	80.7	106	98.2	117.4	94.7	126.3	134.7	124.5	99.1	100.3	122.2	65.3	90.9	71		High	High	High	High	High	High	High	High	High
[K].HLSLLTTMSNR.[V]	1xOxidation [M8]; 1xTMTpro [N-Term]	0.000230734	0.000210974	1	1	5	P21614	P21614 [208-218]	0	1592.87	1.169	0.911	1.153	1.05	1.441	0.98	0.76	0.906	0.93	0.83	0.693	0.472	0.578	0.669	110.8	129.5	100.9	127.7	116.3	159.6	108.6	84.2	100.4	103	91.9	76.8	52.3	64	74.2		High	High	High	High	High	High	High	High	High
[K].HPTVLQNTDGK.[N]	1xTMTpro [K11]; 1xTMTpro [N-Term]	5.55294e-06	0.000210974	1	1	4	Q9DBD0	Q9DBD0 [557-567]	0	1818.04	1.414	1.048	1.183	1.277	2.068	1.201	0.942	1.163	1.105	1.12	0.811	0.637	0.637	0.946	90.6	128.1	95	107.2	115.7	187.4	108.9	85.3	105.4	100.1	101.5	73.5	57.8	57.8	85.7		High	High	High	High	High	High	High	High	High
[K].HPTVLQNTDGKNPEPWAK.[G]	2xTMTpro [K11; K18]; 1xTMTpro [N-Term]	5.4463e-07	0.000210974	1	1	2	Q9DBD0	Q9DBD0 [557-574]	1	2944.65	1.085	0.992	1.072	0.926	1.307	0.878	0.875	0.876	0.848	0.916	0.884	0.489	0.579	0.62	112.4	121.9	111.4	120.4	104.1	146.9	98.7	98.3	98.5	95.3	102.9	99.4	54.9	65	69.7		High	High	High	High	High	High	High	High	High
[R].HPYFYAPELLYYAEQYNEILTQCCAEADK.[E]	2xCarbamidomethyl [C23; C24]; 1xTMTpro [K29]; 1xTMTpro [N-Term]	0.000136869	0.000210974	1	1	1	P07724	P07724 [170-198]	0	4208.03	1.324	1.271	1.224	1.098	1.211	1.016	1.146	0.862	1.204	0.884	1.074	0.707	0.866	1.012	94.4	124.9	119.9	115.5	103.6	114.2	95.9	108.1	81.3	113.6	83.4	101.4	66.7	81.7	95.5		High	High	High	High	High	High	High	High	High
[R].HQGVMVGMGQK.[D]	1xTMTpro [K11]; 1xTMTpro [N-Term]	3.53397e-06	0.000210974	2	7	5	P60710; P62737	P60710 [40-50]; P62737 [42-52]	0	1779.99	0.631	0.719	0.618	0.598	0.679	0.511	0.548	0.533	0.424	0.463	0.413	0.296	0.311	0.298	186.5	117.8	134.1	115.2	111.5	126.7	95.3	102.1	99.5	79.1	86.4	77	55.2	58	55.6	Shared	High	High	High	High	High	High	High	High	High
[K].HTGPGILSMANAGPNTNGSQFFICTAK.[T]	1xCarbamidomethyl [C24]; 1xTMTpro [K27]; 1xTMTpro [N-Term]	5.06561e-07	0.000210974	1	1	1	P17742	P17742 [92-118]	0	3399.74																														No Quan Values	High	High	High	High	High	High	High	High	High
[K].HTDWVPHGR.[E]	1xTMTpro [N-Term]	0.00034387	0.000210974	1	1	5	P28666	P28666 [645-653]	0	1408.74	1.572	1.446	1.775	1.912	1.574	2.096	1.82	2.03	1.084	1.201	0.951	0.656	0.853	0.725	72.5	113.9	104.8	128.7	138.6	114.1	151.9	131.9	147.1	78.6	87.1	68.9	47.6	61.8	52.5		High	High	High	High	High	High	High	High	High
[K].HTCSALCSGQVFTGR.[S]	2xCarbamidomethyl [C3; C7]; 1xTMTpro [N-Term]	2.06542e-07	0.000210974	1	1	3	Q91WP0	Q91WP0 [178-192]	0	1984.97	0.98	0.942	1.033	0.913	1.01	0.802	0.894	0.848	0.865	0.766	0.825	0.63	0.694	0.829	115.1	112.8	108.4	118.9	105	116.3	92.3	102.9	97.6	99.6	88.2	95	72.5	79.9	95.5		High	High	High	High	High	High	High	High	High
[R].HSSYSCQVTHEGHTVEK.[S]	1xCarbamidomethyl [C6]; 1xTMTpro [K17]; 1xTMTpro [N-Term]	9.57597e-06	0.000210974	1	1	1	P01843	P01843 [81-97]	0	2594.29	0.78	1.105	0.826	1.052	1.524	1.06	1.094	1.416	1.338	1.263	1.023	0.995	1.018	1.289	89.4	69.7	98.7	73.9	94	136.2	94.8	97.7	126.6	119.6	112.9	91.4	88.9	91	115.2		High	High	High	High	High	High	High	High	High
[K].HSQAVEELADQLEQTK.[R]	1xTMTpro [K16]; 1xTMTpro [N-Term]	0.000222326	0.000210974	1	1	1	Q8VDD5	Q8VDD5 [1194-1209]	0	2434.31	0.757	0.955	0.908	0.596	0.744	0.921	0.71	0.741	0.674	0.685	0.591	0.649	0.694	0.653	133	100.7	127	120.8	79.3	99	122.5	94.4	98.6	89.6	91.1	78.6	86.3	92.3	86.9		High	High	High	High	High	High	High	High	High
[R].HSLMPMLETLK.[T]	2xOxidation [M4; M6]; 1xTMTpro [K11]; 1xTMTpro [N-Term]	5.23668e-06	0.000210974	1	1	40	Q00623	Q00623 [237-247]	0	1940.08	0.75	0.888	0.601	1.004	0.599	0.92	0.535	0.731	0.44	0.644	0.426	0.342	0.358	0.373	156.1	117.1	138.7	93.8	156.6	93.5	143.5	83.5	114	68.7	100.5	66.5	53.4	55.9	58.2		High	High	High	High	High	High	High	High	High
[R].HSLMPMLETLK.[T]	1xOxidation [M]; 1xTMTpro [K11]; 1xTMTpro [N-Term]	5.30943e-06	0.000210974	1	1	50	Q00623	Q00623 [237-247]	0	1924.09	0.828	0.937	0.588	0.696	0.576	0.641	0.512	0.68	0.402	0.586	0.448	0.263	0.272	0.249	172.8	143.2	162	101.6	120.3	99.6	110.9	88.5	117.6	69.4	101.2	77.5	45.4	47	43.1		High	High	High	High	High	High	High	High	High
[R].HSLMPMLETLK.[T]	1xTMTpro [K11]; 1xTMTpro [N-Term]	1.42778e-07	0.000210974	1	1	22	Q00623	Q00623 [237-247]	0	1908.09	1.075	1.056	0.639	0.528	0.856	0.508	0.56	0.652	0.524	0.564	0.477	0.301	0.298	0.338	160	172	169	102.3	84.4	136.9	81.3	89.6	104.3	83.8	90.2	76.3	48.1	47.7	54.1		High	High	High	High	High	High	High	High	High
[R].HTMSWAVIPK.[S]	1xTMTpro [K10]; 1xTMTpro [N-Term]	2.22808e-05	0.000210974	1	1	5	Q6GQT1	Q6GQT1 [854-863]	0	1778.03	1.026	1.159	1.623	1.649	1.584	1.385	2.019	1.442	3.16	4.251	4.352	10.579	10.768	12.558	25.6	26.3	29.7	41.6	42.2	40.6	35.5	51.7	37	80.9	108.9	111.5	271	275.8	321.7		High	High	High	High	High	High	High	High	High
[K].HSLGDNDAHSIFQSVGINIFTNSKIHKPR.[F]	2xTMTpro [K24; K27]; 1xTMTpro [N-Term]	2.83711e-07	0.000210974	1	1	2	Q61838	Q61838 [659-687]	1	4145.28	2.008	1.46	2.462	1.875	1.888	2.382	2.66	2.162	4.52	2.238	4.525	3.21	2.37	2.95	39.8	79.9	58.1	97.9	74.6	75.1	94.7	105.8	86	179.8	89	180	127.7	94.3	117.3		High	High	High	High	High	High	High	High	High
[R].HSIFTPQTNPR.[A]	1xTMTpro [N-Term]	0.000182094	0.000210974	1	1	4	P20918	P20918 [513-523]	0	1601.87	1.017	0.918	0.929	0.936	1.358	0.721	0.679	0.864	0.788	0.782	0.55	0.654	0.564	0.65	120.9	122.9	110.9	112.4	113.1	164.1	87.2	82.1	104.5	95.2	94.5	66.5	79	68.2	78.5		High	High	High	High	High	High	High	High	High
[R].HSKTPENFPDAGLEMNYCR.[N]	1xCarbamidomethyl [C18]; 1xTMTpro [K3]; 1xTMTpro [N-Term]	3.09975e-06	0.000210974	1	1	1	P20918	P20918 [409-427]	1	2874.42	0.785	0.995	0.839	0.983	0.691	1.304	0.633	1.22	0.722	0.737	0.692	0.392	0.465	0.476	125.7	98.7	125	105.5	123.6	86.8	163.9	79.6	153.3	90.8	92.7	87	49.3	58.4	59.8		High	High	High	High	High	High	High	High	High
[K].HSGTEDFYPYNHGISYTCDPGFR.[L]	1xCarbamidomethyl [C18]; 1xTMTpro [N-Term]	2.48509e-09	0.000210974	1	1	1	P08607	P08607 [192-214]	0	3024.35	1.032	1.035	1.059	1.242	1.09	1.497	1.144	1.241	1.208	1.31	0.997	1.157	1.323	1.423	84.5	87.2	87.4	89.4	105	92.1	126.5	96.6	104.8	102.1	110.6	84.2	97.8	111.7	120.2		High	High	High	High	High	High	High	High	High
[K].HSASGTPTSIK.[S]	1xTMTpro [K11]; 1xTMTpro [N-Term]	5.09414e-06	0.000210974	1	1	2	P26262	P26262 [170-180]	0	1693.97	1.733	1.342	1.459	1.72	2.035	1.357	1.268	1.236	0.714	0.854	0.49	0.44	0.345	0.567	90.6	157	121.5	132.2	155.8	184.3	122.9	114.9	112	64.7	77.3	44.3	39.9	31.3	51.4		High	High	High	High	High	High	High	High	High
[K].HQTVLDNTEGKNPAEWAK.[N]	2xTMTpro [K11; K18]; 1xTMTpro [N-Term]	3.70444e-08	0.000210974	1	1	23	Q921I1	Q921I1 [555-572]	1	2950.62	1.024	0.931	1.232	1.018	1.767	1.026	0.888	0.954	1.139	1.07	0.803	0.692	0.606	0.855	100	102.3	93.1	123.2	101.8	176.6	102.5	88.7	95.4	113.8	106.9	80.3	69.2	60.6	85.5		High	High	High	High	High	High	High	High	High
[K].HQTVLDNTEGK.[N]	1xTMTpro [K11]; 1xTMTpro [N-Term]	1.03116e-06	0.000210974	1	1	33	Q921I1	Q921I1 [555-565]	0	1850.03	1.297	1.018	1.623	1.236	2.384	1.244	1.173	1.123	1.529	1.388	0.747	0.925	0.766	1.245	80.2	104.1	81.7	130.2	99.1	191.2	99.8	94.1	90.1	122.7	111.3	60	74.2	61.4	99.9		High	High	High	High	High	High	High	High	High
[R].HQGVMVGMGQK.[D]	2xOxidation [M5; M8]; 1xTMTpro [K11]; 1xTMTpro [N-Term]	1.9081e-05	0.000210974	2	7	10	P60710; P62737	P60710 [40-50]; P62737 [42-52]	0	1811.98	0.628	0.743	0.618	0.561	0.562	0.543	0.55	0.515	0.416	0.482	0.435	0.237	0.243	0.302	191.5	120.2	142.3	118.4	107.4	107.5	103.9	105.4	98.7	79.6	92.2	83.3	45.3	46.5	57.8	Shared	High	High	High	High	High	High	High	High	High
[R].HQGVMVGMGQK.[D]	1xOxidation [M]; 1xTMTpro [K11]; 1xTMTpro [N-Term]	8.60054e-05	0.000210974	2	7	7	P60710; P62737	P60710 [40-50]; P62737 [42-52]	0	1795.98	0.749	0.864	0.737	0.628	0.615	0.476	0.426	0.488	0.314	0.441	0.41	0.24	0.221	0.245	191	143	165.1	140.8	120	117.5	90.9	81.4	93.2	60	84.2	78.2	45.8	42.2	46.8	Shared	High	High	High	High	High	High	High	High	High
[K].HSLGDNDAHSIFQSVGINIFTNSK.[I]	1xTMTpro [K24]; 1xTMTpro [N-Term]	1.06707e-09	0.000210974	1	1	32	Q61838	Q61838 [659-682]	0	3209.68	1.957	1.489	2.205	1.552	3.887	1.831	2.877	1.762	5.798	2.333	2.536	4.348	2.962	7.629	34	66.5	50.6	74.9	52.7	132	62.2	97.7	59.8	196.9	79.2	86.1	147.7	100.6	259.1		High	High	High	High	High	High	High	High	High
[R].KAVDICPTMK.[I]	1xCarbamidomethyl [C6]; 1xOxidation [M9]; 2xTMTpro [K1; K10]; 1xTMTpro [N-Term]	1.38484e-05	0.000210974	1	1	3	P06684	P06684 [1158-1167]	1	2091.21	1.455	1.259	1.531	1.407	1.297	1.658	1.811	1.478	1.317	1.301	1.414	0.851	0.746	0.746	77.8	113.2	98	119.2	109.5	100.9	129	141	115	102.5	101.3	110.1	66.3	58	58.1		High	High	High	High	High	High	High	High	High
[K].KAVQNSCGCYSVSSVLPGCAER.[W]	3xCarbamidomethyl [C7; C9; C19]; 1xTMTpro [K1]; 1xTMTpro [N-Term]	2.76566e-09	0.000210974	1	1	3	P01878	P01878 [165-186]	1	3037.51	1.49	1.399	1.579	1.427	1.597	1.482	1.553	1.642	1.34	1.428	1.263	1.516	1.712	1.695	67.8	101	94.9	107	96.7	108.3	100.5	105.3	111.4	90.8	96.8	85.7	102.8	116.1	114.9		High	High	High	High	High	High	High	High	High
[K].KCDPVEVELEDQVVTATQSNICNEDDGVPETCYMYDR.[N]	3xCarbamidomethyl [C2; C22; C32]; 1xTMTpro [K1]; 1xTMTpro [N-Term]	7.50697e-07	0.000210974	1	1	3	P01592	P01592 [92-128]	1	4987.29	1.147	1.4	1.182	0.711	1.349	1.429	1.778	1.345	2.101	1.896	1.874	1.369	1.22	1.093	71.8	82.4	100.5	84.8	51	96.8	102.6	127.6	96.6	150.8	136.1	134.6	98.3	87.6	78.4		High	High	High	High	High	High	High	High	High
[K].KLFGTPNQK.[T]	2xTMTpro [K1; K9]; 1xTMTpro [N-Term]	0.000165028	0.000210974	1	1	2	Q01279	Q01279 [479-487]	1	1945.21	1.129	1.132	0.642	0.689	0.691	0.693	0.825	0.731	0.741	0.699	0.777	0.33	0.413	0.307	138.9	156.9	157.2	89.2	95.6	95.9	96.3	114.5	101.6	102.9	97.1	107.9	45.8	57.4	42.7		High	High	High	High	High	High	High	High	High
[K].KLETAVNLAWTAGNSNTR.[F]	1xTMTpro [K1]; 1xTMTpro [N-Term]	1.261e-07	0.000210974	1	1	1	Q60932	Q60932 [214-231]	1	2554.42	0.816	0.895	0.882	0.68	0.875	0.761	0.654	0.777	0.71	0.575	0.643	0.197	0.129	0.214	152.9	124.8	136.8	134.9	104	133.8	116.4	100.1	118.8	108.6	87.9	98.3	30.1	19.7	32.7		High	High	High	High	High	High	High	High	High
[K].KLEPSGPISTINPCPPCK.[E]	2xCarbamidomethyl [C14; C17]; 2xTMTpro [K1; K18]; 1xTMTpro [N-Term]	1.04189e-06	0.000210974	1	1	4	P01867	P01867 [95-112]	1	2907.63	1.526	1.945	1.593	2.079	1.53	2.034	0.932	1.807	0.819	1.258	0.767	1.033	1.075	1.095	73.2	111.7	142.4	116.6	152.2	112	148.9	68.2	132.3	59.9	92.1	56.1	75.6	78.7	80.2		High	High	High	High	High	High	High	High	High
[K].KIEHSFEVKEYVLPK.[F]	3xTMTpro [K1; K9; K15]; 1xTMTpro [N-Term]	0.000192891	0.000210974	1	1	2	Q61838	Q61838 [212-226]	2	3062.84	0.597	0.812	0.631	0.489	0.739	0.678	0.581	0.671	0.697	0.391	0.409	0.338	0.612	0.765	159.4	95.2	129.5	100.6	78	117.8	108.1	92.6	107	111	62.3	65.3	53.9	97.6	121.9		High	High	High	High	High	High	High	High	High
[K].KIEHSFEVK.[E]	2xTMTpro [K1; K9]; 1xTMTpro [N-Term]	9.15618e-06	0.000210974	1	1	38	Q61838	Q61838 [212-220]	1	2029.23	2.095	1.861	2.657	1.851	2.531	2.111	3.619	2.186	5.025	2.455	4.564	3.746	3.64	4.177	34.5	72.2	64.1	91.6	63.8	87.2	72.8	124.7	75.4	173.2	84.6	157.3	129.1	125.5	144		High	High	High	High	High	High	High	High	High
[K].KLDQDTVFALANYILFK.[G]	2xTMTpro [K1; K17]; 1xTMTpro [N-Term]	3.34816e-07	0.000210974	3	3	11	P07758; Q00896; Q00897	P07758 [193-209]; Q00896 [193-209]; Q00897 [193-209]	1	2911.71	0.852	0.791	0.508	0.514	0.722	0.478	0.526	0.503	0.518	0.485	0.382	0.209	0.227	0.218	189.1	161.1	149.5	96.1	97.2	136.5	90.3	99.5	95.1	97.9	91.7	72.2	39.5	43	41.2	Shared	High	High	High	High	High	High	High	High	High
[R].KLCTPYMDTTGYGNLR.[F]	1xCarbamidomethyl [C3]; 1xTMTpro [K1]; 1xTMTpro [N-Term]	0.000128725	0.000210974	1	1	1	Q60841	Q60841 [461-476]	1	2498.3	0.998	0.977	1.355	1.138	1.312	0.873	1.221	1.161	1.545	1.454	1.543	2.642	2.736	2.667	66.3	66.1	64.8	89.9	75.5	87	57.9	80.9	77	102.5	96.4	102.3	175.2	181.4	176.9		High	High	High	High	High	High	High	High	High
[R].KLCMAALSHQPQEFPTYVEPTNDEICEAFR.[R]	2xCarbamidomethyl [C3; C26]; 1xOxidation [M4]; 1xTMTpro [K1]; 1xTMTpro [N-Term]	8.43017e-09	0.000210974	1	1	3	P21614	P21614 [120-149]	1	4206.06	0.909	0.91	0.909	0.944	0.988	0.898	0.804	0.846	0.84	0.694	0.775	0.614	0.406	0.501	124.6	113.3	113.4	113.3	117.6	123.1	111.9	100.2	105.4	104.6	86.5	96.6	76.5	50.5	62.4		High	High	High	High	High	High	High	High	High
[R].KLCMAALSHQPQEFPTYVEPTNDEICEAFR.[R]	2xCarbamidomethyl [C3; C26]; 1xTMTpro [K1]; 1xTMTpro [N-Term]	5.87409e-10	0.000210974	1	1	5	P21614	P21614 [120-149]	1	4190.06	0.973	1.005	0.855	0.877	0.941	0.775	0.823	0.825	0.741	0.883	0.709	1.06	0.769	1.41	109.9	106.9	110.5	94	96.4	103.4	85.2	90.5	90.6	81.4	97.1	78	116.5	84.6	155		High	High	High	High	High	High	High	High	High
[K].KLCGTVLGGPK.[L]	1xCarbamidomethyl [C3]; 2xTMTpro [K1; K11]; 1xTMTpro [N-Term]	1.6391e-07	0.000210974	1	1	2	P10605	P10605 [57-67]	1	2042.26	1.146	1.017	1.431	1.254	1.477	1.381	1.666	1.388	1.409	1.33	1.266	0.741	0.704	0.72	83.7	95.9	85.1	119.7	104.9	123.6	115.5	139.4	116.1	117.9	111.3	105.9	62	58.9	60.2		High	High	High	High	High	High	High	High	High
[R].KICALDDNVCMAFAGLTADAR.[I]	2xCarbamidomethyl [C3; C10]; 1xTMTpro [K1]; 1xTMTpro [N-Term]	6.88655e-07	0.000210974	1	1	1	Q9Z2U0	Q9Z2U0 [61-81]	1	2920.5	1.104	1.5	1.401	1.356	1.478	1.378	1.293	1.204	1.479	1.286	1.488	1.247	0.843	0.96	78.9	87.1	118.3	110.5	107	116.6	108.7	102	94.9	116.6	101.4	117.4	98.4	66.5	75.7		High	High	High	High	High	High	High	High	High
[R].KLAQQYYLVYQEPIPTAQLVQR.[V]	1xTMTpro [K1]; 1xTMTpro [N-Term]	7.5048e-10	0.000210974	1	1	1	P49722	P49722 [92-113]	1	3257.85	2.558	2.645	4.645	3.862	3.904	3.895	6.228	3.38	6.772	4.45	8.232	3.386	3.577	3.216	24.3	62.1	64.2	112.8	93.8	94.8	94.6	151.3	82.1	164.5	108.1	200	82.2	86.9	78.1		High	High	High	High	High	High	High	High	High
[R].KKTDELPQLVTLPHPNLHGPEILDVPSTVQK.[T]	3xTMTpro [K1; K2; K31]; 1xTMTpro [N-Term]	7.58509e-07	0.000210974	1	1	2	P11276	P11276 [2079-2109]	2	4660.72	1.353	1.161	1.339	1.214	1.405	1.608	1.964	1.6	4.345	2.798	3.607	4.953	4.177	4.772	40.2	54.4	46.7	53.9	48.8	56.5	64.7	79	64.4	174.7	112.5	145	199.2	168	191.9		High	High	High	High	High	High	High	High	High
[R].KKPCGHPGDTPFGSFR.[L]	1xCarbamidomethyl [C4]; 2xTMTpro [K1; K2]; 1xTMTpro [N-Term]	0.00050919	0.000210974	1	1	5	P06909	P06909 [82-97]	1	2700.49	1.545	1.225	1.587	1.618	1.968	2.126	1.903	1.81	2.405	2.711	1.684	1.419	1.217	1.761	57.7	89.2	70.8	91.6	93.4	113.6	122.8	109.9	104.5	138.9	156.6	97.2	81.9	70.3	101.7		High	High	High	High	High	High	High	High	High
[K].KKELEEIVQPIISK.[L]	3xTMTpro [K1; K2; K14]; 1xTMTpro [N-Term]	0.000326013	0.000210974	1	1	1	P20029	P20029 [621-634]	2	2870.81	0.98	1.052	1.307	1.149	1.094	1.289	1.554	1.296	2.037	1.796	1.728	1.931	2.346	1.985	66.5	65.2	70	87	76.4	72.8	85.8	103.4	86.2	135.5	119.5	115	128.5	156.1	132.1		High	High	High	High	High	High	High	High	High
[R].KHGAFMLAFDLKDEK.[K]	1xOxidation [M6]; 3xTMTpro [K1; K12; K15]; 1xTMTpro [N-Term]	2.96524e-05	0.000210974	1	1	3	Q60590	Q60590 [125-139]	2	2982.72	0.671	0.811	0.618	0.753	0.698	0.744	0.679	0.783	1.181	1.19	1.175	0.562	0.616	0.559	124.6	83.6	101	77	93.9	87	92.7	84.6	97.5	147.1	148.2	146.4	70	76.7	69.6		High	High	High	High	High	High	High	High	High
[R].KHGAFMLAFDLKDEK.[K]	3xTMTpro [K1; K12; K15]; 1xTMTpro [N-Term]	3.30975e-06	0.000210974	1	1	5	Q60590	Q60590 [125-139]	2	2966.73	0.79	0.862	0.905	0.951	0.905	1.163	1.225	1.197	2.532	2.46	2.742	1.38	1.469	1.165	72.3	57.1	62.3	65.5	68.7	65.5	84.1	88.6	86.6	183.1	177.8	198.3	99.8	106.2	84.2		High	High	High	High	High	High	High	High	High
[K].KLFVTNHEK.[M]	2xTMTpro [K1; K9]; 1xTMTpro [N-Term]	2.21813e-06	0.000210974	1	1	2	P39039	P39039 [128-136]	1	2028.24	1.526	1.267	1.671	1.75	1.719	1.707	1.734	1.471	1.751	1.427	1.708	0.877	0.913	1.05	69.5	106.1	88.1	116.2	121.7	119.5	118.7	120.6	102.3	121.7	99.3	118.8	61	63.5	73		High	High	High	High	High	High	High	High	High
[R].KIGELYLPK.[F]	2xTMTpro [K1; K9]; 1xTMTpro [N-Term]	9.0228e-05	0.000210974	1	1	5	Q03734	Q03734 [305-313]	1	1973.26	0.741	0.75	0.733	0.811	0.801	0.976	0.84	1.026	1.42	1.554	1.328	0.648	0.589	0.679	107.9	80	80.9	79.1	87.6	86.5	105.4	90.7	110.7	153.3	167.7	143.3	70	63.5	73.3		High	High	High	High	High	High	High	High	High
[K].KLISVDTEQSNFYLQNGPDR.[I]	1xTMTpro [K1]; 1xTMTpro [N-Term]	1.12882e-10	0.000210974	1	1	7	Q61147	Q61147 [43-62]	1	2932.57	1.524	1.324	1.935	2.02	1.769	2.863	2.213	2.388	2.959	3.248	2.613	1.558	1.751	1.921	48.3	73.5	63.9	93.4	97.5	85.4	138.1	106.8	115.2	142.8	156.7	126.1	75.2	84.5	92.7		High	High	High	High	High	High	High	High	High
[K].KIMADSGPIYDK.[T]	2xTMTpro [K1; K12]; 1xTMTpro [N-Term]	2.83031e-08	0.000210974	1	1	2	P35441	P35441 [1130-1141]	1	2250.3	2.018	1.874	2.376	2.044	2.202	2.153	1.809	2.076	1.23	1.399	1.033	0.681	0.563	0.722	64.7	130.6	121.3	153.7	132.2	142.5	139.3	117	134.3	79.6	90.5	66.9	44.1	36.4	46.7		High	High	High	High	High	High	High	High	High
[K].KNHEEEMLALR.[G]	1xTMTpro [K1]; 1xTMTpro [N-Term]	0.000480073	0.000210974	1	1	1	Q9Z2K1	Q9Z2K1 [249-259]	1	1978.1	0.561	1.136	0.672	0.665	0.685	0.521	0.649	0.57	0.746	0.475	0.657	1.119	0.817	1.572	126.6	71	143.9	85.1	84.2	86.8	65.9	82.2	72.2	94.5	60.2	83.2	141.7	103.4	199.1		High	High	High	High	High	High	High	High	High
[R].KNDGSFGAWLHR.[D]	1xTMTpro [K1]; 1xTMTpro [N-Term]	7.65301e-06	0.000210974	1	1	5	P01029	P01029 [1057-1068]	1	1996.1	1.225	1.031	1.17	1.283	1.554	1.417	1.451	1.466	1.491	1.389	1.275	1.478	1.17	1.575	75.1	92	77.5	87.9	96.3	116.7	106.4	108.9	110.1	112	104.3	95.8	111	87.9	118.3		High	High	High	High	High	High	High	High	High
[K].KNAEELQTK.[V]	2xTMTpro [K1; K9]; 1xTMTpro [N-Term]	0.00023308	0.000210974	1	1	5	P06728	P06728 [247-255]	1	1973.18	0.831	0.858	0.723	0.807	0.745	0.628	0.506	0.645	0.487	0.51	0.412	0.474	0.487	0.462	156.6	130.2	134.4	113.3	126.4	116.8	98.3	79.3	101	76.2	79.8	64.6	74.2	76.3	72.4		High	High	High	High	High	High	High	High	High
[K].KMVEEIVK.[Y]	2xTMTpro [K1; K8]; 1xTMTpro [N-Term]	0.00030699	0.000210974	1	1	4	Q8VCM7	Q8VCM7 [113-120]	1	1888.18	1.202	1.177	3.18	6.17	3.995	2.309	1.723	2.042	1.794	14.967	0.33	100	100	80.25	4.1	5	4.9	13.1	25.5	16.5	9.5	7.1	8.4	7.4	61.8	1.4	551.8	452.2	331.3		High	High	High	High	High	High	High	High	High
[K].KMSCTNANLVK.[G]	1xCarbamidomethyl [C4]; 2xTMTpro [K1; K11]; 1xTMTpro [N-Term]	5.63009e-06	0.000210974	1	1	2	P06684	P06684 [1606-1616]	1	2178.26	1.951	1.472	2.031	1.966	1.647	2.462	2.575	1.969	1.606	1.751	1.586	0.961	0.857	0.912	60.6	118.2	89.2	123.1	119.2	99.8	149.2	156.1	119.4	97.4	106.2	96.2	58.2	51.9	55.3		High	High	High	High	High	High	High	High	High
[R].KLYDYCDIPLCASASSFECGKPQVEPK.[K]	3xCarbamidomethyl [C6; C11; C19]; 3xTMTpro [K1; K21; K27]; 1xTMTpro [N-Term]	1.17408e-08	0.000210974	1	1	7	P20918	P20918 [550-576]	1	4379.29	1.4	1.301	1.228	1.399	1.29	1.556	1.296	1.511	1.214	1.486	1.137	0.909	1.01	1.168	79.3	111.1	103.2	97.4	111	102.4	123.4	102.8	119.9	96.4	117.9	90.2	72.1	80.2	92.7		High	High	High	High	High	High	High	High	High
[K].KLVIVGDGACGK.[T]	1xCarbamidomethyl [C10]; 2xTMTpro [K1; K12]; 1xTMTpro [N-Term]	6.35252e-06	0.000210974	1	2	1	Q9QUI0	Q9QUI0 [7-18]	1	2129.29	0.522	0.602	0.427	0.526	0.689	0.378	0.31	0.392	0.319	0.445	0.405	0.428	0.423	0.586	201.3	105.1	121.2	86	105.8	138.7	76.2	62.5	78.9	64.2	89.5	81.6	86.1	85.1	117.9		High	High	High	High	High	High	High	High	High
[K].KLTPITYPQGLAMAK.[E]	2xTMTpro [K1; K15]; 1xTMTpro [N-Term]	2.82572e-05	0.000210974	1	1	2	P63001	P63001 [133-147]	1	2544.54	0.661	0.759	0.561	0.487	0.718	0.616	0.477	0.541	0.496	0.607	0.454	0.472	0.442	0.473	171.2	113.1	130	96	83.3	122.9	105.4	81.7	92.7	84.8	103.9	77.7	80.8	75.6	81		High	High	High	High	High	High	High	High	High
[R].KHGAFMLAFDLK.[D]	2xTMTpro [K1; K12]; 1xTMTpro [N-Term]	6.03221e-06	0.000210974	1	1	3	Q60590	Q60590 [125-136]	1	2290.36	0.875	0.939	1.032	1.042	1.006	1.179	1.566	1.409	3.442	3.015	3.43	1.93	1.988	1.689	58.7	51.4	55.1	60.6	61.2	59.1	69.3	92	82.7	202.1	177.1	201.4	113.3	116.8	99.2		High	High	High	High	High	High	High	High	High
[R].KITIGQSPTEK.[G]	2xTMTpro [K1; K11]; 1xTMTpro [N-Term]	3.25403e-05	0.000210974	1	1	1	Q922D8	Q922D8 [543-553]	1	2114.3	1.405	1.29	1.523	1.454	1.576	1.513	1.957	1.546	2.191	1.675	2.195	1.244	1.228	1.512	64.4	90.4	83	98	93.5	101.4	97.3	126	99.5	141	107.8	141.3	80.1	79	97.3		High	High	High	High	High	High	High	High	High
[K].KLSVSQVVHK.[A]	2xTMTpro [K1; K10]; 1xTMTpro [N-Term]	1.3418e-07	0.000210974	1	1	15	P07759	P07759 [351-360]	1	2037.3	0.843	0.767	0.502	0.481	0.693	0.42	0.417	0.443	0.401	0.417	0.362	0.3	0.28	0.325	196.1	165.2	150.3	98.5	94.2	135.9	82.3	81.7	86.8	78.5	81.8	71	58.9	54.9	63.7		High	High	High	High	High	High	High	High	High
[K].KLSISEQNAQR.[A]	1xTMTpro [K1]; 1xTMTpro [N-Term]	0.000112685	0.000210974	1	1	2	E9Q414	E9Q414 [334-344]	1	1882.1	0.972	0.985	0.457	0.538	0.504	0.511	0.462	0.665	0.726	1.04	0.79	0.87	0.746	0.683	137	133.2	135	62.6	73.7	69.1	70	63.3	91.1	99.4	142.5	108.2	119.2	102.3	93.5		High	High	High	High	High	High	High	High	High
[R].KLSGCSQDCEDLK.[I]	2xCarbamidomethyl [C5; C9]; 2xTMTpro [K1; K13]; 1xTMTpro [N-Term]	0.000416774	0.000210974	1	1	2	Q91ZX7	Q91ZX7 [2949-2961]	1	2452.3	0.747	0.916	0.774	0.684	0.647	0.979	1.144	0.837	1.199	1.002	1.151	0.542	0.465	0.483	119.3	89.2	109.3	92.3	81.6	77.3	116.9	136.5	99.9	143.1	119.5	137.4	64.7	55.5	57.7		High	High	High	High	High	High	High	High	High
[K].KLSFFCLAGYATESGK.[Q]	1xCarbamidomethyl [C6]; 2xTMTpro [K1; K16]; 1xTMTpro [N-Term]	1.52516e-05	0.000210974	1	1	1	Q07968	Q07968 [55-70]	1	2691.5	0.711	0.822	0.672	0.618	0.619	0.502	0.468	0.457	0.47	0.387	0.472	0.329	0.295	0.3	184.7	131.3	151.8	124.1	114.1	114.3	92.7	86.4	84.4	86.8	71.4	87.2	60.7	54.6	55.4		High	High	High	High	High	High	High	High	High
[R].KLQVATANNVSPYIK.[L]	2xTMTpro [K1; K15]; 1xTMTpro [N-Term]	5.2302e-05	0.000210974	1	1	1	E9Q414	E9Q414 [4481-4495]	1	2558.55	0.975	0.869	0.39	0.481	0.521	0.359	0.307	0.477	0.425	0.551	0.344	0.35	0.233	0.234	199.6	194.7	173.5	77.7	96	104	71.6	61.2	95.2	84.8	110	68.7	69.9	46.4	46.6		High	High	High	High	High	High	High	High	High
[R].KIQALQQQADDAEDR.[A]	1xTMTpro [K1]; 1xTMTpro [N-Term]	0.000102053	0.000210974	1	1	1	Q6IRU2	Q6IRU2 [13-27]	1	2337.27																														No Quan Values	High	High	High	High	High	High	High	High	High
[K].KIPITYNNGILFIHTDKPVYTPDQSVK.[I]	3xTMTpro [K1; K17; K27]; 1xTMTpro [N-Term]	5.12941e-06	0.000210974	1	1	3	P06684	P06684 [116-142]	1	4318.5	1.795	1.528	1.685	1.645	1.793	2.175	2.435	1.916	2.092	1.582	1.728	1.172	1.122	1.486	59.6	107	91.1	100.5	98.1	106.9	129.7	145.2	114.3	124.8	94.4	103.1	69.9	66.9	88.6		High	High	High	High	High	High	High	High	High
[K].KIPGFCEGGFQIK.[M]	1xCarbamidomethyl [C6]; 2xTMTpro [K1; K13]; 1xTMTpro [N-Term]	0.000250169	0.000210974	1	1	2	Q9QZI9	Q9QZI9 [67-79]	1	2393.38	0.545	0.686	0.309	0.22	0.673	0.223	0.263	0.306	0.227	0.176	0.225	0.261	0.303	0.259	264.3	143.9	181.2	81.7	58.2	177.9	58.9	69.6	80.8	60.1	46.5	59.5	68.9	80	68.6		High	High	High	High	High	High	High	High	High
[K].KITGVEDIISR.[V]	1xTMTpro [K1]; 1xTMTpro [N-Term]	0.000401902	0.000210974	1	1	2	Q8K182	Q8K182 [412-422]	1	1839.12	1.799	1.519	1.802	1.966	1.792	2.159	2.442	1.856	1.507	1.513	1.332	0.714	0.82	0.715	65.4	117.7	99.3	117.8	128.6	117.2	141.2	159.7	121.4	98.5	99	87.1	46.7	53.6	46.8		High	High	High	High	High	High	High	High	High
[K].KHEEEEAKAER.[E]	2xTMTpro [K1; K8]; 1xTMTpro [N-Term]	0.000260474	0.000210974	1	1	1	Q9R1P0	Q9R1P0 [239-249]	2	2268.28	1.203	1.144	1.821	1.374	1.633	1.282	1.922	1.328	2.127	1.51	2.373	1.419	1.216	1.233	66.4	79.9	76	120.9	91.2	108.5	85.2	127.7	88.2	141.3	100.3	157.6	94.2	80.7	81.9		High	High	High	High	High	High	High	High	High
[K].KGYTQQLAFK.[Q]	2xTMTpro [K1; K10]; 1xTMTpro [N-Term]	3.33337e-05	0.000210974	1	1	10	P01027	P01027 [1051-1060]	1	2096.27	1.181	1.207	1.754	1.603	1.431	1.787	1.884	1.672	2.101	2.015	2.203	1.306	1.324	1.202	63.4	74.8	76.5	111.1	101.6	90.7	113.2	119.4	105.9	133.2	127.7	139.6	82.8	83.9	76.2		High	High	High	High	High	High	High	High	High
[R].KGTVVAEK.[D]	2xTMTpro [K1; K8]; 1xTMTpro [N-Term]	0.000356687	0.000210974	1	1	1	O89053	O89053 [207-214]	1	1744.11	0.57	0.682	0.448	0.423	0.46	0.371	0.414	0.431	0.373	0.388	0.503	0.32	0.335	0.284	214.2	122	146.2	95.9	90.6	98.5	79.6	88.8	92.4	80	83	107.7	68.6	71.8	60.8		High	High	High	High	High	High	High	High	High
[K].KEDLVFIFWAPENAPLK.[S]	2xTMTpro [K1; K17]; 1xTMTpro [N-Term]	6.58447e-07	0.000210974	1	1	2	P18760	P18760 [96-112]	1	2929.7	0.462	0.58	0.374	0.321	0.426	0.249	0.303	0.29	0.33	0.28	0.243	0.41	0.423	0.326	249.3	115.3	144.6	93.2	79.9	106.1	62.2	75.5	72.3	82.3	69.7	60.5	102.3	105.4	81.3		High	High	High	High	High	High	High	High	High
[R].KEDAVLTEK.[V]	2xTMTpro [K1; K9]; 1xTMTpro [N-Term]	0.000231513	0.000210974	1	1	5	Q8BND5	Q8BND5 [382-390]	1	1945.18	0.947	0.868	0.925	1.04	1.05	1.133	1.057	1.103	1.174	1.33	1.047	0.545	0.581	0.604	104.1	98.6	90.4	96.4	108.3	109.3	118	110.1	114.9	122.2	138.5	109.1	56.8	60.5	62.9		High	High	High	High	High	High	High	High	High
[K].KECELPNSVPACVPWSPYLFQPNDR.[C]	2xCarbamidomethyl [C3; C12]; 1xTMTpro [K1]; 1xTMTpro [N-Term]	0.00042933	0.000210974	1	1	3	Q61129	Q61129 [462-486]	1	3611.83	1.179	0.796	0.578	0.971	0.958	1.033	0.9	1.147	1.257	1.304	0.925	0.664	0.533	0.5	109.1	128.7	86.9	63.1	105.9	104.5	112.7	98.3	125.2	137.2	142.3	100.9	72.4	58.1	54.5		High	High	High	High	High	High	High	High	High
[K].KDTSPFSQNMFCSGDPAVQQDACQGDSGGVFAVR.[D]	2xCarbamidomethyl [C12; C23]; 1xTMTpro [K1]; 1xTMTpro [N-Term]	4.00012e-05	0.000210974	1	2	1	Q8CG16	Q8CG16 [630-663]	1	4272																														No Quan Values	Not Found	High	High	High	High	High	High	High	High
[R].KDPSSNDPLTETIR.[K]	1xTMTpro [K1]; 1xTMTpro [N-Term]	3.14283e-06	0.000210974	1	1	4	P28665	P28665 [721-734]	1	2181.2	1.79	1.548	1.329	1.413	1.106	1.653	1.572	1.573	1.108	1.198	1.058	0.54	0.561	0.549	83.3	149.2	129	110.8	117.8	92.2	137.7	131	131.1	92.3	99.8	88.2	45	46.7	45.8		High	High	High	High	High	High	High	High	High
[K].KDPEGLFLQDNIIAEFSVDEK.[G]	2xTMTpro [K1; K21]; 1xTMTpro [N-Term]	3.70444e-08	0.000210974	1	1	3	Q00724	Q00724 [48-68]	1	3319.82	0.828	0.794	0.812	0.73	0.753	0.429	0.376	0.506	0.203	0.225	0.213	0.187	0.113	0.152	204.9	169.7	162.7	166.5	149.6	154.3	87.9	77.1	103.7	41.5	46.1	43.6	38.3	23.1	31.2		High	High	High	High	High	High	High	High	High
[R].KDNTGQIFSVVSNGK.[A]	2xTMTpro [K1; K15]; 1xTMTpro [N-Term]	5.65699e-07	0.000210974	1	1	2	P35441	P35441 [110-124]	1	2506.44	1.169	1.346	1.709	1.2	1.264	1.513	1.424	1.499	1.06	1.111	1.293	0.666	0.924	0.861	83.1	97.2	111.9	142.1	99.8	105.1	125.8	118.4	124.6	88.1	92.4	107.5	55.4	76.8	71.6		High	High	High	High	High	High	High	High	High
[K].KDNEHHVFK.[V]	2xTMTpro [K1; K9]; 1xTMTpro [N-Term]	0.000345017	0.000210974	1	1	7	P04186	P04186 [443-451]	1	2066.2	1.045	0.935	0.975	1.098	1.01	1.151	1.01	1.182	1.143	1.298	1.141	0.724	0.724	0.662	99.4	103.8	92.9	96.9	109.1	100.3	114.4	100.3	117.4	113.5	129	113.3	71.9	71.9	65.7		High	High	High	High	High	High	High	High	High
[K].KEDSCQLNYSEGPCLGMQER.[Y]	2xCarbamidomethyl [C5; C14]; 1xTMTpro [K1]; 1xTMTpro [N-Term]	4.24821e-07	0.000210974	1	1	3	Q07456	Q07456 [226-245]	1	3009.44	1.081	1.167	1.487	1.505	1.152	1.66	1.529	1.638	2.551	2.507	2.26	1.698	1.665	1.369	61.8	66.8	72.1	91.9	93	71.2	102.6	94.5	101.2	157.7	155	139.7	105	102.9	84.6		High	High	High	High	High	High	High	High	High
[R].KDLYANTVLSGGTTMYPGIADR.[M]	1xOxidation [M15]; 1xTMTpro [K1]; 1xTMTpro [N-Term]	5.15377e-07	0.000210974	1	2	4	P60710	P60710 [291-312]	1	2967.57	0.622	0.707	0.613	0.605	0.498	0.609	0.494	0.503	0.434	0.481	0.406	0.326	0.308	0.314	189.4	117.8	133.9	116.1	114.5	94.4	115.3	93.6	95.3	82.2	91.1	76.9	61.7	58.4	59.4		High	High	High	High	High	High	High	High	High
[K].KDFTTTGTAYFEIK.[E]	2xTMTpro [K1; K14]; 1xTMTpro [N-Term]	2.98066e-08	0.000210974	1	1	3	P06684	P06684 [207-220]	1	2534.43	1.79	1.624	1.76	1.84	1.496	2.094	2.326	2.037	1.592	1.75	1.448	1.196	1.052	1.052	62.4	111.6	101.3	109.7	114.7	93.3	130.6	145.1	127	99.3	109.1	90.3	74.5	65.6	65.6		High	High	High	High	High	High	High	High	High
[R].KDFLYLGANVQYMR.[V]	1xTMTpro [K1]; 1xTMTpro [N-Term]	2.61057e-05	0.000210974	1	1	1	Q61805	Q61805 [467-480]	1	2326.29	0.924	0.853	0.903	1.07	0.967	2.037	2.564	1.902	2.902	3.973	2.614	1	1.072	1.372	59.6	55.1	50.9	53.9	63.8	57.7	121.5	152.9	113.4	173.1	236.9	155.9	59.6	63.9	81.8		High	High	High	High	High	High	High	High	High
[R].KDEILGIANNR.[L]	1xTMTpro [K1]; 1xTMTpro [N-Term]	0.000407251	0.000210974	1	1	2	Q8K1B8	Q8K1B8 [565-575]	1	1851.09	0.428	0.533	0.29	0.296	0.36	0.228	0.279	0.264	0.273	0.284	0.302	0.317	0.288	0.273	277	118.6	147.7	80.2	82.1	99.7	63.1	77.3	73.2	75.7	78.5	83.6	87.8	79.8	75.7		High	High	High	High	High	High	High	High	High
[R].KCVFHYVENGDSAYWEK.[V]	1xCarbamidomethyl [C2]; 2xTMTpro [K1; K17]; 1xTMTpro [N-Term]	1.73619e-06	0.000210974	1	1	1	P06909	P06909 [388-404]	1	3044.58	1.354	1.284	2.001	1.743	1.907	2.023	1.424	1.496	1.846	2.31	1.393	1.145	1.542	1.427	62.8	85	80.6	125.6	109.4	119.7	127	89.4	93.9	115.9	145	87.4	71.9	96.8	89.6		High	High	High	High	High	High	High	High	High
[K].KCSYTVEAHCR.[D]	2xCarbamidomethyl [C2; C10]; 1xTMTpro [K1]; 1xTMTpro [N-Term]	1.72069e-05	0.000210974	1	1	3	Q01339	Q01339 [306-316]	1	2019.04	0.849	0.881	0.611	0.639	0.833	0.614	0.551	0.651	0.52	0.592	0.478	0.337	0.314	0.309	163.4	138.8	144	99.8	104.3	136.1	100.4	90	106.4	85	96.8	78.2	55	51.3	50.6		High	High	High	High	High	High	High	High	High
[K].KCQCDELCTYYQSCCADYMEQCKPQVTR.[G]	6xCarbamidomethyl [C2; C4; C8; C14; C15; C22]; 1xOxidation [M19]; 2xTMTpro [K1; K23]; 1xTMTpro [N-Term]	0.000497672	0.000210974	1	1	5	P29788	P29788 [37-64]	1	4610.08	1.302	0.996	1.745	2.033	1.269	1.974	1.822	1.222	1.86	2.301	1.432	1.007	0.795	0.639	70.1	91.3	69.8	122.3	142.5	89	138.4	127.7	85.6	130.4	161.3	100.4	70.6	55.7	44.8		High	High	High	High	High	High	High	High	High
[K].KCQCDELCTYYQSCCADYMEQCKPQVTR.[G]	6xCarbamidomethyl [C2; C4; C8; C14; C15; C22]; 2xTMTpro [K1; K23]; 1xTMTpro [N-Term]	2.96326e-09	0.000210974	1	1	1	P29788	P29788 [37-64]	1	4594.09	1.962	1.781	2.43	3.267	2.336	3.253	3.612	2.384	3.133	3.527	2.209	1.794	1.767	1.32	41.9	82.3	74.7	101.9	137	97.9	136.4	151.4	100	131.3	147.9	92.6	75.2	74.1	55.4		High	High	High	High	High	High	High	High	High
[R].KCEPIAMTVPR.[K]	1xCarbamidomethyl [C2]; 1xTMTpro [K1]; 1xTMTpro [N-Term]	0.00055066	0.000210974	1	1	1	O89053	O89053 [344-354]	1	1910.08	0.548	0.702	0.475	0.385	0.577	0.441	0.548	0.469	0.462	0.437	0.596	0.304	0.338	0.331	197.1	107.9	138.3	93.5	76	113.6	87	107.9	92.4	91	86.1	117.5	60	66.6	65.3		High	High	High	High	High	High	High	High	High
[R].KDLYANTVLSGGTTMYPGIADR.[M]	1xTMTpro [K1]; 1xTMTpro [N-Term]	6.21401e-11	0.000210974	1	2	2	P60710	P60710 [291-312]	1	2951.58	0.707	0.824	0.707	0.583	0.7	0.593	0.621	0.575	0.487	0.48	0.487	0.279	0.29	0.281	174.1	123.1	143.5	123.1	101.6	121.9	103.3	108.1	100.1	84.8	83.6	84.9	48.6	50.5	49		High	High	High	High	High	High	High	High	High
[K].HLSLLTTMSNR.[V]	1xTMTpro [N-Term]	0.000115411	0.000210974	1	1	5	P21614	P21614 [208-218]	0	1576.88	0.871	0.863	0.816	0.713	0.9	0.691	0.632	0.747	0.624	0.593	0.474	0.343	0.364	0.484	148.3	129.2	128	121	105.7	133.5	102.5	93.7	110.7	92.5	87.9	70.3	50.8	54	71.8		High	High	High	High	High	High	High	High	High
[K].KEDSCQLNYSEGPCLGMQER.[Y]	2xCarbamidomethyl [C5; C14]; 1xOxidation [M17]; 1xTMTpro [K1]; 1xTMTpro [N-Term]	2.01613e-07	0.000210974	1	1	9	Q07456	Q07456 [226-245]	1	3025.43	1.066	1.048	1.233	1.319	1.337	1.434	1.086	1.19	2.113	2.102	1.691	0.862	1.065	1.659	74.2	79.1	77.8	91.5	97.9	99.3	106.5	80.6	88.4	156.8	156	125.5	64	79.1	123.2		High	High	High	High	High	High	High	High	High
[R].KEFQEGLNMYFPGVSR.[L]	1xTMTpro [K1]; 1xTMTpro [N-Term]	6.36115e-07	0.000210974	1	1	1	Q03311	Q03311 [377-392]	1	2510.34	1.503	1.324	1.912	1.685	1.66	2.213	1.769	1.97	1.349	1.253	1.283	1.309	1.295	1.303	65.7	98.7	87	125.7	110.7	109.1	145.4	116.3	129.4	88.7	82.3	84.3	86	85.1	85.6		High	High	High	High	High	High	High	High	High
[R].KGTVPTEMSTER.[N]	1xTMTpro [K1]; 1xTMTpro [N-Term]	0.000246822	0.000210974	1	1	1	E9Q414	E9Q414 [196-207]	1	1944.07	1.007	1.081	0.394	0.478	0.418	0.496	0.421	0.658	0.627	1.062	0.766	0.685	0.705	0.625	143.9	145	155.6	56.7	68.8	60.2	71.3	60.6	94.7	90.3	152.9	110.2	98.5	101.5	89.9		High	High	High	High	High	High	High	High	High
[K].KGTGFQLNQLR.[G]	1xTMTpro [K1]; 1xTMTpro [N-Term]	0.000187734	0.000210974	1	1	1	Q9DBD0	Q9DBD0 [122-132]	1	1870.12	0.927	0.996	0.851	1.043	0.754	0.881	0.762	0.932	0.537	0.648	0.657	0.313	0.323	0.237	138.1	128	137.6	117.6	144	104.1	121.7	105.2	128.7	74.2	89.5	90.8	43.3	44.6	32.8		High	High	High	High	High	High	High	High	High
[K].KGTDFQLNQLEGKK.[S]	3xTMTpro [K1; K13; K14]; 1xTMTpro [N-Term]	1.14882e-07	0.000210974	1	1	3	Q921I1	Q921I1 [122-135]	2	2822.69	0.981	0.997	1.048	1.112	1.093	1.108	0.74	0.998	0.79	0.918	0.851	0.321	0.351	0.343	118.6	116.3	118.2	124.3	131.8	129.6	131.4	87.8	118.4	93.7	108.9	100.8	38	41.6	40.7		High	High	High	High	High	High	High	High	High
[K].KGTDFQLNQLEGK.[K]	2xTMTpro [K1; K13]; 1xTMTpro [N-Term]	1.41796e-07	0.000210974	1	1	19	Q921I1	Q921I1 [122-134]	1	2390.39	1.007	0.941	1.161	1.155	1.318	1.043	0.954	1.032	0.955	0.997	0.849	0.474	0.508	0.547	107.6	108.4	101.2	124.9	124.3	141.8	112.2	102.6	111.1	102.8	107.3	91.3	51	54.7	58.9		High	High	High	High	High	High	High	High	High
[K].KGNTALHIAALAGQDEVVR.[E]	1xTMTpro [K1]; 1xTMTpro [N-Term]	0.00042092	0.000210974	1	1	1	Q02357	Q02357 [73-91]	1	2571.49	0.632	1.11	0.568	0.71	0.808	0.46	0.303	0.598	0.512	0.59	0.743	1.055	0.613	0.836	142.4	89.9	158.1	80.9	101.1	115	65.5	43.1	85.1	72.8	84	105.7	150.1	87.3	119		High	High	High	High	High	High	High	High	High
[K].KGICVADPYEIR.[V]	1xCarbamidomethyl [C4]; 1xTMTpro [K1]; 1xTMTpro [N-Term]	2.01624e-05	0.000210974	1	1	3	P01027	P01027 [813-824]	1	2029.14	1.265	1.184	1.802	1.777	1.471	2.161	2.008	1.788	1.962	2.042	1.702	1.128	1.158	1.147	63.6	80.4	75.3	114.6	113	93.5	137.4	127.7	113.7	124.7	129.8	108.2	71.7	73.6	72.9		High	High	High	High	High	High	High	High	High
[K].KGHVSFKPSLDQQR.[S]	2xTMTpro [K1; K7]; 1xTMTpro [N-Term]	6.47091e-05	0.000210974	1	1	5	Q61704	Q61704 [221-234]	1	2539.49	1.215	1.174	1.198	1.379	1.707	1.626	1.403	1.441	2.917	3.063	2.104	1.625	1.508	2.132	58.8	71.5	69.1	70.5	81.2	100.4	95.7	82.6	84.8	171.6	180.2	123.8	95.6	88.7	125.5		High	High	High	High	High	High	High	High	High
[R].KGGETSEMYLIQPDTSIKPYR.[V]	1xOxidation [M8]; 2xTMTpro [K1; K18]; 1xTMTpro [N-Term]	2.47989e-07	0.000210974	1	1	17	Q8K0E8	Q8K0E8 [237-257]	1	3341.82	0.834	0.844	1.016	1.615	1.194	0.893	0.869	0.94	0.833	2.612	0.909	14.681	13.816	12.589	27.4	22.9	23.2	27.9	44.3	32.8	24.5	23.9	25.8	22.9	71.7	24.9	403	379.2	345.6		High	High	High	High	High	High	High	High	High
[R].KEEPPSLRPAPPPISGGGYR.[A]	1xTMTpro [K1]; 1xTMTpro [N-Term]	5.62138e-05	0.000210974	1	1	6	Q8K0E8	Q8K0E8 [43-62]	1	2713.53	0.605	0.782	1.021	1.334	1.094	0.793	0.887	0.83	0.688	2.385	0.652	18.892	17.392	16.419	23.2	14	18.1	23.7	30.9	25.3	18.4	20.5	19.2	15.9	55.2	15.1	437.5	402.8	380.2		High	High	High	High	High	High	High	High	High
[R].KGGETSEMYLIQPDTSIKPYR.[V]	2xTMTpro [K1; K18]; 1xTMTpro [N-Term]	2.47653e-09	0.000210974	1	1	16	Q8K0E8	Q8K0E8 [237-257]	1	3325.83	1.139	1.2	1.517	1.627	1.475	1.263	1.626	1.271	1.758	2.361	2.171	14.592	12.823	13.598	25.2	28.7	30.3	38.3	41.1	37.2	31.9	41	32.1	44.4	59.6	54.8	368.4	323.7	343.3		High	High	High	High	High	High	High	High	High
[K].KGFGNIATNEDAK.[K]	2xTMTpro [K1; K13]; 1xTMTpro [N-Term]	5.35749e-05	0.000210974	1	1	3	Q8K0E8	Q8K0E8 [291-303]	1	2277.3	0.897	0.88	1.03	1.032	0.966	0.677	0.552	0.818	0.458	0.854	0.561	4.395	3.931	3.529	69.5	62.3	61.2	71.6	71.7	67.1	47	38.4	56.9	31.9	59.4	39	305.5	273.3	245.3		High	High	High	High	High	High	High	High	High
[R].KFSSSTFEQVNQLVK.[E]	2xTMTpro [K1; K15]; 1xTMTpro [N-Term]	3.34364e-09	0.000210974	1	1	8	P21614	P21614 [51-65]	1	2654.53	0.792	0.87	0.711	0.719	0.682	0.685	0.608	0.76	0.535	0.595	0.581	0.404	0.454	0.328	154.2	122.2	134.2	109.6	110.9	105.2	105.6	93.8	117.2	82.5	91.8	89.7	62.3	70.1	50.6		High	High	High	High	High	High	High	High	High
[K].KFKDAPDGPTVVLTVDGR.[L]	2xTMTpro [K1; K3]; 1xTMTpro [N-Term]	1.63964e-05	0.000210974	1	1	1	Q80YC5	Q80YC5 [28-45]	2	2827.65	0.946	1.144	1.153	1.158	1.145	1.258	1.135	1.169	0.591	0.619	0.549	0.276	0.355	0.3	117.2	110.9	134.1	135.1	135.8	134.2	147.4	133.1	137	69.3	72.6	64.3	32.3	41.6	35.1		High	High	High	High	High	High	High	High	High
[KR].KFDQLLAEEK.[NTAG]	2xTMTpro [K1; K10]; 1xTMTpro [N-Term]	1.16156e-05	0.000210974	1	4	1	Q8VDD5	Q8VDD5 [1445-1454]	1	2133.27	0.749	0.836	0.644	0.609	0.742	0.455	0.526	0.491	0.441	0.529	0.454	0.325	0.198	0.345	179.7	134.7	150.4	115.8	109.5	133.3	81.7	94.6	88.3	79.3	95.1	81.6	58.5	35.6	62		High	High	High	High	High	High	High	High	High
[K].KESFEETLDPFSSK.[K]	2xTMTpro [K1; K14]; 1xTMTpro [N-Term]	0.00056704	0.000210974	1	1	2	Q8BH61	Q8BH61 [571-584]	1	2556.4	0.813	0.804	0.643	1.171	0.727	0.563	0.679	0.599	0.394	0.429	0.389	1.977	1.402	1.618	113.6	92.3	91.3	73	133	82.6	63.9	77.1	68	44.7	48.7	44.2	224.5	159.2	183.8		High	High	High	High	High	High	High	High	High
[K].KELEEQLGPVAEETR.[A]	1xTMTpro [K1]; 1xTMTpro [N-Term]	0.000379908	0.000210974	1	1	2	P08226	P08226 [86-100]	1	2336.3	0.862	0.796	1.094	0.879	1.001	0.759	0.853	0.807	1.039	0.835	1.006	0.678	0.659	0.718	115.5	99.6	92	126.3	101.5	115.6	87.6	98.5	93.3	120	96.4	116.2	78.3	76.2	82.9		High	High	High	High	High	High	High	High	High
[R].KEGGLGPLNIPLLADVTK.[S]	2xTMTpro [K1; K18]; 1xTMTpro [N-Term]	3.64489e-09	0.000210974	1	1	2	Q61171	Q61171 [92-109]	1	2747.69	0.663	0.825	0.664	0.825	0.664	0.631	0.57	0.654	0.589	0.629	0.596	0.962	0.899	0.842	136.2	90.4	112.4	90.4	112.3	90.4	85.9	77.7	89.1	80.2	85.7	81.1	131	122.4	114.7		High	High	High	High	High	High	High	High	High
[R].KEFVCTVTHR.[D]	1xCarbamidomethyl [C5]; 1xTMTpro [K1]; 1xTMTpro [N-Term]	0.000467646	0.000210974	1	1	6	P01872	P01872 [300-309]	1	1885.06	1.124	1.191	1.403	1.174	1.295	1.527	2.185	1.377	2.738	1.946	2.346	2.238	2.226	2.181	57.8	65	68.8	81.1	67.9	74.8	88.3	126.3	79.6	158.2	112.5	135.6	129.3	128.7	126.1		High	High	High	High	High	High	High	High	High
[K].KGFGNIATNEDAKK.[Y]	3xTMTpro [K1; K13; K14]; 1xTMTpro [N-Term]	1.25665e-07	0.000210974	1	1	2	Q8K0E8	Q8K0E8 [291-304]	2	2709.6	0.429	0.399	1.828	3.681	2.452	1.117	0.593	0.741	0.01	13.344	1.916	95.098	90.876	74.723	5.2	2.2	2.1	9.5	19.2	12.8	5.8	3.1	3.9		69.5	10	495	473	388.9		High	High	High	High	High	High	High	High	High
[R].KNLFDELVLDK.[D]	2xTMTpro [K1; K11]; 1xTMTpro [N-Term]	3.44187e-07	0.000210974	1	1	5	P28665	P28665 [71-81]	1	2246.36	1.255	1.086	0.891	0.959	0.827	1.028	0.964	0.999	0.748	0.749	0.635	0.384	0.385	0.384	122	153.1	132.6	108.7	117	100.9	125.4	117.6	121.8	91.3	91.4	77.5	46.9	47	46.8		High	High	High	High	High	High	High	High	High
[R].HIQLHDLDFQIR.[K]	1xTMTpro [N-Term]	1.74458e-05	0.000210974	1	1	5	Q61805	Q61805 [455-466]	0	1839.02	0.993	1.063	0.987	0.981	1.276	1.11	1.217	1.059	1.139	1.46	1.21	0.82	0.742	0.681	95.3	94.7	101.3	94.1	93.5	121.6	105.8	116	100.9	108.5	139.2	115.3	78.2	70.7	64.9		High	High	High	High	High	High	High	High	High
[K].HLIVTPAGCGEQNMIGMTPTVIAVHYLDQTEQWEK.[F]	1xCarbamidomethyl [C9]; 1xTMTpro [K35]; 1xTMTpro [N-Term]	1.47436e-08	0.000210974	1	1	10	P01027	P01027 [1002-1036]	0	4575.33	1.518	1.054	1.156	1.348	1.494	1.225	1.431	1.31	1.144	1.536	1.284	1.468	1.598	1.665	74.1	112.6	78.1	85.7	100	110.8	90.8	106.1	97.1	84.9	113.9	95.2	108.9	118.5	123.4		High	High	High	High	High	High	High	High	High
[K].GTDFQLNQLEGK.[K]	1xTMTpro [K12]; 1xTMTpro [N-Term]	9.89341e-07	0.000210974	1	1	14	Q921I1	Q921I1 [123-134]	0	1958.08	1.036	0.906	1.28	1.192	1.295	1.062	0.956	1.055	0.917	1.093	0.847	0.565	0.53	0.618	104.5	108.3	94.7	133.8	124.6	135.4	111	99.9	110.3	95.8	114.2	88.5	59	55.4	64.6		High	High	High	High	High	High	High	High	High
[K].GTCEMGILQVPWMK.[K]	1xCarbamidomethyl [C3]; 1xTMTpro [K14]; 1xTMTpro [N-Term]	6.56033e-05	0.000210974	1	1	1	P28798	P28798 [331-344]	0	2258.2																														No Quan Values	High	High	High	High	High	High	High	High	High
[K].GSYTYFAPSNEAWENLDSDIR.[R]	1xTMTpro [N-Term]	0.000158974	0.000210974	1	1	1	Q62009	Q62009 [132-152]	0	2739.29																														No Quan Values	High	High	High	High	High	High	High	Not Found	High
[R].GSYNLQDLLAEDK.[L]	1xTMTpro [K13]; 1xTMTpro [N-Term]	1.38962e-05	0.000210974	1	1	2	P11859	P11859 [379-391]	0	2074.13	0.944	0.845	0.657	0.706	0.7	0.628	0.546	0.596	0.677	0.617	0.617	0.417	0.422	0.42	153.2	144.6	129.5	100.6	108.1	107.3	96.2	83.6	91.3	103.7	94.6	94.5	63.8	64.6	64.3		High	High	High	High	High	High	High	High	High
[K].GSWGSVCDDNWGEKEDQVVCK.[Q]	2xCarbamidomethyl [C7; C20]; 2xTMTpro [K14; K21]; 1xTMTpro [N-Term]	5.99071e-09	0.000210974	1	1	7	Q9QWK4	Q9QWK4 [265-285]	1	3367.65	1.194	1.293	1.368	1.234	1.787	1.6	2.261	1.702	3.034	2.168	3.11	2.37	2.293	2.478	51.9	62	67.1	71	64.1	92.8	83.1	117.4	88.3	157.5	112.5	161.5	123	119.1	128.7		High	High	High	High	High	High	High	High	High
[K].GSWACCQLPHAVCCEDR.[Q]	4xCarbamidomethyl [C5; C6; C13; C14]; 1xTMTpro [N-Term]	6.12518e-05	0.000210974	1	1	1	P28798	P28798 [460-476]	0	2410.05																														No Quan Values	High	High	High	High	High	High	High	High	High
[K].GSVVMGPWVEGSVVTR.[E]	1xTMTpro [N-Term]	5.05356e-05	0.000210974	1	1	3	Q9CQW3	Q9CQW3 [343-358]	0	1964.06	1.039	0.794	0.744	0.851	0.979	0.984	0.993	1.137	1.075	1.175	1.2	0.603	0.568	0.718	108.2	112.4	86	80.5	92.1	105.9	106.5	107.5	123.1	116.3	127.1	129.9	65.3	61.4	77.7		High	High	High	High	High	High	High	High	High
[K].GSVHQNFDDFTFVTGK.[I]	1xTMTpro [K16]; 1xTMTpro [N-Term]	2.42009e-05	0.000210974	1	1	1	Q60963	Q60963 [347-362]	0	2407.25	1.171	0.86	0.673	0.7	0.662	1.217	0.848	0.97	1.101	1.913	1.295	0.834	0.626	0.873	101.7	119.2	87.5	68.5	71.2	67.3	123.9	86.3	98.7	112	194.6	131.7	84.8	63.7	88.8		High	High	High	High	High	High	High	High	High
[R].GSTVFEELPNK.[A]	1xTMTpro [K11]; 1xTMTpro [N-Term]	0.00036146	0.000210974	1	1	1	P08071	P08071 [229-239]	0	1829.03	1.273	1.359	1.09	1.244	1.294	1.44	1.403	1.582	1.368	1.397	1.186	0.827	0.812	0.762	83.2	105.9	113	90.7	103.5	107.6	119.7	116.7	131.6	113.8	116.1	98.6	68.8	67.5	63.3		High	High	High	High	High	High	High	High	High
[R].GSTQYLENLGFNMSK.[M]	1xTMTpro [K15]; 1xTMTpro [N-Term]	3.50967e-06	0.000210974	1	1	4	Q06770	Q06770 [78-92]	0	2297.21	0.755	0.796	1.011	1.274	1.1	0.775	0.522	0.958	0.265	0.359	0.293	0.158	0.133	0.105	157.8	119.1	125.7	159.5	201	173.6	122.3	82.4	151.2	41.8	56.7	46.3	25	21	16.6		High	High	High	High	High	High	High	High	High
[K].GSTLTSPCQDFGK.[R]	1xCarbamidomethyl [C8]; 1xTMTpro [K13]; 1xTMTpro [N-Term]	0.000470724	0.000210974	1	1	1	Q9JHK5	Q9JHK5 [52-64]	0	2006.05	0.519	0.575	0.517	0.425	0.522	0.311	0.395	0.349	0.424	0.327	0.389	0.551	0.367	0.701	203.5	105.6	117	105.2	86.5	106.3	63.2	80.3	71.1	86.2	66.6	79.1	112	74.8	142.6		High	High	High	High	High	High	High	High	High
[R].GSSFMELEGDPGQQPSK.[V]	1xTMTpro [K17]; 1xTMTpro [N-Term]	0.000360261	0.000210974	1	1	1	Q3V2D2	Q3V2D2 [74-90]	0	2402.22	1.285	1.505	0.857	0.759	1.056	0.821	0.748	0.998	0.745	0.949	1.115	0.602	0.678	0.402	111	142.6	167	95.1	84.2	117.2	91.1	83	110.7	82.6	105.3	123.7	66.8	75.2	44.6		High	High	High	High	High	High	High	High	High
[R].GSQAQPDSPSAQLALIAASQSFLQPGGK.[M]	1xTMTpro [K28]; 1xTMTpro [N-Term]	5.23668e-06	0.000210974	1	1	5	P26039	P26039 [972-999]	0	3362.82	0.95	0.731	0.604	0.529	0.759	0.481	0.624	0.461	0.611	0.589	0.602	0.475	0.422	0.533	160	152.1	117	96.7	84.7	121.5	77	99.9	73.8	97.8	94.2	96.3	76	67.5	85.3		High	High	High	High	High	High	High	High	High
[R].GSPEATPELVMDTLK.[L]	1xTMTpro [K15]; 1xTMTpro [N-Term]	0.000175426	0.000210974	1	1	1	Q8BND5	Q8BND5 [558-572]	0	2196.21																														No Quan Values	High	High	High	High	High	High	High	High	High
[K].GSPDQPQALPLPEQAQEQAQEQAQEQVQPKPLES.[-]	1xTMTpro [K30]; 1xTMTpro [N-Term]	0.000368734	0.000210974	1	1	5	P06728	P06728 [362-395]	0	4332.22	0.946	0.86	0.983	0.897	0.988	0.756	0.676	0.808	0.775	0.808	0.677	1.011	1.021	0.945	114.1	107.9	98.1	112.1	102.3	112.7	86.2	77.1	92.2	88.3	92.2	77.2	115.3	116.5	107.8		High	High	High	High	High	High	High	High	High
[R].GSPAVDVAVK.[V]	1xTMTpro [K10]; 1xTMTpro [N-Term]	0.000152619	0.000210974	1	1	11	P07309	P07309 [42-51]	0	1550.94	0.809	0.687	1.175	0.906	1.024	0.552	0.482	0.552	0.275	0.285	0.222	0.113	0.104	0.135	180.3	145.9	123.8	211.8	163.4	184.6	99.5	86.9	99.6	49.6	51.3	40.1	20.3	18.7	24.3		High	High	High	High	High	High	High	High	High
[K].GSNDAYHSR.[A]	1xTMTpro [N-Term]	0.000599292	0.000210974	1	1	1	P21460	P21460 [57-65]	0	1310.64	0.782	0.613	0.667	0.274	0.726	0.512	0.236	0.415	0.619	0.448	0.44	0.3	0.234	0.364	196.6	153.8	120.6	131.1	53.9	142.7	100.6	46.4	81.5	121.8	88	86.4	59.1	46	71.6		High	High	High	High	High	High	High	High	High
[R].GTEAVSGTLSEIIAYSMPPAIK.[V]	1xTMTpro [K22]; 1xTMTpro [N-Term]	0.000160059	0.000210974	1	1	1	Q8R121	Q8R121 [398-419]	0	2843.57																														No Quan Values	High	Not Found	Not Found	High	High	High	High	High	High
[K].GTEFAESADAALQSDPALQDAGDTSK.[K]	1xTMTpro [K26]; 1xTMTpro [N-Term]	5.39442e-05	0.000210974	1	1	2	Q78HU7	Q78HU7 [65-90]	0	3203.58																														No Quan Values	High	High	High	High	High	High	High	High	High
[K].GTFASLSELHCDK.[L]	1xCarbamidomethyl [C11]; 1xTMTpro [K13]; 1xTMTpro [N-Term]	8.08823e-09	0.000210974	2	2	10	P02088; P02089	P02088 [84-96]; P02089 [84-96]	0	2073.09	1.072	0.973	1.146	1.238	1.61	1.106	0.919	0.922	1.038	1.049	0.754	2.273	1.854	3.46	73.5	78.7	71.5	84.2	91	118.3	81.3	67.5	67.7	76.3	77.1	55.4	167	136.2	254.3	Shared	High	High	High	High	High	High	High	High	High
[K].GTFASLSELHCDKLHVDPENFR.[L]	1xCarbamidomethyl [C11]; 1xTMTpro [K13]; 1xTMTpro [N-Term]	8.22038e-08	0.000210974	2	2	6	P02088; P02089	P02088 [84-105]; P02089 [84-105]	1	3180.64	1.057	0.902	1.041	1.033	1.38	0.873	0.82	0.777	0.777	0.901	0.607	1.392	1.19	2.199	94	99.4	84.9	97.9	97.1	129.8	82.1	77.2	73.1	73.1	84.7	57.1	131	111.9	206.8	Shared	High	High	High	High	High	High	High	High	High
[K].GTYQNNELK.[H]	1xTMTpro [K9]; 1xTMTpro [N-Term]	0.000162801	0.000210974	1	1	4	E9Q414	E9Q414 [1829-1837]	0	1674.93	0.955	0.931	0.439	0.512	0.562	0.465	0.446	0.586	0.541	0.866	0.501	0.662	0.564	0.653	154.9	148	144.2	68	79.3	87.1	72.1	69.1	90.7	83.9	134.1	77.5	102.5	87.4	101.2		High	High	High	High	High	High	High	High	High
[K].GTYIPVPVVK.[E]	1xTMTpro [K10]; 1xTMTpro [N-Term]	0.000517573	0.000210974	1	1	4	Q8BH61	Q8BH61 [115-124]	0	1681.05	0.967	0.889	0.847	1.285	0.882	0.627	0.809	0.699	0.569	0.652	0.563	2.104	1.811	2.078	95	91.9	84.5	80.5	122.1	83.8	59.6	76.9	66.4	54.1	62	53.5	200	172.1	197.5		High	High	High	High	High	High	High	High	High
[K].GTVYNYMTSGTK.[F]	1xOxidation [M7]; 1xTMTpro [K12]; 1xTMTpro [N-Term]	0.000425105	0.000210974	1	1	6	P06684	P06684 [847-858]	0	1946.02	1.526	1.35	1.433	1.531	1.454	1.56	1.608	1.533	1.192	1.304	1.072	0.698	0.682	0.788	80.1	122.2	108.1	114.8	122.6	116.4	125	128.8	122.8	95.4	104.5	85.9	55.9	54.6	63.1		High	High	High	High	High	High	High	High	High
[K].GTVYNYMTSGTK.[F]	1xTMTpro [K12]; 1xTMTpro [N-Term]	1.26611e-05	0.000210974	1	1	4	P06684	P06684 [847-858]	0	1930.02	1.767	1.436	1.589	1.615	1.475	1.822	2.09	1.762	1.488	1.319	1.175	0.868	0.849	0.87	71	125.5	102	112.8	114.7	104.7	129.4	148.4	125.1	105.6	93.6	83.5	61.6	60.3	61.8		High	High	High	High	High	High	High	High	High
[R].GTVSVTVSGK.[T]	1xTMTpro [K10]; 1xTMTpro [N-Term]	1.45331e-05	0.000210974	1	1	17	P20918	P20918 [285-294]	0	1542.93	1.164	1.085	1.041	1.151	1.196	1.163	1.129	1.134	0.913	1.067	0.891	0.694	0.618	0.821	99.6	115.9	108	103.7	114.6	119.1	115.8	112.4	112.9	90.9	106.2	88.7	69.1	61.5	81.7		High	High	High	High	High	High	High	High	High
[K].GTVSGTLIGLEFIR.[K]	1xTMTpro [N-Term]	9.40105e-05	0.000210974	1	1	1	Q80W65	Q80W65 [262-275]	0	1767.03																														No Quan Values	High	High	High	High	High	High	High	High	High
[K].GTTAVLTEK.[V]	1xTMTpro [K9]; 1xTMTpro [N-Term]	0.000373661	0.000210974	1	1	6	P70195	P70195 [250-258]	0	1527.92	1.491	1.518	2.515	1.887	2.39	1.661	2.541	1.723	2.661	1.78	2.861	2.088	2.142	2.004	49.6	73.9	75.2	124.7	93.5	118.5	82.3	126	85.4	131.9	88.3	141.8	103.5	106.1	99.3		High	High	High	High	High	High	High	High	High
[R].GTSSTTITGK.[K]	1xTMTpro [K10]; 1xTMTpro [N-Term]	2.16006e-05	0.000210974	1	1	6	P20918	P20918 [387-396]	0	1560.91	1.127	1.057	0.922	1.121	0.918	1.103	0.971	1.085	0.749	0.894	0.693	0.612	0.552	0.567	112.2	126.4	118.6	103.5	125.8	103	123.7	108.9	121.7	84.1	100.3	77.7	68.7	62	63.6		High	High	High	High	High	High	High	High	High
[K].GSLVPASNANLQAAQDFVR.[R]	1xTMTpro [N-Term]	1.25364e-08	0.000210974	1	1	4	Q61702	Q61702 [339-357]	0	2262.22	1.023	1.264	1.132	1.1	1.211	1.046	1.22	1.125	0.847	0.89	0.849	0.433	0.399	0.495	106.9	109.3	135.1	121	117.6	129.4	111.8	130.4	120.2	90.5	95.1	90.8	46.3	42.6	52.9		High	High	High	High	High	High	High	High	High
[K].GTSQNDPNWVVR.[H]	1xTMTpro [N-Term]	0.00012106	0.000210974	1	1	3	P35441	P35441 [969-980]	0	1676.87	1.736	1.637	1.918	1.847	1.839	1.734	1.585	1.72	1.244	1.508	1.223	1.521	1.309	1.54	64.2	111.4	105.1	123.2	118.6	118.1	111.4	101.8	110.5	79.9	96.8	78.5	97.7	84	98.9		High	High	High	High	High	High	High	High	High
[R].GTLSVVAVYHAK.[L]	1xTMTpro [K12]; 1xTMTpro [N-Term]	5.8215e-08	0.000210974	1	1	10	P01027	P01027 [1340-1351]	0	1853.11	1.246	1.226	1.475	1.429	1.902	1.646	1.485	1.443	1.666	1.616	1.411	1.329	1.168	1.496	69.6	86.8	85.4	102.8	99.5	132.5	114.6	103.4	100.5	116	112.5	98.2	92.6	81.3	104.2		High	High	High	High	High	High	High	High	High
[K].GTLQHCDFNVEYNEDGLFK.[G]	1xCarbamidomethyl [C6]; 1xTMTpro [K19]; 1xTMTpro [N-Term]	5.41458e-08	0.000210974	1	1	3	E9Q414	E9Q414 [3912-3930]	0	2894.43	1.347	1.299	0.552	0.627	0.891	0.536	0.497	0.662	0.663	1.085	0.659	2.083	1.862	1.888	95.9	129.1	124.5	52.9	60.1	85.4	51.3	47.6	63.5	63.5	104	63.2	199.6	178.4	180.9		High	High	High	High	High	High	High	High	High
[R].GTLHEENTCSR.[Y]	1xCarbamidomethyl [C9]; 1xTMTpro [N-Term]	9.99809e-05	0.000210974	1	1	2	O54890	O54890 [648-658]	0	1607.78	0.453	0.58	0.202	0.177	0.419	0.276	0.205	0.192	0.216	0.097	0.292	0.418	0.399	0.514	275.8	124.8	159.9	55.6	48.7	115.7	76.1	56.5	52.9	59.7	26.7	80.6	115.2	110	141.7		High	High	High	High	High	High	High	High	High
[K].GTGTDEDALIEILTTR.[S]	1xTMTpro [N-Term]	2.22808e-05	0.000210974	1	1	2	O35639	O35639 [105-120]	0	2009.07	1.34	0.795	1.436	1.049	1.129	1.026	1.014	1.188	0.872	0.999	1.028	0.663	0.611	1.2	97.7	130.9	77.7	140.3	102.5	110.3	100.2	99	116.1	85.3	97.6	100.4	64.8	59.7	117.2		High	High	High	High	High	High	High	High	High
[R].GTGGVDTAAVGAVFDISNADR.[L]	1xTMTpro [N-Term]	3.10992e-09	0.000210974	1	1	1	P07310	P07310 [321-341]	0	2297.17	0.803	0.724	0.95	0.683	0.683	0.949	0.711	0.654	0.873	0.628	0.727	0.756	0.483	0.615	133.4	107.2	96.7	126.8	91.1	91.2	126.7	94.9	87.3	116.5	83.8	96.9	100.9	64.5	82.1		High	High	High	High	High	High	High	High	High
[R].GTGFLSIEPLDPR.[S]	1xTMTpro [N-Term]	3.14394e-05	0.000210974	1	1	8	P01029	P01029 [466-478]	0	1705.94	1.607	1.41	2.065	2.111	1.976	3.24	3.542	2.972	2.754	2.936	2.527	1.243	1.072	1.182	47.4	76.2	66.9	97.9	100.1	93.7	153.6	167.9	140.9	130.6	139.2	119.8	58.9	50.8	56.1		High	High	High	High	High	High	High	High	High
[K].GTFDVECLTTDHYTGGMK.[Q]	1xCarbamidomethyl [C7]; 1xOxidation [M17]; 1xTMTpro [K18]; 1xTMTpro [N-Term]	5.76758e-09	0.000210974	1	1	4	Q61147	Q61147 [688-705]	0	2656.29	1.667	1.087	1.558	1.519	2.49	1.842	1.547	1.523	2.79	2.863	1.527	1.553	1.201	2.554	56.1	93.6	61	87.5	85.3	139.8	103.4	86.8	85.5	156.6	160.7	85.7	87.2	67.4	143.4		High	High	High	High	High	High	High	High	High
[K].GTFDVECLTTDHYTGGMK.[Q]	1xCarbamidomethyl [C7]; 1xTMTpro [K18]; 1xTMTpro [N-Term]	9.44393e-12	0.000210974	1	1	3	Q61147	Q61147 [688-705]	0	2640.29	1.595	1.077	1.698	1.526	2.571	2.001	1.834	1.707	2.876	2.723	1.385	2.07	1.416	3.029	52.6	83.9	56.7	89.4	80.3	135.3	105.3	96.5	89.8	151.3	143.3	72.9	108.9	74.5	159.4		High	High	High	High	High	High	High	High	High
[K].GTLTEDGTQK.[M]	1xTMTpro [K10]; 1xTMTpro [N-Term]	3.64533e-05	0.000210974	1	1	2	O88783	O88783 [195-204]	0	1657.93	1.03	0.947	0.816	0.962	0.945	0.932	0.898	1.035	1.049	1.004	0.973	0.708	0.704	0.721	109.3	112.6	103.5	89.2	105.2	103.2	101.8	98.2	113.1	114.6	109.7	106.4	77.3	77	78.8		High	High	High	High	High	High	High	High	High
[R].GVAALTSDPAVQAIVLDTASDVLDK.[A]	1xTMTpro [K25]; 1xTMTpro [N-Term]	5.59873e-07	0.000210974	1	1	1	P26039	P26039 [1137-1161]	0	3077.72	0.84	1.024	1.009	0.753	0.822	0.601	0.737	0.513	0.747	0.633	0.662	0.553	0.629	0.563	135.3	113.6	138.6	136.5	101.9	111.2	81.3	99.7	69.4	101	85.6	89.5	74.9	85.1	76.2		High	High	High	High	High	High	High	High	High
[K].GSITCTYYGWSDTPSCYER.[E]	2xCarbamidomethyl [C5; C16]; 1xTMTpro [N-Term]	1.94775e-07	0.000210974	1	1	5	P06909	P06909 [549-567]	0	2607.15	1.385	1.095	1.312	1.403	1.353	1.632	1.737	1.437	1.557	2.085	1.335	1.485	1.245	1.275	70.3	97.4	77	92.2	98.6	95.1	114.7	122.1	101	109.5	146.6	93.9	104.4	87.5	89.6		High	High	High	High	High	High	High	High	High
[K].GSLPGSQSSQK.[S]	1xTMTpro [K11]; 1xTMTpro [N-Term]	9.17853e-05	0.000210974	1	1	2	B2RPV6	B2RPV6 [933-943]	0	1683.95	1.164	0.94	1.054	0.934	1.009	1.295	1.336	1.077	1.555	1.418	1.457	1.541	1.468	1.858	78.5	91.4	73.8	82.8	73.4	79.2	101.7	104.8	84.5	122.1	111.3	114.4	121	115.2	145.9		High	High	High	High	High	High	High	High	High
[K].GQEMCADYSENTFTEYK.[K]	1xCarbamidomethyl [C5]; 1xOxidation [M4]; 1xTMTpro [K17]; 1xTMTpro [N-Term]	3.37135e-07	0.000210974	1	1	11	P21614	P21614 [403-419]	0	2697.23	0.927	0.903	0.916	0.903	0.969	0.879	0.771	0.846	0.777	0.866	0.622	0.646	0.603	0.683	121.9	112.9	110	111.7	110	118	107.1	94	103	94.7	105.6	75.8	78.7	73.5	83.2		High	High	High	High	High	High	High	High	High
[K].GQEMCADYSENTFTEYK.[K]	1xCarbamidomethyl [C5]; 1xTMTpro [K17]; 1xTMTpro [N-Term]	3.26826e-07	0.000210974	1	1	4	P21614	P21614 [403-419]	0	2681.24	1.188	1.083	1.237	1.16	1.353	1.138	1.232	1.078	1.359	1.072	1.124	0.887	0.871	1.549	86.6	102.8	93.7	107	100.4	117.1	98.5	106.6	93.3	117.6	92.8	97.3	76.8	75.3	134.1		High	High	High	High	High	High	High	High	High
[R].GQAGTTQSGAPCQR.[W]	1xCarbamidomethyl [C12]; 1xTMTpro [N-Term]	3.95127e-07	0.000210974	1	1	5	Q80YC5	Q80YC5 [227-240]	0	1722.85	1.06	1.006	1.126	1.159	1.24	1.189	1.308	1.148	0.564	0.754	0.505	0.81	0.796	0.681	104.6	110.9	105.2	117.7	121.2	129.6	124.3	136.8	120	59	78.9	52.8	84.7	83.2	71.2		High	High	High	High	High	High	High	High	High
[K].GPWCYTTDPSVR.[W]	1xCarbamidomethyl [C4]; 1xTMTpro [N-Term]	3.55858e-05	0.000210974	1	1	3	P20918	P20918 [434-445]	0	1742.85	1.17	1.219	1.503	1.318	1.393	1.507	1.488	1.347	1.272	1.353	1.048	0.838	0.933	1.022	81.5	95.3	99.4	122.4	107.4	113.5	122.8	121.3	109.7	103.6	110.2	85.4	68.3	76	83.3		High	High	High	High	High	High	High	High	High
[K].GPVTDVAYSHDGAFLAVCDASK.[V]	1xCarbamidomethyl [C18]; 1xTMTpro [K22]; 1xTMTpro [N-Term]	1.21112e-08	0.000210974	1	1	2	O88342	O88342 [490-511]	0	2888.47	0.69	0.646	0.628	0.634	0.695	0.453	0.565	0.543	0.485	0.448	0.519	0.435	0.487	0.506	171.7	118.4	111	107.8	108.9	119.4	77.8	97	93.2	83.4	76.9	89.2	74.8	83.7	86.9		High	High	High	High	High	High	High	High	High
[K].GPVGLAIDFPESK.[L]	1xTMTpro [K13]; 1xTMTpro [N-Term]	2.62668e-06	0.000210974	1	1	2	Q91ZX7	Q91ZX7 [1744-1756]	0	1938.12	0.807	0.828	0.775	0.644	0.799	0.835	1.264	0.784	1.427	1.125	1.131	0.491	0.512	0.512	116	93.6	96	89.9	74.7	92.6	96.8	146.6	90.9	165.5	130.5	131.2	57	59.3	59.4		High	High	High	High	High	High	High	High	High
[R].GPTIKPCPPCK.[C]	2xCarbamidomethyl [C7; C10]; 2xTMTpro [K5; K11]; 1xTMTpro [N-Term]	0.000175426	0.000210974	1	3	10	P01865	P01865 [100-110]	0	2167.25	1.494	1.718	1.206	1.643	1.309	1.575	0.701	1.414	0.532	0.822	0.541	0.845	0.789	0.904	90.9	135.9	156.2	109.7	149.4	119.1	143.3	63.8	128.6	48.4	74.8	49.2	76.8	71.7	82.3		High	High	High	High	High	High	High	High	High
[K].GPTHEFSK.[R]	1xTMTpro [K8]; 1xTMTpro [N-Term]	0.000291958	0.000210974	2	2	8	P28665; P28666	P28665 [109-116]; P28666 [109-116]	0	1510.85	1.831	1.378	1.37	1.242	1.613	1.4	1.335	1.293	1.123	1.082	0.842	0.608	0.544	0.777	86	157.5	118.6	117.8	106.9	138.7	120.5	114.8	111.2	96.6	93.1	72.4	52.3	46.8	66.8	Shared	High	High	High	High	High	High	High	High	High
[R].GPSAAFVPPAAEPK.[L]	1xTMTpro [K14]; 1xTMTpro [N-Term]	0.000595406	0.000210974	1	1	1	P05480	P05480 [48-61]	0	1947.12	0.77	1.187	1.03	0.922	1.007	1.024	1.099	0.877	1.223	1.008	1.43	1.479	1.417	1.398	88.9	68.5	105.6	91.5	81.9	89.6	91	97.7	78	108.7	89.6	127.2	131.5	126	124.3		High	High	High	High	High	High	High	High	High
[K].GPQLFHMDPSGTFVQCDAR.[A]	1xCarbamidomethyl [C16]; 1xOxidation [M7]; 1xTMTpro [N-Term]	0.000512527	0.000210974	1	1	1	Q9Z2U1	Q9Z2U1 [150-168]	0	2483.18	0.65	0.817	0.584	0.624	0.836	0.681	0.768	0.733	0.822	0.57	0.584	0.338	0.415	0.46	151.8	98.7	124	88.7	94.7	126.9	103.4	116.6	111.2	124.7	86.6	88.6	51.3	63	69.9		High	High	High	High	High	High	High	High	High
[K].GPQLFHMDPSGTFVQCDAR.[A]	1xCarbamidomethyl [C16]; 1xTMTpro [N-Term]	1.76641e-06	0.000210974	1	1	1	Q9Z2U1	Q9Z2U1 [150-168]	0	2467.18	0.842	1.133	1.047	0.841	1.388	0.821	1.192	1.179	1.11	1.094	1.25	1.307	0.841	0.954	93.7	79	106.2	98.1	78.8	130.1	77	111.8	110.6	104	102.6	117.2	122.5	78.9	89.4		High	High	High	High	High	High	High	High	High
[K].GPQALSTPTLLLTGTQLYGR.[F]	1xTMTpro [N-Term]	1.41604e-09	0.000210974	1	1	2	Q9QUM0	Q9QUM0 [366-385]	0	2391.36	0.553	0.951	0.492	0.657	0.514	0.481	0.64	0.352	0.474	0.389	0.574	0.58	0.563	0.669	168.7	93.3	160.5	82.9	110.9	86.8	81.2	108	59.4	80	65.7	96.8	97.8	95	112.9		High	High	High	High	High	High	High	High	High
[K].GPIMLDEVECTGTESSLASCR.[S]	2xCarbamidomethyl [C10; C20]; 1xTMTpro [N-Term]	1.14758e-06	0.000210974	1	1	1	Q07797	Q07797 [84-104]	0	2616.23	1.226	1.125	1.164	1.691	1.677	1.573	1.929	1.864	1.956	1.578	1.7	1.45	1.539	2.425	62.8	76.9	70.6	73	106.2	105.3	98.7	121.1	117	122.8	99.1	106.7	91	96.6	152.2		High	High	High	High	High	High	High	High	High
[R].GPLLVQDVVFTDEMAHFDR.[E]	1xTMTpro [N-Term]	3.00851e-07	0.000210974	1	1	1	P24270	P24270 [48-66]	0	2493.28	1.015	1.369	1.068	0.849	0.938	1.134	0.893	0.95	0.95	0.877	1.358	1.007	0.751	0.787	100.4	101.9	137.4	107.2	85.2	94.2	113.8	89.6	95.3	95.4	88	136.3	101.1	75.3	79		High	High	High	High	High	High	High	High	High
[R].GPGGVWAAEK.[I]	1xTMTpro [K10]; 1xTMTpro [N-Term]	0.000126118	0.000210974	2	2	10	P05366; P05367	P05366 [66-75]; P05367 [66-75]	0	1579.91	1.053	0.867	2.087	1.96	2.879	5.939	6.513	4.823	19.801	21.12	16.608	13.908	14.975	14.211	11.7	12.4	10.2	24.5	23	33.8	69.7	76.5	56.6	232.5	248	195	163.3	175.8	166.9	Shared	High	High	High	High	High	High	High	High	High
[R].GPDSVFLIKEDK.[V]	2xTMTpro [K9; K12]; 1xTMTpro [N-Term]	8.17128e-06	0.000210974	1	1	6	Q91X72	Q91X72 [103-114]	1	2260.34	0.863	0.833	0.914	0.967	1.097	1.222	1.129	1.198	1.783	1.84	1.591	0.682	0.678	0.848	90.1	77.8	75.1	82.4	87.1	98.9	110.1	101.7	108	160.7	165.8	143.4	61.5	61.1	76.4		High	High	High	High	High	High	High	High	High
[R].GPDNCIQCAHYIDGPHCVK.[T]	3xCarbamidomethyl [C5; C8; C17]; 1xTMTpro [K19]; 1xTMTpro [N-Term]	3.4455e-08	0.000210974	1	1	5	Q01279	Q01279 [575-593]	0	2849.38	1.401	1.387	0.91	0.787	1.031	0.943	1.198	0.931	1.062	0.998	0.949	1.104	0.82	1.417	94.1	131.9	130.5	85.6	74.1	97.1	88.7	112.8	87.6	99.9	93.9	89.3	103.9	77.2	133.4		High	High	High	High	High	High	High	High	High
[K].GQEMCADYSENTFTEYKK.[K]	1xCarbamidomethyl [C5]; 2xTMTpro [K17; K18]; 1xTMTpro [N-Term]	4.58667e-11	0.000210974	1	1	7	P21614	P21614 [403-420]	1	3113.54	0.985	1.057	0.974	1.041	1.134	1.023	0.769	0.964	0.832	0.834	0.636	0.44	0.419	0.472	119.2	117.5	126.1	116.1	124.1	135.3	121.9	91.6	115	99.2	99.5	75.8	52.4	49.9	56.3		High	High	High	High	High	High	High	High	High
[K].GQEMCADYSENTFTEYKK.[K]	1xCarbamidomethyl [C5]; 1xOxidation [M4]; 2xTMTpro [K17; K18]; 1xTMTpro [N-Term]	2.2515e-07	0.000210974	1	1	4	P21614	P21614 [403-420]	1	3129.53	0.941	1.002	0.962	0.985	1.031	0.948	0.856	0.923	0.866	0.891	0.573	0.386	0.381	0.318	124.3	117.1	124.6	119.6	122.5	128.2	117.8	106.4	114.8	107.7	110.8	71.2	48	47.4	39.5		High	High	High	High	High	High	High	High	High
[R].GQGASPVAMQK.[A]	1xTMTpro [K11]; 1xTMTpro [N-Term]	4.2264e-05	0.000210974	1	1	2	Q64727	Q64727 [342-352]	0	1681.96	0.762	0.821	0.63	0.686	0.764	0.574	0.628	0.492	0.614	0.555	0.588	0.614	0.461	0.457	155.5	118.5	127.7	97.9	106.6	118.9	89.3	97.7	76.5	95.4	86.4	91.4	95.5	71.6	71.1		High	High	High	High	High	High	High	High	High
[K].GQHPLSIQPMGVSFTAENEGTYYGPPGR.[S]	1xTMTpro [N-Term]	5.24902e-08	0.000210974	1	1	5	Q61147	Q61147 [468-495]	0	3294.62	1.219	1.128	1.068	1.061	1.442	1.197	1.548	1.276	1.898	1.418	1.33	1.39	1.297	1.563	75.6	92.2	85.3	80.7	80.3	109.1	90.5	117.1	96.5	143.6	107.2	100.5	105.1	98.1	118.2		High	High	High	High	High	High	High	High	High
[R].GSIFNLGSHVLSLEQGNMK.[G]	1xOxidation [M18]; 1xTMTpro [K19]; 1xTMTpro [N-Term]	6.49231e-10	0.000210974	1	1	28	Q61838	Q61838 [502-520]	0	2655.44	1.677	1.418	1.894	1.393	2.496	1.559	2.401	1.546	3.762	1.902	2.535	2.656	2.3	4.046	46	77.2	65.3	87.2	64.1	114.9	71.8	110.5	71.2	173.2	87.5	116.7	122.3	105.9	186.2		High	High	High	High	High	High	High	High	High
[R].GSIFNLGSHVLSLEQGNMK.[G]	1xTMTpro [K19]; 1xTMTpro [N-Term]	7.74152e-10	0.000210974	1	1	29	Q61838	Q61838 [502-520]	0	2639.45	2.195	1.787	2.756	1.669	4.11	2.065	3.706	1.991	6.783	2.676	3.787	4.746	3.981	8.068	29.2	64.2	52.2	80.6	48.8	120.1	60.4	108.3	58.2	198.3	78.2	110.7	138.7	116.4	235.8		High	High	High	High	High	High	High	High	High
[K].GSHDSTISLTK.[K]	1xTMTpro [K11]; 1xTMTpro [N-Term]	2.73008e-05	0.000210974	1	1	1	E9Q414	E9Q414 [3403-3413]	0	1753.99	1.196	1.112	0.506	0.56	0.964	0.515	0.39	0.604	0.493	0.64	0.442	0.493	0.413	0.709	149.5	178.7	166.1	75.7	83.6	144.1	77	58.3	90.3	73.6	95.6	66.1	73.7	61.7	105.9		High	High	High	High	High	High	High	High	High
[K].GSGSSAQITQVSPQR.[I]	1xTMTpro [N-Term]	9.98053e-06	0.000210974	1	1	2	O54890	O54890 [98-112]	0	1806.96	0.826	0.953	0.677	0.743	0.809	0.743	0.8	0.702	0.699	0.737	0.722	0.517	0.521	0.512	136.9	113	130.4	92.6	101.6	110.7	101.7	109.5	96	95.7	100.9	98.8	70.8	71.3	70		High	High	High	High	High	High	High	High	High
[K].GSGSGCVYLQTSLKYNILPVADGK.[A]	1xCarbamidomethyl [C6]; 2xTMTpro [K14; K24]; 1xTMTpro [N-Term]	2.21532e-08	0.000210974	1	1	5	Q61838	Q61838 [1334-1357]	1	3439.91	1.497	1.275	1.975	1.458	1.878	1.707	2.579	1.627	4.375	2.06	4.104	3.067	2.671	3.544	43.1	64.5	54.9	85.1	62.8	80.9	73.6	111.1	70.1	188.5	88.8	176.8	132.1	115.1	152.7		High	High	High	High	High	High	High	High	High
[K].GSGSGCVYLQTSLK.[Y]	1xCarbamidomethyl [C6]; 1xTMTpro [K14]; 1xTMTpro [N-Term]	1.06117e-07	0.000210974	1	1	65	Q61838	Q61838 [1334-1347]	0	2065.12	1.442	1.355	1.701	1.343	1.697	1.477	2.293	1.486	2.879	1.64	2.456	2.414	2.271	2.565	53.5	77.2	72.5	91.1	71.9	90.8	79.1	122.7	79.6	154.1	87.8	131.5	129.2	121.6	137.3		High	High	High	High	High	High	High	High	High
[R].GSGGIWAAK.[I]	1xTMTpro [K9]; 1xTMTpro [N-Term]	0.000476937	0.000210974	1	1	3	P31532	P31532 [66-74]	0	1454.86	1.106	0.901	0.517	0.527	0.621	0.848	0.898	0.914	0.964	1.177	0.841	0.313	0.295	0.317	133.5	147.6	120.3	69	70.3	82.9	113.2	119.8	122	128.7	157.1	112.2	41.7	39.4	42.3		High	High	High	High	High	High	High	High	High
[R].GSFTCQCLPGYQK.[R]	2xCarbamidomethyl [C5; C7]; 1xTMTpro [K13]; 1xTMTpro [N-Term]	0.000168998	0.000210974	1	1	2	Q8BPB5	Q8BPB5 [195-207]	0	2154.1	1.282	1.29	1.396	1.39	1.143	1.154	1.164	1.228	0.781	1.321	0.979	4.267	3.879	3.1	59.1	75.8	76.3	82.5	82.2	67.5	68.2	68.8	72.6	46.2	78.1	57.9	252.2	229.3	183.2		High	High	High	High	High	High	High	High	High
[R].GSIQHLPELDDEKPEESK.[G]	2xTMTpro [K13; K18]; 1xTMTpro [N-Term]	6.40464e-05	0.000210974	1	1	3	Q9QXC1	Q9QXC1 [305-322]	0	2963.61	0.845	0.856	0.678	0.686	0.841	0.682	0.766	0.825	0.961	0.835	1.069	0.601	0.772	0.783	122.9	103.9	105.2	83.3	84.3	103.3	83.9	94.2	101.4	118.2	102.7	131.4	73.9	95	96.2		High	High	High	High	High	High	High	High	High
[K].GSEMVVAGK.[L]	1xTMTpro [K9]; 1xTMTpro [N-Term]	0.00024849	0.000210974	1	1	3	A6X935	A6X935 [488-496]	0	1485.86	1.012	0.9	1.166	0.996	1.186	2.147	3.226	1.845	3.2	2.735	2.442	1.469	1.349	1.365	57.6	58.3	51.8	67.2	57.4	68.3	123.7	185.8	106.3	184.4	157.6	140.7	84.6	77.7	78.7		High	High	High	High	High	High	High	High	High
[K].GRDNELLIYKEK.[V]	2xTMTpro [K10; K12]; 1xTMTpro [N-Term]	0.000342727	0.000210974	1	1	1	P12246	P12246 [76-87]	2	2390.42	0.759	1.102	1.949	1.134	1.977	3.768	2.578	2.628	4.285	4.448	2.342	1.551	3.155	3.617	41.3	31.4	45.5	80.6	46.9	81.7	155.7	106.5	108.6	177.1	183.8	96.8	64.1	130.4	149.5		High	High	High	High	High	High	High	High	High
[K].GRDNELLIYK.[E]	1xTMTpro [K10]; 1xTMTpro [N-Term]	5.64072e-05	0.000210974	1	1	7	P12246	P12246 [76-85]	1	1829.08	0.915	0.959	1.549	1.502	1.554	2.362	2.953	2.082	5.51	4.942	4.737	3.128	2.918	3.435	37.9	34.7	36.4	58.7	57	58.9	89.6	112	79	209	187.4	179.7	118.6	110.7	130.3		High	High	High	High	High	High	High	High	High
[R].GQYEFHSLEIQNCELR.[G]	1xCarbamidomethyl [C13]; 1xTMTpro [N-Term]	9.39439e-07	0.000210974	1	1	4	Q61805	Q61805 [74-89]	0	2327.14	1.046	0.824	1.245	1.251	1.319	2.315	2.712	2.181	3.26	4.612	2.989	1.502	1.468	1.477	51.4	53.7	42.3	63.9	64.3	67.7	118.9	139.3	112.1	167.4	236.9	153.5	77.1	75.4	75.9		High	High	High	High	High	High	High	High	High
[R].GQYCYELDETAVRPGYPK.[L]	1xCarbamidomethyl [C4]; 1xTMTpro [K18]; 1xTMTpro [N-Term]	6.50776e-06	0.000210974	1	1	6	P29788	P29788 [176-193]	0	2754.41	1.054	1.001	1.017	1.176	1.175	1.147	1.198	1.042	1.249	1.26	1.038	0.596	0.518	0.542	99.9	105.3	100.1	101.7	117.5	117.4	114.6	119.7	104.1	124.8	125.9	103.7	59.5	51.7	54.2		High	High	High	High	High	High	High	High	High
[K].GQVASCAPPLEILNGEINGAK.[K]	1xCarbamidomethyl [C6]; 1xTMTpro [K21]; 1xTMTpro [N-Term]	5.10592e-05	0.000210974	1	1	3	P06909	P06909 [624-644]	0	2746.51	0.946	1.173	1.358	1.073	1.319	2.746	1.712	1.593	1.095	2.218	1.009	0.699	1.266	0.941	74.5	70.5	87.3	101.1	79.9	98.2	204.4	127.5	118.6	81.5	165.1	75.2	52	94.3	70		High	High	High	High	High	High	High	High	High
[K].GQNEDPGSLLTQFR.[R]	1xTMTpro [N-Term]	0.000124409	0.000210974	1	1	1	P10852	P10852 [404-417]	0	1865.97	0.668	0.811	0.456	0.434	0.79	0.333	0.461	0.488	0.423	0.325	0.444	0.351	0.281	0.341	197.2	131.7	160	90	85.5	155.8	65.6	91	96.2	83.5	64.1	87.5	69.3	55.4	67.2		High	High	High	High	High	High	High	High	High
[K].GQIEEAGWSYVGGWTGQGGSK.[L]	1xTMTpro [K21]; 1xTMTpro [N-Term]	3.19363e-08	0.000210974	1	1	1	P47857	P47857 [446-466]	0	2762.4																														No Quan Values	High	High	High	High	High	High	High	High	High
[K].GQHPLSIQPMGVSFTAENEGTYYGPPGR.[S]	1xOxidation [M10]; 1xTMTpro [N-Term]	6.03219e-09	0.000210974	1	1	8	Q61147	Q61147 [468-495]	0	3310.61	0.887	0.715	1.021	1.121	0.982	0.992	0.963	0.959	0.966	1.058	0.919	0.695	0.803	0.733	108.6	96.3	77.7	110.9	121.7	106.6	107.7	104.6	104.1	104.9	114.9	99.8	75.4	87.2	79.6		High	High	High	High	High	High	High	High	High
[K].GSEAHCKPVASQACSINPCLNGGSCLLVEDHPLCR.[C]	5xCarbamidomethyl [C6; C14; C19; C25; C34]; 1xTMTpro [K7]; 1xTMTpro [N-Term]	0.000241071	0.000210974	1	1	1	Q80YC5	Q80YC5 [165-199]	0	4502.18																														No Quan Values	High	High	High	High	High	High	High	High	High
[R].GVAGAPPTVTLLR.[S]	1xTMTpro [N-Term]	0.00016115	0.000210974	1	1	3	Q91ZX7	Q91ZX7 [772-784]	0	1555.95	0.739	0.731	0.701	0.603	0.693	0.783	1.171	0.753	1.168	0.976	0.996	0.469	0.445	0.467	128.3	94.8	93.7	89.9	77.3	88.9	100.4	150.2	96.6	149.8	125.2	127.8	60.2	57.1	59.9		High	High	High	High	High	High	High	High	High
[K].GVASVCVEDWNNR.[K]	1xCarbamidomethyl [C6]; 1xTMTpro [N-Term]	3.37135e-07	0.000210974	1	1	14	P01872	P01872 [287-299]	0	1809.89	1.177	1.223	1.523	1.173	1.325	1.478	2.137	1.37	2.702	1.91	2.736	2.117	2.165	2.1	57.4	67.5	70.2	87.4	67.3	76	84.8	122.6	78.6	155.1	109.6	157	121.5	124.3	120.5		High	High	High	High	High	High	High	High	High
[K].GVASVCVEDWNNRK.[E]	1xCarbamidomethyl [C6]; 1xTMTpro [K14]; 1xTMTpro [N-Term]	0.000445163	0.000210974	1	1	3	P01872	P01872 [287-300]	1	2242.19	1.027	1.292	1.145	0.962	1.304	1.478	1.484	1.135	1.997	1.497	1.782	1.119	1.199	1.153	76.6	78.7	99	87.8	73.7	100	113.2	113.8	87	153	114.7	136.5	85.7	91.9	88.4		High	High	High	High	High	High	High	High	High
[R].HEVININLK.[NS]	1xTMTpro [K9]; 1xTMTpro [N-Term]	0.000480073	0.000210974	1	2	1	O09131	O09131 [49-57]	0	1688.04	0.672	0.888	0.707	0.759	0.814	0.625	0.479	0.683	0.378	0.471	0.425	0.298	0.308	0.359	169.2	113.6	150.3	119.5	128.4	137.7	105.7	81.1	115.6	64	79.7	72	50.4	52.1	60.8		High	High	High	High	High	High	High	High	High
[K].HETVLELTESGVEAAAASAISFGR.[S]	1xTMTpro [N-Term]	3.52863e-11	0.000210974	1	1	2	P97290	P97290 [447-470]	0	2749.43	0.867	0.913	0.936	0.735	1.121	0.863	0.864	0.813	0.84	0.692	0.533	0.25	0.242	0.454	134.9	116.9	123.1	126.3	99.1	151.2	116.4	116.5	109.7	113.3	93.4	71.9	33.8	32.7	61.2		High	High	High	High	High	High	High	High	High
[K].HEQNIDCGGGYVK.[L]	1xCarbamidomethyl [C7]; 1xTMTpro [K13]; 1xTMTpro [N-Term]	6.1454e-07	0.000210974	1	1	2	P14211	P14211 [99-111]	0	2085.07	0.684	0.788	0.515	0.481	0.825	1.57	0.554	0.453	0.542	0.592	0.639	0.347	0.35	0.293	155.7	106.5	122.8	80.2	74.9	128.4	244.4	86.3	70.5	84.4	92.2	99.5	54	54.5	45.6		High	High	High	High	High	High	High	High	High
[K].HELQANCYEEVKDR.[C]	1xCarbamidomethyl [C7]; 1xTMTpro [K12]; 1xTMTpro [N-Term]	7.35316e-07	0.000210974	1	1	1	P18760	P18760 [133-146]	1	2399.23	0.522	0.63	0.361	0.37	0.402	0.326	0.369	0.367	0.237	0.236	0.371	0.367	0.3	0.273	244.7	127.7	154.2	88.4	90.4	98.3	79.9	90.4	89.8	58	57.7	90.7	89.7	73.3	66.9		High	High	High	High	High	High	High	High	High
[K].HELQANCYEEVK.[D]	1xCarbamidomethyl [C7]; 1xTMTpro [K12]; 1xTMTpro [N-Term]	1.78717e-05	0.000210974	1	1	1	P18760	P18760 [133-144]	0	2128.1	0.468	0.708	0.432	0.414	0.455	0.399	0.349	0.36	0.308	0.344	0.588	0.514	0.457	0.549	204.1	95.6	144.6	88.1	84.6	93	81.5	71.3	73.5	63	70.2	120.1	105	93.3	112.1		High	High	High	High	High	High	High	High	High
[K].HEGDFHK.[Y]	1xTMTpro [K7]; 1xTMTpro [N-Term]	0.000149028	0.000210974	1	1	5	P06684	P06684 [1323-1329]	0	1477.8	1.432	1.29	1.413	1.534	1.204	1.705	1.869	1.664	1.304	1.311	1.191	0.784	0.723	0.763	78.2	112	100.8	110.5	119.9	94.2	133.3	146.1	130.1	101.9	102.5	93.1	61.3	56.5	59.6		High	High	High	High	High	High	High	High	High
[R].HEEGHMLNCTCFGQGR.[G]	2xCarbamidomethyl [C9; C11]; 1xTMTpro [N-Term]	0.000286147	0.000210974	1	1	1	P11276	P11276 [535-550]	0	2237	1.825	0.687	1.22	0.61	0.773	0.548	0.805	0.502	0.666	0.707	0.54	1.396	1.201	1.267	109.1	199.1	75	133.1	66.5	84.4	59.8	87.8	54.8	72.7	77.1	58.9	152.3	131	138.2		High	High	High	High	High	High	High	High	High
[K].HEDFELLCLDGTR.[K]	1xCarbamidomethyl [C8]; 1xTMTpro [N-Term]	3.52602e-07	0.000210974	1	1	6	Q9DBD0	Q9DBD0 [578-590]	0	1908.94	1.258	1.195	1.271	1.265	1.308	1.066	0.986	0.978	0.823	1.101	0.855	2.525	2.459	2.581	72.6	91.3	86.7	92.2	91.8	94.9	77.3	71.5	71	59.7	79.9	62.1	183.2	178.4	187.3		High	High	High	High	High	High	High	High	High
[K].HEAGDMMGGHAIR.[I]	1xTMTpro [N-Term]	6.65298e-07	0.000210974	1	1	2	P10605	P10605 [269-281]	0	1685.82																														No Quan Values	High	High	High	High	High	High	High	High	High
[R].HDPNMTCDYVIK.[W]	1xCarbamidomethyl [C7]; 1xTMTpro [K12]; 1xTMTpro [N-Term]	0.000515886	0.000210974	1	1	2	P42703	P42703 [644-655]	0	2101.07	1.014	1.143	1.129	1.017	0.99	0.892	0.841	0.752	0.478	0.458	0.482	0.742	0.617	0.655	122.8	124.6	140.4	138.7	124.9	121.7	109.6	103.4	92.4	58.7	56.3	59.2	91.2	75.8	80.5		High	High	High	High	High	High	High	High	High
[R].HDGLDQNDWAIDNVLISGSADQR.[T]	1xTMTpro [N-Term]	7.12321e-05	0.000210974	1	1	1	Q60841	Q60841 [2646-2668]	0	2843.39																														No Quan Values	High	High	High	High	High	High	High	High	High
[R].HCYNIHNCIMK.[G]	2xCarbamidomethyl [C2; C8]; 1xOxidation [M10]; 1xTMTpro [K11]; 1xTMTpro [N-Term]	3.65801e-06	0.000210974	1	1	2	P11680	P11680 [364-374]	0	2114.06	0.599	0.903	0.777	0.749	0.553	0.908	0.755	0.847	0.428	0.643	0.494	0.271	0.297	0.27	158	94.6	142.6	122.7	118.3	87.4	143.5	119.3	133.8	67.6	101.6	78.1	42.8	46.9	42.6		High	High	High	High	High	High	High	High	High
[R].HCYNIHNCIMK.[G]	2xCarbamidomethyl [C2; C8]; 1xTMTpro [K11]; 1xTMTpro [N-Term]	2.70019e-06	0.000210974	1	1	4	P11680	P11680 [364-374]	0	2098.06	1.063	1.313	0.957	1.084	0.98	1.481	1.117	1.444	0.86	1.078	1.015	0.622	0.635	0.658	98	104.1	128.7	93.8	106.3	96	145.1	109.5	141.5	84.3	105.6	99.4	61	62.2	64.5		High	High	High	High	High	High	High	High	High
[K].HCQQMVWSKPTAK.[S]	1xCarbamidomethyl [C2]; 1xOxidation [M5]; 2xTMTpro [K9; K13]; 1xTMTpro [N-Term]	0.000467646	0.000210974	1	1	1	Q61207	Q61207 [47-59]	0	2529.39	1.086	1.051	1.114	0.899	0.529	1.011	1.196	1.2	0.604	0.917	0.745	0.23	0.304	0.01	126.2	137.1	132.7	140.6	113.5	66.7	127.6	150.9	151.4	76.2	115.8	94	29	38.3			High	High	High	High	High	High	High	High	High
[K].HCLGFNMDLR.[I]	1xCarbamidomethyl [C2]; 1xOxidation [M7]; 1xTMTpro [N-Term]	7.81396e-05	0.000210974	1	1	3	P06683	P06683 [377-386]	0	1582.78	1.066	1.052	0.936	1.038	0.906	0.871	0.935	0.976	0.601	0.654	0.659	0.44	0.41	0.477	124.8	133	131.3	116.9	129.5	113	108.6	116.7	121.8	74.9	81.6	82.2	54.9	51.2	59.5		High	High	High	High	High	High	High	High	High
[K].HCLGFNMDLR.[I]	1xCarbamidomethyl [C2]; 1xTMTpro [N-Term]	9.86225e-05	0.000210974	1	1	2	P06683	P06683 [377-386]	0	1566.78	0.978	1.061	0.701	0.74	0.57	0.724	0.801	0.739	0.467	0.506	0.481	0.253	0.218	0.309	157.1	153.7	166.7	110.2	116.3	89.5	113.8	125.8	116.1	73.4	79.4	75.5	39.7	34.2	48.6		High	High	High	High	High	High	High	High	High
[K].HCFLNVEK.[G]	1xCarbamidomethyl [C2]; 1xTMTpro [K8]; 1xTMTpro [N-Term]	0.00019486	0.000210974	1	1	1	Q08761	Q08761 [474-481]	0	1654.92	0.827	0.937	0.893	0.889	0.693	0.875	0.739	0.948	0.602	0.744	0.652	0.246	0.354	0.259	140.7	116.4	131.8	125.7	125.1	97.5	123.2	104	133.4	84.8	104.7	91.8	34.7	49.8	36.5		High	High	High	High	High	High	High	High	High
[K].HEYQANGPEDLNR.[T]	1xTMTpro [N-Term]	6.60723e-07	0.000210974	1	1	1	Q9R0P5	Q9R0P5 [133-145]	0	1846.9																														No Quan Values	High	High	High	High	High	High	High	High	High
[K].HFGDVLQPAKPEYR.[V]	1xTMTpro [K10]; 1xTMTpro [N-Term]	4.64695e-07	0.000210974	1	1	1	Q9JHE3	Q9JHE3 [630-643]	0	2265.26	0.954	0.802	1.021	1.099	0.798	0.859	0.744	0.955	0.457	0.483	0.298	0.285	0.297	0.352	144.1	137.6	115.6	147.2	158.4	115	123.9	107.3	137.7	65.9	69.6	43	41.1	42.8	50.8		High	High	High	High	High	High	High	High	High
[R].HFQLEQDKPK.[E]	2xTMTpro [K8; K10]; 1xTMTpro [N-Term]	0.000170149	0.000210974	1	1	1	P19096	P19096 [1509-1518]	0	2182.28	1.049	0.948	1.488	1.278	1.555	1.034	1.274	1.03	1.281	1.023	1.287	0.771	0.739	0.853	90.3	94.7	85.6	134.4	115.4	140.4	93.4	115	93	115.7	92.4	116.2	69.7	66.8	77.1		High	High	High	High	High	High	High	High	High
[R].HFRDEELSCSVLELK.[Y]	1xCarbamidomethyl [C9]; 1xTMTpro [K15]; 1xTMTpro [N-Term]	2.58473e-07	0.000210974	2	2	16	P07759; Q03734	P07759 [252-266]; Q03734 [251-265]	1	2470.33	0.968	0.947	0.793	0.692	0.952	0.687	0.694	0.672	0.735	0.722	0.562	0.498	0.467	0.529	137.4	133.1	130.1	109	95.1	130.8	94.3	95.4	92.3	101	99.2	77.2	68.4	64.1	72.7	Shared	High	High	High	High	High	High	High	High	High
[K].HLGQSLDCNANVYMRPWENK.[V]	1xCarbamidomethyl [C8]; 1xOxidation [M14]; 1xTMTpro [K20]; 1xTMTpro [N-Term]	3.39827e-08	0.000210974	1	1	6	O08677	O08677 [343-362]	0	3056.53	0.949	0.968	0.772	0.889	0.882	0.857	0.727	0.899	0.814	0.897	0.815	0.552	0.612	0.612	122.5	116.3	118.6	94.6	108.9	108	105	89	110.1	99.7	109.8	99.9	67.6	75	75		High	High	High	High	High	High	High	High	High
[K].HLGQSLDCNANVYMRPWENK.[V]	1xCarbamidomethyl [C8]; 1xTMTpro [K20]; 1xTMTpro [N-Term]	7.76016e-09	0.000210974	1	1	6	O08677	O08677 [343-362]	0	3040.54	0.914	1.016	0.79	0.875	0.896	0.869	0.714	0.971	0.861	0.965	0.814	0.601	0.516	0.604	120.9	110.5	122.8	95.5	105.8	108.4	105	86.4	117.4	104.1	116.7	98.5	72.7	62.4	73		High	High	High	High	High	High	High	High	High
[K].HIGLVYSGMGPDYR.[V]	1xTMTpro [N-Term]	1.04741e-05	0.000210974	1	1	1	P49722	P49722 [71-84]	0	1868.96	0.71	1.003	1.087	1.272	1.037	0.99	1.125	1.074	1.001	1.307	1.38	2.215	2.249	2.034	77	54.6	77.2	83.7	97.9	79.9	76.2	86.6	82.7	77.1	100.6	106.2	170.5	173.1	156.6		High	High	High	High	High	High	High	High	High
[R].HLEPDAFGGLPR.[L]	1xTMTpro [N-Term]	2.96727e-07	0.000210974	1	1	5	Q9DBB9	Q9DBB9 [87-98]	0	1612.88	1.18	1.164	1.106	1.317	1.069	1.171	1.213	1.143	1.096	1.081	1.126	0.714	0.725	0.679	95	112.1	110.7	105.1	125.2	101.6	111.3	115.2	108.7	104.1	102.7	107.1	67.9	68.9	64.5		High	High	High	High	High	High	High	High	High
[K].HKDGSYSAFGDQNGER.[E]	1xTMTpro [K2]; 1xTMTpro [N-Term]	1.65432e-06	0.000210974	2	2	6	P28665; P28666	P28665 [1022-1037]; P28666 [1022-1037]	1	2376.18	2.111	1.635	1.687	1.616	2.296	1.786	1.664	1.547	1.553	1.655	1.178	1.014	0.862	1.337	65.4	138	106.9	110.3	105.7	150.1	116.8	108.8	101.2	101.5	108.2	77	66.3	56.3	87.4	Shared	High	High	High	High	High	High	High	High	High
[K].HHNKENDNANPK.[M]	2xTMTpro [K4; K12]; 1xTMTpro [N-Term]	1.49394e-05	0.000210974	1	1	4	Q8CG16	Q8CG16 [507-518]	1	2330.28	1.503	1.589	1.496	1.486	1.274	2.242	2.462	2.266	1.436	1.59	2.064	0.77	0.524	0.481	67.6	101.6	107.4	101.2	100.5	86.1	151.6	166.4	153.2	97.1	107.5	139.6	52.1	35.4	32.5		High	High	High	High	High	High	High	High	High
[K].HGVTVDATTR.[M]	1xTMTpro [N-Term]	0.000497672	0.000210974	1	1	1	Q02357	Q02357 [686-695]	0	1360.75	0.946	0.681	0.732	0.773	0.794	0.639	0.637	0.562	0.453	0.541	0.646	0.753	0.548	0.688	144.3	136.6	98.3	105.7	111.5	114.6	92.3	92	81.1	65.4	78.1	93.3	108.7	79	99.3		High	High	High	High	High	High	High	High	High
[K].HGTDDGVVWMNWK.[G]	1xOxidation [M10]; 1xTMTpro [K13]; 1xTMTpro [N-Term]	2.71888e-06	0.000210974	1	1	13	Q8K0E8	Q8K0E8 [449-461]	0	2169.1	0.816	0.796	0.895	0.993	1.032	0.801	0.849	0.771	0.977	1.718	1.023	7.874	5.773	10.403	42	34.3	33.4	37.6	41.7	43.3	33.6	35.7	32.4	41	72.1	42.9	330.7	242.4	436.9		High	High	High	High	High	High	High	High	High
[R].HCFEHLK.[A]	1xCarbamidomethyl [C2]; 1xTMTpro [K7]; 1xTMTpro [N-Term]	2.10134e-05	0.000210974	1	1	6	O89020	O89020 [508-514]	0	1578.87	1.05	1.067	1.052	1.132	0.983	0.839	0.561	0.937	0.302	0.441	0.286	0.181	0.195	0.179	147	154.4	156.8	154.6	166.4	144.5	123.3	82.4	137.7	44.3	64.9	42.1	26.7	28.6	26.4		High	High	High	High	High	High	High	High	High
[K].HGTDDGVVWMNWK.[G]	1xTMTpro [K13]; 1xTMTpro [N-Term]	2.43747e-07	0.000210974	1	1	14	Q8K0E8	Q8K0E8 [449-461]	0	2153.11	0.988	0.954	1.315	1.681	1.56	1.231	1.244	1.215	1.19	3.111	0.918	23.415	17.094	26.833	17.9	17.7	17.1	23.5	30.1	27.9	22	22.3	21.8	21.3	55.7	16.4	419.4	306.2	480.6		High	High	High	High	High	High	High	High	High
[R].HGIPFFVK.[V]	1xTMTpro [K8]; 1xTMTpro [N-Term]	0.000578224	0.000210974	2	2	11	P28665; P28666	P28665 [351-358]; P28666 [351-358]	0	1552.95	1.584	1.512	1.271	1.347	0.96	1.49	1.334	1.479	0.862	0.995	0.973	0.418	0.467	0.411	93.2	147.5	140.8	118.4	125.5	89.5	138.8	124.3	137.7	80.3	92.7	90.6	38.9	43.5	38.3	Shared	High	High	High	High	High	High	High	High	High
[K].HGIPDETCNNYQAK.[D]	1xCarbamidomethyl [C8]; 1xTMTpro [K14]; 1xTMTpro [N-Term]	1.17769e-05	0.000210974	1	1	1	Q9WUU7	Q9WUU7 [149-162]	0	2255.14	0.907	0.789	1.15	1	0.675	1.02	1.141	1.209	0.853	1.053	1.537	0.452	0.859	0.649	104.9	95.2	82.8	120.6	104.9	70.8	107	119.7	126.8	89.5	110.5	161.3	47.5	90.1	68.1		High	High	High	High	High	High	High	High	High
[R].HGGPFCAGDATR.[N]	1xCarbamidomethyl [C6]; 1xTMTpro [N-Term]	7.78613e-06	0.000210974	1	1	4	P11680	P11680 [287-298]	0	1549.75	0.822	1.007	0.766	0.852	0.711	1.179	0.874	1.128	0.805	0.946	0.824	0.491	0.453	0.508	121.3	99.7	122.1	92.9	103.4	86.2	143	106.1	136.8	97.7	114.7	100	59.6	54.9	61.6		High	High	High	High	High	High	High	High	High
[K].HGAFMLAFDLKDEK.[K]	1xOxidation [M5]; 2xTMTpro [K11; K14]; 1xTMTpro [N-Term]	2.40348e-05	0.000210974	1	1	1	Q60590	Q60590 [126-139]	1	2550.42	0.675	0.981	0.937	1.039	0.993	0.964	1.37	1.154	2.195	2.128	2.3	1.561	1.806	1.268	73.6	49.7	72.2	69	76.5	73.1	71	100.8	85	161.6	156.7	169.4	115	133	93.3		High	High	High	High	High	High	High	High	High
[K].HGAFMLAFDLKDEK.[K]	2xTMTpro [K11; K14]; 1xTMTpro [N-Term]	2.12317e-05	0.000210974	1	1	4	Q60590	Q60590 [126-139]	1	2534.43	0.784	0.9	0.994	1.033	1.018	1.193	1.167	1.239	2.94	2.792	3.483	1.671	1.928	1.776	62.7	49.2	56.4	62.3	64.8	63.8	74.8	73.2	77.7	184.4	175.1	218.5	104.8	120.9	111.4		High	High	High	High	High	High	High	High	High
[K].HGAFMLAFDLK.[D]	1xOxidation [M5]; 1xTMTpro [K11]; 1xTMTpro [N-Term]	5.67959e-05	0.000210974	1	1	2	Q60590	Q60590 [126-136]	0	1874.05	0.759	0.773	0.861	0.88	0.949	0.847	1.048	1.007	1.782	1.993	2.142	1.356	1.234	1.008	85	64.5	65.7	73.2	74.8	80.7	72.1	89.1	85.7	151.5	169.5	182.2	115.3	104.9	85.7		High	High	High	High	High	High	High	High	High
[K].HGAFMLAFDLK.[D]	1xTMTpro [K11]; 1xTMTpro [N-Term]	6.41859e-06	0.000210974	1	1	3	Q60590	Q60590 [126-136]	0	1858.05	0.693	0.798	0.862	0.939	0.799	1.036	1.154	1.071	2.283	2.146	2.774	1.477	1.712	1.444	74.3	51.5	59.3	64.1	69.8	59.4	77	85.7	79.6	169.7	159.5	206.1	109.7	127.2	107.3		High	High	High	High	High	High	High	High	High
[K].HFSPEDLTVK.[V]	1xTMTpro [K10]; 1xTMTpro [N-Term]	0.000435024	0.000210974	1	1	1	P24622	P24622 [102-111]	0	1781.01	1.14	0.977	2.052	5.03	2.087	0.705	0.907	0.613	0.915	1.387	1.229	0.938	1.089	1.309	70.2	80	68.6	144	352.9	146.4	49.4	63.6	43	64.2	97.3	86.2	65.8	76.4	91.9		High	High	High	High	High	High	High	High	High
[R].HGLTTGATLISDQWLLTTAK.[N]	1xTMTpro [K20]; 1xTMTpro [N-Term]	7.37643e-10	0.000210974	1	1	27	Q61646	Q61646 [124-143]	0	2735.56	1.335	0.99	2.043	1.954	2.51	3.147	2.732	2.894	5.244	5.366	3.829	2.489	2.309	3.025	36.7	49	36.3	75	71.7	92.1	115.5	100.3	106.2	192.5	197	140.5	91.4	84.8	111		High	High	High	High	High	High	High	High	High
[R].HCECSTDEVNSEDMDAYCR.[K]	3xCarbamidomethyl [C2; C4; C18]; 1xTMTpro [N-Term]	3.63286e-06	0.000210974	1	1	1	P09055	P09055 [499-517]	0	2682.05																														No Quan Values	High	High	High	High	High	High	High	High	High
[R].HCAVPQLIATLK.[N]	1xCarbamidomethyl [C2]; 1xTMTpro [K12]; 1xTMTpro [N-Term]	2.22579e-06	0.000210974	1	1	10	Q9Z126	Q9Z126 [70-81]	0	1959.17	0.653	0.84	7.415	0.736	4.681	0.527	0.425	0.497	0.524	0.756	0.601	0.232	0.237	0.235	77.5	50.6	65.1	574.6	57	362.7	40.8	32.9	38.5	40.6	58.6	46.6	18	18.3	18.2		High	High	High	High	High	High	High	High	High
[K].HASMAEPK.[T]	1xTMTpro [K8]; 1xTMTpro [N-Term]	0.000376148	0.000210974	1	1	1	P01887	P01887 [104-111]	0	1478.83	1.83	0.738	4.101	2.8	3.475	1.505	1.201	1.567	0.624	1.176	0.769	0.58	0.453	0.534	67.1	122.8	49.5	275.2	187.9	233.1	101	80.6	105.2	41.9	78.9	51.6	38.9	30.4	35.9		High	High	High	High	High	High	High	High	High
[K].GVTSVSQIFHSPDLAIR.[D]	1xTMTpro [N-Term]	5.28371e-11	0.000210974	1	1	4	P97290	P97290 [222-238]	0	2131.18	1.328	1.144	1	1.003	1.8	1.264	1.422	1.133	1.488	1.145	0.934	0.435	0.48	0.589	92.8	123.3	106.1	92.8	93	167.1	117.3	132	105.2	138.1	106.3	86.7	40.4	44.5	54.7		High	High	High	High	High	High	High	High	High
[K].GVTGGSVAIACPYNPK.[E]	1xCarbamidomethyl [C11]; 1xTMTpro [K16]; 1xTMTpro [N-Term]	5.58537e-08	0.000210974	1	1	3	O70570	O70570 [360-375]	0	2199.21	1.025	1.16	1.875	1.329	1.667	1.195	1.358	1.162	1.502	1.264	1.403	1.579	1.66	2.038	70.7	72.5	82	132.6	94	117.9	84.5	96	82.2	106.2	89.3	99.2	111.7	117.4	144		High	High	High	High	High	High	High	High	High
[K].GVSQAVEHINK.[T]	1xTMTpro [K11]; 1xTMTpro [N-Term]	1.31741e-06	0.000210974	1	1	1	P17182	P17182 [61-71]	0	1790.04	0.816	0.897	0.864	0.783	1.021	0.704	0.56	0.595	0.657	0.667	0.544	0.579	0.615	0.706	136.2	111.2	122.3	117.8	106.7	139.1	95.9	76.3	81.1	89.5	90.9	74.1	79	83.8	96.2		High	High	High	High	High	High	High	High	High
[R].GVQIPLPEGINFVR.[E]	1xTMTpro [N-Term]	0.000156296	0.000210974	1	1	2	P55065	P55065 [433-446]	0	1843.08	1.239	1.55	1.823	1.917	1.701	1.806	1.667	1.9	1.43	1.677	1.09	1.271	1.227	1.001	67.3	83.3	104.3	122.6	129	114.4	121.5	112.2	127.8	96.2	112.8	73.3	85.5	82.5	67.4		High	High	High	High	High	High	High	High	High
[R].GVPWNFTFNVK.[F]	1xTMTpro [K11]; 1xTMTpro [N-Term]	0.000194202	0.000210974	1	1	1	P48193	P48193 [278-288]	0	1917.09	0.486	0.59	0.375	0.318	0.62	0.268	0.334	0.264	0.35	0.328	0.274	1.154	1.062	1.403	170	82.5	100.3	63.8	54	105.3	45.6	56.7	44.8	59.5	55.7	46.6	196.1	180.5	238.5		High	High	High	High	High	High	High	High	High
[R].GVNSCQQCLAVSPVCAWCSDETLSQGSPR.[C]	4xCarbamidomethyl [C5; C8; C15; C18]; 1xTMTpro [N-Term]	4.93808e-09	0.000210974	1	1	2	O54890	O54890 [34-62]	0	3557.62	0.711	1.239	0.739	0.385	0.752	0.587	0.716	0.756	0.938	0.555	0.871	0.916	0.76	0.877	127.1	90.4	157.5	93.9	48.9	95.6	74.6	91	96.1	119.2	70.5	110.7	116.4	96.5	111.4		High	High	High	High	High	High	High	High	High
[K].GVNQQEEDTNGCLK.[Q]	1xCarbamidomethyl [C12]; 1xTMTpro [K14]; 1xTMTpro [N-Term]	8.00394e-06	0.000210974	1	1	3	Q6GQT1	Q6GQT1 [639-652]	0	2200.12	0.729	0.829	0.689	0.829	0.63	0.654	0.621	0.746	0.861	1.231	1.22	2.479	2.463	3.254	82.3	59.9	68.2	56.7	68.2	51.8	53.8	51.1	61.4	70.8	101.3	100.4	203.9	202.6	267.7		High	High	High	High	High	High	High	High	High
[R].GVIINTASVAAFEGQVGQAAYSASK.[G]	1xTMTpro [K25]; 1xTMTpro [N-Term]	7.68828e-10	0.000210974	1	1	2	O08756	O08756 [148-172]	0	3047.67	1.009	0.965	1.103	0.865	1.071	1.046	1.097	0.912	0.915	0.922	0.928	0.136	0.259	0.244	120.3	121.3	116.1	132.6	104.1	128.8	125.8	131.9	109.7	110	110.9	111.6	16.3	31.2	29.3		High	High	High	High	High	High	High	High	High
[K].GVTTYEASIQYHCHEPYYK.[M]	1xCarbamidomethyl [C13]; 1xTMTpro [K19]; 1xTMTpro [N-Term]	4.00079e-09	0.000210974	1	2	1	Q8CG16	Q8CG16 [393-411]	0	2954.46	1.887	1.711	1.825	1.603	3.11	2.65	2.871	2.157	2.734	2.574	1.926	0.747	0.869	1.093	52.2	98.4	89.2	95.2	83.6	162.2	138.2	149.7	112.5	142.6	134.2	100.4	38.9	45.4	57		High	High	High	High	High	High	High	High	High
[K].GVKPITLELGGK.[S]	2xTMTpro [K3; K12]; 1xTMTpro [N-Term]	1.4888e-05	0.000210974	1	1	1	Q9JLJ2	Q9JLJ2 [247-258]	0	2124.36	0.992	1.115	1.137	1.009	1.21	1.104	1.449	1.116	1.569	1.311	1.608	2.551	2.46	2.164	68.8	68.3	76.7	78.2	69.4	83.3	76	99.7	76.8	108	90.3	110.6	175.5	169.3	148.9		High	High	High	High	High	High	High	High	High
[R].GVFDLGDAVSK.[I]	1xTMTpro [K11]; 1xTMTpro [N-Term]	2.80463e-06	0.000210974	1	1	6	P01029	P01029 [915-925]	0	1715.98	1.529	1.242	1.639	1.816	1.746	2.519	2.071	2.327	2.699	2.716	2.268	0.631	0.506	0.716	59	90.2	73.3	96.7	107.2	103	148.6	122.2	137.3	159.2	160.2	133.8	37.2	29.8	42.3		High	High	High	High	High	High	High	High	High
[R].GVETSLAECAFTK.[R]	1xCarbamidomethyl [C9]; 1xTMTpro [K13]; 1xTMTpro [N-Term]	3.24194e-06	0.000210974	1	1	7	Q61129	Q61129 [193-205]	0	2021.09	1.081	0.97	0.874	0.93	1.091	0.955	0.814	0.968	0.807	0.925	0.768	0.922	1	0.987	106.4	115	103.3	93.1	99	116.1	101.6	86.6	103	85.9	98.5	81.8	98.1	106.5	105.1		High	High	High	High	High	High	High	High	High
[K].GVEIEGPLSAQTNWDIAHMISGFE.[-]	1xTMTpro [N-Term]	0.000547083	0.000210974	1	1	1	P99026	P99026 [241-264]	0	2905.44																														No Quan Values	High	High	High	High	High	High	High	High	High
[R].GVEHAMANK.[Q]	1xTMTpro [K9]; 1xTMTpro [N-Term]	7.02617e-05	0.000210974	1	1	3	P35441	P35441 [633-641]	0	1564.88	1.983	1.724	2.107	2.102	2.414	2.162	1.803	1.944	1.295	1.309	1.09	1.026	0.885	1.042	62.8	124.6	108.3	132.3	132	151.6	135.8	113.2	122.1	81.3	82.2	68.5	64.4	55.6	65.5		High	High	High	High	High	High	High	High	High
[K].GVDEVTIVNILTNR.[S]	1xTMTpro [N-Term]	1.634e-05	0.000210974	1	1	1	P07356	P07356 [50-63]	0	1847.06	0.789	1.074	0.757	0.776	1.076	0.852	0.84	0.959	0.983	0.675	1.355	0.84	1.046	0.773	108.7	85.8	116.8	82.4	84.3	117	92.7	91.4	104.3	106.9	73.4	147.4	91.3	113.7	84		High	High	High	High	High	High	High	High	High
[K].GVDDLDFFIGDEAIEKPTYATK.[W]	2xTMTpro [K16; K22]; 1xTMTpro [N-Term]	0.000505873	0.000210974	1	1	2	Q99JY9	Q99JY9 [54-75]	0	3356.81	0.566	0.695	0.512	0.409	0.722	0.418	0.429	0.468	0.387	0.318	0.392	0.227	0.257	0.189	214.7	121.5	149.2	109.9	87.9	154.9	89.7	92.1	100.4	83	68.2	84.1	48.7	55.1	40.6		High	High	High	High	High	High	High	High	High
[R].GVCEEITGAYQK.[T]	1xCarbamidomethyl [C3]; 1xTMTpro [K12]; 1xTMTpro [N-Term]	1.83473e-06	0.000210974	1	1	3	Q07456	Q07456 [88-99]	0	1963.05	0.894	0.834	0.75	0.957	0.863	0.932	1.181	0.951	1.129	1.099	0.923	0.925	0.866	0.818	106.2	95	88.6	79.7	101.6	91.7	98.9	125.5	101	119.9	116.8	98.1	98.3	92	86.9		High	High	High	High	High	High	High	High	High
[K].GVAWSNPFPECVIVK.[C]	1xCarbamidomethyl [C11]; 1xTMTpro [K15]; 1xTMTpro [N-Term]	9.92761e-07	0.000210974	1	1	9	P08607	P08607 [166-180]	0	2311.28	1.472	1.352	1.697	1.699	1.829	2.266	2.459	2.128	2.414	2.275	1.885	1.579	1.469	1.73	55	81	74.4	93.4	93.5	100.7	124.7	135.3	117.1	132.8	125.2	103.7	86.9	80.9	95.2		High	High	High	High	High	High	High	High	High
[R].GVGDDQLGEESEERDDHLLPM.[-]	1xTMTpro [N-Term]	0.000572605	0.000210974	1	1	1	P24668	P24668 [258-278]	1	2645.23	0.692	0.701	0.476	0.407	0.768	0.495	0.474	0.283	0.635	0.509	0.501	0.864	0.694	0.869	160.1	110.8	112.2	76.2	65.2	123	79.2	76	45.3	101.7	81.5	80.3	138.3	111.2	139.1		High	High	High	High	High	High	High	High	High
[K].HLIVTPAGCGEQNMIGMTPTVIAVHYLDQTEQWEK.[F]	1xCarbamidomethyl [C9]; 1xOxidation [M]; 1xTMTpro [K35]; 1xTMTpro [N-Term]	0.000111536	0.000210974	1	1	7	P01027	P01027 [1002-1036]	0	4591.33	1.305	1.219	1.284	1.269	1.492	1.089	1.125	1.092	1.313	1.197	1.092	1.067	0.952	1.098	85.3	111.3	103.9	109.5	108.2	127.2	92.8	95.9	93.1	111.9	102	93.1	91	81.2	93.7		High	High	High	High	High	High	High	High	High
[R].GVTYNIIVEALQNQR.[R]	1xTMTpro [N-Term]	3.29436e-08	0.000210974	1	1	12	P11276	P11276 [2255-2269]	0	2022.13	1.153	1.207	1.465	1.271	1.462	1.828	2.779	1.839	4.339	2.89	3.935	3.546	3.255	3.602	42.2	48.6	50.9	61.8	53.6	61.7	77.1	117.2	77.5	183	121.9	165.9	149.5	137.3	151.9		High	High	High	High	High	High	High	High	High
[K].GWFEPIVEDMHR.[Q]	1xTMTpro [N-Term]	2.87478e-05	0.000210974	1	1	3	P08226	P08226 [273-284]	0	1819.91	0.723	0.849	0.975	1.039	1.067	0.851	0.971	0.864	1.262	1.031	1.155	0.921	0.765	0.977	103.8	75.1	88.2	101.3	107.8	110.8	88.3	100.8	89.6	131	107	119.9	95.6	79.4	101.4		High	High	High	High	High	High	High	High	High
[K].HANWTLTPLK.[V]	1xTMTpro [K10]; 1xTMTpro [N-Term]	0.000278572	0.000210974	1	1	2	P52430	P52430 [251-260]	0	1789.06	0.764	0.803	0.839	1.038	0.921	0.984	1.064	0.936	0.837	1.008	1.008	0.403	0.511	0.478	119.1	90.9	95.6	99.9	123.7	109.8	117.2	126.7	111.5	99.7	120	120	48	60.9	56.9		High	High	High	High	High	High	High	High	High
[R].HALQSASAGSGSFTDVR.[T]	1xTMTpro [N-Term]	4.05639e-09	0.000210974	1	1	7	P11276	P11276 [274-290]	0	1995.02	1.159	0.962	1.094	1.04	1.478	1.28	1.625	1.239	2.643	1.859	1.691	2.539	2.211	3.419	59.4	68.9	57.2	65	61.8	87.8	76.1	96.6	73.7	157.1	110.5	100.5	150.9	131.4	203.2		High	High	High	High	High	High	High	High	High
[R].HAFSPVASVESASGETLHSPK.[V]	1xTMTpro [K21]; 1xTMTpro [N-Term]	4.6939e-10	0.000210974	1	1	4	P29699	P29699 [302-322]	0	2746.47	0.985	0.865	0.701	0.691	1.207	0.621	0.498	0.605	0.617	0.677	0.436	0.524	0.421	0.88	139.8	137.7	121	98	96.7	168.7	86.8	69.7	84.6	86.3	94.7	61	73.2	58.9	123.1		High	High	High	High	High	High	High	High	High
[R].HAFILQDAK.[A]	1xTMTpro [K9]; 1xTMTpro [N-Term]	0.000366294	0.000210974	1	1	1	P21180	P21180 [442-450]	0	1650.98	1.039	1.176	0.985	1.197	0.923	1.061	0.853	1.192	0.628	0.821	0.696	0.419	0.371	0.427	117.3	121.8	138	115.5	140.4	108.3	124.5	100	139.9	73.6	96.3	81.7	49.1	43.5	50.1		High	High	High	High	High	High	High	High	High
[K].HADPDFTKK.[L]	2xTMTpro [K8; K9]; 1xTMTpro [N-Term]	6.33904e-05	0.000210974	1	1	2	Q61703	Q61703 [574-582]	1	1971.15	1.219	1.108	1.08	1.351	1.054	1.151	0.88	1.168	0.709	1.004	0.779	0.419	0.465	0.544	107.7	131.3	119.3	116.3	145.5	113.5	124	94.7	125.7	76.4	108.1	83.9	45.1	50.1	58.6		High	High	High	High	High	High	High	High	High
[K].GYYAVAVVK.[A]	1xTMTpro [K9]; 1xTMTpro [N-Term]	8.16986e-05	0.000210974	1	1	38	Q921I1	Q921I1 [447-455]	0	1577.95	1.026	0.919	1.192	1.149	1.272	1.047	0.956	1.056	0.969	1.008	0.859	0.51	0.474	0.546	107.3	110.1	98.5	127.9	123.2	136.4	112.3	102.5	113.3	104	108.2	92.2	54.7	50.9	58.5		High	High	High	High	High	High	High	High	High
[K].GYTVGPDASIILGQEQDSYGGDFDAK.[Q]	1xTMTpro [K26]; 1xTMTpro [N-Term]	5.20739e-07	0.000210974	1	1	6	P14847	P14847 [143-168]	0	3311.66	1.047	0.974	0.963	0.946	1.116	1.068	1.211	1.089	1.126	1.06	1.074	0.528	0.493	0.511	105.6	110.6	102.8	101.7	99.9	117.8	112.8	127.8	115	118.9	111.9	113.4	55.7	52	54		High	High	High	High	High	High	High	High	High
[K].GYTQQLAFK.[Q]	1xTMTpro [K9]; 1xTMTpro [N-Term]	3.74705e-05	0.000210974	1	1	9	P01027	P01027 [1052-1060]	0	1663.97	1.077	0.892	1.52	1.376	1.44	1.326	1.517	1.386	1.752	1.562	1.551	1.16	1.059	1.166	75.8	81.7	67.6	115.2	104.3	109.2	100.5	115	105.1	132.8	118.4	117.6	87.9	80.3	88.4		High	High	High	High	High	High	High	High	High
[R].GVVDSEDLPLNISR.[E]	1xTMTpro [N-Term]	3.74742e-06	0.000210974	2	3	2	P07901; P11499	P07901 [388-401]; P11499 [379-392]	0	1817.99	0.93	1.014	0.847	0.9	0.873	0.875	0.818	1.046	0.697	0.721	0.819	0.46	0.506	0.475	125.2	116.4	127	106.1	112.6	109.4	109.5	102.4	130.9	87.3	90.3	102.6	57.5	63.3	59.4	Shared	High	High	High	High	High	High	High	High	High
[R].GYSFTTTAER.[E]	1xTMTpro [N-Term]	0.000276709	0.000210974	1	2	1	P60710	P60710 [197-206]	0	1436.73	0.614	0.661	0.562	0.475	0.668	0.465	0.436	0.435	0.366	0.356	0.349	0.182	0.17	0.188	216.6	133	143.1	121.7	102.8	144.6	100.7	94.5	94.3	79.3	77.2	75.6	39.4	36.7	40.7		High	High	High	High	High	High	High	High	High
[R].GYQLSDVDGVTCEDIDECALPTGGHICSYR.[C]	3xCarbamidomethyl [C12; C18; C27]; 1xTMTpro [N-Term]	8.25743e-09	0.000210974	1	1	2	Q08879	Q08879 [470-499]	0	3691.66	1.311	0.966	1.155	1.092	1.16	1.32	1.222	1.148	0.905	0.998	1.148	0.986	1.263	0.961	90.2	118.2	87.1	104.2	98.5	104.6	119.1	110.2	103.5	81.6	90	103.5	88.9	113.9	86.7		High	High	High	High	High	High	High	High	High
[R].GYLQYAYDGR.[D]	1xTMTpro [N-Term]	0.000320618	0.000210974	1	1	1	P01898	P01898 [136-145]	0	1509.77	1.229	0.943	1.361	1.418	1.417	1.057	1.234	1.109	0.548	0.649	0.477	0.22	0.21	0.258	114.3	140.4	107.7	155.5	162	161.9	120.7	141	126.7	62.6	74.1	54.5	25.1	24	29.5		High	High	High	High	High	High	High	High	High
[R].GYHLNEEGTR.[C]	1xTMTpro [N-Term]	0.000255271	0.000210974	1	1	3	Q08879	Q08879 [346-355]	0	1479.75	1.18	0.921	1.133	1.075	1.319	0.896	0.835	1.012	0.49	0.705	0.473	0.293	0.337	0.365	124.7	147.1	114.8	141.2	134	164.5	111.7	104.1	126.1	61.1	87.9	58.9	36.5	42	45.5		High	High	High	High	High	High	High	High	High
[R].GYGPPHGHSR.[K]	1xTMTpro [N-Term]	0.000110022	0.000210974	1	1	2	Q9ESB3	Q9ESB3 [430-439]	0	1368.71	1.243	1.035	1.138	1.388	1.302	1.154	1.064	1.316	1.266	1.481	1.507	1.086	1.019	1.173	82.6	102.6	85.4	94	114.6	107.5	95.2	87.8	108.6	104.5	122.2	124.4	89.7	84.1	96.8		High	High	High	High	High	High	High	High	High
[K].GYFPEPVTVK.[W]	1xTMTpro [K10]; 1xTMTpro [N-Term]	3.39122e-05	0.000210974	1	1	4	P03987	P03987 [30-39]	0	1745.01	1.345	1.256	0.486	0.782	0.634	1.157	1.225	1.085	0.689	0.788	0.636	0.576	0.564	0.648	116.5	156.8	146.4	56.6	91.2	73.9	134.8	142.8	126.4	80.3	91.8	74.1	67.1	65.7	75.6		High	High	High	High	High	High	High	High	High
[K].GYEEPDRYVVVGAQR.[D]	1xTMTpro [N-Term]	0.000104525	0.000210974	1	1	1	Q62351	Q62351 [397-411]	1	2042.06																														No Quan Values	High	High	High	High	High	High	High	High	High
[K].GWLRDPNASPGDAGEQAIR.[Q]	1xTMTpro [N-Term]	0.000159516	0.000210974	1	1	2	Q64727	Q64727 [282-300]	1	2314.19	0.799	0.922	0.816	0.661	0.891	0.627	0.585	0.618	0.591	0.61	0.556	0.411	0.248	0.349	154.9	123.8	142.8	126.4	102.4	138	97.1	90.6	95.7	91.5	94.6	86.1	63.7	38.4	54.1		High	High	High	High	High	High	High	High	High
[K].GWFEPIVEDMHR.[Q]	1xOxidation [M10]; 1xTMTpro [N-Term]	2.5309e-05	0.000210974	1	1	10	P08226	P08226 [273-284]	0	1835.91	0.64	0.654	0.764	0.802	0.798	0.719	0.754	0.725	0.845	0.887	0.726	0.484	0.445	0.571	138.7	88.8	90.8	106	111.2	110.7	99.7	104.6	100.6	117.2	123	100.7	67.2	61.7	79.2		High	High	High	High	High	High	High	High	High
[R].GYSFSLTTFSPSGK.[L]	1xTMTpro [K14]; 1xTMTpro [N-Term]	5.84782e-06	0.000210974	1	1	2	P49722	P49722 [5-18]	0	2087.13	1.662	1.64	2.867	2.252	2.757	2.098	3.22	2.202	3.504	2.621	3.565	2.981	2.93	2.648	39.5	65.7	64.8	113.3	89	109	82.9	127.3	87	138.5	103.6	140.9	117.8	115.8	104.7		High	High	High	High	High	High	High	High	High
[R].KNNGKEDLIWEILK.[V]	3xTMTpro [K1; K5; K14]; 1xTMTpro [N-Term]	3.73452e-06	0.000210974	1	1	20	Q921I1	Q921I1 [274-287]	2	2916.77	0.949	0.94	1.204	1.081	1.028	1.107	0.914	1.092	0.796	0.96	0.851	0.439	0.512	0.459	112.5	106.8	105.8	135.5	121.7	115.6	124.6	102.9	122.8	89.6	108	95.7	49.3	57.6	51.7		High	High	High	High	High	High	High	High	High
[K].KNSNDILIFWNK.[D]	2xTMTpro [K1; K12]; 1xTMTpro [N-Term]	9.99809e-05	0.000210974	1	1	2	P14847	P14847 [77-88]	1	2404.42	1.337	1.092	0.814	0.906	0.8	1.376	1.64	1.573	1.32	1.488	1.465	0.294	0.367	0.251	95.4	127.6	104.2	77.6	86.4	76.3	131.3	156.4	150.1	125.9	142	139.8	28.1	35	23.9		High	High	High	High	High	High	High	High	High
[K].KPEIILQDPK.[G]	2xTMTpro [K1; K10]; 1xTMTpro [N-Term]	0.000570744	0.000210974	1	1	1	Q9QX15	Q9QX15 [527-536]	0	2093.32	0.791	0.78	0.566	0.707	0.86	0.682	0.567	0.644	0.508	0.656	0.611	0.668	0.528	0.526	148.6	117.5	116	84.1	105	127.8	101.3	84.3	95.6	75.4	97.5	90.8	99.3	78.5	78.2		High	High	High	High	High	High	High	High	High
[R].LGMYELLLK.[V]	1xOxidation [M3]; 1xTMTpro [K9]; 1xTMTpro [N-Term]	0.000593473	0.000210974	1	1	17	A6X935	A6X935 [154-162]	0	1704.03	0.946	0.921	1.157	0.956	0.98	1.809	2.343	1.576	2.28	2.268	2.172	0.691	0.69	0.695	73.2	69.2	67.5	84.7	70	71.7	132.5	171.6	115.4	167	166.1	159.1	50.6	50.5	50.9		High	High	High	High	High	High	High	High	High
[R].LGMYELLLK.[V]	1xTMTpro [K9]; 1xTMTpro [N-Term]	8.42563e-05	0.000210974	1	1	10	A6X935	A6X935 [154-162]	0	1688.03	0.965	0.934	1.189	0.932	1.052	1.8	2.509	1.574	2.418	2.156	2.195	0.672	0.667	0.65	72.4	69.9	67.6	86.1	67.5	76.2	130.4	181.7	114	175.1	156.1	159	48.6	48.3	47.1		High	High	High	High	High	High	High	High	High
[R].LGMETSAWK.[E]	1xTMTpro [K9]; 1xTMTpro [N-Term]	0.000387536	0.000210974	1	1	2	P21180	P21180 [364-372]	0	1630.91	0.846	0.776	0.856	1.088	0.924	1.067	1.002	1.107	0.864	0.965	0.777	0.504	0.426	0.421	118.8	100.5	92.2	101.7	129.2	109.8	126.8	119	131.5	102.6	114.7	92.3	59.9	50.6	50		High	High	High	High	High	High	High	High	High
[R].IGITNHDEYSLVR.[E]	1xTMTpro [N-Term]	9.32978e-07	0.000210974	1	1	1	P26039	P26039 [119-131]	0	1820.98	0.733	0.733	0.429	0.546	0.647	0.375	0.561	0.357	0.535	0.472	0.526	0.563	0.589	0.571	173.7	127.3	127.2	74.5	94.9	112.4	65.1	97.5	62	92.9	82	91.3	97.8	102.2	99.1		High	High	High	High	High	High	High	High	High
[K].LGITNAWMDFR.[V]	1xTMTpro [N-Term]	0.000166153	0.000210974	1	1	1	Q61704	Q61704 [711-721]	0	1627.86	0.934	1.018	0.809	1.111	0.955	1.351	1.205	1.277	1.998	2.522	1.76	1.343	1.262	1.226	75.9	70.9	77.2	61.4	84.3	72.5	102.5	91.4	96.9	151.6	191.3	133.5	101.9	95.7	93		High	High	High	High	High	High	High	High	High
[R].LGLLVDTVGPR.[L]	1xTMTpro [N-Term]	4.88285e-05	0.000210974	1	1	2	Q9WVJ3	Q9WVJ3 [65-75]	0	1443.89	1.121	1.082	1.045	1.263	0.912	1.066	1.105	1.319	0.725	0.875	0.771	0.333	0.375	0.419	111.9	125.4	121	116.8	141.2	102	119.3	123.6	147.5	81.1	97.8	86.3	37.3	41.9	46.8		High	High	High	High	High	High	High	High	High
[R].IGLHTELAPFDPTVEEKEAFEK.[I]	2xTMTpro [K17; K22]; 1xTMTpro [N-Term]	7.36872e-09	0.000210974	1	1	1	Q6UGQ3	Q6UGQ3 [40-61]	1	3412.88	0.844	0.904	0.709	0.694	0.895	0.615	0.58	0.602	0.581	0.555	0.539	0.301	0.287	0.305	159.4	134.5	144	113	110.7	142.7	98	92.5	96	92.6	88.5	85.8	47.9	45.8	48.7		High	High	High	High	High	High	High	High	High
[R].IGLHTELAPFDPTVEEK.[E]	1xTMTpro [K17]; 1xTMTpro [N-Term]	2.17219e-09	0.000210974	1	1	2	Q6UGQ3	Q6UGQ3 [40-56]	0	2504.39	1.018	0.903	1.039	0.922	0.969	0.748	0.979	0.817	0.681	0.602	0.738	0.399	0.417	0.44	128.5	130.8	116	133.5	118.5	124.5	96.1	125.8	105	87.6	77.4	94.8	51.3	53.6	56.5		High	High	High	High	High	High	High	High	High
[R].LGLGHNQIR.[M]	1xTMTpro [N-Term]	0.000214942	0.000210974	1	1	1	P28653	P28653 [259-267]	0	1311.78	0.883	0.804	0.788	0.547	0.719	0.581	0.699	0.462	0.661	0.77	0.914	0.567	0.354	0.346	148.6	131.2	119.5	117.1	81.3	106.8	86.4	103.8	68.6	98.3	114.4	135.9	84.3	52.6	51.4		High	High	High	High	High	High	High	High	High
[R].IGIFSENEEVTDR.[A]	1xTMTpro [N-Term]	1.19609e-06	0.000210974	1	1	2	Q8R429	Q8R429 [639-651]	0	1812.93	0.493	0.773	0.296	0.235	0.484	0.284	0.318	0.356	0.297	0.273	0.379	0.571	0.516	0.577	218.9	107.9	169.2	64.7	51.5	105.9	62.1	69.7	78	65	59.9	83	125.1	112.9	126.4		High	High	High	High	High	High	High	High	High
[R].LGIFGFLSTGDK.[H]	1xTMTpro [K12]; 1xTMTpro [N-Term]	0.000263114	0.000210974	1	2	2	Q63880	Q63880 [183-194]	0	1863.09																														No Quan Values	High	High	High	High	High	High	High	High	High
[K].LGHGGNVADK.[L]	1xTMTpro [K10]; 1xTMTpro [N-Term]	3.03756e-05	0.000210974	1	1	1	Q8CIT9	Q8CIT9 [195-204]	0	1575.91	0.911	0.705	0.924	0.804	0.884	0.499	0.621	0.613	0.419	0.499	0.518	0.714	0.551	1.05	140	127.6	98.7	129.3	112.6	123.8	69.9	86.9	85.8	58.6	69.9	72.5	100	77.1	147.1		High	High	High	High	High	High	High	High	High
[K].IGGHGAEYGAEALER.[M]	1xTMTpro [N-Term]	1.16601e-08	0.000210974	1	1	20	P01942	P01942 [18-32]	0	1833.94	0.827	0.906	0.894	1.131	0.835	0.95	0.778	0.921	0.669	0.81	0.762	1.114	1.168	1.062	108.5	89.7	98.3	97	122.7	90.6	103.1	84.4	99.9	72.6	87.9	82.6	120.8	126.7	115.2		High	High	High	High	High	High	High	High	High
[R].IGFGSFVEK.[T]	1xTMTpro [K9]; 1xTMTpro [N-Term]	0.000180251	0.000210974	1	1	2	P09055	P09055 [182-190]	0	1591.93	0.416	0.65	0.248	0.198	0.324	0.196	0.234	0.213	0.175	0.152	0.192	0.203	0.189	0.186	327.7	136.3	213.2	81.4	64.8	106.1	64.4	76.6	69.9	57.5	49.9	62.9	66.6	61.9	60.9		High	High	High	High	High	High	High	High	High
[R].LGFGSFVDK.[TD]	1xTMTpro [K9]; 1xTMTpro [N-Term]	6.42665e-05	0.000210974	1	3	3	P11835	P11835 [167-175]	0	1577.92	0.589	0.637	0.503	0.439	0.611	0.498	0.506	0.611	0.335	0.371	0.427	0.315	0.311	0.346	200	117.8	127.4	100.6	87.8	122.2	99.6	101.3	122.2	67.1	74.3	85.3	63	62.1	69.3		High	High	High	High	High	High	High	High	High
[R].IGFGAFVDKPVSPYMYISPPQAIK.[N]	2xTMTpro [K9; K24]; 1xTMTpro [N-Term]	2.36244e-05	0.000210974	1	1	1	O54890	O54890 [176-199]	0	3538	0.532	0.609	0.466	0.47	0.488	0.365	0.248	0.455	0.328	0.321	0.424	0.4	0.271	0.403	221.3	117.7	134.8	103.1	103.9	107.9	80.7	54.9	100.8	72.5	71	93.9	88.5	59.9	89.3		High	High	High	High	High	High	High	High	High
[K].LGEYGFQNAILVRYTQKAPQVSTPTLVEAAR.[N]	1xTMTpro [K17]; 1xTMTpro [N-Term]	1.28154e-06	0.000210974	1	1	2	P07724	P07724 [422-452]	2	4029.24	2.175	1.488	2.063	1.712	2.24	1.814	2.083	1.652	1.412	1.532	1.956	0.787	0.594	0.893	64.1	139.4	95.4	132.2	109.8	143.6	116.2	133.5	105.9	90.5	98.2	125.4	50.5	38	57.2		High	High	High	High	High	High	High	High	High
[K].IGPASQGLQK.[V]	1xTMTpro [K10]; 1xTMTpro [N-Term]	0.000442243	0.000210974	1	1	2	P00920	P00920 [149-158]	0	1606.98	0.961	1.082	0.858	1.238	0.737	0.9	0.603	0.921	0.472	0.697	0.552	1.199	1.337	1.095	109.9	105.6	118.8	94.3	136	81	98.9	66.3	101.2	51.9	76.6	60.6	131.8	146.9	120.3		High	High	High	High	High	High	High	High	High
[K].IGPITPLQFYK.[E]	1xTMTpro [K11]; 1xTMTpro [N-Term]	1.92129e-05	0.000210974	1	1	1	Q8R016	Q8R016 [245-255]	0	1885.14	1.999	1.967	3.362	1.694	2.201	2.198	2.553	1.816	1.59	0.684	2.125	1.199	1.239	1.733	54.8	109.6	107.9	184.3	92.9	120.7	120.5	140	99.5	87.2	37.5	116.5	65.7	67.9	95		High	High	High	High	High	High	High	High	High
[K].LGQGGVQK.[V]	1xTMTpro [K8]; 1xTMTpro [N-Term]	0.000334827	0.000210974	1	1	11	P01027	P01027 [952-959]	0	1394.86	1.318	1.236	2.388	2.368	1.774	2.155	2.336	2.346	2.129	2.353	2.874	2.551	2.818	2.244	47	62	58.2	112.3	111.4	83.4	101.4	109.9	110.4	100.1	110.7	135.2	120	132.5	105.5		High	High	High	High	High	High	High	High	High
[K].LGQGGVQKVDVPAADLSDQVPDTDSETR.[I]	1xTMTpro [K8]; 1xTMTpro [N-Term]	1.25528e-06	0.000210974	1	1	3	P01027	P01027 [952-979]	1	3505.83	0.717	1.075	0.648	0.808	1.057	1.367	0.645	1.022	0.332	0.67	0.569	0.378	0.854	0.399	130	93.2	139.7	84.2	105	137.4	177.7	83.8	132.8	43.2	87.1	73.9	49.1	111	51.8		High	High	High	High	High	High	High	High	High
[R].IHPSDSDTNYNQK.[F]	1xTMTpro [K13]; 1xTMTpro [N-Term]	3.89155e-05	0.000210974	1	1	2	P01750	P01750 [70-82]	0	2127.1	1.224	1.094	1.07	1.132	1.239	1.519	1.147	1.372	1.415	1.101	1.221	0.995	0.744	1.205	85.8	105	93.9	91.8	97.2	106.3	130.4	98.4	117.8	121.4	94.5	104.8	85.4	63.8	103.4		High	High	High	High	High	High	High	High	High
[K].LHPDDVAGIQALYGK.[R]	1xTMTpro [K15]; 1xTMTpro [N-Term]	1.0455e-06	0.000210974	1	1	1	Q9JHI0	Q9JHI0 [244-258]	0	2205.25	1.146	0.977	1.225	1.315	1.384	1.294	1.134	1.159	1.082	1.144	1.077	1.39	1.06	1.355	84.5	96.9	82.6	103.6	111.2	117	109.4	95.9	98	91.5	96.7	91.1	117.5	89.6	114.5		High	High	High	High	High	High	High	High	High
[K].IHLYTLNDNAR.[S]	1xTMTpro [N-Term]	0.00011307	0.000210974	1	1	8	P11276	P11276 [1971-1981]	0	1633.9	1.016	1.051	1.051	1.111	0.98	1.048	1.279	1.103	1.555	1.156	1.662	1.63	1.454	1.298	81.6	82.8	85.7	85.7	90.6	79.9	85.4	104.3	89.9	126.8	94.3	135.5	133	118.6	105.8		High	High	High	High	High	High	High	High	High
[K].IHLISMQSTIPYALR.[I]	1xOxidation [M6]; 1xTMTpro [N-Term]	2.40962e-06	0.000210974	1	1	5	Q8VCM7	Q8VCM7 [258-272]	0	2063.16	0.817	0.889	0.839	0.931	1.024	0.786	0.672	0.826	0.704	1.128	0.642	2.872	2.529	3.462	78.4	64.1	69.7	65.8	73	80.3	61.7	52.7	64.8	55.2	88.5	50.4	225.3	198.4	271.6		High	High	High	High	High	High	High	High	High
[R].IHILPSMNPDGYEVAAAQGPNMSGYLVGR.[N]	1xOxidation [M]; 1xTMTpro [N-Term]	0.000368734	0.000210974	1	1	2	Q9JJN5	Q9JJN5 [123-151]	0	3377.69	0.833	0.987	0.718	1.055	0.843	0.955	1.295	1.028	1.275	1.191	1.271	5.43	4.667	3.938	56.6	47.2	55.9	40.7	59.7	47.7	54.1	73.3	58.2	72.2	67.5	72	307.5	264.3	223		High	High	High	High	High	High	High	High	High
[R].IHILPSMNPDGYEVAAAQGPNMSGYLVGR.[N]	1xTMTpro [N-Term]	5.42025e-09	0.000210974	1	1	3	Q9JJN5	Q9JJN5 [123-151]	0	3361.7	1.933	1.203	1.291	1.31	1.414	1.261	1.458	1.473	1.845	1.389	1.484	1.159	0.736	0.784	76	146.9	91.4	98.1	99.6	107.4	95.8	110.8	112	140.2	105.6	112.8	88.1	55.9	59.6		High	High	High	High	High	High	High	High	High
[K].LHIIEVGTPPTGNQPFPK.[K]	1xTMTpro [K18]; 1xTMTpro [N-Term]	1.00843e-05	0.000210974	1	1	1	Q68FD5	Q68FD5 [228-245]	0	2553.47	0.782	1.073	1.011	0.968	1.232	1.03	0.968	0.88	1.463	1.227	1.011	1.283	1.092	1.368	91.5	71.6	98.2	92.6	88.6	112.8	94.3	88.6	80.5	133.9	112.3	92.5	117.4	99.9	125.2		High	High	High	High	High	High	High	High	High
[K].LHIDQIDSTLK.[E]	1xTMTpro [K11]; 1xTMTpro [N-Term]	0.000331496	0.000210974	1	1	1	P29533	P29533 [199-209]	0	1891.11	1.142	0.611	0.562	0.748	0.756	0.776	0.648	0.802	0.49	0.79	0.605	0.548	0.434	0.306	146.8	167.7	89.8	82.5	109.8	111	113.9	95.2	117.7	71.9	116	88.8	80.4	63.7	44.9		High	High	High	High	High	High	High	High	High
[K].LGEYGFQNAILVR.[Y]	1xTMTpro [N-Term]	7.56704e-08	0.000210974	1	1	70	P07724	P07724 [422-434]	0	1784	0.82	0.855	0.758	0.808	0.703	0.59	0.484	0.664	0.365	0.384	0.358	0.243	0.273	0.264	175.1	143.6	149.7	132.7	141.4	123	103.2	84.7	116.2	63.8	67.2	62.7	42.6	47.7	46.3		High	High	High	High	High	High	High	High	High
[R].IHFPLATYAPVISAEK.[A]	1xTMTpro [K16]; 1xTMTpro [N-Term]	1.27412e-07	0.000210974	2	5	2	P68373; P68368	P68373 [265-280]; P68368 [265-280]	0	2365.38	0.856	0.853	0.704	0.655	0.921	0.669	0.751	0.653	0.576	0.509	0.768	0.383	0.399	0.352	149.3	127.7	127.4	105.1	97.7	137.4	99.9	112.1	97.5	86	76	114.6	57.1	59.6	52.5	Shared	High	High	High	High	High	High	High	High	High
[K].LGYAGNTEPQFIIPSCIAIK.[E]	1xCarbamidomethyl [C16]; 1xTMTpro [K20]; 1xTMTpro [N-Term]	2.99464e-06	0.000210974	1	1	1	Q99JY9	Q99JY9 [19-38]	0	2800.56	1.206	1.305	1.241	1.121	1.207	0.943	0.8	1.054	0.818	0.952	0.755	0.8	0.496	0.886	102.9	124.1	134.2	127.6	115.3	124.1	97	82.2	108.4	84.1	98	77.7	82.3	51	91.1		High	High	High	High	High	High	High	High	High
[R].LGWVMTSADLNQDGHGDLVVGAPGYSHPGR.[F]	1xTMTpro [N-Term]	2.3711e-07	0.000210974	1	1	2	O70362	O70362 [378-407]	0	3410.69	0.809	0.559	0.607	0.917	0.613	0.461	0.507	0.885	0.513	0.504	0.702	0.238	0.418	0.422	163.9	132.5	91.5	99.5	150.3	100.5	75.6	83.1	145	84	82.6	115	38.9	68.5	69.2		High	High	High	High	High	High	High	High	High
[K].LGVTADDVK.[N]	1xTMTpro [K9]; 1xTMTpro [N-Term]	0.000201568	0.000210974	1	1	1	P14152	P14152 [171-179]	0	1525.91	0.969	0.897	0.752	0.908	0.843	0.651	0.59	0.73	0.512	0.512	0.527	0.453	0.371	0.431	147.9	143.3	132.6	111.2	134.3	124.6	96.2	87.2	108	75.7	75.7	77.9	66.9	54.9	63.7		High	High	High	High	High	High	High	High	High
[K].LGTSLSSGYVR.[V]	1xTMTpro [N-Term]	7.62874e-05	0.000210974	1	1	2	O70362	O70362 [643-653]	0	1443.81	1.378	1.366	0.971	1.187	0.967	1.094	1.12	1.269	0.605	0.836	0.812	0.481	0.465	0.472	107	147.4	146.1	103.9	126.9	103.4	117	119.8	135.8	64.7	89.4	86.9	51.5	49.7	50.5		High	High	High	High	High	High	High	High	High
[R].LGSSEVEQVQLVVDGVK.[L]	1xTMTpro [K17]; 1xTMTpro [N-Term]	1.49165e-06	0.000210974	1	1	2	P07310	P07310 [342-358]	0	2394.37	1.084	1.189	0.818	1.057	0.616	1.114	0.709	0.999	1.022	0.715	1.096	1.211	0.899	0.78	104.8	113.7	124.7	85.8	110.8	64.6	116.7	74.3	104.8	107.1	74.9	114.9	127	94.3	81.7		High	High	High	High	High	High	High	High	High
[K].LGQYSSPDAK.[R]	1xTMTpro [K10]; 1xTMTpro [N-Term]	0.000589624	0.000210974	1	1	4	P01029	P01029 [689-698]	0	1673.94	0.643	0.667	0.51	0.786	0.562	0.693	0.675	0.876	0.571	0.637	0.61	0.509	0.521	0.457	154.4	99.3	102.9	78.7	121.3	86.7	107	104.2	135.2	88.1	98.4	94.1	78.5	80.4	70.6		High	High	High	High	High	High	High	High	High
[K].IGQQEVEVKAAVFNHFISDGVKK.[T]	3xTMTpro [K9; K22; K23]; 1xTMTpro [N-Term]	0.000519266	0.000210974	1	1	1	P01027	P01027 [905-927]	2	3760.19	0.414	0.479	0.224	0.267	0.299	0.219	0.186	0.32	0.183	0.214	0.229	0.177	0.21	0.156	327.6	135.5	156.9	73.4	87.6	98.1	71.8	61	104.7	60.1	70	74.9	58.1	68.9	51.2		High	High	High	High	High	High	High	High	High
[K].IGQQEVEVK.[A]	1xTMTpro [K9]; 1xTMTpro [N-Term]	7.76059e-05	0.000210974	1	1	11	P01027	P01027 [905-913]	0	1637.97	1.27	1.094	1.619	1.652	1.602	1.681	1.714	1.569	1.667	1.591	1.486	1.247	1.232	1.384	68.8	87.4	75.2	111.4	113.7	110.2	115.6	117.9	107.9	114.6	109.4	102.2	85.8	84.7	95.2		High	High	High	High	High	High	High	High	High
[R].LHEGFSSITYQHDLALLR.[L]	1xTMTpro [N-Term]	5.30943e-06	0.000210974	1	1	1	Q80YC5	Q80YC5 [431-448]	0	2404.29	1.467	1.154	0.939	1.219	1.201	1.008	1.081	1.364	0.905	1.18	0.786	0.731	1.039	0.777	94.6	138.9	109.2	88.8	115.4	113.6	95.4	102.3	129.1	85.6	111.6	74.4	69.2	98.3	73.6		High	High	High	High	High	High	High	High	High
[R].IHQIEYAMEAVK.[Q]	1xTMTpro [K12]; 1xTMTpro [N-Term]	9.5909e-07	0.000210974	1	1	3	Q9R1P4	Q9R1P4 [19-30]	0	2040.14	1.164	1.261	2.022	1.678	1.636	1.673	2.389	1.861	2.252	1.735	3.076	1.827	1.804	1.754	55.3	64.4	69.7	111.8	92.8	90.5	92.5	132.1	102.9	124.5	95.9	170	101	99.7	97		High	High	High	High	High	High	High	High	High
[K].IGEHTPSALAIMENANVLAR.[Y]	1xTMTpro [N-Term]	2.15774e-06	0.000210974	1	1	1	P05064	P05064 [154-173]	0	2411.3	0.731	0.87	0.777	0.773	0.897	0.693	0.847	0.787	0.676	0.788	0.828	0.515	0.621	0.567	131.9	96.4	114.8	102.5	102	118.4	91.5	111.8	103.8	89.2	103.9	109.2	67.9	81.9	74.8		High	High	High	High	High	High	High	High	High
[K].LGDASTYADGVHNK.[L]	1xTMTpro [K14]; 1xTMTpro [N-Term]	7.99406e-11	0.000210974	1	1	9	P06728	P06728 [66-79]	0	2056.1	0.974	0.911	0.8	0.747	0.882	0.631	0.558	0.637	0.516	0.586	0.447	0.549	0.506	0.57	145.4	141.7	132.5	116.3	108.6	128.3	91.8	81.2	92.7	75	85.2	65	79.9	73.5	82.9		High	High	High	High	High	High	High	High	High
[R].LFLEQIHVLEK.[S]	1xTMTpro [K11]; 1xTMTpro [N-Term]	5.56023e-07	0.000210974	1	1	1	P11589	P11589 [58-68]	0	1977.2	0.681	0.671	0.228	0.258	0.313	0.3	0.669	0.304	0.306	0.166	0.232	0.077	0.075	0.093	279.3	190.1	187.3	63.6	72	87.4	83.8	186.8	85	85.4	46.3	64.9	21.4	20.9	25.9		High	High	High	High	High	High	High	High	High
[R].IFFYDAENPPGSEVLR.[I]	1xTMTpro [N-Term]	6.72937e-08	0.000210974	1	1	7	P52430	P52430 [291-306]	0	2158.11	1.147	1.14	0.712	0.896	0.698	0.808	0.604	0.845	0.427	0.684	0.447	0.198	0.17	0.185	150.6	172.7	171.7	107.2	134.9	105.2	121.7	90.9	127.3	64.4	103	67.2	29.9	25.5	27.8		High	High	High	High	High	High	High	High	High
[K].LFDSDPITVVLPEEVSKDNPK.[F]	2xTMTpro [K17; K21]; 1xTMTpro [N-Term]	1.70429e-08	0.000210974	1	1	7	Q06890	Q06890 [408-428]	1	3254.83	1.128	1.337	0.891	0.934	0.929	1.226	1.034	1.176	0.915	1.074	0.938	0.33	0.368	0.328	110.2	124.4	147.3	98.2	103	102.4	135.2	114	129.6	100.9	118.4	103.4	36.4	40.6	36.1		High	High	High	High	High	High	High	High	High
[K].LFDSDPITVVLPEEVSK.[D]	1xTMTpro [K17]; 1xTMTpro [N-Term]	1.59447e-07	0.000210974	1	1	5	Q06890	Q06890 [408-424]	0	2496.41	1.188	1.081	0.861	0.933	0.836	1.298	1.398	1.19	1.07	1.153	0.997	0.351	0.418	0.42	105.7	125.5	114.2	91	98.6	88.4	137.2	147.8	125.8	113	121.8	105.3	37.1	44.2	44.4		High	High	High	High	High	High	High	High	High
[K].LFDEINPETK.[L]	1xTMTpro [K10]; 1xTMTpro [N-Term]	4.25556e-05	0.000210974	1	1	4	Q8R121	Q8R121 [224-233]	0	1814.02	1.014	0.92	0.794	0.855	0.819	1.069	1.046	1.131	1.27	1.341	1.146	0.582	0.658	0.565	105.6	107.1	97.1	83.8	90.2	86.5	112.8	110.5	119.4	134.1	141.6	120.9	61.4	69.5	59.6		High	High	High	High	High	High	High	High	High
[K].LFCSLEGLFPASEAR.[I]	1xCarbamidomethyl [C3]; 1xTMTpro [N-Term]	0.000200887	0.000210974	1	1	2	P13597	P13597 [237-251]	0	2001.04	0.976	1.062	0.892	1.172	1.208	1.216	0.958	1.196	0.957	1.194	1.105	0.722	0.483	0.439	102.9	100.4	109.2	91.8	120.6	124.3	125.1	98.6	123.1	98.4	122.8	113.7	74.2	49.7	45.1		High	High	High	High	High	High	High	High	High
[K].IFADLIVLK.[M]	1xTMTpro [K9]; 1xTMTpro [N-Term]	0.000142094	0.000210974	1	1	8	P07361	P07361 [116-124]	0	1640.06	1.091	1.078	1.576	1.738	1.43	1.978	1.668	1.906	3.849	3.768	3.782	1.637	1.884	1.84	49.6	54.1	53.5	78.2	86.3	71	98.2	82.8	94.6	191	187	187.7	81.3	93.5	91.3		High	High	High	High	High	High	High	High	High
[R].LEWVATISDGGSYTYYPDSVK.[G]	1xTMTpro [K21]; 1xTMTpro [N-Term]	1.98626e-06	0.000210974	1	1	1	P18528	P18528 [45-65]	0	2959.52	1.328	1.213	1.395	1.552	1.146	1.493	1.003	1.473	1.097	0.974	0.854	0.737	0.98	0.92	87.4	116.1	106	121.9	135.6	100.1	130.5	87.6	128.7	95.8	85.1	74.7	64.4	85.7	80.4		High	High	High	High	High	High	High	High	High
[K].LEWMGYISYDGSNNYNPSLK.[N]	1xTMTpro [K20]; 1xTMTpro [N-Term]	0.000305965	0.000210974	1	1	3	P18531	P18531 [64-83]	0	2959.48																														No Quan Values	High	High	High	High	High	High	High	High	High
[K].IEWLESHQDADIEDFK.[A]	1xTMTpro [K16]; 1xTMTpro [N-Term]	0.000180251	0.000210974	1	1	2	P20029	P20029 [603-618]	0	2583.32	1.203	0.891	1.37	1.168	1.329	1.273	1.054	0.948	1.748	1.564	1.64	2.576	2.673	2.237	66.2	79.6	58.9	90.6	77.3	87.9	84.2	69.7	62.7	115.6	103.5	108.5	170.5	176.8	148		High	High	High	High	High	High	High	High	High
[K].IEVVAGEYNIDKK.[E]	2xTMTpro [K12; K13]; 1xTMTpro [N-Term]	7.70758e-05	0.000210974	1	1	2	P16294	P16294 [285-297]	1	2390.41	0.933	0.873	0.55	0.627	0.59	0.683	0.657	0.767	0.698	0.876	0.769	0.555	0.5	0.553	141.1	131.6	123.2	77.6	88.5	83.3	96.4	92.7	108.2	98.5	123.6	108.5	78.4	70.6	78		High	High	High	High	High	High	High	High	High
[K].IEVSEDGTK.[A]	1xTMTpro [K9]; 1xTMTpro [N-Term]	0.000214942	0.000210974	1	1	1	Q07235	Q07235 [344-352]	0	1585.89	0.869	0.947	0.774	0.738	0.6	0.594	0.677	0.575	0.708	0.626	0.606	0.199	0.236	0.277	159.1	138.2	150.7	123.2	117.5	95.5	94.5	107.8	91.6	112.6	99.6	96.4	31.6	37.5	44.1		High	High	High	High	High	High	High	High	High
[K].LETTSNQDNLAPITAK.[A]	1xTMTpro [K16]; 1xTMTpro [N-Term]	1.21271e-06	0.000210974	1	1	2	Q61739	Q61739 [773-788]	0	2324.3	0.458	0.691	0.269	0.286	0.302	0.222	0.274	0.272	0.19	0.228	0.239	0.213	0.209	0.163	299	137	206.7	80.4	85.6	90.4	66.4	81.9	81.2	56.9	68.3	71.4	63.6	62.5	48.6		High	High	High	High	High	High	High	High	High
[R].LETPAEGLFSSLGR.[L]	1xTMTpro [N-Term]	1.7065e-06	0.000210974	1	1	2	P70389	P70389 [494-507]	0	1780.98	0.963	0.742	0.725	0.69	0.67	0.474	0.504	0.628	0.238	0.36	0.261	0.216	0.251	0.205	189.3	182.2	140.4	137.2	130.5	126.7	89.6	95.4	118.9	45	68.2	49.4	41	47.4	38.8		High	High	High	High	High	High	High	High	High
[K].IETAAMDGTLR.[E]	1xTMTpro [N-Term]	0.000222326	0.000210974	1	1	2	Q91ZX7	Q91ZX7 [4027-4037]	0	1481.8	0.732	0.727	0.582	0.613	0.468	0.527	0.771	0.575	0.631	0.487	0.73	0.238	0.243	0.251	174.9	128.1	127.2	101.8	107.2	81.9	92.2	134.8	100.6	110.4	85.1	127.7	41.6	42.5	44		High	High	High	High	High	High	High	High	High
[K].LESLDQNNVLSIR.[R]	1xTMTpro [N-Term]	3.20856e-06	0.000210974	1	1	2	Q3UZZ4	Q3UZZ4 [193-205]	0	1805.01	1.272	1.401	1.132	1.156	0.944	1.282	1.443	1.32	1.285	1.603	1.178	1.086	1.014	1.179	82	104.3	114.8	92.8	94.8	77.4	105.1	118.3	108.2	105.3	131.4	96.6	89.1	83.2	96.7		High	High	High	High	High	High	High	High	High
[R].LESEETIVLEAHDAQGDIPVTVTVQDFLKR.[Q]	1xTMTpro [K29]; 1xTMTpro [N-Term]	6.69009e-09	0.000210974	1	1	2	P01027	P01027 [38-67]	1	3961.14	1.537	1.405	1.622	1.398	1.354	2.415	1.709	1.913	1.403	1.767	1.683	0.814	1.253	0.891	67.7	104	95.1	109.8	94.6	91.6	163.4	115.7	129.5	94.9	119.6	113.9	55.1	84.8	60.3		High	High	High	High	High	High	High	High	High
[R].LFLEQIHVLENSLVLK.[VF]	1xTMTpro [K16]; 1xTMTpro [N-Term]	6.36083e-05	0.000210974	1	4	1	P02762	P02762 [58-73]	0	2503.51																														No Quan Values	High	High	High	High	High	High	High	High	High
[R].IFNNGADLSGITEENAPLK.[L]	1xTMTpro [K19]; 1xTMTpro [N-Term]	3.15315e-09	0.000210974	4	4	13	P07758; P22599; Q00896; Q00897	P07758 [329-347]; P22599 [329-347]; Q00896 [329-347]; Q00897 [329-347]	0	2611.42	0.73	0.781	0.606	0.535	0.477	0.472	0.502	0.516	0.404	0.374	0.429	0.253	0.273	0.238	197.7	144.3	154.3	119.8	105.7	94.3	93.2	99.3	102	79.9	73.8	84.8	49.9	53.9	47	Shared	High	High	High	High	High	High	High	High	High
[R].IFNNGADLSGITEENAPLKLSK.[A]	2xTMTpro [K19; K22]; 1xTMTpro [N-Term]	2.05208e-14	0.000210974	2	2	4	P22599; Q00897	P22599 [329-350]; Q00897 [329-350]	1	3243.84	0.521	0.942	0.319	0.385	0.47	0.784	0.282	0.605	0.153	0.265	0.115	0.065	0.191	0.08	242.9	126.7	228.9	77.4	93.4	114.2	190.3	68.4	147	37.1	64.3	27.9	15.7	46.5	19.4	Shared	High	High	High	High	High	High	High	High	High
[R].IFNNGADLSGITEENAPLKLSKAVHK.[A]	3xTMTpro [K19; K22; K26]; 1xTMTpro [N-Term]	0.000108159	0.000210974	2	2	2	P22599; Q00897	P22599 [329-354]; Q00897 [329-354]	2	3983.31	0.597	0.809	0.415	0.457	0.448	0.594	0.448	0.578	0.396	0.355	0.451	0.283	0.354	0.367	198.6	118.6	160.6	82.4	90.8	88.9	118	89	114.8	78.7	70.5	89.6	56.2	70.4	73	Shared	High	High	High	High	High	High	High	High	High
[K].LGCPPPPEGK.[D]	1xCarbamidomethyl [C3]; 1xTMTpro [K10]; 1xTMTpro [N-Term]	0.000340452	0.000210974	1	1	7	Q9ESB3	Q9ESB3 [286-295]	0	1659.94	1.123	1.076	0.877	1.258	0.794	1.048	0.954	1.147	0.835	0.983	0.893	0.665	0.679	0.663	107.2	120.3	115.3	94	134.8	85.1	112.4	102.2	122.9	89.5	105.3	95.7	71.3	72.8	71		High	High	High	High	High	High	High	High	High
[R].LGASNLPAGISLPASAK.[L]	1xTMTpro [K17]; 1xTMTpro [N-Term]	2.93328e-06	0.000210974	1	1	2	P10852	P10852 [471-487]	0	2175.3	0.686	0.752	0.611	0.438	0.702	0.483	0.527	0.478	0.427	0.364	0.525	0.369	0.333	0.292	187.8	128.8	141.2	114.7	82.2	131.9	90.7	99	89.8	80.3	68.4	98.5	69.4	62.6	54.9		High	High	High	High	High	High	High	High	High
[R].IGAFGYMECSAK.[T]	1xCarbamidomethyl [C9]; 1xTMTpro [K12]; 1xTMTpro [N-Term]	0.00024026	0.000210974	1	1	2	Q9QUI0	Q9QUI0 [151-162]	0	1942.01	0.518	0.692	0.737	0.629	0.59	0.543	0.644	0.607	0.663	0.522	0.773	0.589	0.626	0.596	154.2	79.9	106.6	113.6	97	90.9	83.7	99.3	93.6	102.2	80.5	119.2	90.8	96.5	91.9		High	High	High	High	High	High	High	High	High
[R].IGAEVYHNLK.[N]	1xTMTpro [K10]; 1xTMTpro [N-Term]	5.82768e-06	0.000210974	1	1	1	P17182	P17182 [184-193]	0	1752.03	0.753	0.798	0.756	0.708	0.793	0.639	0.698	0.676	0.68	0.727	0.734	0.521	0.514	0.59	141.7	106.7	113.1	107.1	100.2	112.4	90.5	99	95.8	96.3	103	104	73.8	72.9	83.5		High	High	High	High	High	High	High	High	High
[K].LGAASLGAEDPETQVVLINAVK.[D]	1xTMTpro [K22]; 1xTMTpro [N-Term]	2.53443e-08	0.000210974	1	1	3	P26039	P26039 [2064-2085]	0	2803.61	0.561	0.765	0.648	0.453	0.569	0.464	0.563	0.389	0.428	0.436	0.444	0.309	0.219	0.257	199.9	112.1	152.9	129.5	90.6	113.7	92.7	112.6	77.7	85.5	87.1	88.8	61.8	43.7	51.4		High	High	High	High	High	High	High	High	High
[K].IFYNQQNHYDGSTGK.[F]	1xTMTpro [K15]; 1xTMTpro [N-Term]	0.000166153	0.000210974	1	1	2	Q60994	Q60994 [138-152]	0	2380.22	2.484	2.179	3.6	3.727	3.317	3.769	2.41	3.044	1.269	1.398	1.46	1.379	1.78	1.442	43.8	108.8	95.4	157.6	163.2	145.2	165	105.5	133.3	55.6	61.2	63.9	60.4	78	63.1		High	High	High	High	High	High	High	High	High
[K].LFVTNHEK.[M]	1xTMTpro [K8]; 1xTMTpro [N-Term]	0.000280447	0.000210974	1	1	4	P39039	P39039 [129-136]	0	1595.94	1.576	1.289	1.964	1.921	1.819	1.847	2.238	1.617	2.158	1.725	1.974	1.028	1.056	1.127	61.6	97.1	79.4	121.1	118.4	112.1	113.8	137.9	99.6	133	106.3	121.7	63.4	65.1	69.4		High	High	High	High	High	High	High	High	High
[K].LFVDPSQGLEVTGK.[Y]	1xTMTpro [K14]; 1xTMTpro [N-Term]	4.09908e-06	0.000210974	1	1	10	A6X935	A6X935 [773-786]	0	2098.2	0.687	0.72	0.631	0.836	0.65	1.014	1.056	0.982	2.103	2.19	1.821	1.141	1.003	1.037	88.9	61.1	64	56.1	74.3	57.8	90.2	93.9	87.3	187	194.7	161.9	101.4	89.2	92.2		High	High	High	High	High	High	High	High	High
[R].IGDQWDKQHDLGHMMR.[C]	1xTMTpro [K7]; 1xTMTpro [N-Term]	0.000507529	0.000210974	1	1	1	P11276	P11276 [480-495]	1	2575.32	0.734	1.482	0.911	1.118	1.026	2.484	1.591	1.51	1.21	1.646	1.606	1.524	2.671	1.33	68.7	50.4	101.8	62.6	76.8	70.4	170.6	109.3	103.7	83.1	113	110.3	104.7	183.4	91.4		High	High	High	High	High	High	High	High	High
[R].IFTVDNNLLPVGK.[T]	1xTMTpro [K13]; 1xTMTpro [N-Term]	6.08211e-07	0.000210974	1	1	20	P01027	P01027 [150-162]	0	2038.22	1.267	1.262	1.852	1.899	1.574	2.019	1.948	1.908	1.824	2.01	1.906	1.223	1.285	1.128	62.2	78.9	78.5	115.3	118.2	97.9	125.6	121.2	118.7	113.5	125.1	118.6	76.1	80	70.2		High	High	High	High	High	High	High	High	High
[R].LFSTSADLSELSAMAR.[N]	1xTMTpro [N-Term]	1.62953e-08	0.000210974	1	1	6	Q8R121	Q8R121 [364-379]	0	2003.04	1.054	1.054	0.823	0.892	0.833	1.221	1.127	1.261	1.256	1.38	1.499	0.651	0.584	0.55	98.8	104.2	104.1	81.3	88.1	82.3	120.6	111.3	124.6	124.1	136.4	148	64.3	57.7	54.4		High	High	High	High	High	High	High	High	High
[K].LFSSTYQNINIPVTQNMVPSAR.[L]	1xOxidation [M17]; 1xTMTpro [N-Term]	1.45765e-07	0.000210974	1	1	3	P06684	P06684 [518-539]	0	2800.46	1.295	1.031	1.028	0.95	0.948	1.006	1.079	1.14	1.007	0.955	0.993	0.673	0.583	0.629	104.8	135.7	108	107.7	99.6	99.3	105.4	113.1	119.5	105.4	100	104.1	70.5	61.1	65.9		High	High	High	High	High	High	High	High	High
[K].LFSSTYQNINIPVTQNMVPSAR.[L]	1xTMTpro [N-Term]	3.96912e-08	0.000210974	1	1	2	P06684	P06684 [518-539]	0	2784.47	0.896	0.836	0.489	0.769	0.658	0.59	0.593	0.587	0.526	0.38	0.546	0.334	0.4	0.25	169.4	151.8	141.6	82.8	130.2	111.4	100	100.5	99.4	89.1	64.5	92.6	56.7	67.7	42.4		High	High	High	High	High	High	High	High	High
[R].LFQVEYAIEAIK.[L]	1xTMTpro [K12]; 1xTMTpro [N-Term]	5.60211e-05	0.000210974	1	1	2	Q9Z2U1	Q9Z2U1 [21-32]	0	2032.2																														No Quan Values	High	High	High	High	High	High	High	High	High
[R].IFQNLDGALDEVVLK.[F]	1xTMTpro [K15]; 1xTMTpro [N-Term]	1.56008e-06	0.000210974	1	1	1	Q9R0E2	Q9R0E2 [207-221]	0	2282.33	1.359	1.301	1.467	1.06	1.399	1.33	1.661	1.641	1.824	1.168	2.463	1.339	1.349	1.333	69.1	94	90	101.4	73.3	96.7	91.9	114.8	113.5	126.1	80.8	170.3	92.6	93.3	92.1		High	High	High	High	High	High	High	High	High
[R].LFQEPLMLK.[I]	1xTMTpro [K9]; 1xTMTpro [N-Term]	0.000167285	0.000210974	1	1	1	P06797	P06797 [105-113]	0	1727.04	0.979	0.972	0.639	0.749	0.766	0.739	0.562	0.737	0.558	0.556	0.575	0.438	0.379	0.451	148.5	145.4	144.3	94.9	111.2	113.7	109.7	83.4	109.5	82.8	82.6	85.4	65.1	56.3	67		High	High	High	High	High	High	High	High	High
[K].LFQEEFPGIPYPPDAAVECHRGECQSEGVLFFQGNR.[K]	2xCarbamidomethyl [C19; C24]; 1xTMTpro [N-Term]	3.44964e-06	0.000210974	1	1	2	Q91X72	Q91X72 [130-165]	1	4485.14	1.186	1.235	1.558	1.17	1.281	1.422	1.517	1.551	1.695	1.439	1.479	0.534	0.795	1.008	79.5	94.3	98.2	123.8	93	101.8	113.1	120.6	123.3	134.7	114.4	117.6	42.4	63.2	80.1		High	High	High	High	High	High	High	High	High
[K].LFQEEFPGIPYPPDAAVECHR.[G]	1xCarbamidomethyl [C19]; 1xTMTpro [N-Term]	4.05639e-09	0.000210974	1	1	33	Q91X72	Q91X72 [130-150]	0	2776.37	1.012	1.03	1.165	1.143	1.153	1.182	1.406	1.286	1.673	1.535	1.718	0.976	1.017	1.058	81.7	82.7	84.2	95.2	93.4	94.3	96.6	114.9	105.1	136.7	125.5	140.4	79.8	83.1	86.4		High	High	High	High	High	High	High	High	High
[K].LFTPVSSVPNITWSELSALELLK.[S]	1xTMTpro [K23]; 1xTMTpro [N-Term]	0.000279508	0.000210974	1	1	1	Q8VHL0	Q8VHL0 [197-219]	0	3152.81																														No Quan Values	High	High	High	High	High	High	High	High	High
[R].LHRPVTFTDYVVPLCLPEK.[S]	1xCarbamidomethyl [C15]; 1xTMTpro [K19]; 1xTMTpro [N-Term]	6.06243e-05	0.000210974	1	1	2	P70375	P70375 [289-307]	0	2892.63	0.909	0.876	0.874	1.054	1.075	0.912	1.456	1.214	1.413	1.198	1.316	0.823	0.854	0.934	94.3	85.7	82.6	82.4	99.4	101.4	86	137.3	114.5	133.2	112.9	124.1	77.6	80.5	88.1		High	High	High	High	High	High	High	High	High
[R].LHSLHLEHSCLGR.[I]	1xCarbamidomethyl [C10]; 1xTMTpro [N-Term]	0.000187734	0.000210974	1	1	1	P70389	P70389 [388-400]	0	1863	1.003	1.167	1.307	1.072	1.45	1.022	1.195	1.199	0.862	0.787	0.534	0.92	0.394	0.539	103.8	104.1	121.1	135.7	111.3	150.5	106	124.1	124.5	89.4	81.7	55.4	95.5	40.9	55.9		High	High	High	High	High	High	High	High	High
[K].IHTALDKADSFLLENTLPSK.[S]	2xTMTpro [K7; K20]; 1xTMTpro [N-Term]	2.62861e-05	0.000210974	1	1	2	P06684	P06684 [1168-1187]	1	3125.8	0.958	1.023	1.142	1.197	1.094	1.23	0.955	0.983	0.665	0.653	0.688	0.384	0.391	0.251	118.9	113.9	121.6	135.9	142.4	130	146.2	113.5	116.9	79.1	77.7	81.9	45.7	46.5	29.8		High	High	High	High	High	High	High	High	High
[R].ILGLAIESQDAGIK.[T]	1xTMTpro [K14]; 1xTMTpro [N-Term]	5.51477e-06	0.000210974	1	1	1	O09044	O09044 [27-40]	0	2036.22	0.478	0.612	0.329	0.401	0.409	0.329	0.335	0.351	0.278	0.418	0.405	0.499	0.657	0.602	211.2	101	129.2	69.6	84.6	86.3	69.5	70.7	74.1	58.7	88.4	85.5	105.4	138.7	127.2		High	High	High	High	High	High	High	High	High
[K].LIGLALDHK.[V]	1xTMTpro [K9]; 1xTMTpro [N-Term]	0.000173061	0.000210974	1	1	1	Q8BSM7	Q8BSM7 [236-244]	0	1588.01	0.596	0.631	0.314	0.354	0.574	0.355	0.38	0.348	0.341	0.286	0.28	0.63	0.523	0.511	210.6	125.6	132.9	66.1	74.6	120.9	74.8	80.1	73.2	71.7	60.1	58.9	132.6	110.2	107.6		High	High	High	High	High	High	High	High	High
[R].IIGGSMDAK.[G]	1xTMTpro [K9]; 1xTMTpro [N-Term]	0.000107422	0.000210974	1	1	8	Q61646	Q61646 [103-111]	0	1499.87	1.311	1.097	2.324	2.279	2.094	3.841	3.095	3.554	5.099	6.081	4.991	2.663	2.722	2.61	33.5	43.9	36.7	77.9	76.4	70.2	128.7	103.7	119.1	170.9	203.8	167.2	89.2	91.2	87.5		High	High	High	High	High	High	High	High	High
[K].LLGEIAQGNENYAGIAAR.[D]	1xTMTpro [N-Term]	1.73021e-06	0.000210974	1	1	2	P26039	P26039 [1105-1122]	0	2164.17	0.397	0.638	0.533	0.313	0.496	0.346	0.371	0.319	0.329	0.285	0.316	0.299	0.206	0.371	241.2	95.8	154	128.5	75.5	119.7	83.3	89.6	77	79.2	68.6	76.3	72.1	49.6	89.5		High	High	High	High	High	High	High	High	High
[K].LLFQMDSSATAYGSTISK.[R]	1xOxidation [M5]; 1xTMTpro [K18]; 1xTMTpro [N-Term]	7.00639e-07	0.000210974	1	1	4	E9Q414	E9Q414 [1146-1163]	0	2544.35	1.034	1.054	0.62	0.669	0.594	0.636	0.715	0.867	0.745	0.94	0.885	0.524	0.471	0.523	133	137.5	140.1	82.4	89	79	84.6	95.2	115.4	99.1	125	117.7	69.7	62.6	69.6		High	High	High	High	High	High	High	High	High
[K].LLFQMDSSATAYGSTISK.[R]	1xTMTpro [K18]; 1xTMTpro [N-Term]	6.30234e-08	0.000210974	1	1	2	E9Q414	E9Q414 [1146-1163]	0	2528.36	1.15	1.087	0.622	0.581	0.665	0.627	0.616	0.79	0.992	1.247	0.804	0.737	0.785	0.655	121.4	139.6	131.9	75.5	70.5	80.7	76.1	74.8	95.9	120.4	151.4	97.6	89.4	95.3	79.5		High	High	High	High	High	High	High	High	High
[R].ILFNQQELFGR.[N]	1xTMTpro [N-Term]	3.62033e-05	0.000210974	1	1	5	Q9DBD0	Q9DBD0 [622-632]	0	1668.94	1.031	0.965	0.916	0.984	0.872	0.859	0.785	0.883	0.578	0.713	0.593	0.333	0.339	0.307	134.4	138.6	129.8	123.2	132.3	117.2	115.5	105.5	118.7	77.7	95.9	79.7	44.7	45.6	41.3		High	High	High	High	High	High	High	High	High
[K].ILETTFIPTIEDTGK.[S]	1xTMTpro [K15]; 1xTMTpro [N-Term]	7.78723e-05	0.000210974	1	1	1	P29533	P29533 [465-479]	0	2286.31	0.974	1.053	0.997	1.272	0.803	1.173	1.05	1.151	0.987	0.976	0.796	0.507	0.552	0.659	107.5	104.7	113.3	107.2	136.8	86.4	126.1	112.9	123.8	106.2	104.9	85.6	54.5	59.3	70.8		High	High	High	High	High	High	High	High	High
[K].LLESGGGLVQPGGSLK.[L]	1xTMTpro [K16]; 1xTMTpro [N-Term]	6.58447e-07	0.000210974	2	5	5	P01807; P01810	P01807 [4-19]; P01810 [4-19]	0	2120.26	1.134	1.157	0.978	1.214	1.066	1.205	1.805	1.193	1.277	1.366	1.378	1.561	1.552	1.526	77.3	87.6	89.4	75.6	93.8	82.4	93.1	139.5	92.2	98.7	105.5	106.5	120.6	119.9	117.9	Shared	High	High	High	High	High	High	High	High	High
[K].IIEGFVTGAEDIISGASR.[I]	1xTMTpro [N-Term]	1.28738e-07	0.000210974	1	1	1	Q02596	Q02596 [130-147]	0	2139.16																														No Quan Values	High	High	High	High	High	High	High	High	High
[R].IIEETLALK.[F]	1xTMTpro [K9]; 1xTMTpro [N-Term]	8.39682e-05	0.000210974	1	1	2	Q9CVB6	Q9CVB6 [10-18]	0	1638.03	0.499	0.682	0.483	0.375	0.557	0.425	0.407	0.381	0.319	0.286	0.344	0.185	0.241	0.223	234.1	116.9	159.8	113.1	87.7	130.5	99.5	95.4	89.1	74.8	66.9	80.5	43.2	56.4	52.2		High	High	High	High	High	High	High	High	High
[K].LLEDPMETQTQQVAAQLLSNLEQSLR.[T]	1xTMTpro [N-Term]	4.42647e-10	0.000210974	1	1	1	Q9Z0M6	Q9Z0M6 [312-337]	0	3259.72																														No Quan Values	High	High	High	High	High	High	High	High	High
[K].ILEDMRPVDNFDLVLFGSK.[V]	1xOxidation [M5]; 1xTMTpro [K19]; 1xTMTpro [N-Term]	4.89966e-05	0.000210974	1	1	7	Q61702	Q61702 [315-333]	0	2832.55	1.313	1.162	1.254	1.563	1.227	1.304	1	1.249	1.018	1.267	1.037	0.659	0.567	0.707	91.9	120.6	106.8	115.2	143.6	112.8	119.8	91.8	114.7	93.5	116.4	95.2	60.6	52.1	65		High	High	High	High	High	High	High	High	High
[K].ILEDMRPVDNFDLVLFGSK.[V]	1xTMTpro [K19]; 1xTMTpro [N-Term]	3.15315e-09	0.000210974	1	1	5	Q61702	Q61702 [315-333]	0	2816.55	1.445	1.273	1.473	1.585	1.413	1.628	1.45	1.623	1.571	1.626	1.597	1.03	1.053	0.98	72.3	104.5	92	106.5	114.6	102.1	117.7	104.8	117.4	113.6	117.6	115.4	74.5	76.1	70.9		High	High	High	High	High	High	High	High	High
[R].LIEDDFHNLR.[L]	1xTMTpro [N-Term]	1.73857e-05	0.000210974	1	1	1	P19467	P19467 [522-531]	0	1575.85	0.7	0.566	0.423	0.417	0.526	0.579	0.443	0.425	0.473	0.583	0.561	1.068	0.99	1.163	151.2	105.9	85.6	64	63.1	79.6	87.6	67	64.3	71.5	88.2	84.8	161.6	149.8	175.9		High	High	High	High	High	High	High	High	High
[K].LIEAVDNMLTNK.[I]	1xTMTpro [K12]; 1xTMTpro [N-Term]	1.24019e-05	0.000210974	1	1	2	Q9EQP2	Q9EQP2 [381-392]	0	1969.13	0.546	0.688	0.431	0.415	0.621	0.312	0.358	0.389	0.309	0.375	0.383	0.392	0.389	0.361	215.2	117.5	148	92.8	89.4	133.7	67.1	77	83.7	66.6	80.7	82.4	84.4	83.7	77.8		High	High	High	High	High	High	High	High	High
[R].ILEAHQNVAQLSLTEAQLR.[F]	1xTMTpro [N-Term]	1.78435e-09	0.000210974	1	1	2	Q8K1B8	Q8K1B8 [522-540]	0	2438.37	0.517	0.611	0.417	0.384	0.472	0.358	0.443	0.362	0.332	0.423	0.433	0.423	0.366	0.447	214.6	111	131.2	89.5	82.5	101.3	76.8	95	77.7	71.3	90.8	93	90.8	78.5	96		High	High	High	High	High	High	High	High	High
[R].IIGLDQVAGMSETALPGAFK.[T]	1xTMTpro [K20]; 1xTMTpro [N-Term]	2.61162e-07	0.000210974	1	1	2	Q8VDD5	Q8VDD5 [618-637]	0	2626.48	0.89	0.897	0.842	0.684	1.029	0.59	0.58	0.635	0.72	0.706	0.394	0.495	0.214	0.01	155	138	139.1	130.6	106.1	159.6	91.5	90	98.4	111.6	109.4	61	76.7	33.1			High	High	High	High	High	High	High	High	High
[K].ILGPLSYSK.[I]	1xTMTpro [K9]; 1xTMTpro [N-Term]	0.000200887	0.000210974	1	1	2	P51885	P51885 [297-305]	0	1585.98	0.623	0.747	0.646	0.649	0.637	0.443	0.345	0.48	0.232	0.241	0.264	0.132	0.13	0.128	223.9	139.6	167.2	144.8	145.3	142.7	99.2	77.3	107.5	51.9	54	59	29.6	29.2	28.7		High	High	High	High	High	High	High	High	High
[R].IIGYTPDLDPETVDDAFAR.[A]	1xTMTpro [N-Term]	1.31741e-06	0.000210974	1	1	1	P33434	P33434 [128-146]	0	2412.23	1.402	0.886	0.991	1.111	1.667	1.108	0.954	1.027	0.811	0.867	0.692	0.27	0.437	0.69	107.8	151.2	95.5	106.9	119.8	179.7	119.4	102.9	110.8	87.5	93.5	74.6	29.1	47.2	74.4		High	High	High	High	High	High	High	High	High
[K].IIHEDGYSEEECR.[Q]	1xCarbamidomethyl [C12]; 1xTMTpro [N-Term]	1.12795e-06	0.000210974	1	1	1	P08752	P08752 [55-67]	0	1940.9	0.611	0.726	0.469	0.41	0.776	0.483	0.509	0.49	0.501	0.298	0.351	0.416	0.439	0.531	187.3	114.5	136	87.8	76.7	145.4	90.4	95.3	91.7	93.9	55.8	65.7	77.9	82.2	99.5		High	High	High	High	High	High	High	High	High
[R].IILQGSPVVQMAEDAVDGER.[L]	1xTMTpro [N-Term]	1.52453e-07	0.000210974	1	1	18	P01027	P01027 [980-999]	0	2431.28	1.097	1.015	1.261	1.279	1.27	1.241	1.313	1.228	1.576	1.488	1.432	0.867	0.898	0.918	83.9	92	85.2	105.8	107.3	106.5	104.1	110.2	103	132.2	124.8	120.1	72.7	75.3	77		High	High	High	High	High	High	High	High	High
[R].LLLQEVRLPDLPGNYVTK.[G]	1xTMTpro [K18]; 1xTMTpro [N-Term]	2.14466e-10	0.000210974	1	1	4	Q61838	Q61838 [1316-1333]	1	2676.59	1.716	2.089	2.676	1.644	2.364	4.489	2.995	2.869	3.779	2.008	3.7	2.278	3.301	2.735	37.8	64.9	79	101.3	62.2	89.5	169.9	113.3	108.5	143	76	140	86.2	124.9	103.5		High	High	High	High	High	High	High	High	High
[R].LLLPGTYSVTAK.[A]	1xTMTpro [K12]; 1xTMTpro [N-Term]	1.99551e-05	0.000210974	1	1	5	Q9JJN5	Q9JJN5 [379-390]	0	1871.15	1.563	1.303	1.447	1.701	1.428	1.37	1.304	1.326	1.023	1.06	0.888	0.477	0.463	0.516	88.9	139	115.8	128.7	151.3	127	121.8	115.9	117.9	91	94.3	79	42.4	41.1	45.9		High	High	High	High	High	High	High	High	High
[R].LLLPGELAK.[H]	1xTMTpro [K9]; 1xTMTpro [N-Term]	0.00039531	0.000210974	1	12	2	Q64475	Q64475 [101-109]	0	1562.02	0.688	0.817	0.332	0.239	0.615	0.358	0.531	0.374	1.164	1.442	0.872	0.412	0.335	0.398	156.6	107.8	127.9	52	37.5	96.3	56.1	83.2	58.6	182.3	225.8	136.5	64.6	52.5	62.3		High	High	High	High	High	High	High	High	High
[R].LLLNNDNLLR.[E]	1xTMTpro [N-Term]	0.000261351	0.000210974	1	2	1	P47753	P47753 [38-47]	0	1501.9	0.476	0.601	0.407	0.372	0.533	0.33	0.35	0.367	0.314	0.306	0.351	0.252	0.246	0.256	243.4	116	146.4	99.1	90.5	129.7	80.3	85.2	89.4	76.4	74.4	85.6	61.4	59.9	62.4		High	High	High	High	High	High	High	High	High
[K].ILLMDLNKK.[E]	2xTMTpro [K8; K9]; 1xTMTpro [N-Term]	1.70887e-05	0.000210974	1	1	3	P52430	P52430 [85-93]	1	2000.28	1.262	1.048	0.684	0.876	0.731	0.759	0.519	0.808	0.405	0.683	0.381	0.094	0.092	0.109	158.7	200.2	166.3	108.6	139	116	120.5	82.4	128.3	64.2	108.5	60.5	14.9	14.6	17.2		High	High	High	High	High	High	High	High	High
[K].LLLLGTGESGK.[S]	1xTMTpro [K11]; 1xTMTpro [N-Term]	1.11448e-05	0.000210974	1	3	1	P21279	P21279 [42-52]	0	1696.05	0.392	0.52	0.212	0.202	0.417	0.198	0.14	0.246	0.153	0.175	0.183	0.212	0.197	0.188	338.1	132.5	175.9	71.7	68.4	141	67.1	47.3	83.3	51.9	59.3	61.9	71.6	66.5	63.7		High	High	High	High	High	High	High	High	High
[KR].LLLIGDSGVGK.[TS]	1xTMTpro [K11]; 1xTMTpro [N-Term]	0.00032169	0.000210974	5	8	4	P62821; Q9D1G1; P61028; P55258; Q6PHN9	P62821 [14-24]; Q9D1G1 [11-21]; P61028 [11-21]; P55258 [11-21]; Q6PHN9 [11-21]	0	1680.06	0.549	0.612	0.41	0.422	0.606	0.351	0.302	0.439	0.397	0.324	0.298	0.605	0.577	0.618	199.8	109.6	122.3	82	84.3	121.1	70	60.2	87.6	79.3	64.7	59.6	120.9	115.2	123.4	Shared	High	High	High	High	High	High	High	High	High
[R].LLEACTFHKH.[-]	1xCarbamidomethyl [C5]; 1xTMTpro [K9]; 1xTMTpro [N-Term]	3.51387e-07	0.000210974	1	1	17	Q921I1	Q921I1 [688-697]	1	1864.04	1.253	1.122	1.676	1.7	1.756	1.516	1.261	1.388	1.358	1.613	1.073	1.939	1.788	2.027	66.8	83.7	74.9	111.9	113.5	117.2	101.2	84.2	92.6	90.6	107.7	71.6	129.4	119.3	135.3		High	High	High	High	High	High	High	High	High
[K].ILLLGAGESGK.[S]	1xTMTpro [K11]; 1xTMTpro [N-Term]	1.02597e-05	0.000210974	1	2	2	P27601	P27601 [51-61]	0	1666.04	0.681	0.75	0.677	0.648	0.781	0.471	0.439	0.537	0.282	0.302	0.3	0.236	0.267	0.281	196	133.6	146.9	132.7	127	153.1	92.3	86.1	105.3	55.2	59.3	58.8	46.2	52.4	55.1		High	High	High	High	High	High	High	High	High
[R].LLLFSPSVVNLGTPLSVGVQLLDAPPGQEVK.[G]	1xTMTpro [K31]; 1xTMTpro [N-Term]	5.00147e-08	0.000210974	1	1	4	P01029	P01029 [23-53]	0	3796.21	1.859	1.712	3.133	2.357	2.595	4.295	4.773	3.651	4.075	4.286	3.054	1.22	1.131	1.304	37.1	68.9	63.5	116.2	87.4	96.2	159.3	177	135.4	151.1	159	113.3	45.2	42	48.4		High	High	High	High	High	High	High	High	High
[R].ILLEETAMYFAK.[Y]	1xTMTpro [K12]; 1xTMTpro [N-Term]	0.00012106	0.000210974	1	1	1	Q8C6C9	Q8C6C9 [66-77]	0	2037.16	1.683	1.263	0.912	0.949	1.101	0.886	1.024	1.118	1.067	0.854	1.027	0.335	0.352	0.354	107.7	181.3	136	98.2	102.3	118.7	95.5	110.4	120.4	114.9	92	110.7	36.1	37.9	38.1		High	High	High	High	High	High	High	High	High
[K].LLLEAMGK.[S]	1xTMTpro [K8]; 1xTMTpro [N-Term]	0.000486403	0.000210974	1	1	2	O08742	O08742 [557-564]	0	1482.92	0.422	0.561	0.21	0.135	0.358	0.151	0.203	0.198	0.13	0.124	0.258	0.149	0.125	0.169	357.7	150.8	200.8	75	48.4	128	53.9	72.6	71	46.6	44.5	92.3	53.2	44.9	60.5		High	High	High	High	High	High	High	High	High
[K].LILDIQNKK.[I]	2xTMTpro [K8; K9]; 1xTMTpro [N-Term]	5.69913e-05	0.000210974	1	1	2	E9Q414	E9Q414 [1092-1100]	1	1997.29	0.939	1.05	0.414	0.487	0.551	0.585	0.447	0.592	0.614	0.959	0.589	0.502	0.522	0.694	150.8	141.7	158.3	62.5	73.5	83.1	88.2	67.5	89.2	92.6	144.6	88.9	75.7	78.7	104.7		High	High	High	High	High	High	High	High	High
[R].IILDCGEDDLCVPQLR.[L]	2xCarbamidomethyl [C5; C11]; 1xTMTpro [N-Term]	4.92141e-06	0.000210974	1	1	2	Q9QUM0	Q9QUM0 [628-643]	0	2220.13	0.562	0.807	0.463	0.362	0.432	0.454	0.475	0.405	0.443	0.465	0.456	0.626	0.753	1.203	168.4	94.6	135.9	78	60.9	72.8	76.4	80	68.2	74.6	78.3	76.9	105.5	126.9	202.6		High	High	High	High	High	High	High	High	High
[K].ILKDLSPQDQFNLIEFSGEANQWK.[Q]	2xTMTpro [K3; K24]; 1xTMTpro [N-Term]	3.1865e-06	0.000210974	1	1	2	A6X935	A6X935 [300-323]	1	3733.04	0.902	1.154	1.032	0.83	0.981	2.414	1.763	1.694	1.133	1.53	0.822	0.593	0.711	0.619	87.3	78.8	100.8	90.1	72.5	85.6	210.8	153.9	148	98.9	133.6	71.8	51.7	62.1	54		High	High	High	High	High	High	High	High	High
[K].ILHGDLIDFVCK.[Q]	1xCarbamidomethyl [C11]; 1xTMTpro [K12]; 1xTMTpro [N-Term]	6.74544e-07	0.000210974	1	1	3	Q07968	Q07968 [477-488]	0	2038.17	0.967	1.029	0.824	0.848	0.788	0.577	0.53	0.505	0.434	0.478	0.367	0.541	0.426	0.613	151.1	146.1	155.6	124.5	128.2	119.1	87.2	80.1	76.3	65.5	72.2	55.4	81.7	64.3	92.7		High	High	High	High	High	High	High	High	High
[K].LLHFPDLAVFPR.[L]	1xTMTpro [N-Term]	0.000303925	0.000210974	1	1	1	G3XA59	G3XA59 [256-267]	0	1729.01																														No Quan Values	High	High	High	High	High	High	High	High	High
[R].IILLFDAHK.[L]	1xTMTpro [K9]; 1xTMTpro [N-Term]	5.46512e-07	0.000210974	3	3	1	Q9EQP2; Q9QXY6; Q9WVK4	Q9EQP2 [188-196]; Q9QXY6 [185-193]; Q9WVK4 [185-193]	0	1678.05	0.414	0.597	0.47	0.347	0.49	0.385	0.3	0.259	0.38	0.387	0.326	0.543	0.626	0.785	205.2	85	122.6	96.5	71.2	100.5	79	61.6	53.2	78	79.3	66.9	111.3	128.4	161.1	Shared	High	High	High	High	High	High	High	High	High
[R].LLEACTFHK.[H]	1xCarbamidomethyl [C5]; 1xTMTpro [K9]; 1xTMTpro [N-Term]	1.26835e-06	0.000210974	1	1	8	Q921I1	Q921I1 [688-696]	0	1726.98	1.217	1.028	1.567	1.48	1.434	1.3	1.254	1.246	1.164	1.283	0.974	0.884	0.805	0.897	85.6	104.1	88	134.1	126.6	122.7	111.2	107.3	106.6	99.6	109.8	83.4	75.6	68.9	76.7		High	High	High	High	High	High	High	High	High
[K].LLDTVDDMLANDIAR.[L]	1xTMTpro [N-Term]	0.000256994	0.000210974	1	1	1	Q9WVK4	Q9WVK4 [378-392]	0	1979.04																														No Quan Values	High	Not Found	High	Not Found	High	High	Not Found	High	High
[K].LLDSSTVTHLFK.[I]	1xTMTpro [K12]; 1xTMTpro [N-Term]	1.83238e-08	0.000210974	1	1	3	Q9QUM9	Q9QUM9 [60-71]	0	1969.16	1.41	1.243	2.487	1.802	2.925	1.88	2.86	1.84	3.787	2.237	2.6	2.272	1.902	3.04	45.1	63.5	56	112.1	81.2	131.8	84.7	128.9	82.9	170.7	100.8	117.2	102.4	85.7	137		High	High	High	High	High	High	High	High	High
[R].LKGWFEPIVEDMHR.[Q]	1xTMTpro [K2]; 1xTMTpro [N-Term]	0.000529533	0.000210974	1	1	2	P08226	P08226 [271-284]	1	2365.3	0.728	0.758	0.957	0.709	0.842	0.795	0.807	0.825	0.793	0.803	0.933	0.519	0.545	0.525	130	94.7	98.5	124.5	92.1	109.5	103.3	104.8	107.3	103.1	104.4	121.2	67.5	70.9	68.2		High	High	High	High	High	High	High	High	High
[R].LKEQGQAPITPQQGQALAK.[Q]	2xTMTpro [K2; K19]; 1xTMTpro [N-Term]	0.000368734	0.000210974	1	1	1	P84096	P84096 [129-147]	1	2918.72	0.79	0.725	0.57	0.657	0.679	0.571	0.811	0.678	0.634	0.693	0.626	0.796	0.796	0.78	138.8	109.7	100.6	79.1	91.2	94.3	79.2	112.5	94.1	88	96.2	86.9	110.5	110.6	108.2		High	High	High	High	High	High	High	High	High
[R].IKELIIHQEYK.[V]	2xTMTpro [K2; K11]; 1xTMTpro [N-Term]	1.91443e-07	0.000210974	1	1	3	P26262	P26262 [466-476]	1	2326.43	1.255	1.206	1.149	1.248	1.09	1.019	0.887	0.971	0.373	0.576	0.393	0.198	0.212	0.19	127.5	159.9	153.7	146.4	159.1	138.9	129.9	113.1	123.7	47.5	73.5	50.1	25.3	27.1	24.3		High	High	High	High	High	High	High	High	High
[K].LKEFGNTLEDK.[A]	2xTMTpro [K2; K11]; 1xTMTpro [N-Term]	1.80335e-06	0.000210974	1	1	1	P34928	P34928 [41-51]	1	2206.29	0.727	0.675	0.897	0.748	0.905	0.557	0.64	0.636	0.504	0.609	0.451	0.29	0.263	0.256	163.8	119.1	110.6	146.9	122.6	148.2	91.3	104.8	104.2	82.5	99.8	73.9	47.4	43.1	41.9		High	High	High	High	High	High	High	High	High
[K].IKEEGTGIELTGIGSCEIANALSK.[L]	1xCarbamidomethyl [C16]; 2xTMTpro [K2; K24]; 1xTMTpro [N-Term]	2.21462e-11	0.000210974	1	1	49	Q61838	Q61838 [325-348]	1	3402.9	2.041	1.932	2.953	2.001	2.787	2.538	4.326	2.418	6.058	2.762	5.204	3.664	5.122	5.2	30	61.2	57.9	88.6	60	83.6	76.1	129.8	72.5	181.7	82.8	156.1	109.9	153.6	156		High	High	High	High	High	High	High	High	High
[K].IKEDDAVAPDFSK.[G]	2xTMTpro [K2; K13]; 1xTMTpro [N-Term]	3.03981e-07	0.000210974	1	1	3	B2RPV6	B2RPV6 [1062-1074]	1	2347.33	0.908	0.948	0.661	0.674	0.924	0.754	0.815	0.73	0.767	0.885	0.724	0.894	0.755	0.863	121.9	110.8	115.6	80.5	82.2	112.6	91.9	99.3	89	93.5	107.9	88.3	109	92	105.3		High	High	High	High	High	High	High	High	High
[R].LKEAQLPVIENK.[V]	2xTMTpro [K2; K12]; 1xTMTpro [N-Term]	6.91035e-07	0.000210974	1	1	7	P20918	P20918 [718-729]	1	2294.43	0.831	0.899	0.713	0.728	0.696	0.809	0.578	0.821	0.506	0.629	0.542	0.35	0.391	0.344	152.5	126.8	137.1	108.7	110.9	106.1	123.4	88.1	125.1	77.1	95.9	82.6	53.4	59.6	52.5		High	High	High	High	High	High	High	High	High
[K].LKDSFLADTK.[H]	2xTMTpro [K2; K10]; 1xTMTpro [N-Term]	6.78928e-05	0.000210974	1	1	5	Q06770	Q06770 [132-141]	1	2050.24	0.762	0.81	0.846	1.154	0.919	0.71	0.412	0.821	0.162	0.244	0.177	0.074	0.077	0.071	182	138.8	147.4	154.1	210	167.4	129.3	75	149.4	29.4	44.4	32.3	13.4	14.1	13		High	High	High	High	High	High	High	High	High
[R].LKGWFEPIVEDMHR.[Q]	1xOxidation [M12]; 1xTMTpro [K2]; 1xTMTpro [N-Term]	0.000443701	0.000210974	1	1	1	P08226	P08226 [271-284]	1	2381.29	0.752	0.771	0.931	0.868	0.702	0.651	0.695	0.627	0.465	0.668	0.568	0.294	0.279	0.375	155.5	117	119.9	144.7	135	109.2	101.2	108	97.5	72.4	103.9	88.3	45.7	43.3	58.3		High	High	High	High	High	High	High	High	High
[K].LKDMNYANPIIK.[W]	1xOxidation [M4]; 2xTMTpro [K2; K12]; 1xTMTpro [N-Term]	8.96124e-05	0.000210974	1	1	2	P06684	P06684 [1265-1276]	1	2348.38	1.239	1.177	1.335	1.392	1.13	1.413	1.351	1.462	1.147	1.294	1.167	1.231	0.963	2.142	77.2	95.6	90.8	103	107.4	87.2	109	104.3	112.8	88.5	99.8	90	95	74.3	165.2		High	High	High	High	High	High	High	High	High
[R].IKCPLFEHFLK.[Y]	1xCarbamidomethyl [C3]; 2xTMTpro [K2; K11]; 1xTMTpro [N-Term]	3.94547e-05	0.000210974	1	1	2	Q61730	Q61730 [45-55]	1	2344.4	0.812	0.979	0.433	0.559	0.549	0.433	0.406	0.548	0.291	0.335	0.288	0.111	0.13	0.154	213.4	173.2	208.9	92.4	119.3	117.2	92.5	86.6	116.9	62.1	71.4	61.5	23.6	27.7	33		High	High	High	High	High	High	High	High	High
[K].IKAEPLYELVTATDFAYSSTVK.[Q]	2xTMTpro [K2; K22]; 1xTMTpro [N-Term]	4.4988e-09	0.000210974	1	1	6	Q8BH35	Q8BH35 [464-485]	1	3358.9	1.442	1.565	1.599	1.504	1.338	1.667	1.909	1.632	1.193	1.241	1.206	0.556	0.726	0.623	78.1	112.7	122.3	124.9	117.5	104.6	130.2	149.1	127.5	93.2	96.9	94.2	43.4	56.7	48.7		High	High	High	High	High	High	High	High	High
[R].LKAEEVAFWTELLAK.[N]	2xTMTpro [K2; K15]; 1xTMTpro [N-Term]	3.20954e-05	0.000210974	1	1	6	P23953	P23953 [526-540]	1	2660.58	1.015	0.961	0.79	0.853	0.909	0.759	0.782	0.898	0.548	0.59	0.475	0.239	0.188	0.278	145.8	148	140.2	115.3	124.4	132.6	110.7	114	131	79.9	86.1	69.3	34.8	27.5	40.5		High	High	High	High	High	High	High	High	High
[K].IHYQQCLLR.[S]	1xCarbamidomethyl [C6]; 1xTMTpro [N-Term]	0.000422311	0.000210974	1	1	2	O88968	O88968 [78-86]	0	1534.85	0.776	0.967	0.834	1.133	0.613	0.8	0.824	0.897	0.573	0.701	0.672	0.632	0.715	0.458	129.3	100.4	125	107.9	146.5	79.3	103.5	106.6	116	74.2	90.6	86.9	81.8	92.5	59.3		High	High	High	High	High	High	High	High	High
[R].IHYLLNEDIMKNEK.[D]	1xOxidation [M10]; 2xTMTpro [K11; K14]; 1xTMTpro [N-Term]	1.63729e-06	0.000210974	1	1	4	Q61838	Q61838 [477-490]	1	2688.52	2.155	1.969	2.293	1.78	2.247	1.803	2.211	2.151	3.019	2.087	5.158	0.92	1.115	1.002	48.5	104.6	95.5	111.3	86.4	109	87.5	107.3	104.4	146.5	101.3	250.3	44.6	54.1	48.6		High	High	High	High	High	High	High	High	High
[R].IHYLLNEDIMKNEK.[D]	2xTMTpro [K11; K14]; 1xTMTpro [N-Term]	1.24202e-09	0.000210974	1	1	7	Q61838	Q61838 [477-490]	1	2672.53	1.6	1.618	2.41	1.404	2.172	1.807	3.18	1.679	3.836	1.939	3.625	3.22	3.326	3.805	41	65.5	66.3	98.7	57.5	89	74	130.2	68.8	157.1	79.4	148.5	131.9	136.2	155.9		High	High	High	High	High	High	High	High	High
[R].IHYLLNEDIMK.[N]	1xOxidation [M10]; 1xTMTpro [K11]; 1xTMTpro [N-Term]	7.22738e-07	0.000210974	1	1	38	Q61838	Q61838 [477-487]	0	2013.13	0.945	0.929	1.003	0.842	0.83	0.809	1.22	0.878	1.381	0.881	1.531	1.052	1.085	0.961	97.7	92.4	90.8	98.1	82.3	81.2	79.1	119.2	85.8	135	86.1	149.6	102.8	106.1	93.9		High	High	High	High	High	High	High	High	High
[R].IHYLLNEDIMK.[N]	1xTMTpro [K11]; 1xTMTpro [N-Term]	1.23808e-06	0.000210974	1	1	37	Q61838	Q61838 [477-487]	0	1997.14	1.849	1.807	2.468	1.807	2.145	2.048	3.534	2.048	4.371	2.376	4.101	3.563	3.699	3.553	37.2	68.7	67.2	91.7	67.1	79.7	76.1	131.3	76.1	162.4	88.3	152.4	132.4	137.4	132		High	High	High	High	High	High	High	High	High
[K].LKDMNYANPIIK.[W]	2xTMTpro [K2; K12]; 1xTMTpro [N-Term]	2.22064e-07	0.000210974	1	1	7	P06684	P06684 [1265-1276]	1	2332.39	1.574	1.478	1.525	1.493	1.47	1.824	1.979	1.696	1.418	1.343	1.374	0.806	0.733	0.766	73.2	115.3	108.2	111.7	109.3	107.7	133.6	144.9	124.2	103.9	98.4	100.6	59.1	53.7	56.1		High	High	High	High	High	High	High	High	High
[R].LESEETIVLEAHDAQGDIPVTVTVQDFLK.[R]	1xTMTpro [K29]; 1xTMTpro [N-Term]	4.59291e-09	0.000210974	1	1	15	P01027	P01027 [38-66]	0	3805.04	1.238	1.078	1.464	1.583	1.443	1.576	1.559	1.714	1.631	1.815	1.507	1.035	0.967	1.044	72.6	89.9	78.3	106.3	115	104.8	114.4	113.2	124.4	118.5	131.8	109.5	75.1	70.2	75.8		High	High	High	High	High	High	High	High	High
[K].LKKPVPFSDYIHPVCLPDK.[Q]	1xCarbamidomethyl [C15]; 3xTMTpro [K2; K3; K19]; 1xTMTpro [N-Term]	0.000126549	0.000210974	1	1	4	P19221	P19221 [465-483]	1	3470.04	1.52	0.971	1.45	1.299	1.322	1.345	1.572	1.353	1.971	1.51	1.429	0.818	0.829	0.65	78.8	119.8	76.5	114.2	102.4	104.1	105.9	123.9	106.6	155.3	119	112.5	64.4	65.3	51.2		High	High	High	High	High	High	High	High	High
[K].LKPVGGHCALESR.[Y]	1xCarbamidomethyl [C8]; 1xTMTpro [K2]; 1xTMTpro [N-Term]	2.3221e-05	0.000210974	1	1	2	Q8K0D2	Q8K0D2 [415-427]	0	2032.16	0.771	0.701	0.854	0.692	0.92	0.826	0.723	0.735	0.675	0.779	0.723	0.803	0.61	0.501	132.6	102.2	93	113.3	91.8	122	109.5	95.9	97.4	89.4	103.3	95.8	106.5	80.9	66.5		High	High	High	High	High	High	High	High	High
[R].LLDLDPEPQGDEDPDTPK.[S]	1xTMTpro [K18]; 1xTMTpro [N-Term]	6.50776e-06	0.000210974	1	1	3	P51437	P51437 [55-72]	0	2602.34	0.946	0.935	0.759	0.974	1.03	1.059	0.883	1.126	1.101	1.18	0.97	0.761	0.743	0.844	104.8	99.1	98	79.6	102.1	107.9	111	92.5	118	115.4	123.7	101.7	79.8	77.8	88.4		High	High	High	High	High	High	High	High	High
[K].IIDGVPVEITEK.[Q]	1xTMTpro [K12]; 1xTMTpro [N-Term]	5.04816e-07	0.000210974	1	1	2	Q62009	Q62009 [738-749]	0	1921.15	1.23	1.276	1.783	1.476	1.642	0.808	0.624	0.716	0.331	0.423	0.31	0.25	0.255	0.219	121.5	149.5	155.1	216.7	179.3	199.6	98.2	75.8	87	40.2	51.4	37.6	30.3	31	26.6		High	High	High	High	High	High	High	High	High
[R].LLDEEEATDNDLR.[A]	1xTMTpro [N-Term]	5.90865e-06	0.000210974	1	1	1	Q9WU78	Q9WU78 [457-469]	0	1836.91	0.574	0.726	0.221	0.272	0.672	0.385	0.377	0.426	0.399	0.417	0.291	0.668	0.467	0.642	199	114.3	144.6	44	54.2	133.7	76.7	75	84.7	79.4	82.9	58	132.9	92.9	127.8		High	High	High	High	High	High	High	High	High
[R].LIDALESHR.[D]	1xTMTpro [N-Term]	4.68557e-05	0.000210974	1	1	3	Q8BND5	Q8BND5 [153-161]	0	1357.78	0.933	1.037	1.978	1.084	1.667	1.209	1.261	1.232	1.205	1.426	1.081	0.588	0.54	0.646	88.8	82.9	92.1	175.7	96.3	148.1	107.4	112	109.4	107	126.6	96	52.3	48	57.4		High	High	High	High	High	High	High	High	High
[K].IICSQPNILHGVIVSGYK.[A]	1xCarbamidomethyl [C3]; 1xTMTpro [K18]; 1xTMTpro [N-Term]	1.05134e-08	0.000210974	1	1	8	P08607	P08607 [243-260]	0	2606.5	1.909	1.454	2.308	1.972	2.669	3.315	4.137	2.818	3.713	3.367	2.667	2.307	2.154	2.68	39	74.4	56.7	90	76.9	104.1	129.3	161.3	109.9	144.8	131.3	104	89.9	84	104.5		High	High	High	High	High	High	High	High	High
[R].LLCNGDNDCGDYSDENDCDDDPR.[T]	3xCarbamidomethyl [C3; C9; C18]; 1xTMTpro [N-Term]	2.51353e-05	0.000210974	1	1	1	P06683	P06683 [115-137]	0	3038.16	0.837	0.988	0.479	0.797	0.846	0.931	0.911	1.109	0.919	1.278	1.053	0.786	0.752	1.165	108.3	90.6	107	51.9	86.3	91.6	100.8	98.6	120.1	99.6	138.4	114	85.1	81.5	126.1		High	High	High	High	High	High	High	High	High
[R].LLCNGDNDCGDQSDEANCR.[R]	3xCarbamidomethyl [C3; C9; C18]; 1xTMTpro [N-Term]	4.75454e-06	0.000210974	1	1	4	Q8BH35	Q8BH35 [137-155]	0	2517.04	1.881	1.804	1.984	1.783	2.278	2.407	2.225	2.742	2.007	1.464	1.997	0.907	0.907	1.046	56.7	106.8	102.4	112.6	101.2	129.3	136.6	126.3	155.6	113.9	83.1	113.3	51.5	51.5	59.4		High	High	High	High	High	High	High	High	High
[K].LICEATNFTPKPITVSWLK.[D]	1xCarbamidomethyl [C3]; 2xTMTpro [K11; K19]; 1xTMTpro [N-Term]	3.30575e-08	0.000210974	1	1	20	P01872	P01872 [133-151]	0	3130.82	1.037	1.165	1.274	1.088	1.295	1.311	1.886	1.298	2.687	1.875	2.497	1.757	1.667	1.809	63.4	65.8	73.9	80.8	69	82.2	83.2	119.6	82.3	170.4	118.9	158.4	111.5	105.8	114.7		High	High	High	High	High	High	High	High	High
[K].IKPLQSLAEFSVYCDMSDGGGWTVIQR.[R]	1xCarbamidomethyl [C14]; 1xTMTpro [K2]; 1xTMTpro [N-Term]	3.2206e-05	0.000210974	1	1	1	Q71KU9	Q71KU9 [101-127]	0	3665.9	0.986	1.132	1.312	0.933	1.02	1.31	1.362	1.237	1.203	1.063	1.352	0.659	0.856	0.909	91.8	90.6	104	120.5	85.6	93.7	120.3	125.1	113.6	110.4	97.6	124.2	60.5	78.6	83.5		High	High	High	High	High	High	High	High	High
[K].LICCDILDVLDK.[H]	2xCarbamidomethyl [C3; C4]; 1xTMTpro [K12]; 1xTMTpro [N-Term]	3.18752e-05	0.000210974	1	1	1	P62259	P62259 [95-106]	0	2085.16	0.831	0.937	0.734	0.557	0.952	0.642	0.734	0.571	0.587	0.643	0.484	0.763	0.677	0.886	136.4	113.4	127.8	100.1	75.9	129.9	87.6	100.1	77.9	80.1	87.7	66.1	104	92.3	120.9		High	High	High	High	High	High	High	High	High
[K].LLAVAATAPPDAPNREEVFDER.[A]	1xTMTpro [N-Term]	2.07974e-05	0.000210974	1	1	3	Q64727	Q64727 [608-629]	1	2685.42	0.897	0.962	0.65	0.603	0.612	0.436	0.548	0.403	0.442	0.633	0.418	0.245	0.328	0.288	177.2	159	170.5	115.2	106.9	108.4	77.2	97	71.4	78.3	112.2	74	43.4	58.2	51.1		High	High	High	High	High	High	High	High	High
[R].ILASGDNQGIPILSNIK.[L]	1xTMTpro [K17]; 1xTMTpro [N-Term]	1.29488e-06	0.000210974	1	1	7	P16301	P16301 [246-262]	0	2361.4	1.058	1.215	0.94	0.965	0.946	1.021	0.873	1.029	0.878	1.174	0.866	0.478	0.421	0.568	111.7	118.2	135.7	105	107.7	105.7	114	97.5	114.9	98.1	131.1	96.7	53.3	47	63.5		High	High	High	High	High	High	High	High	High
[R].ILAQATSDLVNAIK.[A]	1xTMTpro [K14]; 1xTMTpro [N-Term]	9.14718e-05	0.000210974	1	1	1	P26039	P26039 [828-841]	0	2065.25	0.65	0.794	0.793	0.565	0.508	0.559	0.611	0.437	0.731	0.507	0.726	0.372	0.458	0.601	161.1	104.7	127.9	127.7	90.9	81.8	90	98.4	70.4	117.8	81.6	116.9	59.8	73.8	96.8		High	High	High	High	High	High	High	High	High
[R].YYWGGLYSWDMSK.[H]	1xOxidation [M11]; 1xTMTpro [K13]; 1xTMTpro [N-Term]	8.25626e-06	0.000210974	1	1	13	Q8K0E8	Q8K0E8 [436-448]	0	2280.13	0.968	0.959	1.22	1.478	1.476	1.021	1.023	1.055	1.083	2.214	1.085	10.736	9.083	8.085	35.3	34.2	33.8	43.1	52.2	52.1	36	36.1	37.3	38.2	78.2	38.3	379	320.7	285.5		High	High	High	High	High	High	High	High	High
[R].ILAGPGASSNVVK.[L]	1xTMTpro [K13]; 1xTMTpro [N-Term]	5.7384e-05	0.000210974	1	1	1	Q8CIZ8	Q8CIZ8 [1838-1850]	0	1821.11																														No Quan Values	High	High	High	High	High	High	High	High	High
[truncated: 6,634 more rows]
[truncated: 10 more columns]

## Sheet: cEVs_peptides
Annotated Sequence	Modifications	Qvality PEP	Qvality q-value	# Protein Groups	# Proteins	# PSMs	Master Protein Accessions	Positions in Master Proteins	# Missed Cleavages	Theo. MH+ [Da]	Abundance Ratio: (F1, 127N) / (F1, 126)	Abundance Ratio: (F1, 127C) / (F1, 126)	Abundance Ratio: (F1, 128N) / (F1, 126)	Abundance Ratio: (F1, 128C) / (F1, 126)	Abundance Ratio: (F1, 129N) / (F1, 126)	Abundance Ratio: (F1, 129C) / (F1, 126)	Abundance Ratio: (F1, 130N) / (F1, 126)	Abundance Ratio: (F1, 130C) / (F1, 126)	Abundance Ratio: (F1, 131N) / (F1, 126)	Abundance Ratio: (F1, 131C) / (F1, 126)	Abundance Ratio: (F1, 132N) / (F1, 126)	Abundance Ratio: (F1, 132C) / (F1, 126)	Abundance Ratio: (F1, 133N) / (F1, 126)	Abundance Ratio: (F1, 133C) / (F1, 126)	Abundances (Grouped): F1, 126	Abundances (Grouped): F1, 127N	Abundances (Grouped): F1, 127C	Abundances (Grouped): F1, 128N	Abundances (Grouped): F1, 128C	Abundances (Grouped): F1, 129N	Abundances (Grouped): F1, 129C	Abundances (Grouped): F1, 130N	Abundances (Grouped): F1, 130C	Abundances (Grouped): F1, 131N	Abundances (Grouped): F1, 131C	Abundances (Grouped): F1, 132N	Abundances (Grouped): F1, 132C	Abundances (Grouped): F1, 133N	Abundances (Grouped): F1, 133C	Quan Info	Found in Sample: [S1] F1: 126, Control	Found in Sample: [S2] F1: 127N, Sample	Found in Sample: [S3] F1: 127C, Sample	Found in Sample: [S4] F1: 128N, Sample	Found in Sample: [S5] F1: 128C, Sample	Found in Sample: [S6] F1: 129N, Sample	Found in Sample: [S7] F1: 129C, Sample	Found in Sample: [S8] F1: 130N, Sample	Found in Sample: [S9] F1: 130C, Sample
[truncated: 3,979 more rows]
[truncated: 10 more columns]

[truncated: 2 more sheets: sEVs_proteins, cEVS_proteins]
