# Supplementary material for: Quantitative proteomic analysis of local and systemic extracellular vesicles during Eimeria falciformis infectious cycle in the host
Source: Parasit Vectors. 2023 Sep 27;16:339. doi: 10.1186/s13071-023-05906-x (PMC10523797; doi:10.1186/s13071-023-05906-x)
Supplement: Supplementary file 3 — Additional file 3: sEV proteins [file 13071_2023_5906_MOESM3_ESM.xlsx]

## Sheet: sEVs_Raw Data
Accession	Description	Coverage [%]	# Peptides	# PSMs	# Unique Peptides	# AAs	MW [kDa]	calc. pI	Score Sequest HT: Sequest HT	Abundances (Grouped): F1, 126	Abundances (Grouped): F1, 127N	Abundances (Grouped): F1, 127C	Abundances (Grouped): F1, 128N	Abundances (Grouped): F1, 128C	Abundances (Grouped): F1, 129N	Abundances (Grouped): F1, 129C	Abundances (Grouped): F1, 130N	Abundances (Grouped): F1, 130C	Abundances (Grouped): F1, 131N	Abundances (Grouped): F1, 131C	Abundances (Grouped): F1, 132N	Abundances (Grouped): F1, 132C	Abundances (Grouped): F1, 133N	Abundances (Grouped): F1, 133C	Gene_Name	GeneID	Product	GO_id	GO_term	pathway	pathway_description	KOG_id	KOG_abbreviation	KOG_description	KOG_function_class	eggNOG_id	eggNOG_abbreviation	eggNOG_description	eggNOG_function_classification	PFAM_Family	PFAM_Name	PFAM_description
A2A8L5	Receptor-type tyrosine-protein phosphatase F OS=Mus musculus OX=10090 GN=Ptprf PE=1 SV=1	1	1	1	1	1898	211.4	6.65	1.89	140.5	141.7	121.7	129.5	140.5	144.1	97	100.1	111.6	95.5	69.6	88.1	53.7	28.4	38.2	Ptprf	19268	Receptor-type tyrosine-protein phosphatase F	GO:0005768,GO:0060076,GO:0030426,GO:0099061,GO:0043231,GO:0016020,GO:0043005,GO:0043025,GO:0005886,GO:0050839,GO:0035373,GO:0008201,GO:0005158,GO:0042301,GO:0004721,GO:0004725,GO:0044877,GO:0030971,GO:0005001,GO:0016477,GO:0007156,GO:0008285,GO:0031345,GO:0001960,GO:0042059,GO:0046627,GO:0051387,GO:1900121,GO:0007399,GO:0031102,GO:0035335,GO:0043065,GO:0050775,GO:0043525,GO:0006470,GO:0048679,GO:…	endosome|excitatory synapse|growth cone|integral component of postsynaptic density membrane|intracellular membrane-bounded organelle|membrane|neuron projection|neuronal cell body|plasma membrane|cell adhesion molecule binding|chondroitin sulfate proteoglycan binding|heparin binding|insulin receptor binding|phosphate ion binding|phosphoprotein phosphatase activity|protein tyrosine phosphatase acti…	mmu04514,mmu04520,mmu04910,mmu04931	Cell adhesion molecules|Adherens junction|Insulin signaling pathway|Insulin resistance	KOG4228	[T]	Protein tyrosine phosphatase	Signal transduction mechanisms	KOG4228	T	protein tyrosine phosphatase activity	Signal transduction mechanisms	PF00041	fn3	Fibronectin type III domain
A2AEP0	Odorant-binding protein 1b OS=Mus musculus OX=10090 GN=Obp1b PE=1 SV=1	44	6	8	6	171	19.4	6.29	23.94	61.2	47.3	50.3	78.5	339.7	79.5	112.6	50.4	111.8	38.1	83.6	52.8	129.9	133.4	130.9	Obp1b	628991	Odorant-binding protein 1b	GO:0005615,GO:0005549,GO:0036094,GO:0050896,GO:0007608	extracellular space|odorant binding|small molecule binding|response to stimulus|sensory perception of smell							ENOG502TDZD	S	sensory perception of smell	Function unknown	PF00061	Lipocalin	Lipocalin / cytosolic fatty-acid binding protein family
A2AQ07	Tubulin beta-1 chain OS=Mus musculus OX=10090 GN=Tubb1 PE=1 SV=1	36	11	18	9	451	50.4	5.07	56.22	163.8	118.6	129.5	116.1	93.9	120.1	79.5	110.3	78.7	104.3	79.2	106.2	69.3	62.8	67.7	Tubb1	545486	Tubulin beta-1 chain	GO:0005737,GO:0005874,GO:0005525,GO:0005200,GO:0000226,GO:0007017,GO:0000278,GO:0051225	cytoplasm|microtubule|GTP binding|structural constituent of cytoskeleton|microtubule cytoskeleton organization|microtubule-based process|mitotic cell cycle|spindle assembly	mmu04145,mmu04540,mmu05132,mmu05010,mmu05012,mmu05014,mmu05016,mmu05020,mmu05022	Phagosome|Gap junction|Salmonella infection|Alzheimer disease|Parkinson disease|Amyotrophic lateral sclerosis|Huntington disease|Prion disease|Pathways of neurodegeneration - multiple diseases	KOG1375	[Z]	Beta tubulin	Cytoskeleton	KOG1375	Z	structural constituent of cytoskeleton	Cytoskeleton	PF00091	Tubulin	Tubulin/FtsZ family, GTPase domain
A2ASS6	Titin OS=Mus musculus OX=10090 GN=Ttn PE=1 SV=1	0	1	1	1	35213	3904.1	6.2	2.31	149.9	146.3	123	107.5	87.2	131.5	89.3	103	81.7	103.3	82	90.5	63.2	50.9	90.7	Ttn	22138	Titin	GO:0031672,GO:0000794,GO:0031674,GO:0031430,GO:0005859,GO:0030016,GO:0030017,GO:0005865,GO:0030018,GO:0051015,GO:0042805,GO:0030506,GO:0005524,GO:0005509,GO:0005516,GO:0019899,GO:0042802,GO:0051371,GO:0002020,GO:0019901,GO:0043621,GO:0106310,GO:0004674,GO:0106311,GO:0004713,GO:0005200,GO:0008307,GO:0097493,GO:0031433,GO:0007512,GO:0055013,GO:0060048,GO:0003300,GO:0055008,GO:0055003,GO:0035995,GO:…	A band|condensed nuclear chromosome|I band|M band|muscle myosin complex|myofibril|sarcomere|striated muscle thin filament|Z disc|actin filament binding|actinin binding|ankyrin binding|ATP binding|calcium ion binding|calmodulin binding|enzyme binding|identical protein binding|muscle alpha-actinin binding|protease binding|protein kinase binding|protein self-association|protein serine kinase activit…	mmu05410,mmu05414	Hypertrophic cardiomyopathy|Dilated cardiomyopathy	KOG0613	[Z]	Projectin/twitchin and related proteins	Cytoskeleton	KOG0613	O	fibronectin type III	Posttranslational modification, protein turnover, chaperones	PF00041	fn3	Fibronectin type III domain
A2AVA0	Sushi, von Willebrand factor type A, EGF and pentraxin domain-containing protein 1 OS=Mus musculus OX=10090 GN=Svep1 PE=1 SV=1	1	2	2	2	3567	387.2	5.57	1.63																Svep1	64817	Sushi, von Willebrand factor type A, EGF and pentraxin domain-containing protein 1	GO:0005737,GO:0031012,GO:0005576,GO:0005615,GO:0016020,GO:0005634,GO:0005509,GO:0003682,GO:0016477,GO:0008544,GO:0090136,GO:0010467,GO:0003017,GO:0001945,GO:0036303,GO:0048014,GO:0120193	cytoplasm|extracellular matrix|extracellular region|extracellular space|membrane|nucleus|calcium ion binding|chromatin binding|cell migration|epidermis development|epithelial cell-cell adhesion|gene expression|lymph circulation|lymph vessel development|lymph vessel morphogenesis|Tie signaling pathway|tight junction organization			KOG1217	[T]	Fibrillins and related proteins containing Ca2+-binding EGF-like domains	Signal transduction mechanisms	KOG1217	O	calcium ion binding	Posttranslational modification, protein turnover, chaperones	PF00008	EGF	EGF-like domain
A6X935	Inter alpha-trypsin inhibitor, heavy chain 4 OS=Mus musculus OX=10090 GN=Itih4 PE=1 SV=2	55	45	377	45	942	104.6	6.4	1159.17	72.7	68	67.2	79.3	67.6	71	122.1	161.8	108.4	167.6	159.4	159.9	67.1	63.5	64.2	Itih4	16427	Inter alpha-trypsin inhibitor, heavy chain 4	GO:0062023,GO:0005737,GO:0005615,GO:0005886,GO:0004867,GO:0006953,GO:0030212,GO:0034097	collagen-containing extracellular matrix|cytoplasm|extracellular space|plasma membrane|serine-type endopeptidase inhibitor activity|acute-phase response|hyaluronan metabolic process|response to cytokine							ENOG502QPS2	S	hyaluronan metabolic process	Function unknown	PF00092	VWA	von Willebrand factor type A domain
B2RPV6	Multimerin-1 OS=Mus musculus OX=10090 GN=Mmrn1 PE=1 SV=2	26	28	45	28	1210	136	7.71	121.16	126.1	104.5	121.1	91.6	89.1	100.8	94.9	101.4	94.3	88.9	97.4	91.7	104.9	94.9	98.2	Mmrn1	70945	Multimerin-1	GO:0062023,GO:0005576,GO:0005509,GO:0007596	collagen-containing extracellular matrix|extracellular region|calcium ion binding|blood coagulation							ENOG502QTYP	S	coagulation	Function unknown	PF00008	EGF	EGF-like domain
B2RXS4	Plexin-B2 OS=Mus musculus OX=10090 GN=Plxnb2 PE=1 SV=1	1	2	2	2	1842	206.1	5.87	4.3	124.9	102.3	125.3	96	102.1	114.7	95.9	134.4	116.5	73.9	89.2	114.1	84.1	70.9	55.8	Plxnb2	140570	Plexin-B2	GO:0062023,GO:0005887,GO:0002116,GO:0017154,GO:0007420,GO:1904861,GO:0007156,GO:0007162,GO:0001843,GO:0007405,GO:0050772,GO:0010976,GO:0045727,GO:0030334,GO:0008360,GO:0043087,GO:2001222,GO:0001932,GO:0071526,GO:1902287	collagen-containing extracellular matrix|integral component of plasma membrane|semaphorin receptor complex|semaphorin receptor activity|brain development|excitatory synapse assembly|homophilic cell adhesion via plasma membrane adhesion molecules|negative regulation of cell adhesion|neural tube closure|neuroblast proliferation|positive regulation of axonogenesis|positive regulation of neuron proje…	mmu04360	Axon guidance	KOG3610	[T]	Plexins (functional semaphorin receptors)	Signal transduction mechanisms	KOG3610	S	semaphorin-plexin signaling pathway	Function unknown	PF01403	Sema	Sema domain
D3Z6Q9	Bridging integrator 2 OS=Mus musculus OX=10090 GN=Bin2 PE=1 SV=1	13	4	4	4	489	52.5	5.34	11.06	172.7	121.1	132.1	121	110.3	116.8	99.9	99.4	93.9	76	90.2	85.1	59.5	56.4	65.6	Bin2	668218	Bridging integrator 2	GO:0005938,GO:0030054,GO:0042995,GO:0001891,GO:0005886,GO:0002102,GO:0005543,GO:0060326,GO:0006911,GO:0097320,GO:0071800	cell cortex|cell junction|cell projection|phagocytic cup|plasma membrane|podosome|phospholipid binding|cell chemotaxis|phagocytosis, engulfment|plasma membrane tubulation|podosome assembly			KOG3771	[U]	Amphiphysin	Intracellular trafficking, secretion, and vesicular transport	KOG3771	Z	lipid tube assembly	Cytoskeleton	PF03114	BAR	BAR domain
D3Z7H8	Cartilage intermediate layer protein 2 OS=Mus musculus OX=10090 GN=Cilp2 PE=1 SV=1	1	1	1	1	1162	125.9	7.77	2.49																Cilp2	68709	Cartilage intermediate layer protein 2	GO:0005576,GO:0030246	extracellular region|carbohydrate binding							ENOG502QQ8H	S	negative regulation of insulin-like growth factor receptor signaling pathway	Function unknown	PF13330	Mucin2_WxxW	Mucin-2 protein WxxW repeating region
D7PDD4	Megakaryocyte and platelet inhibitory receptor G6b OS=Mus musculus OX=10090 GN=Mpig6b PE=1 SV=1	8	2	5	2	242	26	9.57	10.89	299.6	126.3	176.1	84.4	71.5	93	60.5	77	86.7	72.3	60.3	92.6	73.1	70.4	56.3	Mpig6b	106722	Megakaryocyte and platelet inhibitory receptor G6b	GO:0005829,GO:0005783,GO:0005794,GO:0016021,GO:0005654,GO:0005886,GO:0007596,GO:0030218,GO:0007229,GO:0035855,GO:0030219,GO:0009968,GO:0030220	cytosol|endoplasmic reticulum|Golgi apparatus|integral component of membrane|nucleoplasm|plasma membrane|blood coagulation|erythrocyte differentiation|integrin-mediated signaling pathway|megakaryocyte development|megakaryocyte differentiation|negative regulation of signal transduction|platelet formation							ENOG502TEAD	S	megakaryocyte development	Function unknown	PF15096	G6B	G6B family
E9PV24	Fibrinogen alpha chain OS=Mus musculus OX=10090 GN=Fga PE=1 SV=1	55	45	451	45	789	87.4	6.11	1189.57	22.7	20.3	20.6	26.4	36.1	29.3	22.1	20.4	21.8	20.2	58.7	21.6	422.3	387.2	370.1	Fga	14161	Fibrinogen alpha chain	GO:0072562,GO:0005938,GO:0009986,GO:0062023,GO:0005737,GO:0009897,GO:0005615,GO:0005577,GO:0031091,GO:0005791,GO:0045202,GO:0046872,GO:0005102,GO:0005198,GO:0002250,GO:0007596,GO:0072377,GO:0072378,GO:0007160,GO:0034622,GO:0042730,GO:0043152,GO:0045087,GO:2000352,GO:1902042,GO:0031639,GO:0070527,GO:0070374,GO:0045921,GO:0034116,GO:0090277,GO:0050714,GO:0014911,GO:0045907,GO:0051258,GO:0065003,GO:…	blood microparticle|cell cortex|cell surface|collagen-containing extracellular matrix|cytoplasm|external side of plasma membrane|extracellular space|fibrinogen complex|platelet alpha granule|rough endoplasmic reticulum|synapse|metal ion binding|signaling receptor binding|structural molecule activity|adaptive immune response|blood coagulation|blood coagulation, common pathway|blood coagulation, fi…	mmu04610,mmu04611,mmu04613,mmu05171	Complement and coagulation cascades|Platelet activation|Neutrophil extracellular trap formation|Coronavirus disease - COVID-19					KOG2579	M	signaling receptor binding	Cell wall/membrane/envelope biogenesis	PF00147	Fibrinogen_C	Fibrinogen beta and gamma chains, C-terminal globular domain
E9Q414	Apolipoprotein B-100 OS=Mus musculus OX=10090 GN=Apob PE=1 SV=1	45	182	435	182	4505	509.1	6.81	1313.74	155	154.8	154.5	67.9	76.1	81.9	72.4	62.9	94	87.7	126.3	91.8	92.5	89.9	92.2	Apob	238055	Apolipoprotein B-100	GO:0042627,GO:0005737,GO:0005829,GO:0005783,GO:0070971,GO:0005576,GO:0005615,GO:0034364,GO:0034363,GO:0043231,GO:0005811,GO:0034362,GO:0034359,GO:0043025,GO:0034361,GO:0031983,GO:0012506,GO:0120020,GO:0008201,GO:0035473,GO:0050750,GO:0005543,GO:0048844,GO:0071379,GO:0071356,GO:0033344,GO:0042632,GO:0008203,GO:0030301,GO:0009566,GO:0030317,GO:0001701,GO:0016042,GO:0006629,GO:0042158,GO:0042159,GO:…	chylomicron|cytoplasm|cytosol|endoplasmic reticulum|endoplasmic reticulum exit site|extracellular region|extracellular space|high-density lipoprotein particle|intermediate-density lipoprotein particle|intracellular membrane-bounded organelle|lipid droplet|low-density lipoprotein particle|mature chylomicron|neuronal cell body|very-low-density lipoprotein particle|vesicle lumen|vesicle membrane|cho…	mmu04975,mmu04979,mmu04977,mmu05417	Fat digestion and absorption|Cholesterol metabolism|Vitamin digestion and absorption|Lipid and atherosclerosis	KOG4338	[I]	Predicted lipoprotein	Lipid transport and metabolism	KOG4338	S	lipid transporter activity	Function unknown	PF01347	Vitellogenin_N	Lipoprotein amino terminal region
E9Q557	Desmoplakin OS=Mus musculus OX=10090 GN=Dsp PE=1 SV=1	2	5	5	5	2883	332.7	6.8	17.81	107.4	101.6	207.6	92.2	88.1	114.9	77.3	74.7	78.3	70.6	92.6	87.1	88.5	88.7	130.6	Dsp	109620	Desmoplakin	GO:0016323,GO:0005911,GO:0001533,GO:0005737,GO:0005856,GO:0030057,GO:0005916,GO:0014704,GO:0016020,GO:0005886,GO:0050839,GO:0005080,GO:0097110,GO:0005198,GO:0034332,GO:0086073,GO:0098609,GO:0002934,GO:0090136,GO:0045104,GO:0045109,GO:0030216,GO:0018149,GO:0150105,GO:0086091,GO:0098911,GO:0043588,GO:0003223,GO:0042060	basolateral plasma membrane|cell-cell junction|cornified envelope|cytoplasm|cytoskeleton|desmosome|fascia adherens|intercalated disc|membrane|plasma membrane|cell adhesion molecule binding|protein kinase C binding|scaffold protein binding|structural molecule activity|adherens junction organization|bundle of His cell-Purkinje myocyte adhesion involved in cell communication|cell-cell adhesion|desmo…	mmu05412	Arrhythmogenic right ventricular cardiomyopathy	KOG0516	[Z]	Dystonin, GAS (Growth-arrest-specific protein), and related proteins	Cytoskeleton	KOG0516	Z	cytoskeletal protein binding	Cytoskeleton	PF00681	Plectin	Plectin repeat
E9Q5F9	Histone-lysine N-methyltransferase SETD2 OS=Mus musculus OX=10090 GN=Setd2 PE=1 SV=1	0	1	1	1	2537	285.5	6.3	0	95.4	91.3	77.5	129.7	165	85.2	148.9	144.5	121	84.8	84.9	101.6	59.2	73.4	37.7	Setd2	235626	Histone-lysine N-methyltransferase SETD2	GO:0005694,GO:0005634,GO:0043014,GO:0046975,GO:0018024,GO:0046872,GO:0016279,GO:0001525,GO:0035441,GO:0060977,GO:0051607,GO:0048701,GO:0048568,GO:0060669,GO:0035987,GO:0030900,GO:0097676,GO:0010452,GO:0097198,GO:0048332,GO:1902850,GO:0006298,GO:0001763,GO:0001843,GO:0034728,GO:0018026,GO:0018023,GO:0060039,GO:0032727,GO:0032465,GO:0010569,GO:0010468,GO:0010793,GO:1905634,GO:0006355,GO:0034340,GO:…	chromosome|nucleus|alpha-tubulin binding|histone methyltransferase activity (H3-K36 specific)|histone-lysine N-methyltransferase activity|metal ion binding|protein-lysine N-methyltransferase activity|angiogenesis|cell migration involved in vasculogenesis|coronary vasculature morphogenesis|defense response to virus|embryonic cranial skeleton morphogenesis|embryonic organ development|embryonic plac…	mmu00310	Lysine degradation	KOG4442	[U]	Clathrin coat binding protein/Huntingtin interacting protein HIP1, involved in regulation of endocytosis	Intracellular trafficking, secretion, and vesicular transport	KOG4442	O	histone H3-K36 methylation	Posttranslational modification, protein turnover, chaperones	PF00397	WW	WW domain
G3XA59	Transforming growth factor beta activator LRRC32 OS=Mus musculus OX=10090 GN=Lrrc32 PE=1 SV=1	7	4	5	4	663	72.4	5.99	5.28	160	87.3	106.7	54	56.7	65.7	56	75.9	63.4	62.3	64.3	69.5	214.7	191.1	172.4	Lrrc32	434215	Transforming growth factor beta activator LRRC32	GO:0009986,GO:0031012,GO:0005615,GO:0016021,GO:0005654,GO:0005886,GO:0050431,GO:0046007,GO:0001818,GO:0010628,GO:1901388,GO:1901398,GO:0062009,GO:0007179	cell surface|extracellular matrix|extracellular space|integral component of membrane|nucleoplasm|plasma membrane|transforming growth factor beta binding|negative regulation of activated T cell proliferation|negative regulation of cytokine production|positive regulation of gene expression|regulation of transforming growth factor beta activation|regulation of transforming growth factor beta3 activa…			KOG0619	[R]	FOG: Leucine rich repeat	General function prediction only	KOG0619	U	regulation of response to stimulus	Intracellular trafficking, secretion, and vesicular transport	PF13855	LRR_8	Leucine rich repeat
G5E8Q8	Adhesion G protein-coupled receptor F5 OS=Mus musculus OX=10090 GN=Adgrf5 PE=1 SV=1	5	5	5	5	1348	149.3	7.02	14.04	95.2	123.4	114.7	119.1	129.6	110.2	120.4	101.9	112.7	84	95.3	75.9	73	73	71.8	Adgrf5	224792	Adhesion G protein-coupled receptor F5	GO:0045177,GO:0009986,GO:0031410,GO:0016021,GO:0005886,GO:0004930,GO:0007166,GO:0006112,GO:0048821,GO:0045444,GO:0003094,GO:0042593,GO:0043031,GO:0061626,GO:0071073,GO:0019216,GO:0043129	apical part of cell|cell surface|cytoplasmic vesicle|integral component of membrane|plasma membrane|G protein-coupled receptor activity|cell surface receptor signaling pathway|energy reserve metabolic process|erythrocyte development|fat cell differentiation|glomerular filtration|glucose homeostasis|negative regulation of macrophage activation|pharyngeal arch artery morphogenesis|positive regulati…			KOG4193	[T]	G protein-coupled receptors	Signal transduction mechanisms	KOG4193	S	G-protein coupled receptor activity	Function unknown	PF00002	7tm_2	7 transmembrane receptor (Secretin family)
O08529	Calpain-2 catalytic subunit OS=Mus musculus OX=10090 GN=Capn2 PE=1 SV=4	3	2	2	2	700	79.8	4.96	3.84	124	105.5	119.8	107	88.8	99	101.1	105.3	98.4	93.5	96.5	88.2	83.6	104.2	85	Capn2	12334	Calpain-2 catalytic subunit	GO:0042995,GO:0000785,GO:0005737,GO:0005829,GO:0030425,GO:0005783,GO:0009897,GO:0005925,GO:0005794,GO:0005764,GO:0016020,GO:0045121,GO:0005758,GO:0043025,GO:0005634,GO:0097038,GO:0005886,GO:0031143,GO:0005509,GO:0004198,GO:0008092,GO:0019899,GO:0008233,GO:0044877,GO:0048266,GO:0001824,GO:0071230,GO:0035458,GO:0071222,GO:0007565,GO:0007520,GO:0010666,GO:1901741,GO:1901216,GO:2001247,GO:0016540,GO:…	cell projection|chromatin|cytoplasm|cytosol|dendrite|endoplasmic reticulum|external side of plasma membrane|focal adhesion|Golgi apparatus|lysosome|membrane|membrane raft|mitochondrial intermembrane space|neuronal cell body|nucleus|perinuclear endoplasmic reticulum|plasma membrane|pseudopodium|calcium ion binding|calcium-dependent cysteine-type endopeptidase activity|cytoskeletal protein binding|…	mmu04141,mmu04210,mmu04217,mmu04218,mmu04510,mmu05010,mmu05022	Protein processing in endoplasmic reticulum|Apoptosis|Necroptosis|Cellular senescence|Focal adhesion|Alzheimer disease|Pathways of neurodegeneration - multiple diseases	KOG0045	[OT]	Cytosolic Ca2+-dependent cysteine protease (calpain), large subunit (EF-Hand protein superfamily)	Posttranslational modification, protein turnover, chaperones |Signal transduction mechanisms	KOG0045	O	calcium-dependent cysteine-type endopeptidase activity	Posttranslational modification, protein turnover, chaperones	PF00648	Peptidase_C2	Calpain family cysteine protease
O08538	Angiopoietin-1 OS=Mus musculus OX=10090 GN=Angpt1 PE=1 SV=2	16	8	8	8	498	57.5	6.76	23.53	139.9	112.7	122.3	85.9	67.6	105.2	91.4	99.1	87	122.1	115.5	110.9	83.2	76.4	80.9	Angpt1	11600	Angiopoietin-1	GO:0062023,GO:0005615,GO:0045121,GO:0005902,GO:0005886,GO:0042802,GO:0030971,GO:0005102,GO:0005172,GO:0007171,GO:0001525,GO:0001569,GO:0055008,GO:0031589,GO:0003160,GO:0007492,GO:0072012,GO:0030097,GO:0030210,GO:0001701,GO:0043066,GO:0007162,GO:0002719,GO:2000352,GO:0043524,GO:0042308,GO:0001933,GO:0043116,GO:0001541,GO:0050918,GO:0043536,GO:1905605,GO:0045785,GO:0010595,GO:0070374,GO:0010628,GO:…	collagen-containing extracellular matrix|extracellular space|membrane raft|microvillus|plasma membrane|identical protein binding|receptor tyrosine kinase binding|signaling receptor binding|vascular endothelial growth factor receptor binding|activation of transmembrane receptor protein tyrosine kinase activity|angiogenesis|branching involved in blood vessel morphogenesis|cardiac muscle tissue morp…	mmu04010,mmu04014,mmu04015,mmu04066,mmu04151,mmu05323	MAPK signaling pathway|Ras signaling pathway|Rap1 signaling pathway|HIF-1 signaling pathway|PI3K-Akt signaling pathway|Rheumatoid arthritis	KOG2579	[R]	Ficolin and related extracellular proteins	General function prediction only	KOG2579	S	signaling receptor binding	Function unknown	PF00147	Fibrinogen_C	Fibrinogen beta and gamma chains, C-terminal globular domain
O08677	Kininogen-1 OS=Mus musculus OX=10090 GN=Kng1 PE=1 SV=1	42	29	189	29	661	73.1	6.54	588.65	133.1	111.3	116.2	100.2	113.9	102.2	108.6	88.3	112.6	97.3	111.3	98.9	69.1	70.9	66.1	Kng1	16644	Kininogen-1	GO:0062023,GO:0005576,GO:0005615,GO:0004869,GO:0004866,GO:0005102,GO:0007596,GO:0006954,GO:0030195,GO:0010951,GO:0007204,GO:0042311	collagen-containing extracellular matrix|extracellular region|extracellular space|cysteine-type endopeptidase inhibitor activity|endopeptidase inhibitor activity|signaling receptor binding|blood coagulation|inflammatory response|negative regulation of blood coagulation|negative regulation of endopeptidase activity|positive regulation of cytosolic calcium ion concentration|vasodilation	mmu04071,mmu04022,mmu04080,mmu04810,mmu04610,mmu04750,mmu05200,mmu05142,mmu05143	Sphingolipid signaling pathway|cGMP-PKG signaling pathway|Neuroactive ligand-receptor interaction|Regulation of actin cytoskeleton|Complement and coagulation cascades|Inflammatory mediator regulation of TRP channels|Pathways in cancer|Chagas disease|African trypanosomiasis					ENOG502RYAC	M	vasodilation	Cell wall/membrane/envelope biogenesis	PF00031	Cystatin	Cystatin domain
O08688	Calpain-5 OS=Mus musculus OX=10090 GN=Capn5 PE=1 SV=1	16	8	9	8	640	72.9	7.36	12.54	199.1	115.3	140.4	72.9	70.3	108.2	68.3	92.2	76.2	86.3	76.7	75.2	104.5	99.6	114.7	Capn5	12337	Calpain-5	GO:0009986,GO:0005737,GO:0045202,GO:0004198,GO:0006508	cell surface|cytoplasm|synapse|calcium-dependent cysteine-type endopeptidase activity|proteolysis			KOG0045	[OT]	Cytosolic Ca2+-dependent cysteine protease (calpain), large subunit (EF-Hand protein superfamily)	Posttranslational modification, protein turnover, chaperones |Signal transduction mechanisms	KOG0045	O	calcium-dependent cysteine-type endopeptidase activity	Posttranslational modification, protein turnover, chaperones	PF00648	Peptidase_C2	Calpain family cysteine protease
O08692	Neutrophilic granule protein OS=Mus musculus OX=10090 GN=Ngp PE=1 SV=1	20	2	4	2	167	19.3	5.31	2.77																Ngp	18054	Neutrophilic granule protein	GO:0031410,GO:0005615,GO:0004869,GO:0006952,GO:0016525,GO:1901491	cytoplasmic vesicle|extracellular space|cysteine-type endopeptidase inhibitor activity|defense response|negative regulation of angiogenesis|negative regulation of lymphangiogenesis							ENOG502SU6N	S	cysteine-type endopeptidase inhibitor activity	Function unknown	PF00666	Cathelicidins	Cathelicidin
O08709	Peroxiredoxin-6 OS=Mus musculus OX=10090 GN=Prdx6 PE=1 SV=3	27	5	5	5	224	24.9	6.01	10.31	137.1	98.8	113.3	90.8	102.5	95.8	88.5	86.1	99.2	83.6	90.1	111.5	103.4	96.8	102.6	Prdx6	11758	Peroxiredoxin-6	GO:0005737,GO:0005829,GO:0005764,GO:0005739,GO:0005634,GO:0048471,GO:0047184,GO:0047499,GO:0004602,GO:0042802,GO:0004601,GO:0051920,GO:0004623,GO:0102567,GO:0102568,GO:0031625,GO:0032060,GO:0045454,GO:0098869,GO:0046475,GO:0042744,GO:0048026,GO:0006979,GO:0000302	cytoplasm|cytosol|lysosome|mitochondrion|nucleus|perinuclear region of cytoplasm|1-acylglycerophosphocholine O-acyltransferase activity|calcium-independent phospholipase A2 activity|glutathione peroxidase activity|identical protein binding|peroxidase activity|peroxiredoxin activity|phospholipase A2 activity|phospholipase A2 activity (consuming 1,2-dipalmitoylphosphatidylcholine)|phospholipase A2 …	mmu00480	Glutathione metabolism	KOG0854	[O]	Alkyl hydroperoxide reductase, thiol specific antioxidant and related enzymes	Posttranslational modification, protein turnover, chaperones	KOG0854	O	peroxiredoxin activity	Posttranslational modification, protein turnover, chaperones	PF00578	AhpC-TSA	AhpC/TSA family
O08742	Platelet glycoprotein V OS=Mus musculus OX=10090 GN=Gp5 PE=1 SV=1	18	8	10	8	567	63.4	8.97	30.89	203	159.1	169.2	108.1	85.7	109.7	79.5	92.7	91.2	88	79.9	98.9	46.8	41.9	46.5	Gp5	14729	Platelet glycoprotein V	GO:0009986,GO:0016021,GO:0005518,GO:0007596,GO:0007160,GO:0010544	cell surface|integral component of membrane|collagen binding|blood coagulation|cell-matrix adhesion|negative regulation of platelet activation	mmu04512,mmu04640,mmu04611	ECM-receptor interaction|Hematopoietic cell lineage|Platelet activation	KOG0619	[R]	FOG: Leucine rich repeat	General function prediction only	KOG0619	U	regulation of response to stimulus	Intracellular trafficking, secretion, and vesicular transport	PF13855	LRR_8	Leucine rich repeat
O08756	3-hydroxyacyl-CoA dehydrogenase type-2 OS=Mus musculus OX=10090 GN=Hsd17b10 PE=1 SV=4	10	1	2	1	261	27.4	8.41	12.03	120.3	121.3	116.1	132.6	104.1	128.8	125.8	131.9	109.7	110	110.9	111.6	16.3	31.2	29.3	Hsd17b10	15108	3-hydroxyacyl-CoA dehydrogenase type-2	GO:0005783,GO:0005743,GO:0042645,GO:0030678,GO:0005739,GO:0044594,GO:0047015,GO:0003857,GO:0018454,GO:0001540,GO:0047044,GO:0106281,GO:0008709,GO:0004303,GO:0030331,GO:0042802,GO:0106282,GO:0051287,GO:0005496,GO:0047035,GO:0030283,GO:0000049,GO:0106283,GO:0008209,GO:0006699,GO:0062173,GO:0008207,GO:0008210,GO:0006635,GO:0006550,GO:1990180,GO:0097745,GO:0070901,GO:0007005,GO:0051289	endoplasmic reticulum|mitochondrial inner membrane|mitochondrial nucleoid|mitochondrial ribonuclease P complex|mitochondrion|17-beta-hydroxysteroid dehydrogenase (NAD+) activity|3-hydroxy-2-methylbutyryl-CoA dehydrogenase activity|3-hydroxyacyl-CoA dehydrogenase activity|acetoacetyl-CoA reductase activity|amyloid-beta binding|androstan-3-alpha,17-beta-diol dehydrogenase activity|chenodeoxycholate…	mmu00280,mmu05010,mmu05022	Valine, leucine and isoleucine degradation|Alzheimer disease|Pathways of neurodegeneration - multiple diseases	KOG1199	[Q]	Short-chain alcohol dehydrogenase/3-hydroxyacyl-CoA dehydrogenase	Secondary metabolites biosynthesis, transport and catabolism	KOG1199	I	3-hydroxy-2-methylbutyryl-CoA dehydrogenase activity	Lipid transport and metabolism	PF00106	adh_short	short chain dehydrogenase
O08808	Protein diaphanous homolog 1 OS=Mus musculus OX=10090 GN=Diaph1 PE=1 SV=1	1	1	1	1	1255	139.3	5.57	2.05																Diaph1	13367	Protein diaphanous homolog 1	GO:0005903,GO:0005737,GO:0005815,GO:0072686,GO:0043005,GO:0005634,GO:0032587,GO:0003779,GO:0042802,GO:0005522,GO:0031267,GO:0044325,GO:0030036,GO:0030041,GO:0007420,GO:0071420,GO:0007010,GO:0031175,GO:0030335,GO:0035372,GO:0008360,GO:0051493,GO:0032886,GO:0051279,GO:0007605	brush border|cytoplasm|microtubule organizing center|mitotic spindle|neuron projection|nucleus|ruffle membrane|actin binding|identical protein binding|profilin binding|small GTPase binding|transmembrane transporter binding|actin cytoskeleton organization|actin filament polymerization|brain development|cellular response to histamine|cytoskeleton organization|neuron projection development|positive …	mmu04510,mmu04810,mmu04933	Focal adhesion|Regulation of actin cytoskeleton|AGE-RAGE signaling pathway in diabetic complications	KOG1924	[TZ]	RhoA GTPase effector DIA/Diaphanous	Signal transduction mechanisms |Cytoskeleton	KOG1924	D	protein diaphanous homolog	Cell cycle control, cell division, chromosome partitioning	PF02181	FH2	Formin Homology 2 Domain
O08992	Syntenin-1 OS=Mus musculus OX=10090 GN=Sdcbp PE=1 SV=1	6	2	2	2	299	32.4	7.15	4.2	93.5	88.3	96.8	84	76.3	98.2	64.3	115.4	92	115.9	82.5	175.6	99.4	121.8	95.9	Sdcbp	53378	Syntenin-1	GO:0005912,GO:0005737,GO:0005856,GO:0005829,GO:0005789,GO:0070062,GO:0005925,GO:0005895,GO:0042470,GO:0045121,GO:0031965,GO:0005654,GO:0005886,GO:0045202,GO:0050839,GO:0046875,GO:0005109,GO:0019838,GO:0042802,GO:0005137,GO:0042043,GO:0005546,GO:0008022,GO:0046982,GO:0047485,GO:0044877,GO:0045545,GO:0030036,GO:0007268,GO:0032435,GO:0002091,GO:0000122,GO:0030307,GO:0030335,GO:0008284,GO:0010718,GO:…	adherens junction|cytoplasm|cytoskeleton|cytosol|endoplasmic reticulum membrane|extracellular exosome|focal adhesion|interleukin-5 receptor complex|melanosome|membrane raft|nuclear membrane|nucleoplasm|plasma membrane|synapse|cell adhesion molecule binding|ephrin receptor binding|frizzled binding|growth factor binding|identical protein binding|interleukin-5 receptor binding|neurexin family protei…							KOG0849	K	sequence-specific DNA binding	Transcription	PF00595	PDZ	PDZ domain
O09043	Napsin-A OS=Mus musculus OX=10090 GN=Napsa PE=1 SV=1	2	1	1	1	419	45.5	7.5	2.67	114.3	104.1	137	99.4	122.1	82.5	114.8	88.9	168.4	91.1	116.9	102.6	68.1	53.9	36	Napsa	16541	Napsin-A	GO:0097208,GO:0005615,GO:0005764,GO:0004190,GO:0004175,GO:0008233,GO:0033619,GO:0043129	alveolar lamellar body|extracellular space|lysosome|aspartic-type endopeptidase activity|endopeptidase activity|peptidase activity|membrane protein proteolysis|surfactant homeostasis	mmu04142	Lysosome	KOG1339	[O]	Aspartyl protease	Posttranslational modification, protein turnover, chaperones	KOG1339	M	aspartic-type endopeptidase activity	Cell wall/membrane/envelope biogenesis	PF00026	Asp	Eukaryotic aspartyl protease
O09044	Synaptosomal-associated protein 23 OS=Mus musculus OX=10090 GN=Snap23 PE=1 SV=1	13	2	2	2	210	23.2	4.98	6.73	185.4	99	125.7	75.5	82.9	87.6	65.8	71.3	79.1	68.7	91.6	90.2	114.6	132.1	130.7	Snap23	20619	Synaptosomal-associated protein 23	GO:0005912,GO:0042582,GO:0005737,GO:0031410,GO:0098982,GO:0098978,GO:0005739,GO:0043005,GO:0005654,GO:0005886,GO:0098794,GO:0098793,GO:0031201,GO:0042581,GO:0005484,GO:0019905,GO:0098967,GO:0006887,GO:0002553,GO:0061025,GO:0015031,GO:0065003,GO:0017157,GO:0031629,GO:0016082,GO:0006906,GO:0016192,GO:0099003	adherens junction|azurophil granule|cytoplasm|cytoplasmic vesicle|GABA-ergic synapse|glutamatergic synapse|mitochondrion|neuron projection|nucleoplasm|plasma membrane|postsynapse|presynapse|SNARE complex|specific granule|SNAP receptor activity|syntaxin binding|exocytic insertion of neurotransmitter receptor to postsynaptic membrane|exocytosis|histamine secretion by mast cell|membrane fusion|prote…	mmu04130,mmu04611	SNARE interactions in vesicular transport|Platelet activation	KOG3065	[U]	SNAP-25 (synaptosome-associated protein) component of SNARE complex	Intracellular trafficking, secretion, and vesicular transport	KOG3065	L	SNAP receptor activity	Replication, recombination and repair	PF00835	SNAP-25	SNAP-25 family
O09061	Proteasome subunit beta type-1 OS=Mus musculus OX=10090 GN=Psmb1 PE=1 SV=1	51	9	20	9	240	26.4	7.81	61.02	59	75.4	71.1	118.9	91.3	105.5	91	129	93.6	136.5	103.9	148.9	92.5	91.7	91.6	Psmb1	19170	Proteasome subunit beta type-1	GO:0005737,GO:0005829,GO:0005654,GO:0005634,GO:0000502,GO:0005839,GO:0019774,GO:0004175,GO:0004298,GO:0010499,GO:0043161	cytoplasm|cytosol|nucleoplasm|nucleus|proteasome complex|proteasome core complex|proteasome core complex, beta-subunit complex|endopeptidase activity|threonine-type endopeptidase activity|proteasomal ubiquitin-independent protein catabolic process|proteasome-mediated ubiquitin-dependent protein catabolic process	mmu03050,mmu05010,mmu05012,mmu05014,mmu05016,mmu05017,mmu05020,mmu05022	Proteasome|Alzheimer disease|Parkinson disease|Amyotrophic lateral sclerosis|Huntington disease|Spinocerebellar ataxia|Prion disease|Pathways of neurodegeneration - multiple diseases	KOG0179	[O]	20S proteasome, regulatory subunit beta type PSMB1/PRE7	Posttranslational modification, protein turnover, chaperones	KOG0179	O	threonine-type endopeptidase activity	Posttranslational modification, protein turnover, chaperones	PF00227	Proteasome	Proteasome subunit
O09114	Prostaglandin-H2 D-isomerase OS=Mus musculus OX=10090 GN=Ptgds PE=1 SV=1	9	1	1	1	189	21.1	8.25	2.31																Ptgds	19215	Prostaglandin-H2 D-isomerase	GO:0005576,GO:0005615,GO:0005794,GO:0031965,GO:0005654,GO:0048471,GO:0005791,GO:0005504,GO:0004667,GO:0005501,GO:0036094,GO:0043303,GO:2000255,GO:0001516,GO:0045187,GO:0051384	extracellular region|extracellular space|Golgi apparatus|nuclear membrane|nucleoplasm|perinuclear region of cytoplasm|rough endoplasmic reticulum|fatty acid binding|prostaglandin-D synthase activity|retinoid binding|small molecule binding|mast cell degranulation|negative regulation of male germ cell proliferation|prostaglandin biosynthetic process|regulation of circadian sleep/wake cycle, sleep|r…	mmu00590	Arachidonic acid metabolism					ENOG502S6GK	M	pheromone binding	Cell wall/membrane/envelope biogenesis	PF00061	Lipocalin	Lipocalin / cytosolic fatty-acid binding protein family
O09117	Synaptophysin-like protein 1 OS=Mus musculus OX=10090 GN=Sypl1 PE=1 SV=2	4	2	2	2	261	28.9	8.79	0	187.1	100.5	123.8	74.7	92.3	110.3	85.8	55.9	82.7	77.3	84.2	67.9	83.8	161.6	112.2	Sypl1	19027	Synaptophysin-like protein 1	GO:0030285,GO:0042470,GO:0016020,GO:0030141,GO:0030672,GO:0017075	integral component of synaptic vesicle membrane|melanosome|membrane|secretory granule|synaptic vesicle membrane|syntaxin-1 binding							ENOG502RY2D	S	Membrane-associating domain	Function unknown	PF01284	MARVEL	Membrane-associating domain
O09131	Glutathione S-transferase omega-1 OS=Mus musculus OX=10090 GN=Gsto1 PE=1 SV=2	18	5	6	5	240	27.5	7.36	13.15	161.5	130.2	160.1	116.2	131.7	134.2	96.3	81.2	101.6	61.7	80.5	72.9	54.1	52.4	65.5	Gsto1	14873	Glutathione S-transferase omega-1	GO:0030424,GO:0005604,GO:0044297,GO:0005737,GO:0005829,GO:0043209,GO:0031965,GO:0005654,GO:0045174,GO:0004364,GO:0050610,GO:0016491,GO:0071243,GO:0006749,GO:0019853,GO:0019852,GO:0060315,GO:0060316,GO:0010880,GO:0042178	axon|basement membrane|cell body|cytoplasm|cytosol|myelin sheath|nuclear membrane|nucleoplasm|glutathione dehydrogenase (ascorbate) activity|glutathione transferase activity|methylarsonate reductase activity|oxidoreductase activity|cellular response to arsenic-containing substance|glutathione metabolic process|L-ascorbic acid biosynthetic process|L-ascorbic acid metabolic process|negative regulat…	mmu00480,mmu00980,mmu00982,mmu00983,mmu05200,mmu05204,mmu05207,mmu05208,mmu05225,mmu05418,mmu01524	Glutathione metabolism|Metabolism of xenobiotics by cytochrome P450|Drug metabolism - cytochrome P450|Drug metabolism - other enzymes|Pathways in cancer|Chemical carcinogenesis - DNA adducts|Chemical carcinogenesis - receptor activation|Chemical carcinogenesis - reactive oxygen species|Hepatocellular carcinoma|Fluid shear stress and atherosclerosis|Platinum drug resistance	KOG0406	[O]	Glutathione S-transferase	Posttranslational modification, protein turnover, chaperones	KOG0406	O	glutathione transferase activity	Posttranslational modification, protein turnover, chaperones	PF00043	GST_C	Glutathione S-transferase, C-terminal domain
O09159	Lysosomal alpha-mannosidase OS=Mus musculus OX=10090 GN=Man2b1 PE=1 SV=4	10	7	8	7	1013	114.6	8.13	8.51	96.2	124.5	116.8	147.5	140.2	122.6	122.1	117.3	120.2	79	73.7	75.5	55	56.6	52.7	Man2b1	17159	Lysosomal alpha-mannosidase	GO:0005615,GO:0043231,GO:0005764,GO:0005654,GO:0005774,GO:0004559,GO:0005537,GO:0046872,GO:0006464,GO:0007611,GO:0006013	extracellular space|intracellular membrane-bounded organelle|lysosome|nucleoplasm|vacuolar membrane|alpha-mannosidase activity|mannose binding|metal ion binding|cellular protein modification process|learning or memory|mannose metabolic process	mmu00511,mmu04142	Other glycan degradation|Lysosome	KOG1959	[G]	Glycosyl hydrolase, family 38 - alpha-mannosidase	Carbohydrate transport and metabolism	KOG1959	G	mannose metabolic process	Carbohydrate transport and metabolism	PF01074	Glyco_hydro_38N	Glycosyl hydrolases family 38 N-terminal domain
O09164	Extracellular superoxide dismutase [Cu-Zn] OS=Mus musculus OX=10090 GN=Sod3 PE=1 SV=1	29	5	11	5	251	27.4	6.84	35.01	146.2	151	142.9	128.5	156.8	150	113	84.7	117.1	56.2	76.3	58.7	40.8	38.7	39.2	Sod3	20657	Extracellular superoxide dismutase [Cu-Zn]	GO:0062023,GO:0005737,GO:0005615,GO:0005796,GO:0005634,GO:0005507,GO:0004784,GO:0097746,GO:0019430,GO:0046688,GO:0001666	collagen-containing extracellular matrix|cytoplasm|extracellular space|Golgi lumen|nucleus|copper ion binding|superoxide dismutase activity|blood vessel diameter maintenance|removal of superoxide radicals|response to copper ion|response to hypoxia			KOG0441	[P]	Cu2+/Zn2+ superoxide dismutase SOD1	Inorganic ion transport and metabolism	KOG0441	P	oxidoreductase activity, acting on superoxide radicals as acceptor	Inorganic ion transport and metabolism	PF00080	Sod_Cu	Copper/zinc superoxide dismutase (SODC)
O09172	Glutamate--cysteine ligase regulatory subunit OS=Mus musculus OX=10090 GN=Gclm PE=1 SV=1	14	3	3	3	274	30.5	5.52	9.47	109.2	91.4	106.8	96.7	105.9	109.5	102.8	94.8	92.2	83.3	105.2	94.9	107.6	99.6	100	Gclm	14630	Glutamate--cysteine ligase regulatory subunit	GO:0017109,GO:0047834,GO:0030234,GO:0004357,GO:0035226,GO:0044877,GO:0007568,GO:0008637,GO:0097746,GO:0044344,GO:0071372,GO:0071333,GO:0035729,GO:1990830,GO:0097069,GO:0006534,GO:0006536,GO:0006750,GO:0006749,GO:0035733,GO:2001237,GO:0043524,GO:0035229,GO:0051900,GO:0014823,GO:0042493,GO:0044752,GO:0051409,GO:0007584,GO:0006979	glutamate-cysteine ligase complex|D-threo-aldose 1-dehydrogenase activity|enzyme regulator activity|glutamate-cysteine ligase activity|glutamate-cysteine ligase catalytic subunit binding|protein-containing complex binding|aging|apoptotic mitochondrial changes|blood vessel diameter maintenance|cellular response to fibroblast growth factor stimulus|cellular response to follicle-stimulating hormone …	mmu00270,mmu00480,mmu04216	Cysteine and methionine metabolism|Glutathione metabolism|Ferroptosis	KOG3023	[E]	Glutamate-cysteine ligase regulatory subunit	Amino acid transport and metabolism	KOG3023	S	glutamate-cysteine ligase catalytic subunit binding	Function unknown	PF00248	Aldo_ket_red	Aldo/keto reductase family
O09173	Homogentisate 1,2-dioxygenase OS=Mus musculus OX=10090 GN=Hgd PE=1 SV=2	1	1	1	1	445	49.9	7.24	2.38																Hgd	15233	Homogentisate 1,2-dioxygenase	GO:0005737,GO:0004411,GO:0042802,GO:0046872,GO:0006520,GO:0006559,GO:0006572	cytoplasm|homogentisate 1,2-dioxygenase activity|identical protein binding|metal ion binding|cellular amino acid metabolic process|L-phenylalanine catabolic process|tyrosine catabolic process	mmu00350	Tyrosine metabolism	KOG1417	[E]	Homogentisate 1,2-dioxygenase	Amino acid transport and metabolism	KOG1417	Q	homogentisate 1,2-dioxygenase activity	Secondary metabolites biosynthesis, transport and catabolism	PF04209	HgmA	homogentisate 1,2-dioxygenase
O35350	Calpain-1 catalytic subunit OS=Mus musculus OX=10090 GN=Capn1 PE=1 SV=1	9	5	5	5	713	82.1	5.87	16.5	114.4	107.5	100.7	95.8	112.7	102.7	91.9	89.7	93.6	84.5	98.2	95.3	98.4	102	112.6	Capn1	12333	Calpain-1 catalytic subunit	GO:0005737,GO:0005829,GO:0005764,GO:0016020,GO:0005739,GO:0005886,GO:0005509,GO:0004198,GO:0008092,GO:0019899,GO:0008233,GO:0070301,GO:0060056,GO:0030837,GO:1901223,GO:0010666,GO:1903238,GO:0043117,GO:0016540,GO:0006508,GO:0032801,GO:0050790,GO:1990776,GO:0097264	cytoplasm|cytosol|lysosome|membrane|mitochondrion|plasma membrane|calcium ion binding|calcium-dependent cysteine-type endopeptidase activity|cytoskeletal protein binding|enzyme binding|peptidase activity|cellular response to hydrogen peroxide|mammary gland involution|negative regulation of actin filament polymerization|negative regulation of NIK/NF-kappaB signaling|positive regulation of cardiac …	mmu04141,mmu04210,mmu04217,mmu04218,mmu05010,mmu05022	Protein processing in endoplasmic reticulum|Apoptosis|Necroptosis|Cellular senescence|Alzheimer disease|Pathways of neurodegeneration - multiple diseases	KOG0045	[OT]	Cytosolic Ca2+-dependent cysteine protease (calpain), large subunit (EF-Hand protein superfamily)	Posttranslational modification, protein turnover, chaperones |Signal transduction mechanisms	KOG0045	O	calcium-dependent cysteine-type endopeptidase activity	Posttranslational modification, protein turnover, chaperones	PF00648	Peptidase_C2	Calpain family cysteine protease
O35486	Gamma-crystallin S OS=Mus musculus OX=10090 GN=Crygs PE=1 SV=3	4	1	1	1	178	20.8	7.28	0	84.6	72.1	72.1	125.6	472.5	100.2	52.9	75.4	58.2	74.1	58.9	69.9	66	54.4	63.1	Crygs	12970	Gamma-crystallin S	GO:0005212,GO:0002088,GO:0002009,GO:0007601	structural constituent of eye lens|lens development in camera-type eye|morphogenesis of an epithelium|visual perception							ENOG502QQAM	S	structural constituent of eye lens	Function unknown	PF00030	Crystall	Beta/Gamma crystallin
O35516	Neurogenic locus notch homolog protein 2 OS=Mus musculus OX=10090 GN=Notch2 PE=1 SV=2	0	1	1	1	2473	265.5	5.22	3.17	92	113.3	114.2	157	120.3	90.8	123.9	97.7	130.6	51	82.1	64.9	79.2	67.1	116	Notch2	18129	Neurogenic locus notch homolog protein 2	GO:0009986,GO:0005929,GO:0005829,GO:0031012,GO:0005576,GO:0005887,GO:0005654,GO:0005634,GO:0005886,GO:0043235,GO:0005509,GO:0019899,GO:0051059,GO:0038023,GO:0009887,GO:0060413,GO:0046849,GO:0001709,GO:0007417,GO:1990705,GO:0061073,GO:0042742,GO:0007368,GO:0030326,GO:0072104,GO:0072015,GO:0001947,GO:0072574,GO:0006959,GO:0001701,GO:0002437,GO:0035622,GO:0070986,GO:0001889,GO:0072576,GO:0002315,GO:…	cell surface|cilium|cytosol|extracellular matrix|extracellular region|integral component of plasma membrane|nucleoplasm|nucleus|plasma membrane|receptor complex|calcium ion binding|enzyme binding|NF-kappaB binding|signaling receptor activity|animal organ morphogenesis|atrial septum morphogenesis|bone remodeling|cell fate determination|central nervous system development|cholangiocyte proliferation…	mmu04330,mmu04658,mmu04919,mmu05200,mmu05206,mmu05207,mmu05224,mmu05165,mmu01522	Notch signaling pathway|Th1 and Th2 cell differentiation|Thyroid hormone signaling pathway|Pathways in cancer|MicroRNAs in cancer|Chemical carcinogenesis - receptor activation|Breast cancer|Human papillomavirus infection|Endocrine resistance	KOG1217	[T]	Fibrillins and related proteins containing Ca2+-binding EGF-like domains	Signal transduction mechanisms	KOG1217	O	calcium ion binding	Posttranslational modification, protein turnover, chaperones	PF00008	EGF	EGF-like domain
O35522	Proteasome subunit beta type-9 OS=Mus musculus bactrianus OX=35531 GN=Psmb9 PE=1 SV=1	34	6	11	6	219	23.4	5.22	29.68	58.7	97.6	62.4	114.5	76.7	87.1	81.8	130.8	79.8	141.5	117.3	148.1	103.2	96.9	103.5	Psmb9	16912	Proteasome subunit beta type-9	GO:0005737,GO:0005634,GO:0005839,GO:0019774,GO:1990111,GO:0004175,GO:0004298,GO:0002376,GO:0010499,GO:0043161	cytoplasm|nucleus|proteasome core complex|proteasome core complex, beta-subunit complex|spermatoproteasome complex|endopeptidase activity|threonine-type endopeptidase activity|immune system process|proteasomal ubiquitin-independent protein catabolic process|proteasome-mediated ubiquitin-dependent protein catabolic process	mmu03050	Proteasome	KOG0174	[O]	20S proteasome, regulatory subunit beta type PSMB6/PSMB9/PRE3	Posttranslational modification, protein turnover, chaperones
O35566	CD151 antigen OS=Mus musculus OX=10090 GN=Cd151 PE=1 SV=2	16	5	8	5	253	28.2	7.47	11.86	260.8	132.4	178.9	76.3	72	107.8	58.6	74.5	71.5	75.9	66.7	79.1	80.4	79.6	85.4	Cd151	12476	CD151 antigen	GO:0005604,GO:0009986,GO:0005887,GO:0005178,GO:0016477,GO:0030335,GO:0045807,GO:0042098,GO:0044319	basement membrane|cell surface|integral component of plasma membrane|integrin binding|cell migration|positive regulation of cell migration|positive regulation of endocytosis|T cell proliferation|wound healing, spreading of cells			KOG3882	[R]	Tetraspanin family integral membrane protein	General function prediction only	KOG3882	C	cell surface receptor signaling pathway	Energy production and conversion	PF00335	Tetraspanin	Tetraspanin family
O35598	Disintegrin and metalloproteinase domain-containing protein 10 OS=Mus musculus OX=10090 GN=Adam10 PE=1 SV=2	19	10	12	10	749	83.9	7.94	30.04	216.4	120.9	161.9	66.1	55.7	93.4	58.7	73	65.9	79.4	76.3	78.5	117.9	121.4	114.5	Adam10	11487	Disintegrin and metalloproteinase domain-containing protein 10	GO:0005912,GO:0030424,GO:0009986,GO:0030136,GO:0062023,GO:0005737,GO:0030425,GO:0043197,GO:0098978,GO:0005794,GO:0000139,GO:0005798,GO:0043231,GO:0016020,GO:0043025,GO:0005634,GO:0097038,GO:0005886,GO:0046930,GO:0098794,GO:0014069,GO:0045211,GO:0097060,GO:0008021,GO:0097197,GO:0005802,GO:0004175,GO:0046872,GO:0004222,GO:1902945,GO:0008237,GO:0042803,GO:0019901,GO:0042169,GO:0017124,GO:0034332,GO:…	adherens junction|axon|cell surface|clathrin-coated vesicle|collagen-containing extracellular matrix|cytoplasm|dendrite|dendritic spine|glutamatergic synapse|Golgi apparatus|Golgi membrane|Golgi-associated vesicle|intracellular membrane-bounded organelle|membrane|neuronal cell body|nucleus|perinuclear endoplasmic reticulum|plasma membrane|pore complex|postsynapse|postsynaptic density|postsynaptic…	mmu05010	Alzheimer disease	KOG3658	[W]	Tumor necrosis factor-alpha-converting enzyme (TACE/ADAM17) and related metalloproteases	Extracellular structures	KOG3658	F	membrane protein ectodomain proteolysis	Nucleotide transport and metabolism	PF00200	Disintegrin	Disintegrin
O35608	Angiopoietin-2 OS=Mus musculus OX=10090 GN=Angpt2 PE=2 SV=2	2	1	1	1	496	56.5	5.57	2.06	41	69.3	72.9	84	70	67	82.8	146.6	88	147.3	79.4	200	115.9	130.2	105.8	Angpt2	11601	Angiopoietin-2	GO:0042995,GO:0062023,GO:0005615,GO:0005634,GO:0005886,GO:0046872,GO:0048019,GO:0030971,GO:0005102,GO:0005172,GO:0001525,GO:0031100,GO:0048514,GO:0001974,GO:0071363,GO:0007492,GO:0010467,GO:0007281,GO:0072012,GO:0030097,GO:0060135,GO:0016525,GO:0043537,GO:0010812,GO:0050928,GO:0045766,GO:0045765,GO:0014823,GO:0009749,GO:0001666,GO:0009612,GO:0014070,GO:0009314,GO:0048014,GO:0007169	cell projection|collagen-containing extracellular matrix|extracellular space|nucleus|plasma membrane|metal ion binding|receptor antagonist activity|receptor tyrosine kinase binding|signaling receptor binding|vascular endothelial growth factor receptor binding|angiogenesis|animal organ regeneration|blood vessel morphogenesis|blood vessel remodeling|cellular response to growth factor stimulus|endod…	mmu04010,mmu04014,mmu04015,mmu04066,mmu04151,mmu05167	MAPK signaling pathway|Ras signaling pathway|Rap1 signaling pathway|HIF-1 signaling pathway|PI3K-Akt signaling pathway|Kaposi sarcoma-associated herpesvirus infection	KOG2579	[R]	Ficolin and related extracellular proteins	General function prediction only	KOG2579	S	signaling receptor binding	Function unknown	PF00147	Fibrinogen_C	Fibrinogen beta and gamma chains, C-terminal globular domain
O35639	Annexin A3 OS=Mus musculus OX=10090 GN=Anxa3 PE=1 SV=4	7	2	3	2	323	36.4	5.76	9.15	211.8	118.2	152.7	94.9	79.6	142.5	74.7	71.7	94.3	87.8	70.1	88	72.8	63.4	77.5	Anxa3	11745	Annexin A3	GO:0030424,GO:0062023,GO:0005737,GO:0030425,GO:0016020,GO:0043025,GO:0030670,GO:0005886,GO:0042581,GO:0005509,GO:0005544,GO:0048306,GO:0019834,GO:0031100,GO:0042742,GO:0021766,GO:0043312,GO:0006909,GO:0045766,GO:0051054,GO:0051091,GO:0010595,GO:0051384,GO:0070848	axon|collagen-containing extracellular matrix|cytoplasm|dendrite|membrane|neuronal cell body|phagocytic vesicle membrane|plasma membrane|specific granule|calcium ion binding|calcium-dependent phospholipid binding|calcium-dependent protein binding|phospholipase A2 inhibitor activity|animal organ regeneration|defense response to bacterium|hippocampus development|neutrophil degranulation|phagocytosi…			KOG0819	[U]	Annexin	Intracellular trafficking, secretion, and vesicular transport	KOG0819	L	calcium-dependent phospholipid binding	Replication, recombination and repair	PF00191	Annexin	Annexin
O35643	AP-1 complex subunit beta-1 OS=Mus musculus OX=10090 GN=Ap1b1 PE=1 SV=2	2	1	1	1	943	103.9	5.17	3.89	118.2	134.9	123.1	106.6	104.2	79.3	110.7	128.8	121.6	96.7	92.7	93	60	63.9	66.4	Ap1b1	11764	AP-1 complex subunit beta-1	GO:0030131,GO:0030665,GO:0005829,GO:0005794,GO:0043231,GO:0005802,GO:0030276,GO:0019901,GO:0048268,GO:0007368,GO:0007507,GO:0006886,GO:0001822,GO:0016192	clathrin adaptor complex|clathrin-coated vesicle membrane|cytosol|Golgi apparatus|intracellular membrane-bounded organelle|trans-Golgi network|clathrin binding|protein kinase binding|clathrin coat assembly|determination of left/right symmetry|heart development|intracellular protein transport|kidney development|vesicle-mediated transport	mmu04142,mmu05170	Lysosome|Human immunodeficiency virus 1 infection	KOG1061	[U]	Vesicle coat complex AP-1/AP-2/AP-4, beta subunit	Intracellular trafficking, secretion, and vesicular transport	KOG1061	U	clathrin binding	Intracellular trafficking, secretion, and vesicular transport	PF01602	Adaptin_N	Adaptin N terminal region
O35664	Interferon alpha/beta receptor 2 OS=Mus musculus OX=10090 GN=Ifnar2 PE=1 SV=2	8	5	6	5	513	56.5	4.59	9.36	173.6	118.5	128	97.6	111.3	87.5	93.7	84.6	117.3	90.5	96.7	100.1	67	66.6	67	Ifnar2	15976	Interferon alpha/beta receptor 2	GO:0005615,GO:0016021,GO:0005887,GO:0005886,GO:0004896,GO:0019901,GO:0019962,GO:0004905,GO:0008283,GO:0019221,GO:0051607,GO:0006357,GO:0035455,GO:0035456,GO:0060337	extracellular space|integral component of membrane|integral component of plasma membrane|plasma membrane|cytokine receptor activity|protein kinase binding|type I interferon binding|type I interferon receptor activity|cell population proliferation|cytokine-mediated signaling pathway|defense response to virus|regulation of transcription by RNA polymerase II|response to interferon-alpha|response to …	mmu04630,mmu04151,mmu04060,mmu04217,mmu04620,mmu04621,mmu04650,mmu04380,mmu05200,mmu05160,mmu05171,mmu05164,mmu05162,mmu05168,mmu05167,mmu05169,mmu05165	JAK-STAT signaling pathway|PI3K-Akt signaling pathway|Cytokine-cytokine receptor interaction|Necroptosis|Toll-like receptor signaling pathway|NOD-like receptor signaling pathway|Natural killer cell mediated cytotoxicity|Osteoclast differentiation|Pathways in cancer|Hepatitis C|Coronavirus disease - COVID-19|Influenza A|Measles|Herpes simplex virus 1 infection|Kaposi sarcoma-associated herpesvirus…					ENOG502S60E	S	type I interferon receptor activity	Function unknown	PF01108	Tissue_fac	Tissue factor
O35744	Chitinase-like protein 3 OS=Mus musculus OX=10090 GN=Chil3 PE=1 SV=2	9	3	3	3	398	44.4	5.69	10.99	94.2	80.6	81.4	62.6	74.7	76.6	108	93.8	121	144.3	158.4	142.7	79.5	82.1	100	Chil3	12655	Chitinase-like protein 3	GO:0005737,GO:0031410,GO:0005576,GO:0005635,GO:0048237,GO:0004563,GO:0030246,GO:0008061,GO:0102148,GO:0006032,GO:0006954,GO:0000272	cytoplasm|cytoplasmic vesicle|extracellular region|nuclear envelope|rough endoplasmic reticulum lumen|beta-N-acetylhexosaminidase activity|carbohydrate binding|chitin binding|N-acetyl-beta-D-galactosaminidase activity|chitin catabolic process|inflammatory response|polysaccharide catabolic process			KOG2806	[G]	Chitinase	Carbohydrate transport and metabolism	KOG2806	G	chitin binding	Carbohydrate transport and metabolism	PF00704	Glyco_hydro_18	Glycosyl hydrolases family 18
O35930	Platelet glycoprotein Ib alpha chain OS=Mus musculus OX=10090 GN=Gp1ba PE=1 SV=2	12	8	11	8	734	80	5.87	34.29	226.1	170.1	199.5	90.9	96.4	101.7	85.1	76.6	94.5	62.5	70.6	69.4	53.1	51.3	52.2	Gp1ba	14723	Platelet glycoprotein Ib alpha chain	GO:0031362,GO:0031012,GO:0005615,GO:0005887,GO:0016020,GO:0005886,GO:0007596,GO:0007155,GO:0000902,GO:0042730,GO:0007599,GO:0070527	anchored component of external side of plasma membrane|extracellular matrix|extracellular space|integral component of plasma membrane|membrane|plasma membrane|blood coagulation|cell adhesion|cell morphogenesis|fibrinolysis|hemostasis|platelet aggregation	mmu04512,mmu04640,mmu04611,mmu04613	ECM-receptor interaction|Hematopoietic cell lineage|Platelet activation|Neutrophil extracellular trap formation	KOG0619	[R]	FOG: Leucine rich repeat	General function prediction only	KOG0619	U	regulation of response to stimulus	Intracellular trafficking, secretion, and vesicular transport	PF13855	LRR_8	Leucine rich repeat
O35955	Proteasome subunit beta type-10 OS=Mus musculus OX=10090 GN=Psmb10 PE=1 SV=1	25	6	10	6	273	29	6.87	29.51	57.9	64.9	61.7	103.5	91.4	89.8	94.9	128.6	106.2	141.9	112.6	178	87.8	89.2	91.7	Psmb10	19171	Proteasome subunit beta type-10	GO:0005737,GO:0005829,GO:0005654,GO:0005634,GO:0005839,GO:0019774,GO:1990111,GO:0004175,GO:0004298,GO:0000902,GO:0010499,GO:0043161,GO:0042098	cytoplasm|cytosol|nucleoplasm|nucleus|proteasome core complex|proteasome core complex, beta-subunit complex|spermatoproteasome complex|endopeptidase activity|threonine-type endopeptidase activity|cell morphogenesis|proteasomal ubiquitin-independent protein catabolic process|proteasome-mediated ubiquitin-dependent protein catabolic process|T cell proliferation	mmu03050	Proteasome	KOG0173	[O]	20S proteasome, regulatory subunit beta type PSMB7/PSMB10/PUP1	Posttranslational modification, protein turnover, chaperones	KOG0173	O	threonine-type endopeptidase activity	Posttranslational modification, protein turnover, chaperones	PF00227	Proteasome	Proteasome subunit
O35963	Ras-related protein Rab-33B OS=Mus musculus OX=10090 GN=Rab33b PE=1 SV=1	5	1	1	1	229	25.8	7.69	3.04	110.1	46	81.1	57.3	52.4	60.6	57.9	37.9	55.7	51.1	66.3	50.2	262.2	254.9	256.2	Rab33b	19338	Ras-related protein Rab-33B	GO:0005768,GO:0005794,GO:0005796,GO:0000139,GO:0098793,GO:0005525,GO:0003924,GO:0000045,GO:0006891,GO:1903434,GO:0034067,GO:0015031,GO:0032482,GO:1903358,GO:2000156,GO:0048705	endosome|Golgi apparatus|Golgi lumen|Golgi membrane|presynapse|GTP binding|GTPase activity|autophagosome assembly|intra-Golgi vesicle-mediated transport|negative regulation of constitutive secretory pathway|protein localization to Golgi apparatus|protein transport|Rab protein signal transduction|regulation of Golgi organization|regulation of retrograde vesicle-mediated transport, Golgi to ER|skel…	mmu04140	Autophagy - animal	KOG0084	[TU]	GTPase Rab1/YPT1, small G protein superfamily, and related GTP-binding proteins	Signal transduction mechanisms |Intracellular trafficking, secretion, and vesicular transport	KOG0084	S	GTPase activity	Function unknown	PF00071	Ras	Ras family
O54782	Epididymis-specific alpha-mannosidase OS=Mus musculus OX=10090 GN=Man2b2 PE=1 SV=2	1	1	1	1	1018	115.5	7.39	2.41	94.1	89.6	108.7	169.3	139.5	109.8	84.6	82.2	125.6	92.6	98.5	103.7	71.3	63.4	67	Man2b2	17160	Epididymis-specific alpha-mannosidase	GO:0005576,GO:0005764,GO:0005774,GO:0004559,GO:0030246,GO:0046872,GO:0006013	extracellular region|lysosome|vacuolar membrane|alpha-mannosidase activity|carbohydrate binding|metal ion binding|mannose metabolic process	mmu00511	Other glycan degradation	KOG1959	[G]	Glycosyl hydrolase, family 38 - alpha-mannosidase	Carbohydrate transport and metabolism	KOG1959	G	mannose metabolic process	Carbohydrate transport and metabolism	PF01074	Glyco_hydro_38N	Glycosyl hydrolases family 38 N-terminal domain
O54819	Tissue factor pathway inhibitor OS=Mus musculus OX=10090 GN=Tfpi PE=2 SV=1	10	2	2	2	306	35	8.4	2.86	110.7	126.3	123.9	124	125.7	106.5	121	99.7	120.2	81.4	108.1	92.7	53.2	58	48.6	Tfpi	21788	Tissue factor pathway inhibitor	GO:0005901,GO:0009986,GO:0005615,GO:0004867,GO:0007596,GO:0030195	caveola|cell surface|extracellular space|serine-type endopeptidase inhibitor activity|blood coagulation|negative regulation of blood coagulation	mmu04610	Complement and coagulation cascades	KOG4295	[O]	Serine proteinase inhibitor (KU family)	Posttranslational modification, protein turnover, chaperones	KOG4295	U	serine-type endopeptidase inhibitor activity	Intracellular trafficking, secretion, and vesicular transport	PF00014	Kunitz_BPTI	Kunitz/Bovine pancreatic trypsin inhibitor domain
O54890	Integrin beta-3 OS=Mus musculus OX=10090 GN=Itgb3 PE=1 SV=2	41	29	47	29	787	86.7	5.24	125.72	294.9	121.8	172.9	69.8	64	96	63.7	66.8	70.2	60.1	57.1	71.9	98.2	99.9	92.6	Itgb3	16416	Integrin beta-3	GO:0071133,GO:0035868,GO:0035867,GO:0035866,GO:0016324,GO:0009986,GO:0005911,GO:0009897,GO:0031527,GO:0005925,GO:0098978,GO:0099699,GO:0034679,GO:0034683,GO:0008305,GO:0031258,GO:0042470,GO:0016020,GO:0031528,GO:0005654,GO:0005634,GO:0005886,GO:0045211,GO:0032991,GO:0043235,GO:0032587,GO:0045202,GO:0050839,GO:0019899,GO:0050840,GO:0001968,GO:0042802,GO:0005178,GO:0002020,GO:0003756,GO:0005080,GO:…	alpha9-beta1 integrin-ADAM8 complex|alphav-beta3 integrin-HMGB1 complex|alphav-beta3 integrin-IGF-1-IGF1R complex|alphav-beta3 integrin-PKCalpha complex|apical plasma membrane|cell surface|cell-cell junction|external side of plasma membrane|filopodium membrane|focal adhesion|glutamatergic synapse|integral component of synaptic membrane|integrin alpha9-beta1 complex|integrin alphav-beta3 complex|i…	mmu04015,mmu04151,mmu04512,mmu04145,mmu04510,mmu04810,mmu04640,mmu04611,mmu04613,mmu04919,mmu04380,mmu05206,mmu05205,mmu05168,mmu05163,mmu05165,mmu05418,mmu05410,mmu05412,mmu05414	Rap1 signaling pathway|PI3K-Akt signaling pathway|ECM-receptor interaction|Phagosome|Focal adhesion|Regulation of actin cytoskeleton|Hematopoietic cell lineage|Platelet activation|Neutrophil extracellular trap formation|Thyroid hormone signaling pathway|Osteoclast differentiation|MicroRNAs in cancer|Proteoglycans in cancer|Herpes simplex virus 1 infection|Human cytomegalovirus infection|Human pap…	KOG1226	[TW]	Integrin beta subunit (N-terminal portion of extracellular region)	Signal transduction mechanisms |Extracellular structures	KOG1226	M	integrin-mediated signaling pathway	Cell wall/membrane/envelope biogenesis	PF00362	Integrin_beta	Integrin beta chain VWA domain
O54962	Barrier-to-autointegration factor OS=Mus musculus OX=10090 GN=Banf1 PE=1 SV=1	36	2	4	2	89	10.1	6.09	12.33	163.5	132.4	160.3	88.8	82.9	141.7	68.2	104.1	74.7	119.4	103.4	88.8	59.9	55.8	56.2	Banf1	23825	Barrier-to-autointegration factor	GO:0000793,GO:0005737,GO:0005829,GO:0005635,GO:0005654,GO:0005634,GO:0003677,GO:0019899,GO:0042802,GO:0097726,GO:0008022,GO:0042803,GO:0047485,GO:0030261,GO:0007059,GO:0015074,GO:0075713,GO:0045071	condensed chromosome|cytoplasm|cytosol|nuclear envelope|nucleoplasm|nucleus|DNA binding|enzyme binding|identical protein binding|LEM domain binding|protein C-terminus binding|protein homodimerization activity|protein N-terminus binding|chromosome condensation|chromosome segregation|DNA integration|establishment of integrated proviral latency|negative regulation of viral genome replication			KOG4233	[BL]	DNA-bridging protein BAF	Chromatin structure and dynamics |Replication, recombination and repair	KOG4233	S	LEM domain binding	Function unknown	PF02961	BAF	Barrier to autointegration factor
O55222	Integrin-linked protein kinase OS=Mus musculus OX=10090 GN=Ilk PE=1 SV=2	26	11	14	11	452	51.3	8.07	34.09	154.4	113.8	121.3	85.5	79.2	91.4	75.4	80.5	81.9	80.4	91.1	135.6	109.1	109.5	91	Ilk	16202	Integrin-linked protein kinase	GO:0030424,GO:0005911,GO:0043034,GO:0005737,GO:0043198,GO:0005925,GO:0030027,GO:0043025,GO:0005654,GO:0005886,GO:0032991,GO:0030017,GO:0001725,GO:0043195,GO:0005524,GO:0005178,GO:0019904,GO:0004672,GO:0019901,GO:0106310,GO:0004674,GO:0106311,GO:0044877,GO:0017124,GO:0001658,GO:0007569,GO:0000902,GO:0030030,GO:0007160,GO:0045197,GO:0010761,GO:0007229,GO:0032288,GO:0022011,GO:0043066,GO:0010667,GO:…	axon|cell-cell junction|costamere|cytoplasm|dendritic shaft|focal adhesion|lamellipodium|neuronal cell body|nucleoplasm|plasma membrane|protein-containing complex|sarcomere|stress fiber|terminal bouton|ATP binding|integrin binding|protein domain specific binding|protein kinase activity|protein kinase binding|protein serine kinase activity|protein serine/threonine kinase activity|protein threonine…	mmu04510,mmu03320,mmu04360,mmu05213,mmu05100	Focal adhesion|PPAR signaling pathway|Axon guidance|Endometrial cancer|Bacterial invasion of epithelial cells	KOG0195	[T]	Integrin-linked kinase	Signal transduction mechanisms	KOG0195	G	integrin-mediated signaling pathway	Carbohydrate transport and metabolism	PF00023	Ank	Ankyrin repeat
O55226	Chondroadherin OS=Mus musculus OX=10090 GN=Chad PE=2 SV=1	4	1	1	1	358	40.3	9.39	0	95.2	68.9	92.5	108.9	88.5	72	74.8	116.1	86.5	191.2	104.3	156.3	67.4	77.4	100	Chad	12643	Chondroadherin	GO:0031012,GO:0005615,GO:0060348,GO:1900155	extracellular matrix|extracellular space|bone development|negative regulation of bone trabecula formation	mmu04151,mmu04512,mmu04510,mmu05165	PI3K-Akt signaling pathway|ECM-receptor interaction|Focal adhesion|Human papillomavirus infection	KOG0619	[R]	FOG: Leucine rich repeat	General function prediction only	KOG0619	U	regulation of response to stimulus	Intracellular trafficking, secretion, and vesicular transport	PF01462	LRRNT	Leucine rich repeat N-terminal domain
O55234	Proteasome subunit beta type-5 OS=Mus musculus OX=10090 GN=Psmb5 PE=1 SV=3	20	5	6	5	264	28.5	7.02	16.82	69.3	92.6	86.5	145.1	114.7	141.3	87.9	120.5	88	110.8	77.8	113.3	82.9	81	88.3	Psmb5	19173	Proteasome subunit beta type-5	GO:0005813,GO:0005737,GO:0005829,GO:0005654,GO:0005634,GO:0000502,GO:0005839,GO:0019774,GO:0004175,GO:0008233,GO:0004298,GO:0010499,GO:0043161,GO:0006508,GO:0006979	centrosome|cytoplasm|cytosol|nucleoplasm|nucleus|proteasome complex|proteasome core complex|proteasome core complex, beta-subunit complex|endopeptidase activity|peptidase activity|threonine-type endopeptidase activity|proteasomal ubiquitin-independent protein catabolic process|proteasome-mediated ubiquitin-dependent protein catabolic process|proteolysis|response to oxidative stress	mmu03050,mmu05010,mmu05012,mmu05014,mmu05016,mmu05017,mmu05020,mmu05022	Proteasome|Alzheimer disease|Parkinson disease|Amyotrophic lateral sclerosis|Huntington disease|Spinocerebellar ataxia|Prion disease|Pathways of neurodegeneration - multiple diseases	KOG0175	[O]	20S proteasome, regulatory subunit beta type PSMB5/PSMB8/PRE2	Posttranslational modification, protein turnover, chaperones	KOG0175	O	threonine-type endopeptidase activity	Posttranslational modification, protein turnover, chaperones	PF00227	Proteasome	Proteasome subunit
O70138	Neutrophil collagenase OS=Mus musculus OX=10090 GN=Mmp8 PE=2 SV=2	3	2	2	2	465	53.1	7.03	1.82	104.1	87.8	81.2	88.1	87.1	93.1	108.8	141.5	138.8	105	95.9	113.4	83.1	79.8	92.2	Mmp8	17394	Neutrophil collagenase	GO:0031012,GO:0005615,GO:0005509,GO:0004175,GO:0004222,GO:0008237,GO:0008233,GO:0004252,GO:0008270,GO:0030574,GO:0035987,GO:0030198,GO:0010629,GO:0032693,GO:0043388,GO:0010628,GO:0032755,GO:0046330,GO:0043410,GO:1903980,GO:0150078,GO:1901224,GO:0045429,GO:1903428,GO:0032760,GO:0006508	extracellular matrix|extracellular space|calcium ion binding|endopeptidase activity|metalloendopeptidase activity|metallopeptidase activity|peptidase activity|serine-type endopeptidase activity|zinc ion binding|collagen catabolic process|endodermal cell differentiation|extracellular matrix organization|negative regulation of gene expression|negative regulation of interleukin-10 production|positiv…			KOG1565	[OW]	Gelatinase A and related matrix metalloproteases	Posttranslational modification, protein turnover, chaperones |Extracellular structures	KOG1565	M	metalloendopeptidase activity	Cell wall/membrane/envelope biogenesis	PF00045	Hemopexin	Hemopexin
O70165	Ficolin-1 OS=Mus musculus OX=10090 GN=Fcn1 PE=1 SV=1	25	8	21	8	334	36.3	6.52	65.09	153.5	116.4	112.6	112.3	107.6	103.4	96.1	105.5	87.8	99.6	87.4	103.6	70.1	72.9	71.1	Fcn1	14133	Ficolin-1	GO:0005581,GO:0062023,GO:0005615,GO:0031232,GO:0003823,GO:0030246,GO:0097367,GO:0046872,GO:0038187,GO:0005102,GO:0002752,GO:0001867,GO:0007186,GO:0032757	collagen trimer|collagen-containing extracellular matrix|extracellular space|extrinsic component of external side of plasma membrane|antigen binding|carbohydrate binding|carbohydrate derivative binding|metal ion binding|pattern recognition receptor activity|signaling receptor binding|cell surface pattern recognition receptor signaling pathway|complement activation, lectin pathway|G protein-couple…			KOG2579	[R]	Ficolin and related extracellular proteins	General function prediction only	KOG2579	M	signaling receptor binding	Cell wall/membrane/envelope biogenesis	PF00147	Fibrinogen_C	Fibrinogen beta and gamma chains, C-terminal globular domain
O70250	Phosphoglycerate mutase 2 OS=Mus musculus OX=10090 GN=Pgam2 PE=1 SV=3	13	4	4	1	253	28.8	8.5	12.92	212.1	142.6	139.7	81.1	105.3	102.1	90.6	129.4	87.9	82.9	101.9	79.4	44.7	55.9	44.3	Pgam2	56012	Phosphoglycerate mutase 2	GO:0005829,GO:0005634,GO:0046538,GO:0004082,GO:0016787,GO:0042802,GO:0004619,GO:0006094,GO:0006096,GO:0007219,GO:0010035,GO:0046689,GO:0007283,GO:0006941	cytosol|nucleus|2,3-bisphosphoglycerate-dependent phosphoglycerate mutase activity|bisphosphoglycerate mutase activity|hydrolase activity|identical protein binding|phosphoglycerate mutase activity|gluconeogenesis|glycolytic process|Notch signaling pathway|response to inorganic substance|response to mercury ion|spermatogenesis|striated muscle contraction	mmu00010,mmu00260,mmu04922,mmu05230	Glycolysis / Gluconeogenesis|Glycine, serine and threonine metabolism|Glucagon signaling pathway|Central carbon metabolism in cancer	KOG0235	[G]	Phosphoglycerate mutase	Carbohydrate transport and metabolism	KOG0235	G	regulation of pentose-phosphate shunt	Carbohydrate transport and metabolism	PF00300	His_Phos_1	Histidine phosphatase superfamily (branch 1)
O70325	Phospholipid hydroperoxide glutathione peroxidase OS=Mus musculus OX=10090 GN=Gpx4 PE=1 SV=4	6	1	1	1	197	22.2	8.46	2.59																Gpx4	625249	Phospholipid hydroperoxide glutathione peroxidase	GO:0005829,GO:0005743,GO:0005739,GO:0005635,GO:0005634,GO:0032991,GO:0004602,GO:0042802,GO:0004601,GO:0047066,GO:0008430,GO:0007568,GO:0019369,GO:0006325,GO:0006749,GO:0019372,GO:0110076,GO:0051258,GO:0050727,GO:0032355,GO:0006979,GO:0007283	cytosol|mitochondrial inner membrane|mitochondrion|nuclear envelope|nucleus|protein-containing complex|glutathione peroxidase activity|identical protein binding|peroxidase activity|phospholipid-hydroperoxide glutathione peroxidase activity|selenium binding|aging|arachidonic acid metabolic process|chromatin organization|glutathione metabolic process|lipoxygenase pathway|negative regulation of ferr…	mmu00480,mmu04216	Glutathione metabolism|Ferroptosis	KOG1651	[O]	Glutathione peroxidase	Posttranslational modification, protein turnover, chaperones					PF00255	GSHPx	Glutathione peroxidase
O70362	Phosphatidylinositol-glycan-specific phospholipase D OS=Mus musculus OX=10090 GN=Gpld1 PE=1 SV=1	41	30	110	30	837	93.2	7.12	318.31	105.4	144.6	138.7	111.4	134.1	103.9	130.9	112.1	129.5	74.5	100.9	78	45.9	43.6	46.4	Gpld1	14756	Phosphatidylinositol-glycan-specific phospholipase D	GO:0005737,GO:0031012,GO:0005576,GO:0005615,GO:0034364,GO:0043231,GO:0004621,GO:0004630,GO:0017080,GO:0002042,GO:0071277,GO:0071397,GO:0035690,GO:0071241,GO:0032869,GO:0071282,GO:0071467,GO:0071401,GO:0002062,GO:0002430,GO:0006507,GO:0008286,GO:0008285,GO:0010897,GO:0001503,GO:0046470,GO:0010694,GO:0043065,GO:0010595,GO:0010907,GO:0010983,GO:0035774,GO:0051044,GO:0051047,GO:0010867,GO:1900076,GO:…	cytoplasm|extracellular matrix|extracellular region|extracellular space|high-density lipoprotein particle|intracellular membrane-bounded organelle|glycosylphosphatidylinositol phospholipase D activity|phospholipase D activity|sodium channel regulator activity|cell migration involved in sprouting angiogenesis|cellular response to calcium ion|cellular response to cholesterol|cellular response to dr…	mmu00563	Glycosylphosphatidylinositol (GPI)-anchor biosynthesis	KOG3637	[W]	Vitronectin receptor, alpha subunit	Extracellular structures	KOG3637	M	integrin-mediated signaling pathway	Cell wall/membrane/envelope biogenesis	PF00882	Zn_dep_PLPC	Zinc dependent phospholipase C
O70370	Cathepsin S OS=Mus musculus OX=10090 GN=Ctss PE=1 SV=2	14	4	5	4	340	38.4	6.96	7.51	95.3	100.6	86.8	105.9	107.2	104.1	140.2	136.9	148.4	112.8	110.9	109.3	51.6	45.2	44.7	Ctss	13040	Cathepsin S	GO:0009986,GO:0031905,GO:0005615,GO:0043231,GO:0005770,GO:0005764,GO:0016020,GO:0045335,GO:0005518,GO:0004197,GO:0008234,GO:0001968,GO:0043236,GO:0008233,GO:0043394,GO:0019886,GO:0048002,GO:0034769,GO:0045453,GO:0030574,GO:0006955,GO:2001259,GO:0050729,GO:0016485,GO:0006508,GO:0051603,GO:0051930,GO:0010447	cell surface|early endosome lumen|extracellular space|intracellular membrane-bounded organelle|late endosome|lysosome|membrane|phagocytic vesicle|collagen binding|cysteine-type endopeptidase activity|cysteine-type peptidase activity|fibronectin binding|laminin binding|peptidase activity|proteoglycan binding|antigen processing and presentation of exogenous peptide antigen via MHC class II|antigen …	mmu04145,mmu04142,mmu04210,mmu04612,mmu05152	Phagosome|Lysosome|Apoptosis|Antigen processing and presentation|Tuberculosis	KOG1543	[O]	Cysteine proteinase Cathepsin L	Posttranslational modification, protein turnover, chaperones	KOG1543	O	cysteine-type peptidase activity	Posttranslational modification, protein turnover, chaperones	PF00112	Peptidase_C1	Papain family cysteine protease
O70372	Telomerase reverse transcriptase OS=Mus musculus OX=10090 GN=Tert PE=1 SV=1	1	1	2	1	1122	127.9	9.91	2.04	45.8	73.8	69.5	88.4	71.7	103.5	114	210	137.1	143.6	80.4	233.8	42.9	45	40.5	Tert	21752	Telomerase reverse transcriptase	GO:0000781,GO:0005737,GO:0005829,GO:0042645,GO:0005739,GO:0016607,GO:0005730,GO:0005654,GO:0005634,GO:0005886,GO:0016605,GO:0031379,GO:0000333,GO:0005697,GO:1990572,GO:0051087,GO:0003677,GO:0042802,GO:0046872,GO:0008022,GO:0042803,GO:0047485,GO:0003723,GO:0003968,GO:0003964,GO:0003720,GO:0070034,GO:0003721,GO:0042162,GO:0098680,GO:0001223,GO:0000049,GO:0071456,GO:0071897,GO:0022616,GO:0062103,GO:…	chromosome, telomeric region|cytoplasm|cytosol|mitochondrial nucleoid|mitochondrion|nuclear speck|nucleolus|nucleoplasm|nucleus|plasma membrane|PML body|RNA-directed RNA polymerase complex|telomerase catalytic core complex|telomerase holoenzyme complex|TERT-RMRP complex|chaperone binding|DNA binding|identical protein binding|metal ion binding|protein C-terminus binding|protein homodimerization ac…	mmu05200,mmu05225,mmu05226,mmu05166,mmu05165	Pathways in cancer|Hepatocellular carcinoma|Gastric cancer|Human T-cell leukemia virus 1 infection|Human papillomavirus infection	KOG1005	[LB]	Telomerase catalytic subunit/reverse transcriptase TERT	Replication, recombination and repair |Chromatin structure and dynamics	KOG1005	L	telomerase RNA reverse transcriptase activity	Replication, recombination and repair	PF00078	RVT_1	Reverse transcriptase (RNA-dependent DNA polymerase)
O70401	Tetraspanin-6 OS=Mus musculus OX=10090 GN=Tspan6 PE=1 SV=1	2	1	1	1	245	27.3	7.74	0	276.5	143.9	195.2	69.6	59.3	93.2	43.9	55.4	50.6	62.5	68.1	81.1	102.7	98.2	99.8	Tspan6	56496	Tetraspanin-6	GO:0005887,GO:1901223,GO:0039532	integral component of plasma membrane|negative regulation of NIK/NF-kappaB signaling|negative regulation of viral-induced cytoplasmic pattern recognition receptor signaling pathway			KOG3882	[R]	Tetraspanin family integral membrane protein	General function prediction only	KOG3882	C	cell surface receptor signaling pathway	Energy production and conversion	PF00335	Tetraspanin	Tetraspanin family
O70404	Vesicle-associated membrane protein 8 OS=Mus musculus OX=10090 GN=Vamp8 PE=1 SV=1	10	1	1	1	101	11.4	8.19	1.9	258.4	139	126.5	65.9	52.7	91.3	56.2	54.8	65.4	37.6	53.2	73.4	158.1	128.9	138.6	Vamp8	22320	Vesicle-associated membrane protein 8	GO:0035577,GO:0016323,GO:0009986,GO:0005737,GO:0005829,GO:0005769,GO:0031901,GO:0016021,GO:0031902,GO:0005765,GO:0005764,GO:0016020,GO:0030496,GO:0005739,GO:0098594,GO:0048471,GO:0045335,GO:0005886,GO:0055037,GO:0030141,GO:0030667,GO:0031201,GO:0031982,GO:0042588,GO:0019869,GO:0005484,GO:0019905,GO:0097352,GO:0016240,GO:0071346,GO:0051607,GO:0061025,GO:0070254,GO:1903531,GO:1903595,GO:1902278,GO:…	azurophil granule membrane|basolateral plasma membrane|cell surface|cytoplasm|cytosol|early endosome|early endosome membrane|integral component of membrane|late endosome membrane|lysosomal membrane|lysosome|membrane|midbody|mitochondrion|mucin granule|perinuclear region of cytoplasm|phagocytic vesicle|plasma membrane|recycling endosome|secretory granule|secretory granule membrane|SNARE complex|ve…	mmu04130,mmu04140,mmu04611	SNARE interactions in vesicular transport|Autophagy - animal|Platelet activation	KOG0860	[U]	Synaptobrevin/VAMP-like protein	Intracellular trafficking, secretion, and vesicular transport	KOG0860	U	SNAP receptor activity	Intracellular trafficking, secretion, and vesicular transport	PF00957	Synaptobrevin	Synaptobrevin
O70410	Vomeronasal type-2 receptor 1 OS=Mus musculus OX=10090 GN=Vmn2r1 PE=1 SV=1	1	1	2	1	912	102.3	6.92	4.46	83.4	73.6	74.5	54.6	83.6	58.2	84.1	79.1	97.9	193.4	185.9	157.9	109.8	86.4	77.5	Vmn2r1	56544	Vomeronasal type-2 receptor 1	GO:0005938,GO:0030425,GO:0005887,GO:0038022,GO:0004930,GO:0004984,GO:0030182,GO:0019236	cell cortex|dendrite|integral component of plasma membrane|G protein-coupled olfactory receptor activity|G protein-coupled receptor activity|olfactory receptor activity|neuron differentiation|response to pheromone			KOG1056	[PT]	Glutamate-gated metabotropic ion channel receptor subunit GRM2 and related subunits, G-protein coupled receptor superfamily	Inorganic ion transport and metabolism |Signal transduction mechanisms	KOG1056	M	G-protein coupled receptor activity	Cell wall/membrane/envelope biogenesis	PF00003	7tm_3	7 transmembrane sweet-taste receptor of 3 GCPR
O70435	Proteasome subunit alpha type-3 OS=Mus musculus OX=10090 GN=Psma3 PE=1 SV=3	38	11	22	11	255	28.4	5.44	61.39	46.5	67.8	63.8	120.5	89.6	97.9	88.4	134.6	90.3	145.3	103.1	161.3	94.9	94.7	101.5	Psma3	19167	Proteasome subunit alpha type-3	GO:0005737,GO:0005829,GO:0005654,GO:0005634,GO:0000502,GO:0005839,GO:0019773,GO:0045202,GO:0004175,GO:0031625,GO:0010499,GO:0043161,GO:0052548	cytoplasm|cytosol|nucleoplasm|nucleus|proteasome complex|proteasome core complex|proteasome core complex, alpha-subunit complex|synapse|endopeptidase activity|ubiquitin protein ligase binding|proteasomal ubiquitin-independent protein catabolic process|proteasome-mediated ubiquitin-dependent protein catabolic process|regulation of endopeptidase activity	mmu03050,mmu05010,mmu05012,mmu05014,mmu05016,mmu05017,mmu05020,mmu05022	Proteasome|Alzheimer disease|Parkinson disease|Amyotrophic lateral sclerosis|Huntington disease|Spinocerebellar ataxia|Prion disease|Pathways of neurodegeneration - multiple diseases	KOG0184	[O]	20S proteasome, regulatory subunit alpha type PSMA3/PRE10	Posttranslational modification, protein turnover, chaperones	KOG0184	O	The proteasome is a multicatalytic proteinase complex which is characterized by its ability to cleave peptides with Arg, Phe, Tyr, Leu, and Glu adjacent to the leaving group at neutral or slightly basic pH	Posttranslational modification, protein turnover, chaperones	PF00227	Proteasome	Proteasome subunit
O70443	Guanine nucleotide-binding protein G(z) subunit alpha OS=Mus musculus OX=10090 GN=Gnaz PE=1 SV=4	10	3	3	3	355	40.8	7.61	9.52	166	109.7	128.9	87.4	69.9	79	66	78.7	84	102.7	115.8	107.5	114.2	86.5	103.7	Gnaz	14687	Guanine nucleotide-binding protein G(z) subunit alpha	GO:0044297,GO:0005829,GO:0030425,GO:0005834,GO:0016020,GO:0005886,GO:0001664,GO:0031821,GO:0031683,GO:0005525,GO:0003924,GO:0046872,GO:0007193,GO:0007188,GO:0007186,GO:0098664	cell body|cytosol|dendrite|heterotrimeric G-protein complex|membrane|plasma membrane|G protein-coupled receptor binding|G protein-coupled serotonin receptor binding|G-protein beta/gamma-subunit complex binding|GTP binding|GTPase activity|metal ion binding|adenylate cyclase-inhibiting G protein-coupled receptor signaling pathway|adenylate cyclase-modulating G protein-coupled receptor signaling pat…	mmu04730	Long-term depression	KOG0082	[DT]	G-protein alpha subunit (small G protein superfamily)	Cell cycle control, cell division, chromosome partitioning |Signal transduction mechanisms	KOG0082	V	G-protein beta/gamma-subunit complex binding	Defense mechanisms	PF00503	G-alpha	G-protein alpha subunit
O70562	Small proline-rich protein 2K OS=Mus musculus OX=10090 GN=Sprr2k PE=2 SV=1	13	1	1	1	68	7.5	8.24	2.79	83.1	96.2	139.8	82.1	79.6	66.7	57.3	50.6	70.7	63.8	115.9	93.3	180.6	157.6	162.6	Sprr2k	621968	Small proline-rich protein 2K	GO:0001533,GO:0005737,GO:0008544,GO:0031424,GO:0030216	cornified envelope|cytoplasm|epidermis development|keratinization|keratinocyte differentiation											PF14820	SPRR2	Small proline-rich 2
O70570	Polymeric immunoglobulin receptor OS=Mus musculus OX=10090 GN=Pigr PE=1 SV=1	31	18	28	18	771	84.9	5.4	75.32	74	73	73.4	113.7	96.4	108.4	81.4	100	85.9	99.1	89.1	109.2	131.2	133.8	131.3	Pigr	18703	Polymeric immunoglobulin receptor	GO:0005615,GO:0016021,GO:0005886,GO:0043235,GO:0055038,GO:0071751,GO:0030133,GO:0005154,GO:0001792,GO:0004888,GO:0001580,GO:0007173,GO:0038093,GO:0002415,GO:0043113	extracellular space|integral component of membrane|plasma membrane|receptor complex|recycling endosome membrane|secretory IgA immunoglobulin complex|transport vesicle|epidermal growth factor receptor binding|polymeric immunoglobulin receptor activity|transmembrane signaling receptor activity|detection of chemical stimulus involved in sensory perception of bitter taste|epidermal growth factor rece…	mmu04672	Intestinal immune network for IgA production					ENOG502QPKT	S	polymeric immunoglobulin receptor activity	Function unknown	PF07686	V-set	Immunoglobulin V-set domain
O88186	Platelet glycoprotein IX OS=Mus musculus OX=10090 GN=Gp9 PE=1 SV=1	20	2	4	2	177	19.7	5.96	12.76	209.3	115.7	145.5	97.1	99.7	105.7	84	94.2	87	78.4	84	79.9	77.8	62	79.9	Gp9	54368	Platelet glycoprotein IX	GO:0016021,GO:0007596,GO:0007155	integral component of membrane|blood coagulation|cell adhesion	mmu04512,mmu04640,mmu04611	ECM-receptor interaction|Hematopoietic cell lineage|Platelet activation	KOG0619	[R]	FOG: Leucine rich repeat	General function prediction only	KOG0619	U	regulation of response to stimulus	Intracellular trafficking, secretion, and vesicular transport	PF01462	LRRNT	Leucine rich repeat N-terminal domain
O88200	C-type lectin domain family 11 member A OS=Mus musculus OX=10090 GN=Clec11a PE=1 SV=1	17	5	9	5	328	36.4	5	23.75	90.7	124.9	123.8	177.5	138.6	136.3	109.2	115.3	108.6	73.2	76.8	75.1	50.5	42.1	57.2	Clec11a	20256	C-type lectin domain family 11 member A	GO:0005737,GO:0005576,GO:0005615,GO:0030246,GO:0008083,GO:0001503,GO:0008284	cytoplasm|extracellular region|extracellular space|carbohydrate binding|growth factor activity|ossification|positive regulation of cell population proliferation			KOG4297	[TV]	C-type lectin	Signal transduction mechanisms |Defense mechanisms	KOG4297	K	carbohydrate binding	Transcription	PF00059	Lectin_C	Lectin C-type domain
O88312	Anterior gradient protein 2 homolog OS=Mus musculus OX=10090 GN=Agr2 PE=1 SV=1	3	1	1	1	175	19.9	9.01	2.14	169.2	122.2	135.3	118.1	79.7	152.3	81.9	112.5	78.5	93.7	80.6	79.9	70.5	58.7	66.9	Agr2	23795	Anterior gradient protein 2 homolog	GO:0005783,GO:0005615,GO:0005739,GO:0002162,GO:0005154,GO:0042802,GO:0048546,GO:0060480,GO:0070254,GO:0060548,GO:0010811,GO:0048639,GO:0045742,GO:0010628,GO:1903896,GO:1903899,GO:1903078	endoplasmic reticulum|extracellular space|mitochondrion|dystroglycan binding|epidermal growth factor receptor binding|identical protein binding|digestive tract morphogenesis|lung goblet cell differentiation|mucus secretion|negative regulation of cell death|positive regulation of cell-substrate adhesion|positive regulation of developmental growth|positive regulation of epidermal growth factor rece…							ENOG502RYQ8	S	mucus secretion	Function unknown	PF13899	Thioredoxin_7	Thioredoxin-like
O88342	WD repeat-containing protein 1 OS=Mus musculus OX=10090 GN=Wdr1 PE=1 SV=3	26	12	19	12	606	66.4	6.6	41.4	221.4	116.9	138.6	91.2	84.5	103.6	85.4	91.2	86	75.5	78	87.5	75.7	83.6	80.9	Wdr1	22388	WD repeat-containing protein 1	GO:0015629,GO:0030054,GO:0042995,GO:0005911,GO:0030864,GO:0043209,GO:0005886,GO:0002102,GO:0003779,GO:0051015,GO:0030036,GO:0030042,GO:0030043,GO:0043297,GO:0030865,GO:0042247,GO:0040011,GO:0045199,GO:0002446,GO:1990266,GO:0030220,GO:0030836,GO:0030834,GO:0008360,GO:0048713,GO:0060307,GO:0045214,GO:0007605	actin cytoskeleton|cell junction|cell projection|cell-cell junction|cortical actin cytoskeleton|myelin sheath|plasma membrane|podosome|actin binding|actin filament binding|actin cytoskeleton organization|actin filament depolymerization|actin filament fragmentation|apical junction assembly|cortical cytoskeleton organization|establishment of planar polarity of follicular epithelium|locomotion|maint…			KOG0318	[Z]	WD40 repeat stress protein/actin interacting protein	Cytoskeleton	KOG0318	S	positive regulation of actin filament depolymerization	Function unknown	PF00400	WD40	WD domain, G-beta repeat
O88456	Calpain small subunit 1 OS=Mus musculus OX=10090 GN=Capns1 PE=1 SV=1	3	1	1	1	269	28.4	5.63	2.18	138.4	131	132	100.2	102.5	114.1	94.6	80.8	107.6	81.8	82.5	97.6	69.2	80.8	86.9	Capns1	12336	Calpain small subunit 1	GO:0005829,GO:0016020,GO:0005886,GO:0005509,GO:0004198,GO:0044877	cytosol|membrane|plasma membrane|calcium ion binding|calcium-dependent cysteine-type endopeptidase activity|protein-containing complex binding			KOG0037	[T]	Ca2+-binding protein, EF-Hand protein superfamily	Signal transduction mechanisms	KOG0037	O	calcium-dependent cysteine-type endopeptidase activity	Posttranslational modification, protein turnover, chaperones	PF13833	EF-hand_8	EF-hand domain pair
O88593	Peptidoglycan recognition protein 1 OS=Mus musculus OX=10090 GN=Pglyrp1 PE=1 SV=1	7	1	1	1	182	20.5	7.44	2.97	116.8	103.4	120.6	85.9	103.6	101.3	106	93.5	118.4	88.4	114.5	94.5	90.8	79.2	83.2	Pglyrp1	21946	Peptidoglycan recognition protein 1	GO:0005737,GO:0005615,GO:0005125,GO:0008745,GO:0042834,GO:0016019,GO:0008270,GO:0061844,GO:0006915,GO:0051701,GO:0050830,GO:0016045,GO:0045087,GO:0031640,GO:0050728,GO:0032689,GO:0032827,GO:0009253,GO:0009617	cytoplasm|extracellular space|cytokine activity|N-acetylmuramoyl-L-alanine amidase activity|peptidoglycan binding|peptidoglycan immune receptor activity|zinc ion binding|antimicrobial humoral immune response mediated by antimicrobial peptide|apoptotic process|biological process involved in interaction with host|defense response to Gram-positive bacterium|detection of bacterium|innate immune respo…							ENOG502S2KY	M	peptidoglycan recognition protein	Cell wall/membrane/envelope biogenesis	PF01510	Amidase_2	N-acetylmuramoyl-L-alanine amidase
O88632	Semaphorin-3F OS=Mus musculus OX=10090 GN=Sema3f PE=2 SV=2	3	1	1	1	785	88.5	8.25	2.87	142.9	165.8	132.5	107	107.1	151.3	150.6	92.8	96.2	74.4	84.8	72.1	45.7	33.3	43.4	Sema3f	20350	Semaphorin-3F	GO:0005615,GO:0098978,GO:0005887,GO:0045499,GO:0030215,GO:0048846,GO:0007411,GO:0021785,GO:0021612,GO:0040011,GO:0050919,GO:0048843,GO:0021675,GO:0001755,GO:1901166,GO:0030335,GO:0099175,GO:0071526,GO:1902287,GO:1902285,GO:0061549,GO:0097490,GO:0097491,GO:0021637,GO:0036486	extracellular space|glutamatergic synapse|integral component of plasma membrane|chemorepellent activity|semaphorin receptor binding|axon extension involved in axon guidance|axon guidance|branchiomotor neuron axon guidance|facial nerve structural organization|locomotion|negative chemotaxis|negative regulation of axon extension involved in axon guidance|nerve development|neural crest cell migration…	mmu04360	Axon guidance	KOG3611	[T]	Semaphorins	Signal transduction mechanisms	KOG3611	C	negative chemotaxis	Energy production and conversion	PF01403	Sema	Sema domain
O88634	Proteinase-activated receptor 4 OS=Mus musculus OX=10090 GN=F2rl3 PE=1 SV=2	3	1	1	1	396	42.8	8.65	2.89																F2rl3	14065	Proteinase-activated receptor 4	GO:0005887,GO:0005886,GO:0004930,GO:0015057,GO:0007596,GO:0051482,GO:0051281,GO:0035025	integral component of plasma membrane|plasma membrane|G protein-coupled receptor activity|thrombin-activated receptor activity|blood coagulation|positive regulation of cytosolic calcium ion concentration involved in phospholipase C-activating G protein-coupled signaling pathway|positive regulation of release of sequestered calcium ion into cytosol|positive regulation of Rho protein signal transdu…	mmu04015,mmu04080,mmu04610,mmu04611,mmu05200	Rap1 signaling pathway|Neuroactive ligand-receptor interaction|Complement and coagulation cascades|Platelet activation|Pathways in cancer					ENOG502QU4Y	M	thrombin-activated receptor activity	Cell wall/membrane/envelope biogenesis	PF00001	7tm_1	7 transmembrane receptor (rhodopsin family)
O88668	Protein CREG1 OS=Mus musculus OX=10090 GN=Creg1 PE=1 SV=1	5	1	1	1	220	24.4	6.42	2.26																Creg1	433375	Protein CREG1	GO:0005615,GO:0005667,GO:0040008,GO:0006355	extracellular space|transcription regulator complex|regulation of growth|regulation of transcription, DNA-templated			KOG3374	[K]	Cellular repressor of transcription	Transcription	KOG3374	S	transcription factor binding	Function unknown	PF13883	Pyrid_oxidase_2	Pyridoxamine 5'-phosphate oxidase
O88685	26S proteasome regulatory subunit 6A OS=Mus musculus OX=10090 GN=Psmc3 PE=1 SV=2	4	1	1	1	442	49.5	5.19	0	71	62.6	87.1	80.5	60.3	121.6	63.2	130.6	71.9	154.2	95.2	86.8	126.1	104.3	184.6	Psmc3	19182	26S proteasome regulatory subunit 6A	GO:0005737,GO:0005634,GO:0000932,GO:0048471,GO:0022624,GO:0000502,GO:0008540,GO:0005524,GO:0042802,GO:0036402,GO:0001824,GO:0043921,GO:0045899,GO:0045944,GO:0030163	cytoplasm|nucleus|P-body|perinuclear region of cytoplasm|proteasome accessory complex|proteasome complex|proteasome regulatory particle, base subcomplex|ATP binding|identical protein binding|proteasome-activating activity|blastocyst development|modulation by host of viral transcription|positive regulation of RNA polymerase II transcription preinitiation complex assembly|positive regulation of tra…	mmu03050,mmu05169,mmu05010,mmu05012,mmu05014,mmu05016,mmu05017,mmu05020,mmu05022	Proteasome|Epstein-Barr virus infection|Alzheimer disease|Parkinson disease|Amyotrophic lateral sclerosis|Huntington disease|Spinocerebellar ataxia|Prion disease|Pathways of neurodegeneration - multiple diseases	KOG0652	[O]	26S proteasome regulatory complex, ATPase RPT5	Posttranslational modification, protein turnover, chaperones	KOG0652	O	Belongs to the AAA ATPase family	Posttranslational modification, protein turnover, chaperones	PF00004	AAA	ATPase family associated with various cellular activities (AAA)
O88783	Coagulation factor V OS=Mus musculus OX=10090 GN=F5 PE=1 SV=1	29	57	90	57	2183	247.1	6.05	263.82	128.3	108.4	112.7	90.4	108.1	96.9	109.6	102.6	116.4	96.9	111.8	103	74.8	70.4	69.6	F5	14067	Coagulation factor V	GO:0005783,GO:0005576,GO:0005615,GO:0005794,GO:0031091,GO:0005507,GO:0008015,GO:0007596	endoplasmic reticulum|extracellular region|extracellular space|Golgi apparatus|platelet alpha granule|copper ion binding|blood circulation|blood coagulation	mmu04610	Complement and coagulation cascades					ENOG502QSUG	S	coagulation	Function unknown	PF00754	F5_F8_type_C	F5/8 type C domain
O88792	Junctional adhesion molecule A OS=Mus musculus OX=10090 GN=F11r PE=1 SV=2	2	1	1	1	300	32.4	6.77	2.01	222.6	142.1	154.1	116	93.4	113.1	85.5	92.7	83.8	84.1	93.9	87.8	47.9	38.7	44.4	F11r	16456	Junctional adhesion molecule A	GO:0005923,GO:0005911,GO:0031410,GO:0016021,GO:0005886,GO:0032991,GO:0036057,GO:0070160,GO:0005178,GO:0030165,GO:0042803,GO:0031032,GO:0007155,GO:0098609,GO:0071260,GO:0030855,GO:0090557,GO:0050892,GO:0007159,GO:0035683,GO:0034260,GO:0051497,GO:0045777,GO:1903142,GO:0043547,GO:1901731,GO:0035025,GO:1902396,GO:0072659,GO:0032956,GO:2000249,GO:2000810,GO:0008360,GO:0001817,GO:0051493,GO:0090559,GO:…	bicellular tight junction|cell-cell junction|cytoplasmic vesicle|integral component of membrane|plasma membrane|protein-containing complex|slit diaphragm|tight junction|integrin binding|PDZ domain binding|protein homodimerization activity|actomyosin structure organization|cell adhesion|cell-cell adhesion|cellular response to mechanical stimulus|epithelial cell differentiation|establishment of end…	mmu04514,mmu04530,mmu04670	Cell adhesion molecules|Tight junction|Leukocyte transendothelial migration					ENOG502QWVN	S	establishment of endothelial intestinal barrier	Function unknown	PF07686	V-set	Immunoglobulin V-set domain
O88844	Isocitrate dehydrogenase [NADP] cytoplasmic OS=Mus musculus OX=10090 GN=Idh1 PE=1 SV=2	7	3	3	3	414	46.6	7.17	4.78	108.2	102.3	72.9	128.1	98.7	102.6	105.7	113.9	80.5	72.9	89	82.3	123.3	79.3	140.2	Idh1	15926	Isocitrate dehydrogenase [NADP] cytoplasmic	GO:0005737,GO:0005829,GO:0005739,GO:0005777,GO:0042802,GO:0004450,GO:0004448,GO:0000287,GO:0051287,GO:0050661,GO:0042803,GO:0006103,GO:0008585,GO:0006749,GO:0006097,GO:0006102,GO:0006739,GO:0071071,GO:0060696,GO:0014070,GO:0006979,GO:0048545,GO:0006099	cytoplasm|cytosol|mitochondrion|peroxisome|identical protein binding|isocitrate dehydrogenase (NADP+) activity|isocitrate dehydrogenase activity|magnesium ion binding|NAD binding|NADP binding|protein homodimerization activity|2-oxoglutarate metabolic process|female gonad development|glutathione metabolic process|glyoxylate cycle|isocitrate metabolic process|NADP metabolic process|regulation of ph…	mmu00020,mmu00480,mmu04146,mmu05230	Citrate cycle (TCA cycle)|Glutathione metabolism|Peroxisome|Central carbon metabolism in cancer	KOG1526	[C]	NADP-dependent isocitrate dehydrogenase	Energy production and conversion	KOG1526	C	isocitrate dehydrogenase (NADP+) activity	Energy production and conversion	PF00180	Iso_dh	Isocitrate/isopropylmalate dehydrogenase
O88890	SH2 domain-containing protein 1A OS=Mus musculus OX=10090 GN=Sh2d1a PE=1 SV=1	11	1	1	1	126	13.9	8.59	3.04																Sh2d1a	20400	SH2 domain-containing protein 1A	GO:0005737,GO:0002250,GO:0007267,GO:0006968,GO:0006959,GO:0045087,GO:0050860,GO:0045954,GO:0050776	cytoplasm|adaptive immune response|cell-cell signaling|cellular defense response|humoral immune response|innate immune response|negative regulation of T cell receptor signaling pathway|positive regulation of natural killer cell mediated cytotoxicity|regulation of immune response	mmu04650	Natural killer cell mediated cytotoxicity	KOG0565	[U]	Inositol polyphosphate 5-phosphatase and related proteins	Intracellular trafficking, secretion, and vesicular transport	KOG0565	T	phosphatidylinositol dephosphorylation	Signal transduction mechanisms	PF00017	SH2	SH2 domain
O88898	Tumor protein 63 OS=Mus musculus OX=10090 GN=Tp63 PE=1 SV=1	1	1	2	1	680	76.7	6.65	1.69	126.4	116.4	87	134.9	116.4	126.7	95	117.1	83.9	95	59.6	90.7	62.6	94.8	93.4	Tp63	22061	Tumor protein 63	GO:0000785,GO:0005737,GO:0030425,GO:0043005,GO:0005654,GO:0005634,GO:0032991,GO:0005791,GO:0003682,GO:0003684,GO:0003677,GO:0001228,GO:0003700,GO:0000981,GO:0003690,GO:0042802,GO:0097371,GO:0046872,GO:0002039,GO:0019904,GO:0000978,GO:0000977,GO:0043565,GO:0050699,GO:0048646,GO:0009887,GO:0006915,GO:0007569,GO:0030154,GO:0008283,GO:0006974,GO:0006338,GO:0060197,GO:1904888,GO:0007499,GO:0035115,GO:…	chromatin|cytoplasm|dendrite|neuron projection|nucleoplasm|nucleus|protein-containing complex|rough endoplasmic reticulum|chromatin binding|damaged DNA binding|DNA binding|DNA-binding transcription activator activity, RNA polymerase II-specific|DNA-binding transcription factor activity|DNA-binding transcription factor activity, RNA polymerase II-specific|double-stranded DNA binding|identical prot…	mmu05206	MicroRNAs in cancer					ENOG502QQ48	K	epidermal cell division	Transcription	PF00870	P53	P53 DNA-binding domain
O88947	Coagulation factor X OS=Mus musculus OX=10090 GN=F10 PE=1 SV=1	37	15	41	14	481	54	5.66	124.48	136.4	118.3	120.1	120.5	116.8	111.5	100.9	110.5	111.8	89.3	101	101	53.2	54.7	53.9	F10	14058	Coagulation factor X	GO:0005783,GO:0005615,GO:0043231,GO:0016020,GO:0005509,GO:0005543,GO:0004252,GO:0007596,GO:0051897	endoplasmic reticulum|extracellular space|intracellular membrane-bounded organelle|membrane|calcium ion binding|phospholipid binding|serine-type endopeptidase activity|blood coagulation|positive regulation of protein kinase B signaling	mmu04610	Complement and coagulation cascades					ENOG502QS4N	O	coagulation	Posttranslational modification, protein turnover, chaperones	PF00008	EGF	EGF-like domain
O88968	Transcobalamin-2 OS=Mus musculus OX=10090 GN=Tcn2 PE=1 SV=1	35	11	21	11	430	47.6	6.33	67.59	120.2	116	119.5	97.3	114.8	93.9	102	111.1	109.6	101.9	109.3	115.7	62.9	63.7	62	Tcn2	21452	Transcobalamin-2	GO:0005615,GO:0031419,GO:0046872,GO:0015889,GO:0006824	extracellular space|cobalamin binding|metal ion binding|cobalamin transport|cobalt ion transport	mmu04977	Vitamin digestion and absorption					ENOG502QSED	S	cobalamin transport	Function unknown	PF01122	Cobalamin_bind	Eukaryotic cobalamin-binding protein
O88998	Noelin OS=Mus musculus OX=10090 GN=Olfm1 PE=1 SV=1	9	5	5	5	485	55.4	6.95	10.3	88.6	114.5	112.3	139.2	162.8	139.9	139.8	107.8	145.8	66	84.1	70	43	39.9	46.3	Olfm1	56177	Noelin	GO:0032281,GO:0030424,GO:0044295,GO:0005783,GO:0005615,GO:0099243,GO:0098978,GO:0043025,GO:0043204,GO:0097060,GO:0003190,GO:0060317,GO:0010629,GO:0007399,GO:0023041,GO:0043065,GO:0010718,GO:0010628,GO:0030516	AMPA glutamate receptor complex|axon|axonal growth cone|endoplasmic reticulum|extracellular space|extrinsic component of synaptic membrane|glutamatergic synapse|neuronal cell body|perikaryon|synaptic membrane|atrioventricular valve formation|cardiac epithelial to mesenchymal transition|negative regulation of gene expression|nervous system development|neuronal signal transduction|positive regulati…			KOG3545	[W]	Olfactomedin and related extracellular matrix glycoproteins	Extracellular structures	KOG3545	S	ERBB2-ERBB3 signaling pathway	Function unknown	PF02191	OLF	Olfactomedin-like domain
O89020	Afamin OS=Mus musculus OX=10090 GN=Afm PE=1 SV=2	56	33	148	33	608	69.3	5.78	396.49	153.2	147	148.3	143.3	156.2	139	120.3	85.1	132.3	51.3	67.5	50.1	34.4	35.9	36	Afm	280662	Afamin	GO:0005737,GO:0005615,GO:0005504,GO:0008431,GO:0008270,GO:0050821,GO:0071693,GO:0051180	cytoplasm|extracellular space|fatty acid binding|vitamin E binding|zinc ion binding|protein stabilization|protein transport within extracellular region|vitamin transport							ENOG502R7EA	O	cytolysis by symbiont of host cells	Posttranslational modification, protein turnover, chaperones	PF00273	Serum_albumin	Serum albumin family
O89051	Integral membrane protein 2B OS=Mus musculus OX=10090 GN=Itm2b PE=1 SV=1	19	4	4	4	266	30.2	5.3	9.33	81.3	95.1	85.6	92	98.5	100.2	93.5	100.9	99.5	104.6	93.6	89.5	124.9	114.4	126.4	Itm2b	16432	Integral membrane protein 2B	GO:0010008,GO:0005615,GO:0005794,GO:0000139,GO:0030660,GO:0031301,GO:0043231,GO:0005886,GO:0001540,GO:0005524,GO:0042985	endosome membrane|extracellular space|Golgi apparatus|Golgi membrane|Golgi-associated vesicle membrane|integral component of organelle membrane|intracellular membrane-bounded organelle|plasma membrane|amyloid-beta binding|ATP binding|negative regulation of amyloid precursor protein biosynthetic process			KOG4681	[S]	Uncharacterized conserved protein	Function unknown	KOG4681	S	negative regulation of amyloid precursor protein biosynthetic process	Function unknown	PF04089	BRICHOS	BRICHOS domain
O89053	Coronin-1A OS=Mus musculus OX=10090 GN=Coro1a PE=1 SV=5	13	7	7	6	461	51	6.48	15.8	210.9	120.3	142.1	92.7	80.2	113.4	86.8	95.2	92.7	89	80.5	104.1	62.3	66.8	63.1	Coro1a	12721	Coronin-1A	GO:0015629,GO:0005884,GO:0030424,GO:0031252,GO:0005911,GO:0030864,GO:0005737,GO:0005829,GO:0005769,GO:0098978,GO:0001772,GO:0030027,GO:0001891,GO:0045335,GO:0030670,GO:0005886,GO:0032991,GO:0032426,GO:0045202,GO:0003779,GO:0051015,GO:0003785,GO:0008092,GO:0042802,GO:0032036,GO:0043548,GO:0008022,GO:0042803,GO:0030036,GO:0007015,GO:0006816,GO:0016477,GO:0031589,GO:0071353,GO:0061502,GO:0048873,GO:…	actin cytoskeleton|actin filament|axon|cell leading edge|cell-cell junction|cortical actin cytoskeleton|cytoplasm|cytosol|early endosome|glutamatergic synapse|immunological synapse|lamellipodium|phagocytic cup|phagocytic vesicle|phagocytic vesicle membrane|plasma membrane|protein-containing complex|stereocilium tip|synapse|actin binding|actin filament binding|actin monomer binding|cytoskeletal pr…	mmu04145,mmu05152	Phagosome|Tuberculosis	KOG0303	[Z]	Actin-binding protein Coronin, contains WD40 repeats	Cytoskeleton	KOG0303	H	actin filament binding	Coenzyme transport and metabolism	PF00400	WD40	WD domain, G-beta repeat
O89103	Complement component C1q receptor OS=Mus musculus OX=10090 GN=Cd93 PE=1 SV=1	7	2	2	2	644	69.3	5.07	4.62	126	114.8	123.7	102.5	120.9	127.9	100.5	77.1	115.1	90.7	90.8	102.2	67.1	62.6	78	Cd93	17064	Complement component C1q receptor	GO:0009986,GO:0031410,GO:0016021,GO:0005886,GO:0005509,GO:0030246,GO:0001849,GO:0098609	cell surface|cytoplasmic vesicle|integral component of membrane|plasma membrane|calcium ion binding|carbohydrate binding|complement component C1q complex binding|cell-cell adhesion							ENOG502QUVB	S	complement component C1q binding	Function unknown	PF00059	Lectin_C	Lectin C-type domain
P00329	Alcohol dehydrogenase 1 OS=Mus musculus OX=10090 GN=Adh1 PE=1 SV=2	5	2	2	2	375	39.7	8.1	4.61	124.3	121.8	122.4	102.1	117	106.5	135.5	100.5	149.3	69.8	99	98.5	53.9	58.2	41.2	Adh1	11522	Alcohol dehydrogenase 1	GO:0005829,GO:0005739,GO:0005654,GO:0005886,GO:0004022,GO:0004024,GO:0035276,GO:0042802,GO:0051287,GO:0004745,GO:0036094,GO:0008270,GO:0046186,GO:0048149,GO:0006068,GO:0006069,GO:0032526,GO:0048545,GO:0033574,GO:0042573,GO:0001523,GO:0042572	cytosol|mitochondrion|nucleoplasm|plasma membrane|alcohol dehydrogenase (NAD+) activity|alcohol dehydrogenase activity, zinc-dependent|ethanol binding|identical protein binding|NAD binding|NAD-retinol dehydrogenase activity|small molecule binding|zinc ion binding|acetaldehyde biosynthetic process|behavioral response to ethanol|ethanol catabolic process|ethanol oxidation|response to retinoic acid|…	mmu00010,mmu00620,mmu00071,mmu00350,mmu00830,mmu00980,mmu00982,mmu04936	Glycolysis / Gluconeogenesis|Pyruvate metabolism|Fatty acid degradation|Tyrosine metabolism|Retinol metabolism|Metabolism of xenobiotics by cytochrome P450|Drug metabolism - cytochrome P450|Alcoholic liver disease	KOG0022	[Q]	Alcohol dehydrogenase, class III	Secondary metabolites biosynthesis, transport and catabolism	KOG0022	C	alcohol dehydrogenase (NAD) activity	Energy production and conversion	PF00107	ADH_zinc_N	Zinc-binding dehydrogenase
P00687	Alpha-amylase 1 OS=Mus musculus OX=10090 GN=Amy1 PE=1 SV=2	34	15	21	7	511	57.6	6.96	59.96	137.7	123.9	124.5	111.5	121.5	103.2	101.5	107.3	113.7	111.2	95	120.2	43.6	41.7	43.4	Amy1	11722	Alpha-amylase 1	GO:0005615,GO:0004556,GO:0103025,GO:0016160,GO:0005509,GO:0031404,GO:0016052,GO:0009617	extracellular space|alpha-amylase activity|alpha-amylase activity (releasing maltohexaose)|amylase activity|calcium ion binding|chloride ion binding|carbohydrate catabolic process|response to bacterium	mmu00500,mmu04970,mmu04972,mmu04973	Starch and sucrose metabolism|Salivary secretion|Pancreatic secretion|Carbohydrate digestion and absorption	KOG2212	[G]	Alpha-amylase	Carbohydrate transport and metabolism	KOG2212	G	alpha-amylase	Carbohydrate transport and metabolism	PF00128	Alpha-amylase	Alpha amylase, catalytic domain
P00688	Pancreatic alpha-amylase OS=Mus musculus OX=10090 GN=Amy2 PE=1 SV=2	26	12	15	4	508	57.3	7.28	38.18	106	125.9	123.5	127.6	110.7	125	139.2	126.9	149	76.6	80.4	73.6	49.1	41.3	45.2	Amy2	109959	Pancreatic alpha-amylase	GO:0005615,GO:0004556,GO:0103025,GO:0016160,GO:0005509,GO:0031404,GO:0016052	extracellular space|alpha-amylase activity|alpha-amylase activity (releasing maltohexaose)|amylase activity|calcium ion binding|chloride ion binding|carbohydrate catabolic process	mmu00500,mmu04970,mmu04972,mmu04973	Starch and sucrose metabolism|Salivary secretion|Pancreatic secretion|Carbohydrate digestion and absorption	KOG2212	[G]	Alpha-amylase	Carbohydrate transport and metabolism	KOG2212	G	alpha-amylase	Carbohydrate transport and metabolism	PF00128	Alpha-amylase	Alpha amylase, catalytic domain
P00920	Carbonic anhydrase 2 OS=Mus musculus OX=10090 GN=Ca2 PE=1 SV=4	54	10	22	10	260	29	7.01	88.84	105.6	109.8	113.5	103	127.5	92.6	99.2	81.6	96.8	64.2	77.4	70.5	116.9	122.4	119.1	Ca2	12349	Carbonic anhydrase 2	GO:0045177,GO:0030424,GO:0016323,GO:0005737,GO:0005829,GO:0005615,GO:0005902,GO:0043209,GO:0005886,GO:0004064,GO:0004089,GO:0016836,GO:0008270,GO:0038166,GO:0015670,GO:0071498,GO:0001822,GO:0002009,GO:0042475,GO:0006730,GO:0045780,GO:0032849,GO:2001150,GO:0045672,GO:0032230,GO:0044070,GO:2001225,GO:0051453,GO:0006885,GO:0043627,GO:0009268,GO:0048545,GO:0010043,GO:0046903	apical part of cell|axon|basolateral plasma membrane|cytoplasm|cytosol|extracellular space|microvillus|myelin sheath|plasma membrane|arylesterase activity|carbonate dehydratase activity|hydro-lyase activity|zinc ion binding|angiotensin-activated signaling pathway|carbon dioxide transport|cellular response to fluid shear stress|kidney development|morphogenesis of an epithelium|odontogenesis of den…	mmu00910,mmu04971,mmu04972,mmu04976,mmu04964,mmu04966	Nitrogen metabolism|Gastric acid secretion|Pancreatic secretion|Bile secretion|Proximal tubule bicarbonate reclamation|Collecting duct acid secretion	KOG0382	[R]	Carbonic anhydrase	General function prediction only	KOG0382	P	carbonate dehydratase activity	Inorganic ion transport and metabolism	PF00194	Carb_anhydrase	Eukaryotic-type carbonic anhydrase
P01027	Complement C3 OS=Mus musculus OX=10090 GN=C3 PE=1 SV=3	84	142	1257	142	1663	186.4	6.73	3921.79	68.9	81.8	79.6	112.9	112.7	99	121.2	115.2	112.8	113.7	118.8	114.4	81.9	85.2	82	C3	12266	Complement C3	GO:0009986,GO:0005576,GO:0005615,GO:0032991,GO:0031715,GO:0004866,GO:0008289,GO:0097242,GO:0007596,GO:1905114,GO:0006956,GO:0006957,GO:0006958,GO:0097278,GO:0150062,GO:0006631,GO:0006954,GO:0016322,GO:0035846,GO:0001970,GO:0045766,GO:2000427,GO:0048639,GO:0070374,GO:0045745,GO:0010828,GO:0010884,GO:0050766,GO:0060100,GO:0001934,GO:0048260,GO:0001798,GO:0010575,GO:0010866,GO:0009617,GO:0150064	cell surface|extracellular region|extracellular space|protein-containing complex|C5L2 anaphylatoxin chemotactic receptor binding|endopeptidase inhibitor activity|lipid binding|amyloid-beta clearance|blood coagulation|cell surface receptor signaling pathway involved in cell-cell signaling|complement activation|complement activation, alternative pathway|complement activation, classical pathway|comp…	mmu04080,mmu04145,mmu04610,mmu04613,mmu05203,mmu05171,mmu05168,mmu05167,mmu05133,mmu05134,mmu05150,mmu05152,mmu05140,mmu05142,mmu05322,mmu04936	Neuroactive ligand-receptor interaction|Phagosome|Complement and coagulation cascades|Neutrophil extracellular trap formation|Viral carcinogenesis|Coronavirus disease - COVID-19|Herpes simplex virus 1 infection|Kaposi sarcoma-associated herpesvirus infection|Pertussis|Legionellosis|Staphylococcus aureus infection|Tuberculosis|Leishmaniasis|Chagas disease|Systemic lupus erythematosus|Alcoholic liv…	KOG1366	[O]	Alpha-macroglobulin	Posttranslational modification, protein turnover, chaperones	KOG1366	J	endopeptidase inhibitor activity	Translation, ribosomal structure and biogenesis	PF00207	A2M	Alpha-2-macroglobulin family
P01029	Complement C4-B OS=Mus musculus OX=10090 GN=C4b PE=1 SV=3	63	92	488	92	1738	192.8	7.53	1459.32	64.9	81.9	75	97	102.6	89.4	140.3	146.2	132.4	119.1	127.8	117.6	69.5	68.5	67.9	C4b	12268	Complement C4-B	GO:0030424,GO:0030425,GO:0005576,GO:0005615,GO:0043025,GO:0106139,GO:0045202,GO:0030246,GO:0001848,GO:0001849,GO:0004866,GO:0006956,GO:0006958,GO:0016064,GO:0006954,GO:0045087	axon|dendrite|extracellular region|extracellular space|neuronal cell body|symbiont cell surface|synapse|carbohydrate binding|complement binding|complement component C1q complex binding|endopeptidase inhibitor activity|complement activation|complement activation, classical pathway|immunoglobulin mediated immune response|inflammatory response|innate immune response	mmu04610,mmu05171,mmu05133,mmu05150,mmu05322,mmu04936	Complement and coagulation cascades|Coronavirus disease - COVID-19|Pertussis|Staphylococcus aureus infection|Systemic lupus erythematosus|Alcoholic liver disease	KOG1366	[O]	Alpha-macroglobulin	Posttranslational modification, protein turnover, chaperones	KOG1366	J	endopeptidase inhibitor activity	Translation, ribosomal structure and biogenesis	PF00207	A2M	Alpha-2-macroglobulin family
P01592	Immunoglobulin J chain OS=Mus musculus OX=10090 GN=Jchain PE=1 SV=4	63	8	39	8	159	18	4.89	97.84	70.4	71.9	84.1	89.9	76.9	82	91.6	126.5	92.4	144.7	90.7	174.2	67.6	125.2	111.9	Jchain	16069	Immunoglobulin J chain	GO:0071750,GO:0005615,GO:0071748,GO:0071756,GO:0071752,GO:0071751,GO:0003823,GO:0019862,GO:0034987,GO:0042834,GO:0031210,GO:0042803,GO:0030674,GO:0003697,GO:0002250,GO:0019731,GO:0003094,GO:0006959,GO:0045087,GO:0060267,GO:0065003	dimeric IgA immunoglobulin complex|extracellular space|monomeric IgA immunoglobulin complex|pentameric IgM immunoglobulin complex|secretory dimeric IgA immunoglobulin complex|secretory IgA immunoglobulin complex|antigen binding|IgA binding|immunoglobulin receptor binding|peptidoglycan binding|phosphatidylcholine binding|protein homodimerization activity|protein-macromolecule adaptor activity|sing…							ENOG502RZF4	S	IgA binding	Function unknown	PF15097	Ig_J_chain	Immunoglobulin J chain
P01626	Ig kappa chain V-II region MOPC 167 OS=Mus musculus OX=10090 PE=1 SV=1	57	4	5	1	112	12.3	6.62	18.59	61.4	75.2	72	85.4	88.1	85	97.9	100.1	88.5	117.6	121	115.9	137.5	124.7	129.8		621968	Ig kappa chain V-II region MOPC 167	GO:0005615,GO:0019814,GO:0002250,GO:0006955	extracellular space|immunoglobulin complex|adaptive immune response|immune response											PF07686	V-set	Immunoglobulin V-set domain
P01628	Ig kappa chain V-II region MOPC 511 OS=Mus musculus OX=10090 PE=1 SV=1	43	3	4	1	113	12.5	7.94	12.94	67.6	72.9	86.2	86.2	93.9	70.8	92.3	107.8	101.2	106.5	118.9	150.5	112.9	126.8	105.4		621968	Ig kappa chain V-II region MOPC 511	GO:0005615,GO:0019814,GO:0002250,GO:0006955	extracellular space|immunoglobulin complex|adaptive immune response|immune response											PF07686	V-set	Immunoglobulin V-set domain
P01629	Ig kappa chain V-II region 2S1.3 OS=Mus musculus OX=10090 PE=1 SV=1	35	2	5	2	112	12.2	7.94	19.81	101	106	100.7	88.7	116.5	78.7	110.6	107.2	117.3	88.5	115.4	127.2	72.2	94.6	75.3		22362	Ig kappa chain V-II region 2S1.3	GO:0005615,GO:0019814,GO:0003823,GO:0002250,GO:0006955	extracellular space|immunoglobulin complex|antigen binding|adaptive immune response|immune response											PF07686	V-set	Immunoglobulin V-set domain
P01630	Ig kappa chain V-II region 7S34.1 OS=Mus musculus OX=10090 PE=1 SV=1	42	3	4	3	113	12.5	8.65	13.58	82.8	85.2	93	86.9	125.1	81.9	106.3	117.7	114.9	107.2	96.2	141.5	84.9	98.5	77.9		22363	Ig kappa chain V-II region 7S34.1	GO:0005615,GO:0019814,GO:0003823,GO:0002250,GO:0006955	extracellular space|immunoglobulin complex|antigen binding|adaptive immune response|immune response											PF07686	V-set	Immunoglobulin V-set domain
P01631	Ig kappa chain V-II region 26-10 OS=Mus musculus OX=10090 PE=1 SV=1	39	4	25	4	113	12.3	8.88	87.61	102	101	108.7	85.2	103	74.8	110.5	124.6	116	102.3	96.5	136.3	81.2	87.4	70.4		621968	Ig kappa chain V-II region 26-10	GO:0005615,GO:0019814,GO:0003823,GO:0002250,GO:0006955	extracellular space|immunoglobulin complex|antigen binding|adaptive immune response|immune response											PF07686	V-set	Immunoglobulin V-set domain
P01632	Ig kappa chain V-I region S107A OS=Mus musculus OX=10090 GN=Igkv7-33 PE=2 SV=1	22	2	6	1	114	12.7	8.98	19.36	113.8	113.5	108.9	85	84.2	110.9	93.3	131.2	101.2	68.6	85.5	103	66.4	165.6	69.1	Igkv7-33	621968	Ig kappa chain V-I region S107A	GO:0005615,GO:0019814,GO:0002250,GO:0006955	extracellular space|immunoglobulin complex|adaptive immune response|immune response											PF07686	V-set	Immunoglobulin V-set domain
P01633	Ig kappa chain V19-17 OS=Mus musculus OX=10090 GN=Igk-V19-17 PE=1 SV=1	20	2	6	2	149	16.4	6.92	7.59	100.3	111.1	111.1	94	135	75.6	117.3	94.7	121.2	74.2	93.3	94.5	101.2	99.1	77.3	Igk-V19-17	22362	Ig kappa chain V19-17	GO:0005615,GO:0019814,GO:0005886,GO:0002250,GO:0006955	extracellular space|immunoglobulin complex|plasma membrane|adaptive immune response|immune response											PF07686	V-set	Immunoglobulin V-set domain
P01634	Ig kappa chain V-V region MOPC 21 OS=Mus musculus OX=10090 PE=1 SV=1	29	3	6	2	136	14.9	6.76	15.6	85.3	107.7	116.6	111.3	140.2	93.4	139.9	138.4	133	70.2	90.8	101.5	54.8	65.9	50.8		621968	Ig kappa chain V-V region MOPC 21	GO:0005615,GO:0019814,GO:0002250,GO:0006955	extracellular space|immunoglobulin complex|adaptive immune response|immune response											PF07686	V-set	Immunoglobulin V-set domain
P01635	Ig kappa chain V-V region K2 (Fragment) OS=Mus musculus OX=10090 PE=1 SV=1	28	3	13	3	115	12.6	8.31	41.92	84.3	105.1	102.5	101.2	132.7	90.9	115.9	107.4	114.9	71.9	92.3	86.9	92.7	90.1	111.1		621968	Ig kappa chain V-V region K2 (Fragment)	GO:0005615,GO:0019814,GO:0002250,GO:0006955	extracellular space|immunoglobulin complex|adaptive immune response|immune response											PF07686	V-set	Immunoglobulin V-set domain
P01636	Ig kappa chain V-V region MOPC 149 OS=Mus musculus OX=10090 PE=1 SV=1	35	3	15	3	108	12	7.28	53.42	101.8	101.9	105.3	89	132.1	91	116.8	106.3	115.6	101.3	102.2	112.9	79.1	70.6	74.1		621968	Ig kappa chain V-V region MOPC 149	GO:0005615,GO:0019814,GO:0002250,GO:0006955	extracellular space|immunoglobulin complex|adaptive immune response|immune response											PF07686	V-set	Immunoglobulin V-set domain
P01637	Ig kappa chain V-V region T1 OS=Mus musculus OX=10090 PE=4 SV=1	23	3	14	1	128	14.4	8.59	42.79	84.9	112.2	102.9	105.5	125.5	111.1	113.6	115.6	110.4	102	86.9	104	74.9	77.2	73.2		15985	Ig kappa chain V-V region T1	GO:0005615,GO:0019814,GO:0002250,GO:0006955	extracellular space|immunoglobulin complex|adaptive immune response|immune response	mmu04662	B cell receptor signaling pathway									PF07686	V-set	Immunoglobulin V-set domain
P01638	Ig kappa chain V-V region L6 (Fragment) OS=Mus musculus OX=10090 PE=4 SV=1	41	4	20	2	115	13	7.81	71.67	69.5	73.5	79.9	80.9	86.3	77.6	97.4	108.3	101.6	153.9	135	168.4	86.4	88.2	93		15985	Ig kappa chain V-V region L6 (Fragment)	GO:0005615,GO:0019814,GO:0002250,GO:0006955	extracellular space|immunoglobulin complex|adaptive immune response|immune response	mmu04662	B cell receptor signaling pathway									PF07686	V-set	Immunoglobulin V-set domain
P01639	Ig kappa chain V-V region MOPC 41 OS=Mus musculus OX=10090 GN=Gm5571 PE=1 SV=1	28	3	10	3	130	14.3	5.48	37.54	73.4	91.5	95.8	103.8	94.5	100.2	97.6	104.6	95.1	123.3	105.9	114.1	99.9	92.1	108.5	Gm5571	621968	Ig kappa chain V-V region MOPC 41	GO:0005615,GO:0019814,GO:0002250,GO:0006955	extracellular space|immunoglobulin complex|adaptive immune response|immune response											PF07686	V-set	Immunoglobulin V-set domain
P01642	Ig kappa chain V-V region L7 (Fragment) OS=Mus musculus OX=10090 GN=Gm10881 PE=1 SV=1	23	2	4	2	115	12.6	5.94	17.21	107	112	118.1	106.5	121.6	113.9	100.1	100.9	94.2	77.9	84.6	96.6	87	88	91.6	Gm10881	621968	Ig kappa chain V-V region L7 (Fragment)	GO:0005615,GO:0019814,GO:0002250,GO:0006955	extracellular space|immunoglobulin complex|adaptive immune response|immune response											PF07686	V-set	Immunoglobulin V-set domain
P01646	Ig kappa chain V-V region HP 123E6 OS=Mus musculus OX=10090 PE=1 SV=1	50	4	20	2	108	12	7.97	61.37	77.1	90.8	96.4	89.3	129.8	87.5	115.7	108.3	121.3	90.5	101	112.8	93	99.3	87.2		22362	Ig kappa chain V-V region HP 123E6	GO:0005615,GO:0019814,GO:0002250,GO:0006955	extracellular space|immunoglobulin complex|adaptive immune response|immune response											PF07686	V-set	Immunoglobulin V-set domain
P01647	Ig kappa chain V-V region HP 124E1 OS=Mus musculus OX=10090 PE=1 SV=1	50	4	20	2	108	12	8.46	67.15	95.2	111.8	103.6	105.6	125.8	102.8	117.3	104.4	114.3	80.6	99.9	87.7	77.6	86.7	86.7		22362	Ig kappa chain V-V region HP 124E1	GO:0005615,GO:0019814,GO:0002250,GO:0006955	extracellular space|immunoglobulin complex|adaptive immune response|immune response											PF07686	V-set	Immunoglobulin V-set domain
P01648	Ig kappa chain V-V region HP 91A3 OS=Mus musculus OX=10090 PE=1 SV=1	31	3	18	1	108	12	8.47	40.7	101.8	107.2	106.5	103.1	119.7	125.6	102.5	98.5	106.3	84.3	98.4	88.4	78.6	83.9	95.2		22362	Ig kappa chain V-V region HP 91A3	GO:0005615,GO:0019814,GO:0002250,GO:0006955	extracellular space|immunoglobulin complex|adaptive immune response|immune response											PF07686	V-set	Immunoglobulin V-set domain
P01652	Ig kappa chain V-V region J606 OS=Mus musculus OX=10090 PE=1 SV=1	15	1	1	1	108	11.8	5.34	5.98	91.3	96.2	100.2	132.3	101.4	117.8	105.4	132.4	104.3	87.6	86.6	91.6	86.1	79.6	87.1		621968	Ig kappa chain V-V region J606	GO:0005615,GO:0019814,GO:0002250,GO:0006955	extracellular space|immunoglobulin complex|adaptive immune response|immune response											PF07686	V-set	Immunoglobulin V-set domain
P01653	Ig kappa chain V-V region W3082 OS=Mus musculus OX=10090 PE=1 SV=1	15	1	2	1	108	11.8	5.34	9.36	97.4	124.7	131.9	97.2	98.6	129.7	80.4	105.5	122	131.3	79.9	179.8	61.3	19.6	40.7		22364	Ig kappa chain V-V region W3082	GO:0005615,GO:0019814,GO:0002250,GO:0006955	extracellular space|immunoglobulin complex|adaptive immune response|immune response											PF07686	V-set	Immunoglobulin V-set domain
P01654	Ig kappa chain V-III region PC 2880/PC 1229 OS=Mus musculus OX=10090 PE=1 SV=1	63	4	13	2	111	12	5.34	51.93	86.9	100.8	104.3	106	121.5	116.4	90.4	78	89	128.6	108.1	109.7	85.3	84.3	90.6		22363	Ig kappa chain V-III region PC 2880/PC 1229	GO:0005615,GO:0019814,GO:0002250,GO:0006955	extracellular space|immunoglobulin complex|adaptive immune response|immune response											PF07686	V-set	Immunoglobulin V-set domain
P01660	Ig kappa chain V-III region PC 3741/TEPC 111 OS=Mus musculus OX=10090 PE=1 SV=1	55	4	12	1	111	12.1	5.38	44.31	89.6	109.2	112.9	92.3	99.6	93.1	101.3	93.4	95.9	104.8	94.5	104.9	108	97.1	103.4		621968	Ig kappa chain V-III region PC 3741/TEPC 111	GO:0005615,GO:0019814,GO:0002250,GO:0006955	extracellular space|immunoglobulin complex|adaptive immune response|immune response											PF07686	V-set	Immunoglobulin V-set domain
P01663	Ig kappa chain V-III region PC 4050 OS=Mus musculus OX=10090 PE=1 SV=1	45	3	4	1	111	12	5.06	12.58	120.6	134.9	139.3	98.1	101.1	77.2	91.7	113.2	108.5	83.2	107.5	101.5	81.8	71.8	69.5		621968	Ig kappa chain V-III region PC 4050	GO:0005615,GO:0019814,GO:0002250,GO:0006955	extracellular space|immunoglobulin complex|adaptive immune response|immune response											PF07686	V-set	Immunoglobulin V-set domain
P01665	Ig kappa chain V-III region PC 7043 OS=Mus musculus OX=10090 PE=1 SV=1	59	4	19	3	111	12	4.61	65.73	87.9	108.5	93.4	99.1	118.4	101.8	103.8	84.2	110.5	92	104.3	90.6	99.7	99.6	106.1		621968	Ig kappa chain V-III region PC 7043	GO:0005615,GO:0019814,GO:0002250,GO:0006955	extracellular space|immunoglobulin complex|adaptive immune response|immune response											PF07686	V-set	Immunoglobulin V-set domain
P01671	Ig kappa chain V-III region PC 7175 OS=Mus musculus OX=10090 PE=1 SV=1	54	3	10	2	111	12	7.37	51.05	70	96.5	106.4	100.2	111.3	115.9	73.8	72.7	73.8	75.9	74.9	71.3	160.2	171.5	125.7		621968	Ig kappa chain V-III region PC 7175	GO:0005615,GO:0019814,GO:0002250,GO:0006955	extracellular space|immunoglobulin complex|adaptive immune response|immune response											PF07686	V-set	Immunoglobulin V-set domain
P01674	Ig kappa chain V-III region PC 2154 OS=Mus musculus OX=10090 PE=1 SV=1	11	1	4	1	108	11.7	6.27	9.89	96.5	118.7	129.3	93.1	122.2	84.2	108.8	87.4	114.7	81	76.7	96.7	99.8	105.2	85.5		22363	Ig kappa chain V-III region PC 2154	GO:0005615,GO:0019814,GO:0002250,GO:0006955	extracellular space|immunoglobulin complex|adaptive immune response|immune response											PF07686	V-set	Immunoglobulin V-set domain
P01679	Ig kappa chain V-VI region J539 OS=Mus musculus OX=10090 PE=1 SV=1	37	3	7	2	107	11.5	8.46	27.11	94.4	106	107.1	82.5	90.1	68.3	100.6	115.5	105.9	103.9	103.5	123.1	100.6	108.5	89.9		621968	Ig kappa chain V-VI region J539	GO:0005615,GO:0019814,GO:0002250,GO:0006955	extracellular space|immunoglobulin complex|adaptive immune response|immune response											PF07686	V-set	Immunoglobulin V-set domain
P01680	Ig kappa chain V-IV region S107B OS=Mus musculus OX=10090 PE=4 SV=1	9	1	2	1	129	13.8	8.47	2.48	110.2	119.4	136.8	141.5	148.4	142.4	101	90.2	112.6	66.9	84.8	84.2	63	49.2	49.4		22362	Ig kappa chain V-IV region S107B	GO:0005615,GO:0019814,GO:0002250,GO:0006955	extracellular space|immunoglobulin complex|adaptive immune response|immune response											PF07686	V-set	Immunoglobulin V-set domain
P01723	Ig lambda-1 chain V region OS=Mus musculus OX=10090 PE=1 SV=2	36	2	6	2	117	12.2	5.21	12.09	109.6	89.8	101.4	91.2	92.8	76.7	104.6	120.5	100	113	97.4	122.5	82.8	101.9	96		22363	Ig lambda-1 chain V region	GO:0005615,GO:0019814,GO:0005886,GO:0002250,GO:0006955	extracellular space|immunoglobulin complex|plasma membrane|adaptive immune response|immune response											PF07686	V-set	Immunoglobulin V-set domain
P01725	Ig lambda-1 chain V region S178 OS=Mus musculus OX=10090 PE=1 SV=1	28	2	4	2	110	11.6	8	7.16	134.5	109.9	126.1	98.7	88.6	129.7	106.2	115.1	106.4	91.7	87.7	95.7	68.6	66.3	74.6		621968	Ig lambda-1 chain V region S178	GO:0005615,GO:0019814,GO:0002250,GO:0006955	extracellular space|immunoglobulin complex|adaptive immune response|immune response											PF07686	V-set	Immunoglobulin V-set domain
P01741	Ig heavy chain V region OS=Mus musculus OX=10090 PE=1 SV=1	11	1	1	1	114	12.5	5.06	4.63	114.6	97.1	106.4	90.7	84.8	118.4	115.4	104	100	86.9	87.7	97.1	97.1	85	115		22362	Ig heavy chain V region	GO:0009897,GO:0042571,GO:0003823,GO:0034987,GO:0050853,GO:0006958,GO:0042742,GO:0045087,GO:0006911,GO:0006910,GO:0050871	external side of plasma membrane|immunoglobulin complex, circulating|antigen binding|immunoglobulin receptor binding|B cell receptor signaling pathway|complement activation, classical pathway|defense response to bacterium|innate immune response|phagocytosis, engulfment|phagocytosis, recognition|positive regulation of B cell activation											PF07686	V-set	Immunoglobulin V-set domain
P01746	Ig heavy chain V region 93G7 OS=Mus musculus OX=10090 PE=2 SV=1	33	4	9	4	140	15.5	8.4	27.05	92.2	125.8	99.4	83.5	106	88.7	121.4	124.8	113.8	90.8	93.7	91.8	89.7	95.7	82.6		621968	Ig heavy chain V region 93G7	GO:0009897,GO:0042571,GO:0003823,GO:0034987,GO:0050853,GO:0006958,GO:0042742,GO:0045087,GO:0006911,GO:0006910,GO:0050871	external side of plasma membrane|immunoglobulin complex, circulating|antigen binding|immunoglobulin receptor binding|B cell receptor signaling pathway|complement activation, classical pathway|defense response to bacterium|innate immune response|phagocytosis, engulfment|phagocytosis, recognition|positive regulation of B cell activation											PF07686	V-set	Immunoglobulin V-set domain
P01749	Ig heavy chain V region 3 OS=Mus musculus OX=10090 GN=Ighv1-61 PE=1 SV=1	41	4	10	3	117	13	7.87	31.27	77.8	113	113.3	105.6	137.2	99.6	113.2	113.1	113.9	81.5	91.3	89.2	82.1	87	82	Ighv1-61	22363	Ig heavy chain V region 3	GO:0009897,GO:0042571,GO:0003823,GO:0034987,GO:0050853,GO:0006958,GO:0042742,GO:0045087,GO:0006911,GO:0006910,GO:0050871	external side of plasma membrane|immunoglobulin complex, circulating|antigen binding|immunoglobulin receptor binding|B cell receptor signaling pathway|complement activation, classical pathway|defense response to bacterium|innate immune response|phagocytosis, engulfment|phagocytosis, recognition|positive regulation of B cell activation											PF07686	V-set	Immunoglobulin V-set domain
P01750	Ig heavy chain V region 102 OS=Mus musculus OX=10090 PE=1 SV=1	29	4	6	2	117	12.9	8.6	15.43	85.7	98.3	98.9	91.4	110.5	88.3	124.6	114.6	124.2	116.9	114.1	117.8	72.2	63.6	78.9		22363	Ig heavy chain V region 102	GO:0009897,GO:0042571,GO:0003823,GO:0034987,GO:0050853,GO:0006958,GO:0042742,GO:0045087,GO:0006911,GO:0006910,GO:0050871	external side of plasma membrane|immunoglobulin complex, circulating|antigen binding|immunoglobulin receptor binding|B cell receptor signaling pathway|complement activation, classical pathway|defense response to bacterium|innate immune response|phagocytosis, engulfment|phagocytosis, recognition|positive regulation of B cell activation											PF07686	V-set	Immunoglobulin V-set domain
P01756	Ig heavy chain V region MOPC 104E OS=Mus musculus OX=10090 PE=1 SV=1	72	6	22	2	117	13	7.11	59.09	107.1	115.3	118.2	90.3	108.4	99.7	107.3	136.2	111.8	70.4	88.3	82.1	84.7	88.2	91.8		621968	Ig heavy chain V region MOPC 104E	GO:0009897,GO:0042571,GO:0003823,GO:0034987,GO:0050853,GO:0006958,GO:0042742,GO:0045087,GO:0006911,GO:0006910,GO:0050871	external side of plasma membrane|immunoglobulin complex, circulating|antigen binding|immunoglobulin receptor binding|B cell receptor signaling pathway|complement activation, classical pathway|defense response to bacterium|innate immune response|phagocytosis, engulfment|phagocytosis, recognition|positive regulation of B cell activation											PF07686	V-set	Immunoglobulin V-set domain
P01758	Ig heavy chain V region 108A OS=Mus musculus OX=10090 GN=Igh-VJ558 PE=4 SV=1	13	1	1	1	117	13	7.97	6.2	74.9	94.4	70.6	79.6	107.2	94.5	140	140.1	137.9	125.3	116.1	110.2	70.9	62.2	76.1	Igh-VJ558	621968	Ig heavy chain V region 108A	GO:0009897,GO:0042571,GO:0003823,GO:0034987,GO:0050853,GO:0006958,GO:0042742,GO:0045087,GO:0006911,GO:0006910,GO:0050871	external side of plasma membrane|immunoglobulin complex, circulating|antigen binding|immunoglobulin receptor binding|B cell receptor signaling pathway|complement activation, classical pathway|defense response to bacterium|innate immune response|phagocytosis, engulfment|phagocytosis, recognition|positive regulation of B cell activation											PF07686	V-set	Immunoglobulin V-set domain
P01759	Ig heavy chain V region BCL1 OS=Mus musculus OX=10090 PE=4 SV=1	15	1	1	1	136	15.1	8.57	0																	621968	Ig heavy chain V region BCL1	GO:0009897,GO:0042571,GO:0003823,GO:0034987,GO:0050853,GO:0006958,GO:0042742,GO:0045087,GO:0006911,GO:0006910,GO:0050871	external side of plasma membrane|immunoglobulin complex, circulating|antigen binding|immunoglobulin receptor binding|B cell receptor signaling pathway|complement activation, classical pathway|defense response to bacterium|innate immune response|phagocytosis, engulfment|phagocytosis, recognition|positive regulation of B cell activation											PF07686	V-set	Immunoglobulin V-set domain
P01786	Ig heavy chain V region MOPC 47A OS=Mus musculus OX=10090 PE=1 SV=1	21	2	4	1	117	13	8.84	12.8	104.7	115.5	87.1	98.9	89	102.5	91.7	133.3	117.4	126.5	111.6	119.2	65.7	64.4	72.5		621968	Ig heavy chain V region MOPC 47A	GO:0009897,GO:0042571,GO:0003823,GO:0034987,GO:0050853,GO:0006958,GO:0042742,GO:0045087,GO:0006911,GO:0006910,GO:0050871	external side of plasma membrane|immunoglobulin complex, circulating|antigen binding|immunoglobulin receptor binding|B cell receptor signaling pathway|complement activation, classical pathway|defense response to bacterium|innate immune response|phagocytosis, engulfment|phagocytosis, recognition|positive regulation of B cell activation											PF07686	V-set	Immunoglobulin V-set domain
P01791	Ig heavy chain V region HPCM6 OS=Mus musculus OX=10090 PE=1 SV=1	52	6	15	5	123	13.9	6.06	52.4	85.8	97.4	106.1	106.9	94	111	89.6	140.1	96	119.6	88.7	118.6	83.1	77.8	85.3		621968	Ig heavy chain V region HPCM6	GO:0009897,GO:0042571,GO:0003823,GO:0034987,GO:0050853,GO:0006958,GO:0042742,GO:0045087,GO:0006911,GO:0006910,GO:0050871	external side of plasma membrane|immunoglobulin complex, circulating|antigen binding|immunoglobulin receptor binding|B cell receptor signaling pathway|complement activation, classical pathway|defense response to bacterium|innate immune response|phagocytosis, engulfment|phagocytosis, recognition|positive regulation of B cell activation											PF07686	V-set	Immunoglobulin V-set domain
P01798	Ig heavy chain V-III region E109 OS=Mus musculus OX=10090 PE=1 SV=1	25	3	23	1	113	12.6	7.39	68.22	90.1	130.5	117	73.7	68.7	83.7	84.5	103.2	94	184.1	109	168.6	67.9	62	63.1		621968	Ig heavy chain V-III region E109	GO:0009897,GO:0042571,GO:0003823,GO:0034987,GO:0050853,GO:0006958,GO:0042742,GO:0045087,GO:0006911,GO:0006910,GO:0050871	external side of plasma membrane|immunoglobulin complex, circulating|antigen binding|immunoglobulin receptor binding|B cell receptor signaling pathway|complement activation, classical pathway|defense response to bacterium|innate immune response|phagocytosis, engulfment|phagocytosis, recognition|positive regulation of B cell activation											PF07686	V-set	Immunoglobulin V-set domain
P01801	Ig heavy chain V-III region J606 OS=Mus musculus OX=10090 PE=1 SV=1	45	5	26	1	115	12.8	7.12	79.33	92.3	94.7	101.1	93.3	97.3	95.1	107.7	111.9	109.2	110.5	98.4	114.4	90.4	93.3	90.4		621968	Ig heavy chain V-III region J606	GO:0009897,GO:0042571,GO:0003823,GO:0034987,GO:0050853,GO:0006958,GO:0042742,GO:0045087,GO:0006911,GO:0006910,GO:0050871	external side of plasma membrane|immunoglobulin complex, circulating|antigen binding|immunoglobulin receptor binding|B cell receptor signaling pathway|complement activation, classical pathway|defense response to bacterium|innate immune response|phagocytosis, engulfment|phagocytosis, recognition|positive regulation of B cell activation											PF07686	V-set	Immunoglobulin V-set domain
P01803	Ig heavy chain V region AMPC1 OS=Mus musculus OX=10090 PE=1 SV=1	29	3	3	1	113	12.7	7.99	7.82	124	119.6	122.6	83.4	99	90.2	120.4	134.3	163.3	65.6	93.3	83.3	68.9	60.9	71.1		621968	Ig heavy chain V region AMPC1	GO:0009897,GO:0042571,GO:0003823,GO:0034987,GO:0050853,GO:0006958,GO:0042742,GO:0045087,GO:0006911,GO:0006910,GO:0050871	external side of plasma membrane|immunoglobulin complex, circulating|antigen binding|immunoglobulin receptor binding|B cell receptor signaling pathway|complement activation, classical pathway|defense response to bacterium|innate immune response|phagocytosis, engulfment|phagocytosis, recognition|positive regulation of B cell activation											PF07686	V-set	Immunoglobulin V-set domain
P01807	Ig heavy chain V region X44 OS=Mus musculus OX=10090 PE=1 SV=1	59	5	19	1	119	13.2	7.94	59.57	82.3	95.1	96.8	90.5	105.9	84.4	99.9	127.8	106.4	88.9	99.7	112.1	104.8	109.5	95.8		621968	Ig heavy chain V region X44	GO:0009897,GO:0042571,GO:0003823,GO:0034987,GO:0050853,GO:0006958,GO:0042742,GO:0045087,GO:0006911,GO:0006910,GO:0050871	external side of plasma membrane|immunoglobulin complex, circulating|antigen binding|immunoglobulin receptor binding|B cell receptor signaling pathway|complement activation, classical pathway|defense response to bacterium|innate immune response|phagocytosis, engulfment|phagocytosis, recognition|positive regulation of B cell activation											PF07686	V-set	Immunoglobulin V-set domain
P01810	Ig heavy chain V region J539 OS=Mus musculus OX=10090 PE=1 SV=1	33	3	13	1	119	13.2	7.96	48.66	69.3	72	57	87.8	95	77	92	158.5	89.9	81.1	101.9	105.1	144.9	143.7	124.7		621968	Ig heavy chain V region J539	GO:0009897,GO:0042571,GO:0003823,GO:0034987,GO:0050853,GO:0006958,GO:0042742,GO:0045087,GO:0006911,GO:0006910,GO:0050871	external side of plasma membrane|immunoglobulin complex, circulating|antigen binding|immunoglobulin receptor binding|B cell receptor signaling pathway|complement activation, classical pathway|defense response to bacterium|innate immune response|phagocytosis, engulfment|phagocytosis, recognition|positive regulation of B cell activation											PF07686	V-set	Immunoglobulin V-set domain
P01812	Ig heavy chain V region MOPC 173 OS=Mus musculus OX=10090 PE=1 SV=1	46	4	13	1	117	13	8.41	33.08																	621968	Ig heavy chain V region MOPC 173	GO:0009897,GO:0042571,GO:0003823,GO:0034987,GO:0050853,GO:0006958,GO:0042742,GO:0045087,GO:0006911,GO:0006910,GO:0050871	external side of plasma membrane|immunoglobulin complex, circulating|antigen binding|immunoglobulin receptor binding|B cell receptor signaling pathway|complement activation, classical pathway|defense response to bacterium|innate immune response|phagocytosis, engulfment|phagocytosis, recognition|positive regulation of B cell activation											PF07686	V-set	Immunoglobulin V-set domain
P01820	Ig heavy chain V region PJ14 OS=Mus musculus OX=10090 PE=1 SV=1	36	3	4	2	115	12.4	8.16	8.39	69.1	69.2	123.1	97.3	99.1	98.8	199.8	85.1	132.4	75.7	77.2	68.1	76.9	129.5	98.6		621968	Ig heavy chain V region PJ14	GO:0009897,GO:0042571,GO:0003823,GO:0034987,GO:0050853,GO:0006958,GO:0042742,GO:0045087,GO:0006911,GO:0006910,GO:0050871	external side of plasma membrane|immunoglobulin complex, circulating|antigen binding|immunoglobulin receptor binding|B cell receptor signaling pathway|complement activation, classical pathway|defense response to bacterium|innate immune response|phagocytosis, engulfment|phagocytosis, recognition|positive regulation of B cell activation											PF07686	V-set	Immunoglobulin V-set domain
P01821	Ig heavy chain V region MC101 OS=Mus musculus OX=10090 PE=1 SV=1	22	2	2	1	116	12.6	8.78	0																	621968	Ig heavy chain V region MC101	GO:0009897,GO:0042571,GO:0003823,GO:0034987,GO:0050853,GO:0006958,GO:0042742,GO:0045087,GO:0006911,GO:0006910,GO:0050871	external side of plasma membrane|immunoglobulin complex, circulating|antigen binding|immunoglobulin receptor binding|B cell receptor signaling pathway|complement activation, classical pathway|defense response to bacterium|innate immune response|phagocytosis, engulfment|phagocytosis, recognition|positive regulation of B cell activation											PF07686	V-set	Immunoglobulin V-set domain
P01822	Ig heavy chain V region MOPC 315 OS=Mus musculus OX=10090 PE=1 SV=2	7	1	1	1	137	15.4	5.38	2.66																	621968	Ig heavy chain V region MOPC 315	GO:0009897,GO:0042571,GO:0003823,GO:0034987,GO:0050853,GO:0006958,GO:0042742,GO:0045087,GO:0006911,GO:0006910,GO:0050871	external side of plasma membrane|immunoglobulin complex, circulating|antigen binding|immunoglobulin receptor binding|B cell receptor signaling pathway|complement activation, classical pathway|defense response to bacterium|innate immune response|phagocytosis, engulfment|phagocytosis, recognition|positive regulation of B cell activation											PF07686	V-set	Immunoglobulin V-set domain
P01831	Thy-1 membrane glycoprotein OS=Mus musculus OX=10090 GN=Thy1 PE=1 SV=1	9	1	1	1	162	18.1	8.97	4.24	126.8	95.8	109.2	100.7	87	98.3	112.6	108.7	120.3	103.5	90.9	122.4	59.7	99	65	Thy1	21838	Thy-1 membrane glycoprotein	GO:0031362,GO:0046658,GO:0016324,GO:0030673,GO:0009986,GO:0005829,GO:0030425,GO:0032590,GO:0005783,GO:0009897,GO:0030426,GO:0045121,GO:0043209,GO:0032809,GO:0005886,GO:0019899,GO:0034235,GO:0005096,GO:0005178,GO:0019901,GO:0001525,GO:0098609,GO:0007267,GO:0007010,GO:0048041,GO:0007229,GO:0050771,GO:0030336,GO:0070571,GO:0006469,GO:0061099,GO:0050860,GO:0002693,GO:0051894,GO:0043547,GO:0034116,GO:…	anchored component of external side of plasma membrane|anchored component of plasma membrane|apical plasma membrane|axolemma|cell surface|cytosol|dendrite|dendrite membrane|endoplasmic reticulum|external side of plasma membrane|growth cone|membrane raft|myelin sheath|neuronal cell body membrane|plasma membrane|enzyme binding|GPI anchor binding|GTPase activator activity|integrin binding|protein ki…	mmu04670	Leukocyte transendothelial migration					ENOG502S18P	S	GPI anchor binding	Function unknown	PF00047	ig	Immunoglobulin domain
P01837	Immunoglobulin kappa constant OS=Mus musculus OX=10090 GN=Igkc PE=1 SV=2	89	10	184	10	107	11.9	5.9	535.09	79.3	96.3	97.4	89.4	105.5	98.9	106.4	103.4	108.6	101.3	98	101.1	102.5	101	111	Igkc	16136	Immunoglobulin kappa constant	GO:0009897,GO:0005576,GO:0042571,GO:0005886,GO:0003823,GO:0034987,GO:0030183,GO:0050853,GO:0006958,GO:0042742,GO:0045087,GO:0006911,GO:0006910,GO:0050871	external side of plasma membrane|extracellular region|immunoglobulin complex, circulating|plasma membrane|antigen binding|immunoglobulin receptor binding|B cell differentiation|B cell receptor signaling pathway|complement activation, classical pathway|defense response to bacterium|innate immune response|phagocytosis, engulfment|phagocytosis, recognition|positive regulation of B cell activation	mmu05340	Primary immunodeficiency									PF07654	C1-set	Immunoglobulin C1-set domain
P01843	Ig lambda-1 chain C region OS=Mus musculus OX=10090 PE=1 SV=1	81	5	40	5	105	11.6	6.27	135.37	94.2	94.3	103.5	83.7	92.1	83	102	121.5	105.9	120.9	109.4	132.5	85	88.6	83.4		16136	Ig lambda-1 chain C region	GO:0009897,GO:0042571,GO:0005886,GO:0003823,GO:0034987,GO:0050853,GO:0006958,GO:0042742,GO:0045087,GO:0006911,GO:0006910,GO:0050871	external side of plasma membrane|immunoglobulin complex, circulating|plasma membrane|antigen binding|immunoglobulin receptor binding|B cell receptor signaling pathway|complement activation, classical pathway|defense response to bacterium|innate immune response|phagocytosis, engulfment|phagocytosis, recognition|positive regulation of B cell activation	mmu05340	Primary immunodeficiency									PF07654	C1-set	Immunoglobulin C1-set domain
P01844	Ig lambda-2 chain C region OS=Mus musculus OX=10090 GN=Iglc2 PE=1 SV=1	74	6	12	3	104	11.2	6.27	42.06	95.1	86.7	99	104.3	101.4	97.8	101.2	104.8	106.2	104.8	101	119.4	90.2	101.1	86.9	Iglc2	16136	Ig lambda-2 chain C region	GO:0009897,GO:0005576,GO:0042571,GO:0005886,GO:0003823,GO:0034987,GO:0050853,GO:0006958,GO:0042742,GO:0045087,GO:0006911,GO:0006910,GO:0050871	external side of plasma membrane|extracellular region|immunoglobulin complex, circulating|plasma membrane|antigen binding|immunoglobulin receptor binding|B cell receptor signaling pathway|complement activation, classical pathway|defense response to bacterium|innate immune response|phagocytosis, engulfment|phagocytosis, recognition|positive regulation of B cell activation	mmu05340	Primary immunodeficiency					ENOG502TFGA	O	Immunoglobulin C-Type	Posttranslational modification, protein turnover, chaperones	PF07654	C1-set	Immunoglobulin C1-set domain
P01845	Ig lambda-3 chain C region OS=Mus musculus OX=10090 GN=Iglc3 PE=1 SV=1	63	5	11	2	104	11.4	5.33	36.34	129.8	104	112.2	116.5	99.7	132	95.5	90.7	90.4	103.2	95.3	96.3	75.6	82.1	76.8	Iglc3	16136	Ig lambda-3 chain C region	GO:0009897,GO:0005576,GO:0042571,GO:0005886,GO:0003823,GO:0034987,GO:0050853,GO:0006958,GO:0042742,GO:0045087,GO:0006911,GO:0006910,GO:0050871	external side of plasma membrane|extracellular region|immunoglobulin complex, circulating|plasma membrane|antigen binding|immunoglobulin receptor binding|B cell receptor signaling pathway|complement activation, classical pathway|defense response to bacterium|innate immune response|phagocytosis, engulfment|phagocytosis, recognition|positive regulation of B cell activation	mmu05340	Primary immunodeficiency									PF07654	C1-set	Immunoglobulin C1-set domain
P01864	Ig gamma-2A chain C region secreted form OS=Mus musculus OX=10090 PE=1 SV=1	20	7	81	6	335	36.6	8.22	320.25	86.5	93	86.3	84	154.7	85.3	138.4	123.6	136.2	62.9	106.9	67	88.6	90.5	96.2		621968	Ig gamma-2A chain C region secreted form	GO:0005576	extracellular region							ENOG502R54U	S	antigen binding	Function unknown	PF07654	C1-set	Immunoglobulin C1-set domain
P01865	Ig gamma-2A chain C region, membrane-bound form OS=Mus musculus OX=10090 GN=Igh-1a PE=1 SV=3	32	11	118	10	398	43.9	6.29	437.01	89.8	117.7	122.7	102.8	142.6	106.5	139.4	91.6	128.8	63.4	83.8	68.2	77.6	80.2	85	Igh-1a	19261	Ig gamma-2A chain C region, membrane-bound form	GO:0005829,GO:0009897,GO:0042571,GO:0016021,GO:0005771,GO:0003823,GO:0034987,GO:0001788,GO:0019882,GO:0050853,GO:0006958,GO:0042742,GO:0045022,GO:0008333,GO:0002455,GO:0016064,GO:0045087,GO:0006911,GO:0006910,GO:0050871,GO:0045807,GO:0050778,GO:0050766,GO:0001812,GO:0001798,GO:0030162	cytosol|external side of plasma membrane|immunoglobulin complex, circulating|integral component of membrane|multivesicular body|antigen binding|immunoglobulin receptor binding|antibody-dependent cellular cytotoxicity|antigen processing and presentation|B cell receptor signaling pathway|complement activation, classical pathway|defense response to bacterium|early endosome to late endosome transport…	mmu04380	Osteoclast differentiation									PF07654	C1-set	Immunoglobulin C1-set domain
P01867	Ig gamma-2B chain C region OS=Mus musculus OX=10090 GN=Igh-3 PE=1 SV=3	36	11	96	11	404	44.2	6.52	322.91	85	112	123.2	109	141.9	100.6	138.8	94	129.6	69.8	90	67.4	77.5	73.5	87.7	Igh-3	621968	Ig gamma-2B chain C region	GO:0009897,GO:0005576,GO:0005615,GO:0042571,GO:0016021,GO:0003823,GO:0034987,GO:0050853,GO:0006958,GO:0042742,GO:0002455,GO:0016064,GO:0045087,GO:0006911,GO:0006910,GO:0050871,GO:0050778,GO:0050766,GO:0001812,GO:0001798	external side of plasma membrane|extracellular region|extracellular space|immunoglobulin complex, circulating|integral component of membrane|antigen binding|immunoglobulin receptor binding|B cell receptor signaling pathway|complement activation, classical pathway|defense response to bacterium|humoral immune response mediated by circulating immunoglobulin|immunoglobulin mediated immune response|in…											PF07654	C1-set	Immunoglobulin C1-set domain
P01869	Ig gamma-1 chain C region, membrane-bound form OS=Mus musculus OX=10090 GN=Ighg1 PE=1 SV=2	47	12	86	12	393	43.4	6.44	274.37	129.4	162.2	165.8	132.9	143.8	122.6	123.8	100.4	122.4	56.4	64.4	61.1	37.6	39.8	37.4	Ighg1	16136	Ig gamma-1 chain C region, membrane-bound form	GO:0009897,GO:0005615,GO:0042571,GO:0016021,GO:0003823,GO:0034987,GO:0019731,GO:0001788,GO:0050853,GO:0006958,GO:0042742,GO:0002455,GO:0016064,GO:0045087,GO:0006911,GO:0006910,GO:0050871,GO:0050778,GO:0050766,GO:0001812,GO:0001798	external side of plasma membrane|extracellular space|immunoglobulin complex, circulating|integral component of membrane|antigen binding|immunoglobulin receptor binding|antibacterial humoral response|antibody-dependent cellular cytotoxicity|B cell receptor signaling pathway|complement activation, classical pathway|defense response to bacterium|humoral immune response mediated by circulating immuno…	mmu05340	Primary immunodeficiency									PF07654	C1-set	Immunoglobulin C1-set domain
P01872	Immunoglobulin heavy constant mu OS=Mus musculus OX=10090 GN=Ighm PE=1 SV=2	63	27	356	27	454	49.9	7.01	1204.64	70	71.6	78.1	85.3	75	82.4	86.3	114.3	87.7	146.2	112.5	152.5	110	113.8	114.3	Ighm	14999	Immunoglobulin heavy constant mu	GO:0019815,GO:0009986,GO:0005829,GO:0009897,GO:0005615,GO:0042571,GO:0016021,GO:0016020,GO:0048471,GO:0005886,GO:0003823,GO:0042802,GO:0034987,GO:0004888,GO:0019882,GO:0002344,GO:0050853,GO:0006958,GO:0042742,GO:0050829,GO:0045022,GO:0002455,GO:0016064,GO:0045087,GO:0006911,GO:0006910,GO:0050871,GO:0030890,GO:0045807,GO:0050778,GO:0043410,GO:0050731,GO:0022604,GO:0002637	B cell receptor complex|cell surface|cytosol|external side of plasma membrane|extracellular space|immunoglobulin complex, circulating|integral component of membrane|membrane|perinuclear region of cytoplasm|plasma membrane|antigen binding|identical protein binding|immunoglobulin receptor binding|transmembrane signaling receptor activity|antigen processing and presentation|B cell affinity maturatio…	mmu04514,mmu04145,mmu04640,mmu04612,mmu04658,mmu04659,mmu04672,mmu05166,mmu05164,mmu05168,mmu05169,mmu05150,mmu05152,mmu05145,mmu05140,mmu05310,mmu05322,mmu05323,mmu05320,mmu05321,mmu05330,mmu05332,mmu05416,mmu04940	Cell adhesion molecules|Phagosome|Hematopoietic cell lineage|Antigen processing and presentation|Th1 and Th2 cell differentiation|Th17 cell differentiation|Intestinal immune network for IgA production|Human T-cell leukemia virus 1 infection|Influenza A|Herpes simplex virus 1 infection|Epstein-Barr virus infection|Staphylococcus aureus infection|Tuberculosis|Toxoplasmosis|Leishmaniasis|Asthma|Syst…									PF07654	C1-set	Immunoglobulin C1-set domain
P01878	Ig alpha chain C region OS=Mus musculus OX=10090 PE=1 SV=1	62	14	54	14	344	36.9	5.06	180.14	83.4	106.5	107.5	105.5	104.2	102.9	103.1	94	102.3	95.1	86.9	99.7	100.7	106	102.1		621968	Ig alpha chain C region	GO:0034987	immunoglobulin receptor binding											PF07654	C1-set	Immunoglobulin C1-set domain
P01887	Beta-2-microglobulin OS=Mus musculus OX=10090 GN=B2m PE=1 SV=2	66	5	39	5	119	13.8	8.44	99.4	130.8	123.7	123.7	129.7	134.9	121.4	122.8	113.4	123.5	71.6	90.5	78.2	46.9	44.9	44	B2m	12010	Beta-2-microglobulin	GO:0005829,GO:0009897,GO:0005615,GO:0005794,GO:1990712,GO:0042824,GO:0042612,GO:0030670,GO:0005886,GO:0042802,GO:0042803,GO:1990000,GO:0019731,GO:0019885,GO:0002481,GO:0061844,GO:0006968,GO:0071281,GO:0071283,GO:0071222,GO:0071316,GO:0050829,GO:0050830,GO:0045087,GO:0055072,GO:0006826,GO:0007611,GO:0090647,GO:0007275,GO:0050680,GO:2000978,GO:0050768,GO:0010977,GO:1900121,GO:2000774,GO:1904434,GO:…	cytosol|external side of plasma membrane|extracellular space|Golgi apparatus|HFE-transferrin receptor complex|MHC class I peptide loading complex|MHC class I protein complex|phagocytic vesicle membrane|plasma membrane|identical protein binding|protein homodimerization activity|amyloid fibril formation|antibacterial humoral response|antigen processing and presentation of endogenous peptide antigen…	mmu04612,mmu05166,mmu05170,mmu05168,mmu05163,mmu05169	Antigen processing and presentation|Human T-cell leukemia virus 1 infection|Human immunodeficiency virus 1 infection|Herpes simplex virus 1 infection|Human cytomegalovirus infection|Epstein-Barr virus infection					ENOG502S8GM	S	Component of the class I major histocompatibility complex (MHC). Involved in the presentation of peptide antigens to the immune system	Function unknown	PF07654	C1-set	Immunoglobulin C1-set domain
P01897	H-2 class I histocompatibility antigen, L-D alpha chain OS=Mus musculus OX=10090 GN=H2-L PE=1 SV=2	16	6	23	1	362	40.7	6.25	66.41	70.9	64.8	62.5	102.3	117.6	99.2	147.3	107.8	144.5	84.8	112.6	109.8	92.1	95.5	88	H2-L	14964	H-2 class I histocompatibility antigen, L-D alpha chain	GO:0009897,GO:0005615,GO:0071556,GO:0042612,GO:0030670,GO:0002476,GO:0002474,GO:0006952,GO:0006955	external side of plasma membrane|extracellular space|integral component of lumenal side of endoplasmic reticulum membrane|MHC class I protein complex|phagocytic vesicle membrane|antigen processing and presentation of endogenous peptide antigen via MHC class Ib|antigen processing and presentation of peptide antigen via MHC class I|defense response|immune response	mmu04514,mmu04144,mmu04145,mmu04218,mmu04650,mmu04612,mmu05203,mmu05166,mmu05170,mmu05168,mmu05163,mmu05167,mmu05169,mmu05165,mmu05320,mmu05330,mmu05332,mmu05416,mmu04940	Cell adhesion molecules|Endocytosis|Phagosome|Cellular senescence|Natural killer cell mediated cytotoxicity|Antigen processing and presentation|Viral carcinogenesis|Human T-cell leukemia virus 1 infection|Human immunodeficiency virus 1 infection|Herpes simplex virus 1 infection|Human cytomegalovirus infection|Kaposi sarcoma-associated herpesvirus infection|Epstein-Barr virus infection|Human papil…									PF00129	MHC_I	Class I Histocompatibility antigen, domains alpha 1 and 2
P01898	H-2 class I histocompatibility antigen, Q10 alpha chain OS=Mus musculus OX=10090 GN=H2-Q10 PE=1 SV=3	49	15	66	10	325	37.2	5.25	192.79	105	126.1	115.2	149.1	150	140.7	124.3	131.5	126.6	67.7	79.2	68.8	39.2	38.5	38	H2-Q10	15007	H-2 class I histocompatibility antigen, Q10 alpha chain	GO:0009986,GO:0005783,GO:0070971,GO:0009897,GO:0005615,GO:0005794,GO:0005797,GO:0071556,GO:0042824,GO:0042612,GO:0030670,GO:0005886,GO:0030881,GO:0042610,GO:0042605,GO:0042277,GO:0044877,GO:0005102,GO:0042608,GO:0046977,GO:0062061,GO:0002476,GO:0002474	cell surface|endoplasmic reticulum|endoplasmic reticulum exit site|external side of plasma membrane|extracellular space|Golgi apparatus|Golgi medial cisterna|integral component of lumenal side of endoplasmic reticulum membrane|MHC class I peptide loading complex|MHC class I protein complex|phagocytic vesicle membrane|plasma membrane|beta-2-microglobulin binding|CD8 receptor binding|peptide antige…	mmu04514,mmu04144,mmu04145,mmu04218,mmu04650,mmu04612,mmu05203,mmu05166,mmu05170,mmu05168,mmu05163,mmu05167,mmu05169,mmu05165,mmu05320,mmu05330,mmu05332,mmu05416,mmu04940	Cell adhesion molecules|Endocytosis|Phagosome|Cellular senescence|Natural killer cell mediated cytotoxicity|Antigen processing and presentation|Viral carcinogenesis|Human T-cell leukemia virus 1 infection|Human immunodeficiency virus 1 infection|Herpes simplex virus 1 infection|Human cytomegalovirus infection|Kaposi sarcoma-associated herpesvirus infection|Epstein-Barr virus infection|Human papil…					ENOG502RQEK	S	antigen processing and presentation of peptide antigen via MHC class I	Function unknown	PF00129	MHC_I	Class I Histocompatibility antigen, domains alpha 1 and 2
P01900	H-2 class I histocompatibility antigen, D-D alpha chain OS=Mus musculus OX=10090 GN=H2-D1 PE=1 SV=1	12	5	17	0	365	41.1	6.65	49.81																H2-D1	14972	H-2 class I histocompatibility antigen, D-D alpha chain	GO:0009986,GO:0005783,GO:0070971,GO:0009897,GO:0005615,GO:0005794,GO:0005797,GO:0071556,GO:0042824,GO:0042612,GO:0030670,GO:0005886,GO:0030881,GO:0042610,GO:0042605,GO:0042277,GO:0044877,GO:0005102,GO:0042608,GO:0046977,GO:0062061,GO:0002485,GO:0002476,GO:0006955,GO:0010977,GO:0001916	cell surface|endoplasmic reticulum|endoplasmic reticulum exit site|external side of plasma membrane|extracellular space|Golgi apparatus|Golgi medial cisterna|integral component of lumenal side of endoplasmic reticulum membrane|MHC class I peptide loading complex|MHC class I protein complex|phagocytic vesicle membrane|plasma membrane|beta-2-microglobulin binding|CD8 receptor binding|peptide antige…	mmu04514,mmu04144,mmu04145,mmu04218,mmu04650,mmu04612,mmu05203,mmu05166,mmu05170,mmu05168,mmu05163,mmu05167,mmu05169,mmu05165,mmu05320,mmu05330,mmu05332,mmu05416,mmu04940	Cell adhesion molecules|Endocytosis|Phagosome|Cellular senescence|Natural killer cell mediated cytotoxicity|Antigen processing and presentation|Viral carcinogenesis|Human T-cell leukemia virus 1 infection|Human immunodeficiency virus 1 infection|Herpes simplex virus 1 infection|Human cytomegalovirus infection|Kaposi sarcoma-associated herpesvirus infection|Epstein-Barr virus infection|Human papil…									PF00129	MHC_I	Class I Histocompatibility antigen, domains alpha 1 and 2
P01902	H-2 class I histocompatibility antigen, K-D alpha chain OS=Mus musculus OX=10090 GN=H2-K1 PE=1 SV=1	5	2	5	1	368	41.5	6.62	9.18	74.9	88.8	88.7	105.5	130.2	107.3	147.3	126.3	124.7	104.8	132.1	100.3	46.5	53.3	69.4	H2-K1	14972	H-2 class I histocompatibility antigen, K-D alpha chain	GO:0009986,GO:0005783,GO:0070971,GO:0009897,GO:0005615,GO:0005794,GO:0005797,GO:0071556,GO:0042824,GO:0042612,GO:0030670,GO:0005886,GO:0030881,GO:0042610,GO:0042605,GO:0042277,GO:0044877,GO:0005102,GO:0042608,GO:0046977,GO:0062061,GO:0002485,GO:0002476,GO:0042590,GO:0042742,GO:0048839,GO:0010977,GO:0001916	cell surface|endoplasmic reticulum|endoplasmic reticulum exit site|external side of plasma membrane|extracellular space|Golgi apparatus|Golgi medial cisterna|integral component of lumenal side of endoplasmic reticulum membrane|MHC class I peptide loading complex|MHC class I protein complex|phagocytic vesicle membrane|plasma membrane|beta-2-microglobulin binding|CD8 receptor binding|peptide antige…	mmu04514,mmu04144,mmu04145,mmu04218,mmu04650,mmu04612,mmu05203,mmu05166,mmu05170,mmu05168,mmu05163,mmu05167,mmu05169,mmu05165,mmu05320,mmu05330,mmu05332,mmu05416,mmu04940	Cell adhesion molecules|Endocytosis|Phagosome|Cellular senescence|Natural killer cell mediated cytotoxicity|Antigen processing and presentation|Viral carcinogenesis|Human T-cell leukemia virus 1 infection|Human immunodeficiency virus 1 infection|Herpes simplex virus 1 infection|Human cytomegalovirus infection|Kaposi sarcoma-associated herpesvirus infection|Epstein-Barr virus infection|Human papil…									PF00129	MHC_I	Class I Histocompatibility antigen, domains alpha 1 and 2
P01942	Hemoglobin subunit alpha OS=Mus musculus OX=10090 GN=Hba PE=1 SV=2	55	9	114	9	142	15.1	8.22	337.41	109.2	83.6	91.3	89.1	116.8	90.2	100.3	68.5	91.4	61	82.3	66.8	141	151.9	156.6	Hba	110257	Hemoglobin subunit alpha	GO:0022627,GO:0005615,GO:0031838,GO:0005833,GO:0043209,GO:0020037,GO:0005506,GO:0043177,GO:0019825,GO:0005344,GO:0044877,GO:0098869,GO:0048821,GO:0042744,GO:0001701,GO:0009617,GO:0035634	cytosolic small ribosomal subunit|extracellular space|haptoglobin-hemoglobin complex|hemoglobin complex|myelin sheath|heme binding|iron ion binding|organic acid binding|oxygen binding|oxygen carrier activity|protein-containing complex binding|cellular oxidant detoxification|erythrocyte development|hydrogen peroxide catabolic process|in utero embryonic development|response to bacterium|response to…	mmu05144,mmu05143	Malaria|African trypanosomiasis	KOG3378	[C]	Globins and related hemoproteins	Energy production and conversion	KOG3378	C	oxygen carrier activity	Energy production and conversion	PF00042	Globin	Globin
P02088	Hemoglobin subunit beta-1 OS=Mus musculus OX=10090 GN=Hbb-b1 PE=1 SV=2	77	11	186	5	147	15.8	7.65	719.39	99.8	81.5	87.7	83.8	106.6	91.4	91.4	58.6	85	58.2	82.3	57.8	167.3	168.8	179.7	Hbb-b1	100503605	Hemoglobin subunit beta-1	GO:0031838,GO:0005833,GO:0043209,GO:0020037,GO:0031721,GO:0046872,GO:0043177,GO:0019825,GO:0005344,GO:0098869,GO:0048821,GO:0030097,GO:0042744,GO:0015671,GO:0010999	haptoglobin-hemoglobin complex|hemoglobin complex|myelin sheath|heme binding|hemoglobin alpha binding|metal ion binding|organic acid binding|oxygen binding|oxygen carrier activity|cellular oxidant detoxification|erythrocyte development|hemopoiesis|hydrogen peroxide catabolic process|oxygen transport|regulation of eIF2 alpha phosphorylation by heme	mmu05144,mmu05143	Malaria|African trypanosomiasis	KOG3378	[C]	Globins and related hemoproteins	Energy production and conversion	KOG3378	C	Belongs to the globin family	Energy production and conversion	PF00042	Globin	Globin
P02089	Hemoglobin subunit beta-2 OS=Mus musculus OX=10090 GN=Hbb-b2 PE=1 SV=2	73	11	105	5	147	15.9	8.05	382.83	81.5	71.9	77.6	73.7	92.3	85.6	74.6	50.1	70.3	55	73.4	50.9	206.6	206.9	229.6	Hbb-b2	100503605	Hemoglobin subunit beta-2	GO:0031838,GO:0005833,GO:0020037,GO:0031721,GO:0046872,GO:0043177,GO:0019825,GO:0005344,GO:0098869,GO:0048821,GO:0042744,GO:0045639,GO:0045646	haptoglobin-hemoglobin complex|hemoglobin complex|heme binding|hemoglobin alpha binding|metal ion binding|organic acid binding|oxygen binding|oxygen carrier activity|cellular oxidant detoxification|erythrocyte development|hydrogen peroxide catabolic process|positive regulation of myeloid cell differentiation|regulation of erythrocyte differentiation	mmu05144,mmu05143	Malaria|African trypanosomiasis	KOG3378	[C]	Globins and related hemoproteins	Energy production and conversion					PF00042	Globin	Globin
P02468	Laminin subunit gamma-1 OS=Mus musculus OX=10090 GN=Lamc1 PE=1 SV=2	2	2	2	2	1607	177.2	5.21	5.76	117.4	112.5	104.9	102.9	93.5	111.2	105.5	115.1	114.8	94	100.6	111.4	73.2	72.9	70.2	Lamc1	226519	Laminin subunit gamma-1	GO:0005604,GO:0062023,GO:0031012,GO:0005576,GO:0005606,GO:0043259,GO:0031594,GO:0043083,GO:0005201,GO:0043208,GO:0009887,GO:0007155,GO:0016477,GO:0022617,GO:0031581,GO:0031175,GO:0065003,GO:0034446,GO:0009888	basement membrane|collagen-containing extracellular matrix|extracellular matrix|extracellular region|laminin-1 complex|laminin-10 complex|neuromuscular junction|synaptic cleft|extracellular matrix structural constituent|glycosphingolipid binding|animal organ morphogenesis|cell adhesion|cell migration|extracellular matrix disassembly|hemidesmosome assembly|neuron projection development|protein-con…	mmu04151,mmu04512,mmu04510,mmu05200,mmu05222,mmu05165,mmu05146,mmu05145,mmu05020	PI3K-Akt signaling pathway|ECM-receptor interaction|Focal adhesion|Pathways in cancer|Small cell lung cancer|Human papillomavirus infection|Amoebiasis|Toxoplasmosis|Prion disease	KOG1836	[W]	Extracellular matrix glycoprotein Laminin subunits alpha and gamma	Extracellular structures	KOG1836	O	biological adhesion	Posttranslational modification, protein turnover, chaperones	PF00052	Laminin_B	Laminin B (Domain IV)
P02469	Laminin subunit beta-1 OS=Mus musculus OX=10090 GN=Lamb1 PE=1 SV=3	1	1	1	1	1786	197	4.94	3.25	128.1	98.3	98.9	113.1	124.3	133.6	105.9	92	94.5	86.8	99.7	101.9	55.4	99.9	67.7	Lamb1	16777	Laminin subunit beta-1	GO:0005604,GO:0062023,GO:0031012,GO:0005576,GO:0005615,GO:0043256,GO:0005606,GO:0043259,GO:0005607,GO:0043257,GO:0005634,GO:0048471,GO:0019899,GO:0005201,GO:0043208,GO:0005178,GO:0009887,GO:0070831,GO:0016477,GO:0007566,GO:0007611,GO:0007162,GO:0031175,GO:0021812,GO:0042476,GO:0030335,GO:0034446,GO:0009888	basement membrane|collagen-containing extracellular matrix|extracellular matrix|extracellular region|extracellular space|laminin complex|laminin-1 complex|laminin-10 complex|laminin-2 complex|laminin-8 complex|nucleus|perinuclear region of cytoplasm|enzyme binding|extracellular matrix structural constituent|glycosphingolipid binding|integrin binding|animal organ morphogenesis|basement membrane as…	mmu04151,mmu04512,mmu04510,mmu05200,mmu05222,mmu05165,mmu05146,mmu05145	PI3K-Akt signaling pathway|ECM-receptor interaction|Focal adhesion|Pathways in cancer|Small cell lung cancer|Human papillomavirus infection|Amoebiasis|Toxoplasmosis	KOG0994	[W]	Extracellular matrix glycoprotein Laminin subunit beta	Extracellular structures	KOG0994	S	metanephric glomerular basement membrane development	Function unknown	PF00053	Laminin_EGF	Laminin EGF domain
P02535	Keratin, type I cytoskeletal 10 OS=Mus musculus OX=10090 GN=Krt10 PE=1 SV=3	14	10	20	6	570	57.7	5.11	53.34	110.3	92.2	178.9	85.9	69.5	129.8	52.4	70.2	88.8	67.7	96.2	89.5	95.9	152.5	120.3	Krt10	16661	Keratin, type I cytoskeletal 10	GO:0009986,GO:0045095,GO:0008092,GO:0046982,GO:0005198,GO:0071277,GO:0008544,GO:0030855,GO:0045109,GO:0003334,GO:0045684,GO:0051290	cell surface|keratin filament|cytoskeletal protein binding|protein heterodimerization activity|structural molecule activity|cellular response to calcium ion|epidermis development|epithelial cell differentiation|intermediate filament organization|keratinocyte development|positive regulation of epidermis development|protein heterotetramerization	mmu04915,mmu05150	Estrogen signaling pathway|Staphylococcus aureus infection					ENOG502QTM6	S	structural molecule activity	Function unknown	PF00038	Filament	Intermediate filament protein
P02762	Major urinary protein 6 OS=Mus musculus OX=10090 GN=Mup6 PE=1 SV=2	57	8	13	2	180	20.6	4.94	37.49	189.7	148.1	149	73	69.8	82.8	95.5	166.3	89.9	92.7	63.8	89.7	60	66.3	63.4	Mup6	100189605	Major urinary protein 6	GO:0005829,GO:0005615,GO:0005634,GO:0005009,GO:0005549,GO:0005550,GO:0036094,GO:0009060,GO:0071396,GO:0006112,GO:0042593,GO:0031649,GO:0045475,GO:0070584,GO:0045721,GO:0061179,GO:0051055,GO:0010888,GO:0045892,GO:0010628,GO:0010907,GO:0045834,GO:0051897	cytosol|extracellular space|nucleus|insulin-activated receptor activity|odorant binding|pheromone binding|small molecule binding|aerobic respiration|cellular response to lipid|energy reserve metabolic process|glucose homeostasis|heat generation|locomotor rhythm|mitochondrion morphogenesis|negative regulation of gluconeogenesis|negative regulation of insulin secretion involved in cellular response…							ENOG502S6GK	M	pheromone binding	Cell wall/membrane/envelope biogenesis	PF00061	Lipocalin	Lipocalin / cytosolic fatty-acid binding protein family
P02816	Prolactin-inducible protein homolog OS=Mus musculus OX=10090 GN=Pip PE=2 SV=3	30	3	7	3	146	16.8	4.78	17.17	94.3	112.9	106.4	133.1	121.5	114.6	104.4	111.3	109.6	91.7	87.2	122.9	67.3	57.9	65.1	Pip	18716	Prolactin-inducible protein homolog	GO:0016324,GO:0005576,GO:0005615,GO:0005634,GO:0004190,GO:0042802,GO:0019864,GO:0001580,GO:0070233,GO:0010628,GO:0006508,GO:0002682	apical plasma membrane|extracellular region|extracellular space|nucleus|aspartic-type endopeptidase activity|identical protein binding|IgG binding|detection of chemical stimulus involved in sensory perception of bitter taste|negative regulation of T cell apoptotic process|positive regulation of gene expression|proteolysis|regulation of immune system process							ENOG502T2PG	S	IgG binding	Function unknown	PF05326	SVA	Seminal vesicle autoantigen (SVA)
P03953	Complement factor D OS=Mus musculus OX=10090 GN=Cfd PE=1 SV=1	29	5	10	5	259	28	6.67	39.47	164.6	139.3	147.6	146.2	145.3	147.3	105.3	79.9	117.7	62.4	77.2	55.8	38.3	36.9	36.2	Cfd	11537	Complement factor D	GO:0005615,GO:0004175,GO:0004252,GO:0006957,GO:0007219,GO:0009617	extracellular space|endopeptidase activity|serine-type endopeptidase activity|complement activation, alternative pathway|Notch signaling pathway|response to bacterium	mmu04610,mmu05171,mmu05150	Complement and coagulation cascades|Coronavirus disease - COVID-19|Staphylococcus aureus infection	KOG3627	[E]	Trypsin	Amino acid transport and metabolism	KOG3627	O	serine-type endopeptidase activity	Posttranslational modification, protein turnover, chaperones	PF00089	Trypsin	Trypsin
P03976	Ig kappa chain V-II region 17S29.1 OS=Mus musculus OX=10090 PE=1 SV=1	12	1	2	1	113	12.4	7.99	7.23	66.5	73.3	76.4	60.6	78.2	52.3	87.9	110.2	84.8	90.9	74.7	128	305.1	123.2	87.9		22362	Ig kappa chain V-II region 17S29.1	GO:0005615,GO:0019814,GO:0002250,GO:0006955	extracellular space|immunoglobulin complex|adaptive immune response|immune response											PF07686	V-set	Immunoglobulin V-set domain
P03977	Ig kappa chain V-III region 50S10.1 OS=Mus musculus OX=10090 PE=1 SV=1	41	3	10	1	111	12	5.06	40.39	60.6	109.8	83.2	125.7	124.2	123	71.5	68.1	76.5	141.2	92.1	121.1	97.9	96.6	108.4		621968	Ig kappa chain V-III region 50S10.1	GO:0005615,GO:0019814,GO:0002250,GO:0006955	extracellular space|immunoglobulin complex|adaptive immune response|immune response											PF07686	V-set	Immunoglobulin V-set domain
P03987	Ig gamma-3 chain C region OS=Mus musculus OX=10090 PE=1 SV=2	24	8	47	8	398	43.9	7.14	158.5	116.6	137.7	140.8	66.1	93.3	72.6	127.2	135.1	125	78.5	89.7	85.7	75.5	80.6	75.6		16136	Ig gamma-3 chain C region	GO:0005576,GO:0016021,GO:0005886,GO:0034987	extracellular region|integral component of membrane|plasma membrane|immunoglobulin receptor binding	mmu05340	Primary immunodeficiency									PF07654	C1-set	Immunoglobulin C1-set domain
P04104	Keratin, type II cytoskeletal 1 OS=Mus musculus OX=10090 GN=Krt1 PE=1 SV=4	6	5	18	2	637	65.6	8.15	52.74	120.4	79.4	245.6	63.7	71.4	113.1	57.6	61.7	76.1	63.8	84.4	81.4	110	132.7	138.6	Krt1	16678	Keratin, type II cytoskeletal 1	GO:0062023,GO:0001533,GO:0045095,GO:0016020,GO:0030246,GO:0046982,GO:0030280,GO:0001867,GO:0061436,GO:0050728,GO:0018149,GO:0051290	collagen-containing extracellular matrix|cornified envelope|keratin filament|membrane|carbohydrate binding|protein heterodimerization activity|structural constituent of skin epidermis|complement activation, lectin pathway|establishment of skin barrier|negative regulation of inflammatory response|peptide cross-linking|protein heterotetramerization							ENOG502QQIF	S	structural molecule activity	Function unknown	PF00038	Filament	Intermediate filament protein
P04117	Fatty acid-binding protein, adipocyte OS=Mus musculus OX=10090 GN=Fabp4 PE=1 SV=3	15	2	2	2	132	14.6	8.4	4.85	148.5	100.2	101.2	103.7	98.9	171.4	96.8	80.5	98.1	85.9	104.9	78.8	86.4	66.8	78	Fabp4	11770	Fatty acid-binding protein, adipocyte	GO:0005737,GO:0005829,GO:0005654,GO:0005634,GO:0051427,GO:0036041,GO:0005324,GO:0050873,GO:0071285,GO:0071356,GO:0042632,GO:0006631,GO:0015909,GO:0006469,GO:0045892,GO:0008284,GO:0120162,GO:0050729,GO:0009617,GO:0050872	cytoplasm|cytosol|nucleoplasm|nucleus|hormone receptor binding|long-chain fatty acid binding|long-chain fatty acid transporter activity|brown fat cell differentiation|cellular response to lithium ion|cellular response to tumor necrosis factor|cholesterol homeostasis|fatty acid metabolic process|long-chain fatty acid transport|negative regulation of protein kinase activity|negative regulation of t…	mmu04923,mmu03320	Regulation of lipolysis in adipocytes|PPAR signaling pathway	KOG4015	[I]	Fatty acid-binding protein FABP	Lipid transport and metabolism	KOG4015	S	lipid binding	Function unknown	PF00061	Lipocalin	Lipocalin / cytosolic fatty-acid binding protein family
P04186	Complement factor B OS=Mus musculus OX=10090 GN=Cfb PE=1 SV=2	58	47	198	47	761	85	7.37	586.82	100.6	101.4	96	101.9	108.1	99.1	118.4	108	117.1	116.3	126.9	118.3	60.9	64.7	62.6	Cfb	14962	Complement factor B	GO:0005615,GO:0004252,GO:0008283,GO:0006956,GO:0006957,GO:0097066	extracellular space|serine-type endopeptidase activity|cell population proliferation|complement activation|complement activation, alternative pathway|response to thyroid hormone	mmu04610,mmu05171,mmu05150	Complement and coagulation cascades|Coronavirus disease - COVID-19|Staphylococcus aureus infection	KOG3627	[E]	Trypsin	Amino acid transport and metabolism	KOG3627	O	serine-type endopeptidase activity	Posttranslational modification, protein turnover, chaperones	PF00084	Sushi	Sushi repeat (SCR repeat)
P04202	Transforming growth factor beta-1 proprotein OS=Mus musculus OX=10090 GN=Tgfb1 PE=1 SV=1	30	10	13	10	390	44.3	8.62	37.19	161.6	117.4	133.4	89	78.6	111.8	82.8	95.6	88.5	89	87	86.7	94.8	87.1	96.8	Tgfb1	21803	Transforming growth factor beta-1 proprotein	GO:0030424,GO:0072562,GO:0009986,GO:0062023,GO:0005737,GO:0031012,GO:0005615,GO:0043025,GO:0005634,GO:0030141,GO:0003823,GO:0005125,GO:0019899,GO:0008083,GO:0042802,GO:0047485,GO:0043539,GO:0044877,GO:0005160,GO:0034713,GO:0005114,GO:0034714,GO:0002460,GO:0007568,GO:0009887,GO:0031100,GO:0003180,GO:0006754,GO:0030509,GO:0060751,GO:0060435,GO:0002362,GO:0001775,GO:0016477,GO:0000902,GO:0008283,GO:…	axon|blood microparticle|cell surface|collagen-containing extracellular matrix|cytoplasm|extracellular matrix|extracellular space|neuronal cell body|nucleus|secretory granule|antigen binding|cytokine activity|enzyme binding|growth factor activity|identical protein binding|protein N-terminus binding|protein serine/threonine kinase activator activity|protein-containing complex binding|transforming …	mmu04010,mmu04350,mmu04390,mmu04068,mmu04060,mmu04110,mmu04218,mmu04659,mmu04672,mmu04926,mmu04380,mmu05200,mmu05205,mmu05210,mmu05212,mmu05225,mmu05226,mmu05220,mmu05211,mmu05166,mmu05161,mmu05152,mmu05146,mmu05144,mmu05145,mmu05140,mmu05142,mmu05323,mmu05321,mmu05410,mmu05414,mmu05415,mmu04932,mmu04933	MAPK signaling pathway|TGF-beta signaling pathway|Hippo signaling pathway|FoxO signaling pathway|Cytokine-cytokine receptor interaction|Cell cycle|Cellular senescence|Th17 cell differentiation|Intestinal immune network for IgA production|Relaxin signaling pathway|Osteoclast differentiation|Pathways in cancer|Proteoglycans in cancer|Colorectal cancer|Pancreatic cancer|Hepatocellular carcinoma|Gast…	KOG3900	[T]	Transforming growth factor beta, bone morphogenetic protein and related proteins	Signal transduction mechanisms	KOG3900	M	positive regulation of pathway-restricted SMAD protein phosphorylation	Cell wall/membrane/envelope biogenesis	PF00019	TGF_beta	Transforming growth factor beta like domain
P04223	H-2 class I histocompatibility antigen, K-K alpha chain OS=Mus musculus OX=10090 GN=H2-K1 PE=1 SV=1	10	5	14	2	369	41.6	7.03	34.8	66.5	59	71.2	89.4	112.7	100.4	148.5	128.8	137.5	98.9	110.4	118.4	84.6	85.6	88.2	H2-K1	14972	H-2 class I histocompatibility antigen, K-K alpha chain	GO:0009986,GO:0005783,GO:0070971,GO:0009897,GO:0005615,GO:0005794,GO:0005797,GO:0071556,GO:0042824,GO:0042612,GO:0030670,GO:0005886,GO:0030881,GO:0042610,GO:0042605,GO:0042277,GO:0044877,GO:0005102,GO:0042608,GO:0046977,GO:0062061,GO:0002485,GO:0002476,GO:0042590,GO:0042742,GO:0048839,GO:0010977,GO:0001916	cell surface|endoplasmic reticulum|endoplasmic reticulum exit site|external side of plasma membrane|extracellular space|Golgi apparatus|Golgi medial cisterna|integral component of lumenal side of endoplasmic reticulum membrane|MHC class I peptide loading complex|MHC class I protein complex|phagocytic vesicle membrane|plasma membrane|beta-2-microglobulin binding|CD8 receptor binding|peptide antige…	mmu04514,mmu04144,mmu04145,mmu04218,mmu04650,mmu04612,mmu05203,mmu05166,mmu05170,mmu05168,mmu05163,mmu05167,mmu05169,mmu05165,mmu05320,mmu05330,mmu05332,mmu05416,mmu04940	Cell adhesion molecules|Endocytosis|Phagosome|Cellular senescence|Natural killer cell mediated cytotoxicity|Antigen processing and presentation|Viral carcinogenesis|Human T-cell leukemia virus 1 infection|Human immunodeficiency virus 1 infection|Herpes simplex virus 1 infection|Human cytomegalovirus infection|Kaposi sarcoma-associated herpesvirus infection|Epstein-Barr virus infection|Human papil…									PF00129	MHC_I	Class I Histocompatibility antigen, domains alpha 1 and 2
P04918	Serum amyloid A-3 protein OS=Mus musculus OX=10090 GN=Saa3 PE=1 SV=1	12	2	4	1	122	13.8	9.88	4.95	57.1	27.6	61.4	38.2	55.5	51.5	42.4	35.8	72.8	217.3	341	283.8	64.8	69.5	81.3	Saa3	20210	Serum amyloid A-3 protein	GO:0005615,GO:0034364,GO:0042056,GO:0035662,GO:0006953,GO:0060326,GO:0071347,GO:0007252,GO:0009617,GO:0035634	extracellular space|high-density lipoprotein particle|chemoattractant activity|Toll-like receptor 4 binding|acute-phase response|cell chemotaxis|cellular response to interleukin-1|I-kappaB phosphorylation|response to bacterium|response to stilbenoid							ENOG502S4PB	S	Major acute phase reactant. Apolipoprotein of the HDL complex	Function unknown	PF00277	SAA	Serum amyloid A protein
P04919	Band 3 anion transport protein OS=Mus musculus OX=10090 GN=Slc4a1 PE=1 SV=1	19	15	34	15	929	103.1	5.45	105.21	167.9	85.1	104.2	68.9	70.3	94.3	60.9	60.1	63	57.5	69.1	56.9	178.4	169.1	194.3	Slc4a1	20533	Band 3 anion transport protein	GO:0016323,GO:0009986,GO:0030863,GO:0009898,GO:0005887,GO:0014704,GO:0016020,GO:0005886,GO:0030018,GO:0003779,GO:0015301,GO:0030506,GO:0015106,GO:0015108,GO:0019899,GO:0030492,GO:0005452,GO:0008022,GO:0042803,GO:0044877,GO:0022857,GO:0006820,GO:0015701,GO:0007596,GO:0006821,GO:0048821,GO:0050801,GO:1904539,GO:0051354,GO:0035811,GO:0045852,GO:0017121,GO:0042102,GO:0072659,GO:0051453,GO:0014823,GO:…	basolateral plasma membrane|cell surface|cortical cytoskeleton|cytoplasmic side of plasma membrane|integral component of plasma membrane|intercalated disc|membrane|plasma membrane|Z disc|actin binding|anion:anion antiporter activity|ankyrin binding|bicarbonate transmembrane transporter activity|chloride transmembrane transporter activity|enzyme binding|hemoglobin binding|inorganic anion exchanger…	mmu04966	Collecting duct acid secretion	KOG1172	[P]	Na+-independent Cl/HCO3 exchanger AE1 and related transporters (SLC4 family)	Inorganic ion transport and metabolism	KOG1172	U	inorganic anion exchanger activity	Intracellular trafficking, secretion, and vesicular transport	PF00955	HCO3_cotransp	HCO3- transporter family
P04939	Major urinary protein 3 OS=Mus musculus OX=10090 GN=Mup3 PE=1 SV=1	29	5	9	2	184	21.5	4.81	16.76	243.2	170	178	103.1	89	113	85	129	104.1	72.1	57	75.1	26	27.9	27.8	Mup3	17842	Major urinary protein 3	GO:0005829,GO:0005615,GO:0005634,GO:0005009,GO:0005549,GO:0005550,GO:0036094,GO:0009060,GO:0071396,GO:0006112,GO:0042593,GO:0031649,GO:0045475,GO:0070584,GO:0045721,GO:0061179,GO:0051055,GO:0010888,GO:0045892,GO:0010628,GO:0010907,GO:0045834,GO:0051897,GO:0035634	cytosol|extracellular space|nucleus|insulin-activated receptor activity|odorant binding|pheromone binding|small molecule binding|aerobic respiration|cellular response to lipid|energy reserve metabolic process|glucose homeostasis|heat generation|locomotor rhythm|mitochondrion morphogenesis|negative regulation of gluconeogenesis|negative regulation of insulin secretion involved in cellular response…							ENOG502S6GK	M	pheromone binding	Cell wall/membrane/envelope biogenesis	PF00061	Lipocalin	Lipocalin / cytosolic fatty-acid binding protein family
P04940	Ig kappa chain V-VI region NQ2-17.4.1 OS=Mus musculus OX=10090 PE=2 SV=1	14	2	4	1	107	11.6	9.36	10.93	74.8	98.6	92	89.7	96.6	105.7	101.4	112.4	97.2	106	83.7	87.8	112.6	117.3	124.2		621968	Ig kappa chain V-VI region NQ2-17.4.1	GO:0005615,GO:0019814,GO:0002250,GO:0006955	extracellular space|immunoglobulin complex|adaptive immune response|immune response											PF07686	V-set	Immunoglobulin V-set domain
P04945	Ig kappa chain V-VI region NQ2-6.1 OS=Mus musculus OX=10090 PE=2 SV=1	15	1	1	1	108	11.7	8.84	4.69	73.9	105.1	109	103.4	109.5	101.7	128.5	113.1	132	89.5	88.3	89.1	84	85.2	87.8		22362	Ig kappa chain V-VI region NQ2-6.1	GO:0005615,GO:0019814,GO:0002250,GO:0006955	extracellular space|immunoglobulin complex|adaptive immune response|immune response											PF07686	V-set	Immunoglobulin V-set domain
P05017	Insulin-like growth factor I OS=Mus musculus OX=10090 GN=Igf1 PE=1 SV=2	9	1	1	1	153	17.1	9.38	0	137.9	131.3	125.1	128.4	118.7	122.6	88.6	91.2	96.4	74.9	82.4	96.1	73.1	60.1	73.1	Igf1	16000	Insulin-like growth factor I	GO:0035867,GO:0005737,GO:0070382,GO:0005615,GO:0042567,GO:0005614,GO:0043025,GO:0005886,GO:0031091,GO:0008083,GO:0005179,GO:0005158,GO:0005159,GO:0005178,GO:0043539,GO:0005496,GO:0000187,GO:0032148,GO:0001974,GO:0035630,GO:0048754,GO:0001775,GO:0048468,GO:0008283,GO:1904646,GO:0071333,GO:1990314,GO:0050650,GO:0007623,GO:0050974,GO:0070371,GO:0031017,GO:0097192,GO:0010001,GO:0048839,GO:0048009,GO:…	alphav-beta3 integrin-IGF-1-IGF1R complex|cytoplasm|exocytic vesicle|extracellular space|insulin-like growth factor ternary complex|interstitial matrix|neuronal cell body|plasma membrane|platelet alpha granule|growth factor activity|hormone activity|insulin receptor binding|insulin-like growth factor receptor binding|integrin binding|protein serine/threonine kinase activator activity|steroid bind…	mmu04010,mmu04014,mmu04015,mmu04066,mmu04068,mmu04151,mmu04152,mmu04150,mmu04114,mmu04115,mmu04510,mmu04550,mmu04913,mmu04914,mmu04935,mmu04960,mmu04730,mmu04750,mmu04211,mmu04213,mmu05200,mmu05202,mmu05205,mmu05214,mmu05218,mmu05215,mmu05224,mmu05410,mmu05414,mmu01521,mmu01522	MAPK signaling pathway|Ras signaling pathway|Rap1 signaling pathway|HIF-1 signaling pathway|FoxO signaling pathway|PI3K-Akt signaling pathway|AMPK signaling pathway|mTOR signaling pathway|Oocyte meiosis|p53 signaling pathway|Focal adhesion|Signaling pathways regulating pluripotency of stem cells|Ovarian steroidogenesis|Progesterone-mediated oocyte maturation|Growth hormone synthesis, secretion an…					ENOG502RCAB	O	insulin-like growth factor receptor signaling pathway	Posttranslational modification, protein turnover, chaperones	PF00049	Insulin	Insulin/IGF/Relaxin family
P05064	Fructose-bisphosphate aldolase A OS=Mus musculus OX=10090 GN=Aldoa PE=1 SV=2	46	15	20	14	364	39.3	8.09	56.45	126.9	124.7	126	125.6	130.1	130.8	111.3	102.8	107.3	80.9	79.1	74	56.5	56.8	67.1	Aldoa	11674	Fructose-bisphosphate aldolase A	GO:0015629,GO:0005737,GO:0005829,GO:0070062,GO:0005615,GO:0000792,GO:0031430,GO:0016020,GO:0005739,GO:0043209,GO:0005886,GO:0032991,GO:0035686,GO:0061827,GO:0030018,GO:0008092,GO:0070061,GO:0004332,GO:0042802,GO:0002020,GO:0006754,GO:0007339,GO:0030388,GO:0006000,GO:0006096,GO:0061615,GO:0019242,GO:0046716,GO:0030335,GO:0051289,GO:0008360,GO:0006941	actin cytoskeleton|cytoplasm|cytosol|extracellular exosome|extracellular space|heterochromatin|M band|membrane|mitochondrion|myelin sheath|plasma membrane|protein-containing complex|sperm fibrous sheath|sperm head|Z disc|cytoskeletal protein binding|fructose binding|fructose-bisphosphate aldolase activity|identical protein binding|protease binding|ATP biosynthetic process|binding of sperm to zona…	mmu00010,mmu00030,mmu00051,mmu04066	Glycolysis / Gluconeogenesis|Pentose phosphate pathway|Fructose and mannose metabolism|HIF-1 signaling pathway	KOG1557	[G]	Fructose-biphosphate aldolase	Carbohydrate transport and metabolism	KOG1557	G	fructose-bisphosphate aldolase activity	Carbohydrate transport and metabolism	PF00274	Glycolytic	Fructose-bisphosphate aldolase class-I
P05201	Aspartate aminotransferase, cytoplasmic OS=Mus musculus OX=10090 GN=Got1 PE=1 SV=3	7	2	3	2	413	46.2	7.14	2.89	175.6	115	149.5	80.9	97.1	94.9	117.7	97.6	107.8	75	91	102.2	68.8	68.9	57.9	Got1	14718	Aspartate aminotransferase, cytoplasmic	GO:0043679,GO:0005737,GO:0005829,GO:0005764,GO:0005654,GO:0031406,GO:0004069,GO:0047801,GO:0004609,GO:0030170,GO:0006103,GO:0006532,GO:0006533,GO:0006531,GO:0032869,GO:0071260,GO:0043648,GO:0055089,GO:0019551,GO:0019550,GO:0006536,GO:0006114,GO:0032966,GO:0051481,GO:0051902,GO:0007219,GO:0006107,GO:0030511,GO:0046686,GO:0009743,GO:0051384,GO:0035902,GO:1990267,GO:0060290	axon terminus|cytoplasm|cytosol|lysosome|nucleoplasm|carboxylic acid binding|L-aspartate:2-oxoglutarate aminotransferase activity|L-cysteine:2-oxoglutarate aminotransferase activity|phosphatidylserine decarboxylase activity|pyridoxal phosphate binding|2-oxoglutarate metabolic process|aspartate biosynthetic process|aspartate catabolic process|aspartate metabolic process|cellular response to insuli…	mmu00250,mmu00270,mmu00220,mmu00330,mmu00350,mmu00360,mmu00400	Alanine, aspartate and glutamate metabolism|Cysteine and methionine metabolism|Arginine biosynthesis|Arginine and proline metabolism|Tyrosine metabolism|Phenylalanine metabolism|Phenylalanine, tyrosine and tryptophan biosynthesis	KOG1412	[E]	Aspartate aminotransferase/Glutamic oxaloacetic transaminase AAT2/GOT1	Amino acid transport and metabolism	KOG1412	E	aspartate biosynthetic process	Amino acid transport and metabolism	PF00155	Aminotran_1_2	Aminotransferase class I and II
P05208	Chymotrypsin-like elastase family member 2A OS=Mus musculus OX=10090 GN=Cela2a PE=1 SV=1	17	3	5	3	271	28.9	8.62	15.68	89.6	81.2	88.6	81.9	90.3	89	224.8	144.3	294.3	61	91.7	67.5	30.8	30.1	34.9	Cela2a	13706	Chymotrypsin-like elastase family member 2A	GO:0062023,GO:0005576,GO:0005615,GO:0036457,GO:0004175,GO:0017171,GO:0004252,GO:1901143,GO:0006508,GO:0050796,GO:0090330,GO:0032868	collagen-containing extracellular matrix|extracellular region|extracellular space|keratohyalin granule|endopeptidase activity|serine hydrolase activity|serine-type endopeptidase activity|insulin catabolic process|proteolysis|regulation of insulin secretion|regulation of platelet aggregation|response to insulin	mmu04972,mmu04974	Pancreatic secretion|Protein digestion and absorption	KOG3627	[E]	Trypsin	Amino acid transport and metabolism	KOG3627	O	serine-type endopeptidase activity	Posttranslational modification, protein turnover, chaperones	PF00089	Trypsin	Trypsin
P05366	Serum amyloid A-1 protein OS=Mus musculus OX=10090 GN=Saa1 PE=1 SV=2	63	10	54	7	122	13.8	7.03	112.29	20.5	18.5	17	30.1	29.1	28.6	82	83	68.7	219	252.8	219	136.9	154.3	140.5	Saa1	20208	Serum amyloid A-1 protein	GO:0005881,GO:0005615,GO:0034364,GO:0001664,GO:0008201,GO:0006953,GO:0008203,GO:0009617	cytoplasmic microtubule|extracellular space|high-density lipoprotein particle|G protein-coupled receptor binding|heparin binding|acute-phase response|cholesterol metabolic process|response to bacterium							ENOG502S4PB	S	Major acute phase reactant. Apolipoprotein of the HDL complex	Function unknown	PF00277	SAA	Serum amyloid A protein
P05367	Serum amyloid A-2 protein OS=Mus musculus OX=10090 GN=Saa2 PE=1 SV=1	63	10	53	8	122	13.6	6.93	141.66	11.8	13.4	10.5	27.3	25	22.5	92	101.1	75.2	243	278.2	267.6	108	121.7	102.8	Saa2	20209	Serum amyloid A-2 protein	GO:0005881,GO:0034364,GO:0001664,GO:0006953,GO:0035634	cytoplasmic microtubule|high-density lipoprotein particle|G protein-coupled receptor binding|acute-phase response|response to stilbenoid							ENOG502S4PB	S	Major acute phase reactant. Apolipoprotein of the HDL complex	Function unknown	PF00277	SAA	Serum amyloid A protein
P05480	Neuronal proto-oncogene tyrosine-protein kinase Src OS=Mus musculus OX=10090 GN=Src PE=1 SV=5	11	5	8	4	535	59.9	7.42	13.73	228.8	120	146.6	83	71.2	131.4	68.3	88.6	79.3	82.6	66.3	90.3	80.5	78.5	84.5	Src	20779	Neuronal proto-oncogene tyrosine-protein kinase Src	GO:0005884,GO:0005901,GO:0030054,GO:0005737,GO:0005856,GO:0005829,GO:0031234,GO:0005925,GO:0098978,GO:0005770,GO:0005764,GO:0016020,GO:0005743,GO:0005739,GO:0043005,GO:0005654,GO:0005634,GO:0048471,GO:0005886,GO:0002102,GO:0014069,GO:0099091,GO:0032587,GO:0005524,GO:0070700,GO:0050839,GO:0071253,GO:0019899,GO:0046875,GO:0030331,GO:0070851,GO:0020037,GO:0005158,GO:0005178,GO:0016301,GO:0019900,GO:…	actin filament|caveola|cell junction|cytoplasm|cytoskeleton|cytosol|extrinsic component of cytoplasmic side of plasma membrane|focal adhesion|glutamatergic synapse|late endosome|lysosome|membrane|mitochondrial inner membrane|mitochondrion|neuron projection|nucleoplasm|nucleus|perinuclear region of cytoplasm|plasma membrane|podosome|postsynaptic density|postsynaptic specialization, intracellular c…	mmu04012,mmu04015,mmu04370,mmu04144,mmu04137,mmu04510,mmu04520,mmu04530,mmu04540,mmu04810,mmu04611,mmu04613,mmu04625,mmu04062,mmu04912,mmu04915,mmu04917,mmu04921,mmu04926,mmu04919,mmu04727,mmu04750,mmu04360,mmu05205,mmu05207,mmu05208,mmu05203,mmu05219,mmu05161,mmu05168,mmu05163,mmu05167,mmu05135,mmu05152,mmu05100,mmu05417,mmu05418,mmu01521,mmu01522	ErbB signaling pathway|Rap1 signaling pathway|VEGF signaling pathway|Endocytosis|Mitophagy - animal|Focal adhesion|Adherens junction|Tight junction|Gap junction|Regulation of actin cytoskeleton|Platelet activation|Neutrophil extracellular trap formation|C-type lectin receptor signaling pathway|Chemokine signaling pathway|GnRH signaling pathway|Estrogen signaling pathway|Prolactin signaling pathwa…	KOG0197	[T]	Tyrosine kinases	Signal transduction mechanisms	KOG0197	K	peptidyl-tyrosine autophosphorylation	Transcription	PF00017	SH2	SH2 domain
P05555	Integrin alpha-M OS=Mus musculus OX=10090 GN=Itgam PE=1 SV=2	1	1	1	1	1153	127.4	7.27	0																Itgam	16409	Integrin alpha-M	GO:0009986,GO:0009897,GO:0005615,GO:0016021,GO:0034688,GO:0005634,GO:0005886,GO:0044853,GO:0038024,GO:0001851,GO:0031072,GO:0043395,GO:0008201,GO:0046872,GO:0001846,GO:0044877,GO:0050798,GO:0097242,GO:0097190,GO:0007155,GO:1905114,GO:0098609,GO:0045123,GO:0150062,GO:0030900,GO:0007229,GO:0061756,GO:0007159,GO:0002523,GO:0014005,GO:0001774,GO:0045963,GO:0001781,GO:0030593,GO:0006909,GO:0006911,GO:…	cell surface|external side of plasma membrane|extracellular space|integral component of membrane|integrin alphaM-beta2 complex|nucleus|plasma membrane|plasma membrane raft|cargo receptor activity|complement component C3b binding|heat shock protein binding|heparan sulfate proteoglycan binding|heparin binding|metal ion binding|opsonin binding|protein-containing complex binding|activated T cell prol…	mmu04015,mmu04514,mmu04145,mmu04810,mmu04640,mmu04610,mmu04613,mmu04670,mmu05202,mmu05221,mmu05133,mmu05134,mmu05150,mmu05152,mmu05146,mmu05140	Rap1 signaling pathway|Cell adhesion molecules|Phagosome|Regulation of actin cytoskeleton|Hematopoietic cell lineage|Complement and coagulation cascades|Neutrophil extracellular trap formation|Leukocyte transendothelial migration|Transcriptional misregulation in cancer|Acute myeloid leukemia|Pertussis|Legionellosis|Staphylococcus aureus infection|Tuberculosis|Amoebiasis|Leishmaniasis	KOG3637	[W]	Vitronectin receptor, alpha subunit	Extracellular structures	KOG3637	M	integrin-mediated signaling pathway	Cell wall/membrane/envelope biogenesis	PF00092	VWA	von Willebrand factor type A domain
P06151	L-lactate dehydrogenase A chain OS=Mus musculus OX=10090 GN=Ldha PE=1 SV=3	34	12	27	11	332	36.5	7.74	84.6	129.8	109.9	111.3	116.9	117.7	124	104	100.6	102.8	84.9	88.3	88.4	75.2	73.9	72.4	Ldha	16828	L-lactate dehydrogenase A chain	GO:0005829,GO:0005739,GO:0035686,GO:0042802,GO:0004459,GO:0004457,GO:0031668,GO:0019661,GO:0019244	cytosol|mitochondrion|sperm fibrous sheath|identical protein binding|L-lactate dehydrogenase activity|lactate dehydrogenase activity|cellular response to extracellular stimulus|glucose catabolic process to lactate via pyruvate|lactate biosynthetic process from pyruvate	mmu00010,mmu00620,mmu00640,mmu00270,mmu04066,mmu04922,mmu05230	Glycolysis / Gluconeogenesis|Pyruvate metabolism|Propanoate metabolism|Cysteine and methionine metabolism|HIF-1 signaling pathway|Glucagon signaling pathway|Central carbon metabolism in cancer	KOG1495	[C]	Lactate dehydrogenase	Energy production and conversion	KOG1495	C	belongs to the LDH MDH superfamily	Energy production and conversion	PF00056	Ldh_1_N	lactate/malate dehydrogenase, NAD binding domain
P06240	Proto-oncogene tyrosine-protein kinase LCK OS=Mus musculus OX=10090 GN=Lck PE=1 SV=4	4	2	2	1	509	57.9	5.25	0	88	133.9	92	88.6	83.7	118.3	99.1	102.5	75.5	114.8	128.5	92.7	110.6	97.2	74.6	Lck	16818	Proto-oncogene tyrosine-protein kinase LCK	GO:0005911,GO:0005829,GO:0030139,GO:0031234,GO:0098978,GO:0001772,GO:0045121,GO:0000242,GO:0005886,GO:0099091,GO:0003823,GO:0005524,GO:0051117,GO:0042609,GO:0042610,GO:0042802,GO:0004715,GO:0043548,GO:0016004,GO:0043274,GO:0001784,GO:1990405,GO:0008022,GO:0019901,GO:0019903,GO:0004722,GO:0004713,GO:0044877,GO:0042169,GO:0005102,GO:0042608,GO:0004714,GO:0006919,GO:0050853,GO:0030154,GO:0007166,GO:…	cell-cell junction|cytosol|endocytic vesicle|extrinsic component of cytoplasmic side of plasma membrane|glutamatergic synapse|immunological synapse|membrane raft|pericentriolar material|plasma membrane|postsynaptic specialization, intracellular component|antigen binding|ATP binding|ATPase binding|CD4 receptor binding|CD8 receptor binding|identical protein binding|non-membrane spanning protein tyr…	mmu04064,mmu04650,mmu04660,mmu04658,mmu04659,mmu04380,mmu05235,mmu05166,mmu05135,mmu05340	NF-kappa B signaling pathway|Natural killer cell mediated cytotoxicity|T cell receptor signaling pathway|Th1 and Th2 cell differentiation|Th17 cell differentiation|Osteoclast differentiation|PD-L1 expression and PD-1 checkpoint pathway in cancer|Human T-cell leukemia virus 1 infection|Yersinia infection|Primary immunodeficiency	KOG0197	[T]	Tyrosine kinases	Signal transduction mechanisms	KOG0197	K	peptidyl-tyrosine autophosphorylation	Transcription	PF00017	SH2	SH2 domain
P06327	Ig heavy chain V region VH558 A1/A4 OS=Mus musculus OX=10090 GN=Gm5629 PE=2 SV=1	38	4	8	4	117	13	9.1	20.9	73.2	87.8	88.5	83.9	107.5	89.1	105.8	99.8	107.7	95.9	100.4	99.2	124.5	116.5	120.1	Gm5629	621968	Ig heavy chain V region VH558 A1/A4	GO:0009897,GO:0042571,GO:0003823,GO:0034987,GO:0050853,GO:0006958,GO:0042742,GO:0045087,GO:0006911,GO:0006910,GO:0050871	external side of plasma membrane|immunoglobulin complex, circulating|antigen binding|immunoglobulin receptor binding|B cell receptor signaling pathway|complement activation, classical pathway|defense response to bacterium|innate immune response|phagocytosis, engulfment|phagocytosis, recognition|positive regulation of B cell activation											PF07686	V-set	Immunoglobulin V-set domain
P06328	Ig heavy chain V region 1-72 OS=Mus musculus OX=10090 GN=Ighv1-72 PE=1 SV=2	34	2	4	2	117	12.9	9.29	12.3	85.9	99.6	80.9	125.3	150	105.4	134.2	114.4	136.1	94.5	94.7	107.6	53.1	60.6	57.7	Ighv1-72	621968	Ig heavy chain V region 1-72	GO:0009897,GO:0005576,GO:0042571,GO:0003823,GO:0034987,GO:0050853,GO:0006958,GO:0042742,GO:0045087,GO:0006911,GO:0006910,GO:0050871	external side of plasma membrane|extracellular region|immunoglobulin complex, circulating|antigen binding|immunoglobulin receptor binding|B cell receptor signaling pathway|complement activation, classical pathway|defense response to bacterium|innate immune response|phagocytosis, engulfment|phagocytosis, recognition|positive regulation of B cell activation											PF07686	V-set	Immunoglobulin V-set domain
P06329	Ig heavy chain V region AC38 15.3 OS=Mus musculus OX=10090 PE=1 SV=1	8	2	3	1	120	13.3	7.12	7.5																	621968	Ig heavy chain V region AC38 15.3	GO:0009897,GO:0042571,GO:0003823,GO:0034987,GO:0050853,GO:0006958,GO:0042742,GO:0045087,GO:0006911,GO:0006910,GO:0050871	external side of plasma membrane|immunoglobulin complex, circulating|antigen binding|immunoglobulin receptor binding|B cell receptor signaling pathway|complement activation, classical pathway|defense response to bacterium|innate immune response|phagocytosis, engulfment|phagocytosis, recognition|positive regulation of B cell activation											PF07686	V-set	Immunoglobulin V-set domain
P06330	Ig heavy chain V region AC38 205.12 OS=Mus musculus OX=10090 PE=1 SV=1	74	7	34	3	118	12.9	7.11	99.67	95.6	113.1	105.4	98.9	126.9	105.1	120.4	113.2	120.2	87	94.3	92.5	75.7	74	77.8		621968	Ig heavy chain V region AC38 205.12	GO:0009897,GO:0042571,GO:0003823,GO:0034987,GO:0050853,GO:0006958,GO:0042742,GO:0045087,GO:0006911,GO:0006910,GO:0050871	external side of plasma membrane|immunoglobulin complex, circulating|antigen binding|immunoglobulin receptor binding|B cell receptor signaling pathway|complement activation, classical pathway|defense response to bacterium|innate immune response|phagocytosis, engulfment|phagocytosis, recognition|positive regulation of B cell activation											PF07686	V-set	Immunoglobulin V-set domain
P06683	Complement component C9 OS=Mus musculus OX=10090 GN=C9 PE=1 SV=2	59	29	90	29	548	62	5.78	267.09	176.3	179.5	174.8	71.9	82.1	85.9	113.3	131.4	117.8	85.3	88.7	84.7	36.6	35.5	36.2	C9	12279	Complement component C9	GO:0005615,GO:0005579,GO:0005886,GO:0007596,GO:0001906,GO:0006957,GO:0006958,GO:0019835,GO:0051260	extracellular space|membrane attack complex|plasma membrane|blood coagulation|cell killing|complement activation, alternative pathway|complement activation, classical pathway|cytolysis|protein homooligomerization	mmu04610,mmu05171,mmu05146,mmu05322,mmu05020	Complement and coagulation cascades|Coronavirus disease - COVID-19|Amoebiasis|Systemic lupus erythematosus|Prion disease					ENOG502QWHM	O	complement activation, alternative pathway	Posttranslational modification, protein turnover, chaperones	PF00057	Ldl_recept_a	Low-density lipoprotein receptor domain class A
P06684	Complement C5 OS=Mus musculus OX=10090 GN=C5 PE=1 SV=2	50	79	291	79	1680	188.8	6.81	893.49	77.2	113.5	101.7	109.4	114.9	99	132	144.3	122.7	98.1	96.4	97.9	65.3	63.3	64.2	C5	15139	Complement C5	GO:0005615,GO:0005579,GO:0004866,GO:0006957,GO:0006958,GO:0019835,GO:0001701,GO:0006954,GO:0010760,GO:0045766,GO:0032722,GO:0010575	extracellular space|membrane attack complex|endopeptidase inhibitor activity|complement activation, alternative pathway|complement activation, classical pathway|cytolysis|in utero embryonic development|inflammatory response|negative regulation of macrophage chemotaxis|positive regulation of angiogenesis|positive regulation of chemokine production|positive regulation of vascular endothelial growth…	mmu04080,mmu04610,mmu04613,mmu05171,mmu05168,mmu05133,mmu05150,mmu05322,mmu05020,mmu04936	Neuroactive ligand-receptor interaction|Complement and coagulation cascades|Neutrophil extracellular trap formation|Coronavirus disease - COVID-19|Herpes simplex virus 1 infection|Pertussis|Staphylococcus aureus infection|Systemic lupus erythematosus|Prion disease|Alcoholic liver disease	KOG1366	[O]	Alpha-macroglobulin	Posttranslational modification, protein turnover, chaperones	KOG1366	J	endopeptidase inhibitor activity	Translation, ribosomal structure and biogenesis	PF00207	A2M	Alpha-2-macroglobulin family
P06728	Apolipoprotein A-IV OS=Mus musculus OX=10090 GN=Apoa4 PE=1 SV=3	79	31	206	31	395	45	5.47	630.09	145.7	122.9	131.2	110.9	110.9	111.3	92.2	85.2	94.2	76.4	85.6	76.5	87.5	83.1	86.4	Apoa4	11808	Apolipoprotein A-IV	GO:0009986,GO:0042627,GO:0005829,GO:0005576,GO:0005615,GO:0034364,GO:0045202,GO:0034361,GO:0016209,GO:0015485,GO:0120020,GO:0005507,GO:0042802,GO:0008289,GO:0031210,GO:0060228,GO:0005543,GO:0042803,GO:0006695,GO:0033344,GO:0042632,GO:0008203,GO:0034380,GO:0042744,GO:0002227,GO:0007159,GO:0016042,GO:0055088,GO:0006869,GO:0042157,GO:0034445,GO:0046470,GO:0033700,GO:0010873,GO:0045723,GO:0046889,GO:…	cell surface|chylomicron|cytosol|extracellular region|extracellular space|high-density lipoprotein particle|synapse|very-low-density lipoprotein particle|antioxidant activity|cholesterol binding|cholesterol transfer activity|copper ion binding|identical protein binding|lipid binding|phosphatidylcholine binding|phosphatidylcholine-sterol O-acyltransferase activator activity|phospholipid binding|pr…	mmu04975,mmu04979,mmu04977,mmu05417	Fat digestion and absorption|Cholesterol metabolism|Vitamin digestion and absorption|Lipid and atherosclerosis					ENOG502QSC5	M	regulation of plasma lipoprotein oxidation	Cell wall/membrane/envelope biogenesis	PF01442	Apolipoprotein	Apolipoprotein A1/A4/E domain
P06745	Glucose-6-phosphate isomerase OS=Mus musculus OX=10090 GN=Gpi PE=1 SV=4	12	7	7	7	558	62.7	8.13	11.7	127.2	99.2	107.6	119	115.6	104.6	128.3	109.4	125.2	89	107.7	90.4	52.2	53.3	71.2	Gpi	14751	Glucose-6-phosphate isomerase	GO:0060170,GO:0005737,GO:0005829,GO:0005615,GO:0043209,GO:0043005,GO:0005654,GO:0005886,GO:0005125,GO:0004347,GO:0008083,GO:0048029,GO:0031625,GO:0061621,GO:0005975,GO:0034101,GO:0006094,GO:0051156,GO:0042593,GO:0006096,GO:0061620,GO:0001701,GO:0007611,GO:0001707,GO:0043154,GO:0043524,GO:0010595,GO:0002639,GO:0046686,GO:0032355,GO:0035902,GO:0043278,GO:0035994,GO:0032570,GO:0033574	ciliary membrane|cytoplasm|cytosol|extracellular space|myelin sheath|neuron projection|nucleoplasm|plasma membrane|cytokine activity|glucose-6-phosphate isomerase activity|growth factor activity|monosaccharide binding|ubiquitin protein ligase binding|canonical glycolysis|carbohydrate metabolic process|erythrocyte homeostasis|gluconeogenesis|glucose 6-phosphate metabolic process|glucose homeostasi…	mmu00010,mmu00030,mmu00500,mmu00520	Glycolysis / Gluconeogenesis|Pentose phosphate pathway|Starch and sucrose metabolism|Amino sugar and nucleotide sugar metabolism	KOG2446	[G]	Glucose-6-phosphate isomerase	Carbohydrate transport and metabolism	KOG2446	G	glucose-6-phosphate isomerase activity	Carbohydrate transport and metabolism	PF00342	PGI	Phosphoglucose isomerase
P06797	Procathepsin L OS=Mus musculus OX=10090 GN=Ctsl PE=1 SV=2	3	1	1	1	334	37.5	6.83	3.55	148.5	145.4	144.3	94.9	111.2	113.7	109.7	83.4	109.5	82.8	82.6	85.4	65.1	56.3	67	Ctsl	13039	Procathepsin L	GO:0016324,GO:0042583,GO:0062023,GO:0005737,GO:0031410,GO:0009897,GO:0005615,GO:0005764,GO:0005902,GO:0043005,GO:0005730,GO:0005634,GO:0043204,GO:0005773,GO:0004177,GO:0016807,GO:0004197,GO:0004175,GO:0042393,GO:0030984,GO:0042277,GO:0044877,GO:0048002,GO:0048102,GO:0043373,GO:0007154,GO:0009267,GO:0030574,GO:0046697,GO:0060309,GO:0034230,GO:0031069,GO:0006955,GO:0008584,GO:0010259,GO:0010839,GO:…	apical plasma membrane|chromaffin granule|collagen-containing extracellular matrix|cytoplasm|cytoplasmic vesicle|external side of plasma membrane|extracellular space|lysosome|microvillus|neuron projection|nucleolus|nucleus|perikaryon|vacuole|aminopeptidase activity|cysteine-type carboxypeptidase activity|cysteine-type endopeptidase activity|endopeptidase activity|histone binding|kininogen binding…	mmu04145,mmu04142,mmu04140,mmu04210,mmu04612,mmu05205,mmu05323,mmu05418	Phagosome|Lysosome|Autophagy - animal|Apoptosis|Antigen processing and presentation|Proteoglycans in cancer|Rheumatoid arthritis|Fluid shear stress and atherosclerosis	KOG1543	[O]	Cysteine proteinase Cathepsin L	Posttranslational modification, protein turnover, chaperones	KOG1543	O	cysteine-type peptidase activity	Posttranslational modification, protein turnover, chaperones	PF00112	Peptidase_C1	Papain family cysteine protease
P06800	Receptor-type tyrosine-protein phosphatase C OS=Mus musculus OX=10090 GN=Ptprc PE=1 SV=4	2	3	3	3	1293	144.7	5.94	9.02	196.5	70.8	133.4	88.6	74.6	174.9	100.8	73	165.8	66	70.6	82.5	65.8	53.9	82.7	Ptprc	19264	Receptor-type tyrosine-protein phosphatase C	GO:0032059,GO:0071944,GO:0009986,GO:0009898,GO:0009897,GO:0005925,GO:0016021,GO:0005887,GO:0098857,GO:0045121,GO:0005886,GO:0030506,GO:0043395,GO:0008201,GO:0019901,GO:0004725,GO:0005102,GO:0030507,GO:0000187,GO:0030183,GO:0042100,GO:0050853,GO:0048539,GO:0035584,GO:0044770,GO:0031668,GO:0051607,GO:0016311,GO:0002244,GO:0034113,GO:0007159,GO:0001779,GO:0006933,GO:0001960,GO:0070373,GO:0032703,GO:…	bleb|cell periphery|cell surface|cytoplasmic side of plasma membrane|external side of plasma membrane|focal adhesion|integral component of membrane|integral component of plasma membrane|membrane microdomain|membrane raft|plasma membrane|ankyrin binding|heparan sulfate proteoglycan binding|heparin binding|protein kinase binding|protein tyrosine phosphatase activity|signaling receptor binding|spect…	mmu04514,mmu04660,mmu04666,mmu05132,mmu05340	Cell adhesion molecules|T cell receptor signaling pathway|Fc gamma R-mediated phagocytosis|Salmonella infection|Primary immunodeficiency	KOG4228	[T]	Protein tyrosine phosphatase	Signal transduction mechanisms	KOG4228	T	protein tyrosine phosphatase activity	Signal transduction mechanisms	PF00102	Y_phosphatase	Protein-tyrosine phosphatase
P06801	NADP-dependent malic enzyme OS=Mus musculus OX=10090 GN=Me1 PE=1 SV=2	2	1	1	1	572	63.9	7.44	0																Me1	17436	NADP-dependent malic enzyme	GO:0005829,GO:0005739,GO:0042802,GO:0004471,GO:0004473,GO:0004470,GO:0030145,GO:0051287,GO:0050661,GO:0008948,GO:0006108,GO:0006090,GO:1902031,GO:0009725	cytosol|mitochondrion|identical protein binding|malate dehydrogenase (decarboxylating) (NAD+) activity|malate dehydrogenase (decarboxylating) (NADP+) activity|malic enzyme activity|manganese ion binding|NAD binding|NADP binding|oxaloacetate decarboxylase activity|malate metabolic process|pyruvate metabolic process|regulation of NADP metabolic process|response to hormone	mmu00620,mmu03320	Pyruvate metabolism|PPAR signaling pathway	KOG1257	[C]	NADP+-dependent malic enzyme	Energy production and conversion	KOG1257	C	malate dehydrogenase (decarboxylating) (NAD+) activity	Energy production and conversion	PF00390	malic	Malic enzyme, N-terminal domain
P06909	Complement factor H OS=Mus musculus OX=10090 GN=Cfh PE=1 SV=2	67	67	335	67	1234	139	6.99	1118.3	70.1	82.8	80.2	96.4	102.2	87.4	128.1	113.7	114.4	116.8	138.5	115.5	83.1	87.4	83.5	Cfh	12628	Complement factor H	GO:0030424,GO:0005737,GO:0009897,GO:0005576,GO:0005615,GO:0005739,GO:0043025,GO:0005634,GO:0005886,GO:0001851,GO:0043395,GO:0008201,GO:0042802,GO:0001905,GO:0001525,GO:0046034,GO:0006956,GO:0006957,GO:0008340,GO:0010467,GO:0032835,GO:0006955,GO:0006954,GO:0001822,GO:0032042,GO:0140053,GO:0007005,GO:0070487,GO:0050905,GO:0051640,GO:0046530,GO:0070527,GO:0030449,GO:1903659,GO:0034097,GO:0002021,GO:…	axon|cytoplasm|external side of plasma membrane|extracellular region|extracellular space|mitochondrion|neuronal cell body|nucleus|plasma membrane|complement component C3b binding|heparan sulfate proteoglycan binding|heparin binding|identical protein binding|activation of membrane attack complex|angiogenesis|ATP metabolic process|complement activation|complement activation, alternative pathway|det…	mmu04610,mmu05150	Complement and coagulation cascades|Staphylococcus aureus infection					ENOG502QVSB	S	complement activation, alternative pathway	Function unknown	PF00084	Sushi	Sushi repeat (SCR repeat)
P07146	Anionic trypsin-2 OS=Mus musculus OX=10090 GN=Prss2 PE=1 SV=1	3	1	1	1	246	26.2	4.63	2.19	92.2	90.2	99.1	92.4	98.3	63.9	73.4	92.2	65.7	144.8	127.5	172.6	99.4	98.4	89.7	Prss2	22072	Anionic trypsin-2	GO:0062023,GO:0005576,GO:0005615,GO:0005509,GO:0004252,GO:0030574,GO:0007586,GO:0006508,GO:0031000,GO:0035094,GO:0007584	collagen-containing extracellular matrix|extracellular region|extracellular space|calcium ion binding|serine-type endopeptidase activity|collagen catabolic process|digestion|proteolysis|response to caffeine|response to nicotine|response to nutrient	mmu04080,mmu04972,mmu04974,mmu05164	Neuroactive ligand-receptor interaction|Pancreatic secretion|Protein digestion and absorption|Influenza A	KOG3627	[E]	Trypsin	Amino acid transport and metabolism	KOG3627	O	serine-type endopeptidase activity	Posttranslational modification, protein turnover, chaperones	PF00089	Trypsin	Trypsin
P07309	Transthyretin OS=Mus musculus OX=10090 GN=Ttr PE=1 SV=1	71	10	60	10	147	15.8	6.16	166.48	176	145.1	127.8	203.1	162.8	176	99.1	88	101.9	48.7	52.4	43.1	25.1	22.6	28.1	Ttr	22139	Transthyretin	GO:0005615,GO:0032991,GO:0005179,GO:0042562,GO:0042802,GO:0044877,GO:0070324,GO:0006144,GO:0042572,GO:0070327	extracellular space|protein-containing complex|hormone activity|hormone binding|identical protein binding|protein-containing complex binding|thyroid hormone binding|purine nucleobase metabolic process|retinol metabolic process|thyroid hormone transport	mmu04918	Thyroid hormone synthesis	KOG3006	[I]	Transthyretin and related proteins	Lipid transport and metabolism	KOG3006	A	thyroid hormone binding	RNA processing and modification	PF00576	Transthyretin	HIUase/Transthyretin family
P07310	Creatine kinase M-type OS=Mus musculus OX=10090 GN=Ckm PE=1 SV=1	32	10	14	9	381	43	7.06	40.01	136.7	138.5	149.2	118.3	123.3	120.2	101.1	82.9	102.2	74.2	84.3	84.4	63.8	58.2	62.8	Ckm	12715	Creatine kinase M-type	GO:0005737,GO:0005615,GO:0005524,GO:0004111,GO:0016301,GO:0046314,GO:0006603,GO:0009408	cytoplasm|extracellular space|ATP binding|creatine kinase activity|kinase activity|phosphocreatine biosynthetic process|phosphocreatine metabolic process|response to heat	mmu00330	Arginine and proline metabolism	KOG3581	[C]	Creatine kinases	Energy production and conversion	KOG3581	E	creatine kinase activity	Amino acid transport and metabolism	PF00217	ATP-gua_Ptrans	ATP:guanido phosphotransferase, C-terminal catalytic domain
P07356	Annexin A2 OS=Mus musculus OX=10090 GN=Anxa2 PE=1 SV=2	13	4	4	4	339	38.7	7.69	10.02	146.9	98.7	125.3	93	85	136.8	95.7	111.1	113.8	75.5	80	114.7	70.9	82.6	69.9	Anxa2	12306	Annexin A2	GO:1990665,GO:0005604,GO:0016323,GO:0005938,GO:0009986,GO:0062023,GO:0005737,GO:0005829,GO:0005769,GO:0005768,GO:0070062,GO:0005615,GO:0019897,GO:0031902,GO:0005811,GO:0005765,GO:0044354,GO:0042470,GO:0016020,GO:0045121,GO:0030496,GO:0035749,GO:0005634,GO:1990667,GO:0048471,GO:0005886,GO:0032991,GO:0001726,GO:0042383,GO:0043220,GO:0031982,GO:0044730,GO:0005262,GO:0005509,GO:0005544,GO:0048306,GO:…	AnxA2-p11 complex|basement membrane|basolateral plasma membrane|cell cortex|cell surface|collagen-containing extracellular matrix|cytoplasm|cytosol|early endosome|endosome|extracellular exosome|extracellular space|extrinsic component of plasma membrane|late endosome membrane|lipid droplet|lysosomal membrane|macropinosome|melanosome|membrane|membrane raft|midbody|myelin sheath adaxonal region|nucl…	mmu05132	Salmonella infection	KOG0819	[U]	Annexin	Intracellular trafficking, secretion, and vesicular transport	KOG0819	S	calcium-dependent phospholipid binding	Function unknown	PF00191	Annexin	Annexin
P07361	Alpha-1-acid glycoprotein 2 OS=Mus musculus OX=10090 GN=Orm2 PE=1 SV=1	39	10	61	8	207	23.8	5.45	174.42	37.1	37	30.1	66	76.1	55.8	94.4	77	87.6	199.6	221	216.4	99	106.7	96.2	Orm2	18406	Alpha-1-acid glycoprotein 2	GO:0005615,GO:0006953,GO:0002682	extracellular space|acute-phase response|regulation of immune system process							ENOG502S0Q2	S	acute-phase response	Function unknown	PF00061	Lipocalin	Lipocalin / cytosolic fatty-acid binding protein family
P07724	Albumin OS=Mus musculus OX=10090 GN=Alb PE=1 SV=3	93	88	2622	88	608	68.6	6.07	7676.62	164.2	150.1	149.8	135.6	140.1	152.7	106.2	79	117.8	56.3	67.3	53.2	40.9	41.7	45.1	Alb	11657	Albumin	GO:0005604,GO:0005737,GO:0005783,GO:0070062,GO:0005576,GO:0005615,GO:0005794,GO:0043209,GO:0032991,GO:0051087,GO:0003677,GO:1903981,GO:0019899,GO:0140272,GO:0005504,GO:0042802,GO:0072341,GO:0019825,GO:0030170,GO:0015643,GO:0008270,GO:0009267,GO:0051659,GO:0043066,GO:0046010	basement membrane|cytoplasm|endoplasmic reticulum|extracellular exosome|extracellular region|extracellular space|Golgi apparatus|myelin sheath|protein-containing complex|chaperone binding|DNA binding|enterobactin binding|enzyme binding|exogenous protein binding|fatty acid binding|identical protein binding|modified amino acid binding|oxygen binding|pyridoxal phosphate binding|toxic substance bindi…	mmu04918	Thyroid hormone synthesis					ENOG502R7EA	O	cytolysis by symbiont of host cells	Posttranslational modification, protein turnover, chaperones	PF00273	Serum_albumin	Serum albumin family
P07743	BPI fold-containing family A member 2 OS=Mus musculus OX=10090 GN=Bpifa2 PE=1 SV=1	27	4	4	4	235	24.7	5.01	11.25	148.7	215.2	189.1	68.3	84.1	70.2	110.3	87	123	81.1	102.1	73.8	42.5	48.8	55.6	Bpifa2	19194	BPI fold-containing family A member 2	GO:0005576,GO:0005615,GO:0030141,GO:0001530,GO:0042742	extracellular region|extracellular space|secretory granule|lipopolysaccharide binding|defense response to bacterium							ENOG502TE6F	S	lipid binding	Function unknown	PF01273	LBP_BPI_CETP	LBP / BPI / CETP family, N-terminal domain
P07758	Alpha-1-antitrypsin 1-1 OS=Mus musculus OX=10090 GN=Serpina1a PE=1 SV=4	58	23	382	3	413	46	5.72	1237.74	164.6	126.2	131.6	97.4	108.7	98.6	91.2	86.4	99.2	89.7	91.8	92.8	73.2	73.9	74.7	Serpina1a	20700	Alpha-1-antitrypsin 1-1	GO:0062023,GO:0005783,GO:0005576,GO:0005615,GO:0005794,GO:0043231,GO:0004866,GO:0042802,GO:0002020,GO:0004867,GO:0006953,GO:0010951,GO:0006487,GO:0034097,GO:0043434	collagen-containing extracellular matrix|endoplasmic reticulum|extracellular region|extracellular space|Golgi apparatus|intracellular membrane-bounded organelle|endopeptidase inhibitor activity|identical protein binding|protease binding|serine-type endopeptidase inhibitor activity|acute-phase response|negative regulation of endopeptidase activity|protein N-linked glycosylation|response to cytokin…	mmu04610	Complement and coagulation cascades	KOG2392	[V]	Serpin	Defense mechanisms	KOG2392	O	serine-type endopeptidase inhibitor activity	Posttranslational modification, protein turnover, chaperones	PF00079	Serpin	Serpin (serine protease inhibitor)
P07759	Serine protease inhibitor A3K OS=Mus musculus OX=10090 GN=Serpina3k PE=1 SV=2	54	26	469	17	418	46.9	5.16	1677.56	182.3	148.6	147.2	104.2	98.8	115.9	86.4	88.1	92.1	82.5	82.2	78.6	62.5	63.8	66.8	Serpina3k	20714	Serine protease inhibitor A3K	GO:0062023,GO:0005615,GO:0004867,GO:0010951,GO:0034097,GO:0043434	collagen-containing extracellular matrix|extracellular space|serine-type endopeptidase inhibitor activity|negative regulation of endopeptidase activity|response to cytokine|response to peptide hormone			KOG2392	[V]	Serpin	Defense mechanisms	KOG2392	O	serine-type endopeptidase inhibitor activity	Posttranslational modification, protein turnover, chaperones	PF00079	Serpin	Serpin (serine protease inhibitor)
P07901	Heat shock protein HSP 90-alpha OS=Mus musculus OX=10090 GN=Hsp90aa1 PE=1 SV=4	19	11	13	5	733	84.7	5.01	32.17	132.8	111.2	119.1	104.3	106	105.2	105.3	104.8	120.2	82.5	102.1	93.9	75.6	73.1	63.9	Hsp90aa1	15519	Heat shock protein HSP 90-alpha	GO:0016324,GO:0044295,GO:0016323,GO:0031526,GO:0009986,GO:0062023,GO:0005737,GO:0005829,GO:0044294,GO:0042470,GO:0005739,GO:0043209,GO:0043005,GO:0043025,GO:0005634,GO:0048471,GO:0005886,GO:0032991,GO:0036126,GO:0097226,GO:0097524,GO:0005524,GO:0140603,GO:0002135,GO:0032564,GO:0097718,GO:0070182,GO:0005525,GO:0051020,GO:0042826,GO:0042802,GO:0003729,GO:0030235,GO:0044183,GO:0042803,GO:0019903,GO:…	apical plasma membrane|axonal growth cone|basolateral plasma membrane|brush border membrane|cell surface|collagen-containing extracellular matrix|cytoplasm|cytosol|dendritic growth cone|melanosome|mitochondrion|myelin sheath|neuron projection|neuronal cell body|nucleus|perinuclear region of cytoplasm|plasma membrane|protein-containing complex|sperm flagellum|sperm mitochondrial sheath|sperm plasm…	mmu04141,mmu04151,mmu04217,mmu04621,mmu04612,mmu04659,mmu04657,mmu04915,mmu04914,mmu05200,mmu05207,mmu05215,mmu05132,mmu05417,mmu05418	Protein processing in endoplasmic reticulum|PI3K-Akt signaling pathway|Necroptosis|NOD-like receptor signaling pathway|Antigen processing and presentation|Th17 cell differentiation|IL-17 signaling pathway|Estrogen signaling pathway|Progesterone-mediated oocyte maturation|Pathways in cancer|Chemical carcinogenesis - receptor activation|Prostate cancer|Salmonella infection|Lipid and atherosclerosis…	KOG0019	[O]	Molecular chaperone (HSP90 family)	Posttranslational modification, protein turnover, chaperones	KOG0019	O	unfolded protein binding	Posttranslational modification, protein turnover, chaperones	PF00183	HSP90	Hsp90 protein
P08032	Spectrin alpha chain, erythrocytic 1 OS=Mus musculus OX=10090 GN=Spta1 PE=1 SV=3	2	4	4	3	2415	279.7	5.03	9.8	143.4	97.2	104.2	80.6	90.2	146.6	87.2	100.6	78.7	67.6	100.4	99.1	106.8	96.5	101	Spta1	20739	Spectrin alpha chain, erythrocytic 1	GO:0030424,GO:0030863,GO:0032437,GO:0009898,GO:0016020,GO:0008091,GO:0014731,GO:0003779,GO:0005509,GO:0030036,GO:0051693,GO:0030097,GO:0002260,GO:0007009,GO:0006779,GO:0032092,GO:0042102,GO:0008360	axon|cortical cytoskeleton|cuticular plate|cytoplasmic side of plasma membrane|membrane|spectrin|spectrin-associated cytoskeleton|actin binding|calcium ion binding|actin cytoskeleton organization|actin filament capping|hemopoiesis|lymphocyte homeostasis|plasma membrane organization|porphyrin-containing compound biosynthetic process|positive regulation of protein binding|positive regulation of T c…	mmu04210	Apoptosis	KOG0040	[Z]	Ca2+-binding actin-bundling protein (spectrin), alpha chain (EF-Hand protein superfamily)	Cytoskeleton	KOG0040	Z	Spectrin alpha	Cytoskeleton	PF00018	SH3_1	SH3 domain
P08071	Lactotransferrin OS=Mus musculus OX=10090 GN=Ltf PE=1 SV=4	36	21	30	20	707	77.8	8.53	72.15	94.2	91.1	90.6	91.9	105.3	90.2	125.6	108	128.9	89	117.8	111.2	86.7	86.2	83.4	Ltf	17002	Lactotransferrin	GO:0009986,GO:0005737,GO:0005769,GO:0005615,GO:0005886,GO:0032991,GO:0055037,GO:0030141,GO:0042581,GO:0004869,GO:0008201,GO:0005506,GO:0001530,GO:0008233,GO:0043539,GO:0004252,GO:0019731,GO:0019732,GO:0061844,GO:0060349,GO:0050829,GO:0050830,GO:0045087,GO:0002227,GO:0055072,GO:0006826,GO:0031640,GO:0051673,GO:0044793,GO:0043066,GO:0032780,GO:2000117,GO:0031665,GO:0045837,GO:2001205,GO:1900229,GO:…	cell surface|cytoplasm|early endosome|extracellular space|plasma membrane|protein-containing complex|recycling endosome|secretory granule|specific granule|cysteine-type endopeptidase inhibitor activity|heparin binding|iron ion binding|lipopolysaccharide binding|peptidase activity|protein serine/threonine kinase activator activity|serine-type endopeptidase activity|antibacterial humoral response|a…							ENOG502QSZB	P	negative regulation of tumor necrosis factor (ligand) superfamily member 11 production	Inorganic ion transport and metabolism	PF00405	Transferrin	Transferrin
P08103	Tyrosine-protein kinase HCK OS=Mus musculus OX=10090 GN=Hck PE=1 SV=4	5	3	6	1	524	59.1	7.24	10.84	193.2	98.2	129.3	94.9	75.1	115.2	86.5	94.9	84.3	77.1	99.3	99.5	84	86.7	81.9	Hck	15162	Tyrosine-protein kinase HCK	GO:0005901,GO:0042995,GO:0005856,GO:0005829,GO:0031234,GO:0005925,GO:0005794,GO:0043231,GO:0005764,GO:0005634,GO:0005886,GO:0030133,GO:0005524,GO:0004715,GO:0001784,GO:0004713,GO:0005102,GO:0004714,GO:0030154,GO:0050830,GO:0006887,GO:0006954,GO:0045087,GO:0043066,GO:0018108,GO:0006909,GO:2000251,GO:0008284,GO:0046777,GO:0008360,GO:0051090,GO:0050764,GO:0071801,GO:0007169	caveola|cell projection|cytoskeleton|cytosol|extrinsic component of cytoplasmic side of plasma membrane|focal adhesion|Golgi apparatus|intracellular membrane-bounded organelle|lysosome|nucleus|plasma membrane|transport vesicle|ATP binding|non-membrane spanning protein tyrosine kinase activity|phosphotyrosine residue binding|protein tyrosine kinase activity|signaling receptor binding|transmembrane…	mmu04666,mmu04062,mmu05167	Fc gamma R-mediated phagocytosis|Chemokine signaling pathway|Kaposi sarcoma-associated herpesvirus infection	KOG0197	[T]	Tyrosine kinases	Signal transduction mechanisms	KOG0197	K	peptidyl-tyrosine autophosphorylation	Transcription	PF00017	SH2	SH2 domain
P08113	Endoplasmin OS=Mus musculus OX=10090 GN=Hsp90b1 PE=1 SV=2	16	12	13	12	802	92.4	4.82	23.1	119.5	113.3	112.8	103.9	99.5	103.3	88.1	94.8	92.7	108	114.4	114	78.2	75.1	82.3	Hsp90b1	22027	Endoplasmin	GO:0005829,GO:0005783,GO:0034663,GO:0005788,GO:0005789,GO:0005576,GO:0042470,GO:0030496,GO:0048471,GO:0005886,GO:0032991,GO:0033018,GO:0005790,GO:0005524,GO:0050750,GO:0019903,GO:0003723,GO:0051082,GO:0031247,GO:0071318,GO:0043066,GO:0006457,GO:0043666,GO:0001666,GO:0030970,GO:0030433	cytosol|endoplasmic reticulum|endoplasmic reticulum chaperone complex|endoplasmic reticulum lumen|endoplasmic reticulum membrane|extracellular region|melanosome|midbody|perinuclear region of cytoplasm|plasma membrane|protein-containing complex|sarcoplasmic reticulum lumen|smooth endoplasmic reticulum|ATP binding|low-density lipoprotein particle receptor binding|protein phosphatase binding|RNA bin…	mmu04141,mmu04151,mmu04657,mmu04915,mmu04918,mmu05200,mmu05207,mmu05215,mmu05132,mmu05417,mmu05418	Protein processing in endoplasmic reticulum|PI3K-Akt signaling pathway|IL-17 signaling pathway|Estrogen signaling pathway|Thyroid hormone synthesis|Pathways in cancer|Chemical carcinogenesis - receptor activation|Prostate cancer|Salmonella infection|Lipid and atherosclerosis|Fluid shear stress and atherosclerosis	KOG0020	[O]	Endoplasmic reticulum glucose-regulated protein (GRP94/endoplasmin), HSP90 family	Posttranslational modification, protein turnover, chaperones	KOG0020	O	unfolded protein binding	Posttranslational modification, protein turnover, chaperones	PF00183	HSP90	Hsp90 protein
P08121	Collagen alpha-1(III) chain OS=Mus musculus OX=10090 GN=Col3a1 PE=1 SV=4	4	5	6	5	1464	138.9	6.52	16.3	66.7	83.9	78.5	238.5	175.7	216.3	80.1	85.2	80.2	64.9	65.1	65.1	67.4	65.8	66.5	Col3a1	12825	Collagen alpha-1(III) chain	GO:0005581,GO:0005586,GO:0062023,GO:0031012,GO:0005615,GO:0005201,GO:0005178,GO:0046872,GO:0048407,GO:0002020,GO:0046332,GO:0060414,GO:0001568,GO:0007160,GO:0071230,GO:0021987,GO:0030199,GO:0048565,GO:0030198,GO:0007507,GO:0007229,GO:0050777,GO:2001223,GO:0018149,GO:0035025,GO:0034097,GO:0009612,GO:0009314,GO:0001501,GO:0043588,GO:0097435,GO:0007179,GO:0042060	collagen trimer|collagen type III trimer|collagen-containing extracellular matrix|extracellular matrix|extracellular space|extracellular matrix structural constituent|integrin binding|metal ion binding|platelet-derived growth factor binding|protease binding|SMAD binding|aorta smooth muscle tissue morphogenesis|blood vessel development|cell-matrix adhesion|cellular response to amino acid stimulus|…	mmu04611,mmu04926,mmu04974,mmu05146,mmu05415,mmu04933	Platelet activation|Relaxin signaling pathway|Protein digestion and absorption|Amoebiasis|Diabetic cardiomyopathy|AGE-RAGE signaling pathway in diabetic complications	KOG3544	[W]	Collagens (type IV and type XIII), and related proteins	Extracellular structures	KOG3544	D	structural constituent of cuticle	Cell cycle control, cell division, chromosome partitioning	PF00093	VWC	von Willebrand factor type C domain
P08226	Apolipoprotein E OS=Mus musculus OX=10090 GN=Apoe PE=1 SV=2	67	23	123	23	311	35.8	5.68	317.16	138.9	85.7	86	108.7	100.1	100.6	98.4	105.2	99.1	114.3	123.8	117.4	74	74.6	73.2	Apoe	11816	Apolipoprotein E	GO:0009986,GO:0042627,GO:0005737,GO:0005829,GO:0030425,GO:0034365,GO:0005783,GO:0005768,GO:0031012,GO:0005576,GO:0005615,GO:0031232,GO:0098978,GO:0005794,GO:0034364,GO:0034363,GO:0005770,GO:1990777,GO:0034362,GO:0005764,GO:0043025,GO:0005635,GO:0005886,GO:0045202,GO:0043083,GO:0034361,GO:0001540,GO:0016209,GO:0120020,GO:0043395,GO:0008201,GO:0046848,GO:0042802,GO:0008289,GO:0005319,GO:0071813,GO:…	cell surface|chylomicron|cytoplasm|cytosol|dendrite|discoidal high-density lipoprotein particle|endoplasmic reticulum|endosome|extracellular matrix|extracellular region|extracellular space|extrinsic component of external side of plasma membrane|glutamatergic synapse|Golgi apparatus|high-density lipoprotein particle|intermediate-density lipoprotein particle|late endosome|lipoprotein particle|low-d…	mmu04979,mmu05010	Cholesterol metabolism|Alzheimer disease					ENOG502QVD6	O	very-low-density lipoprotein particle receptor binding	Posttranslational modification, protein turnover, chaperones	PF01442	Apolipoprotein	Apolipoprotein A1/A4/E domain
P08228	Superoxide dismutase [Cu-Zn] OS=Mus musculus OX=10090 GN=Sod1 PE=1 SV=2	37	6	8	6	154	15.9	6.51	23.49	144.6	89.4	110.8	82.6	86.9	92.5	64.2	54.7	70.3	60.5	72.7	63.8	165.1	152.5	189.3	Sod1	20655	Superoxide dismutase [Cu-Zn]	GO:1904115,GO:0005737,GO:0031410,GO:0005829,GO:0032839,GO:0031045,GO:0005576,GO:0005615,GO:0005764,GO:0005758,GO:0005739,GO:0043209,GO:0043005,GO:0043025,GO:0005654,GO:0005634,GO:0005777,GO:0005886,GO:0032991,GO:0030141,GO:0051087,GO:0005507,GO:0019899,GO:0042802,GO:0030346,GO:0031267,GO:0004784,GO:0008270,GO:0007568,GO:0008089,GO:0060088,GO:0007569,GO:0006879,GO:0071318,GO:0071276,GO:0035865,GO:…	axon cytoplasm|cytoplasm|cytoplasmic vesicle|cytosol|dendrite cytoplasm|dense core granule|extracellular region|extracellular space|lysosome|mitochondrial intermembrane space|mitochondrion|myelin sheath|neuron projection|neuronal cell body|nucleoplasm|nucleus|peroxisome|plasma membrane|protein-containing complex|secretory granule|chaperone binding|copper ion binding|enzyme binding|identical prote…	mmu04146,mmu04213,mmu05208,mmu05012,mmu05014,mmu05016,mmu05020,mmu05022	Peroxisome|Longevity regulating pathway - multiple species|Chemical carcinogenesis - reactive oxygen species|Parkinson disease|Amyotrophic lateral sclerosis|Huntington disease|Prion disease|Pathways of neurodegeneration - multiple diseases	KOG0441	[P]	Cu2+/Zn2+ superoxide dismutase SOD1	Inorganic ion transport and metabolism	KOG0441	P	oxidoreductase activity, acting on superoxide radicals as acceptor	Inorganic ion transport and metabolism	PF00080	Sod_Cu	Copper/zinc superoxide dismutase (SODC)
P08249	Malate dehydrogenase, mitochondrial OS=Mus musculus OX=10090 GN=Mdh2 PE=1 SV=3	9	2	2	2	338	35.6	8.68	3.42	132.7	130.6	109.1	106.4	106.5	136.8	99.6	99.9	98.1	95	95	82.8	73.2	67.9	66.4	Mdh2	17448	Malate dehydrogenase, mitochondrial	GO:0005737,GO:0016020,GO:0005743,GO:0005759,GO:0005739,GO:0043209,GO:0030060,GO:0046554,GO:0016615,GO:0042803,GO:0043621,GO:0009060,GO:0005975,GO:0006108,GO:0006734,GO:0006107,GO:0006099	cytoplasm|membrane|mitochondrial inner membrane|mitochondrial matrix|mitochondrion|myelin sheath|L-malate dehydrogenase activity|malate dehydrogenase (NADP+) activity|malate dehydrogenase activity|protein homodimerization activity|protein self-association|aerobic respiration|carbohydrate metabolic process|malate metabolic process|NADH metabolic process|oxaloacetate metabolic process|tricarboxylic…	mmu00020,mmu00620,mmu00630,mmu00270	Citrate cycle (TCA cycle)|Pyruvate metabolism|Glyoxylate and dicarboxylate metabolism|Cysteine and methionine metabolism	KOG1494	[C]	NAD-dependent malate dehydrogenase	Energy production and conversion	KOG1494	C	L-malate dehydrogenase activity	Energy production and conversion	PF00056	Ldh_1_N	lactate/malate dehydrogenase, NAD binding domain
P08607	C4b-binding protein OS=Mus musculus OX=10090 GN=C4bpa PE=1 SV=3	36	15	89	15	469	51.5	7.15	269.56	45.3	70.5	65	84	87.6	77.5	136.5	149.1	124.9	121.8	134	110.1	98.3	100.3	95	C4bpa	12269	C4b-binding protein	GO:0005615,GO:0006958,GO:0045087,GO:0045959	extracellular space|complement activation, classical pathway|innate immune response|negative regulation of complement activation, classical pathway	mmu04610,mmu05133	Complement and coagulation cascades|Pertussis					ENOG502SHRK	S	complement activation, classical pathway	Function unknown	PF00084	Sushi	Sushi repeat (SCR repeat)
P08730	Keratin, type I cytoskeletal 13 OS=Mus musculus OX=10090 GN=Krt13 PE=1 SV=2	11	8	19	2	437	47.7	4.86	44.06	98	91.5	162	78.9	71.1	142.4	54.1	83.1	94.1	74.3	96.3	102.2	85.3	148.1	118.6	Krt13	16663	Keratin, type I cytoskeletal 13	GO:0070062,GO:0045111,GO:0045095,GO:0005198,GO:0071300,GO:0007010,GO:0009314,GO:0043587	extracellular exosome|intermediate filament cytoskeleton|keratin filament|structural molecule activity|cellular response to retinoic acid|cytoskeleton organization|response to radiation|tongue morphogenesis	mmu04915,mmu05150	Estrogen signaling pathway|Staphylococcus aureus infection					ENOG502QTM6	S	structural molecule activity	Function unknown	PF00038	Filament	Intermediate filament protein
P08752	Guanine nucleotide-binding protein G(i) subunit alpha-2 OS=Mus musculus OX=10090 GN=Gnai2 PE=1 SV=5	13	3	4	3	355	40.5	5.45	12.76	135.6	90.5	103.8	85.7	74.5	115.2	71.3	98.6	83.8	116.5	68.6	88.6	114.7	107.5	145	Gnai2	14678	Guanine nucleotide-binding protein G(i) subunit alpha-2	GO:0044297,GO:0005813,GO:0005737,GO:0005829,GO:0030425,GO:0005834,GO:0016020,GO:0045121,GO:0030496,GO:0005654,GO:0005634,GO:0005886,GO:0045202,GO:0001664,GO:0031683,GO:0005525,GO:0003924,GO:0046872,GO:0007189,GO:0007193,GO:0007188,GO:0007049,GO:0051301,GO:0008283,GO:0007213,GO:0001973,GO:0007186,GO:0007214,GO:0140199,GO:2001234,GO:0045955,GO:1903614,GO:0050805,GO:0030335,GO:0008284,GO:0070374,GO:…	cell body|centrosome|cytoplasm|cytosol|dendrite|heterotrimeric G-protein complex|membrane|membrane raft|midbody|nucleoplasm|nucleus|plasma membrane|synapse|G protein-coupled receptor binding|G-protein beta/gamma-subunit complex binding|GTP binding|GTPase activity|metal ion binding|adenylate cyclase-activating G protein-coupled receptor signaling pathway|adenylate cyclase-inhibiting G protein-coup…	mmu04015,mmu04371,mmu04071,mmu04024,mmu04022,mmu04540,mmu04611,mmu04670,mmu04062,mmu04923,mmu04915,mmu04914,mmu04921,mmu04926,mmu04935,mmu04928,mmu04916,mmu04924,mmu04261,mmu04971,mmu04724,mmu04727,mmu04725,mmu04728,mmu04726,mmu04730,mmu04723,mmu04360,mmu04713,mmu05200,mmu05207,mmu05170,mmu05163,mmu05133,mmu05145,mmu05142,mmu05012,mmu05030,mmu05032,mmu05034,mmu04934	Rap1 signaling pathway|Apelin signaling pathway|Sphingolipid signaling pathway|cAMP signaling pathway|cGMP-PKG signaling pathway|Gap junction|Platelet activation|Leukocyte transendothelial migration|Chemokine signaling pathway|Regulation of lipolysis in adipocytes|Estrogen signaling pathway|Progesterone-mediated oocyte maturation|Oxytocin signaling pathway|Relaxin signaling pathway|Growth hormone…	KOG0082	[DT]	G-protein alpha subunit (small G protein superfamily)	Cell cycle control, cell division, chromosome partitioning |Signal transduction mechanisms	KOG0082	S	G-protein beta/gamma-subunit complex binding	Function unknown	PF00503	G-alpha	G-protein alpha subunit
P08905	Lysozyme C-2 OS=Mus musculus OX=10090 GN=Lyz2 PE=1 SV=2	36	4	6	4	148	16.7	8.81	19.98	177.4	118.2	122.9	83.3	82.1	95.7	102.8	93	109.9	107.8	116.4	114.2	54.3	62.8	59.3	Lyz2	17105	Lysozyme C-2	GO:0005737,GO:0005788,GO:0005615,GO:0000137,GO:0005795,GO:0005902,GO:0048237,GO:0030141,GO:0030140,GO:0016798,GO:0042802,GO:0003796,GO:0019835,GO:0042742,GO:0050829,GO:0050830,GO:0008152	cytoplasm|endoplasmic reticulum lumen|extracellular space|Golgi cis cisterna|Golgi stack|microvillus|rough endoplasmic reticulum lumen|secretory granule|trans-Golgi network transport vesicle|hydrolase activity, acting on glycosyl bonds|identical protein binding|lysozyme activity|cytolysis|defense response to bacterium|defense response to Gram-negative bacterium|defense response to Gram-positive b…	mmu04970	Salivary secretion					ENOG502S1S1	G	lysozyme activity	Carbohydrate transport and metabolism	PF00062	Lys	C-type lysozyme/alpha-lactalbumin family
P09055	Integrin beta-1 OS=Mus musculus OX=10090 GN=Itgb1 PE=1 SV=1	25	17	32	17	798	88.2	5.94	91.89	255	120.1	168	80.6	72.6	100.8	71	79.8	73.9	69.2	64.5	74.8	94	90.3	85.3	Itgb1	16412	Integrin beta-1	GO:0001669,GO:0005912,GO:0005604,GO:0009986,GO:0005911,GO:0005737,GO:0043197,GO:0009897,GO:0030175,GO:0005925,GO:0097386,GO:0098978,GO:0030056,GO:0099055,GO:0099699,GO:0034665,GO:0034680,GO:0034681,GO:0034666,GO:0034667,GO:0034674,GO:0034677,GO:0034679,GO:0008305,GO:0014704,GO:0030027,GO:0042470,GO:0016020,GO:0045121,GO:0035748,GO:0031594,GO:0048471,GO:0005886,GO:0045211,GO:0043235,GO:0055037,GO:…	acrosomal vesicle|adherens junction|basement membrane|cell surface|cell-cell junction|cytoplasm|dendritic spine|external side of plasma membrane|filopodium|focal adhesion|glial cell projection|glutamatergic synapse|hemidesmosome|integral component of postsynaptic membrane|integral component of synaptic membrane|integrin alpha1-beta1 complex|integrin alpha10-beta1 complex|integrin alpha11-beta1 co…	mmu04015,mmu04151,mmu04512,mmu04514,mmu04145,mmu04510,mmu04530,mmu04810,mmu04611,mmu04670,mmu04360,mmu05200,mmu05205,mmu05222,mmu05165,mmu05135,mmu05133,mmu05100,mmu05145,mmu05140,mmu05410,mmu05412,mmu05414	Rap1 signaling pathway|PI3K-Akt signaling pathway|ECM-receptor interaction|Cell adhesion molecules|Phagosome|Focal adhesion|Tight junction|Regulation of actin cytoskeleton|Platelet activation|Leukocyte transendothelial migration|Axon guidance|Pathways in cancer|Proteoglycans in cancer|Small cell lung cancer|Human papillomavirus infection|Yersinia infection|Pertussis|Bacterial invasion of epitheli…	KOG1226	[TW]	Integrin beta subunit (N-terminal portion of extracellular region)	Signal transduction mechanisms |Extracellular structures	KOG1226	M	integrin-mediated signaling pathway	Cell wall/membrane/envelope biogenesis	PF00362	Integrin_beta	Integrin beta chain VWA domain
P09103	Protein disulfide-isomerase OS=Mus musculus OX=10090 GN=P4hb PE=1 SV=2	16	8	9	8	509	57	4.88	16.53	118.7	96.9	101.5	91.5	90.4	95.6	78.3	75.1	82.2	79.1	88.7	85.5	143.3	144.9	128.2	P4hb	18453	Protein disulfide-isomerase	GO:0005856,GO:0005829,GO:0005783,GO:0034663,GO:0005788,GO:0005793,GO:0009897,GO:0030027,GO:0042470,GO:0016222,GO:0032991,GO:0003779,GO:0019899,GO:0005178,GO:0004656,GO:0003756,GO:0046982,GO:0044877,GO:0015035,GO:0016972,GO:0071456,GO:0098761,GO:0018401,GO:0045785,GO:1900026,GO:0046598,GO:0006457,GO:0034975,GO:1902175,GO:0034976	cytoskeleton|cytosol|endoplasmic reticulum|endoplasmic reticulum chaperone complex|endoplasmic reticulum lumen|endoplasmic reticulum-Golgi intermediate compartment|external side of plasma membrane|lamellipodium|melanosome|procollagen-proline 4-dioxygenase complex|protein-containing complex|actin binding|enzyme binding|integrin binding|procollagen-proline 4-dioxygenase activity|protein disulfide i…	mmu04141	Protein processing in endoplasmic reticulum	KOG0190	[O]	Protein disulfide isomerase (prolyl 4-hydroxylase beta subunit)	Posttranslational modification, protein turnover, chaperones	KOG0190	C	intramolecular oxidoreductase activity, transposing S-S bonds	Energy production and conversion	PF00085	Thioredoxin	Thioredoxin
P09411	Phosphoglycerate kinase 1 OS=Mus musculus OX=10090 GN=Pgk1 PE=1 SV=4	19	6	8	6	417	44.5	7.9	27.98	151.7	115.8	124.1	113	95.5	117.5	99.4	94.3	95.9	93.6	92.5	96.5	72.8	68.8	68.5	Pgk1	18655	Phosphoglycerate kinase 1	GO:0005737,GO:0005829,GO:0005615,GO:0045121,GO:0043531,GO:0005524,GO:0004618,GO:0047134,GO:0005975,GO:0071456,GO:0030855,GO:0006094,GO:0006096,GO:0016525,GO:0016310,GO:0031639	cytoplasm|cytosol|extracellular space|membrane raft|ADP binding|ATP binding|phosphoglycerate kinase activity|protein-disulfide reductase (NAD(P)) activity|carbohydrate metabolic process|cellular response to hypoxia|epithelial cell differentiation|gluconeogenesis|glycolytic process|negative regulation of angiogenesis|phosphorylation|plasminogen activation	mmu00010,mmu04066	Glycolysis / Gluconeogenesis|HIF-1 signaling pathway	KOG1367	[G]	3-phosphoglycerate kinase	Carbohydrate transport and metabolism	KOG1367	G	phosphoglycerate kinase activity	Carbohydrate transport and metabolism	PF00162	PGK	Phosphoglycerate kinase
P09470	Angiotensin-converting enzyme OS=Mus musculus OX=10090 GN=Ace PE=1 SV=3	10	9	11	9	1312	150.8	6.55	38	113.5	141.9	136.7	145.5	140.9	146.1	112.8	112.1	120.1	56.8	70.4	54.3	48.9	49.1	50.8	Ace	11421	Angiotensin-converting enzyme	GO:0009925,GO:0031526,GO:0005737,GO:0005768,GO:0009897,GO:0070062,GO:0005615,GO:0016021,GO:0005764,GO:0005886,GO:0097225,GO:0031982,GO:0003779,GO:0031711,GO:0004180,GO:0031404,GO:0004175,GO:0008238,GO:0070573,GO:0008237,GO:0051019,GO:0031434,GO:0008233,GO:0042277,GO:0008241,GO:0008240,GO:0008270,GO:0050435,GO:0060978,GO:0031100,GO:0050482,GO:0010815,GO:0071838,GO:0042755,GO:0009792,GO:0060047,GO:…	basal plasma membrane|brush border membrane|cytoplasm|endosome|external side of plasma membrane|extracellular exosome|extracellular space|integral component of membrane|lysosome|plasma membrane|sperm midpiece|vesicle|actin binding|bradykinin receptor binding|carboxypeptidase activity|chloride ion binding|endopeptidase activity|exopeptidase activity|metallodipeptidase activity|metallopeptidase act…	mmu04924,mmu04614,mmu05171,mmu05142,mmu05410,mmu05415	Renin secretion|Renin-angiotensin system|Coronavirus disease - COVID-19|Chagas disease|Hypertrophic cardiomyopathy|Diabetic cardiomyopathy	KOG3690	[E]	Angiotensin I-converting enzymes - M2 family peptidases	Amino acid transport and metabolism	KOG3690	M	peptidyl-dipeptidase activity	Cell wall/membrane/envelope biogenesis	PF01401	Peptidase_M2	Angiotensin-converting enzyme
P09528	Ferritin heavy chain OS=Mus musculus OX=10090 GN=Fth1 PE=1 SV=2	17	2	2	2	182	21.1	5.88	9.01	110.9	102.2	101.8	76.5	60.6	113.9	97.1	108	124.6	83.2	115	82	98.8	112.5	113	Fth1	14319	Ferritin heavy chain	GO:0044754,GO:0005737,GO:0071682,GO:0005576,GO:0005739,GO:0008199,GO:0008198,GO:0004322,GO:0005506,GO:0006955,GO:0006880,GO:0006826,GO:0008285,GO:0048147	autolysosome|cytoplasm|endocytic vesicle lumen|extracellular region|mitochondrion|ferric iron binding|ferrous iron binding|ferroxidase activity|iron ion binding|immune response|intracellular sequestering of iron ion|iron ion transport|negative regulation of cell population proliferation|negative regulation of fibroblast proliferation	mmu04216,mmu04217,mmu04978	Ferroptosis|Necroptosis|Mineral absorption	KOG2332	[P]	Ferritin	Inorganic ion transport and metabolism	KOG2332	P	ferric iron binding	Inorganic ion transport and metabolism	PF00210	Ferritin	Ferritin-like domain
P09581	Macrophage colony-stimulating factor 1 receptor OS=Mus musculus OX=10090 GN=Csf1r PE=1 SV=3	11	8	16	8	977	109.1	6.21	48.61	113.7	107.6	110.2	113.7	118.8	117	136.1	113.1	153.1	89.5	104.1	81.6	46.1	43.6	51.6	Csf1r	12978	Macrophage colony-stimulating factor 1 receptor	GO:0009986,GO:1990682,GO:0005887,GO:0043231,GO:0016020,GO:0005654,GO:0005886,GO:0043235,GO:0005524,GO:0019955,GO:0005011,GO:0042803,GO:0019903,GO:0004714,GO:0007411,GO:0008283,GO:0045217,GO:0071345,GO:0036006,GO:0019221,GO:0021542,GO:0021879,GO:0002244,GO:0030097,GO:0006954,GO:0045087,GO:0038145,GO:0014005,GO:0061518,GO:0043066,GO:0008285,GO:1990138,GO:0021772,GO:0030316,GO:0018108,GO:0046488,GO:…	cell surface|CSF1-CSF1R complex|integral component of plasma membrane|intracellular membrane-bounded organelle|membrane|nucleoplasm|plasma membrane|receptor complex|ATP binding|cytokine binding|macrophage colony-stimulating factor receptor activity|protein homodimerization activity|protein phosphatase binding|transmembrane receptor protein tyrosine kinase activity|axon guidance|cell population pr…	mmu04010,mmu04014,mmu04015,mmu04151,mmu04060,mmu04061,mmu04640,mmu04380,mmu05200,mmu05202,mmu05221	MAPK signaling pathway|Ras signaling pathway|Rap1 signaling pathway|PI3K-Akt signaling pathway|Cytokine-cytokine receptor interaction|Viral protein interaction with cytokine and cytokine receptor|Hematopoietic cell lineage|Osteoclast differentiation|Pathways in cancer|Transcriptional misregulation in cancer|Acute myeloid leukemia	KOG0200	[T]	Fibroblast/platelet-derived growth factor receptor and related receptor tyrosine kinases	Signal transduction mechanisms	KOG0200	T	transmembrane receptor protein tyrosine kinase activity	Signal transduction mechanisms	PF00047	ig	Immunoglobulin domain
P09803	Cadherin-1 OS=Mus musculus OX=10090 GN=Cdh1 PE=1 SV=1	5	3	4	3	884	98.2	4.83	7.83	128.2	106.8	101.3	106.4	132.1	102.6	121.7	92.3	132	81.8	97	77.8	64	72.6	83.4	Cdh1	12550	Cadherin-1	GO:0015629,GO:0005912,GO:0043296,GO:0045177,GO:0030424,GO:0043679,GO:0016323,GO:0016342,GO:0030054,GO:0071944,GO:0009986,GO:0005911,GO:0005737,GO:0009898,GO:0005768,GO:0016600,GO:0098978,GO:0016021,GO:0030027,GO:0043219,GO:0016328,GO:0033268,GO:0048471,GO:0005886,GO:0098794,GO:0043220,GO:0005802,GO:0045294,GO:0030506,GO:0008013,GO:0045296,GO:0005509,GO:0050839,GO:0008092,GO:0045295,GO:0032794,GO:…	actin cytoskeleton|adherens junction|apical junction complex|apical part of cell|axon|axon terminus|basolateral plasma membrane|catenin complex|cell junction|cell periphery|cell surface|cell-cell junction|cytoplasm|cytoplasmic side of plasma membrane|endosome|flotillin complex|glutamatergic synapse|integral component of membrane|lamellipodium|lateral loop|lateral plasma membrane|node of Ranvier|p…	mmu04015,mmu04390,mmu04371,mmu04514,mmu04520,mmu05200,mmu05226,mmu05216,mmu05218,mmu05219,mmu05213,mmu05100	Rap1 signaling pathway|Hippo signaling pathway|Apelin signaling pathway|Cell adhesion molecules|Adherens junction|Pathways in cancer|Gastric cancer|Thyroid cancer|Melanoma|Bladder cancer|Endometrial cancer|Bacterial invasion of epithelial cells	KOG3594	[S]	FOG: Cadherin repeats	Function unknown	KOG3594	G	homophilic cell adhesion via plasma membrane adhesion molecules	Carbohydrate transport and metabolism	PF00028	Cadherin	Cadherin domain
P09813	Apolipoprotein A-II OS=Mus musculus OX=10090 GN=Apoa2 PE=1 SV=2	48	5	78	5	102	11.3	7.18	244.81	141.1	134.4	139.5	107.1	108.6	125.7	101.6	84.2	111	78.3	93	76	65.3	62.6	71.8	Apoa2	11807	Apolipoprotein A-II	GO:0042627,GO:0005829,GO:0005576,GO:0005615,GO:0034364,GO:0034366,GO:0034361,GO:0034190,GO:0015485,GO:0120020,GO:0031072,GO:0008035,GO:0070653,GO:0055102,GO:0008289,GO:0005319,GO:0031210,GO:0060228,GO:0005543,GO:0046982,GO:0042803,GO:0005102,GO:0031100,GO:0033344,GO:0042632,GO:0008203,GO:0030301,GO:0046340,GO:0034380,GO:0034384,GO:0034375,GO:0006869,GO:0042157,GO:0034374,GO:0060621,GO:0032375,GO:…	chylomicron|cytosol|extracellular region|extracellular space|high-density lipoprotein particle|spherical high-density lipoprotein particle|very-low-density lipoprotein particle|apolipoprotein receptor binding|cholesterol binding|cholesterol transfer activity|heat shock protein binding|high-density lipoprotein particle binding|high-density lipoprotein particle receptor binding|lipase inhibitor act…	mmu03320,mmu04979	PPAR signaling pathway|Cholesterol metabolism					ENOG502SVYZ	S	negative regulation of cholesterol transporter activity	Function unknown	PF04711	ApoA-II	Apolipoprotein A-II (ApoA-II)
P0DP27	Calmodulin-2 OS=Mus musculus OX=10090 GN=Calm2 PE=1 SV=1	30	3	3	3	149	16.8	4.22	9.12	249.4	118.2	148.9	96.8	76.6	119.9	75	87	86.8	65.6	74.7	73.7	73.9	73.4	80.1	Calm2	12314	Calmodulin-2	GO:0034704,GO:1902494,GO:0005813,GO:0005737,GO:0030426,GO:0016020,GO:0031966,GO:0043209,GO:0043005,GO:0005634,GO:0005886,GO:0030017,GO:0005876,GO:0000922,GO:0030672,GO:0031982,GO:0008076,GO:0010856,GO:0008179,GO:0019855,GO:0005509,GO:0048306,GO:0097718,GO:0030234,GO:0031997,GO:0050998,GO:0030235,GO:0043548,GO:0019904,GO:0019901,GO:0047485,GO:0072542,GO:0031432,GO:0044325,GO:0031800,GO:0007190,GO:…	calcium channel complex|catalytic complex|centrosome|cytoplasm|growth cone|membrane|mitochondrial membrane|myelin sheath|neuron projection|nucleus|plasma membrane|sarcomere|spindle microtubule|spindle pole|synaptic vesicle membrane|vesicle|voltage-gated potassium channel complex|adenylate cyclase activator activity|adenylate cyclase binding|calcium channel inhibitor activity|calcium ion binding|c…	mmu04014,mmu04015,mmu04371,mmu04020,mmu04070,mmu04024,mmu04022,mmu04114,mmu04218,mmu04625,mmu04910,mmu04922,mmu04912,mmu04915,mmu04921,mmu04916,mmu04924,mmu04925,mmu04261,mmu04270,mmu04970,mmu04971,mmu04728,mmu04720,mmu04722,mmu04744,mmu04740,mmu04750,mmu04713,mmu05200,mmu05214,mmu05170,mmu05163,mmu05167,mmu05133,mmu05152,mmu05010,mmu05012,mmu05022,mmu05031,mmu05034,mmu05417,mmu05418	Ras signaling pathway|Rap1 signaling pathway|Apelin signaling pathway|Calcium signaling pathway|Phosphatidylinositol signaling system|cAMP signaling pathway|cGMP-PKG signaling pathway|Oocyte meiosis|Cellular senescence|C-type lectin receptor signaling pathway|Insulin signaling pathway|Glucagon signaling pathway|GnRH signaling pathway|Estrogen signaling pathway|Oxytocin signaling pathway|Melanogen…	KOG0027	[T]	Calmodulin and related proteins (EF-Hand superfamily)	Signal transduction mechanisms					PF13499	EF-hand_7	EF-hand domain pair
P10107	Annexin A1 OS=Mus musculus OX=10090 GN=Anxa1 PE=1 SV=2	6	2	2	2	346	38.7	7.37	0	192.9	78.2	130	91.6	159.8	97.5	84.2	82	98.4	79.8	81	76.6	91.2	70.8	86	Anxa1	16952	Annexin A1	GO:0005884,GO:0016324,GO:0016323,GO:0009986,GO:0062023,GO:0001533,GO:0005737,GO:0005829,GO:0031901,GO:0005768,GO:0070062,GO:0005615,GO:0031313,GO:0031232,GO:0019898,GO:0016328,GO:0042629,GO:0031966,GO:0031514,GO:0005654,GO:0005634,GO:0001891,GO:0005886,GO:0032991,GO:0042383,GO:0097060,GO:0005509,GO:0005544,GO:0048306,GO:1990814,GO:0036121,GO:0042802,GO:0019834,GO:0005543,GO:0003697,GO:0003727,GO:…	actin filament|apical plasma membrane|basolateral plasma membrane|cell surface|collagen-containing extracellular matrix|cornified envelope|cytoplasm|cytosol|early endosome membrane|endosome|extracellular exosome|extracellular space|extrinsic component of endosome membrane|extrinsic component of external side of plasma membrane|extrinsic component of membrane|lateral plasma membrane|mast cell gran…			KOG0819	[U]	Annexin	Intracellular trafficking, secretion, and vesicular transport	KOG0819	L	calcium-dependent phospholipid binding	Replication, recombination and repair	PF00191	Annexin	Annexin
P10126	Elongation factor 1-alpha 1 OS=Mus musculus OX=10090 GN=Eef1a1 PE=1 SV=3	29	11	14	11	462	50.1	9.01	40.26	142.7	113.2	108.8	112.1	109.7	140.5	93.1	107.3	96.3	90.5	100.1	98.4	64.7	57.7	64.9	Eef1a1	13627	Elongation factor 1-alpha 1	GO:0030864,GO:0005737,GO:0005829,GO:0043209,GO:0005730,GO:0005634,GO:0005886,GO:0032587,GO:0005516,GO:0005525,GO:0003924,GO:0042802,GO:0019900,GO:0003729,GO:0019901,GO:0003746,GO:0000049,GO:0071364,GO:1903427,GO:0010942,GO:0010976,GO:1900022,GO:0006412,GO:0006414	cortical actin cytoskeleton|cytoplasm|cytosol|myelin sheath|nucleolus|nucleus|plasma membrane|ruffle membrane|calmodulin binding|GTP binding|GTPase activity|identical protein binding|kinase binding|mRNA binding|protein kinase binding|translation elongation factor activity|tRNA binding|cellular response to epidermal growth factor stimulus|negative regulation of reactive oxygen species biosynthetic…	mmu03013,mmu05134,mmu05140	Nucleocytoplasmic transport|Legionellosis|Leishmaniasis	KOG0052	[J]	Translation elongation factor EF-1 alpha/Tu	Translation, ribosomal structure and biogenesis	KOG0052	J	translation elongation factor activity	Translation, ribosomal structure and biogenesis	PF00009	GTP_EFTU	Elongation factor Tu GTP binding domain
P10404	MLV-related proviral Env polyprotein OS=Mus musculus OX=10090 PE=1 SV=3	4	2	3	2	641	69.6	7.96	10.47	207.3	119.5	179.1	60.6	54.4	146.7	71.3	90.2	81.9	93.4	76.4	85.3	73.3	80.4	80.2		118567893	MLV-related proviral Env polyprotein	GO:0016021,GO:0005886,GO:0046872	integral component of membrane|plasma membrane|metal ion binding											PF00429	TLV_coat	ENV polyprotein (coat polyprotein)
P10493	Nidogen-1 OS=Mus musculus OX=10090 GN=Nid1 PE=1 SV=2	5	4	5	4	1245	136.5	5.44	13.17	88.8	96.1	85.7	103	104	107.9	104.1	99.1	102.4	116.4	110	118.3	93.6	80.2	90.4	Nid1	18073	Nidogen-1	GO:0005604,GO:0071944,GO:0062023,GO:0031012,GO:0005576,GO:0005886,GO:0005509,GO:0005518,GO:0050840,GO:0043236,GO:0043237,GO:0043394,GO:0007160,GO:0030198,GO:0032836,GO:0010811	basement membrane|cell periphery|collagen-containing extracellular matrix|extracellular matrix|extracellular region|plasma membrane|calcium ion binding|collagen binding|extracellular matrix binding|laminin binding|laminin-1 binding|proteoglycan binding|cell-matrix adhesion|extracellular matrix organization|glomerular basement membrane development|positive regulation of cell-substrate adhesion			KOG1214	[MW]	Nidogen and related basement membrane protein proteins	Cell wall/membrane/envelope biogenesis |Extracellular structures	KOG1214	I	MHC class II protein binding, via antigen binding groove	Lipid transport and metabolism	PF00058	Ldl_recept_b	Low-density lipoprotein receptor repeat class B
P10518	Delta-aminolevulinic acid dehydratase OS=Mus musculus OX=10090 GN=Alad PE=1 SV=1	11	3	3	3	330	36	6.79	5.62	78.1	83.8	96	99	102.4	97.3	97.1	91.6	96.1	119.3	87.1	159.6	103	103.5	86	Alad	17025	Delta-aminolevulinic acid dehydratase	GO:0005829,GO:0005615,GO:0042802,GO:0004655,GO:1904854,GO:0008270,GO:0071353,GO:0071284,GO:0006783,GO:1901799,GO:0051260,GO:0006782,GO:0014823,GO:0010044,GO:0043200,GO:0046685,GO:0046686,GO:0032025,GO:0042493,GO:0045471,GO:0070542,GO:0051384,GO:0009635,GO:0001666,GO:0010212,GO:0010039,GO:0032496,GO:0046689,GO:0010038,GO:0051597,GO:0007584,GO:0010033,GO:0006979,GO:0070541,GO:0010269,GO:0010266,GO:…	cytosol|extracellular space|identical protein binding|porphobilinogen synthase activity|proteasome core complex binding|zinc ion binding|cellular response to interleukin-4|cellular response to lead ion|heme biosynthetic process|negative regulation of proteasomal protein catabolic process|protein homooligomerization|protoporphyrinogen IX biosynthetic process|response to activity|response to alumin…	mmu00860	Porphyrin metabolism	KOG2794	[H]	Delta-aminolevulinic acid dehydratase	Coenzyme transport and metabolism	KOG2794	H	porphobilinogen synthase activity	Coenzyme transport and metabolism	PF00490	ALAD	Delta-aminolevulinic acid dehydratase
P10605	Cathepsin B OS=Mus musculus OX=10090 GN=Ctsb PE=1 SV=2	44	12	19	12	339	37.3	5.91	68.72	118.3	106.4	108.6	122.5	110.9	118.5	112.4	112.9	118.7	97.4	104.2	100.8	55.4	53.9	59.1	Ctsb	13030	Cathepsin B	GO:0016324,GO:0009986,GO:0062023,GO:0005737,GO:0009897,GO:0005576,GO:0005615,GO:0005764,GO:0042470,GO:0005739,GO:0048471,GO:0042383,GO:0005518,GO:0004197,GO:0008234,GO:0004175,GO:0030984,GO:0008233,GO:0042277,GO:0043621,GO:0044877,GO:0043394,GO:0097067,GO:0030574,GO:0046697,GO:0030855,GO:0060548,GO:0006508,GO:0051603,GO:0050790,GO:0006590,GO:0046718	apical plasma membrane|cell surface|collagen-containing extracellular matrix|cytoplasm|external side of plasma membrane|extracellular region|extracellular space|lysosome|melanosome|mitochondrion|perinuclear region of cytoplasm|sarcolemma|collagen binding|cysteine-type endopeptidase activity|cysteine-type peptidase activity|endopeptidase activity|kininogen binding|peptidase activity|peptide bindin…	mmu04142,mmu04140,mmu04210,mmu04621,mmu04612,mmu04924	Lysosome|Autophagy - animal|Apoptosis|NOD-like receptor signaling pathway|Antigen processing and presentation|Renin secretion	KOG1543	[O]	Cysteine proteinase Cathepsin L	Posttranslational modification, protein turnover, chaperones	KOG1543	O	cysteine-type peptidase activity	Posttranslational modification, protein turnover, chaperones	PF00112	Peptidase_C1	Papain family cysteine protease
P10639	Thioredoxin OS=Mus musculus OX=10090 GN=Txn PE=1 SV=3	30	3	5	3	105	11.7	4.92	15.28	133.1	93.8	108.5	94.7	100.6	94.5	83.3	92.1	91	92.8	105.1	94.6	102.4	106.5	107	Txn	22166	Thioredoxin	GO:0030424,GO:0005737,GO:0005829,GO:0030425,GO:0005576,GO:0005739,GO:0043025,GO:0005654,GO:0005634,GO:0019899,GO:0042803,GO:0047134,GO:0015035,GO:0045454,GO:0006662,GO:1903206,GO:0046826,GO:0000122,GO:0043388,GO:2000170,GO:0033138,GO:0071731,GO:0009314	axon|cytoplasm|cytosol|dendrite|extracellular region|mitochondrion|neuronal cell body|nucleoplasm|nucleus|enzyme binding|protein homodimerization activity|protein-disulfide reductase (NAD(P)) activity|protein-disulfide reductase activity|cell redox homeostasis|glycerol ether metabolic process|negative regulation of hydrogen peroxide-induced cell death|negative regulation of protein export from nu…	mmu04621,mmu05132,mmu05012,mmu05418	NOD-like receptor signaling pathway|Salmonella infection|Parkinson disease|Fluid shear stress and atherosclerosis	KOG0907	[O]	Thioredoxin	Posttranslational modification, protein turnover, chaperones	KOG0907	C	cell redox homeostasis	Energy production and conversion	PF00085	Thioredoxin	Thioredoxin
P10810	Monocyte differentiation antigen CD14 OS=Mus musculus OX=10090 GN=Cd14 PE=1 SV=1	19	6	8	6	366	39.2	5.21	28.9	84.3	65.7	75.9	72.1	75.5	68.1	85.4	86.1	100.9	210.2	210.2	187.2	61.9	58.7	57.9	Cd14	12475	Monocyte differentiation antigen CD14	GO:0031362,GO:0009986,GO:0009897,GO:0005615,GO:0005794,GO:0046696,GO:0045121,GO:0005886,GO:0071723,GO:0001530,GO:0070891,GO:0071726,GO:0071222,GO:0071223,GO:0071219,GO:0071727,GO:0006954,GO:0045087,GO:0031663,GO:0001819,GO:0045807,GO:0032729,GO:0032757,GO:1901224,GO:0032760,GO:0032481,GO:0006898,GO:0009617,GO:0051602,GO:0045471,GO:0009408,GO:0032026,GO:0002237,GO:0034612,GO:0034142	anchored component of external side of plasma membrane|cell surface|external side of plasma membrane|extracellular space|Golgi apparatus|lipopolysaccharide receptor complex|membrane raft|plasma membrane|lipopeptide binding|lipopolysaccharide binding|lipoteichoic acid binding|cellular response to diacyl bacterial lipopeptide|cellular response to lipopolysaccharide|cellular response to lipoteichoic…	mmu04010,mmu04064,mmu04145,mmu04640,mmu04620,mmu05202,mmu05221,mmu05132,mmu05133,mmu05134,mmu05152,mmu05146,mmu05417,mmu04936	MAPK signaling pathway|NF-kappa B signaling pathway|Phagosome|Hematopoietic cell lineage|Toll-like receptor signaling pathway|Transcriptional misregulation in cancer|Acute myeloid leukemia|Salmonella infection|Pertussis|Legionellosis|Tuberculosis|Amoebiasis|Lipid and atherosclerosis|Alcoholic liver disease					ENOG502SNYQ	M	cellular response to triacyl bacterial lipopeptide	Cell wall/membrane/envelope biogenesis
P10852	4F2 cell-surface antigen heavy chain OS=Mus musculus OX=10090 GN=Slc3a2 PE=1 SV=1	14	6	8	6	526	58.3	5.91	25.03	192.2	128.7	145	98.8	85.4	151.2	79.1	80.1	93.8	82.5	70.2	82.8	72.3	64.7	73.1	Slc3a2	17254	4F2 cell-surface antigen heavy chain	GO:1990184,GO:0016324,GO:0044225,GO:0009925,GO:0016323,GO:0009986,GO:0016021,GO:0005765,GO:0042470,GO:0043025,GO:0005654,GO:0005886,GO:0045202,GO:0015173,GO:0003824,GO:0003725,GO:0015180,GO:0015190,GO:0015175,GO:0005975,GO:1904273,GO:1903801,GO:0098713,GO:0015820,GO:0015804,GO:0015823,GO:0043330,GO:0015827,GO:0046718	amino acid transport complex|apical plasma membrane|apical pole of neuron|basal plasma membrane|basolateral plasma membrane|cell surface|integral component of membrane|lysosomal membrane|melanosome|neuronal cell body|nucleoplasm|plasma membrane|synapse|aromatic amino acid transmembrane transporter activity|catalytic activity|double-stranded RNA binding|L-alanine transmembrane transporter activity…	mmu04150,mmu04216,mmu04974	mTOR signaling pathway|Ferroptosis|Protein digestion and absorption	KOG0471	[G]	Alpha-amylase	Carbohydrate transport and metabolism	KOG0471	G	alpha-amylase activity	Carbohydrate transport and metabolism	PF00128	Alpha-amylase	Alpha amylase, catalytic domain
P11087	Collagen alpha-1(I) chain OS=Mus musculus OX=10090 GN=Col1a1 PE=1 SV=4	8	9	13	9	1453	137.9	5.85	35.95	87.7	76.6	83.2	215.3	173	185.7	65.2	61.1	69.7	57.6	58.2	57.3	111.3	106.2	91.9	Col1a1	12842	Collagen alpha-1(I) chain	GO:0005581,GO:0005584,GO:0062023,GO:0005737,GO:0005783,GO:0031012,GO:0005576,GO:0005615,GO:0005794,GO:0030141,GO:0005201,GO:0042802,GO:0046872,GO:0048407,GO:0002020,GO:0001568,GO:0060346,GO:0060351,GO:0071230,GO:0071364,GO:0044344,GO:1902618,GO:0071260,GO:0071300,GO:0071560,GO:0071356,GO:0071306,GO:0032964,GO:0030199,GO:0038063,GO:0048706,GO:0001958,GO:0030198,GO:0060325,GO:0001957,GO:0010812,GO:…	collagen trimer|collagen type I trimer|collagen-containing extracellular matrix|cytoplasm|endoplasmic reticulum|extracellular matrix|extracellular region|extracellular space|Golgi apparatus|secretory granule|extracellular matrix structural constituent|identical protein binding|metal ion binding|platelet-derived growth factor binding|protease binding|blood vessel development|bone trabecula formati…	mmu04151,mmu04512,mmu04510,mmu04611,mmu04926,mmu04974,mmu05205,mmu05165,mmu05146,mmu05415,mmu04933	PI3K-Akt signaling pathway|ECM-receptor interaction|Focal adhesion|Platelet activation|Relaxin signaling pathway|Protein digestion and absorption|Proteoglycans in cancer|Human papillomavirus infection|Amoebiasis|Diabetic cardiomyopathy|AGE-RAGE signaling pathway in diabetic complications	KOG3544	[W]	Collagens (type IV and type XIII), and related proteins	Extracellular structures	KOG3544	D	structural constituent of cuticle	Cell cycle control, cell division, chromosome partitioning	PF00093	VWC	von Willebrand factor type C domain
P11152	Lipoprotein lipase OS=Mus musculus OX=10090 GN=Lpl PE=1 SV=3	13	5	5	5	474	53.1	7.87	15.57	72.2	89.9	100.6	170.5	135.8	146.1	101	116.9	95.3	97.5	75.2	80.1	65.6	72.6	80.7	Lpl	16956	Lipoprotein lipase	GO:0009986,GO:0042627,GO:0005615,GO:0005886,GO:0034361,GO:0052740,GO:0034185,GO:0005509,GO:0043395,GO:0008201,GO:0016298,GO:0004465,GO:0071813,GO:0052739,GO:0008970,GO:0004620,GO:0042803,GO:0005102,GO:0017129,GO:0004806,GO:0071398,GO:0031670,GO:0042632,GO:0034371,GO:0006633,GO:0006631,GO:0016042,GO:0055096,GO:1900077,GO:2000343,GO:0032722,GO:0010886,GO:0045600,GO:0050729,GO:0032731,GO:0032755,GO:…	cell surface|chylomicron|extracellular space|plasma membrane|very-low-density lipoprotein particle|1-acyl-2-lysophosphatidylserine acylhydrolase activity|apolipoprotein binding|calcium ion binding|heparan sulfate proteoglycan binding|heparin binding|lipase activity|lipoprotein lipase activity|lipoprotein particle binding|phosphatidylserine 1-acylhydrolase activity|phospholipase A1 activity|phosph…	mmu00561,mmu03320,mmu04979,mmu05010	Glycerolipid metabolism|PPAR signaling pathway|Cholesterol metabolism|Alzheimer disease					ENOG502QQ7P	M	lipoprotein lipase activity	Cell wall/membrane/envelope biogenesis	PF00151	Lipase	Lipase
P11247	Myeloperoxidase OS=Mus musculus OX=10090 GN=Mpo PE=1 SV=2	4	2	2	2	718	81.1	9.55	6.16	79.6	106.9	84.9	100.3	92.9	92.2	116.7	144.6	130.7	111.4	110.1	113.9	71	78.1	66.9	Mpo	17523	Myeloperoxidase	GO:0042582,GO:0005615,GO:0043231,GO:0005739,GO:0005654,GO:0030141,GO:0020037,GO:0008201,GO:0046872,GO:0004601,GO:0007568,GO:0042742,GO:0050832,GO:0042744,GO:0002149,GO:0034374,GO:0019430,GO:0002679,GO:0032094,GO:1990268,GO:0032496,GO:0009612,GO:0001878	azurophil granule|extracellular space|intracellular membrane-bounded organelle|mitochondrion|nucleoplasm|secretory granule|heme binding|heparin binding|metal ion binding|peroxidase activity|aging|defense response to bacterium|defense response to fungus|hydrogen peroxide catabolic process|hypochlorous acid biosynthetic process|low-density lipoprotein particle remodeling|removal of superoxide radic…	mmu00983,mmu04145,mmu04613,mmu05202,mmu05221	Drug metabolism - other enzymes|Phagosome|Neutrophil extracellular trap formation|Transcriptional misregulation in cancer|Acute myeloid leukemia	KOG2408	[R]	Peroxidase/oxygenase	General function prediction only	KOG2408	S	peroxidase activity	Function unknown	PF03098	An_peroxidase	Animal haem peroxidase
P11276	Fibronectin OS=Mus musculus OX=10090 GN=Fn1 PE=1 SV=4	59	103	606	103	2477	272.4	5.59	2004.12	41.6	48.6	47.3	60.5	54.8	60.2	77.4	119.2	73.8	166	112.6	167.6	158.6	161.1	150.8	Fn1	14268	Fibronectin	GO:0016324,GO:0005604,GO:0062023,GO:0005793,GO:0070062,GO:0031012,GO:0005615,GO:0005577,GO:0051087,GO:0097718,GO:0019899,GO:0008201,GO:0042802,GO:0005178,GO:0045340,GO:0016504,GO:0002020,GO:0008022,GO:0043394,GO:0005102,GO:0006953,GO:0001525,GO:0051702,GO:0072378,GO:0007161,GO:0001775,GO:0007155,GO:0007160,GO:0007044,GO:0071347,GO:0071288,GO:0035987,GO:0030198,GO:0008347,GO:0007507,GO:0033622,GO:…	apical plasma membrane|basement membrane|collagen-containing extracellular matrix|endoplasmic reticulum-Golgi intermediate compartment|extracellular exosome|extracellular matrix|extracellular space|fibrinogen complex|chaperone binding|disordered domain specific binding|enzyme binding|heparin binding|identical protein binding|integrin binding|mercury ion binding|peptidase activator activity|protea…	mmu04151,mmu04512,mmu04510,mmu04810,mmu05200,mmu05205,mmu05222,mmu05165,mmu05135,mmu05100,mmu05146,mmu04933	PI3K-Akt signaling pathway|ECM-receptor interaction|Focal adhesion|Regulation of actin cytoskeleton|Pathways in cancer|Proteoglycans in cancer|Small cell lung cancer|Human papillomavirus infection|Yersinia infection|Bacterial invasion of epithelial cells|Amoebiasis|AGE-RAGE signaling pathway in diabetic complications					ENOG502QPTS	S	fibronectin	Function unknown	PF00039	fn1	Fibronectin type I domain
P11352	Glutathione peroxidase 1 OS=Mus musculus OX=10090 GN=Gpx1 PE=1 SV=2	8	1	1	1	201	22.3	7.21	3.02	130.9	127.1	125.2	114.7	111.5	102.3	124.1	65.1	103.3	85.9	83.1	92.9	70.7	121.5	41.9	Gpx1	14775	Glutathione peroxidase 1	GO:0005737,GO:0005829,GO:0097413,GO:0005739,GO:0005634,GO:0004602,GO:0004601,GO:0047066,GO:0017124,GO:0060055,GO:0006915,GO:0019369,GO:0051702,GO:0043534,GO:0008283,GO:0045454,GO:0071333,GO:0001885,GO:0045444,GO:0006749,GO:0060047,GO:0042744,GO:0008631,GO:0006629,GO:0019372,GO:0051450,GO:0014902,GO:0043154,GO:1902042,GO:0002862,GO:1902176,GO:0090201,GO:0051402,GO:0051897,GO:0018158,GO:0040029,GO:…	cytoplasm|cytosol|Lewy body|mitochondrion|nucleus|glutathione peroxidase activity|peroxidase activity|phospholipid-hydroperoxide glutathione peroxidase activity|SH3 domain binding|angiogenesis involved in wound healing|apoptotic process|arachidonic acid metabolic process|biological process involved in interaction with symbiont|blood vessel endothelial cell migration|cell population proliferation|…	mmu00590,mmu00480,mmu04918,mmu05014,mmu05016,mmu05022	Arachidonic acid metabolism|Glutathione metabolism|Thyroid hormone synthesis|Amyotrophic lateral sclerosis|Huntington disease|Pathways of neurodegeneration - multiple diseases	KOG1651	[O]	Glutathione peroxidase	Posttranslational modification, protein turnover, chaperones	KOG1651	O	glutathione peroxidase activity	Posttranslational modification, protein turnover, chaperones	PF00255	GSHPx	Glutathione peroxidase
P11438	Lysosome-associated membrane glycoprotein 1 OS=Mus musculus OX=10090 GN=Lamp1 PE=1 SV=2	8	3	3	3	406	43.8	8.4	10.06	196.9	139.7	146.8	96.1	87.5	118.8	85.2	93.6	97.8	83.6	81.2	92.3	62.5	62	56	Lamp1	16783	Lysosome-associated membrane glycoprotein 1	GO:0097208,GO:0044754,GO:0000421,GO:0009986,GO:0044194,GO:0101004,GO:0005737,GO:0031410,GO:0005829,GO:0030425,GO:0005768,GO:0010008,GO:0009897,GO:0030285,GO:0005770,GO:0031902,GO:0005765,GO:0005764,GO:0042470,GO:0005771,GO:0043025,GO:0048471,GO:0045335,GO:0061474,GO:0005886,GO:0042383,GO:0008021,GO:0005773,GO:0031982,GO:0019899,GO:0019904,GO:0048102,GO:0072594,GO:0090160,GO:0140507,GO:0043323,GO:…	alveolar lamellar body|autolysosome|autophagosome membrane|cell surface|cytolytic granule|cytolytic granule membrane|cytoplasm|cytoplasmic vesicle|cytosol|dendrite|endosome|endosome membrane|external side of plasma membrane|integral component of synaptic vesicle membrane|late endosome|late endosome membrane|lysosomal membrane|lysosome|melanosome|multivesicular body|neuronal cell body|perinuclear …	mmu04145,mmu04142,mmu04140,mmu05152	Phagosome|Lysosome|Autophagy - animal|Tuberculosis	KOG4818	[R]	Lysosomal-associated membrane protein	General function prediction only	KOG4818	J	protein targeting to lysosome involved in chaperone-mediated autophagy	Translation, ribosomal structure and biogenesis	PF01299	Lamp	Lysosome-associated membrane glycoprotein (Lamp)
P11499	Heat shock protein HSP 90-beta OS=Mus musculus OX=10090 GN=Hsp90ab1 PE=1 SV=3	17	10	11	4	724	83.2	5.03	28.94	139.5	118.6	117.4	101.4	96.2	122.7	106	97.4	108.6	89.7	100	102.3	62.1	74.7	63.3	Hsp90ab1	15516	Heat shock protein HSP 90-beta	GO:0016324,GO:0034751,GO:0044295,GO:0016323,GO:0031526,GO:0009986,GO:0008180,GO:0005737,GO:0005829,GO:0044294,GO:0120293,GO:0005576,GO:1990565,GO:0016234,GO:0005765,GO:0042470,GO:0005739,GO:0043025,GO:0005634,GO:1990917,GO:0048471,GO:0005886,GO:0032991,GO:1990913,GO:0005524,GO:0043008,GO:0002135,GO:0032564,GO:0097718,GO:0070182,GO:0003725,GO:0005525,GO:0031072,GO:0042826,GO:1990226,GO:0042802,GO:…	apical plasma membrane|aryl hydrocarbon receptor complex|axonal growth cone|basolateral plasma membrane|brush border membrane|cell surface|COP9 signalosome|cytoplasm|cytosol|dendritic growth cone|dynein axonemal particle|extracellular region|HSP90-CDC37 chaperone complex|inclusion body|lysosomal membrane|melanosome|mitochondrion|neuronal cell body|nucleus|ooplasm|perinuclear region of cytoplasm|p…	mmu04141,mmu04151,mmu04217,mmu04621,mmu04612,mmu04659,mmu04657,mmu04915,mmu04914,mmu05200,mmu05207,mmu05215,mmu05132,mmu05417,mmu05418	Protein processing in endoplasmic reticulum|PI3K-Akt signaling pathway|Necroptosis|NOD-like receptor signaling pathway|Antigen processing and presentation|Th17 cell differentiation|IL-17 signaling pathway|Estrogen signaling pathway|Progesterone-mediated oocyte maturation|Pathways in cancer|Chemical carcinogenesis - receptor activation|Prostate cancer|Salmonella infection|Lipid and atherosclerosis…	KOG0019	[O]	Molecular chaperone (HSP90 family)	Posttranslational modification, protein turnover, chaperones	KOG0019	O	unfolded protein binding	Posttranslational modification, protein turnover, chaperones	PF00183	HSP90	Hsp90 protein
P11589	Major urinary protein 2 OS=Mus musculus OX=10090 GN=Mup2 PE=1 SV=1	47	7	12	1	180	20.7	5.11	37.73	279.3	190.1	187.3	63.6	72	87.4	83.8	186.8	85	85.4	46.3	64.9	21.4	20.9	25.9	Mup2	100039008	Major urinary protein 2	GO:0005829,GO:0005615,GO:0005634,GO:0005009,GO:0005549,GO:0005550,GO:0036094,GO:0009060,GO:0071396,GO:0006112,GO:0042593,GO:0031649,GO:0045475,GO:0070584,GO:0045721,GO:0061179,GO:0051055,GO:0010888,GO:0045892,GO:0010628,GO:0010907,GO:0045834,GO:0051897	cytosol|extracellular space|nucleus|insulin-activated receptor activity|odorant binding|pheromone binding|small molecule binding|aerobic respiration|cellular response to lipid|energy reserve metabolic process|glucose homeostasis|heat generation|locomotor rhythm|mitochondrion morphogenesis|negative regulation of gluconeogenesis|negative regulation of insulin secretion involved in cellular response…							ENOG502S6GK	M	pheromone binding	Cell wall/membrane/envelope biogenesis	PF00061	Lipocalin	Lipocalin / cytosolic fatty-acid binding protein family
P11590	Major urinary protein 4 OS=Mus musculus OX=10090 GN=Mup4 PE=1 SV=1	21	4	5	2	178	20.5	5.8	7.87	178	146.8	145.9	81.7	77.5	112.7	65.6	102.9	82.9	108.6	79.6	90.2	80.3	74.1	73.2	Mup4	17843	Major urinary protein 4	GO:0005829,GO:0005615,GO:0005634,GO:0005009,GO:0005549,GO:0005550,GO:0036094,GO:0009060,GO:0071396,GO:0006112,GO:0042593,GO:0031649,GO:0045475,GO:0070584,GO:0045721,GO:0061179,GO:0051055,GO:0010888,GO:0045892,GO:0010628,GO:0010907,GO:0045834,GO:0051897	cytosol|extracellular space|nucleus|insulin-activated receptor activity|odorant binding|pheromone binding|small molecule binding|aerobic respiration|cellular response to lipid|energy reserve metabolic process|glucose homeostasis|heat generation|locomotor rhythm|mitochondrion morphogenesis|negative regulation of gluconeogenesis|negative regulation of insulin secretion involved in cellular response…							ENOG502S6GK	M	pheromone binding	Cell wall/membrane/envelope biogenesis	PF00061	Lipocalin	Lipocalin / cytosolic fatty-acid binding protein family
P11672	Neutrophil gelatinase-associated lipocalin OS=Mus musculus OX=10090 GN=Lcn2 PE=1 SV=1	26	5	8	5	200	22.9	8.81	25.89	44.1	47.5	46.8	50.1	50.1	52.4	85.4	104.4	87.6	214.1	186.5	201.7	110.1	108.8	110.4	Lcn2	16819	Neutrophil gelatinase-associated lipocalin	GO:0005737,GO:0060205,GO:0005829,GO:0005576,GO:0005615,GO:1903981,GO:0042802,GO:0005506,GO:0002020,GO:0036094,GO:0070301,GO:0042742,GO:0097192,GO:0045087,GO:0043065,GO:0031346,GO:0120162,GO:0010595,GO:1905956,GO:0010628,GO:1904440,GO:0043525,GO:1903428,GO:2000379,GO:0009617,GO:0042493,GO:0009635,GO:0009615,GO:0097577,GO:0015891	cytoplasm|cytoplasmic vesicle lumen|cytosol|extracellular region|extracellular space|enterobactin binding|identical protein binding|iron ion binding|protease binding|small molecule binding|cellular response to hydrogen peroxide|defense response to bacterium|extrinsic apoptotic signaling pathway in absence of ligand|innate immune response|positive regulation of apoptotic process|positive regulatio…	mmu04657	IL-17 signaling pathway					ENOG502T7VZ	S	siderophore transport	Function unknown	PF00061	Lipocalin	Lipocalin / cytosolic fatty-acid binding protein family
P11680	Properdin OS=Mus musculus OX=10090 GN=Cfp PE=1 SV=2	36	13	43	13	464	50.3	7.84	119.77	97.1	104.3	112.5	95.6	115	91.8	140.7	107.3	140.4	93.5	111.5	105.3	60.9	61.2	62.8	Cfp	18636	Properdin	GO:0005615,GO:0030141,GO:0006957	extracellular space|secretory granule|complement activation, alternative pathway	mmu05168	Herpes simplex virus 1 infection	KOG4475	[RP]	FOG: Immunoglobin and related proteins	General function prediction only |Inorganic ion transport and metabolism	KOG4475	U	coreceptor activity involved in Wnt signaling pathway, planar cell polarity pathway	Intracellular trafficking, secretion, and vesicular transport	PF18487	TSR	Thrombospondin type 1 repeat
P11835	Integrin beta-2 OS=Mus musculus OX=10090 GN=Itgb2 PE=1 SV=2	16	10	10	10	771	85	7.12	17.75	199.5	105.2	130	101.2	89.4	120.9	100.6	95.4	119.7	64.7	78.7	83.2	71.1	69.5	70.9	Itgb2	16414	Integrin beta-2	GO:0009986,GO:0009897,GO:0005925,GO:0034687,GO:0034688,GO:0016020,GO:0045121,GO:0005886,GO:0044853,GO:0043235,GO:0001540,GO:0050839,GO:0001851,GO:0031072,GO:0030369,GO:0005178,GO:0046872,GO:0019901,GO:0044877,GO:0050798,GO:0097242,GO:0007155,GO:0033627,GO:0016477,GO:0098609,GO:0007160,GO:0045123,GO:0071404,GO:0043542,GO:0034113,GO:0007229,GO:0007159,GO:0002523,GO:0030101,GO:0030593,GO:1990266,GO:…	cell surface|external side of plasma membrane|focal adhesion|integrin alphaL-beta2 complex|integrin alphaM-beta2 complex|membrane|membrane raft|plasma membrane|plasma membrane raft|receptor complex|amyloid-beta binding|cell adhesion molecule binding|complement component C3b binding|heat shock protein binding|ICAM-3 receptor activity|integrin binding|metal ion binding|protein kinase binding|protei…	mmu04015,mmu04390,mmu04514,mmu04145,mmu04810,mmu04610,mmu04613,mmu04650,mmu04670,mmu05166,mmu05133,mmu05134,mmu05150,mmu05152,mmu05146,mmu05144,mmu05140,mmu05323,mmu05416	Rap1 signaling pathway|Hippo signaling pathway|Cell adhesion molecules|Phagosome|Regulation of actin cytoskeleton|Complement and coagulation cascades|Neutrophil extracellular trap formation|Natural killer cell mediated cytotoxicity|Leukocyte transendothelial migration|Human T-cell leukemia virus 1 infection|Pertussis|Legionellosis|Staphylococcus aureus infection|Tuberculosis|Amoebiasis|Malaria|Le…	KOG1226	[TW]	Integrin beta subunit (N-terminal portion of extracellular region)	Signal transduction mechanisms |Extracellular structures	KOG1226	M	integrin-mediated signaling pathway	Cell wall/membrane/envelope biogenesis	PF00362	Integrin_beta	Integrin beta chain VWA domain
P11859	Angiotensinogen OS=Mus musculus OX=10090 GN=Agt PE=1 SV=1	25	10	23	10	477	52	5.44	70.37	206.7	148.7	157.5	92.4	105.8	102.6	89	71.2	97.6	85.8	88.3	85.9	53.5	55.6	59.3	Agt	11606	Angiotensinogen	GO:0005737,GO:0005615,GO:0005179,GO:0048018,GO:0004867,GO:0017080,GO:0031702,GO:0031703,GO:0000187,GO:0007250,GO:0007202,GO:0038166,GO:0003051,GO:0001998,GO:0014824,GO:0008306,GO:0048143,GO:0001568,GO:0002035,GO:0001658,GO:0061049,GO:0007166,GO:0007160,GO:0006883,GO:0042756,GO:0070371,GO:0008065,GO:0007588,GO:0030198,GO:0048144,GO:0007186,GO:0042445,GO:0001822,GO:0016525,GO:0030308,GO:0008285,GO:…	cytoplasm|extracellular space|hormone activity|receptor ligand activity|serine-type endopeptidase inhibitor activity|sodium channel regulator activity|type 1 angiotensin receptor binding|type 2 angiotensin receptor binding|activation of MAPK activity|activation of NF-kappaB-inducing kinase activity|activation of phospholipase C activity|angiotensin-activated signaling pathway|angiotensin-mediated…	mmu04072,mmu04080,mmu04924,mmu04614,mmu04925,mmu04927,mmu04261,mmu04270,mmu05200,mmu05410,mmu05414,mmu05415,mmu04931,mmu04933,mmu04934	Phospholipase D signaling pathway|Neuroactive ligand-receptor interaction|Renin secretion|Renin-angiotensin system|Aldosterone synthesis and secretion|Cortisol synthesis and secretion|Adrenergic signaling in cardiomyocytes|Vascular smooth muscle contraction|Pathways in cancer|Hypertrophic cardiomyopathy|Dilated cardiomyopathy|Diabetic cardiomyopathy|Insulin resistance|AGE-RAGE signaling pathway i…	KOG2392	[V]	Serpin	Defense mechanisms	KOG2392	O	serine-type endopeptidase inhibitor activity	Posttranslational modification, protein turnover, chaperones	PF00079	Serpin	Serpin (serine protease inhibitor)
P11983	T-complex protein 1 subunit alpha OS=Mus musculus OX=10090 GN=Tcp1 PE=1 SV=3	4	2	3	2	556	60.4	6.16	6.46	94.2	114.8	92.3	79.3	88.6	102	122	99.5	75.1	97.8	96.7	97.6	113.8	73.6	152.6	Tcp1	21454	T-complex protein 1 subunit alpha	GO:0001669,GO:0044297,GO:0005813,GO:0005832,GO:0005794,GO:0000792,GO:0005874,GO:0005815,GO:0043209,GO:0000242,GO:0002199,GO:0005524,GO:0044183,GO:0031625,GO:0051082,GO:0007339,GO:1904851,GO:0051973,GO:1904874,GO:0032212,GO:0006457,GO:0050821,GO:2000109,GO:0090666,GO:1901998,GO:0044053	acrosomal vesicle|cell body|centrosome|chaperonin-containing T-complex|Golgi apparatus|heterochromatin|microtubule|microtubule organizing center|myelin sheath|pericentriolar material|zona pellucida receptor complex|ATP binding|protein folding chaperone|ubiquitin protein ligase binding|unfolded protein binding|binding of sperm to zona pellucida|positive regulation of establishment of protein local…			KOG0360	[O]	Chaperonin complex component, TCP-1 alpha subunit (CCT1)	Posttranslational modification, protein turnover, chaperones	KOG0360	O	translocation of peptides or proteins into other organism involved in symbiotic interaction	Posttranslational modification, protein turnover, chaperones	PF00118	Cpn60_TCP1	TCP-1/cpn60 chaperonin family
P12246	Serum amyloid P-component OS=Mus musculus OX=10090 GN=Apcs PE=1 SV=2	31	10	73	10	224	26.2	6.35	223.17	41.1	37.8	39.6	62.1	59.1	57.9	95.6	111.4	82.8	196.1	180.9	184.3	111.9	116.5	122.9	Apcs	20219	Serum amyloid P-component	GO:0005615,GO:0032991,GO:0005509,GO:0030246,GO:0001849,GO:0042802,GO:0030169,GO:0046790,GO:0006958,GO:0045087,GO:0044869,GO:0044871,GO:0044793,GO:1903016,GO:1903019,GO:0045656,GO:0046597,GO:0048525,GO:0065003	extracellular space|protein-containing complex|calcium ion binding|carbohydrate binding|complement component C1q complex binding|identical protein binding|low-density lipoprotein particle binding|virion binding|complement activation, classical pathway|innate immune response|negative regulation by host of viral exo-alpha-sialidase activity|negative regulation by host of viral glycoprotein metaboli…							ENOG502S201	S	complement component C1q binding	Function unknown	PF00354	Pentaxin	Pentaxin family
P12382	ATP-dependent 6-phosphofructokinase, liver type OS=Mus musculus OX=10090 GN=Pfkl PE=1 SV=4	4	2	2	2	780	85.3	7.17	5.07	74.8	100.2	77.5	112.5	97.6	107.7	81.9	111.4	86.6	108.6	97.9	129.8	103.9	103.9	105.8	Pfkl	18641	ATP-dependent 6-phosphofructokinase, liver type	GO:0005945,GO:0005829,GO:0016020,GO:0003872,GO:0016208,GO:0005524,GO:0070061,GO:0070095,GO:0042802,GO:0019900,GO:0046872,GO:0048029,GO:0061621,GO:0005975,GO:0030388,GO:0006002,GO:0006096,GO:0061615,GO:0046676,GO:0009749	6-phosphofructokinase complex|cytosol|membrane|6-phosphofructokinase activity|AMP binding|ATP binding|fructose binding|fructose-6-phosphate binding|identical protein binding|kinase binding|metal ion binding|monosaccharide binding|canonical glycolysis|carbohydrate metabolic process|fructose 1,6-bisphosphate metabolic process|fructose 6-phosphate metabolic process|glycolytic process|glycolytic proc…	mmu00010,mmu00030,mmu00051,mmu00052,mmu03018,mmu04066,mmu04152,mmu04922,mmu04919,mmu05230	Glycolysis / Gluconeogenesis|Pentose phosphate pathway|Fructose and mannose metabolism|Galactose metabolism|RNA degradation|HIF-1 signaling pathway|AMPK signaling pathway|Glucagon signaling pathway|Thyroid hormone signaling pathway|Central carbon metabolism in cancer	KOG2440	[G]	Pyrophosphate-dependent phosphofructo-1-kinase	Carbohydrate transport and metabolism	KOG2440	G	6-phosphofructokinase activity	Carbohydrate transport and metabolism	PF00365	PFK	Phosphofructokinase
P12388	Plasminogen activator inhibitor 2, macrophage OS=Mus musculus OX=10090 GN=Serpinb2 PE=1 SV=1	4	1	1	1	415	46.3	5.14	2.76																Serpinb2	18788	Plasminogen activator inhibitor 2, macrophage	GO:0005737,GO:0005615,GO:0004867,GO:0043066,GO:0010951,GO:0042060	cytoplasm|extracellular space|serine-type endopeptidase inhibitor activity|negative regulation of apoptotic process|negative regulation of endopeptidase activity|wound healing	mmu04610	Complement and coagulation cascades	KOG2392	[V]	Serpin	Defense mechanisms	KOG2392	O	serine-type endopeptidase inhibitor activity	Posttranslational modification, protein turnover, chaperones	PF00079	Serpin	Serpin (serine protease inhibitor)
P12399	Protein CTLA-2-alpha OS=Mus musculus OX=10090 GN=Ctla2a PE=2 SV=2	26	3	4	3	137	15.9	5.34	9.88	178.6	188	155.4	125	84.4	110.5	81	112	69	94.5	87.9	91.3	40.3	41.1	40.8	Ctla2a	13024	Protein CTLA-2-alpha	GO:0030425,GO:0005615,GO:0005764,GO:0004197,GO:0050728,GO:0010955,GO:0051603,GO:0045589	dendrite|extracellular space|lysosome|cysteine-type endopeptidase activity|negative regulation of inflammatory response|negative regulation of protein processing|proteolysis involved in cellular protein catabolic process|regulation of regulatory T cell differentiation			KOG1543	[O]	Cysteine proteinase Cathepsin L	Posttranslational modification, protein turnover, chaperones	KOG1543	O	cysteine-type peptidase activity	Posttranslational modification, protein turnover, chaperones	PF08246	Inhibitor_I29	Cathepsin propeptide inhibitor domain (I29)
P12804	Fibroleukin OS=Mus musculus OX=10090 GN=Fgl2 PE=1 SV=1	2	1	1	1	432	48.9	7.25	2.18																Fgl2	14190	Fibroleukin	GO:0062023,GO:0005615,GO:0008233,GO:0005102,GO:0019835,GO:0050687,GO:0002605,GO:0002617,GO:0043381,GO:0002291	collagen-containing extracellular matrix|extracellular space|peptidase activity|signaling receptor binding|cytolysis|negative regulation of defense response to virus|negative regulation of dendritic cell antigen processing and presentation|negative regulation of macrophage antigen processing and presentation|negative regulation of memory T cell differentiation|T cell activation via T cell recepto…			KOG2579	[R]	Ficolin and related extracellular proteins	General function prediction only	KOG2579	S	signaling receptor binding	Function unknown	PF00147	Fibrinogen_C	Fibrinogen beta and gamma chains, C-terminal globular domain
P12815	Programmed cell death protein 6 OS=Mus musculus OX=10090 GN=Pdcd6 PE=1 SV=2	7	1	1	1	191	21.9	5.4	2.9	141.4	120.9	118.9	93.9	99.9	125.2	78	122.5	80.8	110.9	92.3	108.6	54.5	63.4	88.8	Pdcd6	18570	Programmed cell death protein 6	GO:0030127,GO:0031463,GO:0005737,GO:0031410,GO:0005829,GO:0005783,GO:0070971,GO:0005789,GO:0005768,GO:0005654,GO:0005634,GO:0005509,GO:0048306,GO:0042802,GO:0000287,GO:0046983,GO:0042803,GO:0030674,GO:0043495,GO:1990756,GO:0006919,GO:0001525,GO:0006915,GO:0034605,GO:0048208,GO:0006888,GO:0006886,GO:0051898,GO:0032007,GO:0030948,GO:0014032,GO:0014029,GO:0045766,GO:0043280,GO:0010595,GO:0001938,GO:…	COPII vesicle coat|Cul3-RING ubiquitin ligase complex|cytoplasm|cytoplasmic vesicle|cytosol|endoplasmic reticulum|endoplasmic reticulum exit site|endoplasmic reticulum membrane|endosome|nucleoplasm|nucleus|calcium ion binding|calcium-dependent protein binding|identical protein binding|magnesium ion binding|protein dimerization activity|protein homodimerization activity|protein-macromolecule adapt…			KOG0037	[T]	Ca2+-binding protein, EF-Hand protein superfamily	Signal transduction mechanisms	KOG0037	O	calcium-dependent cysteine-type endopeptidase activity	Posttranslational modification, protein turnover, chaperones	PF00036	EF-hand_1	EF hand
P13020	Gelsolin OS=Mus musculus OX=10090 GN=Gsn PE=1 SV=3	53	37	149	37	780	85.9	6.18	420.96	170.2	163.3	156.8	129.7	148.2	124.2	109.1	88.5	114.2	57.3	69.7	62.8	37.1	34.7	34.1	Gsn	227753	Gelsolin	GO:0030478,GO:0015629,GO:0030864,GO:0005737,GO:0005829,GO:0005576,GO:0005615,GO:0030027,GO:0043209,GO:0048471,GO:0045335,GO:0005886,GO:0002102,GO:0032991,GO:0001726,GO:0016528,GO:0003779,GO:0051015,GO:0005509,GO:0045159,GO:0036313,GO:0005546,GO:0030036,GO:0051693,GO:0030042,GO:0030041,GO:0090527,GO:0051014,GO:0045010,GO:0008154,GO:0007568,GO:1990000,GO:0006915,GO:0051016,GO:0086003,GO:0030031,GO:…	actin cap|actin cytoskeleton|cortical actin cytoskeleton|cytoplasm|cytosol|extracellular region|extracellular space|lamellipodium|myelin sheath|perinuclear region of cytoplasm|phagocytic vesicle|plasma membrane|podosome|protein-containing complex|ruffle|sarcoplasm|actin binding|actin filament binding|calcium ion binding|myosin II binding|phosphatidylinositol 3-kinase catalytic subunit binding|pho…	mmu04810,mmu04666,mmu05203	Regulation of actin cytoskeleton|Fc gamma R-mediated phagocytosis|Viral carcinogenesis	KOG0443	[Z]	Actin regulatory proteins (gelsolin/villin family)	Cytoskeleton	KOG0443	S	actin filament capping	Function unknown	PF00626	Gelsolin	Gelsolin repeat
P13595	Neural cell adhesion molecule 1 OS=Mus musculus OX=10090 GN=Ncam1 PE=1 SV=3	6	5	6	5	1115	119.4	4.83	16.81	146	137.7	133.4	122	129.4	135	98.5	80.4	109.4	76.6	101.6	89.4	48.5	47	45.1	Ncam1	17967	Neural cell adhesion molecule 1	GO:0031225,GO:0030424,GO:0009986,GO:0005911,GO:0005829,GO:0009897,GO:0098978,GO:0030426,GO:0099055,GO:0099056,GO:0043209,GO:0043005,GO:0043025,GO:0005886,GO:0098685,GO:0008201,GO:0030275,GO:0019902,GO:0007568,GO:0007413,GO:0007166,GO:0071679,GO:0034109,GO:0007611,GO:0050804,GO:0033555,GO:0060548,GO:0048666,GO:0031175,GO:0050850,GO:0060045,GO:0001928,GO:2001260,GO:0051930,GO:0042220,GO:0042493,GO:…	anchored component of membrane|axon|cell surface|cell-cell junction|cytosol|external side of plasma membrane|glutamatergic synapse|growth cone|integral component of postsynaptic membrane|integral component of presynaptic membrane|myelin sheath|neuron projection|neuronal cell body|plasma membrane|Schaffer collateral - CA1 synapse|heparin binding|LRR domain binding|phosphatase binding|aging|axonal …	mmu04514,mmu05020	Cell adhesion molecules|Prion disease	KOG3510	[T]	FOG: Immunoglobulin C-2 Type/fibronectin type III domains	Signal transduction mechanisms	KOG3510	S	cell adhesion	Function unknown	PF00041	fn3	Fibronectin type III domain
P13597	Intercellular adhesion molecule 1 OS=Mus musculus OX=10090 GN=Icam1 PE=1 SV=1	9	5	7	5	537	58.8	6.13	23.86	126.7	102.8	103	102.4	106.7	102.5	123.4	103.1	130.3	95.5	127.5	100.9	64.8	60.9	49.5	Icam1	15894	Intercellular adhesion molecule 1	GO:0009986,GO:0009897,GO:0070062,GO:0005615,GO:0001772,GO:0005887,GO:0005886,GO:0005178,GO:0044877,GO:0002438,GO:0044406,GO:0007155,GO:0033627,GO:0098609,GO:1904646,GO:0071333,GO:1990830,GO:0061028,GO:0090557,GO:0097368,GO:0007159,GO:0022614,GO:0051926,GO:2000352,GO:1902042,GO:0030838,GO:0002693,GO:0070374,GO:0043547,GO:1904996,GO:0051092,GO:0045429,GO:0050731,GO:0045907,GO:0046813,GO:0008360,GO:…	cell surface|external side of plasma membrane|extracellular exosome|extracellular space|immunological synapse|integral component of plasma membrane|plasma membrane|integrin binding|protein-containing complex binding|acute inflammatory response to antigenic stimulus|adhesion of symbiont to host|cell adhesion|cell adhesion mediated by integrin|cell-cell adhesion|cellular response to amyloid-beta|ce…	mmu04064,mmu04668,mmu04514,mmu04650,mmu04670,mmu05166,mmu05164,mmu05167,mmu05169,mmu05150,mmu05144,mmu05143,mmu05323,mmu05417,mmu05418,mmu05416,mmu04933	NF-kappa B signaling pathway|TNF signaling pathway|Cell adhesion molecules|Natural killer cell mediated cytotoxicity|Leukocyte transendothelial migration|Human T-cell leukemia virus 1 infection|Influenza A|Kaposi sarcoma-associated herpesvirus infection|Epstein-Barr virus infection|Staphylococcus aureus infection|Malaria|African trypanosomiasis|Rheumatoid arthritis|Lipid and atherosclerosis|Fluid…					ENOG502S45R	S	cell-cell adhesion	Function unknown	PF03921	ICAM_N	Intercellular adhesion molecule (ICAM), N-terminal domain
P13609	Serglycin OS=Mus musculus OX=10090 GN=Srgn PE=1 SV=1	11	1	2	1	152	16.7	4.41	4.49	205.6	137.1	179.5	133.9	143.4	131.3	79.1	87.7	109.9	68.9	87.1	79.6	22.8	34.3		Srgn	19073	Serglycin	GO:0005615,GO:0098978,GO:0005794,GO:0042629,GO:0099091,GO:0098685,GO:0030141,GO:0042588,GO:0005518,GO:0006915,GO:0031214,GO:0140507,GO:0033382,GO:0033373,GO:0033364,GO:0050804,GO:0030502,GO:0001818,GO:0016485,GO:0099175,GO:0033363,GO:0033371	extracellular space|glutamatergic synapse|Golgi apparatus|mast cell granule|postsynaptic specialization, intracellular component|Schaffer collateral - CA1 synapse|secretory granule|zymogen granule|collagen binding|apoptotic process|biomineral tissue development|granzyme-mediated programmed cell death signaling pathway|maintenance of granzyme B location in T cell secretory granule|maintenance of p…							ENOG502S72N	S	maintenance of granzyme B location in T cell secretory granule	Function unknown	PF04360	Serglycin	Serglycin
P13634	Carbonic anhydrase 1 OS=Mus musculus OX=10090 GN=Ca1 PE=1 SV=4	12	3	7	3	261	28.3	6.96	14.09	168.6	107.3	134.7	72.8	85.1	81.8	76.8	66.2	80.6	82.9	101.9	85.5	114	106.7	135	Ca1	12346	Carbonic anhydrase 1	GO:0005737,GO:0004064,GO:0004089,GO:0016836,GO:0008270,GO:0006730	cytoplasm|arylesterase activity|carbonate dehydratase activity|hydro-lyase activity|zinc ion binding|one-carbon metabolic process	mmu00910	Nitrogen metabolism	KOG0382	[R]	Carbonic anhydrase	General function prediction only	KOG0382	P	carbonate dehydratase activity	Inorganic ion transport and metabolism	PF00194	Carb_anhydrase	Eukaryotic-type carbonic anhydrase
P14069	Protein S100-A6 OS=Mus musculus OX=10090 GN=S100a6 PE=1 SV=3	9	1	1	1	89	10	5.48	2.14	131	110.6	109.9	90.8	78.9	109.1	86	86.5	88.9	85.5	110.8	151.8	79.9	93.4	86.9	S100a6	20200	Protein S100-A6	GO:0062023,GO:0005737,GO:0005829,GO:0031234,GO:0005635,GO:0005634,GO:0048471,GO:0005886,GO:0001726,GO:0005509,GO:0048306,GO:0015075,GO:0042803,GO:0044548,GO:0005523,GO:0008270	collagen-containing extracellular matrix|cytoplasm|cytosol|extrinsic component of cytoplasmic side of plasma membrane|nuclear envelope|nucleus|perinuclear region of cytoplasm|plasma membrane|ruffle|calcium ion binding|calcium-dependent protein binding|ion transmembrane transporter activity|protein homodimerization activity|S100 protein binding|tropomyosin binding|zinc ion binding							ENOG502S6IN	S	tropomyosin binding	Function unknown	PF01023	S_100	S-100/ICaBP type calcium binding domain
P14094	Sodium/potassium-transporting ATPase subunit beta-1 OS=Mus musculus OX=10090 GN=Atp1b1 PE=1 SV=1	2	1	1	1	304	35.2	8.65	0																Atp1b1	11931	Sodium/potassium-transporting ATPase subunit beta-1	GO:0016324,GO:0016323,GO:0005901,GO:0014704,GO:0016328,GO:0016020,GO:0043209,GO:0031090,GO:0005886,GO:0042383,GO:0005890,GO:0036126,GO:0030315,GO:0001671,GO:0051117,GO:0005391,GO:0008022,GO:0046982,GO:0019901,GO:0030674,GO:0046034,GO:0060048,GO:0098655,GO:0007155,GO:0006874,GO:0030007,GO:0006883,GO:0086009,GO:0030001,GO:0032781,GO:1903281,GO:1903408,GO:1903288,GO:1901018,GO:1903278,GO:1990573,GO:…	apical plasma membrane|basolateral plasma membrane|caveola|intercalated disc|lateral plasma membrane|membrane|myelin sheath|organelle membrane|plasma membrane|sarcolemma|sodium:potassium-exchanging ATPase complex|sperm flagellum|T-tubule|ATPase activator activity|ATPase binding|P-type sodium:potassium-exchanging transporter activity|protein C-terminus binding|protein heterodimerization activity|p…	mmu04024,mmu04022,mmu04911,mmu04918,mmu04919,mmu04925,mmu04260,mmu04261,mmu04970,mmu04971,mmu04972,mmu04976,mmu04973,mmu04974,mmu04978,mmu04960,mmu04961,mmu04964	cAMP signaling pathway|cGMP-PKG signaling pathway|Insulin secretion|Thyroid hormone synthesis|Thyroid hormone signaling pathway|Aldosterone synthesis and secretion|Cardiac muscle contraction|Adrenergic signaling in cardiomyocytes|Salivary secretion|Gastric acid secretion|Pancreatic secretion|Bile secretion|Carbohydrate digestion and absorption|Protein digestion and absorption|Mineral absorption|A…	KOG3927	[P]	Na+/K+ ATPase, beta subunit	Inorganic ion transport and metabolism	KOG3927	U	positive regulation of potassium ion import	Intracellular trafficking, secretion, and vesicular transport	PF00287	Na_K-ATPase	Sodium / potassium ATPase beta chain
P14106	Complement C1q subcomponent subunit B OS=Mus musculus OX=10090 GN=C1qb PE=1 SV=2	33	7	25	7	253	26.7	8.15	80.01	56.4	74.5	77.2	111.5	84.5	96	132.2	174.6	116.2	128.8	106	136.6	68.8	69.1	67.8	C1qb	12260	Complement C1q subcomponent subunit B	GO:0005581,GO:0005602,GO:0005615,GO:0098794,GO:0045202,GO:0042802,GO:0006958,GO:0045087,GO:0048839,GO:0098883	collagen trimer|complement component C1 complex|extracellular space|postsynapse|synapse|identical protein binding|complement activation, classical pathway|innate immune response|inner ear development|synapse pruning	mmu04610,mmu05171,mmu05133,mmu05150,mmu05142,mmu05322,mmu05020,mmu04936	Complement and coagulation cascades|Coronavirus disease - COVID-19|Pertussis|Staphylococcus aureus infection|Chagas disease|Systemic lupus erythematosus|Prion disease|Alcoholic liver disease					ENOG502RYR2	S	complement activation, classical pathway	Function unknown	PF00386	C1q	C1q domain
P14148	60S ribosomal protein L7 OS=Mus musculus OX=10090 GN=Rpl7 PE=1 SV=2	4	1	1	1	270	31.4	10.89	1.8	162	112.4	120.2	107.3	86.8	111	79.9	85.2	98.8	85.2	98.6	103.7	92.5	80.3	76.1	Rpl7	19989	60S ribosomal protein L7	GO:0031672,GO:0005829,GO:0022625,GO:0022626,GO:0005844,GO:0014069,GO:1990904,GO:0005840,GO:0045202,GO:0008097,GO:0003677,GO:0042802,GO:0003729,GO:0003723,GO:0003735,GO:0000463,GO:0042273,GO:0006364,GO:0006412	A band|cytosol|cytosolic large ribosomal subunit|cytosolic ribosome|polysome|postsynaptic density|ribonucleoprotein complex|ribosome|synapse|5S rRNA binding|DNA binding|identical protein binding|mRNA binding|RNA binding|structural constituent of ribosome|maturation of LSU-rRNA from tricistronic rRNA transcript (SSU-rRNA, 5.8S rRNA, LSU-rRNA)|ribosomal large subunit biogenesis|rRNA processing|tran…	mmu03010,mmu05171	Ribosome|Coronavirus disease - COVID-19	KOG3184	[J]	60S ribosomal protein L7	Translation, ribosomal structure and biogenesis	KOG3184	J	maturation of LSU-rRNA from tricistronic rRNA transcript (SSU-rRNA, 5.8S rRNA, LSU-rRNA)	Translation, ribosomal structure and biogenesis	PF00327	Ribosomal_L30	Ribosomal protein L30p/L7e
P14152	Malate dehydrogenase, cytoplasmic OS=Mus musculus OX=10090 GN=Mdh1 PE=1 SV=3	10	3	4	3	334	36.5	6.58	7.89	147.9	143.3	132.6	111.2	134.3	124.6	96.2	87.2	108	75.7	75.7	77.9	66.9	54.9	63.7	Mdh1	17449	Malate dehydrogenase, cytoplasmic	GO:0005813,GO:0005829,GO:0005739,GO:0043209,GO:0030060,GO:0016615,GO:0051287,GO:0005975,GO:0006108,GO:0019674,GO:0006734,GO:0006107,GO:0006099	centrosome|cytosol|mitochondrion|myelin sheath|L-malate dehydrogenase activity|malate dehydrogenase activity|NAD binding|carbohydrate metabolic process|malate metabolic process|NAD metabolic process|NADH metabolic process|oxaloacetate metabolic process|tricarboxylic acid cycle	mmu00020,mmu00620,mmu00630,mmu00270,mmu04964	Citrate cycle (TCA cycle)|Pyruvate metabolism|Glyoxylate and dicarboxylate metabolism|Cysteine and methionine metabolism|Proximal tubule bicarbonate reclamation	KOG1496	[C]	Malate dehydrogenase	Energy production and conversion	KOG1496	C	malate metabolic process	Energy production and conversion	PF00056	Ldh_1_N	lactate/malate dehydrogenase, NAD binding domain
P14211	Calreticulin OS=Mus musculus OX=10090 GN=Calr PE=1 SV=1	14	6	7	6	416	48	4.49	17.98	191.1	127.5	138.2	86.9	85.2	106.2	108.1	87.6	91.2	91.7	96.6	90.3	69.5	71	59.1	Calr	12317	Calreticulin	GO:0001669,GO:0009986,GO:0062023,GO:0060473,GO:0005737,GO:0005829,GO:0005783,GO:0005788,GO:0005789,GO:0044322,GO:0009897,GO:0005576,GO:0005615,GO:0005794,GO:0043231,GO:0005764,GO:0016020,GO:0042824,GO:0005635,GO:0005634,GO:0048471,GO:0045335,GO:0005844,GO:0032991,GO:0016529,GO:0033018,GO:0005790,GO:0050681,GO:0005509,GO:0030246,GO:0042562,GO:0005178,GO:0005506,GO:0003729,GO:0042277,GO:0031625,GO:…	acrosomal vesicle|cell surface|collagen-containing extracellular matrix|cortical granule|cytoplasm|cytosol|endoplasmic reticulum|endoplasmic reticulum lumen|endoplasmic reticulum membrane|endoplasmic reticulum quality control compartment|external side of plasma membrane|extracellular region|extracellular space|Golgi apparatus|intracellular membrane-bounded organelle|lysosome|membrane|MHC class I …	mmu04141,mmu04145,mmu04612,mmu05166,mmu05170,mmu05168,mmu05163,mmu05169,mmu05142	Protein processing in endoplasmic reticulum|Phagosome|Antigen processing and presentation|Human T-cell leukemia virus 1 infection|Human immunodeficiency virus 1 infection|Herpes simplex virus 1 infection|Human cytomegalovirus infection|Epstein-Barr virus infection|Chagas disease	KOG0674	[O]	Calreticulin	Posttranslational modification, protein turnover, chaperones	KOG0674	O	unfolded protein binding	Posttranslational modification, protein turnover, chaperones	PF00262	Calreticulin	Calreticulin family
P14220	Glycophorin-A OS=Mus musculus OX=10090 GN=Gypa PE=1 SV=2	18	1	1	1	168	17.7	5.1	2.03																Gypa	14934	Glycophorin-A	GO:0009897,GO:0005887,GO:0042802,GO:0047484	external side of plasma membrane|integral component of plasma membrane|identical protein binding|regulation of response to osmotic stress	mmu04640,mmu05144	Hematopoietic cell lineage|Malaria					ENOG502THAT	S	identical protein binding	Function unknown	PF01102	Glycophorin_A	Glycophorin A
P14426	H-2 class I histocompatibility antigen, D-K alpha chain OS=Mus musculus OX=10090 GN=H2-D1 PE=1 SV=1	15	6	19	2	362	40.6	5.47	57.72	70.4	72.5	72.3	122.3	119.6	112.5	169.4	142.9	165.5	98.6	123.7	102.2	46.6	41.5	40.1	H2-D1	14964	H-2 class I histocompatibility antigen, D-K alpha chain	GO:0009986,GO:0005783,GO:0070971,GO:0009897,GO:0005615,GO:0005794,GO:0005797,GO:0071556,GO:0042824,GO:0042612,GO:0030670,GO:0005886,GO:0030881,GO:0042610,GO:0042605,GO:0042277,GO:0044877,GO:0005102,GO:0042608,GO:0046977,GO:0062061,GO:0002485,GO:0002476,GO:0006955,GO:0010977,GO:0001916	cell surface|endoplasmic reticulum|endoplasmic reticulum exit site|external side of plasma membrane|extracellular space|Golgi apparatus|Golgi medial cisterna|integral component of lumenal side of endoplasmic reticulum membrane|MHC class I peptide loading complex|MHC class I protein complex|phagocytic vesicle membrane|plasma membrane|beta-2-microglobulin binding|CD8 receptor binding|peptide antige…	mmu04514,mmu04144,mmu04145,mmu04218,mmu04650,mmu04612,mmu05203,mmu05166,mmu05170,mmu05168,mmu05163,mmu05167,mmu05169,mmu05165,mmu05320,mmu05330,mmu05332,mmu05416,mmu04940	Cell adhesion molecules|Endocytosis|Phagosome|Cellular senescence|Natural killer cell mediated cytotoxicity|Antigen processing and presentation|Viral carcinogenesis|Human T-cell leukemia virus 1 infection|Human immunodeficiency virus 1 infection|Herpes simplex virus 1 infection|Human cytomegalovirus infection|Kaposi sarcoma-associated herpesvirus infection|Epstein-Barr virus infection|Human papil…									PF00129	MHC_I	Class I Histocompatibility antigen, domains alpha 1 and 2
P14430	H-2 class I histocompatibility antigen, Q8 alpha chain OS=Mus musculus OX=10090 GN=H2-Q8 PE=3 SV=1	26	7	28	2	326	37.4	5.94	77.43	59.5	59	59.6	106.1	112.5	93.7	150.4	135.4	147.1	108.1	143.7	125.6	65.1	63.4	70.7	H2-Q8	110557	H-2 class I histocompatibility antigen, Q8 alpha chain	GO:0009897,GO:0005615,GO:0071556,GO:0042612,GO:0030670,GO:0002476,GO:0002474	external side of plasma membrane|extracellular space|integral component of lumenal side of endoplasmic reticulum membrane|MHC class I protein complex|phagocytic vesicle membrane|antigen processing and presentation of endogenous peptide antigen via MHC class Ib|antigen processing and presentation of peptide antigen via MHC class I	mmu04514,mmu04144,mmu04145,mmu04218,mmu04650,mmu04612,mmu05203,mmu05166,mmu05170,mmu05168,mmu05163,mmu05167,mmu05169,mmu05165,mmu05320,mmu05330,mmu05332,mmu05416,mmu04940	Cell adhesion molecules|Endocytosis|Phagosome|Cellular senescence|Natural killer cell mediated cytotoxicity|Antigen processing and presentation|Viral carcinogenesis|Human T-cell leukemia virus 1 infection|Human immunodeficiency virus 1 infection|Herpes simplex virus 1 infection|Human cytomegalovirus infection|Kaposi sarcoma-associated herpesvirus infection|Epstein-Barr virus infection|Human papil…					ENOG502RQEK	S	antigen processing and presentation of peptide antigen via MHC class I	Function unknown	PF00129	MHC_I	Class I Histocompatibility antigen, domains alpha 1 and 2
P14602	Heat shock protein beta-1 OS=Mus musculus OX=10090 GN=Hspb1 PE=1 SV=3	5	1	1	1	209	23	6.55	2.57	135.3	112.8	128.2	123.9	110.7	124.9	90.8	97.9	89.6	71.8	73.8	103.1	75.7	67.2	94.3	Hspb1	15507	Heat shock protein beta-1	GO:0030424,GO:1904115,GO:0097512,GO:0043292,GO:0005737,GO:0030425,GO:0031674,GO:0031430,GO:0005634,GO:0043204,GO:0005886,GO:0098839,GO:0000502,GO:0005819,GO:0045202,GO:0030018,GO:0042802,GO:0044183,GO:0042803,GO:0019901,GO:0005080,GO:0008426,GO:0061629,GO:0043130,GO:0099641,GO:0035924,GO:0061077,GO:0035556,GO:2001234,GO:1903202,GO:1902176,GO:0006469,GO:0045590,GO:0045766,GO:0043536,GO:2001028,GO:…	axon|axon cytoplasm|cardiac myofibril|contractile fiber|cytoplasm|dendrite|I band|M band|nucleus|perikaryon|plasma membrane|postsynaptic density membrane|proteasome complex|spindle|synapse|Z disc|identical protein binding|protein folding chaperone|protein homodimerization activity|protein kinase binding|protein kinase C binding|protein kinase C inhibitor activity|RNA polymerase II-specific DNA-bi…	mmu04010,mmu04370,mmu05146	MAPK signaling pathway|VEGF signaling pathway|Amoebiasis	KOG3591	[O]	Alpha crystallins	Posttranslational modification, protein turnover, chaperones	KOG3591	T	Belongs to the small heat shock protein (HSP20) family	Signal transduction mechanisms	PF00011	HSP20	Hsp20/alpha crystallin family
P14824	Annexin A6 OS=Mus musculus OX=10090 GN=Anxa6 PE=1 SV=3	4	3	3	2	673	75.8	5.5	7.95	287.5	124.7	155.1	88.4	87.7	136.6	90.5	79.9	93.1	67.2	61.7	79.9	49.3	37.6	60.7	Anxa6	11749	Annexin A6	GO:0016324,GO:0062023,GO:0005737,GO:0005829,GO:0005925,GO:0014704,GO:0031902,GO:0005765,GO:0042470,GO:0016020,GO:0005739,GO:0005634,GO:0048471,GO:0032991,GO:0042383,GO:0051015,GO:0005262,GO:0005509,GO:0005544,GO:0048306,GO:0015485,GO:0035374,GO:0005525,GO:0042802,GO:0015276,GO:0008289,GO:0001786,GO:0044877,GO:0097190,GO:0006816,GO:0003418,GO:0034220,GO:0051560,GO:0051283,GO:0001755,GO:0001778,GO:…	apical plasma membrane|collagen-containing extracellular matrix|cytoplasm|cytosol|focal adhesion|intercalated disc|late endosome membrane|lysosomal membrane|melanosome|membrane|mitochondrion|nucleus|perinuclear region of cytoplasm|protein-containing complex|sarcolemma|actin filament binding|calcium channel activity|calcium ion binding|calcium-dependent phospholipid binding|calcium-dependent prote…			KOG0819	[U]	Annexin	Intracellular trafficking, secretion, and vesicular transport	KOG0819	L	calcium-dependent phospholipid binding	Replication, recombination and repair	PF00191	Annexin	Annexin
P14847	C-reactive protein OS=Mus musculus OX=10090 GN=Crp PE=1 SV=2	40	8	32	8	225	25.3	6.2	111.87	104.9	113.5	105	81.3	90.2	79.6	124.1	143.4	133.1	128.9	124.3	128.5	50.1	47.6	45.6	Crp	12944	C-reactive protein	GO:0005615,GO:0030175,GO:0030426,GO:0005509,GO:0015485,GO:0001849,GO:0042802,GO:0030169,GO:0050750,GO:0006953,GO:0071277,GO:0006958,GO:0045087,GO:0044793,GO:0010888,GO:0010745,GO:0032945,GO:0032929,GO:1900006,GO:0010628,GO:0045429,GO:0032930,GO:0051258,GO:0032677,GO:0010988,GO:0042310,GO:0042060	extracellular space|filopodium|growth cone|calcium ion binding|cholesterol binding|complement component C1q complex binding|identical protein binding|low-density lipoprotein particle binding|low-density lipoprotein particle receptor binding|acute-phase response|cellular response to calcium ion|complement activation, classical pathway|innate immune response|negative regulation by host of viral pro…							ENOG502S201	S	complement component C1q binding	Function unknown	PF00354	Pentaxin	Pentaxin family
P15105	Glutamine synthetase OS=Mus musculus OX=10090 GN=Glul PE=1 SV=6	6	3	3	3	373	42.1	7.08	3.44	139.9	84.1	101.3	112.8	113.4	109.8	84.4	104.1	79	119.8	101.5	146.7	67.4	67.7	68	Glul	14645	Glutamine synthetase	GO:0043679,GO:0044297,GO:0042995,GO:0005737,GO:0005829,GO:0097386,GO:0043231,GO:0005739,GO:0043209,GO:0043005,GO:0043204,GO:0005886,GO:0032991,GO:0005791,GO:0005524,GO:0045503,GO:0016595,GO:0004356,GO:0042802,GO:0000287,GO:0030145,GO:0019706,GO:0019676,GO:0001525,GO:0008283,GO:0009267,GO:0006536,GO:0006542,GO:0050679,GO:0032024,GO:0051968,GO:0018345,GO:0010594,GO:1904749,GO:1903670,GO:0009749,GO:…	axon terminus|cell body|cell projection|cytoplasm|cytosol|glial cell projection|intracellular membrane-bounded organelle|mitochondrion|myelin sheath|neuron projection|perikaryon|plasma membrane|protein-containing complex|rough endoplasmic reticulum|ATP binding|dynein light chain binding|glutamate binding|glutamate-ammonia ligase activity|identical protein binding|magnesium ion binding|manganese i…	mmu00630,mmu00910,mmu00250,mmu00220,mmu04217,mmu04724,mmu04727	Glyoxylate and dicarboxylate metabolism|Nitrogen metabolism|Alanine, aspartate and glutamate metabolism|Arginine biosynthesis|Necroptosis|Glutamatergic synapse|GABAergic synapse	KOG0683	[E]	Glutamine synthetase	Amino acid transport and metabolism	KOG0683	E	glutamine biosynthetic process	Amino acid transport and metabolism	PF00120	Gln-synt_C	Glutamine synthetase, catalytic domain
P15327	Bisphosphoglycerate mutase OS=Mus musculus OX=10090 GN=Bpgm PE=1 SV=2	17	5	5	5	259	30	7.06	10.23	120.4	104.2	110.6	96.4	102	90.8	86.7	84.4	84.3	66	86.6	77.8	123.1	140.2	126.7	Bpgm	12183	Bisphosphoglycerate mutase	GO:0004082,GO:0016787,GO:0004619,GO:0048821,GO:0006096	bisphosphoglycerate mutase activity|hydrolase activity|phosphoglycerate mutase activity|erythrocyte development|glycolytic process	mmu00010,mmu00260	Glycolysis / Gluconeogenesis|Glycine, serine and threonine metabolism	KOG0235	[G]	Phosphoglycerate mutase	Carbohydrate transport and metabolism	KOG0235	G	regulation of pentose-phosphate shunt	Carbohydrate transport and metabolism	PF00300	His_Phos_1	Histidine phosphatase superfamily (branch 1)
P15379	CD44 antigen OS=Mus musculus OX=10090 GN=Cd44 PE=1 SV=3	3	2	3	2	778	85.6	4.96	9.49	122.6	124.5	114.6	56.7	87	82.3	75.6	94.6	93.4	89.3	93.4	98.4	120.3	121.4	125.8	Cd44	12505	CD44 antigen	GO:0016324,GO:0016323,GO:0042995,GO:0009986,GO:0005829,GO:0009897,GO:0005794,GO:0016021,GO:0031258,GO:0035692,GO:0005902,GO:0005634,GO:0005886,GO:0032991,GO:0005154,GO:0005540,GO:0051219,GO:0019901,GO:0004888,GO:0005114,GO:0060442,GO:0001658,GO:0007155,GO:0016477,GO:0044344,GO:0019221,GO:0030214,GO:0006954,GO:0034238,GO:0070487,GO:0043066,GO:2000562,GO:0043154,GO:0043518,GO:0050728,GO:1902166,GO:…	apical plasma membrane|basolateral plasma membrane|cell projection|cell surface|cytosol|external side of plasma membrane|Golgi apparatus|integral component of membrane|lamellipodium membrane|macrophage migration inhibitory factor receptor complex|microvillus|nucleus|plasma membrane|protein-containing complex|epidermal growth factor receptor binding|hyaluronic acid binding|phosphoprotein binding|p…	mmu04512,mmu04640,mmu05206,mmu05205,mmu05169	ECM-receptor interaction|Hematopoietic cell lineage|MicroRNAs in cancer|Proteoglycans in cancer|Epstein-Barr virus infection					ENOG502RX7Q	S	macrophage fusion	Function unknown	PF00193	Xlink	Extracellular link domain
P15508	Spectrin beta chain, erythrocytic OS=Mus musculus OX=10090 GN=Sptb PE=1 SV=4	1	3	3	3	2128	245.1	5.33	8.15	67	82.1	72	76.6	87.9	118.6	69.1	84.4	81.7	116.9	98.9	137.3	124.8	132.5	150.1	Sptb	20741	Spectrin beta chain, erythrocytic	GO:0009986,GO:0030863,GO:0005829,GO:0016020,GO:0005886,GO:0032991,GO:0008091,GO:0014731,GO:0003779,GO:0051015,GO:0030506,GO:0005200,GO:0051693,GO:0030097,GO:0007009,GO:0006779	cell surface|cortical cytoskeleton|cytosol|membrane|plasma membrane|protein-containing complex|spectrin|spectrin-associated cytoskeleton|actin binding|actin filament binding|ankyrin binding|structural constituent of cytoskeleton|actin filament capping|hemopoiesis|plasma membrane organization|porphyrin-containing compound biosynthetic process			KOG0517	[Z]	Beta-spectrin	Cytoskeleton	KOG0517	Z	actin binding	Cytoskeleton	PF00307	CH	Calponin homology (CH) domain
P15532	Nucleoside diphosphate kinase A OS=Mus musculus OX=10090 GN=Nme1 PE=1 SV=1	26	4	5	1	152	17.2	7.37	10.1	111.3	93	110	104	118.8	88.9	84.7	100.3	93.7	112.5	90.3	122.9	82.5	97.4	89.7	Nme1	18102	Nucleoside diphosphate kinase A	GO:0005813,GO:0005829,GO:0005882,GO:0016020,GO:0005741,GO:0005739,GO:0043209,GO:0005634,GO:0048471,GO:0032587,GO:0005524,GO:0004536,GO:0019899,GO:0043015,GO:0005525,GO:0042802,GO:0019215,GO:0000287,GO:0004550,GO:0019901,GO:0043024,GO:0000977,GO:0003697,GO:0030154,GO:0035690,GO:0071398,GO:0071333,GO:0006241,GO:0006897,GO:0006183,GO:0021766,GO:0007595,GO:0030879,GO:0010629,GO:0002762,GO:0006165,GO:…	centrosome|cytosol|intermediate filament|membrane|mitochondrial outer membrane|mitochondrion|myelin sheath|nucleus|perinuclear region of cytoplasm|ruffle membrane|ATP binding|deoxyribonuclease activity|enzyme binding|gamma-tubulin binding|GTP binding|identical protein binding|intermediate filament binding|magnesium ion binding|nucleoside diphosphate kinase activity|protein kinase binding|ribosoma…	mmu00230,mmu00240,mmu00983	Purine metabolism|Pyrimidine metabolism|Drug metabolism - other enzymes	KOG0888	[F]	Nucleoside diphosphate kinase	Nucleotide transport and metabolism	KOG0888	F	Nucleoside diphosphate kinase	Nucleotide transport and metabolism	PF00334	NDK	Nucleoside diphosphate kinase
P15702	Leukosialin OS=Mus musculus OX=10090 GN=Spn PE=1 SV=1	4	1	1	1	395	40	4.96	4.33	91.1	72.3	103.7	91.4	86.4	135.1	83.9	96.4	107.4	62.4	83.4	106.2	147.6	134.6	98.1	Spn	20737	Leukosialin	GO:0005604,GO:0009986,GO:0032154,GO:0009897,GO:0005615,GO:0005887,GO:0016020,GO:0005902,GO:0016605,GO:0001931,GO:0031072,GO:0030544,GO:0019904,GO:0004888,GO:0097190,GO:0007166,GO:0042742,GO:0050901,GO:0007162,GO:0050868,GO:0042130,GO:0001808,GO:0045060,GO:0001934,GO:2000406,GO:0042102,GO:0032760,GO:0050688,GO:0010468,GO:0050776,GO:2000404,GO:0001562,GO:0031295,GO:0050852,GO:0002296,GO:0071594	basement membrane|cell surface|cleavage furrow|external side of plasma membrane|extracellular space|integral component of plasma membrane|membrane|microvillus|PML body|uropod|heat shock protein binding|Hsp70 protein binding|protein domain specific binding|transmembrane signaling receptor activity|apoptotic signaling pathway|cell surface receptor signaling pathway|defense response to bacterium|leu…	mmu04514	Cell adhesion molecules					ENOG502SBHY	S	thymocyte aggregation	Function unknown
P15946	Kallikrein 1-related peptidase b11 OS=Mus musculus OX=10090 GN=Klk1b11 PE=2 SV=1	3	1	1	1	261	28.7	7.14	2.11	129.6	89.6	119.3	97.2	92.8	104.6	96.8	104.1	144.7	84.5	101	109.3	93.8	61.9	70.8	Klk1b11	16613	Kallikrein 1-related peptidase b11	GO:0005615,GO:0032991,GO:0030141,GO:0004175,GO:0016811,GO:0004252,GO:0003073,GO:0031638	extracellular space|protein-containing complex|secretory granule|endopeptidase activity|hydrolase activity, acting on carbon-nitrogen (but not peptide) bonds, in linear amides|serine-type endopeptidase activity|regulation of systemic arterial blood pressure|zymogen activation	mmu04614,mmu04961	Renin-angiotensin system|Endocrine and other factor-regulated calcium reabsorption	KOG3627	[E]	Trypsin	Amino acid transport and metabolism	KOG3627	O	serine-type endopeptidase activity	Posttranslational modification, protein turnover, chaperones	PF00089	Trypsin	Trypsin
P16125	L-lactate dehydrogenase B chain OS=Mus musculus OX=10090 GN=Ldhb PE=1 SV=2	11	3	4	2	334	36.5	6.05	9.9	121.2	179.4	153.4	106.6	124.5	94.1	129.7	81.6	112.9	69.4	92.3	78.4	48.2	52.9	55.4	Ldhb	16832	L-lactate dehydrogenase B chain	GO:0005829,GO:0045121,GO:0005743,GO:0005739,GO:0043209,GO:0042802,GO:0019900,GO:0004459,GO:0004457,GO:0051287,GO:0005975,GO:0019244,GO:0006089,GO:0019674	cytosol|membrane raft|mitochondrial inner membrane|mitochondrion|myelin sheath|identical protein binding|kinase binding|L-lactate dehydrogenase activity|lactate dehydrogenase activity|NAD binding|carbohydrate metabolic process|lactate biosynthetic process from pyruvate|lactate metabolic process|NAD metabolic process	mmu00010,mmu00620,mmu00640,mmu00270,mmu04066,mmu04922,mmu05230	Glycolysis / Gluconeogenesis|Pyruvate metabolism|Propanoate metabolism|Cysteine and methionine metabolism|HIF-1 signaling pathway|Glucagon signaling pathway|Central carbon metabolism in cancer	KOG1495	[C]	Lactate dehydrogenase	Energy production and conversion	KOG1495	C	belongs to the LDH MDH superfamily	Energy production and conversion	PF00056	Ldh_1_N	lactate/malate dehydrogenase, NAD binding domain
P16294	Coagulation factor IX OS=Mus musculus OX=10090 GN=F9 PE=2 SV=3	21	9	16	8	471	52.9	5.44	45.35	161.2	142.6	141.4	76	82.2	81.9	96.6	91	115.2	108.3	119.4	116	57.2	55.4	55.7	F9	14071	Coagulation factor IX	GO:0005615,GO:0005509,GO:0004175,GO:0008233,GO:0004252,GO:0007596,GO:0006508,GO:0031638	extracellular space|calcium ion binding|endopeptidase activity|peptidase activity|serine-type endopeptidase activity|blood coagulation|proteolysis|zymogen activation	mmu04610	Complement and coagulation cascades					ENOG502QUEV	O	zymogen activation	Posttranslational modification, protein turnover, chaperones	PF00008	EGF	EGF-like domain
P16301	Phosphatidylcholine-sterol acyltransferase OS=Mus musculus OX=10090 GN=Lcat PE=1 SV=2	20	8	25	8	438	49.7	6.43	74.3	110	141.6	136.3	97.6	107.8	90.7	119	98.9	125.7	97.1	136.5	100.8	46.1	47.5	44.4	Lcat	16816	Phosphatidylcholine-sterol acyltransferase	GO:0005615,GO:0034364,GO:0003847,GO:0034186,GO:0004607,GO:0004623,GO:0047179,GO:0004806,GO:0034435,GO:0042632,GO:0008203,GO:0030301,GO:0034375,GO:0006629,GO:0042158,GO:0042157,GO:0006656,GO:0046470,GO:0006644,GO:0090107,GO:0046688,GO:0051384,GO:0043691,GO:0034372	extracellular space|high-density lipoprotein particle|1-alkyl-2-acetylglycerophosphocholine esterase activity|apolipoprotein A-I binding|phosphatidylcholine-sterol O-acyltransferase activity|phospholipase A2 activity|platelet-activating factor acetyltransferase activity|triglyceride lipase activity|cholesterol esterification|cholesterol homeostasis|cholesterol metabolic process|cholesterol transp…	mmu00564,mmu04979	Glycerophospholipid metabolism|Cholesterol metabolism	KOG2369	[I]	Lecithin:cholesterol acyltransferase (LCAT)/Acyl-ceramide synthase	Lipid transport and metabolism	KOG2369	S	O-acyltransferase activity	Function unknown	PF02450	LCAT	Lecithin:cholesterol acyltransferase
P16330	2',3'-cyclic-nucleotide 3'-phosphodiesterase OS=Mus musculus OX=10090 GN=Cnp PE=1 SV=3	7	3	3	3	420	47.1	8.97	4.71	176.9	117.3	129.7	94.4	80.7	132.4	87.1	89.5	87.6	72.8	74	78.7	88	84.9	106.2	Cnp	12799	2',3'-cyclic-nucleotide 3'-phosphodiesterase	GO:0042995,GO:0005737,GO:0005615,GO:0042470,GO:0016020,GO:0005874,GO:0005902,GO:0005743,GO:0005741,GO:0043209,GO:0035748,GO:0035749,GO:0048471,GO:0005886,GO:0031143,GO:0004113,GO:0030551,GO:0003723,GO:0008344,GO:0007568,GO:0007409,GO:0009214,GO:0030900,GO:0000226,GO:0048709,GO:0046902,GO:0032496,GO:0009636	cell projection|cytoplasm|extracellular space|melanosome|membrane|microtubule|microvillus|mitochondrial inner membrane|mitochondrial outer membrane|myelin sheath|myelin sheath abaxonal region|myelin sheath adaxonal region|perinuclear region of cytoplasm|plasma membrane|pseudopodium|2',3'-cyclic-nucleotide 3'-phosphodiesterase activity|cyclic nucleotide binding|RNA binding|adult locomotory behavio…			KOG2401	[L]	Predicted MutS-related protein involved in mismatch repair	Replication, recombination and repair	KOG2401	S	2',3'-cyclic-nucleotide 3'-phosphodiesterase activity	Function unknown	PF05881	CNPase	2',3'-cyclic nucleotide 3'-phosphodiesterase (CNP or CNPase)
P16390	Potassium voltage-gated channel subfamily A member 3 OS=Mus musculus OX=10090 GN=Kcna3 PE=1 SV=3	3	1	1	1	528	58.5	5.33	2.31	100.1	112.3	110.3	97.9	93.5	100.6	101.5	96.4	94.5	128.5	117.8	104.5	92.7	76.7	72.9	Kcna3	16491	Potassium voltage-gated channel subfamily A member 3	GO:0030424,GO:0044305,GO:0098978,GO:0016021,GO:0005887,GO:0099055,GO:0099056,GO:0045121,GO:0005886,GO:0008076,GO:0005251,GO:0015271,GO:0005249,GO:0071805,GO:0051260,GO:0034765	axon|calyx of Held|glutamatergic synapse|integral component of membrane|integral component of plasma membrane|integral component of postsynaptic membrane|integral component of presynaptic membrane|membrane raft|plasma membrane|voltage-gated potassium channel complex|delayed rectifier potassium channel activity|outward rectifier potassium channel activity|voltage-gated potassium channel activity|p…			KOG1545	[P]	Voltage-gated shaker-like K+ channel KCNA	Inorganic ion transport and metabolism	KOG1545	J	voltage-gated potassium channel activity	Translation, ribosomal structure and biogenesis	PF00520	Ion_trans	Ion transport protein
P16460	Argininosuccinate synthase OS=Mus musculus OX=10090 GN=Ass1 PE=1 SV=1	3	1	1	1	412	46.6	8.22	2.13	109.3	105.2	104	91.1	87.8	104	102	95	91.3	116.1	96	119.8	74.4	97.9	106	Ass1	11898	Argininosuccinate synthase	GO:0070852,GO:0005737,GO:0005829,GO:0005783,GO:0005764,GO:0005741,GO:0005739,GO:0043209,GO:0043005,GO:0043025,GO:0005634,GO:0043204,GO:0016597,GO:0004055,GO:0005524,GO:0042802,GO:0015643,GO:0006953,GO:0007568,GO:0006526,GO:0000053,GO:0006531,GO:0071418,GO:0071230,GO:0071242,GO:0071320,GO:0071549,GO:0071377,GO:0071346,GO:0071499,GO:0071222,GO:0071400,GO:0071356,GO:0007623,GO:0000052,GO:0060539,GO:…	cell body fiber|cytoplasm|cytosol|endoplasmic reticulum|lysosome|mitochondrial outer membrane|mitochondrion|myelin sheath|neuron projection|neuronal cell body|nucleus|perikaryon|amino acid binding|argininosuccinate synthase activity|ATP binding|identical protein binding|toxic substance binding|acute-phase response|aging|arginine biosynthetic process|argininosuccinate metabolic process|aspartate m…	mmu00250,mmu00220,mmu05418	Alanine, aspartate and glutamate metabolism|Arginine biosynthesis|Fluid shear stress and atherosclerosis	KOG1706	[E]	Argininosuccinate synthase	Amino acid transport and metabolism	KOG1706	E	argininosuccinate synthase activity	Amino acid transport and metabolism	PF00764	Arginosuc_synth	Arginosuccinate synthase
P16546	Spectrin alpha chain, non-erythrocytic 1 OS=Mus musculus OX=10090 GN=Sptan1 PE=1 SV=4	1	2	2	1	2472	284.4	5.33	2.04																Sptan1	20740	Spectrin alpha chain, non-erythrocytic 1	GO:0030863,GO:0032437,GO:0005829,GO:0005916,GO:0043231,GO:0016328,GO:0016020,GO:0015630,GO:0043209,GO:0033270,GO:0005886,GO:0032991,GO:0030018,GO:0003779,GO:0005509,GO:0005516,GO:0044877,GO:0030507,GO:0019905,GO:0031532,GO:0051693	cortical cytoskeleton|cuticular plate|cytosol|fascia adherens|intracellular membrane-bounded organelle|lateral plasma membrane|membrane|microtubule cytoskeleton|myelin sheath|paranode region of axon|plasma membrane|protein-containing complex|Z disc|actin binding|calcium ion binding|calmodulin binding|protein-containing complex binding|spectrin binding|syntaxin binding|actin cytoskeleton reorganiz…	mmu04210	Apoptosis	KOG0040	[Z]	Ca2+-binding actin-bundling protein (spectrin), alpha chain (EF-Hand protein superfamily)	Cytoskeleton	KOG0040	Z	negative regulation of protein depolymerization	Cytoskeleton	PF00018	SH3_1	SH3 domain
P16675	Lysosomal protective protein OS=Mus musculus OX=10090 GN=Ctsa PE=1 SV=1	7	2	3	2	474	53.8	5.86	8.85	102.3	110.8	110.1	107.7	104.4	97.7	120.2	103.2	134.7	111.1	112.6	100.5	57.8	61.3	65.5	Ctsa	19025	Lysosomal protective protein	GO:0043231,GO:0005765,GO:0005739,GO:0004185,GO:1904715,GO:0006508,GO:0031647	intracellular membrane-bounded organelle|lysosomal membrane|mitochondrion|serine-type carboxypeptidase activity|negative regulation of chaperone-mediated autophagy|proteolysis|regulation of protein stability	mmu04142,mmu04614	Lysosome|Renin-angiotensin system	KOG1282	[OE]	Serine carboxypeptidases (lysosomal cathepsin A)	Posttranslational modification, protein turnover, chaperones |Amino acid transport and metabolism	KOG1282	E	serine-type carboxypeptidase activity	Amino acid transport and metabolism	PF00450	Peptidase_S10	Serine carboxypeptidase
P16858	Glyceraldehyde-3-phosphate dehydrogenase OS=Mus musculus OX=10090 GN=Gapdh PE=1 SV=2	41	11	23	11	333	35.8	8.25	74.04	106.9	99.7	113.7	105.7	107.9	111.8	96.5	111.6	91.6	102.7	98.1	106.4	84.2	86.4	77	Gapdh	14433	Glyceraldehyde-3-phosphate dehydrogenase	GO:0005737,GO:0005829,GO:0097452,GO:0098978,GO:0043231,GO:0031906,GO:0005811,GO:0015630,GO:0005739,GO:0043209,GO:0031965,GO:0005634,GO:0005886,GO:0099092,GO:1990904,GO:0019828,GO:0097718,GO:0019899,GO:0004365,GO:0042802,GO:0008017,GO:0051287,GO:0050661,GO:0035605,GO:0061844,GO:0006915,GO:0019933,GO:0005975,GO:0071346,GO:0050832,GO:0006094,GO:0006096,GO:0051873,GO:0031640,GO:0000226,GO:0010951,GO:…	cytoplasm|cytosol|GAIT complex|glutamatergic synapse|intracellular membrane-bounded organelle|late endosome lumen|lipid droplet|microtubule cytoskeleton|mitochondrion|myelin sheath|nuclear membrane|nucleus|plasma membrane|postsynaptic density, intracellular component|ribonucleoprotein complex|aspartic-type endopeptidase inhibitor activity|disordered domain specific binding|enzyme binding|glyceral…	mmu00010,mmu04066,mmu05132,mmu05010,mmu05415	Glycolysis / Gluconeogenesis|HIF-1 signaling pathway|Salmonella infection|Alzheimer disease|Diabetic cardiomyopathy	KOG0657	[G]	Glyceraldehyde 3-phosphate dehydrogenase	Carbohydrate transport and metabolism	KOG0657	G	glyceraldehyde-3-phosphate dehydrogenase (NAD(P)+) (phosphorylating) activity	Carbohydrate transport and metabolism	PF00044	Gp_dh_N	Glyceraldehyde 3-phosphate dehydrogenase, NAD binding domain
P16882	Growth hormone receptor OS=Mus musculus OX=10090 GN=Ghr PE=1 SV=1	2	1	1	1	650	72.7	4.86	0	148.3	95.5	131.2	127	146.7	135.6	117.7	99.9	132	71	84.1	68	34.8	60.4	47.9	Ghr	14600	Growth hormone receptor	GO:0009986,GO:0005737,GO:0036464,GO:0005829,GO:0009897,GO:0005576,GO:0005615,GO:0019898,GO:0070195,GO:0016021,GO:0005887,GO:0005739,GO:0043025,GO:0005634,GO:0005886,GO:0043235,GO:0019955,GO:0004896,GO:0019838,GO:0004903,GO:0042802,GO:0017046,GO:0042803,GO:0019901,GO:0019903,GO:0042169,GO:0042976,GO:0000187,GO:0032870,GO:0019221,GO:0006897,GO:0060396,GO:0042445,GO:0009755,GO:0048009,GO:1901215,GO:…	cell surface|cytoplasm|cytoplasmic ribonucleoprotein granule|cytosol|external side of plasma membrane|extracellular region|extracellular space|extrinsic component of membrane|growth hormone receptor complex|integral component of membrane|integral component of plasma membrane|mitochondrion|neuronal cell body|nucleus|plasma membrane|receptor complex|cytokine binding|cytokine receptor activity|growt…	mmu04630,mmu04151,mmu04080,mmu04060,mmu04935	JAK-STAT signaling pathway|PI3K-Akt signaling pathway|Neuroactive ligand-receptor interaction|Cytokine-cytokine receptor interaction|Growth hormone synthesis, secretion and action					KOG3555	S	growth hormone receptor activity	Function unknown	PF09067	EpoR_lig-bind	Erythropoietin receptor, ligand binding
P17047	Lysosome-associated membrane glycoprotein 2 OS=Mus musculus OX=10090 GN=Lamp2 PE=1 SV=2	7	3	4	3	415	45.7	7.39	12.79	213.5	140.7	175.9	95.4	99.2	114.8	88	81	104.3	80.9	78.7	72	50.7	50.4	54.6	Lamp2	16784	Lysosome-associated membrane glycoprotein 2	GO:0044754,GO:0061742,GO:0005768,GO:0070062,GO:0005615,GO:0097637,GO:0005770,GO:0031902,GO:1990836,GO:0005765,GO:0005764,GO:0016020,GO:0048471,GO:0030670,GO:0005886,GO:0031088,GO:0005802,GO:0019899,GO:0019904,GO:0097352,GO:0006914,GO:0009267,GO:0061684,GO:0072594,GO:1905146,GO:0046716,GO:0031333,GO:0050821,GO:0006605,GO:0061740,GO:0031647	autolysosome|chaperone-mediated autophagy translocation complex|endosome|extracellular exosome|extracellular space|integral component of autophagosome membrane|late endosome|late endosome membrane|lysosomal matrix|lysosomal membrane|lysosome|membrane|perinuclear region of cytoplasm|phagocytic vesicle membrane|plasma membrane|platelet dense granule membrane|trans-Golgi network|enzyme binding|prote…	mmu04145,mmu04142,mmu04140,mmu05152	Phagosome|Lysosome|Autophagy - animal|Tuberculosis	KOG4818	[R]	Lysosomal-associated membrane protein	General function prediction only	KOG4818	S	protein targeting to lysosome involved in chaperone-mediated autophagy	Function unknown	PF01299	Lamp	Lysosome-associated membrane glycoprotein (Lamp)
P17182	Alpha-enolase OS=Mus musculus OX=10090 GN=Eno1 PE=1 SV=3	34	12	17	11	434	47.1	6.8	52.25	142.6	108.9	117.9	110.6	104.5	119.1	95.2	94.1	92.6	94.3	99.1	96.3	73.3	72.9	78.7	Eno1	433182	Alpha-enolase	GO:0099738,GO:0009986,GO:0005737,GO:0005829,GO:0019897,GO:0030426,GO:0016020,GO:0045121,GO:0043209,GO:0043005,GO:0000015,GO:0005886,GO:0097060,GO:0001227,GO:0019899,GO:0051020,GO:0031072,GO:0042802,GO:0000287,GO:0004634,GO:0042803,GO:0044877,GO:0003723,GO:0000977,GO:0061621,GO:0098761,GO:0006096,GO:0001701,GO:0051099,GO:0032889	cell cortex region|cell surface|cytoplasm|cytosol|extrinsic component of plasma membrane|growth cone|membrane|membrane raft|myelin sheath|neuron projection|phosphopyruvate hydratase complex|plasma membrane|synaptic membrane|DNA-binding transcription repressor activity, RNA polymerase II-specific|enzyme binding|GTPase binding|heat shock protein binding|identical protein binding|magnesium ion bindi…	mmu00010,mmu03018,mmu04066	Glycolysis / Gluconeogenesis|RNA degradation|HIF-1 signaling pathway	KOG2670	[G]	Enolase	Carbohydrate transport and metabolism	KOG2670	G	phosphopyruvate hydratase activity	Carbohydrate transport and metabolism	PF00113	Enolase_C	Enolase, C-terminal TIM barrel domain
P17742	Peptidyl-prolyl cis-trans isomerase A OS=Mus musculus OX=10090 GN=Ppia PE=1 SV=2	62	11	24	10	164	18	7.9	74.04	263.5	117.6	156.3	86.7	77.2	120.7	74.7	84.5	79	71.6	66.3	80.8	74.9	73.3	72.9	Ppia	268373	Peptidyl-prolyl cis-trans isomerase A	GO:0005737,GO:0005829,GO:0005576,GO:0005615,GO:0043231,GO:0043209,GO:0005634,GO:0032991,GO:0016018,GO:1904399,GO:0005178,GO:0003755,GO:0000187,GO:0032148,GO:0006915,GO:0060352,GO:0034599,GO:0042118,GO:0030595,GO:0034389,GO:1902176,GO:0061944,GO:0006469,GO:0001933,GO:0032873,GO:1903901,GO:0030182,GO:0030593,GO:0030168,GO:0070527,GO:0051092,GO:0035307,GO:0001934,GO:0050714,GO:0045070,GO:0006457,GO:…	cytoplasm|cytosol|extracellular region|extracellular space|intracellular membrane-bounded organelle|myelin sheath|nucleus|protein-containing complex|cyclosporin A binding|heparan sulfate binding|integrin binding|peptidyl-prolyl cis-trans isomerase activity|activation of MAPK activity|activation of protein kinase B activity|apoptotic process|cell adhesion molecule production|cellular response to o…	mmu04217	Necroptosis	KOG0865	[O]	Cyclophilin type peptidyl-prolyl cis-trans isomerase	Posttranslational modification, protein turnover, chaperones	KOG0865	O	peptidyl-prolyl cis-trans isomerase activity	Posttranslational modification, protein turnover, chaperones	PF00160	Pro_isomerase	Cyclophilin type peptidyl-prolyl cis-trans isomerase/CLD
P17751	Triosephosphate isomerase OS=Mus musculus OX=10090 GN=Tpi1 PE=1 SV=5	37	7	9	7	249	26.7	7.3	39.08	148.8	116.3	141	113.7	113.8	126.4	104	94.8	100.4	80.8	89.5	94.3	58.3	59	59	Tpi1	21991	Triosephosphate isomerase	GO:0005829,GO:0016853,GO:0008929,GO:0042803,GO:0004807,GO:0031625,GO:0006094,GO:0006006,GO:0046166,GO:0019682,GO:0019563,GO:0006096,GO:0019242	cytosol|isomerase activity|methylglyoxal synthase activity|protein homodimerization activity|triose-phosphate isomerase activity|ubiquitin protein ligase binding|gluconeogenesis|glucose metabolic process|glyceraldehyde-3-phosphate biosynthetic process|glyceraldehyde-3-phosphate metabolic process|glycerol catabolic process|glycolytic process|methylglyoxal biosynthetic process	mmu00010,mmu00051,mmu00562	Glycolysis / Gluconeogenesis|Fructose and mannose metabolism|Inositol phosphate metabolism	KOG1643	[G]	Triosephosphate isomerase	Carbohydrate transport and metabolism	KOG1643	G	triosephosphate isomerase	Carbohydrate transport and metabolism	PF00121	TIM	Triosephosphate isomerase
P18181	CD48 antigen OS=Mus musculus OX=10090 GN=Cd48 PE=1 SV=1	3	1	1	1	240	27.4	7.69	2.21	168.3	101.2	104	111.7	66.8	106.5	72.2	78.8	122.8	93	93.2	87.5	120.1	104.2	69.5	Cd48	12506	CD48 antigen	GO:0046658,GO:0009897,GO:0045121,GO:0005886,GO:0032991,GO:0003823,GO:0038023,GO:0045576,GO:0002819,GO:0007165,GO:0042110	anchored component of plasma membrane|external side of plasma membrane|membrane raft|plasma membrane|protein-containing complex|antigen binding|signaling receptor activity|mast cell activation|regulation of adaptive immune response|signal transduction|T cell activation	mmu04650	Natural killer cell mediated cytotoxicity					ENOG502SB68	S	antigen binding	Function unknown	PF07686	V-set	Immunoglobulin V-set domain
P18242	Cathepsin D OS=Mus musculus OX=10090 GN=Ctsd PE=1 SV=1	28	10	18	10	410	44.9	7.15	43.31	126.9	139	127.8	105.3	109.6	106.3	112.8	105.2	119.7	91.2	108.8	89.9	49.6	53.6	54.4	Ctsd	13033	Cathepsin D	GO:0062023,GO:0010008,GO:0005615,GO:0005765,GO:0005764,GO:0042470,GO:0045121,GO:0005739,GO:0004190,GO:0070001,GO:0004175,GO:0016787,GO:0008233,GO:0042277,GO:0000045,GO:0042159,GO:0043065,GO:0043280,GO:0006508,GO:0070201	collagen-containing extracellular matrix|endosome membrane|extracellular space|lysosomal membrane|lysosome|melanosome|membrane raft|mitochondrion|aspartic-type endopeptidase activity|aspartic-type peptidase activity|endopeptidase activity|hydrolase activity|peptidase activity|peptide binding|autophagosome assembly|lipoprotein catabolic process|positive regulation of apoptotic process|positive reg…	mmu04071,mmu04142,mmu04140,mmu04210,mmu04915,mmu05152,mmu05415	Sphingolipid signaling pathway|Lysosome|Autophagy - animal|Apoptosis|Estrogen signaling pathway|Tuberculosis|Diabetic cardiomyopathy	KOG1339	[O]	Aspartyl protease	Posttranslational modification, protein turnover, chaperones	KOG1339	M	aspartic-type endopeptidase activity	Cell wall/membrane/envelope biogenesis	PF00026	Asp	Eukaryotic aspartyl protease
P18337	L-selectin OS=Mus musculus OX=10090 GN=Sell PE=1 SV=1	7	2	2	2	372	42.3	6.67	5.57	139.3	125.7	116.7	96.5	119.7	118.9	135.8	102.8	149.4	81.3	97.5	80.1	44.5	42.4	49.4	Sell	20343	L-selectin	GO:0009986,GO:0009897,GO:0005887,GO:0005886,GO:0005509,GO:0050839,GO:0051861,GO:0070492,GO:0002020,GO:0016339,GO:0050901,GO:0090023,GO:0042981,GO:0033198	cell surface|external side of plasma membrane|integral component of plasma membrane|plasma membrane|calcium ion binding|cell adhesion molecule binding|glycolipid binding|oligosaccharide binding|protease binding|calcium-dependent cell-cell adhesion via plasma membrane cell adhesion molecules|leukocyte tethering or rolling|positive regulation of neutrophil chemotaxis|regulation of apoptotic process…	mmu04514	Cell adhesion molecules	KOG4297	[TV]	C-type lectin	Signal transduction mechanisms |Defense mechanisms	KOG4297	K	carbohydrate binding	Transcription	PF00059	Lectin_C	Lectin C-type domain
P18524	Ig heavy chain V region RF OS=Mus musculus OX=10090 PE=1 SV=1	27	3	14	2	117	12.9	9.29	47.93	79.7	86.1	85.8	83.7	116.5	79.3	113.3	121.5	117	103.4	110.2	121.8	94.3	96.5	90.9		22363	Ig heavy chain V region RF	GO:0009897,GO:0042571,GO:0003823,GO:0034987,GO:0050853,GO:0006958,GO:0042742,GO:0045087,GO:0006911,GO:0006910,GO:0050871	external side of plasma membrane|immunoglobulin complex, circulating|antigen binding|immunoglobulin receptor binding|B cell receptor signaling pathway|complement activation, classical pathway|defense response to bacterium|innate immune response|phagocytosis, engulfment|phagocytosis, recognition|positive regulation of B cell activation											PF07686	V-set	Immunoglobulin V-set domain
P18525	Ig heavy chain V region 5-84 OS=Mus musculus OX=10090 PE=1 SV=1	23	2	11	1	117	12.9	8.88	26.86	106.9	110.7	99.4	87.1	122.2	81.4	120.8	109.6	124.2	93.1	98.4	90.1	84.1	85.9	86.1		621968	Ig heavy chain V region 5-84	GO:0009897,GO:0042571,GO:0003823,GO:0034987,GO:0050853,GO:0006958,GO:0042742,GO:0045087,GO:0006911,GO:0006910,GO:0050871	external side of plasma membrane|immunoglobulin complex, circulating|antigen binding|immunoglobulin receptor binding|B cell receptor signaling pathway|complement activation, classical pathway|defense response to bacterium|innate immune response|phagocytosis, engulfment|phagocytosis, recognition|positive regulation of B cell activation											PF07686	V-set	Immunoglobulin V-set domain
P18527	Ig heavy chain V region 914 OS=Mus musculus OX=10090 PE=1 SV=1	28	2	12	1	97	10.7	9.17	33.34	72.1	78	117.9	97.3	112.8	105.8	102.3	76	103.8	83.7	93	91.8	121.3	124.7	119.6		22363	Ig heavy chain V region 914	GO:0009897,GO:0042571,GO:0003823,GO:0034987,GO:0050853,GO:0006958,GO:0042742,GO:0045087,GO:0006911,GO:0006910,GO:0050871	external side of plasma membrane|immunoglobulin complex, circulating|antigen binding|immunoglobulin receptor binding|B cell receptor signaling pathway|complement activation, classical pathway|defense response to bacterium|innate immune response|phagocytosis, engulfment|phagocytosis, recognition|positive regulation of B cell activation											PF07686	V-set	Immunoglobulin V-set domain
P18528	Ig heavy chain V region 6.96 OS=Mus musculus OX=10090 PE=4 SV=1	52	3	17	2	98	11	7.93	55.75	67.1	79	86.6	73.7	89.4	76.1	107.2	99	98.5	166.4	144.8	175.7	76.3	79.1	81.3		22363	Ig heavy chain V region 6.96	GO:0009897,GO:0042571,GO:0003823,GO:0034987,GO:0050853,GO:0006958,GO:0042742,GO:0045087,GO:0006911,GO:0006910,GO:0050871	external side of plasma membrane|immunoglobulin complex, circulating|antigen binding|immunoglobulin receptor binding|B cell receptor signaling pathway|complement activation, classical pathway|defense response to bacterium|innate immune response|phagocytosis, engulfment|phagocytosis, recognition|positive regulation of B cell activation											PF07686	V-set	Immunoglobulin V-set domain
P18529	Ig heavy chain V region 5-76 OS=Mus musculus OX=10090 PE=1 SV=1	27	2	10	1	117	13	8.91	18.19	61.2	93.8	60.1	64.5	70.9	128.7	130.5	73.2	85.3	148.5	160.9	123.9	85.2	62	151.3		621968	Ig heavy chain V region 5-76	GO:0009897,GO:0042571,GO:0003823,GO:0034987,GO:0050853,GO:0006958,GO:0042742,GO:0045087,GO:0006911,GO:0006910,GO:0050871	external side of plasma membrane|immunoglobulin complex, circulating|antigen binding|immunoglobulin receptor binding|B cell receptor signaling pathway|complement activation, classical pathway|defense response to bacterium|innate immune response|phagocytosis, engulfment|phagocytosis, recognition|positive regulation of B cell activation											PF07686	V-set	Immunoglobulin V-set domain
P18530	Ig heavy chain V region 7-39 OS=Mus musculus OX=10090 PE=4 SV=1	18	1	1	1	117	13	8.6	2.67	84.2	107.3	111	64.4	113.2	116.5	112	100.8	121.5	94.3	118.1	111.3	84.5	79.5	81.5		621968	Ig heavy chain V region 7-39	GO:0009897,GO:0042571,GO:0003823,GO:0034987,GO:0050853,GO:0006958,GO:0042742,GO:0045087,GO:0006911,GO:0006910,GO:0050871	external side of plasma membrane|immunoglobulin complex, circulating|antigen binding|immunoglobulin receptor binding|B cell receptor signaling pathway|complement activation, classical pathway|defense response to bacterium|innate immune response|phagocytosis, engulfment|phagocytosis, recognition|positive regulation of B cell activation											PF07686	V-set	Immunoglobulin V-set domain
P18531	Ig heavy chain V region 3-6 OS=Mus musculus OX=10090 GN=Ighv3-6 PE=1 SV=1	45	4	11	4	116	13.1	8.78	24.65	92.8	81.5	89.9	93.5	94.3	87.6	92	106.4	100.2	108.8	91.5	133.3	111.8	110.1	106.1	Ighv3-6	621968	Ig heavy chain V region 3-6	GO:0009897,GO:0005576,GO:0042571,GO:0005886,GO:0003823,GO:0034987,GO:0050853,GO:0006958,GO:0042742,GO:0045087,GO:0006911,GO:0006910,GO:0050871	external side of plasma membrane|extracellular region|immunoglobulin complex, circulating|plasma membrane|antigen binding|immunoglobulin receptor binding|B cell receptor signaling pathway|complement activation, classical pathway|defense response to bacterium|innate immune response|phagocytosis, engulfment|phagocytosis, recognition|positive regulation of B cell activation											PF07686	V-set	Immunoglobulin V-set domain
P18572	Basigin OS=Mus musculus OX=10090 GN=Bsg PE=1 SV=2	11	3	3	3	389	42.4	5.85	11.11	153.2	97	116.7	80.9	68.5	100.3	65.8	88.6	77.7	89.2	67.4	80.9	141.4	132.8	139.5	Bsg	12215	Basigin	GO:0002080,GO:0030424,GO:0016323,GO:0005789,GO:0005768,GO:0005887,GO:0043231,GO:0045121,GO:0005739,GO:0001917,GO:0001750,GO:0005886,GO:0042383,GO:0098632,GO:0005537,GO:0038023,GO:0001618,GO:0001525,GO:0007411,GO:0046697,GO:0070593,GO:0007566,GO:0061154,GO:0007156,GO:0003407,GO:0030593,GO:0042475,GO:0045494,GO:0010595,GO:0032755,GO:1904466,GO:0010575,GO:0046598,GO:0072659,GO:0051591,GO:0046689,GO:…	acrosomal membrane|axon|basolateral plasma membrane|endoplasmic reticulum membrane|endosome|integral component of plasma membrane|intracellular membrane-bounded organelle|membrane raft|mitochondrion|photoreceptor inner segment|photoreceptor outer segment|plasma membrane|sarcolemma|cell-cell adhesion mediator activity|mannose binding|signaling receptor activity|virus receptor activity|angiogenesis…							ENOG502QPKN	S	mannose binding	Function unknown	PF13927	Ig_3	Immunoglobulin domain
P18760	Cofilin-1 OS=Mus musculus OX=10090 GN=Cfl1 PE=1 SV=3	67	11	15	11	166	18.5	8.09	39.62	246.7	125.3	150.1	84.8	76.8	121.9	74.7	85.7	71.3	70.8	63.5	74.2	86.1	82.9	85.3	Cfl1	12631	Cofilin-1	GO:0015629,GO:0031252,GO:0005911,GO:0090732,GO:0030864,GO:0005737,GO:0005829,GO:0043197,GO:0005576,GO:0030175,GO:0005925,GO:0098978,GO:0030426,GO:0030027,GO:0031258,GO:0031966,GO:0043005,GO:0043025,GO:0016363,GO:0032587,GO:0097060,GO:0003779,GO:0051015,GO:1902936,GO:0019903,GO:0005102,GO:0030042,GO:0030043,GO:0007015,GO:0051014,GO:0048870,GO:0030030,GO:0071364,GO:0070301,GO:1990314,GO:0071347,GO:…	actin cytoskeleton|cell leading edge|cell-cell junction|cofilin-actin rod|cortical actin cytoskeleton|cytoplasm|cytosol|dendritic spine|extracellular region|filopodium|focal adhesion|glutamatergic synapse|growth cone|lamellipodium|lamellipodium membrane|mitochondrial membrane|neuron projection|neuronal cell body|nuclear matrix|ruffle membrane|synaptic membrane|actin binding|actin filament binding…	mmu04810,mmu04666,mmu04360,mmu05170,mmu05133	Regulation of actin cytoskeleton|Fc gamma R-mediated phagocytosis|Axon guidance|Human immunodeficiency virus 1 infection|Pertussis	KOG1735	[Z]	Actin depolymerizing factor	Cytoskeleton	KOG1735	O	actin filament depolymerization	Posttranslational modification, protein turnover, chaperones	PF00241	Cofilin_ADF	Cofilin/tropomyosin-type actin-binding protein
P19096	Fatty acid synthase OS=Mus musculus OX=10090 GN=Fasn PE=1 SV=2	2	5	5	5	2504	272.3	6.58	12.53	83.3	86.1	89	136.6	103.9	129	93.1	119.4	92	109.3	89.2	116.3	90.1	82.3	80.6	Fasn	14104	Fatty acid synthase	GO:0005737,GO:0005829,GO:0042587,GO:0005794,GO:0042470,GO:0005739,GO:0005886,GO:0008659,GO:0008693,GO:0047451,GO:0004317,GO:0102131,GO:0102132,GO:0004316,GO:0004315,GO:0004313,GO:0004314,GO:0047117,GO:0004312,GO:0042802,GO:0016295,GO:0004320,GO:0016296,GO:0031177,GO:0006084,GO:0071353,GO:0090557,GO:0008611,GO:0006633,GO:0002068,GO:0030879,GO:0030224,GO:0030223,GO:0009888	cytoplasm|cytosol|glycogen granule|Golgi apparatus|melanosome|mitochondrion|plasma membrane|(3R)-hydroxymyristoyl-[acyl-carrier-protein] dehydratase activity|3-hydroxydecanoyl-[acyl-carrier-protein] dehydratase activity|3-hydroxyoctanoyl-[acyl-carrier-protein] dehydratase activity|3-hydroxypalmitoyl-[acyl-carrier-protein] dehydratase activity|3-oxo-glutaryl-[acp] methyl ester reductase activity|3…	mmu00061,mmu04152,mmu04910,mmu04936	Fatty acid biosynthesis|AMPK signaling pathway|Insulin signaling pathway|Alcoholic liver disease	KOG1202	[I]	Animal-type fatty acid synthase and related proteins	Lipid transport and metabolism	KOG1202	Q	phosphopantetheine binding	Secondary metabolites biosynthesis, transport and catabolism	PF00107	ADH_zinc_N	Zinc-binding dehydrogenase
P19221	Prothrombin OS=Mus musculus OX=10090 GN=F2 PE=1 SV=1	52	32	148	32	618	70.2	6.43	419.56	89.4	98.4	96.3	107.7	114.5	97.1	112.6	111.8	113.6	120.8	117.7	127.3	62.8	66.8	63.1	F2	14061	Prothrombin	GO:0062023,GO:0009897,GO:0005615,GO:0005509,GO:0008201,GO:0001530,GO:0008233,GO:0004252,GO:0005102,GO:0070053,GO:0006953,GO:0061844,GO:0007596,GO:0007166,GO:0051838,GO:0042730,GO:0048712,GO:1900016,GO:0045861,GO:0070945,GO:0030168,GO:0030194,GO:0030307,GO:0008284,GO:0032967,GO:0090218,GO:0014068,GO:1900738,GO:1900182,GO:0001934,GO:2000379,GO:0051281,GO:0008360,GO:0051480,GO:0010468,GO:0009611,GO:…	collagen-containing extracellular matrix|external side of plasma membrane|extracellular space|calcium ion binding|heparin binding|lipopolysaccharide binding|peptidase activity|serine-type endopeptidase activity|signaling receptor binding|thrombospondin receptor activity|acute-phase response|antimicrobial humoral immune response mediated by antimicrobial peptide|blood coagulation|cell surface rece…	mmu04072,mmu04080,mmu04810,mmu04610,mmu04611,mmu05200,mmu05171	Phospholipase D signaling pathway|Neuroactive ligand-receptor interaction|Regulation of actin cytoskeleton|Complement and coagulation cascades|Platelet activation|Pathways in cancer|Coronavirus disease - COVID-19					ENOG502QTSX	O	cytolysis by host of symbiont cells	Posttranslational modification, protein turnover, chaperones	PF00051	Kringle	Kringle domain
P19467	Mucin-13 OS=Mus musculus OX=10090 GN=Muc13 PE=2 SV=1	3	2	2	2	573	58.7	6.52	5.86	174.7	101.5	95.9	51.9	62.7	95.3	62	64	72	71.4	65.7	74.3	183.7	147.9	176.9	Muc13	17063	Mucin-13	GO:0016324,GO:0005829,GO:0005615,GO:0016021,GO:0042803,GO:0030277	apical plasma membrane|cytosol|extracellular space|integral component of membrane|protein homodimerization activity|maintenance of gastrointestinal epithelium							ENOG502S3PG	S	maintenance of gastrointestinal epithelium	Function unknown
P20029	Endoplasmic reticulum chaperone BiP OS=Mus musculus OX=10090 GN=Hspa5 PE=1 SV=3	31	19	27	17	655	72.4	5.16	64.57	73	70.6	69.5	77.8	72.6	75.3	79.4	90.7	75	107.6	99	119.7	175.8	163.8	150.2	Hspa5	14828	Endoplasmic reticulum chaperone BiP	GO:0009986,GO:0008180,GO:0005737,GO:0005829,GO:0005783,GO:0034663,GO:0005788,GO:0005789,GO:0005793,GO:0005576,GO:0030176,GO:0043231,GO:0016020,GO:0030496,GO:0005739,GO:0043209,GO:0005634,GO:0005886,GO:0032991,GO:0005790,GO:0005524,GO:0140603,GO:0019899,GO:0031072,GO:0051787,GO:0019904,GO:0044183,GO:0043022,GO:0031625,GO:0051082,GO:0071236,GO:0071277,GO:0071320,GO:0035690,GO:0071480,GO:0042149,GO:…	cell surface|COP9 signalosome|cytoplasm|cytosol|endoplasmic reticulum|endoplasmic reticulum chaperone complex|endoplasmic reticulum lumen|endoplasmic reticulum membrane|endoplasmic reticulum-Golgi intermediate compartment|extracellular region|integral component of endoplasmic reticulum membrane|intracellular membrane-bounded organelle|membrane|midbody|mitochondrion|myelin sheath|nucleus|plasma me…	mmu03060,mmu04141,mmu04612,mmu04918,mmu05012,mmu05014,mmu05020,mmu05022,mmu05417	Protein export|Protein processing in endoplasmic reticulum|Antigen processing and presentation|Thyroid hormone synthesis|Parkinson disease|Amyotrophic lateral sclerosis|Prion disease|Pathways of neurodegeneration - multiple diseases|Lipid and atherosclerosis	KOG0100	[O]	Molecular chaperones GRP78/BiP/KAR2, HSP70 superfamily	Posttranslational modification, protein turnover, chaperones	KOG0100	O	ATP binding	Posttranslational modification, protein turnover, chaperones	PF00012	HSP70	Hsp70 protein
P20065	Thymosin beta-4 OS=Mus musculus OX=10090 GN=Tmsb4x PE=1 SV=1	28	2	2	2	50	5.7	5.06	2.45	279.5	111.7	150.1	61.1	62.6	114.6	51.3	51.6	69.6	63	54.2	69.6	117.5	122.9	120.6	Tmsb4x	19241	Thymosin beta-4	GO:0005737,GO:0005856,GO:0005829,GO:0005634,GO:0003785,GO:0007015,GO:0051152,GO:0014911,GO:0045893,GO:0030334,GO:0042989	cytoplasm|cytoskeleton|cytosol|nucleus|actin monomer binding|actin filament organization|positive regulation of smooth muscle cell differentiation|positive regulation of smooth muscle cell migration|positive regulation of transcription, DNA-templated|regulation of cell migration|sequestering of actin monomers	mmu04810	Regulation of actin cytoskeleton	KOG4794	[N]	Thymosin beta	Cell motility	KOG4794	S	actin monomer binding	Function unknown	PF01290	Thymosin	Thymosin beta-4 family
P20152	Vimentin OS=Mus musculus OX=10090 GN=Vim PE=1 SV=3	2	1	1	1	466	53.7	5.12	2.38																Vim	22352	Vimentin	GO:0030424,GO:0044297,GO:0031252,GO:0042995,GO:0005737,GO:0005856,GO:0005829,GO:0005882,GO:0045111,GO:0043005,GO:0016363,GO:0048471,GO:0005777,GO:0045335,GO:0005886,GO:0005844,GO:1990904,GO:0045098,GO:0003725,GO:0042802,GO:1990254,GO:0019900,GO:0019904,GO:0019901,GO:0051721,GO:0097110,GO:0005200,GO:0005212,GO:0014002,GO:0060020,GO:0071346,GO:0071222,GO:0071225,GO:0045109,GO:0045103,GO:0070307,GO:…	axon|cell body|cell leading edge|cell projection|cytoplasm|cytoskeleton|cytosol|intermediate filament|intermediate filament cytoskeleton|neuron projection|nuclear matrix|perinuclear region of cytoplasm|peroxisome|phagocytic vesicle|plasma membrane|polysome|ribonucleoprotein complex|type III intermediate filament|double-stranded RNA binding|identical protein binding|keratin filament binding|kinase…	mmu05206,mmu05169	MicroRNAs in cancer|Epstein-Barr virus infection					KOG0977	S	intermediate filament organization	Function unknown	PF00038	Filament	Intermediate filament protein
P20444	Protein kinase C alpha type OS=Mus musculus OX=10090 GN=Prkca PE=1 SV=3	1	1	1	1	672	76.8	7.14	1.63	244.3	121.2	191.8	101.3	74.8	143.4	62.4	102.4	86.2	81.3	63.9	75.8	47	46.1	58.1	Prkca	18750	Protein kinase C alpha type	GO:0035866,GO:0045177,GO:0030424,GO:0044305,GO:0005737,GO:0005829,GO:0030425,GO:0005783,GO:0014704,GO:0016020,GO:0045121,GO:0031966,GO:0005739,GO:0043005,GO:0043025,GO:0005634,GO:0048471,GO:0001750,GO:0005886,GO:0099523,GO:0032991,GO:0005524,GO:0004698,GO:0019899,GO:0035403,GO:0005178,GO:0004672,GO:0004697,GO:0106310,GO:0004674,GO:0106311,GO:0008270,GO:0001525,GO:0007155,GO:0006874,GO:0071322,GO:…	alphav-beta3 integrin-PKCalpha complex|apical part of cell|axon|calyx of Held|cytoplasm|cytosol|dendrite|endoplasmic reticulum|intercalated disc|membrane|membrane raft|mitochondrial membrane|mitochondrion|neuron projection|neuronal cell body|nucleus|perinuclear region of cytoplasm|photoreceptor outer segment|plasma membrane|presynaptic cytosol|protein-containing complex|ATP binding|calcium-depend…	mmu04010,mmu04012,mmu04014,mmu04015,mmu04310,mmu04370,mmu04066,mmu04020,mmu04070,mmu04072,mmu04071,mmu04151,mmu04150,mmu04510,mmu04540,mmu04613,mmu04650,mmu04664,mmu04666,mmu04670,mmu04911,mmu04929,mmu04912,mmu04921,mmu04926,mmu04935,mmu04918,mmu04919,mmu04928,mmu04916,mmu04925,mmu04261,mmu04270,mmu04970,mmu04971,mmu04972,mmu04960,mmu04961,mmu04724,mmu04727,mmu04725,mmu04728,mmu04726,mmu04720,mmu…	MAPK signaling pathway|ErbB signaling pathway|Ras signaling pathway|Rap1 signaling pathway|Wnt signaling pathway|VEGF signaling pathway|HIF-1 signaling pathway|Calcium signaling pathway|Phosphatidylinositol signaling system|Phospholipase D signaling pathway|Sphingolipid signaling pathway|PI3K-Akt signaling pathway|mTOR signaling pathway|Focal adhesion|Gap junction|Neutrophil extracellular trap fo…	KOG0696	[T]	Serine/threonine protein kinase	Signal transduction mechanisms	KOG0696	T	Protein kinase c	Signal transduction mechanisms	PF00130	C1_1	Phorbol esters/diacylglycerol binding domain (C1 domain)
P20491	High affinity immunoglobulin epsilon receptor subunit gamma OS=Mus musculus OX=10090 GN=Fcer1g PE=1 SV=1	26	2	3	2	86	9.6	7.97	2.24	218	114.7	149.4	90.2	76.7	105	78.4	71.1	86.1	68.5	74.7	74.3	95.9	101.5	95.5	Fcer1g	14127	High affinity immunoglobulin epsilon receptor subunit gamma	GO:0009986,GO:0009897,GO:0032998,GO:0005887,GO:0045121,GO:0005886,GO:0042802,GO:0019863,GO:0019767,GO:0019864,GO:0046872,GO:0042590,GO:0019886,GO:0007166,GO:0071404,GO:0042742,GO:0002431,GO:0038095,GO:0038094,GO:0016064,GO:0045087,GO:0007229,GO:0038156,GO:0045576,GO:0033026,GO:0002283,GO:0030593,GO:0030316,GO:0006911,GO:0050778,GO:0032733,GO:0032753,GO:0032755,GO:0032765,GO:0043306,GO:0050766,GO:…	cell surface|external side of plasma membrane|Fc-epsilon receptor I complex|integral component of plasma membrane|membrane raft|plasma membrane|identical protein binding|IgE binding|IgE receptor activity|IgG binding|metal ion binding|antigen processing and presentation of exogenous peptide antigen via MHC class I|antigen processing and presentation of exogenous peptide antigen via MHC class II|ce…	mmu04072,mmu04071,mmu04611,mmu04625,mmu04650,mmu04664,mmu05152,mmu05310	Phospholipase D signaling pathway|Sphingolipid signaling pathway|Platelet activation|C-type lectin receptor signaling pathway|Natural killer cell mediated cytotoxicity|Fc epsilon RI signaling pathway|Tuberculosis|Asthma					ENOG502S7XC	S	interleukin-3-mediated signaling pathway	Function unknown	PF02189	ITAM	Immunoreceptor tyrosine-based activation motif
P20918	Plasminogen OS=Mus musculus OX=10090 GN=Plg PE=1 SV=3	76	56	281	56	812	90.7	6.6	841.81	100.9	112.6	110	106.9	120.5	105.7	121.2	105.3	119	86.6	102.8	91.6	71.1	74.5	71.3	Plg	18815	Plasminogen	GO:0009986,GO:0062023,GO:0005576,GO:0005615,GO:0031232,GO:0019897,GO:0098978,GO:0043231,GO:0005886,GO:0098685,GO:0034185,GO:0051087,GO:0004175,GO:0019899,GO:0019900,GO:1990405,GO:0019904,GO:0004252,GO:0005102,GO:0051702,GO:0007596,GO:0022617,GO:0042730,GO:0060716,GO:0071674,GO:0046716,GO:0045445,GO:0016525,GO:0010812,GO:0051918,GO:0043536,GO:0051919,GO:0006508,GO:0051603,GO:0042246,GO:0048771,GO:…	cell surface|collagen-containing extracellular matrix|extracellular region|extracellular space|extrinsic component of external side of plasma membrane|extrinsic component of plasma membrane|glutamatergic synapse|intracellular membrane-bounded organelle|plasma membrane|Schaffer collateral - CA1 synapse|apolipoprotein binding|chaperone binding|endopeptidase activity|enzyme binding|kinase binding|pr…	mmu04080,mmu04610,mmu05164,mmu05150	Neuroactive ligand-receptor interaction|Complement and coagulation cascades|Influenza A|Staphylococcus aureus infection					ENOG502QVNP	O	modification of morphology or physiology of other organism via secreted substance involved in symbiotic interaction	Posttranslational modification, protein turnover, chaperones	PF00024	PAN_1	PAN domain
P21107	Tropomyosin alpha-3 chain OS=Mus musculus OX=10090 GN=Tpm3 PE=1 SV=3	10	4	5	3	285	33	4.72	11.11	215.9	121.4	159.4	94.9	98.5	110	81.4	95.5	74.5	82.7	85	82.8	64	60.5	73.4	Tpm3	621968	Tropomyosin alpha-3 chain	GO:0015629,GO:0005884,GO:0032154,GO:0030863,GO:0005737,GO:0005829,GO:0030426,GO:0043005,GO:0002102,GO:0001725,GO:0051015,GO:0007015,GO:0006936	actin cytoskeleton|actin filament|cleavage furrow|cortical cytoskeleton|cytoplasm|cytosol|growth cone|neuron projection|podosome|stress fiber|actin filament binding|actin filament organization|muscle contraction											PF00261	Tropomyosin	Tropomyosin
P21180	Complement C2 OS=Mus musculus OX=10090 GN=C2 PE=1 SV=2	30	21	40	21	760	84.7	7.56	128.8	95.5	101.4	98.9	105.8	119.1	104.2	133	116.9	135.2	99.1	117.3	99.3	57.9	56.7	59.7	C2	12263	Complement C2	GO:0005615,GO:0046872,GO:0004252,GO:0006956,GO:0006958,GO:0045087,GO:2000427,GO:0007584	extracellular space|metal ion binding|serine-type endopeptidase activity|complement activation|complement activation, classical pathway|innate immune response|positive regulation of apoptotic cell clearance|response to nutrient	mmu04610,mmu05171,mmu05133,mmu05150,mmu05322,mmu04936	Complement and coagulation cascades|Coronavirus disease - COVID-19|Pertussis|Staphylococcus aureus infection|Systemic lupus erythematosus|Alcoholic liver disease	KOG3627	[E]	Trypsin	Amino acid transport and metabolism	KOG3627	O	serine-type endopeptidase activity	Posttranslational modification, protein turnover, chaperones	PF00084	Sushi	Sushi repeat (SCR repeat)
P21279	Guanine nucleotide-binding protein G(q) subunit alpha OS=Mus musculus OX=10090 GN=Gnaq PE=1 SV=4	7	2	2	2	359	42.1	5.68	6.97	220.8	99.3	126.8	64.6	57.6	106	59.7	57	73.7	47.8	65.2	66.6	164.6	149.6	140.7	Gnaq	14682	Guanine nucleotide-binding protein G(q) subunit alpha	GO:0005901,GO:0044297,GO:0005829,GO:0030425,GO:0005794,GO:0005834,GO:0016020,GO:0031965,GO:0005886,GO:0045202,GO:0047391,GO:0001664,GO:0031683,GO:0005525,GO:0005096,GO:0003924,GO:0046872,GO:0044877,GO:0031826,GO:0001508,GO:0007202,GO:0007189,GO:0007188,GO:0048066,GO:0042733,GO:0021884,GO:0007186,GO:0007215,GO:0007507,GO:0042711,GO:0043066,GO:0043267,GO:0006469,GO:0016322,GO:0060158,GO:0007200,GO:…	caveola|cell body|cytosol|dendrite|Golgi apparatus|heterotrimeric G-protein complex|membrane|nuclear membrane|plasma membrane|synapse|alkylglycerophosphoethanolamine phosphodiesterase activity|G protein-coupled receptor binding|G-protein beta/gamma-subunit complex binding|GTP binding|GTPase activator activity|GTPase activity|metal ion binding|protein-containing complex binding|type 2A serotonin r…	mmu04015,mmu04371,mmu04020,mmu04071,mmu04022,mmu04540,mmu04611,mmu04062,mmu04911,mmu04922,mmu04929,mmu04912,mmu04915,mmu04921,mmu04935,mmu04918,mmu04928,mmu04916,mmu04924,mmu04925,mmu04927,mmu04261,mmu04270,mmu04970,mmu04971,mmu04972,mmu04961,mmu04724,mmu04725,mmu04728,mmu04726,mmu04720,mmu04730,mmu04723,mmu04750,mmu04713,mmu05200,mmu05170,mmu05163,mmu05135,mmu05146,mmu05142,mmu05143,mmu05010,mmu…	Rap1 signaling pathway|Apelin signaling pathway|Calcium signaling pathway|Sphingolipid signaling pathway|cGMP-PKG signaling pathway|Gap junction|Platelet activation|Chemokine signaling pathway|Insulin secretion|Glucagon signaling pathway|GnRH secretion|GnRH signaling pathway|Estrogen signaling pathway|Oxytocin signaling pathway|Growth hormone synthesis, secretion and action|Thyroid hormone synthe…	KOG0085	[T]	G protein subunit Galphaq/Galphay, small G protein superfamily	Signal transduction mechanisms	KOG0085	S	phospholipase C-activating dopamine receptor signaling pathway	Function unknown	PF00503	G-alpha	G-protein alpha subunit
P21460	Cystatin-C OS=Mus musculus OX=10090 GN=Cst3 PE=1 SV=2	6	1	1	1	140	15.5	9	2.79	196.6	153.8	120.6	131.1	53.9	142.7	100.6	46.4	81.5	121.8	88	86.4	59.1	46	71.6	Cst3	13010	Cystatin-C	GO:0030424,GO:0005604,GO:0042995,GO:0062023,GO:0043292,GO:0005737,GO:0005783,GO:0005576,GO:0005615,GO:0005794,GO:0005764,GO:0005771,GO:0043025,GO:0031965,GO:0048471,GO:0005886,GO:0031982,GO:0001540,GO:0004869,GO:0004866,GO:0042802,GO:0030414,GO:0002020,GO:0006915,GO:0007420,GO:0001775,GO:0070301,GO:0042747,GO:0006952,GO:0007566,GO:0001654,GO:0060548,GO:0060311,GO:0010466,GO:0045861,GO:0008284,GO:…	axon|basement membrane|cell projection|collagen-containing extracellular matrix|contractile fiber|cytoplasm|endoplasmic reticulum|extracellular region|extracellular space|Golgi apparatus|lysosome|multivesicular body|neuronal cell body|nuclear membrane|perinuclear region of cytoplasm|plasma membrane|vesicle|amyloid-beta binding|cysteine-type endopeptidase inhibitor activity|endopeptidase inhibitor…	mmu04970	Salivary secretion					ENOG502SC50	M	cysteine-type endopeptidase inhibitor activity	Cell wall/membrane/envelope biogenesis	PF00031	Cystatin	Cystatin domain
P21550	Beta-enolase OS=Mus musculus OX=10090 GN=Eno3 PE=1 SV=3	15	6	7	5	434	47	7.18	22.81	132	130.3	132	111.6	126	115.7	91.3	84.1	100.7	82.3	95.6	86.6	63.7	72	75.9	Eno3	13808	Beta-enolase	GO:0005829,GO:0016020,GO:0000015,GO:0005886,GO:0042802,GO:0000287,GO:0004634,GO:0044877,GO:0007568,GO:0006096,GO:0032889,GO:0042493,GO:0043403	cytosol|membrane|phosphopyruvate hydratase complex|plasma membrane|identical protein binding|magnesium ion binding|phosphopyruvate hydratase activity|protein-containing complex binding|aging|glycolytic process|regulation of vacuole fusion, non-autophagic|response to drug|skeletal muscle tissue regeneration	mmu00010,mmu03018,mmu04066	Glycolysis / Gluconeogenesis|RNA degradation|HIF-1 signaling pathway	KOG2670	[G]	Enolase	Carbohydrate transport and metabolism	KOG2670	G	phosphopyruvate hydratase activity	Carbohydrate transport and metabolism	PF00113	Enolase_C	Enolase, C-terminal TIM barrel domain
P21570	Angiogenin OS=Mus musculus OX=10090 GN=Ang PE=1 SV=1	7	1	1	1	145	16.2	9.41	2.61																Ang	11727	Angiogenin	GO:0015629,GO:0032311,GO:0005604,GO:0005694,GO:0031410,GO:0005576,GO:0005615,GO:0030426,GO:0043025,GO:0005730,GO:0005634,GO:0003779,GO:0005507,GO:0003677,GO:0004519,GO:0008201,GO:0042277,GO:0042803,GO:0004540,GO:0003723,GO:0005102,GO:0030041,GO:0032431,GO:0007202,GO:0032148,GO:0001525,GO:0019731,GO:0019732,GO:0061844,GO:0030154,GO:0016477,GO:0007417,GO:0050830,GO:0006651,GO:0045087,GO:0048662,GO:…	actin cytoskeleton|angiogenin-PRI complex|basement membrane|chromosome|cytoplasmic vesicle|extracellular region|extracellular space|growth cone|neuronal cell body|nucleolus|nucleus|actin binding|copper ion binding|DNA binding|endonuclease activity|heparin binding|peptide binding|protein homodimerization activity|ribonuclease activity|RNA binding|signaling receptor binding|actin filament polymeriz…	mmu05014	Amyotrophic lateral sclerosis					ENOG502S9Q1	M	endonuclease activity	Cell wall/membrane/envelope biogenesis	PF00074	RnaseA	Pancreatic ribonuclease
P21614	Vitamin D-binding protein OS=Mus musculus OX=10090 GN=Gc PE=1 SV=2	86	36	278	36	476	53.6	5.5	957	141.3	122.2	126.6	117.8	117.9	114.6	108.7	100.6	115.6	89.5	93.9	87.6	53.3	54.9	55.4	Gc	14473	Vitamin D-binding protein	GO:0030424,GO:0005737,GO:0005829,GO:0005615,GO:0048471,GO:0003779,GO:1902118,GO:0005499,GO:0090482,GO:0042359	axon|cytoplasm|cytosol|extracellular space|perinuclear region of cytoplasm|actin binding|calcidiol binding|vitamin D binding|vitamin transmembrane transporter activity|vitamin D metabolic process							ENOG502QTPW	O	calcidiol binding	Posttranslational modification, protein turnover, chaperones	PF00273	Serum_albumin	Serum albumin family
P21956	Lactadherin OS=Mus musculus OX=10090 GN=Mfge8 PE=1 SV=3	29	11	12	11	463	51.2	6.52	37.99	209.3	119.2	152.1	83.7	86.4	118.4	73.4	69.1	84.1	68.3	80.5	83.7	90.5	85.1	96.2	Mfge8	17304	Lactadherin	GO:0002080,GO:0062023,GO:0009897,GO:0005615,GO:0019897,GO:0005178,GO:0008429,GO:0001786,GO:0001525,GO:0043277,GO:0007155,GO:0006911,GO:0006910,GO:0050766,GO:0007338	acrosomal membrane|collagen-containing extracellular matrix|external side of plasma membrane|extracellular space|extrinsic component of plasma membrane|integrin binding|phosphatidylethanolamine binding|phosphatidylserine binding|angiogenesis|apoptotic cell clearance|cell adhesion|phagocytosis, engulfment|phagocytosis, recognition|positive regulation of phagocytosis|single fertilization							ENOG502QVK3	S	phosphatidylethanolamine binding	Function unknown	PF00008	EGF	EGF-like domain
P21981	Protein-glutamine gamma-glutamyltransferase 2 OS=Mus musculus OX=10090 GN=Tgm2 PE=1 SV=4	9	5	5	5	686	77	5.1	12	131.3	75.5	92.3	69.6	67.1	102.1	62.4	75.4	74.4	77.3	54.1	84.4	195.5	171.1	167.5	Tgm2	21817	Protein-glutamine gamma-glutamyltransferase 2	GO:0000785,GO:0062023,GO:0005737,GO:0005829,GO:0005783,GO:0031012,GO:0005576,GO:0031226,GO:0016020,GO:0005739,GO:0005634,GO:0048471,GO:0005886,GO:0005509,GO:0005525,GO:0120297,GO:0120295,GO:0042802,GO:0008233,GO:0120299,GO:0120298,GO:0019904,GO:0003810,GO:0050568,GO:0008483,GO:0043277,GO:0001974,GO:0060348,GO:0060445,GO:0071314,GO:1903351,GO:1904015,GO:0007186,GO:0018153,GO:0032471,GO:0018149,GO:…	chromatin|collagen-containing extracellular matrix|cytoplasm|cytosol|endoplasmic reticulum|extracellular matrix|extracellular region|intrinsic component of plasma membrane|membrane|mitochondrion|nucleus|perinuclear region of cytoplasm|plasma membrane|calcium ion binding|GTP binding|histone dopaminyltransferase activity|histone serotonyltransferase activity|identical protein binding|peptidase acti…	mmu05016	Huntington disease					ENOG502QUSX	S	isopeptide cross-linking via N6-(L-isoglutamyl)-L-lysine	Function unknown	PF00868	Transglut_N	Transglutaminase family
P22599	Alpha-1-antitrypsin 1-2 OS=Mus musculus OX=10090 GN=Serpina1b PE=1 SV=2	59	25	311	9	413	45.9	5.54	960.5	194.8	152.9	152.5	101.9	101.9	118.1	82.2	83	103.3	72.9	80.9	86.2	55.5	56	58	Serpina1b	20701	Alpha-1-antitrypsin 1-2	GO:0005783,GO:0005576,GO:0005615,GO:0005794,GO:0043231,GO:0004866,GO:0042802,GO:0002020,GO:0004867,GO:0006953,GO:0001701,GO:0010951,GO:0006487,GO:0034097,GO:0043434	endoplasmic reticulum|extracellular region|extracellular space|Golgi apparatus|intracellular membrane-bounded organelle|endopeptidase inhibitor activity|identical protein binding|protease binding|serine-type endopeptidase inhibitor activity|acute-phase response|in utero embryonic development|negative regulation of endopeptidase activity|protein N-linked glycosylation|response to cytokine|response…	mmu04610	Complement and coagulation cascades	KOG2392	[V]	Serpin	Defense mechanisms	KOG2392	O	serine-type endopeptidase inhibitor activity	Posttranslational modification, protein turnover, chaperones	PF00079	Serpin	Serpin (serine protease inhibitor)
P23492	Purine nucleoside phosphorylase OS=Mus musculus OX=10090 GN=Pnp PE=1 SV=2	8	2	2	2	289	32.3	6.16	5.21	121.3	95.9	98.4	80.8	114.5	128.5	94.2	78.9	96.1	94	83.6	83.8	115.4	116.9	97.5	Pnp	18950	Purine nucleoside phosphorylase	GO:0005737,GO:0005829,GO:0005576,GO:0005634,GO:0047975,GO:0042802,GO:0001882,GO:0042301,GO:0002060,GO:0004731,GO:0006154,GO:0000255,GO:0006196,GO:0008637,GO:0046059,GO:0006157,GO:0006161,GO:0006149,GO:0046055,GO:0046070,GO:0046038,GO:0006183,GO:0046115,GO:0006204,GO:0006148,GO:0008630,GO:0070233,GO:0046638,GO:0045579,GO:0045739,GO:0001916,GO:0042102,GO:0042278,GO:0006166,GO:0010332,GO:0034418	cytoplasm|cytosol|extracellular region|nucleus|guanosine phosphorylase activity|identical protein binding|nucleoside binding|phosphate ion binding|purine nucleobase binding|purine-nucleoside phosphorylase activity|adenosine catabolic process|allantoin metabolic process|AMP catabolic process|apoptotic mitochondrial changes|dAMP catabolic process|deoxyadenosine catabolic process|deoxyguanosine cata…	mmu00230,mmu00240,mmu00760	Purine metabolism|Pyrimidine metabolism|Nicotinate and nicotinamide metabolism	KOG3984	[F]	Purine nucleoside phosphorylase	Nucleotide transport and metabolism	KOG3984	F	nicotinamide riboside catabolic process	Nucleotide transport and metabolism	PF01048	PNP_UDP_1	Phosphorylase superfamily
P23953	Carboxylesterase 1C OS=Mus musculus OX=10090 GN=Ces1c PE=1 SV=4	30	15	119	14	554	61	5.06	366.37	174	145.9	142.4	142	144.4	143.7	106.6	89.7	130.9	54.1	68.3	57.6	32.7	34.5	33.3	Ces1c	13884	Carboxylesterase 1C	GO:0005783,GO:0005788,GO:0005615,GO:0005811,GO:0052689,GO:0016788,GO:0080030,GO:0016042,GO:0009617	endoplasmic reticulum|endoplasmic reticulum lumen|extracellular space|lipid droplet|carboxylic ester hydrolase activity|hydrolase activity, acting on ester bonds|methyl indole-3-acetate esterase activity|lipid catabolic process|response to bacterium	mmu00983	Drug metabolism - other enzymes	KOG1516	[R]	Carboxylesterase and related proteins	General function prediction only	KOG1516	I	carboxylic ester hydrolase activity	Lipid transport and metabolism	PF00135	COesterase	Carboxylesterase family
P24063	Integrin alpha-L OS=Mus musculus OX=10090 GN=Itgal PE=1 SV=2	4	4	4	4	1163	128.2	6.11	9.02	191	104.8	144.3	85.2	78.8	114.9	84.1	97.9	91.4	70.9	76.3	91.2	93.6	88.6	87.2	Itgal	16408	Integrin alpha-L	GO:0009986,GO:0005911,GO:0009897,GO:0001772,GO:0034687,GO:0050839,GO:0030369,GO:0046872,GO:0044877,GO:0050798,GO:0007166,GO:0098609,GO:0007160,GO:0007157,GO:0007229,GO:0007159,GO:0035683,GO:0006909,GO:0050850,GO:0022409,GO:0042102,GO:0043113,GO:0022407,GO:0002291	cell surface|cell-cell junction|external side of plasma membrane|immunological synapse|integrin alphaL-beta2 complex|cell adhesion molecule binding|ICAM-3 receptor activity|metal ion binding|protein-containing complex binding|activated T cell proliferation|cell surface receptor signaling pathway|cell-cell adhesion|cell-matrix adhesion|heterophilic cell-cell adhesion via plasma membrane cell adhes…	mmu04015,mmu04514,mmu04810,mmu04613,mmu04650,mmu04670,mmu05166,mmu05169,mmu05150,mmu05144,mmu05323,mmu05416	Rap1 signaling pathway|Cell adhesion molecules|Regulation of actin cytoskeleton|Neutrophil extracellular trap formation|Natural killer cell mediated cytotoxicity|Leukocyte transendothelial migration|Human T-cell leukemia virus 1 infection|Epstein-Barr virus infection|Staphylococcus aureus infection|Malaria|Rheumatoid arthritis|Viral myocarditis	KOG3637	[W]	Vitronectin receptor, alpha subunit	Extracellular structures	KOG3637	M	integrin-mediated signaling pathway	Cell wall/membrane/envelope biogenesis	PF00092	VWA	von Willebrand factor type A domain
P24270	Catalase OS=Mus musculus OX=10090 GN=Cat PE=1 SV=4	28	12	13	12	527	59.8	7.88	35.97	100.4	96.8	95.6	104.6	101.4	111.3	96.2	91.1	94.9	94.2	85.8	93.5	108.8	103.4	122.1	Cat	12359	Catalase	GO:0005737,GO:0005829,GO:0005783,GO:0005615,GO:0005794,GO:0043231,GO:0005764,GO:0005758,GO:0005739,GO:0005778,GO:0005777,GO:0005886,GO:0032991,GO:0004046,GO:0016209,GO:0004096,GO:0019899,GO:0020037,GO:0042802,GO:0046872,GO:0050661,GO:0016684,GO:0000268,GO:0042803,GO:0009060,GO:0007568,GO:0071363,GO:0008203,GO:0020027,GO:0042744,GO:0001822,GO:0043066,GO:0032088,GO:0051781,GO:0051092,GO:0014068,GO:…	cytoplasm|cytosol|endoplasmic reticulum|extracellular space|Golgi apparatus|intracellular membrane-bounded organelle|lysosome|mitochondrial intermembrane space|mitochondrion|peroxisomal membrane|peroxisome|plasma membrane|protein-containing complex|aminoacylase activity|antioxidant activity|catalase activity|enzyme binding|heme binding|identical protein binding|metal ion binding|NADP binding|oxid…	mmu00630,mmu00380,mmu04068,mmu04146,mmu04211,mmu04213,mmu05208,mmu05014,mmu05022	Glyoxylate and dicarboxylate metabolism|Tryptophan metabolism|FoxO signaling pathway|Peroxisome|Longevity regulating pathway|Longevity regulating pathway - multiple species|Chemical carcinogenesis - reactive oxygen species|Amyotrophic lateral sclerosis|Pathways of neurodegeneration - multiple diseases	KOG0047	[P]	Catalase	Inorganic ion transport and metabolism	KOG0047	P	catalase activity	Inorganic ion transport and metabolism	PF00199	Catalase	Catalase
P24369	Peptidyl-prolyl cis-trans isomerase B OS=Mus musculus OX=10090 GN=Ppib PE=1 SV=2	19	4	5	3	216	23.7	9.55	12.31	142.2	107.6	118	102.4	114.2	113.4	84	100.8	80.9	108.3	93.9	106.1	78.6	76.5	73.1	Ppib	19035	Peptidyl-prolyl cis-trans isomerase B	GO:0005737,GO:0005783,GO:0034663,GO:0005788,GO:0043231,GO:0042470,GO:0005654,GO:0048471,GO:0032991,GO:0005790,GO:0016018,GO:0003755,GO:0070063,GO:0060348,GO:0061077,GO:0030593,GO:0044829,GO:0044794,GO:0040018,GO:0006457,GO:0000413,GO:0050821	cytoplasm|endoplasmic reticulum|endoplasmic reticulum chaperone complex|endoplasmic reticulum lumen|intracellular membrane-bounded organelle|melanosome|nucleoplasm|perinuclear region of cytoplasm|protein-containing complex|smooth endoplasmic reticulum|cyclosporin A binding|peptidyl-prolyl cis-trans isomerase activity|RNA polymerase binding|bone development|chaperone-mediated protein folding|neutr…			KOG0880	[O]	Peptidyl-prolyl cis-trans isomerase	Posttranslational modification, protein turnover, chaperones	KOG0880	O	peptidyl-prolyl cis-trans isomerase activity	Posttranslational modification, protein turnover, chaperones	PF00160	Pro_isomerase	Cyclophilin type peptidyl-prolyl cis-trans isomerase/CLD
P24472	Glutathione S-transferase A4 OS=Mus musculus OX=10090 GN=Gsta4 PE=1 SV=3	3	1	1	1	222	25.5	7.39	1.69	172.3	136.3	141.4	127.9	129.7	114.8	121.3	84.4	114.6	62	83.8	61.1	42.7	59.1	48.5	Gsta4	14860	Glutathione S-transferase A4	GO:0005737,GO:0005739,GO:0004364,GO:0071285,GO:0006749,GO:0009635,GO:0035094,GO:0010043,GO:0006805	cytoplasm|mitochondrion|glutathione transferase activity|cellular response to lithium ion|glutathione metabolic process|response to herbicide|response to nicotine|response to zinc ion|xenobiotic metabolic process	mmu00480,mmu00980,mmu00982,mmu00983,mmu05200,mmu05204,mmu05207,mmu05208,mmu05225,mmu05418,mmu01524	Glutathione metabolism|Metabolism of xenobiotics by cytochrome P450|Drug metabolism - cytochrome P450|Drug metabolism - other enzymes|Pathways in cancer|Chemical carcinogenesis - DNA adducts|Chemical carcinogenesis - receptor activation|Chemical carcinogenesis - reactive oxygen species|Hepatocellular carcinoma|Fluid shear stress and atherosclerosis|Platinum drug resistance	KOG1695	[O]	Glutathione S-transferase	Posttranslational modification, protein turnover, chaperones	KOG1695	O	glutathione transferase activity	Posttranslational modification, protein turnover, chaperones	PF00043	GST_C	Glutathione S-transferase, C-terminal domain
P24527	Leukotriene A-4 hydrolase OS=Mus musculus OX=10090 GN=Lta4h PE=1 SV=4	2	1	1	1	611	69	6.42	2.5	240.9	154.1	150.7	94.7	80.8	194.5	79.1	71	95.4	70.8	73.7	72.6	38.7	34.7	48.3	Lta4h	16993	Leukotriene A-4 hydrolase	GO:0005737,GO:0005829,GO:0005654,GO:0005634,GO:0004177,GO:0004301,GO:0004463,GO:0070006,GO:0045148,GO:0008270,GO:0044267,GO:0019370,GO:0006691,GO:0043171	cytoplasm|cytosol|nucleoplasm|nucleus|aminopeptidase activity|epoxide hydrolase activity|leukotriene-A4 hydrolase activity|metalloaminopeptidase activity|tripeptide aminopeptidase activity|zinc ion binding|cellular protein metabolic process|leukotriene biosynthetic process|leukotriene metabolic process|peptide catabolic process	mmu00590	Arachidonic acid metabolism	KOG1047	[IOVE]	Bifunctional leukotriene A4 hydrolase/aminopeptidase LTA4H	Lipid transport and metabolism |Posttranslational modification, protein turnover, chaperones |Defense mechanisms |Amino acid transport and metabolism	KOG1047	E	epoxide hydrolase activity	Amino acid transport and metabolism	PF01433	Peptidase_M1	Peptidase family M1 domain
P24549	Retinal dehydrogenase 1 OS=Mus musculus OX=10090 GN=Aldh1a1 PE=1 SV=5	27	10	10	9	501	54.4	7.8	30.72	80.3	94.5	94.1	102.3	112.5	89.8	102.7	115.2	101.3	110	85	109.2	103.4	90.9	108.7	Aldh1a1	11668	Aldehyde dehydrogenase 1A1	GO:0030424,GO:0005737,GO:0005829,GO:0005634,GO:0045202,GO:0004028,GO:0106373,GO:0004029,GO:0019145,GO:0018479,GO:0042802,GO:0051287,GO:0001758,GO:0042904,GO:0042905,GO:0110095,GO:0048048,GO:0030392,GO:0009449,GO:0036438,GO:0120163,GO:0002072,GO:0043065,GO:0042493,GO:0045471,GO:0006979,GO:0002138,GO:0042573,GO:0001523,GO:0042572	axon|cytoplasm|cytosol|nucleus|synapse|3-chloroallyl aldehyde dehydrogenase activity|3-deoxyglucosone dehydrogenase activity|aldehyde dehydrogenase (NAD+) activity|aminobutyraldehyde dehydrogenase activity|benzaldehyde dehydrogenase (NAD+) activity|identical protein binding|NAD binding|retinal dehydrogenase activity|9-cis-retinoic acid biosynthetic process|9-cis-retinoic acid metabolic process|ce…	mmu00830	Retinol metabolism	KOG2450	[C]	Aldehyde dehydrogenase	Energy production and conversion	KOG2450	C	aldehyde dehydrogenase (NAD) activity	Energy production and conversion	PF00171	Aldedh	Aldehyde dehydrogenase family
P24622	Alpha-crystallin A chain OS=Mus musculus OX=10090 GN=Cryaa PE=2 SV=1	20	4	4	4	196	22.5	6.86	13.07	43.5	46.9	44.6	174.8	534.3	176.2	27.3	40.7	37.7	42.4	83.9	78.7	55.9	55.7	57.5	Cryaa	12954	Alpha-crystallin A chain	GO:0005737,GO:0005829,GO:0005654,GO:0005634,GO:0032991,GO:0042802,GO:0046872,GO:0005212,GO:0005198,GO:0051082,GO:0007015,GO:0006915,GO:0060561,GO:0043010,GO:0048596,GO:0002088,GO:0070309,GO:0002089,GO:0007017,GO:0007005,GO:0043066,GO:0043154,GO:0010629,GO:0030307,GO:0001934,GO:0006457,GO:0042542,GO:0001666,GO:0070141,GO:0007021	cytoplasm|cytosol|nucleoplasm|nucleus|protein-containing complex|identical protein binding|metal ion binding|structural constituent of eye lens|structural molecule activity|unfolded protein binding|actin filament organization|apoptotic process|apoptotic process involved in morphogenesis|camera-type eye development|embryonic camera-type eye morphogenesis|lens development in camera-type eye|lens fi…	mmu04141	Protein processing in endoplasmic reticulum	KOG3591	[O]	Alpha crystallins	Posttranslational modification, protein turnover, chaperones	KOG3591	S	structural constituent of eye lens	Function unknown	PF00011	HSP20	Hsp20/alpha crystallin family
P24668	Cation-dependent mannose-6-phosphate receptor OS=Mus musculus OX=10090 GN=M6pr PE=1 SV=1	8	1	1	1	278	31.2	5.39	2.89	160.1	110.8	112.2	76.2	65.2	123	79.2	76	45.3	101.7	81.5	80.3	138.3	111.2	139.1	M6pr	17113	Cation-dependent mannose-6-phosphate receptor	GO:0005768,GO:0016021,GO:0005770,GO:0005765,GO:0048471,GO:0005802,GO:0019904,GO:1905394,GO:0006886,GO:0007041,GO:0006622,GO:0033299	endosome|integral component of membrane|late endosome|lysosomal membrane|perinuclear region of cytoplasm|trans-Golgi network|protein domain specific binding|retromer complex binding|intracellular protein transport|lysosomal transport|protein targeting to lysosome|secretion of lysosomal enzymes	mmu04145,mmu04142,mmu05132	Phagosome|Lysosome|Salmonella infection					ENOG502QTJ5	S	mannose transmembrane transporter activity	Function unknown	PF02157	Man-6-P_recep	Mannose-6-phosphate receptor
P25785	Metalloproteinase inhibitor 2 OS=Mus musculus OX=10090 GN=Timp2 PE=1 SV=2	7	1	1	1	220	24.3	7.49	2.71	85.3	106	97.1	117.8	98.2	108.5	98.7	89.5	93.7	131.4	94.4	114.6	78.2	86.3	100.5	Timp2	21858	Metalloproteinase inhibitor 2	GO:0005604,GO:0009986,GO:0031012,GO:0005615,GO:0030426,GO:0043005,GO:0043025,GO:0008047,GO:0005178,GO:0008191,GO:0030414,GO:0002020,GO:0008270,GO:0071310,GO:0008285,GO:0010951,GO:0051045,GO:1905049,GO:0045930,GO:0045861,GO:0046580,GO:0045762,GO:0043410,GO:0045666,GO:0043408,GO:0045664,GO:0032487,GO:0034097,GO:0009725,GO:0010033	basement membrane|cell surface|extracellular matrix|extracellular space|growth cone|neuron projection|neuronal cell body|enzyme activator activity|integrin binding|metalloendopeptidase inhibitor activity|peptidase inhibitor activity|protease binding|zinc ion binding|cellular response to organic substance|negative regulation of cell population proliferation|negative regulation of endopeptidase act…			KOG4745	[R]	Metalloproteinase inhibitor TIMP and related proteins	General function prediction only	KOG4745	O	metalloendopeptidase inhibitor activity	Posttranslational modification, protein turnover, chaperones	PF00965	TIMP	Tissue inhibitor of metalloproteinase
P25911	Tyrosine-protein kinase Lyn OS=Mus musculus OX=10090 GN=Lyn PE=1 SV=4	6	4	7	2	512	58.8	7.15	10.32	279.1	113.3	158.1	76.8	71.7	98.6	78.1	96.4	97.1	56.8	58.3	92.1	83.6	76.9	63.3	Lyn	17096	Tyrosine-protein kinase Lyn	GO:0005912,GO:0005737,GO:0005829,GO:0031234,GO:0098978,GO:0005794,GO:0034666,GO:0043231,GO:0016020,GO:0045121,GO:0030061,GO:0005758,GO:0031966,GO:0005634,GO:0048471,GO:0005886,GO:0014069,GO:0099091,GO:0032991,GO:0005524,GO:0019899,GO:0046875,GO:0005128,GO:0043015,GO:0043208,GO:0005178,GO:0004715,GO:0051219,GO:0140031,GO:0005161,GO:0004672,GO:0004713,GO:0044877,GO:0097110,GO:0017124,GO:0005102,GO:…	adherens junction|cytoplasm|cytosol|extrinsic component of cytoplasmic side of plasma membrane|glutamatergic synapse|Golgi apparatus|integrin alpha2-beta1 complex|intracellular membrane-bounded organelle|membrane|membrane raft|mitochondrial crista|mitochondrial intermembrane space|mitochondrial membrane|nucleus|perinuclear region of cytoplasm|plasma membrane|postsynaptic density|postsynaptic spec…	mmu04064,mmu04611,mmu04662,mmu04664,mmu04666,mmu04062,mmu04730,mmu05203,mmu05167,mmu05169,mmu05417	NF-kappa B signaling pathway|Platelet activation|B cell receptor signaling pathway|Fc epsilon RI signaling pathway|Fc gamma R-mediated phagocytosis|Chemokine signaling pathway|Long-term depression|Viral carcinogenesis|Kaposi sarcoma-associated herpesvirus infection|Epstein-Barr virus infection|Lipid and atherosclerosis	KOG0197	[T]	Tyrosine kinases	Signal transduction mechanisms	KOG0197	K	peptidyl-tyrosine autophosphorylation	Transcription	PF00017	SH2	SH2 domain
P26039	Talin-1 OS=Mus musculus OX=10090 GN=Tln1 PE=1 SV=2	46	93	152	93	2541	269.7	6.18	433.05	207.9	120	139.8	111.2	89	128.5	79.2	92.1	77.3	83.2	83.6	84.3	69.2	63.6	71.1	Tln1	21894	Talin-1	GO:0005912,GO:0009986,GO:0005737,GO:0005856,GO:0005925,GO:0005886,GO:0001726,GO:0032587,GO:0051015,GO:0005178,GO:0030274,GO:0035091,GO:0001786,GO:0005200,GO:0017166,GO:0098609,GO:0007044,GO:0030866,GO:0033622,GO:0007229	adherens junction|cell surface|cytoplasm|cytoskeleton|focal adhesion|plasma membrane|ruffle|ruffle membrane|actin filament binding|integrin binding|LIM domain binding|phosphatidylinositol binding|phosphatidylserine binding|structural constituent of cytoskeleton|vinculin binding|cell-cell adhesion|cell-substrate junction assembly|cortical actin cytoskeleton organization|integrin activation|integri…	mmu04015,mmu04510,mmu04611,mmu05166	Rap1 signaling pathway|Focal adhesion|Platelet activation|Human T-cell leukemia virus 1 infection	KOG4261	[Z]	Talin	Cytoskeleton	KOG4261	O	cytoskeletal anchoring at plasma membrane	Posttranslational modification, protein turnover, chaperones	PF00373	FERM_M	FERM central domain
P26040	Ezrin OS=Mus musculus OX=10090 GN=Ezr PE=1 SV=3	11	6	6	1	586	69.4	6.1	13.82																Ezr	22350	Ezrin	GO:0015629,GO:0005884,GO:0045177,GO:0016324,GO:0097449,GO:0016323,GO:0005903,GO:0044297,GO:0005938,GO:0071944,GO:0042995,GO:0051286,GO:0036064,GO:0005737,GO:0098592,GO:0005829,GO:0005768,GO:0019898,GO:0001650,GO:0030175,GO:0005925,GO:0001772,GO:0045121,GO:0044393,GO:0005902,GO:0031528,GO:0043209,GO:0048471,GO:0005886,GO:0044853,GO:0032991,GO:0001726,GO:0032587,GO:0097454,GO:0030315,GO:0001931,GO:…	actin cytoskeleton|actin filament|apical part of cell|apical plasma membrane|astrocyte projection|basolateral plasma membrane|brush border|cell body|cell cortex|cell periphery|cell projection|cell tip|ciliary basal body|cytoplasm|cytoplasmic side of apical plasma membrane|cytosol|endosome|extrinsic component of membrane|fibrillar center|filopodium|focal adhesion|immunological synapse|membrane raf…	mmu04530,mmu04810,mmu04670,mmu04971,mmu05206,mmu05205	Tight junction|Regulation of actin cytoskeleton|Leukocyte transendothelial migration|Gastric acid secretion|MicroRNAs in cancer|Proteoglycans in cancer	KOG3529	[R]	Radixin, moesin and related proteins of the ERM family	General function prediction only	KOG3529	S	actin binding	Function unknown	PF00373	FERM_M	FERM central domain
P26041	Moesin OS=Mus musculus OX=10090 GN=Msn PE=1 SV=3	26	18	20	13	577	67.7	6.6	42.66	189	100.8	124.8	94.1	112.4	151	89.6	75.7	98.9	66	77.3	81	80.2	75.5	83.6	Msn	17698	Moesin	GO:0045177,GO:0016324,GO:0016323,GO:0071944,GO:0009986,GO:0051286,GO:0009898,GO:0005856,GO:0005829,GO:0030175,GO:0031527,GO:0005925,GO:0005902,GO:0031528,GO:0043209,GO:0048471,GO:0005886,GO:0031143,GO:0030667,GO:0030315,GO:0001931,GO:0003779,GO:0050839,GO:0003725,GO:0019899,GO:0019901,GO:0005102,GO:0071394,GO:0061028,GO:0045198,GO:0022612,GO:0001771,GO:0022614,GO:1903364,GO:2000643,GO:0010628,GO:…	apical part of cell|apical plasma membrane|basolateral plasma membrane|cell periphery|cell surface|cell tip|cytoplasmic side of plasma membrane|cytoskeleton|cytosol|filopodium|filopodium membrane|focal adhesion|microvillus|microvillus membrane|myelin sheath|perinuclear region of cytoplasm|plasma membrane|pseudopodium|secretory granule membrane|T-tubule|uropod|actin binding|cell adhesion molecule …	mmu04530,mmu04810,mmu04670,mmu05205,mmu05162	Tight junction|Regulation of actin cytoskeleton|Leukocyte transendothelial migration|Proteoglycans in cancer|Measles	KOG3529	[R]	Radixin, moesin and related proteins of the ERM family	General function prediction only	KOG3529	S	actin binding	Function unknown	PF00373	FERM_M	FERM central domain
P26262	Plasma kallikrein OS=Mus musculus OX=10090 GN=Klkb1 PE=1 SV=2	52	34	119	34	638	71.3	8.02	328	106.6	149	139.9	137.7	165	123.5	124.8	120.1	124.6	58.8	77.3	60.4	36.8	36.7	38.7	Klkb1	16621	Plasma kallikrein	GO:0005615,GO:0004252,GO:0007596,GO:0042730,GO:0006954,GO:0031639,GO:0051919	extracellular space|serine-type endopeptidase activity|blood coagulation|fibrinolysis|inflammatory response|plasminogen activation|positive regulation of fibrinolysis	mmu04610	Complement and coagulation cascades	KOG3627	[E]	Trypsin	Amino acid transport and metabolism	KOG3627	O	serine-type endopeptidase activity	Posttranslational modification, protein turnover, chaperones	PF00024	PAN_1	PAN domain
P26339	Chromogranin-A OS=Mus musculus OX=10090 GN=Chga PE=1 SV=1	2	1	1	1	463	51.8	4.72	2.62																Chga	12652	Chromogranin-A	GO:0042583,GO:0005615,GO:0098992,GO:0048471,GO:0030141,GO:0030133,GO:0086030,GO:0042742,GO:0050829,GO:0050830,GO:0045576,GO:0002551,GO:0043303,GO:0033604,GO:0046676,GO:1901215,GO:0006996,GO:0043950,GO:0060452,GO:2000707,GO:1900738,GO:0001934,GO:1901899,GO:0045907,GO:0033366,GO:0051480,GO:0002026	chromaffin granule|extracellular space|neuronal dense core vesicle|perinuclear region of cytoplasm|secretory granule|transport vesicle|adenylate cyclase-activating adrenergic receptor signaling pathway involved in cardiac muscle relaxation|defense response to bacterium|defense response to Gram-negative bacterium|defense response to Gram-positive bacterium|mast cell activation|mast cell chemotaxis…							ENOG502RZBD	S	adenylate cyclase-activating adrenergic receptor signaling pathway involved in cardiac muscle relaxation	Function unknown	PF01271	Granin	Granin (chromogranin or secretogranin)
P26645	Myristoylated alanine-rich C-kinase substrate OS=Mus musculus OX=10090 GN=Marcks PE=1 SV=2	6	1	1	1	309	29.6	4.34	2.51	171.2	146.7	111.9	111	87.4	132.8	66.9	85.4	105.2	64.5	83.5	72.3	88.6	76.5	96.1	Marcks	17118	Myristoylated alanine-rich C-kinase substrate	GO:0032432,GO:0005938,GO:0005813,GO:0005737,GO:0042585,GO:0016020,GO:0005886,GO:0051015,GO:0005516,GO:0042802,GO:0005080,GO:0051764,GO:0051017,GO:0007015,GO:0007417	actin filament bundle|cell cortex|centrosome|cytoplasm|germinal vesicle|membrane|plasma membrane|actin filament binding|calmodulin binding|identical protein binding|protein kinase C binding|actin crosslink formation|actin filament bundle assembly|actin filament organization|central nervous system development	mmu04666,mmu05206	Fc gamma R-mediated phagocytosis|MicroRNAs in cancer					ENOG502RB4V	S	calmodulin binding	Function unknown	PF02063	MARCKS	MARCKS family
P26883	Peptidyl-prolyl cis-trans isomerase FKBP1A OS=Mus musculus OX=10090 GN=Fkbp1a PE=1 SV=2	13	1	1	1	108	11.9	8.16	2.4																Fkbp1a	14225	Peptidyl-prolyl cis-trans isomerase FKBP1A	GO:0043679,GO:0005737,GO:0098562,GO:0005829,GO:0031312,GO:0043231,GO:0016020,GO:1990425,GO:0016529,GO:0033017,GO:0045202,GO:0030018,GO:0048185,GO:0019899,GO:0005528,GO:0030544,GO:0042802,GO:0003755,GO:0046332,GO:0005160,GO:0044325,GO:0034713,GO:1990000,GO:0061077,GO:0019221,GO:0003007,GO:0060347,GO:0006936,GO:0032515,GO:0030512,GO:0032092,GO:0031398,GO:0000413,GO:0032925,GO:1902991,GO:0050776,GO:…	axon terminus|cytoplasm|cytoplasmic side of membrane|cytosol|extrinsic component of organelle membrane|intracellular membrane-bounded organelle|membrane|ryanodine receptor complex|sarcoplasmic reticulum|sarcoplasmic reticulum membrane|synapse|Z disc|activin binding|enzyme binding|FK506 binding|Hsp70 protein binding|identical protein binding|peptidyl-prolyl cis-trans isomerase activity|SMAD bindin…			KOG0544	[O]	FKBP-type peptidyl-prolyl cis-trans isomerase	Posttranslational modification, protein turnover, chaperones	KOG0544	O	Peptidyl-prolyl cis-trans isomerase	Posttranslational modification, protein turnover, chaperones	PF00254	FKBP_C	FKBP-type peptidyl-prolyl cis-trans isomerase
P26928	Hepatocyte growth factor-like protein OS=Mus musculus OX=10090 GN=Mst1 PE=2 SV=2	24	12	16	12	716	80.6	7.56	33.75	93.2	98.3	98.6	112.4	115.9	103	106.4	109.8	108.1	108.2	105.8	110.2	74.6	76.6	79	Mst1	15235	Hepatocyte growth factor-like protein	GO:0005737,GO:0005615,GO:0005773,GO:0019899,GO:0030971,GO:0004252,GO:0071456,GO:0007566,GO:0030317,GO:0035978,GO:0060763,GO:0030879,GO:1904036,GO:0045721,GO:0010628,GO:0033601,GO:2000479,GO:0010758,GO:0046425,GO:0007283	cytoplasm|extracellular space|vacuole|enzyme binding|receptor tyrosine kinase binding|serine-type endopeptidase activity|cellular response to hypoxia|embryo implantation|flagellated sperm motility|histone H2A-S139 phosphorylation|mammary duct terminal end bud growth|mammary gland development|negative regulation of epithelial cell apoptotic process|negative regulation of gluconeogenesis|positive r…	mmu04020	Calcium signaling pathway					ENOG502QRJ0	M	regulation of cAMP-dependent protein kinase activity	Cell wall/membrane/envelope biogenesis	PF00024	PAN_1	PAN domain
P27005	Protein S100-A8 OS=Mus musculus OX=10090 GN=S100a8 PE=1 SV=3	30	2	2	2	89	10.3	5.68	5.69	126.9	89.9	95.7	71.3	75.8	74	95.8	103	99	72.7	88.2	85	155.6	116.9	149.9	S100a8	20201	Protein S100-A8	GO:0005829,GO:0005615,GO:0045111,GO:0005886,GO:0016209,GO:0050544,GO:0005509,GO:0048306,GO:0008017,GO:0050786,GO:0035662,GO:0008270,GO:0006919,GO:0006915,GO:0014002,GO:0035425,GO:0006914,GO:0045087,GO:0002523,GO:0070488,GO:0030593,GO:0018119,GO:0050729,GO:2001244,GO:0002793,GO:0032496	cytosol|extracellular space|intermediate filament cytoskeleton|plasma membrane|antioxidant activity|arachidonic acid binding|calcium ion binding|calcium-dependent protein binding|microtubule binding|RAGE receptor binding|Toll-like receptor 4 binding|zinc ion binding|activation of cysteine-type endopeptidase activity involved in apoptotic process|apoptotic process|astrocyte development|autocrine s…	mmu04657	IL-17 signaling pathway					ENOG502SA01	S	neutrophil aggregation	Function unknown	PF01023	S_100	S-100/ICaBP type calcium binding domain
P27046	Alpha-mannosidase 2 OS=Mus musculus OX=10090 GN=Man2a1 PE=1 SV=2	4	5	5	5	1150	131.5	8.03	7.5	77.5	106	103.2	96.2	109.6	110.4	108.5	108.1	109.9	105.7	111	99.5	86.8	87.8	79.8	Man2a1	17158	Alpha-mannosidase 2	GO:0005801,GO:0005615,GO:0005794,GO:0005797,GO:0000139,GO:0016021,GO:0004559,GO:0030246,GO:0016787,GO:0016799,GO:0042802,GO:0015923,GO:0004572,GO:0046872,GO:0042803,GO:0001701,GO:0001889,GO:0048286,GO:0006013,GO:0007005,GO:0006491,GO:0050769,GO:0006517,GO:0006486,GO:0007585,GO:0060042,GO:0007033	cis-Golgi network|extracellular space|Golgi apparatus|Golgi medial cisterna|Golgi membrane|integral component of membrane|alpha-mannosidase activity|carbohydrate binding|hydrolase activity|hydrolase activity, hydrolyzing N-glycosyl compounds|identical protein binding|mannosidase activity|mannosyl-oligosaccharide 1,3-1,6-alpha-mannosidase activity|metal ion binding|protein homodimerization activit…	mmu00510,mmu00513	N-Glycan biosynthesis|Various types of N-glycan biosynthesis	KOG1958	[G]	Glycosyl hydrolase, family 38 - alpha-mannosidase	Carbohydrate transport and metabolism	KOG1958	O	mannosyl-oligosaccharide 1,3-1,6-alpha-mannosidase activity	Posttranslational modification, protein turnover, chaperones	PF01074	Glyco_hydro_38N	Glycosyl hydrolases family 38 N-terminal domain
P27601	Guanine nucleotide-binding protein subunit alpha-13 OS=Mus musculus OX=10090 GN=Gna13 PE=1 SV=1	8	3	5	3	377	44	8.21	13.75	192.7	132.9	141.1	109.8	106.3	132.9	84.7	89.6	89.4	71	79.5	76.2	62.6	64.9	66.4	Gna13	14674	Guanine nucleotide-binding protein subunit alpha-13	GO:0031526,GO:0005737,GO:0005829,GO:0005834,GO:0042470,GO:0005634,GO:0005886,GO:0031752,GO:0001664,GO:0031683,GO:0005525,GO:0003924,GO:0046872,GO:0031584,GO:0007189,GO:0007188,GO:0001525,GO:0001569,GO:0030154,GO:0007186,GO:0001701,GO:0035556,GO:1904753,GO:1904706,GO:0030168,GO:0007204,GO:0030334,GO:0008360,GO:0007266	brush border membrane|cytoplasm|cytosol|heterotrimeric G-protein complex|melanosome|nucleus|plasma membrane|D5 dopamine receptor binding|G protein-coupled receptor binding|G-protein beta/gamma-subunit complex binding|GTP binding|GTPase activity|metal ion binding|activation of phospholipase D activity|adenylate cyclase-activating G protein-coupled receptor signaling pathway|adenylate cyclase-modul…	mmu04371,mmu04072,mmu04071,mmu04022,mmu04810,mmu04611,mmu04928,mmu04270,mmu04730,mmu05200,mmu05163	Apelin signaling pathway|Phospholipase D signaling pathway|Sphingolipid signaling pathway|cGMP-PKG signaling pathway|Regulation of actin cytoskeleton|Platelet activation|Parathyroid hormone synthesis, secretion and action|Vascular smooth muscle contraction|Long-term depression|Pathways in cancer|Human cytomegalovirus infection	KOG0082	[DT]	G-protein alpha subunit (small G protein superfamily)	Cell cycle control, cell division, chromosome partitioning |Signal transduction mechanisms	KOG0082	V	G-protein beta/gamma-subunit complex binding	Defense mechanisms	PF00503	G-alpha	G-protein alpha subunit
P27656	Hepatic triacylglycerol lipase OS=Mus musculus OX=10090 GN=Lipc PE=2 SV=2	6	3	4	3	510	57.4	8.09	9.77	120.5	122.7	126.7	145.9	166.2	142.6	120.9	116.9	123.3	66	82.3	69.1	31.8	34.1	31.2	Lipc	15450	Hepatic triacylglycerol lipase	GO:0009986,GO:0005769,GO:0005615,GO:0034364,GO:0005770,GO:0005902,GO:0052740,GO:0047372,GO:0016746,GO:0034185,GO:0052689,GO:0035478,GO:0043395,GO:0008201,GO:0042802,GO:0016298,GO:0008289,GO:0004465,GO:0030169,GO:0004622,GO:0102545,GO:0052739,GO:0008970,GO:0004620,GO:0004806,GO:0042632,GO:0008203,GO:0030301,GO:0034382,GO:0034371,GO:0006633,GO:0006631,GO:0046475,GO:0015012,GO:0034375,GO:0016042,GO:…	cell surface|early endosome|extracellular space|high-density lipoprotein particle|late endosome|microvillus|1-acyl-2-lysophosphatidylserine acylhydrolase activity|acylglycerol lipase activity|acyltransferase activity|apolipoprotein binding|carboxylic ester hydrolase activity|chylomicron binding|heparan sulfate proteoglycan binding|heparin binding|identical protein binding|lipase activity|lipid bi…	mmu00561,mmu04979	Glycerolipid metabolism|Cholesterol metabolism					ENOG502QVTG	O	chylomicron binding	Posttranslational modification, protein turnover, chaperones	PF00151	Lipase	Lipase
P27659	60S ribosomal protein L3 OS=Mus musculus OX=10090 GN=Rpl3 PE=1 SV=3	5	2	2	2	403	46.1	10.21	2.37	106.8	117.9	106.2	91.8	91.8	129.8	87.4	108.9	75.3	121.2	83.4	97.8	102.8	84.2	94.8	Rpl3	27367	60S ribosomal protein L3	GO:0005829,GO:0022625,GO:0022626,GO:0005730,GO:0032991,GO:0005840,GO:0045202,GO:0008097,GO:0003723,GO:0003735,GO:0071353,GO:0000027,GO:0006412	cytosol|cytosolic large ribosomal subunit|cytosolic ribosome|nucleolus|protein-containing complex|ribosome|synapse|5S rRNA binding|RNA binding|structural constituent of ribosome|cellular response to interleukin-4|ribosomal large subunit assembly|translation	mmu03010,mmu05171	Ribosome|Coronavirus disease - COVID-19	KOG0746	[J]	60S ribosomal protein L3 and related proteins	Translation, ribosomal structure and biogenesis	KOG0746	J	ribosomal large subunit assembly	Translation, ribosomal structure and biogenesis	PF00297	Ribosomal_L3	Ribosomal protein L3
P27773	Protein disulfide-isomerase A3 OS=Mus musculus OX=10090 GN=Pdia3 PE=1 SV=2	16	7	7	7	505	56.6	6.21	17.27	158.6	110.7	130.1	104.2	85.2	105.9	86.1	95.7	90.9	94.2	93.2	110.6	80.6	85.5	68.6	Pdia3	14827	Protein disulfide-isomerase A3	GO:0001669,GO:0016324,GO:0009986,GO:0005737,GO:0005783,GO:0005788,GO:0005576,GO:0005615,GO:0042470,GO:0042824,GO:0005758,GO:0005739,GO:0043209,GO:0005634,GO:0005886,GO:0005790,GO:0042825,GO:0042802,GO:0042288,GO:0008233,GO:0003756,GO:0019153,GO:0015035,GO:0098761,GO:0071305,GO:2001238,GO:1903334,GO:0006457,GO:0034976	acrosomal vesicle|apical plasma membrane|cell surface|cytoplasm|endoplasmic reticulum|endoplasmic reticulum lumen|extracellular region|extracellular space|melanosome|MHC class I peptide loading complex|mitochondrial intermembrane space|mitochondrion|myelin sheath|nucleus|plasma membrane|smooth endoplasmic reticulum|TAP complex|identical protein binding|MHC class I protein binding|peptidase activi…	mmu04141,mmu04612,mmu05170,mmu05168,mmu05163,mmu05169	Protein processing in endoplasmic reticulum|Antigen processing and presentation|Human immunodeficiency virus 1 infection|Herpes simplex virus 1 infection|Human cytomegalovirus infection|Epstein-Barr virus infection	KOG0190	[O]	Protein disulfide isomerase (prolyl 4-hydroxylase beta subunit)	Posttranslational modification, protein turnover, chaperones	KOG0190	C	intramolecular oxidoreductase activity, transposing S-S bonds	Energy production and conversion	PF00085	Thioredoxin	Thioredoxin
P27931	Interleukin-1 receptor type 2 OS=Mus musculus OX=10090 GN=Il1r2 PE=1 SV=1	2	1	1	1	410	45.6	7.88	2.48	117.7	129.9	138.2	102.9	109	123.3	73.3	86.9	97.9	87.5	81.9	96.6	96.4	64.3	94.3	Il1r2	16178	Interleukin-1 receptor type 2	GO:0005737,GO:0005576,GO:0016021,GO:0005886,GO:0019966,GO:0004908,GO:0004910,GO:1900016,GO:0032690,GO:2000660,GO:0010955	cytoplasm|extracellular region|integral component of membrane|plasma membrane|interleukin-1 binding|interleukin-1 receptor activity|interleukin-1, type II, blocking receptor activity|negative regulation of cytokine production involved in inflammatory response|negative regulation of interleukin-1 alpha production|negative regulation of interleukin-1-mediated signaling pathway|negative regulation o…	mmu04060,mmu04640,mmu05202,mmu05215,mmu05166,mmu05146,mmu05418	Cytokine-cytokine receptor interaction|Hematopoietic cell lineage|Transcriptional misregulation in cancer|Prostate cancer|Human T-cell leukemia virus 1 infection|Amoebiasis|Fluid shear stress and atherosclerosis					ENOG502QVTS	S	interleukin-1, type II, blocking receptor activity	Function unknown	PF00047	ig	Immunoglobulin domain
P28063	Proteasome subunit beta type-8 OS=Mus musculus OX=10090 GN=Psmb8 PE=1 SV=2	38	8	13	8	276	30.2	6.68	39.59	57.4	67.6	68.3	109	88.9	86.7	95.6	134.7	103.3	146.1	106.8	171	87.9	91.8	84.9	Psmb8	16913	Proteasome subunit beta type-8	GO:0005737,GO:0005829,GO:0005654,GO:0005634,GO:0000502,GO:0005839,GO:0019774,GO:1990111,GO:0004175,GO:0004298,GO:0019882,GO:0045444,GO:0010499,GO:0043161,GO:0052548	cytoplasm|cytosol|nucleoplasm|nucleus|proteasome complex|proteasome core complex|proteasome core complex, beta-subunit complex|spermatoproteasome complex|endopeptidase activity|threonine-type endopeptidase activity|antigen processing and presentation|fat cell differentiation|proteasomal ubiquitin-independent protein catabolic process|proteasome-mediated ubiquitin-dependent protein catabolic proce…	mmu03050	Proteasome	KOG0175	[O]	20S proteasome, regulatory subunit beta type PSMB5/PSMB8/PRE2	Posttranslational modification, protein turnover, chaperones	KOG0175	O	threonine-type endopeptidase activity	Posttranslational modification, protein turnover, chaperones	PF00227	Proteasome	Proteasome subunit
P28653	Biglycan OS=Mus musculus OX=10090 GN=Bgn PE=1 SV=1	12	3	3	3	369	41.6	7.27	10.32	144.3	124.8	115.3	121.8	85.2	117.3	98.8	102.9	89.8	102.5	101.9	119.3	60.6	58.4	57.1	Bgn	12111	Biglycan	GO:0009986,GO:0062023,GO:0031012,GO:0005615,GO:0042383,GO:0030133,GO:0050840,GO:0005539,GO:0061975,GO:0001974,GO:0060348,GO:0019800	cell surface|collagen-containing extracellular matrix|extracellular matrix|extracellular space|sarcolemma|transport vesicle|extracellular matrix binding|glycosaminoglycan binding|articular cartilage development|blood vessel remodeling|bone development|peptide cross-linking via chondroitin 4-sulfate glycosaminoglycan			KOG0619	[R]	FOG: Leucine rich repeat	General function prediction only	KOG0619	U	regulation of response to stimulus	Intracellular trafficking, secretion, and vesicular transport	PF01462	LRRNT	Leucine rich repeat N-terminal domain
P28654	Decorin OS=Mus musculus OX=10090 GN=Dcn PE=1 SV=1	7	3	3	3	354	39.8	8.68	5.21	132.5	113.6	119.8	129.1	69.4	124.3	84.4	90.5	85.6	86.4	85.8	87.1	101.7	96.5	93.4	Dcn	13179	Decorin	GO:0005589,GO:0062023,GO:0031012,GO:0005615,GO:0005518,GO:0050840,GO:0030021,GO:0005539,GO:0047485,GO:0007568,GO:0001822,GO:0016525,GO:0010596,GO:1900747,GO:0019800,GO:0001890,GO:0010508,GO:0016239,GO:0051901,GO:0090141,GO:0014068,GO:0045944,GO:0032496,GO:0009612,GO:0007519,GO:0042060	collagen type VI trimer|collagen-containing extracellular matrix|extracellular matrix|extracellular space|collagen binding|extracellular matrix binding|extracellular matrix structural constituent conferring compression resistance|glycosaminoglycan binding|protein N-terminus binding|aging|kidney development|negative regulation of angiogenesis|negative regulation of endothelial cell migration|negat…	mmu04350,mmu05205	TGF-beta signaling pathway|Proteoglycans in cancer	KOG0619	[R]	FOG: Leucine rich repeat	General function prediction only	KOG0619	U	regulation of response to stimulus	Intracellular trafficking, secretion, and vesicular transport	PF01462	LRRNT	Leucine rich repeat N-terminal domain
P28665	Murinoglobulin-1 OS=Mus musculus OX=10090 GN=Mug1 PE=1 SV=3	57	80	920	50	1476	165.2	6.42	2813.03	90	145.7	129.4	112	115	104.7	136.2	124.3	122.9	87.7	93.8	82.3	51.3	51.1	53.7	Mug1	17836	Murinoglobulin-1	GO:0005615,GO:0004866,GO:0002020,GO:0004867,GO:0007566	extracellular space|endopeptidase inhibitor activity|protease binding|serine-type endopeptidase inhibitor activity|embryo implantation			KOG1366	[O]	Alpha-macroglobulin	Posttranslational modification, protein turnover, chaperones	KOG1366	J	endopeptidase inhibitor activity	Translation, ribosomal structure and biogenesis	PF00207	A2M	Alpha-2-macroglobulin family
P28666	Murinoglobulin-2 OS=Mus musculus OX=10090 GN=Mug2 PE=1 SV=2	60	79	591	49	1451	162.3	6.74	1814.35	71.8	118.5	103.5	130.1	136.3	121	159.6	128.1	134.9	76.7	91	73.7	50.4	49.9	54.6	Mug2	17837	Murinoglobulin-2	GO:0005615,GO:0004866,GO:0002020,GO:0004867	extracellular space|endopeptidase inhibitor activity|protease binding|serine-type endopeptidase inhibitor activity			KOG1366	[O]	Alpha-macroglobulin	Posttranslational modification, protein turnover, chaperones	KOG1366	J	endopeptidase inhibitor activity	Translation, ribosomal structure and biogenesis	PF00207	A2M	Alpha-2-macroglobulin family
P28798	Progranulin OS=Mus musculus OX=10090 GN=Grn PE=1 SV=2	31	13	22	13	589	63.4	6.8	67.7	108.4	110.2	121.1	103.2	111.1	90.9	116.8	98.4	119.7	100.2	104.9	108.7	68.5	70.7	67.1	Grn	14824	Progranulin	GO:0005783,GO:0005768,GO:0005576,GO:0005615,GO:0005794,GO:0005770,GO:0005765,GO:0005764,GO:0016020,GO:0005739,GO:0005886,GO:0098793,GO:0005802,GO:0031982,GO:0051087,GO:0005125,GO:0002265,GO:0001835,GO:0035988,GO:0007566,GO:0035641,GO:0007042,GO:1905146,GO:0007041,GO:0007040,GO:0060179,GO:0002282,GO:0051346,GO:0050728,GO:0045824,GO:1903979,GO:0043524,GO:1902564,GO:0060266,GO:0061351,GO:0045766,GO:…	endoplasmic reticulum|endosome|extracellular region|extracellular space|Golgi apparatus|late endosome|lysosomal membrane|lysosome|membrane|mitochondrion|plasma membrane|presynapse|trans-Golgi network|vesicle|chaperone binding|cytokine activity|astrocyte activation involved in immune response|blastocyst hatching|chondrocyte proliferation|embryo implantation|locomotory exploration behavior|lysosoma…			KOG4296	[T]	Epithelin/granulin	Signal transduction mechanisms	KOG4296	M	cysteine-type peptidase activity	Cell wall/membrane/envelope biogenesis	PF00396	Granulin	Granulin
P28843	Dipeptidyl peptidase 4 OS=Mus musculus OX=10090 GN=Dpp4 PE=1 SV=3	1	1	1	1	760	87.4	6.42	2.62	110.7	135.7	115.9	115.9	133.8	105.2	119.5	89.5	107.3	65.6	76.3	74.6	80.5	93.1	76.4	Dpp4	13482	Dipeptidyl peptidase 4	GO:0016324,GO:0009986,GO:0030139,GO:0005783,GO:0005576,GO:0005794,GO:0016021,GO:0046581,GO:0030027,GO:0031258,GO:0045121,GO:0005886,GO:0004177,GO:0045499,GO:0005518,GO:0008239,GO:0042802,GO:0042277,GO:0002020,GO:0042803,GO:0004252,GO:0008236,GO:0005102,GO:0001618,GO:0002337,GO:0001662,GO:0007155,GO:0043542,GO:0051234,GO:0035641,GO:0010716,GO:0090024,GO:0008284,GO:0002717,GO:0006508,GO:0036343,GO:…	apical plasma membrane|cell surface|endocytic vesicle|endoplasmic reticulum|extracellular region|Golgi apparatus|integral component of membrane|intercellular canaliculus|lamellipodium|lamellipodium membrane|membrane raft|plasma membrane|aminopeptidase activity|chemorepellent activity|collagen binding|dipeptidyl-peptidase activity|identical protein binding|peptide binding|protease binding|protein …	mmu04974	Protein digestion and absorption	KOG2100	[O]	Dipeptidyl aminopeptidase	Posttranslational modification, protein turnover, chaperones	KOG2100	E	serine-type peptidase activity	Amino acid transport and metabolism	PF00326	Peptidase_S9	Prolyl oligopeptidase family
P29341	Polyadenylate-binding protein 1 OS=Mus musculus OX=10090 GN=Pabpc1 PE=1 SV=2	2	1	1	1	636	70.6	9.5	3.32	123.6	138.7	97	82.6	100.6	122	71.6	113	110.9	107.5	94.3	123.7	80.8	61.8	71.8	Pabpc1	18458	Polyadenylate-binding protein 1	GO:0071013,GO:0031252,GO:0005737,GO:0036464,GO:0010494,GO:0005829,GO:0030425,GO:0030027,GO:1990124,GO:0005634,GO:1990904,GO:0045202,GO:0003730,GO:0003729,GO:0008143,GO:0008266,GO:0008022,GO:0003723,GO:0031047,GO:0006397,GO:2000623,GO:0000184,GO:1900153,GO:0060213,GO:0045070,GO:0008380	catalytic step 2 spliceosome|cell leading edge|cytoplasm|cytoplasmic ribonucleoprotein granule|cytoplasmic stress granule|cytosol|dendrite|lamellipodium|messenger ribonucleoprotein complex|nucleus|ribonucleoprotein complex|synapse|mRNA 3'-UTR binding|mRNA binding|poly(A) binding|poly(U) RNA binding|protein C-terminus binding|RNA binding|gene silencing by RNA|mRNA processing|negative regulation of…	mmu03015,mmu03018	mRNA surveillance pathway|RNA degradation	KOG0123	[AJ]	Polyadenylate-binding protein (RRM superfamily)	RNA processing and modification |Translation, ribosomal structure and biogenesis	KOG0123	J	mRNA metabolic process	Translation, ribosomal structure and biogenesis	PF00076	RRM_1	RNA recognition motif. (a.k.a. RRM, RBD, or RNP domain)
P29391	Ferritin light chain 1 OS=Mus musculus OX=10090 GN=Ftl1 PE=1 SV=2	37	5	6	5	183	20.8	6	22.87	111.6	106.9	105.6	58.4	55.7	106	91.3	110.5	132.5	87.2	116.2	82.1	103.5	109.5	123	Ftl1	14325	Ferritin light chain 1	GO:0044754,GO:0005737,GO:0071682,GO:0005576,GO:0008043,GO:0008199,GO:0008198,GO:0042802,GO:0005506,GO:0006880,GO:0006826	autolysosome|cytoplasm|endocytic vesicle lumen|extracellular region|intracellular ferritin complex|ferric iron binding|ferrous iron binding|identical protein binding|iron ion binding|intracellular sequestering of iron ion|iron ion transport	mmu04216,mmu04217,mmu04978	Ferroptosis|Necroptosis|Mineral absorption	KOG2332	[P]	Ferritin	Inorganic ion transport and metabolism	KOG2332	P	ferric iron binding	Inorganic ion transport and metabolism	PF00210	Ferritin	Ferritin-like domain
P29416	Beta-hexosaminidase subunit alpha OS=Mus musculus OX=10090 GN=Hexa PE=1 SV=2	4	2	2	2	528	60.6	6.54	5.44	104.2	121.9	121.5	118.3	137.9	125.5	98.5	111.9	102.2	124.1	81.3	91.5	49.1	48.1	64.1	Hexa	15211	Beta-hexosaminidase subunit alpha	GO:0042582,GO:0005829,GO:0043231,GO:0005764,GO:0016020,GO:0008375,GO:0004563,GO:0102148,GO:0046982,GO:0007628,GO:0005975,GO:0048667,GO:0006689,GO:0006024,GO:0030203,GO:0019915,GO:0007626,GO:0007040,GO:0042552,GO:0050885,GO:0050884,GO:0007605,GO:0019953,GO:0001501,GO:0060395	azurophil granule|cytosol|intracellular membrane-bounded organelle|lysosome|membrane|acetylglucosaminyltransferase activity|beta-N-acetylhexosaminidase activity|N-acetyl-beta-D-galactosaminidase activity|protein heterodimerization activity|adult walking behavior|carbohydrate metabolic process|cell morphogenesis involved in neuron differentiation|ganglioside catabolic process|glycosaminoglycan bio…	mmu00520,mmu00513,mmu00531,mmu00603,mmu00604,mmu00511,mmu04142	Amino sugar and nucleotide sugar metabolism|Various types of N-glycan biosynthesis|Glycosaminoglycan degradation|Glycosphingolipid biosynthesis - globo and isoglobo series|Glycosphingolipid biosynthesis - ganglio series|Other glycan degradation|Lysosome	KOG2499	[G]	Beta-N-acetylhexosaminidase	Carbohydrate transport and metabolism	KOG2499	G	N-acetyl-beta-D-galactosaminidase activity	Carbohydrate transport and metabolism	PF00728	Glyco_hydro_20	Glycosyl hydrolase family 20, catalytic domain
P29533	Vascular cell adhesion protein 1 OS=Mus musculus OX=10090 GN=Vcam1 PE=1 SV=1	12	7	8	7	739	81.3	5.3	24.93	136.7	124.3	116.2	116.3	127	98.2	122.7	100.2	132.6	85.4	102.3	80.4	56.2	51.9	49.6	Vcam1	22329	Vascular cell adhesion protein 1	GO:0071065,GO:0031225,GO:0045177,GO:0016324,GO:0071944,GO:0009986,GO:0005769,GO:0005783,GO:0009897,GO:0005615,GO:0030175,GO:0005794,GO:0005887,GO:0005902,GO:0002102,GO:0042383,GO:0050839,GO:0005178,GO:0008131,GO:0009308,GO:0035584,GO:0060945,GO:0007155,GO:0060326,GO:0140039,GO:0007160,GO:1904646,GO:0071333,GO:0060710,GO:0060669,GO:0007507,GO:0007157,GO:0034113,GO:0060384,GO:0007159,GO:0050901,GO:…	alpha9-beta1 integrin-vascular cell adhesion molecule-1 complex|anchored component of membrane|apical part of cell|apical plasma membrane|cell periphery|cell surface|early endosome|endoplasmic reticulum|external side of plasma membrane|extracellular space|filopodium|Golgi apparatus|integral component of plasma membrane|microvillus|podosome|sarcolemma|cell adhesion molecule binding|integrin bindin…	mmu04064,mmu04668,mmu04514,mmu04670,mmu05144,mmu05143,mmu05417,mmu05418,mmu04933	NF-kappa B signaling pathway|TNF signaling pathway|Cell adhesion molecules|Leukocyte transendothelial migration|Malaria|African trypanosomiasis|Lipid and atherosclerosis|Fluid shear stress and atherosclerosis|AGE-RAGE signaling pathway in diabetic complications					ENOG502QSKQ	S	primary amine oxidase activity	Function unknown	PF00047	ig	Immunoglobulin domain
P29621	Serine protease inhibitor A3C OS=Mus musculus OX=10090 GN=Serpina3c PE=2 SV=1	18	7	67	2	417	46.7	7.88	252.12	159.9	143.2	162.9	132	125.5	163.8	113.6	88.2	121.7	64.5	67.4	51.8	30.5	33.2	41.8	Serpina3c	16625	Serine protease inhibitor A3C	GO:0005615,GO:0004867,GO:0010951,GO:0034097,GO:0043434	extracellular space|serine-type endopeptidase inhibitor activity|negative regulation of endopeptidase activity|response to cytokine|response to peptide hormone			KOG2392	[V]	Serpin	Defense mechanisms	KOG2392	O	serine-type endopeptidase inhibitor activity	Posttranslational modification, protein turnover, chaperones	PF00079	Serpin	Serpin (serine protease inhibitor)
P29699	Alpha-2-HS-glycoprotein OS=Mus musculus OX=10090 GN=Ahsg PE=1 SV=1	45	13	117	13	345	37.3	6.51	419.14	166.9	123.3	131	105.5	106.7	112.5	95.3	76.9	98.3	78	91.6	78.3	77.6	76.7	81.5	Ahsg	11625	Alpha-2-HS-glycoprotein	GO:0062023,GO:0031012,GO:0005576,GO:0005615,GO:0005794,GO:0032991,GO:0004869,GO:0004866,GO:0030294,GO:0006953,GO:0008584,GO:0030502,GO:0030308,GO:0010951,GO:0046627,GO:0001503,GO:0045780,GO:0050766,GO:0065003,GO:0050727	collagen-containing extracellular matrix|extracellular matrix|extracellular region|extracellular space|Golgi apparatus|protein-containing complex|cysteine-type endopeptidase inhibitor activity|endopeptidase inhibitor activity|receptor signaling protein tyrosine kinase inhibitor activity|acute-phase response|male gonad development|negative regulation of bone mineralization|negative regulation of c…							ENOG502RYRI	S	negative regulation of bone mineralization	Function unknown	PF00031	Cystatin	Cystatin domain
P29788	Vitronectin OS=Mus musculus OX=10090 GN=Vtn PE=1 SV=2	33	14	76	14	478	54.8	5.88	204.31	113.8	105.2	106.1	104	125.6	99.2	122.9	115.6	110.9	108.9	123.8	111.9	53.2	50.2	48.8	Vtn	22370	Vitronectin	GO:0005604,GO:0062023,GO:0005737,GO:0005783,GO:0031012,GO:0005615,GO:0005796,GO:0043231,GO:0048237,GO:0005518,GO:0050840,GO:0008201,GO:0042802,GO:0005178,GO:0030247,GO:0005044,GO:0033627,GO:0016477,GO:0007160,GO:0035987,GO:0030198,GO:0006955,GO:0097421,GO:0010951,GO:0048709,GO:0010811,GO:0050731,GO:0032092,GO:0048260,GO:0014911,GO:0051258,GO:0061302	basement membrane|collagen-containing extracellular matrix|cytoplasm|endoplasmic reticulum|extracellular matrix|extracellular space|Golgi lumen|intracellular membrane-bounded organelle|rough endoplasmic reticulum lumen|collagen binding|extracellular matrix binding|heparin binding|identical protein binding|integrin binding|polysaccharide binding|scavenger receptor activity|cell adhesion mediated b…	mmu04151,mmu04512,mmu04510,mmu04610,mmu05205,mmu05165	PI3K-Akt signaling pathway|ECM-receptor interaction|Focal adhesion|Complement and coagulation cascades|Proteoglycans in cancer|Human papillomavirus infection	KOG1565	[OW]	Gelatinase A and related matrix metalloproteases	Posttranslational modification, protein turnover, chaperones |Extracellular structures	KOG1565	M	metalloendopeptidase activity	Cell wall/membrane/envelope biogenesis	PF00045	Hemopexin	Hemopexin
P30412	Peptidyl-prolyl cis-trans isomerase C OS=Mus musculus OX=10090 GN=Ppic PE=1 SV=1	11	3	4	2	212	22.8	7.5	6.71	164.9	137.2	159	169.1	147.7	137	94.5	85	105.3	53.2	76.7	68.2	35.9	33.9	32.5	Ppic	19038	Peptidyl-prolyl cis-trans isomerase C	GO:0005737,GO:0043231,GO:0016018,GO:0003755,GO:0006457,GO:0000413	cytoplasm|intracellular membrane-bounded organelle|cyclosporin A binding|peptidyl-prolyl cis-trans isomerase activity|protein folding|protein peptidyl-prolyl isomerization			KOG0880	[O]	Peptidyl-prolyl cis-trans isomerase	Posttranslational modification, protein turnover, chaperones	KOG0880	O	peptidyl-prolyl cis-trans isomerase activity	Posttranslational modification, protein turnover, chaperones	PF00160	Pro_isomerase	Cyclophilin type peptidyl-prolyl cis-trans isomerase/CLD
P31532	Serum amyloid A-4 protein OS=Mus musculus OX=10090 GN=Saa4 PE=1 SV=2	65	10	38	10	130	15.1	9.26	113	122.4	122.8	119.1	80.6	82.1	80.6	111.1	114.5	117.4	116.5	144.7	126.5	51.3	55.5	54.9	Saa4	20211	Serum amyloid A-4 protein	GO:0034364,GO:0006953	high-density lipoprotein particle|acute-phase response							ENOG502S4PB	S	Major acute phase reactant. Apolipoprotein of the HDL complex	Function unknown	PF00277	SAA	Serum amyloid A protein
P31725	Protein S100-A9 OS=Mus musculus OX=10090 GN=S100a9 PE=1 SV=3	35	4	4	4	113	13	7.17	11.4	95	89.1	82.8	86.7	96.3	96.5	114	126.1	126.6	95	106.6	111.3	94.9	86.8	92.1	S100a9	20202	Protein S100-A9	GO:0030054,GO:0005737,GO:0005856,GO:0005829,GO:0005615,GO:0005654,GO:0005634,GO:0005886,GO:0016209,GO:0005509,GO:0048306,GO:0031532,GO:0006919,GO:0061844,GO:0006915,GO:0014002,GO:0035425,GO:0006914,GO:0002544,GO:0045087,GO:0030595,GO:0002523,GO:0035821,GO:0070488,GO:0030593,GO:0018119,GO:0035606,GO:0030194,GO:0050729,GO:2001244,GO:0010976,GO:0002793,GO:0045113,GO:0006417,GO:0032496	cell junction|cytoplasm|cytoskeleton|cytosol|extracellular space|nucleoplasm|nucleus|plasma membrane|antioxidant activity|calcium ion binding|calcium-dependent protein binding|actin cytoskeleton reorganization|activation of cysteine-type endopeptidase activity involved in apoptotic process|antimicrobial humoral immune response mediated by antimicrobial peptide|apoptotic process|astrocyte developm…	mmu04657	IL-17 signaling pathway					ENOG502SA01	S	neutrophil aggregation	Function unknown	PF01023	S_100	S-100/ICaBP type calcium binding domain
P31786	Acyl-CoA-binding protein OS=Mus musculus OX=10090 GN=Dbi PE=1 SV=2	18	1	1	1	87	10	8.82	2.3																Dbi	13167	Acyl-CoA-binding protein	GO:0043292,GO:0005737,GO:0005615,GO:0005794,GO:0005739,GO:0005634,GO:0097038,GO:0005886,GO:0032994,GO:0008021,GO:0030156,GO:0000062,GO:0042802,GO:0008289,GO:0036042,GO:0001662,GO:0014009,GO:0001942,GO:0021670,GO:0007611,GO:0060291,GO:0031999,GO:1903060,GO:0036151,GO:1905920,GO:0046889,GO:2001140,GO:0051281,GO:0032228,GO:0043588,GO:0006641	contractile fiber|cytoplasm|extracellular space|Golgi apparatus|mitochondrion|nucleus|perinuclear endoplasmic reticulum|plasma membrane|protein-lipid complex|synaptic vesicle|benzodiazepine receptor binding|fatty-acyl-CoA binding|identical protein binding|lipid binding|long-chain fatty acyl-CoA binding|behavioral fear response|glial cell proliferation|hair follicle development|lateral ventricle d…	mmu03320	PPAR signaling pathway	KOG0817	[I]	Acyl-CoA-binding protein	Lipid transport and metabolism	KOG0817	I	fatty-acyl-CoA binding	Lipid transport and metabolism	PF00887	ACBP	Acyl CoA binding protein
[truncated: 648 more rows]

## Sheet: sEVs-peptide
Accession	Gene Name	Description	Coverage [%]	# Peptides	# PSMs	# Unique Peptides	# AAs	MW [kDa]	calc. pI	Score Sequest HT: Sequest HT	OH1	OH2	OH3	B68-1	B68-2	B68-3	B116-1	B116-2	B116-3	B7d-1	B7d-2	B7d-3	B10d-1	B10d-2	B10d-3	Gene_Name	GeneID	Product	GO_id	GO_term	pathway	pathway_description	KOG_id	KOG_abbreviation	KOG_description	KOG_function_class	eggNOG_id	eggNOG_abbreviation	eggNOG_description	eggNOG_function_classification	PFAM_Family	PFAM_Name	PFAM_description
[truncated: 860 more rows]

## Sheet: sEVs68_0
Accession	Gene Name	Description	Coverage [%]	# Peptides	# PSMs	# Unique Peptides	# AAs	MW [kDa]	calc. pI	Score Sequest HT: Sequest HT	B68-1	B68-2	B68-3	OH1	OH2	OH3	P-value	FC	Gene_Name	GeneID	Product	GO_id	GO_term	pathway	pathway_description	KOG_id	KOG_abbreviation	KOG_description	KOG_function_class	eggNOG_id	eggNOG_abbreviation	eggNOG_description	eggNOG_function_classification	PFAM_Family	PFAM_Name	PFAM_description
[truncated: 168 more rows]

[truncated: 3 more sheets: sEVs116_0, sEVs7d_0, sEVs10d_0]
