# Supplementary material for: Quantitative proteomic analysis of local and systemic extracellular vesicles during Eimeria falciformis infectious cycle in the host
Source: Parasit Vectors. 2023 Sep 27;16:339. doi: 10.1186/s13071-023-05906-x (PMC10523797; doi:10.1186/s13071-023-05906-x)
Supplement: Supplementary file 4 — Additional file 4: cEV proteins [file 13071_2023_5906_MOESM4_ESM.xlsx]

## Sheet: cEVs Raw Data
Accession	Description	Coverage [%]	# Peptides	# PSMs	# Unique Peptides	# AAs	MW [kDa]	calc. pI	Score Sequest HT: Sequest HT	Abundances (Grouped): F1, 126	Abundances (Grouped): F1, 127N	Abundances (Grouped): F1, 127C	Abundances (Grouped): F1, 128N	Abundances (Grouped): F1, 128C	Abundances (Grouped): F1, 129N	Abundances (Grouped): F1, 129C	Abundances (Grouped): F1, 130N	Abundances (Grouped): F1, 130C	Abundances (Grouped): F1, 131N	Abundances (Grouped): F1, 131C	Abundances (Grouped): F1, 132N	Abundances (Grouped): F1, 132C	Abundances (Grouped): F1, 133N	Abundances (Grouped): F1, 133C	Gene_Name	GeneID	Product	GO_id	GO_term	pathway	pathway_description	KOG_id	KOG_abbreviation	KOG_description	KOG_function_class	eggNOG_id	eggNOG_abbreviation	eggNOG_description	eggNOG_function_classification	PFAM_Family	PFAM_Name	PFAM_description
A1A5B6	TBC1 domain family member 25 OS=Mus musculus OX=10090 GN=Tbc1d25 PE=1 SV=1	1	1	2	1	742	82.5	6.79	4.88	121.1	98.9	104.3	107.3	83.2	78.2	107.2	156.4	125.6	111.7	98.3	106.5	68	68.9	64.5	Tbc1d25	209815	TBC1 domain family member 25	GO:0005776,GO:0031410,GO:0005096,GO:0017137,GO:0090630,GO:0006914,GO:0006886,GO:1901096	autophagosome|cytoplasmic vesicle|GTPase activator activity|Rab GTPase binding|activation of GTPase activity|autophagy|intracellular protein transport|regulation of autophagosome maturation			KOG2197	[T]	Ypt/Rab-specific GTPase-activating protein GYP7 and related proteins	Signal transduction mechanisms	KOG2197	U	regulation of vesicle fusion	Intracellular trafficking, secretion, and vesicular transport	PF00566	RabGAP-TBC	Rab-GTPase-TBC domain
A1L314	Macrophage-expressed gene 1 protein OS=Mus musculus OX=10090 GN=Mpeg1 PE=1 SV=1	2	1	2	1	713	78.3	5.92	6.5	95.9	100.4	110.7	122.7	132.4	121.4	83.5	89.8	85.1	96	102	97.6	91.1	84	87.5	Mpeg1	17476	Macrophage-expressed gene 1 protein	GO:0031410,GO:0030659,GO:0016021,GO:0045335,GO:0042742,GO:0050829,GO:0050830,GO:0045087,GO:0035915	cytoplasmic vesicle|cytoplasmic vesicle membrane|integral component of membrane|phagocytic vesicle|defense response to bacterium|defense response to Gram-negative bacterium|defense response to Gram-positive bacterium|innate immune response|pore formation in membrane of other organism							ENOG502QRKR	S	MAC/Perforin domain	Function unknown	PF01823	MACPF	MAC/Perforin domain
A2A863	Integrin beta-4 OS=Mus musculus OX=10090 GN=Itgb4 PE=1 SV=1	6	9	24	9	1818	201.5	5.88	90.72	86.5	88.3	89.5	134.1	133.9	135.4	76.2	74	72.3	97.3	102.9	99.4	103.6	104	102.7	Itgb4	192897	Integrin beta-4	GO:0009925,GO:0005604,GO:0005938,GO:0030054,GO:0031252,GO:0009986,GO:0005737,GO:0005925,GO:0030056,GO:0008305,GO:0016020,GO:0031965,GO:0005730,GO:0005886,GO:0043235,GO:0001664,GO:0005178,GO:0006914,GO:0007155,GO:0033627,GO:0016477,GO:0048870,GO:0007160,GO:0046847,GO:0031581,GO:0007229,GO:0022011,GO:0035878,GO:0032290,GO:0009611,GO:0043589,GO:0061450	basal plasma membrane|basement membrane|cell cortex|cell junction|cell leading edge|cell surface|cytoplasm|focal adhesion|hemidesmosome|integrin complex|membrane|nuclear membrane|nucleolus|plasma membrane|receptor complex|G protein-coupled receptor binding|integrin binding|autophagy|cell adhesion|cell adhesion mediated by integrin|cell migration|cell motility|cell-matrix adhesion|filopodium assem…	mmu04151,mmu04512,mmu04510,mmu04810,mmu05165,mmu05410,mmu05412,mmu05414	PI3K-Akt signaling pathway|ECM-receptor interaction|Focal adhesion|Regulation of actin cytoskeleton|Human papillomavirus infection|Hypertrophic cardiomyopathy|Arrhythmogenic right ventricular cardiomyopathy|Dilated cardiomyopathy	KOG1226	[TW]	Integrin beta subunit (N-terminal portion of extracellular region)	Signal transduction mechanisms |Extracellular structures	KOG1226	M	integrin-mediated signaling pathway	Cell wall/membrane/envelope biogenesis	PF00041	fn3	Fibronectin type III domain
A2A8L5	Receptor-type tyrosine-protein phosphatase F OS=Mus musculus OX=10090 GN=Ptprf PE=1 SV=1	1	1	1	1	1898	211.4	6.65	2.53	120.8	127.1	137.1	77.3	82.9	87.4	95.5	76.5	90.8	82.2	60.9	88.6	119.5	112.9	140.6	Ptprf	19268	Receptor-type tyrosine-protein phosphatase F	GO:0005768,GO:0060076,GO:0030426,GO:0016021,GO:0043231,GO:0016020,GO:0043005,GO:0043025,GO:0005886,GO:0050839,GO:0035373,GO:0008201,GO:0005158,GO:0042301,GO:0004721,GO:0004725,GO:0044877,GO:0030971,GO:0005001,GO:0016477,GO:0007156,GO:0008285,GO:0031345,GO:0001960,GO:0042059,GO:0046627,GO:0051387,GO:1900121,GO:0007399,GO:0031102,GO:0035335,GO:0043065,GO:0050775,GO:0043525,GO:0006470,GO:0048679,GO:…	endosome|excitatory synapse|growth cone|integral component of membrane|intracellular membrane-bounded organelle|membrane|neuron projection|neuronal cell body|plasma membrane|cell adhesion molecule binding|chondroitin sulfate proteoglycan binding|heparin binding|insulin receptor binding|phosphate ion binding|phosphoprotein phosphatase activity|protein tyrosine phosphatase activity|protein-containi…	mmu04514,mmu04520,mmu04910,mmu04931	Cell adhesion molecules|Adherens junction|Insulin signaling pathway|Insulin resistance	KOG4228	[T]	Protein tyrosine phosphatase	Signal transduction mechanisms	KOG4228	T	protein tyrosine phosphatase activity	Signal transduction mechanisms	PF00041	fn3	Fibronectin type III domain
A2AFS3	Endosome/lysosome-associated apoptosis and autophagy regulator 1 OS=Mus musculus OX=10090 GN=Elapor1 PE=1 SV=1	2	2	3	2	1009	110.6	6.38	9.47	159.3	159.6	160.5	162	162.8	157.3	99.8	93	91.4	33.9	36.1	32.5	50.8	49.3	51.7	Elapor1	229722	Endosome/lysosome-associated apoptosis and autophagy regulator 1	GO:0005789,GO:0005794,GO:0005887,GO:0031902,GO:0005765,GO:0005886,GO:0000045,GO:0009267,GO:2000786,GO:0044090	endoplasmic reticulum membrane|Golgi apparatus|integral component of plasma membrane|late endosome membrane|lysosomal membrane|plasma membrane|autophagosome assembly|cellular response to starvation|positive regulation of autophagosome assembly|positive regulation of vacuole organization			KOG1217	[T]	Fibrillins and related proteins containing Ca2+-binding EGF-like domains	Signal transduction mechanisms	KOG1217	O	calcium ion binding	Posttranslational modification, protein turnover, chaperones
A2AGA4	Rhomboid-related protein 2 OS=Mus musculus OX=10090 GN=Rhbdl2 PE=1 SV=1	3	1	1	1	302	33.7	8.15	3.3	88.1	77.9	97.9	82.2	84.1	82.6	73.7	78.7	86.9	48.5	48.9	48.1	196.1	193.6	212.6	Rhbdl2	230726	Rhomboid-related protein 2	GO:0016021,GO:0005886,GO:0004252	integral component of membrane|plasma membrane|serine-type endopeptidase activity			KOG2289	[T]	Rhomboid family proteins	Signal transduction mechanisms	KOG2289	O	serine-type endopeptidase activity	Posttranslational modification, protein turnover, chaperones	PF01694	Rhomboid	Rhomboid family
A2AGT5	Cytoskeleton-associated protein 5 OS=Mus musculus OX=10090 GN=Ckap5 PE=1 SV=1	1	1	1	1	2032	225.5	7.96	0																Ckap5	75786	Cytoskeleton-associated protein 5	GO:0005813,GO:0000777,GO:0005737,GO:0030425,GO:0000776,GO:0071598,GO:0005730,GO:0043204,GO:0005886,GO:0098794,GO:0032991,GO:0000922,GO:0008017,GO:0061863,GO:0043021,GO:0051301,GO:0032289,GO:0007098,GO:0051298,GO:0002181,GO:0097062,GO:0030951,GO:0060079,GO:0046959,GO:0007626,GO:0060291,GO:0046785,GO:0007052,GO:0010609,GO:0045807,GO:0090063,GO:0022618,GO:0050658,GO:0007051,GO:0008542	centrosome|condensed chromosome kinetochore|cytoplasm|dendrite|kinetochore|neuronal ribonucleoprotein granule|nucleolus|perikaryon|plasma membrane|postsynapse|protein-containing complex|spindle pole|microtubule binding|microtubule plus end polymerase|ribonucleoprotein complex binding|cell division|central nervous system myelin formation|centrosome cycle|centrosome duplication|cytoplasmic translat…			KOG1820	[Z]	Microtubule-associated protein	Cytoskeleton	KOG1820	S	microtubule plus end polymerase	Function unknown	PF12348	CLASP_N	CLASP N terminal
A2ALS5	Rap1 GTPase-activating protein 1 OS=Mus musculus OX=10090 GN=Rap1gap PE=1 SV=2	2	1	1	1	663	73.4	5.87	0																Rap1gap	110351	Rap1 GTPase-activating protein 1	GO:0030424,GO:0005829,GO:0030425,GO:0005769,GO:0000139,GO:0016020,GO:0043025,GO:0005096,GO:0042803,GO:0017016,GO:1990792,GO:1904425,GO:1903697,GO:0045665,GO:1904442,GO:0022409,GO:0043547,GO:0050766,GO:0043087,GO:0051056	axon|cytosol|dendrite|early endosome|Golgi membrane|membrane|neuronal cell body|GTPase activator activity|protein homodimerization activity|Ras GTPase binding|cellular response to glial cell derived neurotrophic factor|negative regulation of GTP binding|negative regulation of microvillus assembly|negative regulation of neuron differentiation|negative regulation of thyroid gland epithelial cell pr…	mmu04015	Rap1 signaling pathway	KOG3686	[T]	Rap1-GTPase-activating protein (Rap1GAP)	Signal transduction mechanisms	KOG3686	O	GTPase activator activity	Posttranslational modification, protein turnover, chaperones	PF02145	Rap_GAP	Rap/ran-GAP
A2CG49	Kalirin OS=Mus musculus OX=10090 GN=Kalrn PE=1 SV=1	1	2	2	2	2964	336.8	6.07	4.59	80.3	90.8	91.2	97	100.2	100.5	65.6	67.6	78.1	115.5	123.7	125.6	130	114.3	119.7	Kalrn	545156	Kalirin	GO:0005856,GO:0005829,GO:0098978,GO:0043005,GO:0043025,GO:0005654,GO:0048471,GO:0014069,GO:0098793,GO:0005524,GO:0019899,GO:0005085,GO:0046872,GO:0106310,GO:0106311,GO:0005089,GO:0008344,GO:0007411,GO:0007409,GO:0007417,GO:0046959,GO:0035556,GO:0007595,GO:0042711,GO:0060137,GO:0007613,GO:0098885,GO:0060125,GO:0007399,GO:0007528,GO:0099645,GO:0098989,GO:0061003,GO:0043547,GO:0050773,GO:0098696,GO:…	cytoskeleton|cytosol|glutamatergic synapse|neuron projection|neuronal cell body|nucleoplasm|perinuclear region of cytoplasm|postsynaptic density|presynapse|ATP binding|enzyme binding|guanyl-nucleotide exchange factor activity|metal ion binding|protein serine kinase activity|protein threonine kinase activity|Rho guanyl-nucleotide exchange factor activity|adult locomotory behavior|axon guidance|axo…			KOG4240	[T]	Multidomain protein, contains SPEC repeats, PH, SH3, and separate rac-specific and rho-specific guanine nucleotide exchange factor domains	Signal transduction mechanisms	KOG4240	S	neurotransmitter receptor localization to postsynaptic specialization membrane	Function unknown	PF00018	SH3_1	SH3 domain
A6X935	Inter alpha-trypsin inhibitor, heavy chain 4 OS=Mus musculus OX=10090 GN=Itih4 PE=1 SV=2	6	5	9	5	942	104.6	6.4	30.94	80.2	82.7	84.4	74.7	74	74.7	73.5	78.4	81.7	161.7	171.9	162.4	101.6	100.2	98	Itih4	16427	Inter alpha-trypsin inhibitor, heavy chain 4	GO:0062023,GO:0005737,GO:0005886,GO:0004867,GO:0006953,GO:0030212	collagen-containing extracellular matrix|cytoplasm|plasma membrane|serine-type endopeptidase inhibitor activity|acute-phase response|hyaluronan metabolic process							ENOG502QPS2	S	hyaluronan metabolic process	Function unknown	PF00092	VWA	von Willebrand factor type A domain
B1AVD1	Xaa-Pro aminopeptidase 2 OS=Mus musculus OX=10090 GN=Xpnpep2 PE=1 SV=1	12	8	25	8	674	76.4	5.83	88.75	60.5	60.8	61.9	88.7	88.5	90.2	62.1	63.7	67.6	128.9	133.8	134.4	153.9	152.2	152.8	Xpnpep2	170745	Xaa-Pro aminopeptidase 2	GO:0031225,GO:0070062,GO:0005886,GO:0046872,GO:0070006	anchored component of membrane|extracellular exosome|plasma membrane|metal ion binding|metalloaminopeptidase activity	mmu04974	Protein digestion and absorption	KOG2413	[E]	Xaa-Pro aminopeptidase	Amino acid transport and metabolism	KOG2413	E	Belongs to the peptidase M24B family	Amino acid transport and metabolism	PF00557	Peptidase_M24	Metallopeptidase family M24
B2RX12	ATP-binding cassette sub-family C member 3 OS=Mus musculus OX=10090 GN=Abcc3 PE=1 SV=2	3	4	6	4	1523	169.1	7.14	16.71	158.6	156.2	157.4	130.1	134.9	131.8	118.5	110.7	111.3	50.4	48.8	50.3	45	51.6	44.4	Abcc3	76408	ATP-binding cassette sub-family C member 3	GO:0016323,GO:0005887,GO:0016020,GO:0005886,GO:0005524,GO:0016887,GO:0042626,GO:0008559,GO:0042910,GO:0098656,GO:0015722,GO:0006855,GO:0055085,GO:0042908	basolateral plasma membrane|integral component of plasma membrane|membrane|plasma membrane|ATP binding|ATPase activity|ATPase-coupled transmembrane transporter activity|ATPase-coupled xenobiotic transmembrane transporter activity|xenobiotic transmembrane transporter activity|anion transmembrane transport|canalicular bile acid transport|drug transmembrane transport|transmembrane transport|xenobiot…	mmu02010,mmu04976,mmu01523	ABC transporters|Bile secretion|Antifolate resistance	KOG0054	[Q]	Multidrug resistance-associated protein/mitoxantrone resistance protein, ABC superfamily	Secondary metabolites biosynthesis, transport and catabolism	KOG0054	V	ATPase activity, coupled to transmembrane movement of substances	Defense mechanisms	PF00664	ABC_membrane	ABC transporter transmembrane region
B2RXS4	Plexin-B2 OS=Mus musculus OX=10090 GN=Plxnb2 PE=1 SV=1	1	1	3	1	1842	206.1	5.87	9.74	64	68.4	59.8	92.2	87.7	88.3	81	83.4	81.3	122.2	117.8	120.9	144.7	143.6	144.6	Plxnb2	140570	Plexin-B2	GO:0062023,GO:0005887,GO:0002116,GO:0017154,GO:0007420,GO:1904861,GO:0007156,GO:0007162,GO:0001843,GO:0007405,GO:0050772,GO:0010976,GO:0045727,GO:0030334,GO:0008360,GO:0043087,GO:2001222,GO:0001932,GO:0071526,GO:1902287	collagen-containing extracellular matrix|integral component of plasma membrane|semaphorin receptor complex|semaphorin receptor activity|brain development|excitatory synapse assembly|homophilic cell adhesion via plasma membrane adhesion molecules|negative regulation of cell adhesion|neural tube closure|neuroblast proliferation|positive regulation of axonogenesis|positive regulation of neuron proje…	mmu04360	Axon guidance	KOG3610	[T]	Plexins (functional semaphorin receptors)	Signal transduction mechanisms	KOG3610	B	semaphorin-plexin signaling pathway	Chromatin structure and dynamics	PF01403	Sema	Sema domain
E9PV24	Fibrinogen alpha chain OS=Mus musculus OX=10090 GN=Fga PE=1 SV=1	7	4	17	4	789	87.4	6.11	65.24	47.5	47.5	50	42.5	43.5	41.6	45.1	51.2	57.9	248	242.3	244.8	116.7	113.7	107.6	Fga	14161	Fibrinogen alpha chain	GO:0072562,GO:0005938,GO:0009986,GO:0062023,GO:0005737,GO:0009897,GO:0005615,GO:0005577,GO:0031091,GO:0005791,GO:0045202,GO:0050839,GO:0046872,GO:0005102,GO:0005198,GO:0002250,GO:0007596,GO:0072377,GO:0072378,GO:0007160,GO:0034622,GO:0042730,GO:0043152,GO:0045087,GO:2000352,GO:1902042,GO:0031639,GO:0070527,GO:0070374,GO:0045921,GO:0034116,GO:0090277,GO:0050714,GO:0014911,GO:0045907,GO:0051258,GO:…	blood microparticle|cell cortex|cell surface|collagen-containing extracellular matrix|cytoplasm|external side of plasma membrane|extracellular space|fibrinogen complex|platelet alpha granule|rough endoplasmic reticulum|synapse|cell adhesion molecule binding|metal ion binding|signaling receptor binding|structural molecule activity|adaptive immune response|blood coagulation|blood coagulation, commo…	mmu04610,mmu04611,mmu04613,mmu05171	Complement and coagulation cascades|Platelet activation|Neutrophil extracellular trap formation|Coronavirus disease - COVID-19					KOG2579	S	signaling receptor binding	Function unknown	PF00147	Fibrinogen_C	Fibrinogen beta and gamma chains, C-terminal globular domain
E9PYK3	Protein mono-ADP-ribosyltransferase PARP4 OS=Mus musculus OX=10090 GN=Parp4 PE=1 SV=1	16	27	77	27	1969	216	6.07	252.82	149.2	149.6	150.6	129.4	130.2	129.4	150.2	142.7	142.4	40.8	41.5	39	35.5	34.9	34.6	Parp4	328417	Protein mono-ADP-ribosyltransferase PARP4	GO:0005737,GO:0005829,GO:0005634,GO:0005819,GO:0005876,GO:0019899,GO:0003950,GO:1990404,GO:0008219,GO:0006464,GO:0006954,GO:0140289,GO:0051972	cytoplasm|cytosol|nucleus|spindle|spindle microtubule|enzyme binding|NAD+ ADP-ribosyltransferase activity|protein ADP-ribosylase activity|cell death|cellular protein modification process|inflammatory response|protein mono-ADP-ribosylation|regulation of telomerase activity	mmu03410,mmu04210	Base excision repair|Apoptosis					KOG1037	H	NAD+ ADP-ribosyltransferase activity	Coenzyme transport and metabolism	PF00644	PARP	Poly(ADP-ribose) polymerase catalytic domain
E9Q0N2	Receptor-type tyrosine-protein phosphatase H OS=Mus musculus OX=10090 GN=Ptprh PE=1 SV=1	3	2	4	2	971	106.9	5.25	11.44	51.9	54.6	54.3	89	88	84.2	47.2	47.6	48.5	100.7	102.6	100	206.4	208.9	216	Ptprh	545902	Receptor-type tyrosine-protein phosphatase H	GO:0016324,GO:0005737,GO:0016021,GO:0005902,GO:0031528,GO:0045296,GO:0004725,GO:0005001,GO:1990264,GO:0006470	apical plasma membrane|cytoplasm|integral component of membrane|microvillus|microvillus membrane|cadherin binding|protein tyrosine phosphatase activity|transmembrane receptor protein tyrosine phosphatase activity|peptidyl-tyrosine dephosphorylation involved in inactivation of protein kinase activity|protein dephosphorylation			KOG0791	[T]	Protein tyrosine phosphatase, contains fn3 domain	Signal transduction mechanisms	KOG0791	T	slit diaphragm assembly	Signal transduction mechanisms	PF00041	fn3	Fibronectin type III domain
E9Q414	Apolipoprotein B-100 OS=Mus musculus OX=10090 GN=Apob PE=1 SV=1	0	1	1	1	4505	509.1	6.81	2.4	117.9	125.6	114.3	89.1	57.9	71.6	87.7	80.3	76.3	85.2	76.7	75.3	165	133.6	143.5	Apob	238055	Apolipoprotein B-100	GO:0042627,GO:0005737,GO:0005829,GO:0005783,GO:0070971,GO:0005576,GO:0005615,GO:0034364,GO:0034363,GO:0043231,GO:0005811,GO:0034362,GO:0034359,GO:0043025,GO:0034361,GO:0031983,GO:0012506,GO:0120020,GO:0008201,GO:0035473,GO:0050750,GO:0005543,GO:0048844,GO:0071379,GO:0071356,GO:0033344,GO:0042632,GO:0008203,GO:0030301,GO:0009566,GO:0030317,GO:0001701,GO:0016042,GO:0006629,GO:0042158,GO:0042159,GO:…	chylomicron|cytoplasm|cytosol|endoplasmic reticulum|endoplasmic reticulum exit site|extracellular region|extracellular space|high-density lipoprotein particle|intermediate-density lipoprotein particle|intracellular membrane-bounded organelle|lipid droplet|low-density lipoprotein particle|mature chylomicron|neuronal cell body|very-low-density lipoprotein particle|vesicle lumen|vesicle membrane|cho…	mmu04975,mmu04979,mmu04977	Fat digestion and absorption|Cholesterol metabolism|Vitamin digestion and absorption	KOG4338	[I]	Predicted lipoprotein	Lipid transport and metabolism	KOG4338	P	Apolipoprotein	Inorganic ion transport and metabolism	PF01347	Vitellogenin_N	Lipoprotein amino terminal region
E9Q555	E3 ubiquitin-protein ligase RNF213 OS=Mus musculus OX=10090 GN=Rnf213 PE=1 SV=2	0	1	1	1	5152	584.4	6.8	2.39																Rnf213	672511	E3 ubiquitin-protein ligase RNF213	GO:0005737,GO:0005829,GO:0005730,GO:0016887,GO:0046872,GO:0004842,GO:0001525,GO:2000051,GO:0051865,GO:0051260,GO:0016567,GO:0002040,GO:0006511	cytoplasm|cytosol|nucleolus|ATPase activity|metal ion binding|ubiquitin-protein transferase activity|angiogenesis|negative regulation of non-canonical Wnt signaling pathway|protein autoubiquitination|protein homooligomerization|protein ubiquitination|sprouting angiogenesis|ubiquitin-dependent protein catabolic process							ENOG502QQ65	S	cornified envelope assembly	Function unknown
E9Q557	Desmoplakin OS=Mus musculus OX=10090 GN=Dsp PE=1 SV=1	8	21	36	21	2883	332.7	6.8	112.39	67.7	69.9	71.9	70.1	71.9	72.5	203.3	196	201.5	87.4	88.7	84.3	72.4	71.6	70.9	Dsp	109620	Desmoplakin	GO:0016323,GO:0030054,GO:0005911,GO:0001533,GO:0005737,GO:0005856,GO:0030057,GO:0005916,GO:0014704,GO:0016020,GO:0005886,GO:0050839,GO:0005080,GO:0097110,GO:0005198,GO:0034332,GO:0086073,GO:0098609,GO:0002934,GO:0090136,GO:0045104,GO:0045109,GO:0030216,GO:0018149,GO:0150105,GO:0086091,GO:0098911,GO:0043588,GO:0003223,GO:0042060	basolateral plasma membrane|cell junction|cell-cell junction|cornified envelope|cytoplasm|cytoskeleton|desmosome|fascia adherens|intercalated disc|membrane|plasma membrane|cell adhesion molecule binding|protein kinase C binding|scaffold protein binding|structural molecule activity|adherens junction organization|bundle of His cell-Purkinje myocyte adhesion involved in cell communication|cell-cell …	mmu05412	Arrhythmogenic right ventricular cardiomyopathy	KOG0516	[Z]	Dystonin, GAS (Growth-arrest-specific protein), and related proteins	Cytoskeleton	KOG0516	Z	cytoskeletal protein binding	Cytoskeleton	PF00681	Plectin	Plectin repeat
E9Q634	Unconventional myosin-Ie OS=Mus musculus OX=10090 GN=Myo1e PE=1 SV=1	3	3	3	3	1107	126.7	9.07	6.43	111.7	112.6	133.7	125.6	109.2	119.5	110.6	108.5	96.9	100.2	98	94.8	55	66.8	56.8	Myo1e	71602	Unconventional myosin-Ie	GO:0015629,GO:0098858,GO:0005912,GO:0005903,GO:0045334,GO:0032437,GO:0005737,GO:0005856,GO:0005902,GO:0016459,GO:0005886,GO:0032991,GO:0031982,GO:0051015,GO:0030898,GO:0005524,GO:0016887,GO:0005516,GO:0000146,GO:0035091,GO:0044877,GO:0007015,GO:0006897,GO:0032836,GO:0003094,GO:0072015,GO:0030097,GO:0001701,GO:0001822,GO:0006807,GO:0048008,GO:0035166,GO:0001570,GO:0030050	actin cytoskeleton|actin-based cell projection|adherens junction|brush border|clathrin-coated endocytic vesicle|cuticular plate|cytoplasm|cytoskeleton|microvillus|myosin complex|plasma membrane|protein-containing complex|vesicle|actin filament binding|actin-dependent ATPase activity|ATP binding|ATPase activity|calmodulin binding|microfilament motor activity|phosphatidylinositol binding|protein-co…			KOG0162	[Z]	Myosin class I heavy chain	Cytoskeleton	KOG0162	Z	motor activity	Cytoskeleton	PF00018	SH3_1	SH3 domain
E9Q7P9	Cadherin-related family member 2 OS=Mus musculus OX=10090 GN=Cdhr2 PE=1 SV=1	4	5	10	5	1308	142.5	4.44	30.11	95.7	95.7	98.2	88.7	89.1	88.7	87.8	85	86.9	98.4	99.1	99.6	129.5	124.7	133	Cdhr2	268663	Cadherin-related family member 2	GO:0016324,GO:0005903,GO:0031526,GO:0030054,GO:0005887,GO:0031528,GO:0044214,GO:0005509,GO:0050839,GO:0007155,GO:0044331,GO:0030855,GO:0007156,GO:0090675,GO:0060243,GO:0032532	apical plasma membrane|brush border|brush border membrane|cell junction|integral component of plasma membrane|microvillus membrane|spanning component of plasma membrane|calcium ion binding|cell adhesion molecule binding|cell adhesion|cell-cell adhesion mediated by cadherin|epithelial cell differentiation|homophilic cell adhesion via plasma membrane adhesion molecules|intermicrovillar adhesion|neg…			KOG3594	[S]	FOG: Cadherin repeats	Function unknown	KOG3594	G	homophilic cell adhesion via plasma membrane adhesion molecules	Carbohydrate transport and metabolism	PF00028	Cadherin	Cadherin domain
F7BWT7	Tetraspanin-15 OS=Mus musculus OX=10090 GN=Tspan15 PE=1 SV=2	17	5	14	5	294	33	5.97	47.63	72	69.2	73.4	102.2	101.5	101.1	75.2	74.5	77.4	143.4	143.7	146.1	107	105.8	107.5	Tspan15	70423	Tetraspanin-15	GO:0009986,GO:0005887,GO:0031902,GO:0005886,GO:0097197,GO:0019899,GO:0045746,GO:0072659,GO:0051604	cell surface|integral component of plasma membrane|late endosome membrane|plasma membrane|tetraspanin-enriched microdomain|enzyme binding|negative regulation of Notch signaling pathway|protein localization to plasma membrane|protein maturation			KOG3882	[R]	Tetraspanin family integral membrane protein	General function prediction only	KOG3882	S	cell surface receptor signaling pathway	Function unknown	PF00335	Tetraspanin	Tetraspanin family
F8VPU2	FERM, ARHGEF and pleckstrin domain-containing protein 1 OS=Mus musculus OX=10090 GN=Farp1 PE=1 SV=1	1	1	1	1	1048	118.8	7.88	2.5																Farp1	223254	FERM, ARHGEF and pleckstrin domain-containing protein 1	GO:0005856,GO:0005829,GO:0030425,GO:0043197,GO:0031234,GO:0098890,GO:0030175,GO:0098978,GO:0008092,GO:0048365,GO:0030676,GO:0048813,GO:0010923,GO:0098974,GO:1905606,GO:0098942,GO:0007416	cytoskeleton|cytosol|dendrite|dendritic spine|extrinsic component of cytoplasmic side of plasma membrane|extrinsic component of postsynaptic membrane|filopodium|glutamatergic synapse|cytoskeletal protein binding|Rac GTPase binding|Rac guanyl-nucleotide exchange factor activity|dendrite morphogenesis|negative regulation of phosphatase activity|postsynaptic actin cytoskeleton organization|regulatio…			KOG3531	[T]	Rho guanine nucleotide exchange factor CDEP	Signal transduction mechanisms	KOG3531	S	Rho guanyl-nucleotide exchange factor activity	Function unknown	PF00169	PH	PH domain
G3X939	Sodium/hydrogen exchanger 3 OS=Mus musculus OX=10090 GN=Slc9a3 PE=1 SV=1	1	1	1	1	829	93	7.71	3.14	112.8	105.2	113	130.4	115.5	104.1	63.6	69	60.2	82.5	82.3	86.9	134.7	109.1	130.7	Slc9a3	105243	Sodium/hydrogen exchanger 3	GO:0016324,GO:0005903,GO:0031526,GO:0070062,GO:0016021,GO:0005886,GO:0031982,GO:0030165,GO:0015386,GO:0015385,GO:0071805,GO:0006898,GO:0051453,GO:0006885,GO:0002028,GO:0098719,GO:0006814	apical plasma membrane|brush border|brush border membrane|extracellular exosome|integral component of membrane|plasma membrane|vesicle|PDZ domain binding|potassium:proton antiporter activity|sodium:proton antiporter activity|potassium ion transmembrane transport|receptor-mediated endocytosis|regulation of intracellular pH|regulation of pH|regulation of sodium ion transport|sodium ion import acros…	mmu04976,mmu04974,mmu04978,mmu04964	Bile secretion|Protein digestion and absorption|Mineral absorption|Proximal tubule bicarbonate reclamation	KOG1966	[P]	Sodium/hydrogen exchanger protein	Inorganic ion transport and metabolism	KOG1966	P	sodium:proton antiporter activity	Inorganic ion transport and metabolism	PF00999	Na_H_Exchanger	Sodium/hydrogen exchanger family
G3XA57	Rab11 family-interacting protein 2 OS=Mus musculus OX=10090 GN=Rab11fip2 PE=1 SV=1	2	1	1	1	512	58.2	9.45	0																Rab11fip2	74998	Rab11 family-interacting protein 2	GO:0005768,GO:0043231,GO:0005654,GO:0001891,GO:0055038,GO:0042802,GO:0042803,GO:0019901,GO:0017137,GO:0030010,GO:0035773,GO:0006909,GO:0043547,GO:1903078,GO:0045055,GO:0035669	endosome|intracellular membrane-bounded organelle|nucleoplasm|phagocytic cup|recycling endosome membrane|identical protein binding|protein homodimerization activity|protein kinase binding|Rab GTPase binding|establishment of cell polarity|insulin secretion involved in cellular response to glucose stimulus|phagocytosis|positive regulation of GTPase activity|positive regulation of protein localizati…	mmu04144	Endocytosis					ENOG502QUFJ	S	insulin secretion involved in cellular response to glucose stimulus	Function unknown	PF00168	C2	C2 domain
G5E829	Plasma membrane calcium-transporting ATPase 1 OS=Mus musculus OX=10090 GN=Atp2b1 PE=1 SV=1	5	4	5	4	1220	134.7	5.91	16.05	175.3	169.1	162.2	119.1	117.7	112.4	114.9	110.8	119.2	48.7	49.6	41	58.9	54.6	46.4	Atp2b1	67972	Plasma membrane calcium-transporting ATPase 1	GO:0045177,GO:0016324,GO:0016323,GO:0009898,GO:0032590,GO:0032591,GO:0098982,GO:0098978,GO:0001772,GO:0005887,GO:0099059,GO:0043231,GO:0045121,GO:0032809,GO:0005654,GO:0005886,GO:0005524,GO:0016887,GO:0019829,GO:0015085,GO:0005388,GO:1905056,GO:0005516,GO:0046872,GO:0030165,GO:0007568,GO:0007420,GO:1901660,GO:1990034,GO:0006816,GO:0006874,GO:0071386,GO:0071305,GO:0001818,GO:0051481,GO:0003407,GO:…	apical part of cell|apical plasma membrane|basolateral plasma membrane|cytoplasmic side of plasma membrane|dendrite membrane|dendritic spine membrane|GABA-ergic synapse|glutamatergic synapse|immunological synapse|integral component of plasma membrane|integral component of presynaptic active zone membrane|intracellular membrane-bounded organelle|membrane raft|neuronal cell body membrane|nucleoplas…	mmu04020,mmu04024,mmu04022,mmu04925,mmu04261,mmu04970,mmu04972,mmu04978,mmu04961	Calcium signaling pathway|cAMP signaling pathway|cGMP-PKG signaling pathway|Aldosterone synthesis and secretion|Adrenergic signaling in cardiomyocytes|Salivary secretion|Pancreatic secretion|Mineral absorption|Endocrine and other factor-regulated calcium reabsorption	KOG0204	[P]	Calcium transporting ATPase	Inorganic ion transport and metabolism	KOG0204	P	calcium-transporting ATPase activity	Inorganic ion transport and metabolism	PF00122	E1-E2_ATPase	E1-E2 ATPase
O08528	Hexokinase-2 OS=Mus musculus OX=10090 GN=Hk2 PE=1 SV=1	3	2	2	2	917	102.5	6.11	5.26																Hk2	15277	Hexokinase-2	GO:0005829,GO:0005741,GO:0005739,GO:0005886,GO:0016529,GO:0005524,GO:0008865,GO:0004340,GO:0005536,GO:0004396,GO:0019158,GO:0008637,GO:0046835,GO:0001678,GO:1990830,GO:0072655,GO:0006002,GO:0051156,GO:0006006,GO:0006096,GO:0007595,GO:0072656,GO:0035795,GO:2000378,GO:0045766,GO:1904925,GO:0046324,GO:0001666,GO:0002931	cytosol|mitochondrial outer membrane|mitochondrion|plasma membrane|sarcoplasmic reticulum|ATP binding|fructokinase activity|glucokinase activity|glucose binding|hexokinase activity|mannokinase activity|apoptotic mitochondrial changes|carbohydrate phosphorylation|cellular glucose homeostasis|cellular response to leukemia inhibitory factor|establishment of protein localization to mitochondrion|fruc…	mmu00010,mmu00051,mmu00052,mmu00500,mmu00520,mmu00524,mmu04066,mmu04910,mmu04973,mmu05230,mmu04930	Glycolysis / Gluconeogenesis|Fructose and mannose metabolism|Galactose metabolism|Starch and sucrose metabolism|Amino sugar and nucleotide sugar metabolism|Neomycin, kanamycin and gentamicin biosynthesis|HIF-1 signaling pathway|Insulin signaling pathway|Carbohydrate digestion and absorption|Central carbon metabolism in cancer|Type II diabetes mellitus	KOG1369	[G]	Hexokinase	Carbohydrate transport and metabolism	KOG1369	G	glucose binding	Carbohydrate transport and metabolism	PF00349	Hexokinase_1	Hexokinase
O08532	Voltage-dependent calcium channel subunit alpha-2/delta-1 OS=Mus musculus OX=10090 GN=Cacna2d1 PE=1 SV=1	6	5	5	5	1103	124.6	5.3	12.17	120.8	123	123.9	153.5	157.7	154.2	101.7	92.4	91.2	57.9	60.8	56	73	64.4	69.2	Cacna2d1	12293	Voltage-dependent calcium channel subunit alpha-2/delta-1	GO:0099025,GO:0099029,GO:0098978,GO:1990454,GO:0016529,GO:0030315,GO:0005891,GO:0046872,GO:0005245,GO:0086057,GO:0070588,GO:0061577,GO:0006816,GO:0060402,GO:0086002,GO:1904646,GO:0086048,GO:1901843,GO:1901387,GO:1902514,GO:0051924,GO:0086091,GO:0098903,GO:0060307	anchored component of postsynaptic membrane|anchored component of presynaptic active zone membrane|glutamatergic synapse|L-type voltage-gated calcium channel complex|sarcoplasmic reticulum|T-tubule|voltage-gated calcium channel complex|metal ion binding|voltage-gated calcium channel activity|voltage-gated calcium channel activity involved in bundle of His cell action potential|calcium ion transme…	mmu04010,mmu04921,mmu04260,mmu04261,mmu05410,mmu05412,mmu05414	MAPK signaling pathway|Oxytocin signaling pathway|Cardiac muscle contraction|Adrenergic signaling in cardiomyocytes|Hypertrophic cardiomyopathy|Arrhythmogenic right ventricular cardiomyopathy|Dilated cardiomyopathy	KOG2353	[PT]	L-type voltage-dependent Ca2+ channel, alpha2/delta subunit	Inorganic ion transport and metabolism |Signal transduction mechanisms	KOG2353	C	voltage-gated calcium channel activity	Energy production and conversion	PF00092	VWA	von Willebrand factor type A domain
O08553	Dihydropyrimidinase-related protein 2 OS=Mus musculus OX=10090 GN=Dpysl2 PE=1 SV=2	2	1	3	1	572	62.2	6.38	9.79	89	95.7	98.6	127.7	140.8	131	131.3	128.7	134.4	59.7	60.9	59.8	75.3	87	80.1	Dpysl2	12934	Dihydropyrimidinase-related protein 2	GO:0030424,GO:0005856,GO:0005829,GO:0030425,GO:0030426,GO:0005739,GO:0043209,GO:0043005,GO:0043025,GO:0005886,GO:0032991,GO:0043195,GO:0016810,GO:0042802,GO:0008017,GO:0019901,GO:0007411,GO:0007010,GO:0006897,GO:0021772,GO:0014049,GO:0030516,GO:0045664,GO:0010975,GO:0001975,GO:0042220,GO:0042493,GO:0021510,GO:0048489	axon|cytoskeleton|cytosol|dendrite|growth cone|mitochondrion|myelin sheath|neuron projection|neuronal cell body|plasma membrane|protein-containing complex|terminal bouton|hydrolase activity, acting on carbon-nitrogen (but not peptide) bonds|identical protein binding|microtubule binding|protein kinase binding|axon guidance|cytoskeleton organization|endocytosis|olfactory bulb development|positive r…	mmu04360	Axon guidance	KOG2584	[F]	Dihydroorotase and related enzymes	Nucleotide transport and metabolism	KOG2584	F	hydrolase activity, acting on carbon-nitrogen (but not peptide) bonds	Nucleotide transport and metabolism	PF01979	Amidohydro_1	Amidohydrolase family
O08585	Clathrin light chain A OS=Mus musculus OX=10090 GN=Clta PE=1 SV=2	7	2	3	2	235	25.6	4.58	6.75	73.9	68.4	74.4	84.3	82.6	75.2	84.6	80.8	84.1	124.7	134.9	125.4	144.8	128	133.9	Clta	12757	Clathrin light chain A	GO:0030118,GO:0030132,GO:0030130,GO:0071439,GO:0030125,GO:0005905,GO:0030136,GO:0031410,GO:0098978,GO:0005886,GO:0098843,GO:0099631,GO:0098835,GO:0005819,GO:0030672,GO:0032050,GO:0051020,GO:0042277,GO:0044877,GO:0005198,GO:0007049,GO:0051301,GO:0048268,GO:0072583,GO:0006886	clathrin coat|clathrin coat of coated pit|clathrin coat of trans-Golgi network vesicle|clathrin complex|clathrin vesicle coat|clathrin-coated pit|clathrin-coated vesicle|cytoplasmic vesicle|glutamatergic synapse|plasma membrane|postsynaptic endocytic zone|postsynaptic endocytic zone cytoplasmic component|presynaptic endocytic zone membrane|spindle|synaptic vesicle membrane|clathrin heavy chain bi…	mmu04144,mmu04142,mmu04961,mmu04721,mmu05100,mmu05016	Endocytosis|Lysosome|Endocrine and other factor-regulated calcium reabsorption|Synaptic vesicle cycle|Bacterial invasion of epithelial cells|Huntington disease	KOG4031	[U]	Vesicle coat protein clathrin, light chain	Intracellular trafficking, secretion, and vesicular transport	KOG4031	S	clathrin heavy chain binding	Function unknown	PF01086	Clathrin_lg_ch	Clathrin light chain
O08638	Myosin-11 OS=Mus musculus OX=10090 GN=Myh11 PE=1 SV=1	14	27	90	19	1972	226.9	5.45	293.98	213.9	213.2	210.2	158.8	156.5	154.3	56.4	56.1	52.8	38.6	40.6	38.7	36.5	36.5	37	Myh11	17880	Myosin-11	GO:0005903,GO:0042470,GO:0005859,GO:0030016,GO:0016459,GO:0032982,GO:0030485,GO:0001725,GO:0051015,GO:0005524,GO:0005516,GO:0003774,GO:0008307,GO:0048739,GO:0048251,GO:0030241,GO:0006939	brush border|melanosome|muscle myosin complex|myofibril|myosin complex|myosin filament|smooth muscle contractile fiber|stress fiber|actin filament binding|ATP binding|calmodulin binding|motor activity|structural constituent of muscle|cardiac muscle fiber development|elastic fiber assembly|skeletal muscle myosin thick filament assembly|smooth muscle contraction	mmu04530,mmu04810,mmu04270	Tight junction|Regulation of actin cytoskeleton|Vascular smooth muscle contraction	KOG0161	[Z]	Myosin class II heavy chain	Cytoskeleton	KOG0161	Z	motor activity	Cytoskeleton	PF00063	Myosin_head	Myosin head (motor domain)
O08677	Kininogen-1 OS=Mus musculus OX=10090 GN=Kng1 PE=1 SV=1	8	6	6	6	661	73.1	6.54	13.18	74.7	66.6	70.3	80.9	78.6	79.5	70.7	76.4	78	144.5	154.3	153.4	125.7	123.7	122.7	Kng1	16644	Kininogen-1	GO:0062023,GO:0005576,GO:0005615,GO:0004869,GO:0004866,GO:0005102,GO:0007596,GO:0006954,GO:0030195,GO:0010951,GO:0007204,GO:0042311	collagen-containing extracellular matrix|extracellular region|extracellular space|cysteine-type endopeptidase inhibitor activity|endopeptidase inhibitor activity|signaling receptor binding|blood coagulation|inflammatory response|negative regulation of blood coagulation|negative regulation of endopeptidase activity|positive regulation of cytosolic calcium ion concentration|vasodilation	mmu04071,mmu04022,mmu04080,mmu04810,mmu04610,mmu04750,mmu05200,mmu05142,mmu05143	Sphingolipid signaling pathway|cGMP-PKG signaling pathway|Neuroactive ligand-receptor interaction|Regulation of actin cytoskeleton|Complement and coagulation cascades|Inflammatory mediator regulation of TRP channels|Pathways in cancer|Chagas disease|African trypanosomiasis					ENOG502RYAC	M	vasodilation	Cell wall/membrane/envelope biogenesis	PF00031	Cystatin	Cystatin domain
O08688	Calpain-5 OS=Mus musculus OX=10090 GN=Capn5 PE=1 SV=1	25	14	23	14	640	72.9	7.36	67.06	100.1	100	103.1	125.6	126.7	126.8	79	79	78	102.5	104.8	101.9	90.9	90.9	90.7	Capn5	12337	Calpain-5	GO:0009986,GO:0005737,GO:0045202,GO:0004198,GO:0006508	cell surface|cytoplasm|synapse|calcium-dependent cysteine-type endopeptidase activity|proteolysis			KOG0045	[OT]	Cytosolic Ca2+-dependent cysteine protease (calpain), large subunit (EF-Hand protein superfamily)	Posttranslational modification, protein turnover, chaperones |Signal transduction mechanisms	KOG0045	O	calcium-dependent cysteine-type endopeptidase activity	Posttranslational modification, protein turnover, chaperones	PF00648	Peptidase_C2	Calpain family cysteine protease
O08692	Neutrophilic granule protein OS=Mus musculus OX=10090 GN=Ngp PE=1 SV=1	12	2	5	2	167	19.3	5.31	16.55	34.5	35.9	36.1	47.2	49.5	48.3	32.7	42.6	50.3	275.5	278.7	274.9	102.3	98.1	93.4	Ngp	18054	Neutrophilic granule protein	GO:0031410,GO:0005615,GO:0004869,GO:0006952,GO:0016525,GO:1901491	cytoplasmic vesicle|extracellular space|cysteine-type endopeptidase inhibitor activity|defense response|negative regulation of angiogenesis|negative regulation of lymphangiogenesis							ENOG502SU6N	S	cysteine-type endopeptidase inhibitor activity	Function unknown	PF00666	Cathelicidins	Cathelicidin
O08709	Peroxiredoxin-6 OS=Mus musculus OX=10090 GN=Prdx6 PE=1 SV=3	13	4	7	4	224	24.9	6.01	16.96	222.4	219.4	220.4	99.5	100.9	92	105.4	104.5	104.5	37.7	41.7	39.4	36.4	38.7	37.3	Prdx6	11758	Peroxiredoxin-6	GO:0005737,GO:0005829,GO:0005764,GO:0005739,GO:0005634,GO:0048471,GO:0047184,GO:0047499,GO:0004602,GO:0042802,GO:0004601,GO:0051920,GO:0004623,GO:0102567,GO:0102568,GO:0031625,GO:0032060,GO:0045454,GO:0098869,GO:0046475,GO:0042744,GO:0048026,GO:0006979,GO:0000302	cytoplasm|cytosol|lysosome|mitochondrion|nucleus|perinuclear region of cytoplasm|1-acylglycerophosphocholine O-acyltransferase activity|calcium-independent phospholipase A2 activity|glutathione peroxidase activity|identical protein binding|peroxidase activity|peroxiredoxin activity|phospholipase A2 activity|phospholipase A2 activity (consuming 1,2-dipalmitoylphosphatidylcholine)|phospholipase A2 …	mmu00480	Glutathione metabolism	KOG0854	[O]	Alkyl hydroperoxide reductase, thiol specific antioxidant and related enzymes	Posttranslational modification, protein turnover, chaperones	KOG0854	O	peroxiredoxin activity	Posttranslational modification, protein turnover, chaperones	PF00578	AhpC-TSA	AhpC/TSA family
O08808	Protein diaphanous homolog 1 OS=Mus musculus OX=10090 GN=Diaph1 PE=1 SV=1	1	1	1	1	1255	139.3	5.57	1.69	65.2	57.9	67.7	90.5	86.6	90.3	86.6	77.5	97.7	88.6	109.3	99.8	166.5	148.3	167.6	Diaph1	13367	Protein diaphanous homolog 1	GO:0005903,GO:0005737,GO:0005815,GO:0072686,GO:0043005,GO:0005634,GO:0032587,GO:0003779,GO:0042802,GO:0044325,GO:0005522,GO:0017048,GO:0030036,GO:0030041,GO:0007420,GO:0071420,GO:0007010,GO:0031175,GO:0030335,GO:0035372,GO:0008360,GO:0051493,GO:0032886,GO:0051279,GO:0007605	brush border|cytoplasm|microtubule organizing center|mitotic spindle|neuron projection|nucleus|ruffle membrane|actin binding|identical protein binding|ion channel binding|profilin binding|Rho GTPase binding|actin cytoskeleton organization|actin filament polymerization|brain development|cellular response to histamine|cytoskeleton organization|neuron projection development|positive regulation of ce…	mmu04510,mmu04810,mmu04933	Focal adhesion|Regulation of actin cytoskeleton|AGE-RAGE signaling pathway in diabetic complications	KOG1924	[TZ]	RhoA GTPase effector DIA/Diaphanous	Signal transduction mechanisms |Cytoskeleton	KOG1924	S	actin binding	Function unknown	PF02181	FH2	Formin Homology 2 Domain
O09044	Synaptosomal-associated protein 23 OS=Mus musculus OX=10090 GN=Snap23 PE=1 SV=1	5	1	6	1	210	23.2	4.98	16.42	98	105.1	96.9	120.3	117.4	115.7	78.9	78.5	78.8	84.7	91.3	88.7	117.9	109.9	117.9	Snap23	20619	Synaptosomal-associated protein 23	GO:0005912,GO:0042582,GO:0005737,GO:0031410,GO:0005739,GO:0043005,GO:0005654,GO:0005886,GO:0098793,GO:0031201,GO:0042581,GO:0005484,GO:0019905,GO:0098967,GO:0006887,GO:0002553,GO:0061025,GO:0015031,GO:0065003,GO:0017157,GO:0031629,GO:0016082,GO:0006906,GO:0016192	adherens junction|azurophil granule|cytoplasm|cytoplasmic vesicle|mitochondrion|neuron projection|nucleoplasm|plasma membrane|presynapse|SNARE complex|specific granule|SNAP receptor activity|syntaxin binding|exocytic insertion of neurotransmitter receptor to postsynaptic membrane|exocytosis|histamine secretion by mast cell|membrane fusion|protein transport|protein-containing complex assembly|regu…	mmu04130,mmu04611	SNARE interactions in vesicular transport|Platelet activation	KOG3065	[U]	SNAP-25 (synaptosome-associated protein) component of SNARE complex	Intracellular trafficking, secretion, and vesicular transport	KOG3065	L	SNAP receptor activity	Replication, recombination and repair	PF00835	SNAP-25	SNAP-25 family
O09061	Proteasome subunit beta type-1 OS=Mus musculus OX=10090 GN=Psmb1 PE=1 SV=1	40	9	30	9	240	26.4	7.81	114.68	111.5	112.5	107.9	101	103.2	100.4	136.7	135.5	138.2	86.6	88.2	82.8	65.8	67.5	62.2	Psmb1	19170	Proteasome subunit beta type-1	GO:0005737,GO:0005829,GO:0005654,GO:0005634,GO:0000502,GO:0005839,GO:0019774,GO:0004175,GO:0004298,GO:0010498,GO:0010499,GO:0043161	cytoplasm|cytosol|nucleoplasm|nucleus|proteasome complex|proteasome core complex|proteasome core complex, beta-subunit complex|endopeptidase activity|threonine-type endopeptidase activity|proteasomal protein catabolic process|proteasomal ubiquitin-independent protein catabolic process|proteasome-mediated ubiquitin-dependent protein catabolic process	mmu03050,mmu05010,mmu05012,mmu05014,mmu05016,mmu05017,mmu05020,mmu05022	Proteasome|Alzheimer disease|Parkinson disease|Amyotrophic lateral sclerosis|Huntington disease|Spinocerebellar ataxia|Prion disease|Pathways of neurodegeneration - multiple diseases	KOG0179	[O]	20S proteasome, regulatory subunit beta type PSMB1/PRE7	Posttranslational modification, protein turnover, chaperones	KOG0179	O	threonine-type endopeptidase activity	Posttranslational modification, protein turnover, chaperones	PF00227	Proteasome	Proteasome subunit
O09131	Glutathione S-transferase omega-1 OS=Mus musculus OX=10090 GN=Gsto1 PE=1 SV=2	7	2	4	2	240	27.5	7.36	11.69	97.7	104	96.7	88.4	85.9	85.9	123	125	126.3	68.4	73	69.5	121.2	117.2	117.9	Gsto1	14873	Glutathione S-transferase omega-1	GO:0030424,GO:0005604,GO:0044297,GO:0005737,GO:0005829,GO:0043209,GO:0031965,GO:0005654,GO:0045174,GO:0004364,GO:0050610,GO:0016491,GO:0071243,GO:0006749,GO:0019853,GO:0019852,GO:0060315,GO:0055114,GO:0060316,GO:0010880,GO:0042178	axon|basement membrane|cell body|cytoplasm|cytosol|myelin sheath|nuclear membrane|nucleoplasm|glutathione dehydrogenase (ascorbate) activity|glutathione transferase activity|methylarsonate reductase activity|oxidoreductase activity|cellular response to arsenic-containing substance|glutathione metabolic process|L-ascorbic acid biosynthetic process|L-ascorbic acid metabolic process|negative regulat…	mmu00480,mmu00980,mmu00982,mmu00983,mmu05200,mmu05204,mmu05225,mmu05418,mmu01524	Glutathione metabolism|Metabolism of xenobiotics by cytochrome P450|Drug metabolism - cytochrome P450|Drug metabolism - other enzymes|Pathways in cancer|Chemical carcinogenesis|Hepatocellular carcinoma|Fluid shear stress and atherosclerosis|Platinum drug resistance	KOG0406	[O]	Glutathione S-transferase	Posttranslational modification, protein turnover, chaperones	KOG0406	O	glutathione transferase activity	Posttranslational modification, protein turnover, chaperones	PF00043	GST_C	Glutathione S-transferase, C-terminal domain
O09159	Lysosomal alpha-mannosidase OS=Mus musculus OX=10090 GN=Man2b1 PE=1 SV=4	1	1	1	1	1013	114.6	8.13	2.6																Man2b1	17159	Lysosomal alpha-mannosidase	GO:0005615,GO:0005764,GO:0005774,GO:0004559,GO:0005537,GO:0046872,GO:0006464,GO:0007611,GO:0006013	extracellular space|lysosome|vacuolar membrane|alpha-mannosidase activity|mannose binding|metal ion binding|cellular protein modification process|learning or memory|mannose metabolic process	mmu00511,mmu04142	Other glycan degradation|Lysosome	KOG1959	[G]	Glycosyl hydrolase, family 38 - alpha-mannosidase	Carbohydrate transport and metabolism	KOG1959	G	mannose metabolic process	Carbohydrate transport and metabolism	PF01074	Glyco_hydro_38N	Glycosyl hydrolases family 38 N-terminal domain
O35054	Claudin-4 OS=Mus musculus OX=10090 GN=Cldn4 PE=1 SV=1	4	1	2	1	210	22.3	8.29	2.26	49.3	52.1	58.2	62.2	60	66.4	42.9	38.2	42.6	116.4	117.8	125.5	214.6	223.5	230.2	Cldn4	12740	Claudin-4	GO:0016324,GO:0016327,GO:0009925,GO:0005923,GO:0005911,GO:0034707,GO:0016021,GO:0005887,GO:0016328,GO:0005886,GO:0070160,GO:0005254,GO:0042802,GO:0005198,GO:0070830,GO:0016338,GO:0007155,GO:0007623,GO:0061436,GO:0007565,GO:0030335,GO:1905050,GO:0090303,GO:0022604,GO:0070293,GO:0032570	apical plasma membrane|apicolateral plasma membrane|basal plasma membrane|bicellular tight junction|cell-cell junction|chloride channel complex|integral component of membrane|integral component of plasma membrane|lateral plasma membrane|plasma membrane|tight junction|chloride channel activity|identical protein binding|structural molecule activity|bicellular tight junction assembly|calcium-indepen…	mmu04514,mmu04530,mmu04670,mmu05160	Cell adhesion molecules|Tight junction|Leukocyte transendothelial migration|Hepatitis C					ENOG502QSCN	S	calcium-independent cell-cell adhesion via plasma membrane cell-adhesion molecules	Function unknown	PF00822	PMP22_Claudin	PMP-22/EMP/MP20/Claudin family
O35074	Prostacyclin synthase OS=Mus musculus OX=10090 GN=Ptgis PE=1 SV=1	8	3	4	3	501	57	6.73	12.74	93.9	102.4	102.2	114.5	113.3	115.6	96.8	92.9	93.8	93.3	88.1	92.3	102.8	104.7	93.5	Ptgis	19223	Prostacyclin synthase	GO:0005901,GO:0005737,GO:0005783,GO:0005789,GO:0005615,GO:0016021,GO:0005634,GO:0020037,GO:0106256,GO:0005506,GO:0004497,GO:0016705,GO:0008116,GO:0097190,GO:0071456,GO:0071347,GO:0071354,GO:0046697,GO:0007566,GO:0006690,GO:0050728,GO:0032088,GO:0045019,GO:0045766,GO:1900119,GO:0035360,GO:0001516,GO:0001666	caveola|cytoplasm|endoplasmic reticulum|endoplasmic reticulum membrane|extracellular space|integral component of membrane|nucleus|heme binding|hydroperoxy icosatetraenoate dehydratase activity|iron ion binding|monooxygenase activity|oxidoreductase activity, acting on paired donors, with incorporation or reduction of molecular oxygen|prostaglandin-I synthase activity|apoptotic signaling pathway|ce…	mmu00590	Arachidonic acid metabolism	KOG0684	[Q]	Cytochrome P450	Secondary metabolites biosynthesis, transport and catabolism	KOG0684	C	sterol 14-demethylase activity	Energy production and conversion	PF00067	p450	Cytochrome P450
O35114	Lysosome membrane protein 2 OS=Mus musculus OX=10090 GN=Scarb2 PE=1 SV=3	5	2	5	2	478	54	5.1	17.71	124.5	116.6	110.9	114.2	111.8	114.1	103	99.1	103.5	59.7	60.3	61.8	107.4	105.7	107.7	Scarb2	12492	Lysosome membrane protein 2	GO:0030666,GO:0016021,GO:0043202,GO:0005765,GO:0005886,GO:0038024,GO:0051087,GO:0015485,GO:0019899,GO:0031210,GO:0001786,GO:0042803,GO:0005044,GO:0015917,GO:0010976,GO:0006622,GO:0006898,GO:0043471,GO:1905123	endocytic vesicle membrane|integral component of membrane|lysosomal lumen|lysosomal membrane|plasma membrane|cargo receptor activity|chaperone binding|cholesterol binding|enzyme binding|phosphatidylcholine binding|phosphatidylserine binding|protein homodimerization activity|scavenger receptor activity|aminophospholipid transport|positive regulation of neuron projection development|protein targeti…	mmu04142	Lysosome	KOG3776	[T]	Plasma membrane glycoprotein CD36 and related membrane receptors	Signal transduction mechanisms	KOG3776	T	system process	Signal transduction mechanisms	PF01130	CD36	CD36 family
O35129	Prohibitin-2 OS=Mus musculus OX=10090 GN=Phb2 PE=1 SV=1	6	2	3	2	299	33.3	9.83	7.49	199.2	203	199.6	93.7	95.3	90.9	103.4	104.5	101.8	32.8	36.9	34.8	70.1	65.3	68.8	Phb2	12034	Prohibitin-2	GO:0030424,GO:0071944,GO:0009986,GO:0005737,GO:0098982,GO:0098978,GO:0098800,GO:0005743,GO:0005741,GO:0035632,GO:0005739,GO:0016363,GO:0005634,GO:0005886,GO:0014069,GO:0048786,GO:0032991,GO:0033218,GO:0042802,GO:0008022,GO:0046982,GO:0042803,GO:0047485,GO:0046625,GO:0007202,GO:1990051,GO:0140374,GO:0042113,GO:0023035,GO:0016477,GO:0071456,GO:0071300,GO:0002377,GO:0039520,GO:0060749,GO:0060744,GO:…	axon|cell periphery|cell surface|cytoplasm|GABA-ergic synapse|glutamatergic synapse|inner mitochondrial membrane protein complex|mitochondrial inner membrane|mitochondrial outer membrane|mitochondrial prohibitin complex|mitochondrion|nuclear matrix|nucleus|plasma membrane|postsynaptic density|presynaptic active zone|protein-containing complex|amide binding|identical protein binding|protein C-term…			KOG3090	[O]	Prohibitin-like protein	Posttranslational modification, protein turnover, chaperones	KOG3090	O	thelarche	Posttranslational modification, protein turnover, chaperones	PF01145	Band_7	SPFH domain / Band 7 family
O35149	Zinc transporter 4 OS=Mus musculus OX=10090 GN=Slc30a4 PE=1 SV=2	2	1	1	1	430	47.8	6.77	0																Slc30a4	22785	Zinc transporter 4	GO:0005737,GO:0031410,GO:0016021,GO:0005770,GO:0031902,GO:0005765,GO:0005886,GO:0005385,GO:0061088,GO:0009636,GO:0010043,GO:0055069,GO:0071577	cytoplasm|cytoplasmic vesicle|integral component of membrane|late endosome|late endosome membrane|lysosomal membrane|plasma membrane|zinc ion transmembrane transporter activity|regulation of sequestering of zinc ion|response to toxic substance|response to zinc ion|zinc ion homeostasis|zinc ion transmembrane transport			KOG1482	[P]	Zn2+ transporter	Inorganic ion transport and metabolism	KOG1482	P	regulation of sequestering of zinc ion	Inorganic ion transport and metabolism	PF01545	Cation_efflux	Cation efflux family
O35286	Pre-mRNA-splicing factor ATP-dependent RNA helicase DHX15 OS=Mus musculus OX=10090 GN=Dhx15 PE=1 SV=2	2	1	1	1	795	90.9	7.46	0	139	149.4	163.2	104.3	110.6	108.9	92.7	79	80.7	57.3	57.5	57.1	100.9	104.9	94.6	Dhx15	13204	Pre-mRNA-splicing factor ATP-dependent RNA helicase DHX15	GO:0016607,GO:0005730,GO:0005681,GO:0005689,GO:0071008,GO:0005524,GO:0003725,GO:0003723,GO:0003724,GO:0006397,GO:0043279,GO:0009636,GO:0008380	nuclear speck|nucleolus|spliceosomal complex|U12-type spliceosomal complex|U2-type post-mRNA release spliceosomal complex|ATP binding|double-stranded RNA binding|RNA binding|RNA helicase activity|mRNA processing|response to alkaloid|response to toxic substance|RNA splicing	mmu03040	Spliceosome	KOG0925	[A]	mRNA splicing factor ATP-dependent RNA helicase	RNA processing and modification	KOG0925	L	helicase activity	Replication, recombination and repair	PF00270	DEAD	DEAD/DEAH box helicase
O35350	Calpain-1 catalytic subunit OS=Mus musculus OX=10090 GN=Capn1 PE=1 SV=1	10	7	15	7	713	82.1	5.87	40.15	119.1	110.4	119.3	102.3	101.8	102.4	109.9	101.4	113.1	91.7	92	89.2	82.5	85.5	79.2	Capn1	12333	Calpain-1 catalytic subunit	GO:0005737,GO:0005829,GO:0005764,GO:0016020,GO:0005739,GO:0005886,GO:0005509,GO:0004198,GO:0008092,GO:0019899,GO:0070301,GO:0060056,GO:0030837,GO:1901223,GO:0010666,GO:1903238,GO:0043117,GO:0016540,GO:0006508,GO:0032801,GO:0050790,GO:1990776,GO:0097264	cytoplasm|cytosol|lysosome|membrane|mitochondrion|plasma membrane|calcium ion binding|calcium-dependent cysteine-type endopeptidase activity|cytoskeletal protein binding|enzyme binding|cellular response to hydrogen peroxide|mammary gland involution|negative regulation of actin filament polymerization|negative regulation of NIK/NF-kappaB signaling|positive regulation of cardiac muscle cell apoptot…	mmu04141,mmu04210,mmu04217,mmu04218,mmu05010,mmu05022	Protein processing in endoplasmic reticulum|Apoptosis|Necroptosis|Cellular senescence|Alzheimer disease|Pathways of neurodegeneration - multiple diseases	KOG0045	[OT]	Cytosolic Ca2+-dependent cysteine protease (calpain), large subunit (EF-Hand protein superfamily)	Posttranslational modification, protein turnover, chaperones |Signal transduction mechanisms	KOG0045	O	calcium-dependent cysteine-type endopeptidase activity	Posttranslational modification, protein turnover, chaperones	PF00648	Peptidase_C2	Calpain family cysteine protease
O35522	Proteasome subunit beta type-9 OS=Mus musculus bactrianus OX=35531 GN=Psmb9 PE=1 SV=1	30	5	14	5	219	23.4	5.22	42.87	90.4	91	87.6	119.8	125	126	175.1	175.1	172.7	81.2	78.6	76.2	34.8	35.4	31.2	Psmb9	16912	Proteasome subunit beta type-9	GO:0005737,GO:0005634,GO:0005839,GO:0019774,GO:1990111,GO:0004175,GO:0004298,GO:0002376,GO:0010498,GO:0010499,GO:0043161	cytoplasm|nucleus|proteasome core complex|proteasome core complex, beta-subunit complex|spermatoproteasome complex|endopeptidase activity|threonine-type endopeptidase activity|immune system process|proteasomal protein catabolic process|proteasomal ubiquitin-independent protein catabolic process|proteasome-mediated ubiquitin-dependent protein catabolic process	mmu03050	Proteasome	KOG0174	[O]	20S proteasome, regulatory subunit beta type PSMB6/PSMB9/PRE3	Posttranslational modification, protein turnover, chaperones
O35566	CD151 antigen OS=Mus musculus OX=10090 GN=Cd151 PE=1 SV=2	10	3	9	3	253	28.2	7.47	31.75	123.6	126.2	126.9	139.1	137.6	137.4	76.1	77.4	74.4	91.3	91.1	89.1	68.6	73.3	67.8	Cd151	12476	CD151 antigen	GO:0005604,GO:0009986,GO:0005887,GO:0005178,GO:0016477,GO:0030335,GO:0045807,GO:0042098,GO:0044319	basement membrane|cell surface|integral component of plasma membrane|integrin binding|cell migration|positive regulation of cell migration|positive regulation of endocytosis|T cell proliferation|wound healing, spreading of cells			KOG3882	[R]	Tetraspanin family integral membrane protein	General function prediction only	KOG3882	C	cell surface receptor signaling pathway	Energy production and conversion	PF00335	Tetraspanin	Tetraspanin family
O35598	Disintegrin and metalloproteinase domain-containing protein 10 OS=Mus musculus OX=10090 GN=Adam10 PE=1 SV=2	8	6	12	6	749	83.9	7.94	36.97	114.6	120.9	119.2	104.9	103.1	102.6	101.3	98.9	99.1	78.9	81.9	79.4	99	97.5	98.6	Adam10	11487	Disintegrin and metalloproteinase domain-containing protein 10	GO:0005912,GO:0030424,GO:0009986,GO:0030136,GO:0062023,GO:0005737,GO:0030425,GO:0043197,GO:0098978,GO:0005794,GO:0000139,GO:0005798,GO:0043231,GO:0016020,GO:0043025,GO:0005634,GO:0097038,GO:0005886,GO:0046930,GO:0098794,GO:0014069,GO:0045211,GO:0097060,GO:0008021,GO:0097197,GO:0005802,GO:0004175,GO:0046872,GO:0004222,GO:1902945,GO:0008237,GO:0042803,GO:0019901,GO:0042169,GO:0017124,GO:0034332,GO:…	adherens junction|axon|cell surface|clathrin-coated vesicle|collagen-containing extracellular matrix|cytoplasm|dendrite|dendritic spine|glutamatergic synapse|Golgi apparatus|Golgi membrane|Golgi-associated vesicle|intracellular membrane-bounded organelle|membrane|neuronal cell body|nucleus|perinuclear endoplasmic reticulum|plasma membrane|pore complex|postsynapse|postsynaptic density|postsynaptic…	mmu05010	Alzheimer disease	KOG3658	[W]	Tumor necrosis factor-alpha-converting enzyme (TACE/ADAM17) and related metalloproteases	Extracellular structures	KOG3658	F	membrane protein ectodomain proteolysis	Nucleotide transport and metabolism	PF00200	Disintegrin	Disintegrin
O35604	NPC intracellular cholesterol transporter 1 OS=Mus musculus OX=10090 GN=Npc1 PE=1 SV=2	5	6	10	6	1277	142.8	5.71	31.26	82.8	80.6	81.3	80.7	80.6	76.7	52.4	54.2	56.3	99	105.6	100.5	187.8	180.8	180.8	Npc1	18145	NPC intracellular cholesterol transporter 1	GO:0005783,GO:0005768,GO:0005576,GO:0005794,GO:1905103,GO:0005887,GO:0031902,GO:0005764,GO:0016020,GO:0045121,GO:0005635,GO:0048471,GO:0005886,GO:0031982,GO:0015485,GO:0005319,GO:0007628,GO:0006914,GO:0008206,GO:0071404,GO:0071383,GO:0033344,GO:0042632,GO:0008203,GO:0030301,GO:0006897,GO:0090150,GO:0032367,GO:0007041,GO:0031579,GO:0060548,GO:0016242,GO:0006486,GO:0046686,GO:0042493,GO:0046718	endoplasmic reticulum|endosome|extracellular region|Golgi apparatus|integral component of lysosomal membrane|integral component of plasma membrane|late endosome membrane|lysosome|membrane|membrane raft|nuclear envelope|perinuclear region of cytoplasm|plasma membrane|vesicle|cholesterol binding|lipid transporter activity|adult walking behavior|autophagy|bile acid metabolic process|cellular respons…	mmu04142,mmu04979	Lysosome|Cholesterol metabolism	KOG1933	[I]	Cholesterol transport protein (Niemann-Pick C disease protein)	Lipid transport and metabolism	KOG1933	U	cellular response to sterol depletion	Intracellular trafficking, secretion, and vesicular transport	PF02460	Patched	Patched family
O35639	Annexin A3 OS=Mus musculus OX=10090 GN=Anxa3 PE=1 SV=4	24	7	15	6	323	36.4	5.76	53.92	44	41.7	45.1	52	52.7	52.2	75.4	77.2	79.5	115.1	121.2	118.1	210.1	207.5	208.2	Anxa3	11745	Annexin A3	GO:0030424,GO:0062023,GO:0005737,GO:0005829,GO:0030425,GO:0016020,GO:0043025,GO:0030670,GO:0005886,GO:0042581,GO:0005509,GO:0005544,GO:0048306,GO:0019834,GO:0031100,GO:0042742,GO:0021766,GO:0043312,GO:0006909,GO:0045766,GO:0051054,GO:0051091,GO:0010595,GO:0051384,GO:0070848	axon|collagen-containing extracellular matrix|cytoplasm|cytosol|dendrite|membrane|neuronal cell body|phagocytic vesicle membrane|plasma membrane|specific granule|calcium ion binding|calcium-dependent phospholipid binding|calcium-dependent protein binding|phospholipase A2 inhibitor activity|animal organ regeneration|defense response to bacterium|hippocampus development|neutrophil degranulation|pha…			KOG0819	[U]	Annexin	Intracellular trafficking, secretion, and vesicular transport	KOG0819	L	calcium-dependent phospholipid binding	Replication, recombination and repair	PF00191	Annexin	Annexin
O35640	Annexin A8 OS=Mus musculus OX=10090 GN=Anxa8 PE=1 SV=2	10	3	4	3	327	36.7	5.94	11.51	96	104.8	102.7	69.7	72.3	70.9	102.7	99.6	105.8	99.3	114.6	106.5	116.8	120.8	117.4	Anxa8	11752	Annexin A8	GO:0005737,GO:0005829,GO:0031902,GO:0005886,GO:0051015,GO:0005509,GO:0005544,GO:0005547,GO:0043325,GO:0005546,GO:0007596,GO:0016197,GO:0007032,GO:1900138,GO:1900004	cytoplasm|cytosol|late endosome membrane|plasma membrane|actin filament binding|calcium ion binding|calcium-dependent phospholipid binding|phosphatidylinositol-3,4,5-trisphosphate binding|phosphatidylinositol-3,4-bisphosphate binding|phosphatidylinositol-4,5-bisphosphate binding|blood coagulation|endosomal transport|endosome organization|negative regulation of phospholipase A2 activity|negative r…			KOG0819	[U]	Annexin	Intracellular trafficking, secretion, and vesicular transport	KOG0819	S	calcium-dependent phospholipid binding	Function unknown	PF00191	Annexin	Annexin
O35643	AP-1 complex subunit beta-1 OS=Mus musculus OX=10090 GN=Ap1b1 PE=1 SV=2	4	3	5	3	943	103.9	5.17	15.21	97	98.3	109.4	103.3	103.5	116.4	99.7	101.4	111.5	81.8	87	88	91.1	111.1	100.3	Ap1b1	11764	AP-1 complex subunit beta-1	GO:0030131,GO:0030665,GO:0005829,GO:0005794,GO:0043231,GO:0005802,GO:0030276,GO:0019901,GO:0048268,GO:0007368,GO:0007507,GO:0006886,GO:0001822,GO:0016192	clathrin adaptor complex|clathrin-coated vesicle membrane|cytosol|Golgi apparatus|intracellular membrane-bounded organelle|trans-Golgi network|clathrin binding|protein kinase binding|clathrin coat assembly|determination of left/right symmetry|heart development|intracellular protein transport|kidney development|vesicle-mediated transport	mmu04142,mmu05170	Lysosome|Human immunodeficiency virus 1 infection	KOG1061	[U]	Vesicle coat complex AP-1/AP-2/AP-4, beta subunit	Intracellular trafficking, secretion, and vesicular transport	KOG1061	U	clathrin binding	Intracellular trafficking, secretion, and vesicular transport	PF01602	Adaptin_N	Adaptin N terminal region
O35682	Myeloid-associated differentiation marker OS=Mus musculus OX=10090 GN=Myadm PE=1 SV=2	3	1	1	1	320	35.3	8.31	2.19	113.1	122.1	124	143.2	135.7	142.8	96.2	97.5	98.2	72.2	74.8	73.1	72.3	68.9	65.9	Myadm	50918	Myeloid-associated differentiation marker	GO:0005911,GO:0030864,GO:0016021,GO:0045121,GO:0005886,GO:0001726,GO:0061028,GO:0031579,GO:0030837,GO:0010629,GO:0034115,GO:0090038,GO:0001933,GO:0030335,GO:1900026,GO:0072659	cell-cell junction|cortical actin cytoskeleton|integral component of membrane|membrane raft|plasma membrane|ruffle|establishment of endothelial barrier|membrane raft organization|negative regulation of actin filament polymerization|negative regulation of gene expression|negative regulation of heterotypic cell-cell adhesion|negative regulation of protein kinase C signaling|negative regulation of p…			KOG4788	[V]	Members of chemokine-like factor super family and related proteins	Defense mechanisms	KOG4788	S	membrane raft polarization	Function unknown	PF01284	MARVEL	Membrane-associating domain
O35704	Serine palmitoyltransferase 1 OS=Mus musculus OX=10090 GN=Sptlc1 PE=1 SV=2	2	1	1	1	473	52.5	6.4	1.92	92.2	83.5	89.2	71	69.5	63.7	75.2	63.3	71.6	52.2	58	66.9	217.4	215.9	210.3	Sptlc1	268656	Serine palmitoyltransferase 1	GO:0005783,GO:0005789,GO:0016021,GO:0017059,GO:0035339,GO:0030170,GO:0004758,GO:0046513,GO:1904504,GO:1904649,GO:0046511,GO:0030148,GO:0006665,GO:0006686,GO:0046512	endoplasmic reticulum|endoplasmic reticulum membrane|integral component of membrane|serine C-palmitoyltransferase complex|SPOTS complex|pyridoxal phosphate binding|serine C-palmitoyltransferase activity|ceramide biosynthetic process|positive regulation of lipophagy|regulation of fat cell apoptotic process|sphinganine biosynthetic process|sphingolipid biosynthetic process|sphingolipid metabolic pr…	mmu00600,mmu04071	Sphingolipid metabolism|Sphingolipid signaling pathway	KOG1358	[O]	Serine palmitoyltransferase	Posttranslational modification, protein turnover, chaperones	KOG1358	H	Serine palmitoyltransferase	Coenzyme transport and metabolism	PF00155	Aminotran_1_2	Aminotransferase class I and II
O35874	Neutral amino acid transporter A OS=Mus musculus OX=10090 GN=Slc1a4 PE=1 SV=1	2	1	1	1	532	56	5.87	3.09	77.6	79.5	88	95.2	94.9	98.2	55.3	50	54.6	134.7	138.7	142.1	135	126.8	129.4	Slc1a4	55963	Neutral amino acid transporter A	GO:0005813,GO:0030425,GO:0016021,GO:0005882,GO:0042470,GO:0016020,GO:0043025,GO:0005886,GO:0005254,GO:0015180,GO:0015183,GO:0015184,GO:0034590,GO:0015193,GO:0015194,GO:0015195,GO:0015175,GO:0015293,GO:0050890,GO:0034589,GO:1904273,GO:0015808,GO:0140009,GO:1903812,GO:0015825,GO:0015824,GO:0015826	centrosome|dendrite|integral component of membrane|intermediate filament|melanosome|membrane|neuronal cell body|plasma membrane|chloride channel activity|L-alanine transmembrane transporter activity|L-aspartate transmembrane transporter activity|L-cystine transmembrane transporter activity|L-hydroxyproline transmembrane transporter activity|L-proline transmembrane transporter activity|L-serine tr…			KOG3787	[E]	Glutamate/aspartate and neutral amino acid transporters	Amino acid transport and metabolism	KOG3787	C	amino acid transporter	Energy production and conversion	PF00375	SDF	Sodium:dicarboxylate symporter family
O35955	Proteasome subunit beta type-10 OS=Mus musculus OX=10090 GN=Psmb10 PE=1 SV=1	17	4	20	4	273	29	6.87	71.57	105.2	107.1	105.6	129.4	130.3	131.8	162	160.1	157.9	65.7	66.5	63.1	42.2	35.5	37.4	Psmb10	19171	Proteasome subunit beta type-10	GO:0005737,GO:0005829,GO:0005654,GO:0005634,GO:0005839,GO:0019774,GO:1990111,GO:0004175,GO:0004298,GO:0000902,GO:0010498,GO:0010499,GO:0043161,GO:0042098	cytoplasm|cytosol|nucleoplasm|nucleus|proteasome core complex|proteasome core complex, beta-subunit complex|spermatoproteasome complex|endopeptidase activity|threonine-type endopeptidase activity|cell morphogenesis|proteasomal protein catabolic process|proteasomal ubiquitin-independent protein catabolic process|proteasome-mediated ubiquitin-dependent protein catabolic process|T cell proliferation	mmu03050	Proteasome	KOG0173	[O]	20S proteasome, regulatory subunit beta type PSMB7/PSMB10/PUP1	Posttranslational modification, protein turnover, chaperones	KOG0173	O	threonine-type endopeptidase activity	Posttranslational modification, protein turnover, chaperones	PF00227	Proteasome	Proteasome subunit
O54724	Caveolae-associated protein 1 OS=Mus musculus OX=10090 GN=Cavin1 PE=1 SV=1	3	1	1	1	392	43.9	5.52	2.6	68.3	68.6	68.2	82	79.7	80.4	100.7	103.8	112.1	97	104.3	104.2	139.7	150.7	140.2	Cavin1	19285	Caveolae-associated protein 1	GO:0005901,GO:0005737,GO:0005829,GO:0005783,GO:0043231,GO:0045121,GO:0005739,GO:0005634,GO:0005886,GO:0032991,GO:0042802,GO:0042134,GO:2000147,GO:0009306,GO:0009303,GO:0006363,GO:0006361	caveola|cytoplasm|cytosol|endoplasmic reticulum|intracellular membrane-bounded organelle|membrane raft|mitochondrion|nucleus|plasma membrane|protein-containing complex|identical protein binding|rRNA primary transcript binding|positive regulation of cell motility|protein secretion|rRNA transcription|termination of RNA polymerase I transcription|transcription initiation from RNA polymerase I promot…							ENOG502QV3D	S	rRNA primary transcript binding	Function unknown	PF15237	PTRF_SDPR	PTRF/SDPR family
O54890	Integrin beta-3 OS=Mus musculus OX=10090 GN=Itgb3 PE=1 SV=2	2	2	2	2	787	86.7	5.24	5.12	74.5	67	66	95.2	93.5	96.1	55	52.4	49.3	96.1	103.7	94.5	183.6	184.4	188.6	Itgb3	16416	Integrin beta-3	GO:0071133,GO:0035868,GO:0035867,GO:0035866,GO:0016324,GO:0009986,GO:0005911,GO:0009897,GO:0031527,GO:0005925,GO:0098978,GO:0099699,GO:0034679,GO:0034683,GO:0008305,GO:0031258,GO:0042470,GO:0016020,GO:0031528,GO:0005654,GO:0005634,GO:0005886,GO:0045211,GO:0032991,GO:0043235,GO:0032587,GO:0045202,GO:0050839,GO:0019899,GO:0050840,GO:0001968,GO:0042802,GO:0005178,GO:0002020,GO:0003756,GO:0005080,GO:…	alpha9-beta1 integrin-ADAM8 complex|alphav-beta3 integrin-HMGB1 complex|alphav-beta3 integrin-IGF-1-IGF1R complex|alphav-beta3 integrin-PKCalpha complex|apical plasma membrane|cell surface|cell-cell junction|external side of plasma membrane|filopodium membrane|focal adhesion|glutamatergic synapse|integral component of synaptic membrane|integrin alpha9-beta1 complex|integrin alphav-beta3 complex|i…	mmu04015,mmu04151,mmu04512,mmu04145,mmu04510,mmu04810,mmu04640,mmu04611,mmu04613,mmu04919,mmu04380,mmu05206,mmu05205,mmu05168,mmu05163,mmu05165,mmu05418,mmu05410,mmu05412,mmu05414	Rap1 signaling pathway|PI3K-Akt signaling pathway|ECM-receptor interaction|Phagosome|Focal adhesion|Regulation of actin cytoskeleton|Hematopoietic cell lineage|Platelet activation|Neutrophil extracellular trap formation|Thyroid hormone signaling pathway|Osteoclast differentiation|MicroRNAs in cancer|Proteoglycans in cancer|Herpes simplex virus 1 infection|Human cytomegalovirus infection|Human pap…	KOG1226	[TW]	Integrin beta subunit (N-terminal portion of extracellular region)	Signal transduction mechanisms |Extracellular structures	KOG1226	M	integrin-mediated signaling pathway	Cell wall/membrane/envelope biogenesis	PF00362	Integrin_beta	Integrin beta chain VWA domain
O54962	Barrier-to-autointegration factor OS=Mus musculus OX=10090 GN=Banf1 PE=1 SV=1	22	2	6	2	89	10.1	6.09	16.93	38.9	37.1	36	31.8	38.7	40.1	288.1	292.2	268.4	42	42.2	36.6	106.3	98.2	103.5	Banf1	23825	Barrier-to-autointegration factor	GO:0000793,GO:0005737,GO:0005829,GO:0005635,GO:0005654,GO:0005634,GO:0003677,GO:0019899,GO:0042802,GO:0097726,GO:0008022,GO:0042803,GO:0047485,GO:0030261,GO:0007059,GO:0015074,GO:0075713,GO:0045071	condensed chromosome|cytoplasm|cytosol|nuclear envelope|nucleoplasm|nucleus|DNA binding|enzyme binding|identical protein binding|LEM domain binding|protein C-terminus binding|protein homodimerization activity|protein N-terminus binding|chromosome condensation|chromosome segregation|DNA integration|establishment of integrated proviral latency|negative regulation of viral genome replication			KOG4233	[BL]	DNA-bridging protein BAF	Chromatin structure and dynamics |Replication, recombination and repair	KOG4233	S	LEM domain binding	Function unknown	PF02961	BAF	Barrier to autointegration factor
O54990	Prominin-1 OS=Mus musculus OX=10090 GN=Prom1 PE=1 SV=1	18	14	37	14	867	97.1	6.68	124.75	80.7	80.1	81.3	83.3	83.1	80.9	56.2	58.2	60.7	140.2	140.4	139.9	138	136.4	140.7	Prom1	19126	Prominin-1	GO:0016324,GO:0005903,GO:0042995,GO:0009986,GO:0005929,GO:0005783,GO:0005793,GO:0070062,GO:0005615,GO:0005887,GO:0005902,GO:0031528,GO:0001750,GO:0042622,GO:0005886,GO:0071914,GO:0032420,GO:0042805,GO:0045296,GO:0015485,GO:0060219,GO:0072139,GO:0072112,GO:0045494,GO:2000768,GO:0010842,GO:0060042	apical plasma membrane|brush border|cell projection|cell surface|cilium|endoplasmic reticulum|endoplasmic reticulum-Golgi intermediate compartment|extracellular exosome|extracellular space|integral component of plasma membrane|microvillus|microvillus membrane|photoreceptor outer segment|photoreceptor outer segment membrane|plasma membrane|prominosome|stereocilium|actinin binding|cadherin binding|…	mmu05202	Transcriptional misregulation in cancer	KOG4331	[R]	Polytopic membrane protein Prominin	General function prediction only	KOG4331	O	glomerular parietal epithelial cell differentiation	Posttranslational modification, protein turnover, chaperones	PF05478	Prominin	Prominin
O55026	Ectonucleoside triphosphate diphosphohydrolase 2 OS=Mus musculus OX=10090 GN=Entpd2 PE=1 SV=2	5	2	2	2	495	54.3	8.37	9.34	133.6	130.2	146.6	113.9	119.7	115.4	96.4	106.6	98.4	80	84.8	77	56.9	72.8	67.7	Entpd2	12496	Ectonucleoside triphosphate diphosphohydrolase 2	GO:0005604,GO:0044297,GO:0031253,GO:0009986,GO:0016021,GO:0005886,GO:0043262,GO:0005524,GO:0016887,GO:0042802,GO:0017110,GO:0017111,GO:0071354,GO:0007186,GO:0030168,GO:0009181	basement membrane|cell body|cell projection membrane|cell surface|integral component of membrane|plasma membrane|adenosine-diphosphatase activity|ATP binding|ATPase activity|identical protein binding|nucleoside-diphosphatase activity|nucleoside-triphosphatase activity|cellular response to interleukin-6|G protein-coupled receptor signaling pathway|platelet activation|purine ribonucleoside diphosph…	mmu00230,mmu04742	Purine metabolism|Taste transduction	KOG1386	[F]	Nucleoside phosphatase	Nucleotide transport and metabolism	KOG1386	G	8-oxo-dGTP phosphohydrolase activity	Carbohydrate transport and metabolism	PF01150	GDA1_CD39	GDA1/CD39 (nucleoside phosphatase) family
O55060	Thiopurine S-methyltransferase OS=Mus musculus OX=10090 GN=Tpmt PE=1 SV=1	4	1	2	1	240	27.6	6.44	5.64	160.2	174.2	153.5	135.2	136.1	117.1	100.2	111.7	113.5	63.4	61.6	52.6	33.1	38.6	48.9	Tpmt	22017	Thiopurine S-methyltransferase	GO:0005737,GO:1904047,GO:0008119,GO:0017144,GO:0032259	cytoplasm|S-adenosyl-L-methionine binding|thiopurine S-methyltransferase activity|drug metabolic process|methylation	mmu00983	Drug metabolism - other enzymes					ENOG502QSF5	S	thiopurine S-methyltransferase activity	Function unknown	PF05724	TPMT	Thiopurine S-methyltransferase (TPMT)
O55131	Septin-7 OS=Mus musculus OX=10090 GN=Septin7 PE=1 SV=1	3	1	2	1	436	50.5	8.57	5.61	108.4	105.1	107.3	107.9	109.1	93.2	131.9	138.8	136.4	74	73.3	70	80.2	96.9	67.6	Septin7	235072	Septin-7	GO:0043679,GO:0005930,GO:0044297,GO:0005938,GO:0032153,GO:0032154,GO:0000777,GO:0098978,GO:0016020,GO:0015630,GO:0030496,GO:0043209,GO:0043005,GO:0097730,GO:0005634,GO:0042734,GO:0032991,GO:0031105,GO:0032156,GO:0032160,GO:0005940,GO:0097227,GO:0005819,GO:0001725,GO:0045202,GO:0005525,GO:0003924,GO:0042802,GO:0060090,GO:0034613,GO:0060271,GO:0048668,GO:0030865,GO:0061640,GO:0060997,GO:0000281,GO:…	axon terminus|axoneme|cell body|cell cortex|cell division site|cleavage furrow|condensed chromosome kinetochore|glutamatergic synapse|membrane|microtubule cytoskeleton|midbody|myelin sheath|neuron projection|non-motile cilium|nucleus|presynaptic membrane|protein-containing complex|septin complex|septin cytoskeleton|septin filament array|septin ring|sperm annulus|spindle|stress fiber|synapse|GTP b…			KOG2655	[DZU]	Septin family protein (P-loop GTPase)	Cell cycle control, cell division, chromosome partitioning |Cytoskeleton |Intracellular trafficking, secretion, and vesicular transport	KOG2655	D	GTP binding	Cell cycle control, cell division, chromosome partitioning	PF00735	Septin	Septin
O55143	Sarcoplasmic/endoplasmic reticulum calcium ATPase 2 OS=Mus musculus OX=10090 GN=Atp2a2 PE=1 SV=2	1	1	3	1	1044	114.8	5.34	8.69	84.2	85.6	89.8	89.2	78.9	94.4	74.8	66.6	69	55.1	57.7	55	204	198.9	196.8	Atp2a2	11938	Sarcoplasmic/endoplasmic reticulum calcium ATPase 2	GO:0061831,GO:0090534,GO:0005783,GO:0005789,GO:0031234,GO:0014801,GO:0016020,GO:0048471,GO:0120025,GO:0032991,GO:0097470,GO:0016529,GO:0033017,GO:0012506,GO:0005524,GO:0016887,GO:0005509,GO:0005388,GO:0086039,GO:0019899,GO:0044325,GO:0031775,GO:0008022,GO:0008553,GO:0044548,GO:1990036,GO:0070588,GO:0006816,GO:1903515,GO:0014898,GO:0006874,GO:0034605,GO:0034599,GO:0032469,GO:0006984,GO:0045822,GO:…	apical ectoplasmic specialization|calcium ion-transporting ATPase complex|endoplasmic reticulum|endoplasmic reticulum membrane|extrinsic component of cytoplasmic side of plasma membrane|longitudinal sarcoplasmic reticulum|membrane|perinuclear region of cytoplasm|plasma membrane bounded cell projection|protein-containing complex|ribbon synapse|sarcoplasmic reticulum|sarcoplasmic reticulum membrane…	mmu04020,mmu04024,mmu04022,mmu04919,mmu04260,mmu04261,mmu04972,mmu05010,mmu05017,mmu05022,mmu05410,mmu05412,mmu05414	Calcium signaling pathway|cAMP signaling pathway|cGMP-PKG signaling pathway|Thyroid hormone signaling pathway|Cardiac muscle contraction|Adrenergic signaling in cardiomyocytes|Pancreatic secretion|Alzheimer disease|Spinocerebellar ataxia|Pathways of neurodegeneration - multiple diseases|Hypertrophic cardiomyopathy|Arrhythmogenic right ventricular cardiomyopathy|Dilated cardiomyopathy	KOG0202	[P]	Ca2+ transporting ATPase	Inorganic ion transport and metabolism	KOG0202	P	calcium-transporting ATPase activity	Inorganic ion transport and metabolism	PF00122	E1-E2_ATPase	E1-E2 ATPase
O55222	Integrin-linked protein kinase OS=Mus musculus OX=10090 GN=Ilk PE=1 SV=2	2	1	1	1	452	51.3	8.07	2.26	86.7	96.5	73.9	90	82.1	96.2	103.9	88.2	95.4	89.6	125.8	120.8	104.7	103.8	142.4	Ilk	16202	Integrin-linked protein kinase	GO:0030424,GO:0030054,GO:0005911,GO:0043034,GO:0005737,GO:0005829,GO:0043198,GO:0005925,GO:0030027,GO:0043025,GO:0005654,GO:0005886,GO:0032991,GO:0030017,GO:0001725,GO:0043195,GO:0005524,GO:0005178,GO:0019904,GO:0004672,GO:0019901,GO:0106310,GO:0004674,GO:0106311,GO:0044877,GO:0017124,GO:0001658,GO:0007569,GO:0007050,GO:0000902,GO:0030030,GO:0007160,GO:0045197,GO:0010761,GO:0007229,GO:0032288,GO:…	axon|cell junction|cell-cell junction|costamere|cytoplasm|cytosol|dendritic shaft|focal adhesion|lamellipodium|neuronal cell body|nucleoplasm|plasma membrane|protein-containing complex|sarcomere|stress fiber|terminal bouton|ATP binding|integrin binding|protein domain specific binding|protein kinase activity|protein kinase binding|protein serine kinase activity|protein serine/threonine kinase acti…	mmu04510,mmu03320,mmu04360,mmu05213,mmu05100	Focal adhesion|PPAR signaling pathway|Axon guidance|Endometrial cancer|Bacterial invasion of epithelial cells	KOG0195	[T]	Integrin-linked kinase	Signal transduction mechanisms	KOG0195	G	integrin-mediated signaling pathway	Carbohydrate transport and metabolism	PF00023	Ank	Ankyrin repeat
O55234	Proteasome subunit beta type-5 OS=Mus musculus OX=10090 GN=Psmb5 PE=1 SV=3	18	5	17	5	264	28.5	7.02	47.04	241.5	239.6	231.1	96	96.3	87.9	64	59.5	59.9	46.9	48.9	48.8	62.3	59	58.3	Psmb5	19173	Proteasome subunit beta type-5	GO:0005813,GO:0005737,GO:0005829,GO:0005654,GO:0005634,GO:0000502,GO:0005839,GO:0019774,GO:0004175,GO:0008233,GO:0004298,GO:0010498,GO:0010499,GO:0043161,GO:0006508,GO:0006979	centrosome|cytoplasm|cytosol|nucleoplasm|nucleus|proteasome complex|proteasome core complex|proteasome core complex, beta-subunit complex|endopeptidase activity|peptidase activity|threonine-type endopeptidase activity|proteasomal protein catabolic process|proteasomal ubiquitin-independent protein catabolic process|proteasome-mediated ubiquitin-dependent protein catabolic process|proteolysis|respo…	mmu03050,mmu05010,mmu05012,mmu05014,mmu05016,mmu05017,mmu05020,mmu05022	Proteasome|Alzheimer disease|Parkinson disease|Amyotrophic lateral sclerosis|Huntington disease|Spinocerebellar ataxia|Prion disease|Pathways of neurodegeneration - multiple diseases	KOG0175	[O]	20S proteasome, regulatory subunit beta type PSMB5/PSMB8/PRE2	Posttranslational modification, protein turnover, chaperones	KOG0175	O	threonine-type endopeptidase activity	Posttranslational modification, protein turnover, chaperones	PF00227	Proteasome	Proteasome subunit
O55242	Sigma non-opioid intracellular receptor 1 OS=Mus musculus OX=10090 GN=Sigmar1 PE=1 SV=1	4	1	1	1	223	25.2	5.91	1.69																Sigmar1	18391	Sigma non-opioid intracellular receptor 1	GO:0031410,GO:0005783,GO:0005789,GO:0030426,GO:0016021,GO:0005811,GO:0016020,GO:0005635,GO:0005637,GO:0005640,GO:0014069,GO:0098839,GO:0042802,GO:0004985,GO:0038023,GO:0036474,GO:0006869,GO:0007399,GO:0070207,GO:0043523	cytoplasmic vesicle|endoplasmic reticulum|endoplasmic reticulum membrane|growth cone|integral component of membrane|lipid droplet|membrane|nuclear envelope|nuclear inner membrane|nuclear outer membrane|postsynaptic density|postsynaptic density membrane|identical protein binding|opioid receptor activity|signaling receptor activity|cell death in response to hydrogen peroxide|lipid transport|nervous…	mmu05014,mmu05022	Amyotrophic lateral sclerosis|Pathways of neurodegeneration - multiple diseases	KOG4143	[T]	Sigma receptor and C-8 sterol isomerase	Signal transduction mechanisms	KOG4143	O	cell death in response to hydrogen peroxide	Posttranslational modification, protein turnover, chaperones	PF04622	ERG2_Sigma1R	ERG2 and Sigma1 receptor like protein
O70255	Myelin protein zero-like protein 2 OS=Mus musculus OX=10090 GN=Mpzl2 PE=1 SV=1	4	1	1	1	215	24.1	6.34	2.84	89.7	80.8	78.9	87.9	85.8	83.4	80.7	85.5	88	87.3	109.9	116.6	142.2	151.6	131.8	Mpzl2	14012	Myelin protein zero-like protein 2	GO:0016021,GO:0005886,GO:0098609,GO:0033077	integral component of membrane|plasma membrane|cell-cell adhesion|T cell differentiation in thymus							ENOG502RYWU	S	cell-cell adhesion	Function unknown	PF07686	V-set	Immunoglobulin V-set domain
O70311	Glycylpeptide N-tetradecanoyltransferase 2 OS=Mus musculus OX=10090 GN=Nmt2 PE=1 SV=1	3	1	1	1	529	60.4	7.8	2.78	123.8	130.2	110	102.3	133.8	85.4	134.2	113.8	137.8	88.4	63.6	78.9	67.5	60.5	69.8	Nmt2	18108	Glycylpeptide N-tetradecanoyltransferase 2	GO:0005737,GO:0005829,GO:0019898,GO:0005794,GO:0005886,GO:0004379,GO:0018008,GO:0006499	cytoplasm|cytosol|extrinsic component of membrane|Golgi apparatus|plasma membrane|glycylpeptide N-tetradecanoyltransferase activity|N-terminal peptidyl-glycine N-myristoylation|N-terminal protein myristoylation			KOG2779	[I]	N-myristoyl transferase	Lipid transport and metabolism	KOG2779	I	Adds a myristoyl group to the N-terminal glycine residue of certain cellular proteins	Lipid transport and metabolism	PF01233	NMT	Myristoyl-CoA:protein N-myristoyltransferase, N-terminal domain
O70318	Band 4.1-like protein 2 OS=Mus musculus OX=10090 GN=Epb41l2 PE=1 SV=2	2	1	1	1	988	109.9	5.43	0																Epb41l2	13822	Band 4.1-like protein 2	GO:0015629,GO:0099738,GO:0030054,GO:0008180,GO:0005856,GO:0005654,GO:0005886,GO:0003779,GO:0042731,GO:0030507,GO:0005198,GO:0030036,GO:0031032,GO:0007049,GO:0051301,GO:0030866,GO:1904778,GO:0008360	actin cytoskeleton|cell cortex region|cell junction|COP9 signalosome|cytoskeleton|nucleoplasm|plasma membrane|actin binding|PH domain binding|spectrin binding|structural molecule activity|actin cytoskeleton organization|actomyosin structure organization|cell cycle|cell division|cortical actin cytoskeleton organization|positive regulation of protein localization to cell cortex|regulation of cell s…			KOG3527	[R]	Erythrocyte membrane protein 4.1 and related proteins of the ERM family	General function prediction only	KOG3527	L	positive regulation of protein localization to cell cortex	Replication, recombination and repair	PF00373	FERM_M	FERM central domain
O70362	Phosphatidylinositol-glycan-specific phospholipase D OS=Mus musculus OX=10090 GN=Gpld1 PE=1 SV=1	2	2	2	2	837	93.2	7.12	5.09	110.6	110.7	114	93.3	85.8	83.3	64.4	60	68.7	121.2	136.2	126.6	102.9	116.9	105.3	Gpld1	14756	Phosphatidylinositol-glycan-specific phospholipase D	GO:0005737,GO:0031012,GO:0005576,GO:0005615,GO:0034364,GO:0043231,GO:0004621,GO:0004630,GO:0017080,GO:0002042,GO:0071277,GO:0071397,GO:0035690,GO:0071241,GO:0032869,GO:0071282,GO:0071467,GO:0071401,GO:0002062,GO:0002430,GO:0006507,GO:0008286,GO:0008285,GO:0010897,GO:0001503,GO:0046470,GO:0010694,GO:0043065,GO:0010595,GO:0010907,GO:0010983,GO:0035774,GO:0051044,GO:0051047,GO:0010867,GO:1900076,GO:…	cytoplasm|extracellular matrix|extracellular region|extracellular space|high-density lipoprotein particle|intracellular membrane-bounded organelle|glycosylphosphatidylinositol phospholipase D activity|phospholipase D activity|sodium channel regulator activity|cell migration involved in sprouting angiogenesis|cellular response to calcium ion|cellular response to cholesterol|cellular response to dr…	mmu00563	Glycosylphosphatidylinositol (GPI)-anchor biosynthesis	KOG3637	[W]	Vitronectin receptor, alpha subunit	Extracellular structures	KOG3637	M	integrin-mediated signaling pathway	Cell wall/membrane/envelope biogenesis	PF00882	Zn_dep_PLPC	Zinc dependent phospholipase C
O70370	Cathepsin S OS=Mus musculus OX=10090 GN=Ctss PE=1 SV=2	4	1	1	1	340	38.4	6.96	0	103.1	99.9	105.1	96.3	93.9	95.5	89.8	83.4	98.3	138.9	136.3	138.4	76.2	76.9	68.1	Ctss	13040	Cathepsin S	GO:0009986,GO:0031905,GO:0005615,GO:0043231,GO:0005770,GO:0005764,GO:0016020,GO:0045335,GO:0005518,GO:0004197,GO:0008234,GO:0001968,GO:0043236,GO:0008233,GO:0043394,GO:0019886,GO:0048002,GO:0034769,GO:0045453,GO:0030574,GO:0006955,GO:2001259,GO:0050729,GO:0016485,GO:0006508,GO:0051603,GO:0051930,GO:0010447	cell surface|early endosome lumen|extracellular space|intracellular membrane-bounded organelle|late endosome|lysosome|membrane|phagocytic vesicle|collagen binding|cysteine-type endopeptidase activity|cysteine-type peptidase activity|fibronectin binding|laminin binding|peptidase activity|proteoglycan binding|antigen processing and presentation of exogenous peptide antigen via MHC class II|antigen …	mmu04145,mmu04142,mmu04210,mmu04612,mmu05152	Phagosome|Lysosome|Apoptosis|Antigen processing and presentation|Tuberculosis	KOG1543	[O]	Cysteine proteinase Cathepsin L	Posttranslational modification, protein turnover, chaperones	KOG1543	O	cysteine-type peptidase activity	Posttranslational modification, protein turnover, chaperones	PF00112	Peptidase_C1	Papain family cysteine protease
O70404	Vesicle-associated membrane protein 8 OS=Mus musculus OX=10090 GN=Vamp8 PE=1 SV=1	18	2	6	2	101	11.4	8.19	19.19	81.9	78.1	76	88	88.1	90.4	58.1	57	59.5	112.9	116.2	113.4	161.9	156.7	161.9	Vamp8	22320	Vesicle-associated membrane protein 8	GO:0035577,GO:0016323,GO:0009986,GO:0005737,GO:0005829,GO:0005769,GO:0031901,GO:0016021,GO:0031902,GO:0005765,GO:0005764,GO:0016020,GO:0030496,GO:0005739,GO:0098594,GO:0048471,GO:0045335,GO:0005886,GO:0055037,GO:0030141,GO:0030667,GO:0031201,GO:0031982,GO:0042588,GO:0019869,GO:0005484,GO:0019905,GO:0097352,GO:0016240,GO:0071346,GO:0051607,GO:0061025,GO:0070254,GO:1903531,GO:1903595,GO:1902278,GO:…	azurophil granule membrane|basolateral plasma membrane|cell surface|cytoplasm|cytosol|early endosome|early endosome membrane|integral component of membrane|late endosome membrane|lysosomal membrane|lysosome|membrane|midbody|mitochondrion|mucin granule|perinuclear region of cytoplasm|phagocytic vesicle|plasma membrane|recycling endosome|secretory granule|secretory granule membrane|SNARE complex|ve…	mmu04130,mmu04140,mmu04611	SNARE interactions in vesicular transport|Autophagy - animal|Platelet activation	KOG0860	[U]	Synaptobrevin/VAMP-like protein	Intracellular trafficking, secretion, and vesicular transport	KOG0860	U	SNAP receptor activity	Intracellular trafficking, secretion, and vesicular transport	PF00957	Synaptobrevin	Synaptobrevin
O70423	Membrane primary amine oxidase OS=Mus musculus OX=10090 GN=Aoc3 PE=1 SV=3	5	3	3	3	765	84.5	6.42	5.01	121.5	118.3	122.5	150	143	146.4	119.4	125.5	132.2	53.2	54.2	48.5	57.8	53.1	54.5	Aoc3	11754	Membrane primary amine oxidase	GO:0009986,GO:0005737,GO:0005769,GO:0005783,GO:0005615,GO:0005794,GO:0016021,GO:0043231,GO:0005902,GO:0005886,GO:0052595,GO:0052594,GO:0005509,GO:0005507,GO:0042802,GO:0052596,GO:0008131,GO:0046982,GO:0048038,GO:0052593,GO:0009308,GO:0007155,GO:0042755,GO:0002523,GO:1902283,GO:0002675,GO:0010828,GO:0002687,GO:0008217,GO:0046677,GO:0035902	cell surface|cytoplasm|early endosome|endoplasmic reticulum|extracellular space|Golgi apparatus|integral component of membrane|intracellular membrane-bounded organelle|microvillus|plasma membrane|aliphatic-amine oxidase activity|aminoacetone:oxygen oxidoreductase(deaminating) activity|calcium ion binding|copper ion binding|identical protein binding|phenethylamine:oxygen oxidoreductase (deaminatin…	mmu00260,mmu00350,mmu00360,mmu00410	Glycine, serine and threonine metabolism|Tyrosine metabolism|Phenylalanine metabolism|beta-Alanine metabolism	KOG1186	[Q]	Copper amine oxidase	Secondary metabolites biosynthesis, transport and catabolism	KOG1186	Q	tryptamine:oxygen oxidoreductase (deaminating) activity	Secondary metabolites biosynthesis, transport and catabolism	PF01179	Cu_amine_oxid	Copper amine oxidase, enzyme domain
O70435	Proteasome subunit alpha type-3 OS=Mus musculus OX=10090 GN=Psma3 PE=1 SV=3	27	9	46	9	255	28.4	5.44	167.67	65.3	65.1	64	99.2	100.2	102.8	102	108.8	105.5	158	139.7	152.5	79.3	82.1	75.5	Psma3	19167	Proteasome subunit alpha type-3	GO:0005737,GO:0005829,GO:0005654,GO:0005634,GO:0000502,GO:0005839,GO:0019773,GO:0045202,GO:0004175,GO:0031625,GO:0010498,GO:0010499,GO:0043161,GO:0052548	cytoplasm|cytosol|nucleoplasm|nucleus|proteasome complex|proteasome core complex|proteasome core complex, alpha-subunit complex|synapse|endopeptidase activity|ubiquitin protein ligase binding|proteasomal protein catabolic process|proteasomal ubiquitin-independent protein catabolic process|proteasome-mediated ubiquitin-dependent protein catabolic process|regulation of endopeptidase activity	mmu03050,mmu05010,mmu05012,mmu05014,mmu05016,mmu05017,mmu05020,mmu05022	Proteasome|Alzheimer disease|Parkinson disease|Amyotrophic lateral sclerosis|Huntington disease|Spinocerebellar ataxia|Prion disease|Pathways of neurodegeneration - multiple diseases	KOG0184	[O]	20S proteasome, regulatory subunit alpha type PSMA3/PRE10	Posttranslational modification, protein turnover, chaperones	KOG0184	O	The proteasome is a multicatalytic proteinase complex which is characterized by its ability to cleave peptides with Arg, Phe, Tyr, Leu, and Glu adjacent to the leaving group at neutral or slightly basic pH	Posttranslational modification, protein turnover, chaperones	PF00227	Proteasome	Proteasome subunit
O70439	Syntaxin-7 OS=Mus musculus OX=10090 GN=Stx7 PE=1 SV=3	5	1	1	1	261	29.8	5.78	2.66																Stx7	53331	Syntaxin-7	GO:0042582,GO:0005769,GO:0031901,GO:0030139,GO:0012505,GO:0005768,GO:0001772,GO:0016021,GO:0030285,GO:0005770,GO:0031902,GO:0005765,GO:0005764,GO:0048471,GO:0005886,GO:0055037,GO:0031201,GO:0008021,GO:0070820,GO:0031982,GO:0019869,GO:0044877,GO:0005484,GO:0000149,GO:0019905,GO:0006886,GO:0070925,GO:0051640,GO:1902685,GO:0001916,GO:1903076,GO:0048278,GO:0006906	azurophil granule|early endosome|early endosome membrane|endocytic vesicle|endomembrane system|endosome|immunological synapse|integral component of membrane|integral component of synaptic vesicle membrane|late endosome|late endosome membrane|lysosomal membrane|lysosome|perinuclear region of cytoplasm|plasma membrane|recycling endosome|SNARE complex|synaptic vesicle|tertiary granule|vesicle|chlori…	mmu04130,mmu04145	SNARE interactions in vesicular transport|Phagosome	KOG0811	[U]	SNARE protein PEP12/VAM3/Syntaxin 7/Syntaxin 17	Intracellular trafficking, secretion, and vesicular transport	KOG0811	U	SNAP receptor activity	Intracellular trafficking, secretion, and vesicular transport	PF05739	SNARE	SNARE domain
O70456	14-3-3 protein sigma OS=Mus musculus OX=10090 GN=Sfn PE=1 SV=2	23	6	20	4	248	27.7	4.78	62.66	67.8	65.8	67.9	58.4	60.7	59.6	284.7	265.2	272.5	45.3	48.9	41.5	54.8	53.3	53.6	Sfn	55948	14-3-3 protein sigma	GO:0005737,GO:0005829,GO:0005576,GO:0005634,GO:0042802,GO:0051219,GO:0019901,GO:0061436,GO:0008630,GO:0031424,GO:0003334,GO:0030216,GO:0043154,GO:0010839,GO:0030307,GO:0045606,GO:0046827,GO:0051726,GO:0000079,GO:0010482,GO:0001836,GO:0043588	cytoplasm|cytosol|extracellular region|nucleus|identical protein binding|phosphoprotein binding|protein kinase binding|establishment of skin barrier|intrinsic apoptotic signaling pathway in response to DNA damage|keratinization|keratinocyte development|keratinocyte differentiation|negative regulation of cysteine-type endopeptidase activity involved in apoptotic process|negative regulation of kera…	mmu04110,mmu04115,mmu04960	Cell cycle|p53 signaling pathway|Aldosterone-regulated sodium reabsorption	KOG0841	[O]	Multifunctional chaperone (14-3-3 family)	Posttranslational modification, protein turnover, chaperones	KOG0841	T	protein domain specific binding	Signal transduction mechanisms	PF00244	14-3-3	14-3-3 protein
O70475	UDP-glucose 6-dehydrogenase OS=Mus musculus OX=10090 GN=Ugdh PE=1 SV=1	5	3	6	3	493	54.8	7.56	8.5	182.4	174.4	179.3	154.5	152.2	145.1	84.5	78.6	77.3	41.9	45.7	41.8	46.7	47.7	48	Ugdh	22235	UDP-glucose 6-dehydrogenase	GO:0005829,GO:0005654,GO:0005634,GO:0042802,GO:0051287,GO:0003979,GO:0005975,GO:0030206,GO:0001702,GO:0006024,GO:0015012,GO:0048666,GO:0034214,GO:0006065	cytosol|nucleoplasm|nucleus|identical protein binding|NAD binding|UDP-glucose 6-dehydrogenase activity|carbohydrate metabolic process|chondroitin sulfate biosynthetic process|gastrulation with mouth forming second|glycosaminoglycan biosynthetic process|heparan sulfate proteoglycan biosynthetic process|neuron development|protein hexamerization|UDP-glucuronate biosynthetic process	mmu00040,mmu00053,mmu00520	Pentose and glucuronate interconversions|Ascorbate and aldarate metabolism|Amino sugar and nucleotide sugar metabolism	KOG2666	[GT]	UDP-glucose/GDP-mannose dehydrogenase	Carbohydrate transport and metabolism |Signal transduction mechanisms	KOG2666	M	UDP-glucose 6-dehydrogenase activity	Cell wall/membrane/envelope biogenesis	PF00984	UDPG_MGDP_dh	UDP-glucose/GDP-mannose dehydrogenase family, central domain
O70492	Sorting nexin-3 OS=Mus musculus OX=10090 GN=Snx3 PE=1 SV=3	9	1	1	1	162	18.7	8.66	1.92	92.4	94.2	99.3	103.8	101.6	91.3	142.7	138	137.9	80.9	82.3	75.8	98	87.9	73.9	Snx3	54198	Sorting nexin-3	GO:0030136,GO:0005737,GO:0005829,GO:0005769,GO:0031901,GO:0032009,GO:0010008,GO:0030904,GO:0080025,GO:0032266,GO:0070273,GO:0010314,GO:0019903,GO:0032456,GO:0006783,GO:0042541,GO:0070676,GO:0034499,GO:0010324,GO:2000642,GO:0050765,GO:0042177,GO:0051224,GO:0046597,GO:0010976,GO:0022615,GO:0032268,GO:0033157,GO:0030111,GO:0009617,GO:0033572	clathrin-coated vesicle|cytoplasm|cytosol|early endosome|early endosome membrane|early phagosome|endosome membrane|retromer complex|phosphatidylinositol-3,5-bisphosphate binding|phosphatidylinositol-3-phosphate binding|phosphatidylinositol-4-phosphate binding|phosphatidylinositol-5-phosphate binding|protein phosphatase binding|endocytic recycling|heme biosynthetic process|hemoglobin biosynthetic …	mmu04144	Endocytosis	KOG2527	[U]	Sorting nexin SNX11	Intracellular trafficking, secretion, and vesicular transport	KOG2527	U	phosphatidylinositol binding	Intracellular trafficking, secretion, and vesicular transport	PF00787	PX	PX domain
O70562	Small proline-rich protein 2K OS=Mus musculus OX=10090 GN=Sprr2k PE=2 SV=1	13	1	4	1	68	7.5	8.24	9	132	133.7	129.4	63.9	69.5	66.1	209	188.8	192.4	38.3	37.7	34.7	66.7	68.9	68.8
O70570	Polymeric immunoglobulin receptor OS=Mus musculus OX=10090 GN=Pigr PE=1 SV=1	3	2	7	2	771	84.9	5.4	28.12	77.8	76.4	81.2	80.4	77.7	78.7	68.7	70.2	72.4	156	161.4	158.6	114.9	113.8	111.8	Pigr	18703	Polymeric immunoglobulin receptor	GO:0005615,GO:0016021,GO:0005886,GO:0043235,GO:0055038,GO:0071751,GO:0030133,GO:0005154,GO:0001792,GO:0001580,GO:0007173,GO:0038093,GO:0002415,GO:0043113	extracellular space|integral component of membrane|plasma membrane|receptor complex|recycling endosome membrane|secretory IgA immunoglobulin complex|transport vesicle|epidermal growth factor receptor binding|polymeric immunoglobulin receptor activity|detection of chemical stimulus involved in sensory perception of bitter taste|epidermal growth factor receptor signaling pathway|Fc receptor signali…	mmu04672	Intestinal immune network for IgA production					ENOG502QPKT	S	polymeric immunoglobulin receptor activity	Function unknown	PF07686	V-set	Immunoglobulin V-set domain
O70589	Peripheral plasma membrane protein CASK OS=Mus musculus OX=10090 GN=Cask PE=1 SV=2	2	2	2	2	926	105	6.43	5.89	90.6	88.7	89.6	86.2	88.2	85.8	86	79.7	90.5	60.4	69.7	64.3	169	177.9	173.4	Cask	12361	Peripheral plasma membrane protein CASK	GO:0097440,GO:0005604,GO:0016323,GO:0005911,GO:0060170,GO:0005737,GO:0005829,GO:0030425,GO:0016020,GO:0045121,GO:0043025,GO:0005652,GO:0016363,GO:0005730,GO:0005634,GO:0005886,GO:0098846,GO:0014069,GO:0042734,GO:0032991,GO:0098685,GO:0045202,GO:0097060,GO:0031982,GO:0005524,GO:0005516,GO:0042043,GO:0030165,GO:0008022,GO:0106310,GO:0004674,GO:0106311,GO:0044877,GO:0070509,GO:0001953,GO:0090288,GO:…	apical dendrite|basement membrane|basolateral plasma membrane|cell-cell junction|ciliary membrane|cytoplasm|cytosol|dendrite|membrane|membrane raft|neuronal cell body|nuclear lamina|nuclear matrix|nucleolus|nucleus|plasma membrane|podocyte foot|postsynaptic density|presynaptic membrane|protein-containing complex|Schaffer collateral - CA1 synapse|synapse|synaptic membrane|vesicle|ATP binding|calmo…			KOG0609	[T]	Calcium/calmodulin-dependent serine protein kinase/membrane-associated guanylate kinase	Signal transduction mechanisms	KOG0033	S	calmodulin-dependent protein kinase activity	Function unknown	PF00018	SH3_1	SH3 domain
O88310	Intelectin-1a OS=Mus musculus OX=10090 GN=Itln1 PE=1 SV=1	12	3	4	3	313	34.9	7.87	11.01	209.9	204.9	206.9	98.5	93.3	98.1	97.6	102.4	101.5	46.9	44.1	47.6	48.6	45.1	54.7	Itln1	16429	Intelectin-1a	GO:0031225,GO:0031526,GO:0062023,GO:0045121,GO:0043235,GO:0005509,GO:0030246,GO:0042802,GO:0070492,GO:0046326,GO:0001934,GO:0070207,GO:0009624	anchored component of membrane|brush border membrane|collagen-containing extracellular matrix|membrane raft|receptor complex|calcium ion binding|carbohydrate binding|identical protein binding|oligosaccharide binding|positive regulation of glucose import|positive regulation of protein phosphorylation|protein homotrimerization|response to nematode							ENOG502QU6C	S	oligosaccharide binding	Function unknown	PF00147	Fibrinogen_C	Fibrinogen beta and gamma chains, C-terminal globular domain
O88312	Anterior gradient protein 2 homolog OS=Mus musculus OX=10090 GN=Agr2 PE=1 SV=1	30	3	6	3	175	19.9	9.01	24.08	147.4	144.1	148.6	150.1	155.1	150.6	134.6	138.8	130.1	37.5	37	30.9	30.2	33.3	31.5	Agr2	23795	Anterior gradient protein 2 homolog	GO:0005783,GO:0005615,GO:0005739,GO:0002162,GO:0005154,GO:0042802,GO:0048546,GO:0060480,GO:0070254,GO:0060548,GO:0010811,GO:0048639,GO:0045742,GO:0010628,GO:1903896,GO:1903899,GO:1903078	endoplasmic reticulum|extracellular space|mitochondrion|dystroglycan binding|epidermal growth factor receptor binding|identical protein binding|digestive tract morphogenesis|lung goblet cell differentiation|mucus secretion|negative regulation of cell death|positive regulation of cell-substrate adhesion|positive regulation of developmental growth|positive regulation of epidermal growth factor rece…							ENOG502RYQ8	S	mucus secretion	Function unknown	PF13899	Thioredoxin_7	Thioredoxin-like
O88329	Unconventional myosin-Ia OS=Mus musculus OX=10090 GN=Myo1a PE=2 SV=2	21	20	46	16	1043	118.6	9.44	146.23	104.8	106.8	107.7	145.8	143.9	143.4	66.2	66.1	63.3	83.4	84.7	84.6	101.3	99.1	98.8	Myo1a	432516	Unconventional myosin-Ia	GO:0015629,GO:0016324,GO:0009925,GO:0016323,GO:0005903,GO:0031252,GO:0030864,GO:0005737,GO:0031941,GO:0030426,GO:0016328,GO:0045121,GO:0005902,GO:0016459,GO:0043005,GO:0043025,GO:0005886,GO:0044853,GO:0031982,GO:0051015,GO:0030898,GO:0005524,GO:0005516,GO:0000146,GO:0007015,GO:0030030,GO:0030033,GO:0032880,GO:0007605,GO:0051648,GO:0030050	actin cytoskeleton|apical plasma membrane|basal plasma membrane|basolateral plasma membrane|brush border|cell leading edge|cortical actin cytoskeleton|cytoplasm|filamentous actin|growth cone|lateral plasma membrane|membrane raft|microvillus|myosin complex|neuron projection|neuronal cell body|plasma membrane|plasma membrane raft|vesicle|actin filament binding|actin-dependent ATPase activity|ATP bi…			KOG0164	[Z]	Myosin class I heavy chain	Cytoskeleton	KOG0164	Z	microtubule motor activity	Cytoskeleton	PF00063	Myosin_head	Myosin head (motor domain)
O88342	WD repeat-containing protein 1 OS=Mus musculus OX=10090 GN=Wdr1 PE=1 SV=3	2	2	3	2	606	66.4	6.6	9.23	84.8	81.5	85.5	84.9	87.1	84.8	109.6	100.9	105.3	80.8	85.9	82.1	143.1	144.6	139.1	Wdr1	22388	WD repeat-containing protein 1	GO:0015629,GO:0005884,GO:0030054,GO:0042995,GO:0005911,GO:0030864,GO:0043209,GO:0005886,GO:0002102,GO:0003779,GO:0051015,GO:0030036,GO:0030042,GO:0030043,GO:0043297,GO:0030865,GO:0042247,GO:0040011,GO:0045199,GO:0002446,GO:1990266,GO:0030220,GO:0030836,GO:0030834,GO:0008360,GO:0048713,GO:0060307,GO:0045214,GO:0007605	actin cytoskeleton|actin filament|cell junction|cell projection|cell-cell junction|cortical actin cytoskeleton|myelin sheath|plasma membrane|podosome|actin binding|actin filament binding|actin cytoskeleton organization|actin filament depolymerization|actin filament fragmentation|apical junction assembly|cortical cytoskeleton organization|establishment of planar polarity of follicular epithelium|l…			KOG0318	[Z]	WD40 repeat stress protein/actin interacting protein	Cytoskeleton	KOG0318	S	positive regulation of actin filament depolymerization	Function unknown	PF00400	WD40	WD domain, G-beta repeat
O88343	Electrogenic sodium bicarbonate cotransporter 1 OS=Mus musculus OX=10090 GN=Slc4a4 PE=1 SV=2	1	1	1	1	1079	121.4	6.84	3.15	106.9	101.4	106	112.4	120.8	114.4	69.8	71.8	71.4	64	78	73.7	141.8	122.4	145.3	Slc4a4	54403	Electrogenic sodium bicarbonate cotransporter 1	GO:0016323,GO:0009986,GO:0005887,GO:0016020,GO:0005886,GO:0042802,GO:0005452,GO:0008510,GO:0015293,GO:0022857,GO:0015701,GO:0050801,GO:0045821,GO:0051453,GO:0042391,GO:0006885,GO:0036376,GO:0035725,GO:0006814,GO:0055085	basolateral plasma membrane|cell surface|integral component of plasma membrane|membrane|plasma membrane|identical protein binding|inorganic anion exchanger activity|sodium:bicarbonate symporter activity|symporter activity|transmembrane transporter activity|bicarbonate transport|ion homeostasis|positive regulation of glycolytic process|regulation of intracellular pH|regulation of membrane potentia…	mmu04972,mmu04976,mmu04964	Pancreatic secretion|Bile secretion|Proximal tubule bicarbonate reclamation	KOG1172	[P]	Na+-independent Cl/HCO3 exchanger AE1 and related transporters (SLC4 family)	Inorganic ion transport and metabolism	KOG1172	U	inorganic anion exchanger activity	Intracellular trafficking, secretion, and vesicular transport	PF00955	HCO3_cotransp	HCO3- transporter family
O88428	Bifunctional 3'-phosphoadenosine 5'-phosphosulfate synthase 2 OS=Mus musculus OX=10090 GN=Papss2 PE=1 SV=2	12	6	10	6	621	70.3	7.58	30.52	164.5	158.2	159.7	127.7	129.7	124.6	142.5	136.9	136.4	29.4	32.7	29.2	43.1	42.8	42.5	Papss2	23972	Bifunctional 3'-phosphoadenosine 5'-phosphosulfate synthase 2	GO:0004020,GO:0005524,GO:0016779,GO:0004781,GO:0050428,GO:0007596,GO:0060348,GO:0000103	adenylylsulfate kinase activity|ATP binding|nucleotidyltransferase activity|sulfate adenylyltransferase (ATP) activity|3'-phosphoadenosine 5'-phosphosulfate biosynthetic process|blood coagulation|bone development|sulfate assimilation	mmu00920,mmu00230,mmu00450	Sulfur metabolism|Purine metabolism|Selenocompound metabolism	KOG4238	[F]	Bifunctional ATP sulfurylase/adenosine 5'-phosphosulfate kinase	Nucleotide transport and metabolism	KOG4238	P	3'-phosphoadenosine 5'-phosphosulfate biosynthetic process	Inorganic ion transport and metabolism	PF01583	APS_kinase	Adenylylsulphate kinase
O88456	Calpain small subunit 1 OS=Mus musculus OX=10090 GN=Capns1 PE=1 SV=1	3	1	2	1	269	28.4	5.63	5.77	67.9	70	75.3	88.4	94.6	85.4	113.1	111.4	121.5	114.7	122.1	121.1	108.7	102	104.1	Capns1	12336	Calpain small subunit 1	GO:0005829,GO:0016020,GO:0005886,GO:0005509,GO:0004198,GO:0044877	cytosol|membrane|plasma membrane|calcium ion binding|calcium-dependent cysteine-type endopeptidase activity|protein-containing complex binding			KOG0037	[T]	Ca2+-binding protein, EF-Hand protein superfamily	Signal transduction mechanisms	KOG0037	S	calcium-dependent cysteine-type endopeptidase activity	Function unknown	PF13833	EF-hand_8	EF-hand domain pair
O88569	Heterogeneous nuclear ribonucleoproteins A2/B1 OS=Mus musculus OX=10090 GN=Hnrnpa2b1 PE=1 SV=2	5	1	4	1	353	37.4	8.95	13.62	116.8	113.5	118.8	105.5	102.8	103.1	138.5	146.5	138.6	82	85.6	82.4	54	56.6	55.4	Hnrnpa2b1	53379	Heterogeneous nuclear ribonucleoproteins A2/B1	GO:0015030,GO:0071013,GO:0000785,GO:0000781,GO:0005737,GO:0070062,GO:0043005,GO:0043025,GO:0071598,GO:0016363,GO:0005654,GO:0005634,GO:0043204,GO:1990904,GO:0005681,GO:0070182,GO:0098505,GO:0042802,GO:0035198,GO:0003730,GO:1990715,GO:1990247,GO:0097157,GO:0001069,GO:0003723,GO:0043047,GO:0044806,GO:1990428,GO:0006406,GO:0006397,GO:0000398,GO:0048025,GO:0000122,GO:1905663,GO:1904358,GO:0031053,GO:…	Cajal body|catalytic step 2 spliceosome|chromatin|chromosome, telomeric region|cytoplasm|extracellular exosome|neuron projection|neuronal cell body|neuronal ribonucleoprotein granule|nuclear matrix|nucleoplasm|nucleus|perikaryon|ribonucleoprotein complex|spliceosomal complex|DNA polymerase binding|G-rich strand telomeric DNA binding|identical protein binding|miRNA binding|mRNA 3'-UTR binding|mRNA…	mmu05014	Amyotrophic lateral sclerosis	KOG0118	[R]	FOG: RRM domain	General function prediction only	KOG0118	S	mRNA processing	Function unknown	PF00076	RRM_1	RNA recognition motif. (a.k.a. RRM, RBD, or RNP domain)
O88593	Peptidoglycan recognition protein 1 OS=Mus musculus OX=10090 GN=Pglyrp1 PE=1 SV=1	20	2	5	2	182	20.5	7.44	18	122	118.6	120.6	117.7	121.1	119.1	103.4	106.2	105	89.5	92	84.9	67.2	67	65.8	Pglyrp1	21946	Peptidoglycan recognition protein 1	GO:0005737,GO:0005615,GO:0005125,GO:0008745,GO:0042834,GO:0016019,GO:0008270,GO:0061844,GO:0006915,GO:0050830,GO:0016045,GO:0044117,GO:0045087,GO:0031640,GO:0050728,GO:0032689,GO:0032827,GO:0009253,GO:0009617	cytoplasm|extracellular space|cytokine activity|N-acetylmuramoyl-L-alanine amidase activity|peptidoglycan binding|peptidoglycan immune receptor activity|zinc ion binding|antimicrobial humoral immune response mediated by antimicrobial peptide|apoptotic process|defense response to Gram-positive bacterium|detection of bacterium|growth of symbiont in host|innate immune response|killing of cells of ot…							ENOG502S2KY	M	peptidoglycan recognition protein	Cell wall/membrane/envelope biogenesis	PF01510	Amidase_2	N-acetylmuramoyl-L-alanine amidase
O88627	Sodium/nucleoside cotransporter 2 OS=Mus musculus OX=10090 GN=Slc28a2 PE=1 SV=2	2	1	3	1	660	72.9	7.24	8.14	84.3	86.3	86.7	99.3	90.6	92.9	65	69.9	68.6	68.5	72.9	74.9	184	172.9	183.1	Slc28a2	269346	Sodium/nucleoside cotransporter 2	GO:0031526,GO:0030135,GO:0005887,GO:0005886,GO:0012506,GO:0005326,GO:0005337,GO:0005415,GO:0005345,GO:0015211,GO:0015389,GO:0015293,GO:0015213,GO:0032238,GO:0035340,GO:0006836,GO:1901642,GO:0034394,GO:1904823,GO:0015860,GO:0072531,GO:0001895,GO:0015862	brush border membrane|coated vesicle|integral component of plasma membrane|plasma membrane|vesicle membrane|neurotransmitter transmembrane transporter activity|nucleoside transmembrane transporter activity|nucleoside:sodium symporter activity|purine nucleobase transmembrane transporter activity|purine nucleoside transmembrane transporter activity|pyrimidine- and adenine-specific:sodium symporter …			KOG3747	[FP]	Concentrative Na+-nucleoside cotransporter CNT1/CNT2	Nucleotide transport and metabolism |Inorganic ion transport and metabolism	KOG3747	F	nucleoside:sodium symporter activity	Nucleotide transport and metabolism	PF01773	Nucleos_tra2_N	Na+ dependent nucleoside transporter N-terminus
O88653	Ragulator complex protein LAMTOR3 OS=Mus musculus OX=10090 GN=Lamtor3 PE=1 SV=1	9	1	2	1	124	13.5	7.34	1.9	109.7	104.8	94.7	88	84.7	81.3	131.4	116.4	119.3	107.5	115	114.6	77.7	76.5	78.6	Lamtor3	56692	Ragulator complex protein LAMTOR3	GO:0005770,GO:0071986,GO:0005085,GO:0019209,GO:0060090,GO:0000186,GO:0034613,GO:0071230,GO:0032008,GO:1902414	late endosome|Ragulator complex|guanyl-nucleotide exchange factor activity|kinase activator activity|molecular adaptor activity|activation of MAPKK activity|cellular protein localization|cellular response to amino acid stimulus|positive regulation of TOR signaling|protein localization to cell junction	mmu04010,mmu04150	MAPK signaling pathway|mTOR signaling pathway					ENOG502RYGZ	S	positive regulation of TOR signaling	Function unknown	PF08923	MAPKK1_Int	Mitogen-activated protein kinase kinase 1 interacting
O88662	Epithelial membrane protein 2 OS=Mus musculus OX=10090 GN=Emp2 PE=1 SV=1	5	1	2	1	172	19.7	7.72	5.23	86.7	89.3	91.6	145.6	146.2	157.4	103.6	88.5	80.5	61.6	76.8	68.7	94.7	105.7	103.1	Emp2	13731	Epithelial membrane protein 2	GO:0045177,GO:0016324,GO:0009986,GO:0005737,GO:0005829,GO:0005794,GO:0000139,GO:0016021,GO:0045121,GO:0005634,GO:0005886,GO:0005178,GO:0019900,GO:0019901,GO:0007015,GO:0070252,GO:0032147,GO:0032060,GO:0043534,GO:0007155,GO:0008219,GO:0016477,GO:0007160,GO:0045022,GO:0007566,GO:0001765,GO:0008284,GO:0001954,GO:2001046,GO:0034394,GO:0072659,GO:0045765,GO:0001952,GO:0010594,GO:0003093,GO:0043549,GO:…	apical part of cell|apical plasma membrane|cell surface|cytoplasm|cytosol|Golgi apparatus|Golgi membrane|integral component of membrane|membrane raft|nucleus|plasma membrane|integrin binding|kinase binding|protein kinase binding|actin filament organization|actin-mediated cell contraction|activation of protein kinase activity|bleb assembly|blood vessel endothelial cell migration|cell adhesion|cell…							ENOG502RYYE	S	regulation of glomerular filtration	Function unknown	PF00822	PMP22_Claudin	PMP-22/EMP/MP20/Claudin family
O88708	Origin recognition complex subunit 4 OS=Mus musculus OX=10090 GN=Orc4 PE=1 SV=2	3	1	1	1	433	50	7.15	2.25	359.5	357.3	373	84.6	89.3	78.1	35.8	32.1	32.3	10.7	10	8.3	10.5	9.1	9.5	Orc4	26428	Origin recognition complex subunit 4	GO:0005829,GO:0000784,GO:0005664,GO:0005730,GO:0005654,GO:0005634,GO:0000808,GO:0005524,GO:0003688,GO:0000166,GO:0006260,GO:0006270	cytosol|nuclear chromosome, telomeric region|nuclear origin of replication recognition complex|nucleolus|nucleoplasm|nucleus|origin recognition complex|ATP binding|DNA replication origin binding|nucleotide binding|DNA replication|DNA replication initiation	mmu04110	Cell cycle	KOG2228	[L]	Origin recognition complex, subunit 4	Replication, recombination and repair	KOG2228	K	DNA replication origin binding	Transcription	PF13191	AAA_16	AAA ATPase domain
O88792	Junctional adhesion molecule A OS=Mus musculus OX=10090 GN=F11r PE=1 SV=2	4	1	1	1	300	32.4	6.77	2.95	131	135	131.7	101.7	103.9	108.1	113.5	108.6	115.3	96.5	97.2	95.1	58.2	52.3	51.9	F11r	16456	Junctional adhesion molecule A	GO:0005923,GO:0005911,GO:0031410,GO:0016021,GO:0005886,GO:0032991,GO:0036057,GO:0070160,GO:0005178,GO:0030165,GO:0042803,GO:0031032,GO:0007155,GO:0098609,GO:0071260,GO:0030855,GO:0090557,GO:0050892,GO:0007159,GO:0035683,GO:0034260,GO:0051497,GO:0045777,GO:1903142,GO:0043547,GO:1901731,GO:0035025,GO:1902396,GO:0072659,GO:0032956,GO:2000249,GO:2000810,GO:0008360,GO:0001817,GO:0051493,GO:0090559,GO:…	bicellular tight junction|cell-cell junction|cytoplasmic vesicle|integral component of membrane|plasma membrane|protein-containing complex|slit diaphragm|tight junction|integrin binding|PDZ domain binding|protein homodimerization activity|actomyosin structure organization|cell adhesion|cell-cell adhesion|cellular response to mechanical stimulus|epithelial cell differentiation|establishment of end…	mmu04514,mmu04530,mmu04670	Cell adhesion molecules|Tight junction|Leukocyte transendothelial migration					ENOG502QWVN	S	establishment of endothelial intestinal barrier	Function unknown	PF07686	V-set	Immunoglobulin V-set domain
O88844	Isocitrate dehydrogenase [NADP] cytoplasmic OS=Mus musculus OX=10090 GN=Idh1 PE=1 SV=2	16	7	9	7	414	46.6	7.17	28.59	109.9	111.3	117.3	98.8	96.3	96	92.1	93.1	96	92.7	96.3	93.7	103.3	98.4	104.9	Idh1	15926	Isocitrate dehydrogenase [NADP] cytoplasmic	GO:0005737,GO:0005829,GO:0005739,GO:0005777,GO:0042802,GO:0004450,GO:0004448,GO:0000287,GO:0051287,GO:0050661,GO:0042803,GO:0006103,GO:0008585,GO:0006749,GO:0006097,GO:0006102,GO:0006739,GO:0071071,GO:0060696,GO:0014070,GO:0006979,GO:0048545,GO:0006099	cytoplasm|cytosol|mitochondrion|peroxisome|identical protein binding|isocitrate dehydrogenase (NADP+) activity|isocitrate dehydrogenase activity|magnesium ion binding|NAD binding|NADP binding|protein homodimerization activity|2-oxoglutarate metabolic process|female gonad development|glutathione metabolic process|glyoxylate cycle|isocitrate metabolic process|NADP metabolic process|regulation of ph…	mmu00020,mmu00480,mmu04146,mmu05230	Citrate cycle (TCA cycle)|Glutathione metabolism|Peroxisome|Central carbon metabolism in cancer	KOG1526	[C]	NADP-dependent isocitrate dehydrogenase	Energy production and conversion	KOG1526	C	isocitrate dehydrogenase (NADP+) activity	Energy production and conversion	PF00180	Iso_dh	Isocitrate/isopropylmalate dehydrogenase
O88952	Protein lin-7 homolog C OS=Mus musculus OX=10090 GN=Lin7c PE=1 SV=2	4	1	1	1	197	21.8	8.43	2.97	90	93.4	89.5	86.2	82.8	85.4	105	98.7	112	87	92.2	89.4	132.3	125.1	131	Lin7c	22343	Protein lin-7 homolog C	GO:0016323,GO:0005923,GO:0005911,GO:0005737,GO:0098978,GO:0097025,GO:0005886,GO:0098839,GO:0098793,GO:0045202,GO:0008092,GO:0097016,GO:0030165,GO:0019904,GO:0006887,GO:0045199,GO:0002011,GO:0007269,GO:1903361,GO:0015031	basolateral plasma membrane|bicellular tight junction|cell-cell junction|cytoplasm|glutamatergic synapse|MPP7-DLG1-LIN7 complex|plasma membrane|postsynaptic density membrane|presynapse|synapse|cytoskeletal protein binding|L27 domain binding|PDZ domain binding|protein domain specific binding|exocytosis|maintenance of epithelial cell apical/basal polarity|morphogenesis of an epithelial sheet|neurot…			KOG3550	[W]	Receptor targeting protein Lin-7	Extracellular structures	KOG3550	J	Lin-7 homolog	Translation, ribosomal structure and biogenesis	PF00595	PDZ	PDZ domain
O88983	Syntaxin-8 OS=Mus musculus OX=10090 GN=Stx8 PE=1 SV=1	8	1	1	1	236	26.9	5.01	5.86	121.3	109.3	125.3	127.5	120.1	142	102.8	93.5	83.8	77.7	82.8	79.9	76.3	81.5	76.1	Stx8	55943	Syntaxin-8	GO:0005829,GO:0005769,GO:0012505,GO:0005768,GO:0016021,GO:0005770,GO:0031902,GO:0005765,GO:0048471,GO:0045335,GO:0055037,GO:0031201,GO:0005802,GO:0031982,GO:0019869,GO:0005484,GO:0000149,GO:0019905,GO:0031625,GO:0071346,GO:0045022,GO:0008333,GO:0006886,GO:1903076,GO:0048278,GO:0006906,GO:0016192	cytosol|early endosome|endomembrane system|endosome|integral component of membrane|late endosome|late endosome membrane|lysosomal membrane|perinuclear region of cytoplasm|phagocytic vesicle|recycling endosome|SNARE complex|trans-Golgi network|vesicle|chloride channel inhibitor activity|SNAP receptor activity|SNARE binding|syntaxin binding|ubiquitin protein ligase binding|cellular response to inte…	mmu04130	SNARE interactions in vesicular transport	KOG3202	[U]	SNARE protein TLG1/Syntaxin 6	Intracellular trafficking, secretion, and vesicular transport	KOG3202	U	SNAP receptor activity	Intracellular trafficking, secretion, and vesicular transport	PF05739	SNARE	SNARE domain
O89110	Caspase-8 OS=Mus musculus OX=10090 GN=Casp8 PE=1 SV=1	2	1	2	1	480	55.3	5.25	4.49	95.4	100.5	106.3	126	113	106	97.8	107.4	112.1	90.1	97.8	91.7	96.2	86.6	73.2	Casp8	12370	Caspase-8	GO:0031265,GO:0044297,GO:0005737,GO:0005829,GO:0031264,GO:0045121,GO:0005739,GO:0043005,GO:0030690,GO:0005654,GO:0005634,GO:0005886,GO:0032991,GO:0097342,GO:0004197,GO:0097153,GO:0097199,GO:0097200,GO:0035877,GO:0005123,GO:0004175,GO:0042802,GO:0008233,GO:0044877,GO:0097110,GO:0005164,GO:0031625,GO:0097202,GO:0006919,GO:0001525,GO:0006915,GO:0097190,GO:0048738,GO:0097194,GO:0097191,GO:0008625,GO:…	CD95 death-inducing signaling complex|cell body|cytoplasm|cytosol|death-inducing signaling complex|membrane raft|mitochondrion|neuron projection|Noc1p-Noc2p complex|nucleoplasm|nucleus|plasma membrane|protein-containing complex|ripoptosome|cysteine-type endopeptidase activity|cysteine-type endopeptidase activity involved in apoptotic process|cysteine-type endopeptidase activity involved in apopto…	mmu04668,mmu04210,mmu04215,mmu04217,mmu04115,mmu04620,mmu04621,mmu04622,mmu04625,mmu04657,mmu05200,mmu05203,mmu05170,mmu05161,mmu05160,mmu05164,mmu05162,mmu05168,mmu05163,mmu05167,mmu05169,mmu05165,mmu05132,mmu05134,mmu05152,mmu05145,mmu05142,mmu05010,mmu05016,mmu05022,mmu05416,mmu04932,mmu01524	TNF signaling pathway|Apoptosis|Apoptosis - multiple species|Necroptosis|p53 signaling pathway|Toll-like receptor signaling pathway|NOD-like receptor signaling pathway|RIG-I-like receptor signaling pathway|C-type lectin receptor signaling pathway|IL-17 signaling pathway|Pathways in cancer|Viral carcinogenesis|Human immunodeficiency virus 1 infection|Hepatitis B|Hepatitis C|Influenza A|Measles|Her…	KOG3573	[D]	Caspase, apoptotic cysteine protease	Cell cycle control, cell division, chromosome partitioning	KOG3573	O	cysteine-type endopeptidase activity involved in apoptotic process	Posttranslational modification, protein turnover, chaperones	PF00656	Peptidase_C14	Caspase domain
O89112	Glutathione S-transferase LANCL1 OS=Mus musculus OX=10090 GN=Lancl1 PE=1 SV=1	4	2	2	2	399	45.3	7.77	4.61	98	100.5	92.3	118.8	115.7	114	108.7	107.1	115.3	104.7	100.1	105.4	80	75.7	63.7	Lancl1	14768	Glutathione S-transferase LANCL1	GO:0005737,GO:0005886,GO:0043295,GO:0004364,GO:0050750,GO:0017124,GO:0008270,GO:0005975,GO:0043523,GO:1903203	cytoplasm|plasma membrane|glutathione binding|glutathione transferase activity|low-density lipoprotein particle receptor binding|SH3 domain binding|zinc ion binding|carbohydrate metabolic process|regulation of neuron apoptotic process|regulation of oxidative stress-induced neuron death			KOG2787	[V]	Lanthionine synthetase C-like protein 1	Defense mechanisms	KOG2787	S	glutathione binding	Function unknown	PF05147	LANC_like	Lanthionine synthetase C-like protein
P00329	Alcohol dehydrogenase 1 OS=Mus musculus OX=10090 GN=Adh1 PE=1 SV=2	5	2	2	2	375	39.7	8.1	5.31	188.9	167.4	164.6	114.2	104.6	112.1	120.1	112.8	119.9	52.7	52.6	47.6	46.4	48.3	48	Adh1	11522	Alcohol dehydrogenase 1	GO:0005829,GO:0005739,GO:0005654,GO:0005886,GO:0004022,GO:0004024,GO:0035276,GO:0042802,GO:0051287,GO:0004745,GO:0036094,GO:0008270,GO:0046186,GO:0048149,GO:0006068,GO:0006069,GO:0032526,GO:0048545,GO:0033574,GO:0042573,GO:0001523,GO:0042572	cytosol|mitochondrion|nucleoplasm|plasma membrane|alcohol dehydrogenase (NAD+) activity|alcohol dehydrogenase activity, zinc-dependent|ethanol binding|identical protein binding|NAD binding|retinol dehydrogenase activity|small molecule binding|zinc ion binding|acetaldehyde biosynthetic process|behavioral response to ethanol|ethanol catabolic process|ethanol oxidation|response to retinoic acid|resp…	mmu00010,mmu00620,mmu00071,mmu00350,mmu00830,mmu00980,mmu00982,mmu05204	Glycolysis / Gluconeogenesis|Pyruvate metabolism|Fatty acid degradation|Tyrosine metabolism|Retinol metabolism|Metabolism of xenobiotics by cytochrome P450|Drug metabolism - cytochrome P450|Chemical carcinogenesis	KOG0022	[Q]	Alcohol dehydrogenase, class III	Secondary metabolites biosynthesis, transport and catabolism	KOG0022	C	alcohol dehydrogenase (NAD) activity	Energy production and conversion	PF00107	ADH_zinc_N	Zinc-binding dehydrogenase
P00405	Cytochrome c oxidase subunit 2 OS=Mus musculus OX=10090 GN=Mtco2 PE=1 SV=1	4	1	2	1	227	26	4.73	4.99	248.1	241	240.2	77.4	76.7	85	125.4	113	109.7	29.7	33.2	32.1	35.6	26.8	26.1	Mtco2	17709	Cytochrome c oxidase subunit 2	GO:0016021,GO:0005743,GO:0005739,GO:0045277,GO:0005507,GO:0004129,GO:0042773,GO:0007595,GO:2001171,GO:0010729,GO:0010940,GO:0009409	integral component of membrane|mitochondrial inner membrane|mitochondrion|respiratory chain complex IV|copper ion binding|cytochrome-c oxidase activity|ATP synthesis coupled electron transport|lactation|positive regulation of ATP biosynthetic process|positive regulation of hydrogen peroxide biosynthetic process|positive regulation of necrotic cell death|response to cold	mmu00190,mmu04260,mmu04714,mmu05010,mmu05012,mmu05014,mmu05016,mmu05020,mmu05022,mmu04932	Oxidative phosphorylation|Cardiac muscle contraction|Thermogenesis|Alzheimer disease|Parkinson disease|Amyotrophic lateral sclerosis|Huntington disease|Prion disease|Pathways of neurodegeneration - multiple diseases|Non-alcoholic fatty liver disease	KOG4767	[C]	Cytochrome c oxidase, subunit II, and related proteins	Energy production and conversion	KOG4767	C	oxidoreductase activity, acting on a heme group of donors, oxygen as acceptor	Energy production and conversion	PF00116	COX2	Cytochrome C oxidase subunit II, periplasmic domain
P00688	Pancreatic alpha-amylase OS=Mus musculus OX=10090 GN=Amy2 PE=1 SV=2	4	2	7	2	508	57.3	7.28	21.38	117	117	113.6	101.3	101.9	100.4	91.8	88.3	88.7	80.2	82.9	80.6	115.5	113.1	107.8	Amy2	109959	Pancreatic alpha-amylase	GO:0005615,GO:0004556,GO:0103025,GO:0016160,GO:0005509,GO:0031404,GO:0016052	extracellular space|alpha-amylase activity|alpha-amylase activity (releasing maltohexaose)|amylase activity|calcium ion binding|chloride ion binding|carbohydrate catabolic process	mmu00500,mmu04970,mmu04972,mmu04973	Starch and sucrose metabolism|Salivary secretion|Pancreatic secretion|Carbohydrate digestion and absorption	KOG2212	[G]	Alpha-amylase	Carbohydrate transport and metabolism	KOG2212	G	alpha-amylase	Carbohydrate transport and metabolism	PF00128	Alpha-amylase	Alpha amylase, catalytic domain
P00920	Carbonic anhydrase 2 OS=Mus musculus OX=10090 GN=Ca2 PE=1 SV=4	3	1	1	1	260	29	7.01	2.63	150.9	166.1	161	124.7	113.5	112.1	107.1	92.5	104.1	68.9	65.3	69.6	63.4	49.7	51.1	Ca2	12349	Carbonic anhydrase 2	GO:0045177,GO:0030424,GO:0016323,GO:0005737,GO:0005829,GO:0005615,GO:0005902,GO:0043209,GO:0005886,GO:0004064,GO:0004089,GO:0016836,GO:0008270,GO:0038166,GO:0015670,GO:0071498,GO:0001822,GO:0002009,GO:0042475,GO:0006730,GO:0045780,GO:0032849,GO:2001150,GO:0045672,GO:0032230,GO:0044070,GO:2001225,GO:0051453,GO:0006885,GO:0043627,GO:0009268,GO:0048545,GO:0010043,GO:0046903	apical part of cell|axon|basolateral plasma membrane|cytoplasm|cytosol|extracellular space|microvillus|myelin sheath|plasma membrane|arylesterase activity|carbonate dehydratase activity|hydro-lyase activity|zinc ion binding|angiotensin-activated signaling pathway|carbon dioxide transport|cellular response to fluid shear stress|kidney development|morphogenesis of an epithelium|odontogenesis of den…	mmu00910,mmu04971,mmu04972,mmu04976,mmu04964,mmu04966	Nitrogen metabolism|Gastric acid secretion|Pancreatic secretion|Bile secretion|Proximal tubule bicarbonate reclamation|Collecting duct acid secretion	KOG0382	[R]	Carbonic anhydrase	General function prediction only	KOG0382	P	carbonate dehydratase activity	Inorganic ion transport and metabolism	PF00194	Carb_anhydrase	Eukaryotic-type carbonic anhydrase
P01027	Complement C3 OS=Mus musculus OX=10090 GN=C3 PE=1 SV=3	2	4	12	4	1663	186.4	6.73	35.25	35	33.9	34.5	31.1	32.1	31.1	36.2	45.1	53.9	318.4	289.1	304.1	87.6	87.1	80.8	C3	12266	Complement C3	GO:0009986,GO:0005576,GO:0005615,GO:0032991,GO:0031715,GO:0004866,GO:0008289,GO:0097242,GO:0007596,GO:1905114,GO:0006956,GO:0006957,GO:0006958,GO:0097278,GO:0150062,GO:0006631,GO:0006954,GO:0016322,GO:0035846,GO:0001970,GO:0045766,GO:2000427,GO:0048639,GO:0070374,GO:0045745,GO:0010828,GO:0010884,GO:0050766,GO:0060100,GO:0001934,GO:0048260,GO:0001798,GO:0010575,GO:0010866,GO:0009617,GO:0150064	cell surface|extracellular region|extracellular space|protein-containing complex|C5L2 anaphylatoxin chemotactic receptor binding|endopeptidase inhibitor activity|lipid binding|amyloid-beta clearance|blood coagulation|cell surface receptor signaling pathway involved in cell-cell signaling|complement activation|complement activation, alternative pathway|complement activation, classical pathway|comp…	mmu04080,mmu04145,mmu04610,mmu04613,mmu05203,mmu05171,mmu05168,mmu05167,mmu05133,mmu05134,mmu05150,mmu05152,mmu05140,mmu05142,mmu05322	Neuroactive ligand-receptor interaction|Phagosome|Complement and coagulation cascades|Neutrophil extracellular trap formation|Viral carcinogenesis|Coronavirus disease - COVID-19|Herpes simplex virus 1 infection|Kaposi sarcoma-associated herpesvirus infection|Pertussis|Legionellosis|Staphylococcus aureus infection|Tuberculosis|Leishmaniasis|Chagas disease|Systemic lupus erythematosus	KOG1366	[O]	Alpha-macroglobulin	Posttranslational modification, protein turnover, chaperones	KOG1366	J	endopeptidase inhibitor activity	Translation, ribosomal structure and biogenesis	PF00207	A2M	Alpha-2-macroglobulin family
P01029	Complement C4-B OS=Mus musculus OX=10090 GN=C4b PE=1 SV=3	3	6	9	6	1738	192.8	7.53	28.46	64.2	89	65	62.4	60.4	61.5	67.4	71.7	76.2	185.7	183.8	190.8	105.6	107.6	108.7	C4b	12268	Complement C4-B	GO:0030424,GO:0030425,GO:0005576,GO:0005615,GO:0043025,GO:0044216,GO:0045202,GO:0030246,GO:0001848,GO:0001849,GO:0004866,GO:0006956,GO:0006958,GO:0016064,GO:0006954,GO:0045087	axon|dendrite|extracellular region|extracellular space|neuronal cell body|other organism cell|synapse|carbohydrate binding|complement binding|complement component C1q complex binding|endopeptidase inhibitor activity|complement activation|complement activation, classical pathway|immunoglobulin mediated immune response|inflammatory response|innate immune response	mmu04610,mmu05171,mmu05133,mmu05150,mmu05322	Complement and coagulation cascades|Coronavirus disease - COVID-19|Pertussis|Staphylococcus aureus infection|Systemic lupus erythematosus	KOG1366	[O]	Alpha-macroglobulin	Posttranslational modification, protein turnover, chaperones	KOG1366	J	endopeptidase inhibitor activity	Translation, ribosomal structure and biogenesis	PF00207	A2M	Alpha-2-macroglobulin family
P01592	Immunoglobulin J chain OS=Mus musculus OX=10090 GN=Jchain PE=1 SV=4	16	2	2	2	159	18	4.89	6.79	106.3	111.6	123.8	99.2	101	94.2	64.7	73.9	74.6	116	126.2	124.2	89.3	97.1	97.8	Jchain	16069	Immunoglobulin J chain	GO:0071750,GO:0005615,GO:0071748,GO:0071756,GO:0071752,GO:0071751,GO:0003823,GO:0019862,GO:0034987,GO:0042834,GO:0031210,GO:0042803,GO:0030674,GO:0003697,GO:0002250,GO:0019731,GO:0003094,GO:0006959,GO:0045087,GO:0060267,GO:0065003	dimeric IgA immunoglobulin complex|extracellular space|monomeric IgA immunoglobulin complex|pentameric IgM immunoglobulin complex|secretory dimeric IgA immunoglobulin complex|secretory IgA immunoglobulin complex|antigen binding|IgA binding|immunoglobulin receptor binding|peptidoglycan binding|phosphatidylcholine binding|protein homodimerization activity|protein-macromolecule adaptor activity|sing…							ENOG502RZF4	S	IgA binding	Function unknown	PF15097	Ig_J_chain	Immunoglobulin J chain
P01631	Ig kappa chain V-II region 26-10 OS=Mus musculus OX=10090 PE=1 SV=1	12	1	6	1	113	12.3	8.88	23.02	43.5	43.3	45.9	43.2	43.9	43.8	51.7	60.4	66.3	253.4	237.8	249.1	106.8	102.2	108.9
P01635	Ig kappa chain V-V region K2 (Fragment) OS=Mus musculus OX=10090 PE=1 SV=1	9	1	3	1	115	12.6	8.31	7.7	157.8	150.3	171.7	103.9	106.2	101.2	79.2	74.7	81.7	93	98.8	98.6	64.3	64.5	54.3
P01646	Ig kappa chain V-V region HP 123E6 OS=Mus musculus OX=10090 PE=1 SV=1	19	1	2	1	108	12	7.97	3.77	96.3	92.9	101.4	132.5	155.1	150.2	154.7	137.7	136.9	80.9	71.9	67.9	50.2	40.5	30.8		22362	Ig kappa chain V-V region HP 123E6	GO:0005615,GO:0019814,GO:0002250,GO:0006955,GO:0002377	extracellular space|immunoglobulin complex|adaptive immune response|immune response|immunoglobulin production											PF07686	V-set	Immunoglobulin V-set domain
P01657	Ig kappa chain V-III region PC 2413 OS=Mus musculus OX=10090 PE=1 SV=1	8	1	1	1	111	11.9	5.33	2.41	91.6	100.7	105.1	112.3	107.9	101.1	94.1	93.2	89.9	116.9	117.4	117.5	82.5	86.6	83.2		22363	Ig kappa chain V-III region PC 2413	GO:0005615,GO:0019814,GO:0002250,GO:0006955,GO:0002377	extracellular space|immunoglobulin complex|adaptive immune response|immune response|immunoglobulin production											PF07686	V-set	Immunoglobulin V-set domain
P01758	Ig heavy chain V region 108A OS=Mus musculus OX=10090 GN=Igh-VJ558 PE=4 SV=1	17	1	1	1	117	13	7.97	2.32
P01800	Ig heavy chain V-III region T957 OS=Mus musculus OX=10090 PE=1 SV=2	14	1	1	1	113	12.7	6.52	4.09	108.6	94	104.3	98.2	101.3	89	93	96.7	95.2	109.5	105.3	95.7	103	116	90.4
P01807	Ig heavy chain V region X44 OS=Mus musculus OX=10090 PE=1 SV=1	13	1	1	1	119	13.2	7.94	3.71	99.1	87.8	97.2	120	134.7	133.7	88.4	91.1	93.5	90.5	105.4	101	82.5	82.7	92.3
P01831	Thy-1 membrane glycoprotein OS=Mus musculus OX=10090 GN=Thy1 PE=1 SV=1	9	1	1	1	162	18.1	8.97	3.13	127.5	135.4	134.2	122.5	115.3	116.9	102	90.5	105.4	76.2	71.9	65.5	72.8	87.3	76.8	Thy1	21838	Thy-1 membrane glycoprotein	GO:0031362,GO:0046658,GO:0016324,GO:0030673,GO:0009986,GO:0005829,GO:0030425,GO:0032590,GO:0005783,GO:0009897,GO:0030426,GO:0045121,GO:0043209,GO:0032809,GO:0005886,GO:0019899,GO:0034235,GO:0005096,GO:0005178,GO:0019901,GO:0001525,GO:0098609,GO:0007267,GO:0007010,GO:0048041,GO:0007229,GO:0050771,GO:0030336,GO:0070571,GO:0006469,GO:0061099,GO:0050860,GO:0002693,GO:0051894,GO:0043547,GO:0034116,GO:…	anchored component of external side of plasma membrane|anchored component of plasma membrane|apical plasma membrane|axolemma|cell surface|cytosol|dendrite|dendrite membrane|endoplasmic reticulum|external side of plasma membrane|growth cone|membrane raft|myelin sheath|neuronal cell body membrane|plasma membrane|enzyme binding|GPI anchor binding|GTPase activator activity|integrin binding|protein ki…	mmu04670	Leukocyte transendothelial migration					ENOG502S18P	S	GPI anchor binding	Function unknown	PF00047	ig	Immunoglobulin domain
P01837	Immunoglobulin kappa constant OS=Mus musculus OX=10090 GN=Igkc PE=1 SV=2	21	2	2	2	107	11.9	5.9	6.25	125.3	128.5	135.9	78.8	75.7	76.8	65.2	57.5	67.4	115.3	114	121.1	110.5	103.5	124.3	Igkc	16136	Immunoglobulin kappa constant	GO:0009897,GO:0042571,GO:0005886,GO:0003823,GO:0034987,GO:0030183,GO:0050853,GO:0006958,GO:0042742,GO:0045087,GO:0006911,GO:0006910,GO:0050871	external side of plasma membrane|immunoglobulin complex, circulating|plasma membrane|antigen binding|immunoglobulin receptor binding|B cell differentiation|B cell receptor signaling pathway|complement activation, classical pathway|defense response to bacterium|innate immune response|phagocytosis, engulfment|phagocytosis, recognition|positive regulation of B cell activation	mmu05340	Primary immunodeficiency									PF07654	C1-set	Immunoglobulin C1-set domain
P01872	Immunoglobulin heavy constant mu OS=Mus musculus OX=10090 GN=Ighm PE=1 SV=2	13	7	12	7	454	49.9	7.01	34.65	70.2	66.9	67.2	57.8	56.6	56	64.6	65.5	73.1	167.5	168.3	173	138.1	141.2	133.9	Ighm	14999	Immunoglobulin heavy constant mu	GO:0019815,GO:0009986,GO:0005829,GO:0009897,GO:0005615,GO:0042571,GO:0016021,GO:0016020,GO:0048471,GO:0005886,GO:0003823,GO:0042802,GO:0034987,GO:0004888,GO:0000187,GO:0019882,GO:0002344,GO:0050853,GO:0006958,GO:0042742,GO:0050829,GO:0045022,GO:0002455,GO:0016064,GO:0045087,GO:0006911,GO:0006910,GO:0050871,GO:0030890,GO:0045807,GO:0050778,GO:0043410,GO:0050731,GO:0022604,GO:0002637	B cell receptor complex|cell surface|cytosol|external side of plasma membrane|extracellular space|immunoglobulin complex, circulating|integral component of membrane|membrane|perinuclear region of cytoplasm|plasma membrane|antigen binding|identical protein binding|immunoglobulin receptor binding|transmembrane signaling receptor activity|activation of MAPK activity|antigen processing and presentati…	mmu04514,mmu04145,mmu04640,mmu04612,mmu04658,mmu04659,mmu04672,mmu05166,mmu05164,mmu05168,mmu05169,mmu05150,mmu05152,mmu05145,mmu05140,mmu05310,mmu05322,mmu05323,mmu05320,mmu05321,mmu05330,mmu05332,mmu05416,mmu04940	Cell adhesion molecules|Phagosome|Hematopoietic cell lineage|Antigen processing and presentation|Th1 and Th2 cell differentiation|Th17 cell differentiation|Intestinal immune network for IgA production|Human T-cell leukemia virus 1 infection|Influenza A|Herpes simplex virus 1 infection|Epstein-Barr virus infection|Staphylococcus aureus infection|Tuberculosis|Toxoplasmosis|Leishmaniasis|Asthma|Syst…									PF07654	C1-set	Immunoglobulin C1-set domain
P01878	Ig alpha chain C region OS=Mus musculus OX=10090 PE=1 SV=1	11	3	12	3	344	36.9	5.06	39.71	190.7	198.3	212.6	115.1	116.1	112.4	92.8	90.6	86.4	58.5	57.9	56.1	37.9	37.6	36.9
P01899	H-2 class I histocompatibility antigen, D-B alpha chain OS=Mus musculus OX=10090 GN=H2-D1 PE=1 SV=2	19	6	20	2	362	40.8	6.73	66.39	82.7	82.1	86.2	101.9	105.7	101.3	178.1	172.8	176.8	68.8	73.1	69	69.2	68.7	63.5	H2-D1	14964	H-2 class I histocompatibility antigen, D-B alpha chain	GO:0009986,GO:0005783,GO:0070971,GO:0009897,GO:0005615,GO:0005794,GO:0005797,GO:0071556,GO:0042824,GO:0042612,GO:0030670,GO:0005886,GO:0030881,GO:0042610,GO:0042605,GO:0042277,GO:0044877,GO:0005102,GO:0042608,GO:0046977,GO:0062061,GO:0002485,GO:0002476,GO:0006955,GO:0010977,GO:0001916	cell surface|endoplasmic reticulum|endoplasmic reticulum exit site|external side of plasma membrane|extracellular space|Golgi apparatus|Golgi medial cisterna|integral component of lumenal side of endoplasmic reticulum membrane|MHC class I peptide loading complex|MHC class I protein complex|phagocytic vesicle membrane|plasma membrane|beta-2-microglobulin binding|CD8 receptor binding|peptide antige…	mmu04514,mmu04144,mmu04145,mmu04218,mmu04650,mmu04612,mmu05203,mmu05166,mmu05170,mmu05168,mmu05163,mmu05167,mmu05169,mmu05165,mmu05320,mmu05330,mmu05332,mmu05416,mmu04940	Cell adhesion molecules|Endocytosis|Phagosome|Cellular senescence|Natural killer cell mediated cytotoxicity|Antigen processing and presentation|Viral carcinogenesis|Human T-cell leukemia virus 1 infection|Human immunodeficiency virus 1 infection|Herpes simplex virus 1 infection|Human cytomegalovirus infection|Kaposi sarcoma-associated herpesvirus infection|Epstein-Barr virus infection|Human papil…					ENOG502RQEK	S	antigen processing and presentation of peptide antigen via MHC class I	Function unknown	PF00129	MHC_I	Class I Histocompatibility antigen, domains alpha 1 and 2
P01901	H-2 class I histocompatibility antigen, K-B alpha chain OS=Mus musculus OX=10090 GN=H2-K1 PE=1 SV=1	14	5	20	1	369	41.3	6.39	58.31	47.7	51.6	48.4	67.4	70.6	71.2	89.7	86.4	83.7	114.6	116.9	112.8	179.4	170.5	189	H2-K1	14972	H-2 class I histocompatibility antigen, K-B alpha chain	GO:0009986,GO:0005783,GO:0070971,GO:0009897,GO:0005615,GO:0005794,GO:0005797,GO:0071556,GO:0042824,GO:0042612,GO:0030670,GO:0005886,GO:0030881,GO:0042610,GO:0042605,GO:0042277,GO:0044877,GO:0005102,GO:0042608,GO:0046977,GO:0062061,GO:0002485,GO:0002476,GO:0042590,GO:0042742,GO:0006955,GO:0048839,GO:0010977,GO:0001916	cell surface|endoplasmic reticulum|endoplasmic reticulum exit site|external side of plasma membrane|extracellular space|Golgi apparatus|Golgi medial cisterna|integral component of lumenal side of endoplasmic reticulum membrane|MHC class I peptide loading complex|MHC class I protein complex|phagocytic vesicle membrane|plasma membrane|beta-2-microglobulin binding|CD8 receptor binding|peptide antige…	mmu04514,mmu04144,mmu04145,mmu04218,mmu04650,mmu04612,mmu05203,mmu05166,mmu05170,mmu05168,mmu05163,mmu05167,mmu05169,mmu05165,mmu05320,mmu05330,mmu05332,mmu05416,mmu04940	Cell adhesion molecules|Endocytosis|Phagosome|Cellular senescence|Natural killer cell mediated cytotoxicity|Antigen processing and presentation|Viral carcinogenesis|Human T-cell leukemia virus 1 infection|Human immunodeficiency virus 1 infection|Herpes simplex virus 1 infection|Human cytomegalovirus infection|Kaposi sarcoma-associated herpesvirus infection|Epstein-Barr virus infection|Human papil…					ENOG502RQEK	S	antigen processing and presentation of peptide antigen via MHC class I	Function unknown	PF00129	MHC_I	Class I Histocompatibility antigen, domains alpha 1 and 2
P01902	H-2 class I histocompatibility antigen, K-D alpha chain OS=Mus musculus OX=10090 GN=H2-K1 PE=1 SV=1	11	4	10	3	368	41.5	6.62	37.59	37.8	38.7	39.5	66.8	68.3	71.2	107.2	107.6	109.2	70.3	73.6	70.2	214.7	214.3	210.5	H2-K1	14972	H-2 class I histocompatibility antigen, K-D alpha chain	GO:0009986,GO:0005783,GO:0070971,GO:0009897,GO:0005615,GO:0005794,GO:0005797,GO:0071556,GO:0042824,GO:0042612,GO:0030670,GO:0005886,GO:0030881,GO:0042610,GO:0042288,GO:0042605,GO:0042277,GO:0044877,GO:0005102,GO:0042608,GO:0046977,GO:0062061,GO:0002485,GO:0002476,GO:0042590,GO:0042742,GO:0048839,GO:0010977,GO:0001916	cell surface|endoplasmic reticulum|endoplasmic reticulum exit site|external side of plasma membrane|extracellular space|Golgi apparatus|Golgi medial cisterna|integral component of lumenal side of endoplasmic reticulum membrane|MHC class I peptide loading complex|MHC class I protein complex|phagocytic vesicle membrane|plasma membrane|beta-2-microglobulin binding|CD8 receptor binding|MHC class I pr…	mmu04514,mmu04144,mmu04145,mmu04218,mmu04650,mmu04612,mmu05203,mmu05166,mmu05170,mmu05168,mmu05163,mmu05167,mmu05169,mmu05165,mmu05320,mmu05330,mmu05332,mmu05416,mmu04940	Cell adhesion molecules|Endocytosis|Phagosome|Cellular senescence|Natural killer cell mediated cytotoxicity|Antigen processing and presentation|Viral carcinogenesis|Human T-cell leukemia virus 1 infection|Human immunodeficiency virus 1 infection|Herpes simplex virus 1 infection|Human cytomegalovirus infection|Kaposi sarcoma-associated herpesvirus infection|Epstein-Barr virus infection|Human papil…									PF00129	MHC_I	Class I Histocompatibility antigen, domains alpha 1 and 2
P01921	H-2 class II histocompatibility antigen, A-D beta chain OS=Mus musculus OX=10090 GN=H2-Ab1 PE=1 SV=1	11	3	6	3	265	29.9	7.83	21.62	54.1	54.9	54.5	74.2	79.3	75.8	130.3	127.8	127.7	69.6	71.5	72.6	165.6	162.4	179.8	H2-Ab1	14961	H-2 class II histocompatibility antigen, A-D beta chain	GO:0009986,GO:0005769,GO:0009897,GO:0005794,GO:0016021,GO:0042613,GO:0005771,GO:0005886,GO:0042605,GO:0044877,GO:0019882,GO:0019886,GO:0048002,GO:0002455,GO:0006955,GO:0002381,GO:0042130	cell surface|early endosome|external side of plasma membrane|Golgi apparatus|integral component of membrane|MHC class II protein complex|multivesicular body|plasma membrane|peptide antigen binding|protein-containing complex binding|antigen processing and presentation|antigen processing and presentation of exogenous peptide antigen via MHC class II|antigen processing and presentation of peptide an…	mmu04514,mmu04145,mmu04640,mmu04612,mmu04658,mmu04659,mmu04672,mmu05166,mmu05164,mmu05168,mmu05169,mmu05150,mmu05152,mmu05145,mmu05140,mmu05310,mmu05322,mmu05323,mmu05320,mmu05321,mmu05330,mmu05332,mmu05416,mmu04940	Cell adhesion molecules|Phagosome|Hematopoietic cell lineage|Antigen processing and presentation|Th1 and Th2 cell differentiation|Th17 cell differentiation|Intestinal immune network for IgA production|Human T-cell leukemia virus 1 infection|Influenza A|Herpes simplex virus 1 infection|Epstein-Barr virus infection|Staphylococcus aureus infection|Tuberculosis|Toxoplasmosis|Leishmaniasis|Asthma|Syst…									PF00969	MHC_II_beta	Class II histocompatibility antigen, beta domain
P01942	Hemoglobin subunit alpha OS=Mus musculus OX=10090 GN=Hba PE=1 SV=2	31	4	15	4	142	15.1	8.22	50.63	52.5	55	58	49.6	48.8	48.2	42	42.9	44.2	96	104.6	102.7	250.1	254.9	250.6	Hba	110257	Hemoglobin subunit alpha	GO:0022627,GO:0005615,GO:0031838,GO:0005833,GO:0043209,GO:0020037,GO:0005506,GO:0043177,GO:0019825,GO:0005344,GO:0044877,GO:0098869,GO:0048821,GO:0042744,GO:0001701,GO:0009617,GO:0035634	cytosolic small ribosomal subunit|extracellular space|haptoglobin-hemoglobin complex|hemoglobin complex|myelin sheath|heme binding|iron ion binding|organic acid binding|oxygen binding|oxygen carrier activity|protein-containing complex binding|cellular oxidant detoxification|erythrocyte development|hydrogen peroxide catabolic process|in utero embryonic development|response to bacterium|response to…	mmu05144,mmu05143	Malaria|African trypanosomiasis	KOG3378	[C]	Globins and related hemoproteins	Energy production and conversion	KOG3378	C	Belongs to the globin family	Energy production and conversion	PF00042	Globin	Globin
P02088	Hemoglobin subunit beta-1 OS=Mus musculus OX=10090 GN=Hbb-b1 PE=1 SV=2	69	9	36	4	147	15.8	7.65	139.15	45.1	50.5	45.6	75.1	74.5	75	50.7	55.9	60.5	182.5	188.3	185.3	140.5	141.2	129.3	Hbb-b1	100503605	Hemoglobin subunit beta-1	GO:0031838,GO:0005833,GO:0043209,GO:0020037,GO:0031721,GO:0046872,GO:0043177,GO:0019825,GO:0005344,GO:0098869,GO:0048821,GO:0030097,GO:0042744,GO:0015671,GO:0010999	haptoglobin-hemoglobin complex|hemoglobin complex|myelin sheath|heme binding|hemoglobin alpha binding|metal ion binding|organic acid binding|oxygen binding|oxygen carrier activity|cellular oxidant detoxification|erythrocyte development|hemopoiesis|hydrogen peroxide catabolic process|oxygen transport|regulation of eIF2 alpha phosphorylation by heme	mmu05144,mmu05143	Malaria|African trypanosomiasis	KOG3378	[C]	Globins and related hemoproteins	Energy production and conversion	KOG3378	C	oxygen carrier activity	Energy production and conversion	PF00042	Globin	Globin
P02089	Hemoglobin subunit beta-2 OS=Mus musculus OX=10090 GN=Hbb-b2 PE=1 SV=2	46	7	27	2	147	15.9	8.05	97.98	48.8	50.2	53.6	60.9	63.8	63.9	62.5	62.2	63.4	87.7	92.2	92.9	236.4	230.6	230.8	Hbb-b2	100503605	Hemoglobin subunit beta-2	GO:0031838,GO:0005833,GO:0020037,GO:0031721,GO:0046872,GO:0043177,GO:0019825,GO:0005344,GO:0098869,GO:0048821,GO:0042744,GO:0045639,GO:0045646	haptoglobin-hemoglobin complex|hemoglobin complex|heme binding|hemoglobin alpha binding|metal ion binding|organic acid binding|oxygen binding|oxygen carrier activity|cellular oxidant detoxification|erythrocyte development|hydrogen peroxide catabolic process|positive regulation of myeloid cell differentiation|regulation of erythrocyte differentiation	mmu05144,mmu05143	Malaria|African trypanosomiasis	KOG3378	[C]	Globins and related hemoproteins	Energy production and conversion					PF00042	Globin	Globin
P02104	Hemoglobin subunit epsilon-Y2 OS=Mus musculus OX=10090 GN=Hbb-y PE=1 SV=2	18	3	9	2	147	16.1	8.18	32.49	29.3	29.5	30.3	48.3	49.3	47.8	79.7	83.1	92.8	206.8	218.3	214.7	127.1	129.7	113.3	Hbb-y	15135	Hemoglobin subunit epsilon-Y2	GO:0031838,GO:0005833,GO:0020037,GO:0031721,GO:0046872,GO:0043177,GO:0019825,GO:0005344,GO:0044877,GO:0098869,GO:0042744,GO:0000122	haptoglobin-hemoglobin complex|hemoglobin complex|heme binding|hemoglobin alpha binding|metal ion binding|organic acid binding|oxygen binding|oxygen carrier activity|protein-containing complex binding|cellular oxidant detoxification|hydrogen peroxide catabolic process|negative regulation of transcription by RNA polymerase II			KOG3378	[C]	Globins and related hemoproteins	Energy production and conversion	KOG3378	C	Belongs to the globin family	Energy production and conversion	PF00042	Globin	Globin
P02468	Laminin subunit gamma-1 OS=Mus musculus OX=10090 GN=Lamc1 PE=1 SV=2	5	7	7	7	1607	177.2	5.21	17.6	121.8	123	129.5	145.9	138.9	147.1	84	82.7	83.2	74.2	80.2	71.3	73.8	69.7	74.6	Lamc1	226519	Laminin subunit gamma-1	GO:0005604,GO:0062023,GO:0031012,GO:0005576,GO:0005606,GO:0043259,GO:0031594,GO:0043083,GO:0005201,GO:0043208,GO:0009887,GO:0007155,GO:0016477,GO:0022617,GO:0031581,GO:0031175,GO:0065003,GO:0034446,GO:0009888	basement membrane|collagen-containing extracellular matrix|extracellular matrix|extracellular region|laminin-1 complex|laminin-10 complex|neuromuscular junction|synaptic cleft|extracellular matrix structural constituent|glycosphingolipid binding|animal organ morphogenesis|cell adhesion|cell migration|extracellular matrix disassembly|hemidesmosome assembly|neuron projection development|protein-con…	mmu04151,mmu04512,mmu04510,mmu05200,mmu05222,mmu05165,mmu05146,mmu05145,mmu05020	PI3K-Akt signaling pathway|ECM-receptor interaction|Focal adhesion|Pathways in cancer|Small cell lung cancer|Human papillomavirus infection|Amoebiasis|Toxoplasmosis|Prion disease	KOG1836	[W]	Extracellular matrix glycoprotein Laminin subunits alpha and gamma	Extracellular structures	KOG1836	O	biological adhesion	Posttranslational modification, protein turnover, chaperones	PF00052	Laminin_B	Laminin B (Domain IV)
P02469	Laminin subunit beta-1 OS=Mus musculus OX=10090 GN=Lamb1 PE=1 SV=3	2	4	4	4	1786	197	4.94	10.53	150.9	156.1	140	129.7	130.2	128.3	99.2	92.7	96	61.3	64.6	61.2	61	60.5	68.3	Lamb1	16777	Laminin subunit beta-1	GO:0005604,GO:0062023,GO:0031012,GO:0005576,GO:0005615,GO:0043256,GO:0005606,GO:0043259,GO:0005607,GO:0043257,GO:0005634,GO:0048471,GO:0019899,GO:0005201,GO:0043208,GO:0005178,GO:0009887,GO:0070831,GO:0016477,GO:0007566,GO:0007611,GO:0007162,GO:0031175,GO:0021812,GO:0042476,GO:0030335,GO:0034446,GO:0009888	basement membrane|collagen-containing extracellular matrix|extracellular matrix|extracellular region|extracellular space|laminin complex|laminin-1 complex|laminin-10 complex|laminin-2 complex|laminin-8 complex|nucleus|perinuclear region of cytoplasm|enzyme binding|extracellular matrix structural constituent|glycosphingolipid binding|integrin binding|animal organ morphogenesis|basement membrane as…	mmu04151,mmu04512,mmu04510,mmu05200,mmu05222,mmu05165,mmu05146,mmu05145	PI3K-Akt signaling pathway|ECM-receptor interaction|Focal adhesion|Pathways in cancer|Small cell lung cancer|Human papillomavirus infection|Amoebiasis|Toxoplasmosis	KOG0994	[W]	Extracellular matrix glycoprotein Laminin subunit beta	Extracellular structures	KOG0994	S	metanephric glomerular basement membrane development	Function unknown	PF00053	Laminin_EGF	Laminin EGF domain
P02535	Keratin, type I cytoskeletal 10 OS=Mus musculus OX=10090 GN=Krt10 PE=1 SV=3	11	7	36	4	570	57.7	5.11	129.01	33.1	32.4	33.3	48.9	52.4	53.6	214.6	215	209.8	119.1	118.2	115	84.8	87	82.8	Krt10	16661	Keratin, type I cytoskeletal 10	GO:0009986,GO:0045095,GO:0008092,GO:0046982,GO:0005198,GO:0071277,GO:0008544,GO:0030855,GO:0045109,GO:0003334,GO:0045684,GO:0051290	cell surface|keratin filament|cytoskeletal protein binding|protein heterodimerization activity|structural molecule activity|cellular response to calcium ion|epidermis development|epithelial cell differentiation|intermediate filament organization|keratinocyte development|positive regulation of epidermis development|protein heterotetramerization	mmu04915,mmu05150	Estrogen signaling pathway|Staphylococcus aureus infection					ENOG502QTM6	S	structural molecule activity	Function unknown	PF00038	Filament	Intermediate filament protein
P03991	H-2 class I histocompatibility antigen, K-W28 alpha chain OS=Mus musculus OX=10090 GN=H2-K1 PE=1 SV=2	14	5	17	1	368	41.1	7.11	48.54	78.5	91.1	70.4	93.8	110	105.5	145.2	142.2	137.9	91.6	70.3	72.8	90.4	121.9	78.3	H2-K1	14972	H-2 class I histocompatibility antigen, K-W28 alpha chain	GO:0009986,GO:0005783,GO:0070971,GO:0009897,GO:0005615,GO:0005794,GO:0005797,GO:0071556,GO:0042824,GO:0042612,GO:0030670,GO:0005886,GO:0030881,GO:0042610,GO:0042605,GO:0042277,GO:0044877,GO:0005102,GO:0042608,GO:0046977,GO:0062061,GO:0002485,GO:0002476,GO:0042590,GO:0042742,GO:0006955,GO:0048839,GO:0010977,GO:0001916	cell surface|endoplasmic reticulum|endoplasmic reticulum exit site|external side of plasma membrane|extracellular space|Golgi apparatus|Golgi medial cisterna|integral component of lumenal side of endoplasmic reticulum membrane|MHC class I peptide loading complex|MHC class I protein complex|phagocytic vesicle membrane|plasma membrane|beta-2-microglobulin binding|CD8 receptor binding|peptide antige…	mmu04514,mmu04144,mmu04145,mmu04218,mmu04650,mmu04612,mmu05203,mmu05166,mmu05170,mmu05168,mmu05163,mmu05167,mmu05169,mmu05165,mmu05320,mmu05330,mmu05332,mmu05416,mmu04940	Cell adhesion molecules|Endocytosis|Phagosome|Cellular senescence|Natural killer cell mediated cytotoxicity|Antigen processing and presentation|Viral carcinogenesis|Human T-cell leukemia virus 1 infection|Human immunodeficiency virus 1 infection|Herpes simplex virus 1 infection|Human cytomegalovirus infection|Kaposi sarcoma-associated herpesvirus infection|Epstein-Barr virus infection|Human papil…									PF00129	MHC_I	Class I Histocompatibility antigen, domains alpha 1 and 2
P04104	Keratin, type II cytoskeletal 1 OS=Mus musculus OX=10090 GN=Krt1 PE=1 SV=4	5	4	18	2	637	65.6	8.15	68.86	52.4	57.5	61.2	88.2	89.6	95.8	253.7	252.1	229.5	70.7	66.9	65.2	39.1	36.5	41.7	Krt1	16678	Keratin, type II cytoskeletal 1	GO:0062023,GO:0001533,GO:0045095,GO:0016020,GO:0030246,GO:0046982,GO:0030280,GO:0001867,GO:0061436,GO:0050728,GO:0018149,GO:0051290	collagen-containing extracellular matrix|cornified envelope|keratin filament|membrane|carbohydrate binding|protein heterodimerization activity|structural constituent of skin epidermis|complement activation, lectin pathway|establishment of skin barrier|negative regulation of inflammatory response|peptide cross-linking|protein heterotetramerization							ENOG502QQIF	S	structural molecule activity	Function unknown	PF00038	Filament	Intermediate filament protein
P04117	Fatty acid-binding protein, adipocyte OS=Mus musculus OX=10090 GN=Fabp4 PE=1 SV=3	11	2	4	2	132	14.6	8.4	13.37	85.1	105.1	88.9	99.5	95.2	96.6	156.2	152.3	158.2	92.3	95.5	100.1	60.5	58	56.5	Fabp4	11770	Fatty acid-binding protein, adipocyte	GO:0005737,GO:0005829,GO:0005654,GO:0005634,GO:0051427,GO:0036041,GO:0005324,GO:0050873,GO:0071285,GO:0071356,GO:0042632,GO:0001816,GO:0006631,GO:0015909,GO:0006469,GO:0045892,GO:0008284,GO:0120162,GO:0050729,GO:0009617,GO:0050872	cytoplasm|cytosol|nucleoplasm|nucleus|hormone receptor binding|long-chain fatty acid binding|long-chain fatty acid transporter activity|brown fat cell differentiation|cellular response to lithium ion|cellular response to tumor necrosis factor|cholesterol homeostasis|cytokine production|fatty acid metabolic process|long-chain fatty acid transport|negative regulation of protein kinase activity|nega…	mmu04923,mmu03320	Regulation of lipolysis in adipocytes|PPAR signaling pathway	KOG4015	[I]	Fatty acid-binding protein FABP	Lipid transport and metabolism	KOG4015	S	lipid binding	Function unknown	PF00061	Lipocalin	Lipocalin / cytosolic fatty-acid binding protein family
P04228	H-2 class II histocompatibility antigen, A-D alpha chain OS=Mus musculus OX=10090 GN=H2-Aa PE=1 SV=1	29	5	14	2	256	28.2	5	61.41	64.8	62.1	65.5	88.6	88.9	91.1	154	149.6	152.1	71.2	75.2	71.2	121.7	118.7	125.4	H2-Aa	14960	H-2 class II histocompatibility antigen, A-D alpha chain	GO:0009897,GO:0016021,GO:0005764,GO:0042613,GO:0005886,GO:0042605,GO:0044877,GO:0002250,GO:0019882,GO:0019886,GO:0048002,GO:0042130,GO:0045582	external side of plasma membrane|integral component of membrane|lysosome|MHC class II protein complex|plasma membrane|peptide antigen binding|protein-containing complex binding|adaptive immune response|antigen processing and presentation|antigen processing and presentation of exogenous peptide antigen via MHC class II|antigen processing and presentation of peptide antigen|negative regulation of T…	mmu04514,mmu04145,mmu04640,mmu04612,mmu04658,mmu04659,mmu04672,mmu05166,mmu05164,mmu05168,mmu05169,mmu05150,mmu05152,mmu05145,mmu05140,mmu05310,mmu05322,mmu05323,mmu05320,mmu05321,mmu05330,mmu05332,mmu05416,mmu04940	Cell adhesion molecules|Phagosome|Hematopoietic cell lineage|Antigen processing and presentation|Th1 and Th2 cell differentiation|Th17 cell differentiation|Intestinal immune network for IgA production|Human T-cell leukemia virus 1 infection|Influenza A|Herpes simplex virus 1 infection|Epstein-Barr virus infection|Staphylococcus aureus infection|Tuberculosis|Toxoplasmosis|Leishmaniasis|Asthma|Syst…									PF00993	MHC_II_alpha	Class II histocompatibility antigen, alpha domain
P05064	Fructose-bisphosphate aldolase A OS=Mus musculus OX=10090 GN=Aldoa PE=1 SV=2	27	11	20	11	364	39.3	8.09	70.98	100	99.1	97.8	110.1	109	110.2	139.6	137.6	140.2	70	76.8	72.1	80.2	79	78.5	Aldoa	11674	Fructose-bisphosphate aldolase A	GO:0015629,GO:0005737,GO:0005829,GO:0070062,GO:0005615,GO:0031430,GO:0016020,GO:0005739,GO:0043209,GO:0005720,GO:0005886,GO:0032991,GO:0035686,GO:0061827,GO:0030018,GO:0008092,GO:0070061,GO:0004332,GO:0042802,GO:0002020,GO:0006754,GO:0007339,GO:0030388,GO:0006000,GO:0006096,GO:0061615,GO:0019242,GO:0046716,GO:0030335,GO:0051289,GO:0008360,GO:0006941	actin cytoskeleton|cytoplasm|cytosol|extracellular exosome|extracellular space|M band|membrane|mitochondrion|myelin sheath|nuclear heterochromatin|plasma membrane|protein-containing complex|sperm fibrous sheath|sperm head|Z disc|cytoskeletal protein binding|fructose binding|fructose-bisphosphate aldolase activity|identical protein binding|protease binding|ATP biosynthetic process|binding of sperm…	mmu00010,mmu00030,mmu00051,mmu04066	Glycolysis / Gluconeogenesis|Pentose phosphate pathway|Fructose and mannose metabolism|HIF-1 signaling pathway	KOG1557	[G]	Fructose-biphosphate aldolase	Carbohydrate transport and metabolism	KOG1557	G	fructose-bisphosphate aldolase activity	Carbohydrate transport and metabolism	PF00274	Glycolytic	Fructose-bisphosphate aldolase class-I
P05533	Lymphocyte antigen 6A-2/6E-1 OS=Mus musculus OX=10090 GN=Ly6a PE=1 SV=1	16	1	10	1	134	14.4	4.83	35.53	82.3	86.9	90.2	129.4	129.5	136.3	104.5	106.7	102.5	120.3	111	121.6	58.2	55.2	65.4	Ly6a	110454	Lymphocyte antigen 6A-2/6E-1	GO:0031225,GO:0009897,GO:0005886,GO:0045202,GO:0033130,GO:0030550,GO:0095500,GO:0009617	anchored component of membrane|external side of plasma membrane|plasma membrane|synapse|acetylcholine receptor binding|acetylcholine receptor inhibitor activity|acetylcholine receptor signaling pathway|response to bacterium							ENOG502TD4F	M	Ly-6 antigen / uPA receptor -like domain	Cell wall/membrane/envelope biogenesis	PF00021	UPAR_LY6	u-PAR/Ly-6 domain
P05555	Integrin alpha-M OS=Mus musculus OX=10090 GN=Itgam PE=1 SV=2	6	6	13	6	1153	127.4	7.27	42.93	83.8	83.6	84.3	66.4	67.9	63.7	60.9	61.1	64.9	147.5	151.3	152.7	138.5	135.5	138	Itgam	16409	Integrin alpha-M	GO:0009986,GO:0009897,GO:0005615,GO:0016021,GO:0034688,GO:0005634,GO:0005886,GO:0044853,GO:0038024,GO:0001851,GO:0031072,GO:0043395,GO:0008201,GO:0046872,GO:0001846,GO:0044877,GO:0050798,GO:0097242,GO:0097190,GO:0007155,GO:1905114,GO:0098609,GO:0045123,GO:0150062,GO:0030900,GO:0007229,GO:0061756,GO:0007159,GO:0002523,GO:0014005,GO:0001774,GO:0045963,GO:0001781,GO:0030593,GO:0006909,GO:0006911,GO:…	cell surface|external side of plasma membrane|extracellular space|integral component of membrane|integrin alphaM-beta2 complex|nucleus|plasma membrane|plasma membrane raft|cargo receptor activity|complement component C3b binding|heat shock protein binding|heparan sulfate proteoglycan binding|heparin binding|metal ion binding|opsonin binding|protein-containing complex binding|activated T cell prol…	mmu04015,mmu04514,mmu04145,mmu04810,mmu04640,mmu04610,mmu04613,mmu04670,mmu05202,mmu05221,mmu05133,mmu05134,mmu05150,mmu05152,mmu05146,mmu05140	Rap1 signaling pathway|Cell adhesion molecules|Phagosome|Regulation of actin cytoskeleton|Hematopoietic cell lineage|Complement and coagulation cascades|Neutrophil extracellular trap formation|Leukocyte transendothelial migration|Transcriptional misregulation in cancer|Acute myeloid leukemia|Pertussis|Legionellosis|Staphylococcus aureus infection|Tuberculosis|Amoebiasis|Leishmaniasis	KOG3637	[W]	Vitronectin receptor, alpha subunit	Extracellular structures	KOG3637	M	integrin-mediated signaling pathway	Cell wall/membrane/envelope biogenesis	PF00092	VWA	von Willebrand factor type A domain
P05784	Keratin, type I cytoskeletal 18 OS=Mus musculus OX=10090 GN=Krt18 PE=1 SV=5	8	4	9	2	423	47.5	5.33	26.47	72	73.8	78.2	105.8	109.5	113.2	130.7	132.3	133.3	117.1	130.8	125.6	61.2	58.8	57.8	Krt18	16668	Keratin, type I cytoskeletal 18	GO:0071944,GO:0034451,GO:0005737,GO:0005829,GO:0009897,GO:0005615,GO:0005882,GO:0045095,GO:0005815,GO:0016363,GO:0005730,GO:0005886,GO:0032991,GO:0097110,GO:0005198,GO:1902488,GO:0097191,GO:0043000,GO:0097284,GO:0070365,GO:0045104,GO:0072497,GO:0043066,GO:0009750,GO:0031667,GO:0033209	cell periphery|centriolar satellite|cytoplasm|cytosol|external side of plasma membrane|extracellular space|intermediate filament|keratin filament|microtubule organizing center|nuclear matrix|nucleolus|plasma membrane|protein-containing complex|scaffold protein binding|structural molecule activity|cholangiocyte apoptotic process|extrinsic apoptotic signaling pathway|Golgi to plasma membrane CFTR p…	mmu04915,mmu05150	Estrogen signaling pathway|Staphylococcus aureus infection					ENOG502QUS8	S	Golgi to plasma membrane CFTR protein transport	Function unknown	PF00038	Filament	Intermediate filament protein
P05977	Myosin light chain 1/3, skeletal muscle isoform OS=Mus musculus OX=10090 GN=Myl1 PE=1 SV=2	13	3	4	2	188	20.6	5.03	14	212.2	217.6	212.7	154.2	154.2	153.7	75.7	76.2	71	28.6	29	30.9	27.7	29.6	26.6	Myl1	17901	Myosin light chain 1/3, skeletal muscle isoform	GO:0043292,GO:0030016,GO:0016459,GO:0005509,GO:0008307,GO:0060048,GO:0006936	contractile fiber|myofibril|myosin complex|calcium ion binding|structural constituent of muscle|cardiac muscle contraction|muscle contraction			KOG0030	[Z]	Myosin essential light chain, EF-Hand protein superfamily	Cytoskeleton	KOG0030	D	calcium ion binding	Cell cycle control, cell division, chromosome partitioning
P06151	L-lactate dehydrogenase A chain OS=Mus musculus OX=10090 GN=Ldha PE=1 SV=3	26	8	29	8	332	36.5	7.74	96.04	117.2	113.7	119.3	109.9	116.5	110.7	117.2	115.3	114.5	68	67.8	66.9	86.1	87.5	89.3	Ldha	16828	L-lactate dehydrogenase A chain	GO:0005829,GO:0005739,GO:0035686,GO:0042802,GO:0004459,GO:0004457,GO:0031668,GO:0019661,GO:0019244	cytosol|mitochondrion|sperm fibrous sheath|identical protein binding|L-lactate dehydrogenase activity|lactate dehydrogenase activity|cellular response to extracellular stimulus|glucose catabolic process to lactate via pyruvate|lactate biosynthetic process from pyruvate	mmu00010,mmu00620,mmu00640,mmu00270,mmu04066,mmu04922,mmu05230	Glycolysis / Gluconeogenesis|Pyruvate metabolism|Propanoate metabolism|Cysteine and methionine metabolism|HIF-1 signaling pathway|Glucagon signaling pathway|Central carbon metabolism in cancer	KOG1495	[C]	Lactate dehydrogenase	Energy production and conversion	KOG1495	C	belongs to the LDH MDH superfamily	Energy production and conversion	PF00056	Ldh_1_N	lactate/malate dehydrogenase, NAD binding domain
P06345	H-2 class II histocompatibility antigen, A-S beta chain OS=Mus musculus OX=10090 GN=H2-Ab1 PE=1 SV=1	9	3	4	3	263	29.8	7.5	7.71	78.5	79.4	80.3	91.2	90.9	94.9	137.1	133	126.9	70	68.9	71.2	129.4	121.7	126.7	H2-Ab1	14961	H-2 class II histocompatibility antigen, A-S beta chain	GO:0009986,GO:0005769,GO:0009897,GO:0005794,GO:0016021,GO:0042613,GO:0005771,GO:0005886,GO:0042605,GO:0044877,GO:0019882,GO:0019886,GO:0048002,GO:0002455,GO:0006955,GO:0002381,GO:0042130	cell surface|early endosome|external side of plasma membrane|Golgi apparatus|integral component of membrane|MHC class II protein complex|multivesicular body|plasma membrane|peptide antigen binding|protein-containing complex binding|antigen processing and presentation|antigen processing and presentation of exogenous peptide antigen via MHC class II|antigen processing and presentation of peptide an…	mmu04514,mmu04145,mmu04640,mmu04612,mmu04658,mmu04659,mmu04672,mmu05166,mmu05164,mmu05168,mmu05169,mmu05150,mmu05152,mmu05145,mmu05140,mmu05310,mmu05322,mmu05323,mmu05320,mmu05321,mmu05330,mmu05332,mmu05416,mmu04940	Cell adhesion molecules|Phagosome|Hematopoietic cell lineage|Antigen processing and presentation|Th1 and Th2 cell differentiation|Th17 cell differentiation|Intestinal immune network for IgA production|Human T-cell leukemia virus 1 infection|Influenza A|Herpes simplex virus 1 infection|Epstein-Barr virus infection|Staphylococcus aureus infection|Tuberculosis|Toxoplasmosis|Leishmaniasis|Asthma|Syst…									PF00969	MHC_II_beta	Class II histocompatibility antigen, beta domain
P06684	Complement C5 OS=Mus musculus OX=10090 GN=C5 PE=1 SV=2	1	1	1	1	1680	188.8	6.81	0																C5	15139	Complement C5	GO:0005615,GO:0005579,GO:0004866,GO:0006957,GO:0006958,GO:0019835,GO:0001701,GO:0006954,GO:0010760,GO:0045766,GO:0032722,GO:0010575	extracellular space|membrane attack complex|endopeptidase inhibitor activity|complement activation, alternative pathway|complement activation, classical pathway|cytolysis|in utero embryonic development|inflammatory response|negative regulation of macrophage chemotaxis|positive regulation of angiogenesis|positive regulation of chemokine production|positive regulation of vascular endothelial growth…	mmu04080,mmu04610,mmu04613,mmu05171,mmu05168,mmu05133,mmu05150,mmu05322,mmu05020	Neuroactive ligand-receptor interaction|Complement and coagulation cascades|Neutrophil extracellular trap formation|Coronavirus disease - COVID-19|Herpes simplex virus 1 infection|Pertussis|Staphylococcus aureus infection|Systemic lupus erythematosus|Prion disease	KOG1366	[O]	Alpha-macroglobulin	Posttranslational modification, protein turnover, chaperones	KOG1366	J	endopeptidase inhibitor activity	Translation, ribosomal structure and biogenesis	PF00207	A2M	Alpha-2-macroglobulin family
P06745	Glucose-6-phosphate isomerase OS=Mus musculus OX=10090 GN=Gpi PE=1 SV=4	9	5	10	5	558	62.7	8.13	30.94	98.6	97.8	99.7	108	108.4	107.1	125.1	117.5	121.2	73.2	77.8	75.7	96.9	98.4	94.5	Gpi	14751	Glucose-6-phosphate isomerase	GO:0060170,GO:0005737,GO:0005829,GO:0005615,GO:0043209,GO:0043005,GO:0005654,GO:0005886,GO:0005125,GO:0004347,GO:0008083,GO:0048029,GO:0031625,GO:0061621,GO:0005975,GO:0034101,GO:0006094,GO:0051156,GO:0042593,GO:0006096,GO:0061620,GO:0001701,GO:0007611,GO:0001707,GO:0043154,GO:0043524,GO:0010595,GO:0051024,GO:0046686,GO:0032355,GO:0035902,GO:0043278,GO:0035994,GO:0032570,GO:0033574	ciliary membrane|cytoplasm|cytosol|extracellular space|myelin sheath|neuron projection|nucleoplasm|plasma membrane|cytokine activity|glucose-6-phosphate isomerase activity|growth factor activity|monosaccharide binding|ubiquitin protein ligase binding|canonical glycolysis|carbohydrate metabolic process|erythrocyte homeostasis|gluconeogenesis|glucose 6-phosphate metabolic process|glucose homeostasi…	mmu00010,mmu00030,mmu00500,mmu00520	Glycolysis / Gluconeogenesis|Pentose phosphate pathway|Starch and sucrose metabolism|Amino sugar and nucleotide sugar metabolism	KOG2446	[G]	Glucose-6-phosphate isomerase	Carbohydrate transport and metabolism	KOG2446	G	glucose-6-phosphate isomerase activity	Carbohydrate transport and metabolism	PF00342	PGI	Phosphoglucose isomerase
P06795	ATP-dependent translocase ABCB1 OS=Mus musculus OX=10090 GN=Abcb1b PE=1 SV=1	12	13	36	1	1276	140.9	8.34	135.95	203.8	195.3	210.3	150.6	152.7	143.6	60.7	57.2	54.7	46.8	48.6	49.6	43.2	42.9	40.1	Abcb1b	18669	ATP-dependent translocase ABCB1	GO:0016324,GO:0098591,GO:0000139,GO:0016021,GO:0046581,GO:0005739,GO:0005886,GO:0005524,GO:0016887,GO:0042626,GO:0008559,GO:0099038,GO:0140328,GO:0090554,GO:0090555,GO:0099040,GO:0014045,GO:0045332,GO:0042493,GO:0061843	apical plasma membrane|external side of apical plasma membrane|Golgi membrane|integral component of membrane|intercellular canaliculus|mitochondrion|plasma membrane|ATP binding|ATPase activity|ATPase-coupled transmembrane transporter activity|ATPase-coupled xenobiotic transmembrane transporter activity|ceramide floppase activity|floppase activity|phosphatidylcholine floppase activity|phosphatidyl…	mmu02010,mmu04976,mmu05206,mmu05226	ABC transporters|Bile secretion|MicroRNAs in cancer|Gastric cancer	KOG0055	[Q]	Multidrug/pheromone exporter, ABC superfamily	Secondary metabolites biosynthesis, transport and catabolism	KOG0055	V	ATPase activity, coupled to transmembrane movement of substances	Defense mechanisms	PF00664	ABC_membrane	ABC transporter transmembrane region
P06800	Receptor-type tyrosine-protein phosphatase C OS=Mus musculus OX=10090 GN=Ptprc PE=1 SV=4	4	6	8	6	1293	144.7	5.94	21.47	88.8	93.1	91.8	95.9	91.8	93	95.7	97.3	101.8	108.3	111.4	107.9	114.1	103.6	105.6	Ptprc	19264	Receptor-type tyrosine-protein phosphatase C	GO:0032059,GO:0071944,GO:0009986,GO:0009898,GO:0009897,GO:0005925,GO:0016021,GO:0005887,GO:0098857,GO:0045121,GO:0005886,GO:0030506,GO:0043395,GO:0008201,GO:0019901,GO:0004725,GO:0005102,GO:0030507,GO:0000187,GO:0030183,GO:0042100,GO:0050853,GO:0048539,GO:0035584,GO:0044770,GO:0031668,GO:0051607,GO:0016311,GO:0002244,GO:0034113,GO:0002378,GO:0007159,GO:0001779,GO:0006933,GO:0001960,GO:0070373,GO:…	bleb|cell periphery|cell surface|cytoplasmic side of plasma membrane|external side of plasma membrane|focal adhesion|integral component of membrane|integral component of plasma membrane|membrane microdomain|membrane raft|plasma membrane|ankyrin binding|heparan sulfate proteoglycan binding|heparin binding|protein kinase binding|protein tyrosine phosphatase activity|signaling receptor binding|spect…	mmu04514,mmu04660,mmu04666,mmu05132,mmu05340	Cell adhesion molecules|T cell receptor signaling pathway|Fc gamma R-mediated phagocytosis|Salmonella infection|Primary immunodeficiency	KOG4228	[T]	Protein tyrosine phosphatase	Signal transduction mechanisms	KOG4228	T	protein tyrosine phosphatase activity	Signal transduction mechanisms	PF00102	Y_phosphatase	Protein-tyrosine phosphatase
P06801	NADP-dependent malic enzyme OS=Mus musculus OX=10090 GN=Me1 PE=1 SV=2	9	4	4	4	572	63.9	7.44	10.64	80.8	79.9	87	129.7	125.8	131.3	139.6	132.6	133.9	63.8	76.8	68.3	82.8	79.4	88.2	Me1	17436	NADP-dependent malic enzyme	GO:0005829,GO:0005739,GO:0042802,GO:0004471,GO:0004473,GO:0004470,GO:0030145,GO:0051287,GO:0050661,GO:0008948,GO:0006108,GO:0006090,GO:1902031,GO:0009725	cytosol|mitochondrion|identical protein binding|malate dehydrogenase (decarboxylating) (NAD+) activity|malate dehydrogenase (decarboxylating) (NADP+) activity|malic enzyme activity|manganese ion binding|NAD binding|NADP binding|oxaloacetate decarboxylase activity|malate metabolic process|pyruvate metabolic process|regulation of NADP metabolic process|response to hormone	mmu00620,mmu03320	Pyruvate metabolism|PPAR signaling pathway	KOG1257	[C]	NADP+-dependent malic enzyme	Energy production and conversion	KOG1257	C	malate dehydrogenase (decarboxylating) (NAD+) activity	Energy production and conversion	PF00390	malic	Malic enzyme, N-terminal domain
P06802	Ectonucleotide pyrophosphatase/phosphodiesterase family member 1 OS=Mus musculus OX=10090 GN=Enpp1 PE=1 SV=4	1	1	1	1	906	103.1	6.6	3.02	128.8	127.8	129.2	115.2	109.9	97.4	119.4	113.1	108.7	75	61.7	71.3	89.5	69.9	83	Enpp1	18605	Ectonucleotide pyrophosphatase/phosphodiesterase family member 1	GO:0097440,GO:0097441,GO:0016323,GO:0044297,GO:0042995,GO:0009986,GO:0005615,GO:0016021,GO:0005887,GO:0043005,GO:0043025,GO:0005886,GO:0045202,GO:0005524,GO:0005509,GO:0106177,GO:0036218,GO:0004527,GO:0042802,GO:0005158,GO:0035529,GO:0003676,GO:0047429,GO:0004551,GO:0004528,GO:0030247,GO:0042803,GO:0005044,GO:0008270,GO:0050427,GO:0046034,GO:0031214,GO:0046849,GO:0030643,GO:0032869,GO:0006091,GO:…	apical dendrite|basal dendrite|basolateral plasma membrane|cell body|cell projection|cell surface|extracellular space|integral component of membrane|integral component of plasma membrane|neuron projection|neuronal cell body|plasma membrane|synapse|ATP binding|calcium ion binding|cyclic-GMP-AMP hydrolase activity|dTTP diphosphatase activity|exonuclease activity|identical protein binding|insulin re…	mmu00500,mmu00230,mmu00240,mmu00740,mmu00760,mmu00770	Starch and sucrose metabolism|Purine metabolism|Pyrimidine metabolism|Riboflavin metabolism|Nicotinate and nicotinamide metabolism|Pantothenate and CoA biosynthesis	KOG2645	[R]	Type I phosphodiesterase/nucleotide pyrophosphatase	General function prediction only	KOG2645	B	nucleotide diphosphatase activity	Chromatin structure and dynamics	PF01033	Somatomedin_B	Somatomedin B domain
P06909	Complement factor H OS=Mus musculus OX=10090 GN=Cfh PE=1 SV=2	2	2	2	2	1234	139	6.99	5.92	84.1	82.4	92	84.6	88.4	83.8	83.4	77.6	91.7	161.8	170.3	163.3	81.2	77.5	77.9	Cfh	12628	Complement factor H	GO:0030424,GO:0005737,GO:0009897,GO:0005576,GO:0005615,GO:0005739,GO:0043025,GO:0005634,GO:0005886,GO:0001851,GO:0043395,GO:0008201,GO:0042802,GO:0001905,GO:0001525,GO:0046034,GO:0006956,GO:0006957,GO:0008340,GO:0010467,GO:0032835,GO:0006955,GO:0006954,GO:0001822,GO:0032042,GO:0140053,GO:0007005,GO:0070487,GO:0050905,GO:0051640,GO:0046530,GO:0070527,GO:0030449,GO:1903659,GO:0034097,GO:0002021,GO:…	axon|cytoplasm|external side of plasma membrane|extracellular region|extracellular space|mitochondrion|neuronal cell body|nucleus|plasma membrane|complement component C3b binding|heparan sulfate proteoglycan binding|heparin binding|identical protein binding|activation of membrane attack complex|angiogenesis|ATP metabolic process|complement activation|complement activation, alternative pathway|det…	mmu04610,mmu05150	Complement and coagulation cascades|Staphylococcus aureus infection					ENOG502QVSB	S	complement activation, alternative pathway	Function unknown	PF00084	Sushi	Sushi repeat (SCR repeat)
P07146	Anionic trypsin-2 OS=Mus musculus OX=10090 GN=Prss2 PE=1 SV=1	14	2	5	2	246	26.2	4.63	19.64	100.9	101.5	99.3	81.3	87.6	86.1	106.9	105.9	102.5	82.1	82.3	80.6	121.5	127.5	134	Prss2	22072	Anionic trypsin-2	GO:0062023,GO:0005576,GO:0005615,GO:0005509,GO:0004252,GO:0030574,GO:0007586,GO:0006508,GO:0031000,GO:0035094,GO:0007584	collagen-containing extracellular matrix|extracellular region|extracellular space|calcium ion binding|serine-type endopeptidase activity|collagen catabolic process|digestion|proteolysis|response to caffeine|response to nicotine|response to nutrient	mmu04080,mmu04972,mmu04974,mmu05164	Neuroactive ligand-receptor interaction|Pancreatic secretion|Protein digestion and absorption|Influenza A	KOG3627	[E]	Trypsin	Amino acid transport and metabolism	KOG3627	O	serine-type endopeptidase activity	Posttranslational modification, protein turnover, chaperones	PF00089	Trypsin	Trypsin
P07356	Annexin A2 OS=Mus musculus OX=10090 GN=Anxa2 PE=1 SV=2	56	18	84	18	339	38.7	7.69	316.5	95.4	95.4	96.8	94.3	94	93.4	101.7	101.5	104.5	122.2	123.8	121.2	86.9	84.8	84.2	Anxa2	12306	Annexin A2	GO:1990665,GO:0005604,GO:0016323,GO:0005938,GO:0009986,GO:0062023,GO:0005737,GO:0005829,GO:0005769,GO:0005768,GO:0070062,GO:0005615,GO:0019897,GO:0031902,GO:0005811,GO:0005765,GO:0044354,GO:0042470,GO:0016020,GO:0045121,GO:0030496,GO:0035749,GO:0005634,GO:1990667,GO:0048471,GO:0005886,GO:0032991,GO:0001726,GO:0042383,GO:0043220,GO:0031982,GO:0044730,GO:0005262,GO:0005509,GO:0005544,GO:0048306,GO:…	AnxA2-p11 complex|basement membrane|basolateral plasma membrane|cell cortex|cell surface|collagen-containing extracellular matrix|cytoplasm|cytosol|early endosome|endosome|extracellular exosome|extracellular space|extrinsic component of plasma membrane|late endosome membrane|lipid droplet|lysosomal membrane|macropinosome|melanosome|membrane|membrane raft|midbody|myelin sheath adaxonal region|nucl…	mmu05132	Salmonella infection	KOG0819	[U]	Annexin	Intracellular trafficking, secretion, and vesicular transport	KOG0819	L	calcium-dependent phospholipid binding	Replication, recombination and repair	PF00191	Annexin	Annexin
P07724	Albumin OS=Mus musculus OX=10090 GN=Alb PE=1 SV=3	38	20	70	20	608	68.6	6.07	274.52	57.8	57.4	59.8	78.2	77.6	78.7	100.9	102.3	104	130.6	131.2	133.5	128.2	127.9	131.7	Alb	11657	Albumin	GO:0005604,GO:0005737,GO:0005783,GO:0070062,GO:0005576,GO:0005615,GO:0005794,GO:0043209,GO:0032991,GO:0051087,GO:0003677,GO:1903981,GO:0019899,GO:0140272,GO:0005504,GO:0042802,GO:0072341,GO:0019825,GO:0030170,GO:0015643,GO:0008270,GO:0009267,GO:0051659,GO:0043066,GO:0046010	basement membrane|cytoplasm|endoplasmic reticulum|extracellular exosome|extracellular region|extracellular space|Golgi apparatus|myelin sheath|protein-containing complex|chaperone binding|DNA binding|enterobactin binding|enzyme binding|exogenous protein binding|fatty acid binding|identical protein binding|modified amino acid binding|oxygen binding|pyridoxal phosphate binding|toxic substance bindi…	mmu04918	Thyroid hormone synthesis					ENOG502R7EA	O	cytolysis by symbiont of host cells	Posttranslational modification, protein turnover, chaperones	PF00273	Serum_albumin	Serum albumin family
P07758	Alpha-1-antitrypsin 1-1 OS=Mus musculus OX=10090 GN=Serpina1a PE=1 SV=4	11	6	9	6	413	46	5.72	31.15	57.5	59.2	57.9	46.9	46.6	48	58.5	62.5	60	100.3	105	105	233.1	235.6	224	Serpina1a	20700	Alpha-1-antitrypsin 1-1	GO:0062023,GO:0005783,GO:0005576,GO:0005615,GO:0005794,GO:0043231,GO:0004866,GO:0042802,GO:0002020,GO:0004867,GO:0006953,GO:0010951,GO:0006487,GO:0034097,GO:0043434	collagen-containing extracellular matrix|endoplasmic reticulum|extracellular region|extracellular space|Golgi apparatus|intracellular membrane-bounded organelle|endopeptidase inhibitor activity|identical protein binding|protease binding|serine-type endopeptidase inhibitor activity|acute-phase response|negative regulation of endopeptidase activity|protein N-linked glycosylation|response to cytokin…	mmu04610	Complement and coagulation cascades	KOG2392	[V]	Serpin	Defense mechanisms	KOG2392	O	serine-type endopeptidase inhibitor activity	Posttranslational modification, protein turnover, chaperones	PF00079	Serpin	Serpin (serine protease inhibitor)
P07759	Serine protease inhibitor A3K OS=Mus musculus OX=10090 GN=Serpina3k PE=1 SV=2	24	7	16	6	418	46.9	5.16	57.91	50.7	52.5	53.1	41.7	40.9	40	65.6	65.4	68.4	77	85.6	82.3	257.2	260.8	259	Serpina3k	20714	Serine protease inhibitor A3K	GO:0062023,GO:0005615,GO:0004867,GO:0010951,GO:0034097,GO:0043434	collagen-containing extracellular matrix|extracellular space|serine-type endopeptidase inhibitor activity|negative regulation of endopeptidase activity|response to cytokine|response to peptide hormone			KOG2392	[V]	Serpin	Defense mechanisms	KOG2392	O	serine-type endopeptidase inhibitor activity	Posttranslational modification, protein turnover, chaperones	PF00079	Serpin	Serpin (serine protease inhibitor)
P07901	Heat shock protein HSP 90-alpha OS=Mus musculus OX=10090 GN=Hsp90aa1 PE=1 SV=4	21	14	26	6	733	84.7	5.01	84.81	82.1	81	81.4	90.9	92.4	94.8	156.3	154.8	156.5	112.6	111.5	108.6	59.8	57	60.2	Hsp90aa1	15519	Heat shock protein HSP 90-alpha	GO:0016324,GO:0044295,GO:0016323,GO:0031526,GO:0009986,GO:0062023,GO:0005737,GO:0005829,GO:0044294,GO:0042470,GO:0005739,GO:0043209,GO:0043005,GO:0043025,GO:0005634,GO:0048471,GO:0005886,GO:0032991,GO:0036126,GO:0097226,GO:0097524,GO:0005524,GO:0016887,GO:0002135,GO:0032564,GO:0097718,GO:0070182,GO:0005525,GO:0051020,GO:0042826,GO:0042802,GO:0044325,GO:0003729,GO:0030235,GO:0044183,GO:0042803,GO:…	apical plasma membrane|axonal growth cone|basolateral plasma membrane|brush border membrane|cell surface|collagen-containing extracellular matrix|cytoplasm|cytosol|dendritic growth cone|melanosome|mitochondrion|myelin sheath|neuron projection|neuronal cell body|nucleus|perinuclear region of cytoplasm|plasma membrane|protein-containing complex|sperm flagellum|sperm mitochondrial sheath|sperm plasm…	mmu04141,mmu04151,mmu04217,mmu04621,mmu04612,mmu04659,mmu04657,mmu04915,mmu04914,mmu05200,mmu05215,mmu05132,mmu05418	Protein processing in endoplasmic reticulum|PI3K-Akt signaling pathway|Necroptosis|NOD-like receptor signaling pathway|Antigen processing and presentation|Th17 cell differentiation|IL-17 signaling pathway|Estrogen signaling pathway|Progesterone-mediated oocyte maturation|Pathways in cancer|Prostate cancer|Salmonella infection|Fluid shear stress and atherosclerosis	KOG0019	[O]	Molecular chaperone (HSP90 family)	Posttranslational modification, protein turnover, chaperones	KOG0019	O	unfolded protein binding	Posttranslational modification, protein turnover, chaperones	PF00183	HSP90	Hsp90 protein
P08071	Lactotransferrin OS=Mus musculus OX=10090 GN=Ltf PE=1 SV=4	2	1	1	1	707	77.8	8.53	4	51.8	63.4	57.3	47.2	46.7	42.7	46.4	50	48.5	140.2	142.7	152.3	208.5	210.6	191.8	Ltf	17002	Lactotransferrin	GO:0009986,GO:0005737,GO:0005769,GO:0005615,GO:0005886,GO:0032991,GO:0055037,GO:0030141,GO:0042581,GO:0004869,GO:0008201,GO:0005506,GO:0001530,GO:0008233,GO:0043539,GO:0004252,GO:0019731,GO:0019732,GO:0061844,GO:0060349,GO:0050829,GO:0050830,GO:0045087,GO:0002227,GO:0055072,GO:0006826,GO:0031640,GO:0051673,GO:0044793,GO:0043066,GO:0032780,GO:2000117,GO:0031665,GO:0045837,GO:2001205,GO:1900229,GO:…	cell surface|cytoplasm|early endosome|extracellular space|plasma membrane|protein-containing complex|recycling endosome|secretory granule|specific granule|cysteine-type endopeptidase inhibitor activity|heparin binding|iron ion binding|lipopolysaccharide binding|peptidase activity|protein serine/threonine kinase activator activity|serine-type endopeptidase activity|antibacterial humoral response|a…							ENOG502QSZB	P	negative regulation of tumor necrosis factor (ligand) superfamily member 11 production	Inorganic ion transport and metabolism	PF00405	Transferrin	Transferrin
P08103	Tyrosine-protein kinase HCK OS=Mus musculus OX=10090 GN=Hck PE=1 SV=4	2	1	1	1	524	59.1	7.24	2.09	89.4	82.7	89.4	84.7	79	76.1	84.8	86.3	89.5	75.2	87.3	87.9	160.4	156.5	170.9	Hck	15162	Tyrosine-protein kinase HCK	GO:0005901,GO:0042995,GO:0005856,GO:0005829,GO:0031234,GO:0005925,GO:0005794,GO:0005764,GO:0005654,GO:0005886,GO:0030133,GO:0005524,GO:0004715,GO:0001784,GO:0004713,GO:0005102,GO:0030154,GO:0050830,GO:0006887,GO:0006954,GO:0045087,GO:0043066,GO:0038083,GO:0018108,GO:0006909,GO:2000251,GO:0008284,GO:0046777,GO:0042127,GO:0008360,GO:0051090,GO:0050764,GO:0071801,GO:0007169	caveola|cell projection|cytoskeleton|cytosol|extrinsic component of cytoplasmic side of plasma membrane|focal adhesion|Golgi apparatus|lysosome|nucleoplasm|plasma membrane|transport vesicle|ATP binding|non-membrane spanning protein tyrosine kinase activity|phosphotyrosine residue binding|protein tyrosine kinase activity|signaling receptor binding|cell differentiation|defense response to Gram-posi…	mmu04666,mmu04062,mmu05167	Fc gamma R-mediated phagocytosis|Chemokine signaling pathway|Kaposi sarcoma-associated herpesvirus infection	KOG0197	[T]	Tyrosine kinases	Signal transduction mechanisms	KOG0197	K	peptidyl-tyrosine autophosphorylation	Transcription	PF00017	SH2	SH2 domain
P08113	Endoplasmin OS=Mus musculus OX=10090 GN=Hsp90b1 PE=1 SV=2	9	7	13	6	802	92.4	4.82	44.5	76.6	76.3	74.8	111.2	110	112.5	105.6	105.6	109	133.6	130.2	131.2	74.9	74.5	74	Hsp90b1	22027	Endoplasmin	GO:0005829,GO:0005783,GO:0034663,GO:0005788,GO:0005789,GO:0005576,GO:0042470,GO:0030496,GO:0048471,GO:0005886,GO:0032991,GO:0033018,GO:0005790,GO:0005524,GO:0050750,GO:0019903,GO:0003723,GO:0051082,GO:0031247,GO:0071318,GO:0043066,GO:0006457,GO:0043666,GO:0001666,GO:0030970,GO:0030433	cytosol|endoplasmic reticulum|endoplasmic reticulum chaperone complex|endoplasmic reticulum lumen|endoplasmic reticulum membrane|extracellular region|melanosome|midbody|perinuclear region of cytoplasm|plasma membrane|protein-containing complex|sarcoplasmic reticulum lumen|smooth endoplasmic reticulum|ATP binding|low-density lipoprotein particle receptor binding|protein phosphatase binding|RNA bin…	mmu04141,mmu04151,mmu04657,mmu04915,mmu04918,mmu05200,mmu05215,mmu05132,mmu05418	Protein processing in endoplasmic reticulum|PI3K-Akt signaling pathway|IL-17 signaling pathway|Estrogen signaling pathway|Thyroid hormone synthesis|Pathways in cancer|Prostate cancer|Salmonella infection|Fluid shear stress and atherosclerosis	KOG0020	[O]	Endoplasmic reticulum glucose-regulated protein (GRP94/endoplasmin), HSP90 family	Posttranslational modification, protein turnover, chaperones	KOG0020	O	unfolded protein binding	Posttranslational modification, protein turnover, chaperones	PF00183	HSP90	Hsp90 protein
P08207	Protein S100-A10 OS=Mus musculus OX=10090 GN=S100a10 PE=1 SV=2	28	3	10	3	97	11.2	6.77	34.85	79.5	79.7	79.5	78.9	79.4	79.8	104.5	105.5	111.4	107	115.6	109.8	124.7	123.6	121.1	S100a10	20194	Protein S100-A10	GO:1990665,GO:0062023,GO:0005737,GO:0005783,GO:0005615,GO:0019897,GO:0045121,GO:0005509,GO:0048306,GO:0044325,GO:0042803,GO:0001765,GO:0051099,GO:0051894,GO:0043547,GO:0051496,GO:1900026,GO:0072659,GO:0042493,GO:0006900	AnxA2-p11 complex|collagen-containing extracellular matrix|cytoplasm|endoplasmic reticulum|extracellular space|extrinsic component of plasma membrane|membrane raft|calcium ion binding|calcium-dependent protein binding|ion channel binding|protein homodimerization activity|membrane raft assembly|positive regulation of binding|positive regulation of focal adhesion assembly|positive regulation of GTP…	mmu05132	Salmonella infection					ENOG502S6TB	S	membrane raft assembly	Function unknown	PF01023	S_100	S-100/ICaBP type calcium binding domain
P08226	Apolipoprotein E OS=Mus musculus OX=10090 GN=Apoe PE=1 SV=2	3	1	1	1	311	35.8	5.68	2.11	77.3	73.6	59.9	77.4	68.3	60.9	66.4	64.5	54.7	97	99.4	99	192.9	197.5	211.2	Apoe	11816	Apolipoprotein E	GO:0009986,GO:0042627,GO:0005737,GO:0005829,GO:0030425,GO:0034365,GO:0005783,GO:0005768,GO:0031012,GO:0005576,GO:0005615,GO:0031232,GO:0098978,GO:0005794,GO:0034364,GO:0034363,GO:0005770,GO:1990777,GO:0034362,GO:0005764,GO:0043025,GO:0005635,GO:0005886,GO:0045202,GO:0043083,GO:0034361,GO:0001540,GO:0016209,GO:0120020,GO:0043395,GO:0008201,GO:0046848,GO:0042802,GO:0008289,GO:0005319,GO:0071813,GO:…	cell surface|chylomicron|cytoplasm|cytosol|dendrite|discoidal high-density lipoprotein particle|endoplasmic reticulum|endosome|extracellular matrix|extracellular region|extracellular space|extrinsic component of external side of plasma membrane|glutamatergic synapse|Golgi apparatus|high-density lipoprotein particle|intermediate-density lipoprotein particle|late endosome|lipoprotein particle|low-d…	mmu04979,mmu05010	Cholesterol metabolism|Alzheimer disease					ENOG502QVD6	O	very-low-density lipoprotein particle receptor binding	Posttranslational modification, protein turnover, chaperones	PF01442	Apolipoprotein	Apolipoprotein A1/A4/E domain
P08228	Superoxide dismutase [Cu-Zn] OS=Mus musculus OX=10090 GN=Sod1 PE=1 SV=2	12	2	5	2	154	15.9	6.51	14.12	55.6	49.5	50.6	74.2	72	73.6	90.5	86.4	92.3	74.1	78.8	76.1	209.2	210	207.2	Sod1	20655	Superoxide dismutase [Cu-Zn]	GO:1904115,GO:0005737,GO:0031410,GO:0005829,GO:0032839,GO:0031045,GO:0005576,GO:0005615,GO:0005764,GO:0005758,GO:0005739,GO:0043209,GO:0043005,GO:0043025,GO:0005654,GO:0005634,GO:0005777,GO:0005886,GO:0032991,GO:0030141,GO:0051087,GO:0005507,GO:0019899,GO:0042802,GO:0030346,GO:0048365,GO:0004784,GO:0008270,GO:0000187,GO:0007568,GO:0008089,GO:0060088,GO:0007569,GO:0006879,GO:0071318,GO:0071276,GO:…	axon cytoplasm|cytoplasm|cytoplasmic vesicle|cytosol|dendrite cytoplasm|dense core granule|extracellular region|extracellular space|lysosome|mitochondrial intermembrane space|mitochondrion|myelin sheath|neuron projection|neuronal cell body|nucleoplasm|nucleus|peroxisome|plasma membrane|protein-containing complex|secretory granule|chaperone binding|copper ion binding|enzyme binding|identical prote…	mmu04146,mmu04213,mmu05014,mmu05016,mmu05020,mmu05022	Peroxisome|Longevity regulating pathway - multiple species|Amyotrophic lateral sclerosis|Huntington disease|Prion disease|Pathways of neurodegeneration - multiple diseases	KOG0441	[P]	Cu2+/Zn2+ superoxide dismutase SOD1	Inorganic ion transport and metabolism	KOG0441	P	oxidoreductase activity, acting on superoxide radicals as acceptor	Inorganic ion transport and metabolism	PF00080	Sod_Cu	Copper/zinc superoxide dismutase (SODC)
P08730	Keratin, type I cytoskeletal 13 OS=Mus musculus OX=10090 GN=Krt13 PE=1 SV=2	9	7	36	2	437	47.7	4.86	109.43	33.6	33.8	35.7	50.7	57.8	59.7	184.2	184.1	180.4	118.6	110.5	112	112	109.5	117.6	Krt13	16663	Keratin, type I cytoskeletal 13	GO:0070062,GO:0045111,GO:0045095,GO:0005198,GO:0071300,GO:0007010,GO:0009314,GO:0043587	extracellular exosome|intermediate filament cytoskeleton|keratin filament|structural molecule activity|cellular response to retinoic acid|cytoskeleton organization|response to radiation|tongue morphogenesis	mmu04915,mmu05150	Estrogen signaling pathway|Staphylococcus aureus infection					ENOG502QTM6	S	structural molecule activity	Function unknown	PF00038	Filament	Intermediate filament protein
P08752	Guanine nucleotide-binding protein G(i) subunit alpha-2 OS=Mus musculus OX=10090 GN=Gnai2 PE=1 SV=5	13	4	14	2	355	40.5	5.45	44.66	101.2	98.8	100.9	95.9	98.1	98.9	91.7	91.1	93.9	87.2	91.9	90.1	121.7	117.5	121	Gnai2	14678	Guanine nucleotide-binding protein G(i) subunit alpha-2	GO:0044297,GO:0005813,GO:0005737,GO:0005829,GO:0030425,GO:0005834,GO:0016020,GO:0045121,GO:0030496,GO:0005654,GO:0005634,GO:0005886,GO:0045202,GO:0001664,GO:0031683,GO:0005525,GO:0003924,GO:0046872,GO:0007189,GO:0007193,GO:0007188,GO:0007049,GO:0051301,GO:0008283,GO:0007213,GO:0001973,GO:0007186,GO:0007214,GO:0140199,GO:2001234,GO:0045955,GO:1903614,GO:0050805,GO:0030335,GO:0008284,GO:0070374,GO:…	cell body|centrosome|cytoplasm|cytosol|dendrite|heterotrimeric G-protein complex|membrane|membrane raft|midbody|nucleoplasm|nucleus|plasma membrane|synapse|G protein-coupled receptor binding|G-protein beta/gamma-subunit complex binding|GTP binding|GTPase activity|metal ion binding|adenylate cyclase-activating G protein-coupled receptor signaling pathway|adenylate cyclase-inhibiting G protein-coup…	mmu04015,mmu04371,mmu04071,mmu04024,mmu04022,mmu04540,mmu04611,mmu04670,mmu04062,mmu04923,mmu04915,mmu04914,mmu04921,mmu04926,mmu04935,mmu04928,mmu04916,mmu04924,mmu04261,mmu04971,mmu04724,mmu04727,mmu04725,mmu04728,mmu04726,mmu04730,mmu04723,mmu04360,mmu04713,mmu05200,mmu05170,mmu05163,mmu05133,mmu05145,mmu05142,mmu05012,mmu05030,mmu05032,mmu05034,mmu04934	Rap1 signaling pathway|Apelin signaling pathway|Sphingolipid signaling pathway|cAMP signaling pathway|cGMP-PKG signaling pathway|Gap junction|Platelet activation|Leukocyte transendothelial migration|Chemokine signaling pathway|Regulation of lipolysis in adipocytes|Estrogen signaling pathway|Progesterone-mediated oocyte maturation|Oxytocin signaling pathway|Relaxin signaling pathway|Growth hormone…	KOG0082	[DT]	G-protein alpha subunit (small G protein superfamily)	Cell cycle control, cell division, chromosome partitioning |Signal transduction mechanisms	KOG0082	V	G-protein beta/gamma-subunit complex binding	Defense mechanisms	PF00503	G-alpha	G-protein alpha subunit
P08775	DNA-directed RNA polymerase II subunit RPB1 OS=Mus musculus OX=10090 GN=Polr2a PE=1 SV=3	1	1	1	1	1970	217	7.37	4.1	79.7	88	93.3	124.3	123	126.6	91.4	114.6	97.4	67.7	70.4	62.9	126.6	109.7	124.5	Polr2a	20020	DNA-directed RNA polymerase II subunit RPB1	GO:0005737,GO:0005719,GO:0005654,GO:0005634,GO:0005665,GO:0001046,GO:0003677,GO:0003899,GO:0019900,GO:0046872,GO:1990841,GO:0008022,GO:0031625,GO:0071453,GO:0006353,GO:0033120,GO:0014070,GO:0006366	cytoplasm|nuclear euchromatin|nucleoplasm|nucleus|RNA polymerase II, core complex|core promoter sequence-specific DNA binding|DNA binding|DNA-directed 5'-3' RNA polymerase activity|kinase binding|metal ion binding|promoter-specific chromatin binding|protein C-terminus binding|ubiquitin protein ligase binding|cellular response to oxygen levels|DNA-templated transcription, termination|positive regu…	mmu03020,mmu05016	RNA polymerase|Huntington disease	KOG0260	[K]	RNA polymerase II, large subunit	Transcription	KOG0260	K	DNA-directed 5'-3' RNA polymerase activity	Transcription	PF00623	RNA_pol_Rpb1_2	RNA polymerase Rpb1, domain 2
P09055	Integrin beta-1 OS=Mus musculus OX=10090 GN=Itgb1 PE=1 SV=1	24	18	57	18	798	88.2	5.94	189.39	91.5	96.1	98.3	141.2	138.5	142	69.1	69.3	66.8	103.8	102.8	103.6	90.5	88.9	97.5	Itgb1	16412	Integrin beta-1	GO:0001669,GO:0005912,GO:0005604,GO:0009986,GO:0005911,GO:0005737,GO:0043197,GO:0009897,GO:0030175,GO:0005925,GO:0097386,GO:0098978,GO:0030056,GO:0099055,GO:0099699,GO:0034665,GO:0034680,GO:0034681,GO:0034666,GO:0034667,GO:0034674,GO:0034677,GO:0034679,GO:0008305,GO:0014704,GO:0071438,GO:0030027,GO:0042470,GO:0016020,GO:0045121,GO:0035748,GO:0031594,GO:0005886,GO:0045211,GO:0043235,GO:0055037,GO:…	acrosomal vesicle|adherens junction|basement membrane|cell surface|cell-cell junction|cytoplasm|dendritic spine|external side of plasma membrane|filopodium|focal adhesion|glial cell projection|glutamatergic synapse|hemidesmosome|integral component of postsynaptic membrane|integral component of synaptic membrane|integrin alpha1-beta1 complex|integrin alpha10-beta1 complex|integrin alpha11-beta1 co…	mmu04015,mmu04151,mmu04512,mmu04514,mmu04145,mmu04510,mmu04530,mmu04810,mmu04611,mmu04670,mmu04360,mmu05200,mmu05205,mmu05222,mmu05165,mmu05135,mmu05133,mmu05100,mmu05145,mmu05140,mmu05410,mmu05412,mmu05414	Rap1 signaling pathway|PI3K-Akt signaling pathway|ECM-receptor interaction|Cell adhesion molecules|Phagosome|Focal adhesion|Tight junction|Regulation of actin cytoskeleton|Platelet activation|Leukocyte transendothelial migration|Axon guidance|Pathways in cancer|Proteoglycans in cancer|Small cell lung cancer|Human papillomavirus infection|Yersinia infection|Pertussis|Bacterial invasion of epitheli…	KOG1226	[TW]	Integrin beta subunit (N-terminal portion of extracellular region)	Signal transduction mechanisms |Extracellular structures	KOG1226	M	integrin-mediated signaling pathway	Cell wall/membrane/envelope biogenesis	PF00362	Integrin_beta	Integrin beta chain VWA domain
P09103	Protein disulfide-isomerase OS=Mus musculus OX=10090 GN=P4hb PE=1 SV=2	11	6	10	6	509	57	4.88	27.61	86.8	96.7	89.5	80.4	82.8	79.2	149.6	144.4	147.4	81	87.1	82.1	95.8	94.2	103.2	P4hb	18453	Protein disulfide-isomerase	GO:0005856,GO:0005829,GO:0005783,GO:0034663,GO:0005788,GO:0005793,GO:0009897,GO:0030027,GO:0042470,GO:0016222,GO:0032991,GO:0003779,GO:0019899,GO:0005178,GO:0015037,GO:0004656,GO:0003756,GO:0046982,GO:0044877,GO:0016972,GO:0071456,GO:0098761,GO:0018401,GO:0045785,GO:1900026,GO:0046598,GO:0006457,GO:0034975,GO:1902175,GO:0034976	cytoskeleton|cytosol|endoplasmic reticulum|endoplasmic reticulum chaperone complex|endoplasmic reticulum lumen|endoplasmic reticulum-Golgi intermediate compartment|external side of plasma membrane|lamellipodium|melanosome|procollagen-proline 4-dioxygenase complex|protein-containing complex|actin binding|enzyme binding|integrin binding|peptide disulfide oxidoreductase activity|procollagen-proline …	mmu04141	Protein processing in endoplasmic reticulum	KOG0190	[O]	Protein disulfide isomerase (prolyl 4-hydroxylase beta subunit)	Posttranslational modification, protein turnover, chaperones	KOG0190	C	intramolecular oxidoreductase activity, transposing S-S bonds	Energy production and conversion	PF00085	Thioredoxin	Thioredoxin
P09242	Alkaline phosphatase, tissue-nonspecific isozyme OS=Mus musculus OX=10090 GN=Alpl PE=1 SV=2	11	5	6	5	524	57.5	7.01	11.85	95.8	94.5	102.2	106.7	106.2	104.1	75.9	74.5	76.6	89.4	95.5	91.9	129	119.4	138.4	Alpl	11647	Alkaline phosphatase, tissue-nonspecific isozyme	GO:0031225,GO:0031012,GO:0065010,GO:0005615,GO:0005886,GO:0004035,GO:0046872,GO:0016462,GO:0071407,GO:0071529,GO:0016311,GO:0003006,GO:0001958,GO:0046677,GO:0051384,GO:0032496,GO:0033280	anchored component of membrane|extracellular matrix|extracellular membrane-bounded organelle|extracellular space|plasma membrane|alkaline phosphatase activity|metal ion binding|pyrophosphatase activity|cellular response to organic cyclic compound|cementum mineralization|dephosphorylation|developmental process involved in reproduction|endochondral ossification|response to antibiotic|response to gl…	mmu00730,mmu00790	Thiamine metabolism|Folate biosynthesis	KOG4126	[P]	Alkaline phosphatase	Inorganic ion transport and metabolism	KOG4126	P	alkaline phosphatase activity	Inorganic ion transport and metabolism	PF00245	Alk_phosphatase	Alkaline phosphatase
P09411	Phosphoglycerate kinase 1 OS=Mus musculus OX=10090 GN=Pgk1 PE=1 SV=4	13	4	8	4	417	44.5	7.9	18.36	102	103.3	98.3	95.1	95.1	96.5	170.9	152.9	161.8	59.6	63.4	60.6	76	80.6	84	Pgk1	18655	Phosphoglycerate kinase 1	GO:0005737,GO:0005829,GO:0005615,GO:0045121,GO:0043531,GO:0005524,GO:0004618,GO:0047134,GO:0005975,GO:0071456,GO:0030855,GO:0006094,GO:0006096,GO:0016525,GO:0016310,GO:0031639,GO:1903862	cytoplasm|cytosol|extracellular space|membrane raft|ADP binding|ATP binding|phosphoglycerate kinase activity|protein-disulfide reductase activity|carbohydrate metabolic process|cellular response to hypoxia|epithelial cell differentiation|gluconeogenesis|glycolytic process|negative regulation of angiogenesis|phosphorylation|plasminogen activation|positive regulation of oxidative phosphorylation	mmu00010,mmu04066	Glycolysis / Gluconeogenesis|HIF-1 signaling pathway	KOG1367	[G]	3-phosphoglycerate kinase	Carbohydrate transport and metabolism	KOG1367	G	phosphoglycerate kinase activity	Carbohydrate transport and metabolism	PF00162	PGK	Phosphoglycerate kinase
P09528	Ferritin heavy chain OS=Mus musculus OX=10090 GN=Fth1 PE=1 SV=2	67	14	143	14	182	21.1	5.88	582.51	70.9	69.5	70.3	88.7	88.6	88.6	86.6	88.6	93.4	159.6	161.8	161.7	91.9	93.1	86.8	Fth1	14319	Ferritin heavy chain	GO:0044754,GO:0005737,GO:0071682,GO:0005576,GO:0005739,GO:0008199,GO:0008198,GO:0004322,GO:0005506,GO:0006955,GO:0006880,GO:0006826,GO:0008285,GO:0048147	autolysosome|cytoplasm|endocytic vesicle lumen|extracellular region|mitochondrion|ferric iron binding|ferrous iron binding|ferroxidase activity|iron ion binding|immune response|intracellular sequestering of iron ion|iron ion transport|negative regulation of cell population proliferation|negative regulation of fibroblast proliferation	mmu04216,mmu04217,mmu04978	Ferroptosis|Necroptosis|Mineral absorption	KOG2332	[P]	Ferritin	Inorganic ion transport and metabolism	KOG2332	P	ferric iron binding	Inorganic ion transport and metabolism	PF00210	Ferritin	Ferritin-like domain
P09671	Superoxide dismutase [Mn], mitochondrial OS=Mus musculus OX=10090 GN=Sod2 PE=1 SV=3	6	1	2	1	222	24.6	8.62	6.05	92.3	90.5	102	82.7	98.2	93.9	127.3	129.1	137.2	103.5	113.6	110.2	76.5	68.6	74.4	Sod2	20656	Superoxide dismutase [Mn], mitochondrial	GO:0005737,GO:0005743,GO:0005759,GO:0042645,GO:0005739,GO:0043209,GO:0003677,GO:0019899,GO:0042802,GO:0030145,GO:0046872,GO:0016491,GO:0019825,GO:0004784,GO:0003069,GO:0001306,GO:0001315,GO:0008637,GO:0071361,GO:0003032,GO:0048773,GO:0006749,GO:0007507,GO:0030097,GO:0050665,GO:0042743,GO:0008630,GO:0008631,GO:0055072,GO:0001889,GO:0007626,GO:0007005,GO:0043066,GO:0008285,GO:0045599,GO:0048147,GO:…	cytoplasm|mitochondrial inner membrane|mitochondrial matrix|mitochondrial nucleoid|mitochondrion|myelin sheath|DNA binding|enzyme binding|identical protein binding|manganese ion binding|metal ion binding|oxidoreductase activity|oxygen binding|superoxide dismutase activity|acetylcholine-mediated vasodilation involved in regulation of systemic arterial blood pressure|age-dependent response to oxida…	mmu04068,mmu04146,mmu04211,mmu04213,mmu05016	FoxO signaling pathway|Peroxisome|Longevity regulating pathway|Longevity regulating pathway - multiple species|Huntington disease	KOG0876	[P]	Manganese superoxide dismutase	Inorganic ion transport and metabolism	KOG0876	P	oxidoreductase activity, acting on superoxide radicals as acceptor	Inorganic ion transport and metabolism	PF00081	Sod_Fe_N	Iron/manganese superoxide dismutases, alpha-hairpin domain
P09803	Cadherin-1 OS=Mus musculus OX=10090 GN=Cdh1 PE=1 SV=1	4	2	3	2	884	98.2	4.83	8.82	94.5	91.2	96.9	93.5	92.3	89.1	98.2	91.1	81	47.3	54.6	48.7	171.1	178.8	171.7	Cdh1	12550	Cadherin-1	GO:0015629,GO:0005912,GO:0043296,GO:0045177,GO:0030424,GO:0043679,GO:0016323,GO:0016342,GO:0030054,GO:0071944,GO:0009986,GO:0005911,GO:0005737,GO:0009898,GO:0005768,GO:0016600,GO:0098978,GO:0016021,GO:0030027,GO:0043219,GO:0016328,GO:0033268,GO:0048471,GO:0005886,GO:0098794,GO:0043220,GO:0005802,GO:0045294,GO:0030506,GO:0008013,GO:0045296,GO:0005509,GO:0050839,GO:0008092,GO:0045295,GO:0032794,GO:…	actin cytoskeleton|adherens junction|apical junction complex|apical part of cell|axon|axon terminus|basolateral plasma membrane|catenin complex|cell junction|cell periphery|cell surface|cell-cell junction|cytoplasm|cytoplasmic side of plasma membrane|endosome|flotillin complex|glutamatergic synapse|integral component of membrane|lamellipodium|lateral loop|lateral plasma membrane|node of Ranvier|p…	mmu04015,mmu04390,mmu04371,mmu04514,mmu04520,mmu05200,mmu05226,mmu05216,mmu05218,mmu05219,mmu05213,mmu05100	Rap1 signaling pathway|Hippo signaling pathway|Apelin signaling pathway|Cell adhesion molecules|Adherens junction|Pathways in cancer|Gastric cancer|Thyroid cancer|Melanoma|Bladder cancer|Endometrial cancer|Bacterial invasion of epithelial cells	KOG3594	[S]	FOG: Cadherin repeats	Function unknown	KOG3594	S	homophilic cell adhesion via plasma membrane adhesion molecules	Function unknown	PF00028	Cadherin	Cadherin domain
P0DP27	Calmodulin-2 OS=Mus musculus OX=10090 GN=Calm2 PE=1 SV=1	19	3	7	3	149	16.8	4.22	18.16	80.4	78.3	79	61.5	60.8	63.7	89.5	88.3	92.4	104.3	109	107.2	159	160.5	166.2	Calm2	12314	Calmodulin-2	GO:0034704,GO:1902494,GO:0005813,GO:0005737,GO:0030426,GO:0031966,GO:0043209,GO:0043005,GO:0005634,GO:0005886,GO:0030017,GO:0005876,GO:0000922,GO:0030672,GO:0008076,GO:0010856,GO:0008179,GO:0019855,GO:0005509,GO:0048306,GO:0097718,GO:0030234,GO:0044325,GO:0031997,GO:0050998,GO:0030235,GO:0043548,GO:0019904,GO:0019901,GO:0047485,GO:0072542,GO:0031432,GO:0031800,GO:0007190,GO:0019722,GO:0005513,GO:…	calcium channel complex|catalytic complex|centrosome|cytoplasm|growth cone|mitochondrial membrane|myelin sheath|neuron projection|nucleus|plasma membrane|sarcomere|spindle microtubule|spindle pole|synaptic vesicle membrane|voltage-gated potassium channel complex|adenylate cyclase activator activity|adenylate cyclase binding|calcium channel inhibitor activity|calcium ion binding|calcium-dependent …	mmu04014,mmu04015,mmu04371,mmu04020,mmu04070,mmu04024,mmu04022,mmu04114,mmu04218,mmu04625,mmu04910,mmu04922,mmu04912,mmu04915,mmu04921,mmu04916,mmu04924,mmu04925,mmu04261,mmu04270,mmu04970,mmu04971,mmu04728,mmu04720,mmu04722,mmu04744,mmu04740,mmu04750,mmu04713,mmu05200,mmu05214,mmu05170,mmu05163,mmu05167,mmu05133,mmu05152,mmu05010,mmu05012,mmu05022,mmu05031,mmu05034,mmu05418	Ras signaling pathway|Rap1 signaling pathway|Apelin signaling pathway|Calcium signaling pathway|Phosphatidylinositol signaling system|cAMP signaling pathway|cGMP-PKG signaling pathway|Oocyte meiosis|Cellular senescence|C-type lectin receptor signaling pathway|Insulin signaling pathway|Glucagon signaling pathway|GnRH signaling pathway|Estrogen signaling pathway|Oxytocin signaling pathway|Melanogen…	KOG0027	[T]	Calmodulin and related proteins (EF-Hand superfamily)	Signal transduction mechanisms					PF13499	EF-hand_7	EF-hand domain pair
P10107	Annexin A1 OS=Mus musculus OX=10090 GN=Anxa1 PE=1 SV=2	34	13	39	13	346	38.7	7.37	113.95	46.5	47.2	48.4	54.2	54.5	54.1	74.1	76.2	81.6	155.2	158.3	157.1	165	165.1	162.4	Anxa1	16952	Annexin A1	GO:0005884,GO:0016324,GO:0016323,GO:0009986,GO:0062023,GO:0001533,GO:0005737,GO:0030659,GO:0005829,GO:0031901,GO:0005768,GO:0070062,GO:0005615,GO:0031313,GO:0031232,GO:0019898,GO:0016328,GO:0042629,GO:0031966,GO:0031514,GO:0005654,GO:0005634,GO:0001891,GO:0005886,GO:0032991,GO:0042383,GO:0097060,GO:0005509,GO:0005544,GO:0048306,GO:1990814,GO:0036121,GO:0042802,GO:0019834,GO:0005543,GO:0003697,GO:…	actin filament|apical plasma membrane|basolateral plasma membrane|cell surface|collagen-containing extracellular matrix|cornified envelope|cytoplasm|cytoplasmic vesicle membrane|cytosol|early endosome membrane|endosome|extracellular exosome|extracellular space|extrinsic component of endosome membrane|extrinsic component of external side of plasma membrane|extrinsic component of membrane|lateral p…			KOG0819	[U]	Annexin	Intracellular trafficking, secretion, and vesicular transport	KOG0819	L	calcium-dependent phospholipid binding	Replication, recombination and repair	PF00191	Annexin	Annexin
P10126	Elongation factor 1-alpha 1 OS=Mus musculus OX=10090 GN=Eef1a1 PE=1 SV=3	15	5	7	5	462	50.1	9.01	26.45	113	108.3	112	94.1	95.6	95.2	195.7	192.2	196.9	58	57.4	54.8	42.2	40.3	44.4	Eef1a1	13627	Elongation factor 1-alpha 1	GO:0030864,GO:0005737,GO:0005829,GO:0043209,GO:0005730,GO:0005634,GO:0005886,GO:0032587,GO:0005516,GO:0008144,GO:0005525,GO:0003924,GO:0042802,GO:0019900,GO:0003729,GO:0019901,GO:0003746,GO:0000049,GO:0007568,GO:0035690,GO:0071364,GO:1990090,GO:1903427,GO:0010942,GO:0010976,GO:1900022,GO:0006412,GO:0006414	cortical actin cytoskeleton|cytoplasm|cytosol|myelin sheath|nucleolus|nucleus|plasma membrane|ruffle membrane|calmodulin binding|drug binding|GTP binding|GTPase activity|identical protein binding|kinase binding|mRNA binding|protein kinase binding|translation elongation factor activity|tRNA binding|aging|cellular response to drug|cellular response to epidermal growth factor stimulus|cellular respo…	mmu03013,mmu05134,mmu05140	RNA transport|Legionellosis|Leishmaniasis	KOG0052	[J]	Translation elongation factor EF-1 alpha/Tu	Translation, ribosomal structure and biogenesis	KOG0052	J	translation elongation factor activity	Translation, ribosomal structure and biogenesis	PF00009	GTP_EFTU	Elongation factor Tu GTP binding domain
P10404	MLV-related proviral Env polyprotein OS=Mus musculus OX=10090 PE=1 SV=3	3	2	2	2	641	69.6	7.96	5.39																	118567893	MLV-related proviral Env polyprotein	GO:0016021,GO:0005886,GO:0046872	integral component of membrane|plasma membrane|metal ion binding											PF00429	TLV_coat	ENV polyprotein (coat polyprotein)
P10493	Nidogen-1 OS=Mus musculus OX=10090 GN=Nid1 PE=1 SV=2	1	1	1	1	1245	136.5	5.44	2.43	164.8	160.9	157	118.6	120.2	122.6	116.7	103.9	103.5	68.6	69.2	62.5	41.5	43.1	46.9	Nid1	18073	Nidogen-1	GO:0005604,GO:0071944,GO:0062023,GO:0031012,GO:0005576,GO:0005886,GO:0005509,GO:0005518,GO:0050840,GO:0043236,GO:0043237,GO:0043394,GO:0007160,GO:0030198,GO:0032836,GO:0010811	basement membrane|cell periphery|collagen-containing extracellular matrix|extracellular matrix|extracellular region|plasma membrane|calcium ion binding|collagen binding|extracellular matrix binding|laminin binding|laminin-1 binding|proteoglycan binding|cell-matrix adhesion|extracellular matrix organization|glomerular basement membrane development|positive regulation of cell-substrate adhesion			KOG1214	[MW]	Nidogen and related basement membrane protein proteins	Cell wall/membrane/envelope biogenesis |Extracellular structures	KOG1214	I	MHC class II protein binding, via antigen binding groove	Lipid transport and metabolism	PF00058	Ldl_recept_b	Low-density lipoprotein receptor repeat class B
P10518	Delta-aminolevulinic acid dehydratase OS=Mus musculus OX=10090 GN=Alad PE=1 SV=1	18	4	8	4	330	36	6.79	24	96.5	97.7	104.6	157.9	160.6	160.8	135.1	120.5	121.9	60.2	62.5	62.3	51.2	53.3	54.8	Alad	17025	Delta-aminolevulinic acid dehydratase	GO:0005829,GO:0005615,GO:0042802,GO:0004655,GO:1904854,GO:0008270,GO:0071353,GO:0071284,GO:0006783,GO:1901799,GO:0051260,GO:0006782,GO:0014823,GO:0010044,GO:0043200,GO:0046685,GO:0046686,GO:0032025,GO:0042493,GO:0045471,GO:0070542,GO:0051384,GO:0009635,GO:0001666,GO:0010212,GO:0010039,GO:0032496,GO:0046689,GO:0010038,GO:0051597,GO:0007584,GO:0010033,GO:0006979,GO:0070541,GO:0010269,GO:0010266,GO:…	cytosol|extracellular space|identical protein binding|porphobilinogen synthase activity|proteasome core complex binding|zinc ion binding|cellular response to interleukin-4|cellular response to lead ion|heme biosynthetic process|negative regulation of proteasomal protein catabolic process|protein homooligomerization|protoporphyrinogen IX biosynthetic process|response to activity|response to alumin…	mmu00860	Porphyrin and chlorophyll metabolism	KOG2794	[H]	Delta-aminolevulinic acid dehydratase	Coenzyme transport and metabolism	KOG2794	H	porphobilinogen synthase activity	Coenzyme transport and metabolism	PF00490	ALAD	Delta-aminolevulinic acid dehydratase
P10639	Thioredoxin OS=Mus musculus OX=10090 GN=Txn PE=1 SV=3	38	3	11	3	105	11.7	4.92	40.14	71.5	71.4	73.4	88.3	91.1	90	153.3	151.1	151.8	102.6	102.3	99.3	84.3	84.3	85.2	Txn	22166	Thioredoxin	GO:0030424,GO:0005737,GO:0005829,GO:0030425,GO:0005576,GO:0005739,GO:0043025,GO:0005654,GO:0005634,GO:0019899,GO:0015037,GO:0015035,GO:0042803,GO:0047134,GO:0045454,GO:0006662,GO:1903206,GO:0046826,GO:0000122,GO:0055114,GO:0043388,GO:2000170,GO:0033138,GO:0071731,GO:0009314	axon|cytoplasm|cytosol|dendrite|extracellular region|mitochondrion|neuronal cell body|nucleoplasm|nucleus|enzyme binding|peptide disulfide oxidoreductase activity|protein disulfide oxidoreductase activity|protein homodimerization activity|protein-disulfide reductase activity|cell redox homeostasis|glycerol ether metabolic process|negative regulation of hydrogen peroxide-induced cell death|negativ…	mmu04621,mmu05132,mmu05012,mmu05418	NOD-like receptor signaling pathway|Salmonella infection|Parkinson disease|Fluid shear stress and atherosclerosis	KOG0907	[O]	Thioredoxin	Posttranslational modification, protein turnover, chaperones	KOG0907	C	cell redox homeostasis	Energy production and conversion	PF00085	Thioredoxin	Thioredoxin
P10649	Glutathione S-transferase Mu 1 OS=Mus musculus OX=10090 GN=Gstm1 PE=1 SV=2	13	3	5	3	218	26	7.94	14.69	132.1	128.1	144	115	115	112.5	124.4	120.8	117.6	73.1	72.9	67.2	58.5	60.6	58.3	Gstm1	14862	Glutathione S-transferase Mu 1	GO:0005829,GO:0005576,GO:0045171,GO:0043209,GO:0032991,GO:0043295,GO:0004364,GO:0042802,GO:0016151,GO:0019901,GO:0005496,GO:0035690,GO:1901687,GO:0006749,GO:0051122,GO:0006693,GO:0042178	cytosol|extracellular region|intercellular bridge|myelin sheath|protein-containing complex|glutathione binding|glutathione transferase activity|identical protein binding|nickel cation binding|protein kinase binding|steroid binding|cellular response to drug|glutathione derivative biosynthetic process|glutathione metabolic process|hepoxilin biosynthetic process|prostaglandin metabolic process|xenob…	mmu00480,mmu00980,mmu00982,mmu00983,mmu05200,mmu05204,mmu05225,mmu05418,mmu01524	Glutathione metabolism|Metabolism of xenobiotics by cytochrome P450|Drug metabolism - cytochrome P450|Drug metabolism - other enzymes|Pathways in cancer|Chemical carcinogenesis|Hepatocellular carcinoma|Fluid shear stress and atherosclerosis|Platinum drug resistance	KOG1695	[O]	Glutathione S-transferase	Posttranslational modification, protein turnover, chaperones	KOG1695	O	glutathione transferase activity	Posttranslational modification, protein turnover, chaperones	PF02798	GST_N	Glutathione S-transferase, N-terminal domain
P10833	Ras-related protein R-Ras OS=Mus musculus OX=10090 GN=Rras PE=1 SV=1	13	2	6	1	218	23.7	6.79	19.12	87.2	76.7	84.4	97.8	93.9	96.3	96.7	92.9	102.5	66.5	69.8	69.1	152.4	156.3	157.5	Rras	20130	Ras-related protein R-Ras	GO:0005829,GO:0005886,GO:0019003,GO:0005525,GO:0003924,GO:0044877,GO:0060325,GO:0002521,GO:0030336,GO:0045766,GO:0010595,GO:1904906,GO:2001214,GO:0007265,GO:0070372,GO:0051896	cytosol|plasma membrane|GDP binding|GTP binding|GTPase activity|protein-containing complex binding|face morphogenesis|leukocyte differentiation|negative regulation of cell migration|positive regulation of angiogenesis|positive regulation of endothelial cell migration|positive regulation of endothelial cell-matrix adhesion via fibronectin|positive regulation of vasculogenesis|Ras protein signal tr…	mmu04010,mmu04014,mmu04015,mmu04371,mmu04072,mmu04024,mmu04140,mmu04137,mmu04218,mmu04810,mmu04625,mmu04360,mmu05205,mmu05132	MAPK signaling pathway|Ras signaling pathway|Rap1 signaling pathway|Apelin signaling pathway|Phospholipase D signaling pathway|cAMP signaling pathway|Autophagy - animal|Mitophagy - animal|Cellular senescence|Regulation of actin cytoskeleton|C-type lectin receptor signaling pathway|Axon guidance|Proteoglycans in cancer|Salmonella infection	KOG0395	[R]	Ras-related GTPase	General function prediction only	KOG0395	G	GTPase activity	Carbohydrate transport and metabolism	PF00071	Ras	Ras family
P10852	4F2 cell-surface antigen heavy chain OS=Mus musculus OX=10090 GN=Slc3a2 PE=1 SV=1	16	9	15	9	526	58.3	5.91	52.57	83.1	80.6	81.5	91.5	90.3	89.8	81.2	81.9	83.7	119.3	123	122.9	124	120.7	126.5	Slc3a2	17254	4F2 cell-surface antigen heavy chain	GO:1990184,GO:0016324,GO:0044225,GO:0009925,GO:0016323,GO:0009986,GO:0005829,GO:0016021,GO:0005765,GO:0042470,GO:0043025,GO:0005654,GO:0005886,GO:0045202,GO:0015173,GO:0003824,GO:0003725,GO:0015180,GO:0015190,GO:0015175,GO:0005975,GO:1904273,GO:1903801,GO:0098713,GO:0015804,GO:0015823,GO:0043330,GO:0015827	amino acid transport complex|apical plasma membrane|apical pole of neuron|basal plasma membrane|basolateral plasma membrane|cell surface|cytosol|integral component of membrane|lysosomal membrane|melanosome|neuronal cell body|nucleoplasm|plasma membrane|synapse|aromatic amino acid transmembrane transporter activity|catalytic activity|double-stranded RNA binding|L-alanine transmembrane transporter …	mmu04150,mmu04216,mmu04974	mTOR signaling pathway|Ferroptosis|Protein digestion and absorption	KOG0471	[G]	Alpha-amylase	Carbohydrate transport and metabolism	KOG0471	G	alpha-amylase activity	Carbohydrate transport and metabolism	PF00128	Alpha-amylase	Alpha amylase, catalytic domain
P11031	Activated RNA polymerase II transcriptional coactivator p15 OS=Mus musculus OX=10090 GN=Sub1 PE=1 SV=3	9	1	2	1	127	14.4	9.6	7.07	62.9	59.2	58.4	65	67.6	71.7	117.4	118.2	129.3	116.4	126.8	117.3	134.1	127	128.7	Sub1	20024	Activated RNA polymerase II transcriptional coactivator p15	GO:0005730,GO:0005654,GO:0005634,GO:0005667,GO:0033613,GO:0003678,GO:0042802,GO:0000978,GO:0003697,GO:0003713,GO:0051053,GO:0060261,GO:0051260,GO:0006357,GO:0060395	nucleolus|nucleoplasm|nucleus|transcription regulator complex|activating transcription factor binding|DNA helicase activity|identical protein binding|RNA polymerase II cis-regulatory region sequence-specific DNA binding|single-stranded DNA binding|transcription coactivator activity|negative regulation of DNA metabolic process|positive regulation of transcription initiation from RNA polymerase II …			KOG2712	[K]	Transcriptional coactivator	Transcription	KOG2712	S	positive regulation of transcription initiation from RNA polymerase II promoter	Function unknown	PF02229	PC4	Transcriptional Coactivator p15 (PC4)
P11247	Myeloperoxidase OS=Mus musculus OX=10090 GN=Mpo PE=1 SV=2	7	3	3	3	718	81.1	9.55	4.99	98.4	91.3	104.8	84	88.3	87.8	203.6	188.7	189.1	63.2	69	60.2	54.9	58	58.6	Mpo	17523	Myeloperoxidase	GO:0042582,GO:0005615,GO:0043231,GO:0005739,GO:0005654,GO:0030141,GO:0020037,GO:0008201,GO:0046872,GO:0004601,GO:0007568,GO:0042742,GO:0050832,GO:0042744,GO:0002149,GO:0034374,GO:0055114,GO:0019430,GO:0002679,GO:0032094,GO:1990268,GO:0032496,GO:0009612,GO:0001878	azurophil granule|extracellular space|intracellular membrane-bounded organelle|mitochondrion|nucleoplasm|secretory granule|heme binding|heparin binding|metal ion binding|peroxidase activity|aging|defense response to bacterium|defense response to fungus|hydrogen peroxide catabolic process|hypochlorous acid biosynthetic process|low-density lipoprotein particle remodeling|oxidation-reduction process…	mmu00983,mmu04145,mmu04613,mmu05202,mmu05221	Drug metabolism - other enzymes|Phagosome|Neutrophil extracellular trap formation|Transcriptional misregulation in cancer|Acute myeloid leukemia	KOG2408	[R]	Peroxidase/oxygenase	General function prediction only	KOG2408	S	peroxidase activity	Function unknown	PF03098	An_peroxidase	Animal haem peroxidase
P11438	Lysosome-associated membrane glycoprotein 1 OS=Mus musculus OX=10090 GN=Lamp1 PE=1 SV=2	6	2	7	2	406	43.8	8.4	21.15	125.5	122.9	127.3	103.2	107	100.5	88.9	88.9	84.8	77.2	83.1	79.5	103.7	101.5	105.9	Lamp1	16783	Lysosome-associated membrane glycoprotein 1	GO:0097208,GO:0044754,GO:0000421,GO:0009986,GO:0044194,GO:0005737,GO:0031410,GO:0005829,GO:0030425,GO:0005768,GO:0010008,GO:0009897,GO:0030285,GO:0005770,GO:0031902,GO:0005765,GO:0005764,GO:0042470,GO:0005771,GO:0043025,GO:0048471,GO:0045335,GO:0061474,GO:0005886,GO:0042383,GO:0008021,GO:0005773,GO:0031982,GO:0019899,GO:0019904,GO:0048102,GO:0072594,GO:0090160,GO:0140507,GO:0043323,GO:0045954,GO:…	alveolar lamellar body|autolysosome|autophagosome membrane|cell surface|cytolytic granule|cytoplasm|cytoplasmic vesicle|cytosol|dendrite|endosome|endosome membrane|external side of plasma membrane|integral component of synaptic vesicle membrane|late endosome|late endosome membrane|lysosomal membrane|lysosome|melanosome|multivesicular body|neuronal cell body|perinuclear region of cytoplasm|phagocy…	mmu04145,mmu04142,mmu04140,mmu05152	Phagosome|Lysosome|Autophagy - animal|Tuberculosis	KOG4818	[R]	Lysosomal-associated membrane protein	General function prediction only	KOG4818	J	protein targeting to lysosome involved in chaperone-mediated autophagy	Translation, ribosomal structure and biogenesis	PF01299	Lamp	Lysosome-associated membrane glycoprotein (Lamp)
P11499	Heat shock protein HSP 90-beta OS=Mus musculus OX=10090 GN=Hsp90ab1 PE=1 SV=3	29	19	33	10	724	83.2	5.03	117.26	73.7	75.4	75.2	80.3	83.4	83.1	141	138.1	141.2	110.9	113.9	111.9	91.8	91.5	88.7	Hsp90ab1	15516	Heat shock protein HSP 90-beta	GO:0016324,GO:0034751,GO:0044295,GO:0016323,GO:0031526,GO:0009986,GO:0008180,GO:0005737,GO:0005829,GO:0044294,GO:0005576,GO:1990565,GO:0016234,GO:0005765,GO:0042470,GO:0005739,GO:0043025,GO:0005634,GO:1990917,GO:0048471,GO:0005886,GO:0032991,GO:1990913,GO:0005524,GO:0043008,GO:0002135,GO:0032564,GO:0097718,GO:0070182,GO:0003725,GO:0008144,GO:0005525,GO:0031072,GO:0042826,GO:1990226,GO:0042802,GO:…	apical plasma membrane|aryl hydrocarbon receptor complex|axonal growth cone|basolateral plasma membrane|brush border membrane|cell surface|COP9 signalosome|cytoplasm|cytosol|dendritic growth cone|extracellular region|HSP90-CDC37 chaperone complex|inclusion body|lysosomal membrane|melanosome|mitochondrion|neuronal cell body|nucleus|ooplasm|perinuclear region of cytoplasm|plasma membrane|protein-co…	mmu04141,mmu04151,mmu04217,mmu04621,mmu04612,mmu04659,mmu04657,mmu04915,mmu04914,mmu05200,mmu05215,mmu05132,mmu05418	Protein processing in endoplasmic reticulum|PI3K-Akt signaling pathway|Necroptosis|NOD-like receptor signaling pathway|Antigen processing and presentation|Th17 cell differentiation|IL-17 signaling pathway|Estrogen signaling pathway|Progesterone-mediated oocyte maturation|Pathways in cancer|Prostate cancer|Salmonella infection|Fluid shear stress and atherosclerosis	KOG0019	[O]	Molecular chaperone (HSP90 family)	Posttranslational modification, protein turnover, chaperones	KOG0019	O	unfolded protein binding	Posttranslational modification, protein turnover, chaperones	PF00183	HSP90	Hsp90 protein
P11672	Neutrophil gelatinase-associated lipocalin OS=Mus musculus OX=10090 GN=Lcn2 PE=1 SV=1	4	1	2	1	200	22.9	8.81	6.02	21.6	23.3	25.5	14.2	15.7	14.1	15.5	23.3	27	200.1	200	206.1	240.7	236.7	236.4	Lcn2	16819	Neutrophil gelatinase-associated lipocalin	GO:0060205,GO:0005829,GO:0005576,GO:0005615,GO:1903981,GO:0042802,GO:0005506,GO:0005549,GO:0002020,GO:0036094,GO:0070301,GO:0071347,GO:0071222,GO:0031669,GO:0071356,GO:0042742,GO:0097192,GO:0045087,GO:0031346,GO:0120162,GO:0010628,GO:0009617,GO:0042493,GO:0009635,GO:0010046,GO:0009615,GO:0097577,GO:0015891	cytoplasmic vesicle lumen|cytosol|extracellular region|extracellular space|enterobactin binding|identical protein binding|iron ion binding|odorant binding|protease binding|small molecule binding|cellular response to hydrogen peroxide|cellular response to interleukin-1|cellular response to lipopolysaccharide|cellular response to nutrient levels|cellular response to tumor necrosis factor|defense re…	mmu04657	IL-17 signaling pathway					ENOG502T7VZ	S	siderophore transport	Function unknown	PF00061	Lipocalin	Lipocalin / cytosolic fatty-acid binding protein family
P11679	Keratin, type II cytoskeletal 8 OS=Mus musculus OX=10090 GN=Krt8 PE=1 SV=4	21	12	42	8	490	54.5	5.82	141.37	93.1	96.6	97.2	98.5	100.3	98.9	173.4	169.4	166.8	85.6	84.5	81.4	52	51.5	50.8	Krt8	16691	Keratin, type II cytoskeletal 8	GO:0016327,GO:0071944,GO:0005911,GO:0043034,GO:0005737,GO:0016010,GO:0005882,GO:0045111,GO:0045095,GO:0016363,GO:0005654,GO:0042383,GO:0030018,GO:0044877,GO:0097110,GO:0060706,GO:0000904,GO:0097191,GO:0097284,GO:0007275,GO:0051599,GO:0051707,GO:0045214,GO:0033209	apicolateral plasma membrane|cell periphery|cell-cell junction|costamere|cytoplasm|dystrophin-associated glycoprotein complex|intermediate filament|intermediate filament cytoskeleton|keratin filament|nuclear matrix|nucleoplasm|sarcolemma|Z disc|protein-containing complex binding|scaffold protein binding|cell differentiation involved in embryonic placenta development|cell morphogenesis involved in…							ENOG502QURK	S	structural molecule activity	Function unknown	PF00038	Filament	Intermediate filament protein
P11688	Integrin alpha-5 OS=Mus musculus OX=10090 GN=Itga5 PE=1 SV=3	2	2	2	2	1053	115	5.95	6.75	120.3	118.2	122.2	143.3	134.4	139.8	81.2	86.2	79.8	86.5	92.7	89.8	69.5	70.4	65.6	Itga5	16402	Integrin alpha-5	GO:0009986,GO:0005911,GO:0005737,GO:0031410,GO:0005783,GO:0009897,GO:0005925,GO:0005794,GO:0034674,GO:0008305,GO:0005886,GO:0032587,GO:0045202,GO:0050839,GO:0005154,GO:0005178,GO:0046872,GO:0023035,GO:0007155,GO:0033627,GO:0033631,GO:0031589,GO:0007044,GO:0035987,GO:0007565,GO:0007157,GO:0034113,GO:0007229,GO:0007159,GO:0007613,GO:2000811,GO:0030335,GO:0010811,GO:0050731,GO:1903672,GO:0045765,GO:…	cell surface|cell-cell junction|cytoplasm|cytoplasmic vesicle|endoplasmic reticulum|external side of plasma membrane|focal adhesion|Golgi apparatus|integrin alpha5-beta1 complex|integrin complex|plasma membrane|ruffle membrane|synapse|cell adhesion molecule binding|epidermal growth factor receptor binding|integrin binding|metal ion binding|CD40 signaling pathway|cell adhesion|cell adhesion mediat…	mmu04151,mmu04512,mmu04145,mmu04510,mmu04810,mmu04640,mmu05206,mmu05205,mmu05168,mmu05165,mmu05135,mmu05133,mmu05100,mmu05410,mmu05412,mmu05414	PI3K-Akt signaling pathway|ECM-receptor interaction|Phagosome|Focal adhesion|Regulation of actin cytoskeleton|Hematopoietic cell lineage|MicroRNAs in cancer|Proteoglycans in cancer|Herpes simplex virus 1 infection|Human papillomavirus infection|Yersinia infection|Pertussis|Bacterial invasion of epithelial cells|Hypertrophic cardiomyopathy|Arrhythmogenic right ventricular cardiomyopathy|Dilated ca…	KOG3637	[W]	Vitronectin receptor, alpha subunit	Extracellular structures	KOG3637	M	integrin-mediated signaling pathway	Cell wall/membrane/envelope biogenesis	PF01839	FG-GAP	FG-GAP repeat
P11835	Integrin beta-2 OS=Mus musculus OX=10090 GN=Itgb2 PE=1 SV=2	10	6	8	6	771	85	7.12	24.43	77.2	73.8	81	92.5	94.7	93.1	86.5	82	89	148.2	147.3	146.7	98.6	92.3	97.1	Itgb2	16414	Integrin beta-2	GO:0009986,GO:0009897,GO:0005925,GO:0034687,GO:0034688,GO:0016020,GO:0045121,GO:0005886,GO:0044853,GO:0043235,GO:0001540,GO:0050839,GO:0001851,GO:0031072,GO:0030369,GO:0005178,GO:0046872,GO:0019901,GO:0044877,GO:0050798,GO:0097242,GO:0007155,GO:0033627,GO:0016477,GO:0098609,GO:0007160,GO:0045123,GO:0071404,GO:0043542,GO:0034113,GO:0007229,GO:0007159,GO:0002523,GO:0030101,GO:0030593,GO:1990266,GO:…	cell surface|external side of plasma membrane|focal adhesion|integrin alphaL-beta2 complex|integrin alphaM-beta2 complex|membrane|membrane raft|plasma membrane|plasma membrane raft|receptor complex|amyloid-beta binding|cell adhesion molecule binding|complement component C3b binding|heat shock protein binding|ICAM-3 receptor activity|integrin binding|metal ion binding|protein kinase binding|protei…	mmu04015,mmu04390,mmu04514,mmu04145,mmu04810,mmu04610,mmu04613,mmu04650,mmu04670,mmu05166,mmu05133,mmu05134,mmu05150,mmu05152,mmu05146,mmu05144,mmu05140,mmu05323,mmu05416	Rap1 signaling pathway|Hippo signaling pathway|Cell adhesion molecules|Phagosome|Regulation of actin cytoskeleton|Complement and coagulation cascades|Neutrophil extracellular trap formation|Natural killer cell mediated cytotoxicity|Leukocyte transendothelial migration|Human T-cell leukemia virus 1 infection|Pertussis|Legionellosis|Staphylococcus aureus infection|Tuberculosis|Amoebiasis|Malaria|Le…	KOG1226	[TW]	Integrin beta subunit (N-terminal portion of extracellular region)	Signal transduction mechanisms |Extracellular structures	KOG1226	M	integrin-mediated signaling pathway	Cell wall/membrane/envelope biogenesis	PF00362	Integrin_beta	Integrin beta chain VWA domain
P11928	2'-5'-oligoadenylate synthase 1A OS=Mus musculus OX=10090 GN=Oas1a PE=1 SV=2	8	2	3	2	367	42.4	8.09	10.67	109.5	100.8	115.8	108.6	113.4	111.9	68.6	76.9	74.6	115.1	118.7	115.6	92.2	87	91.3	Oas1a	246730	2'-5'-oligoadenylate synthase 1A	GO:0005737,GO:0005829,GO:0005783,GO:0016020,GO:0005739,GO:0005654,GO:0005634,GO:0001730,GO:0005524,GO:0003725,GO:0046872,GO:0051607,GO:0045087,GO:0045071,GO:0048525,GO:0006164,GO:0060700,GO:0009615	cytoplasm|cytosol|endoplasmic reticulum|membrane|mitochondrion|nucleoplasm|nucleus|2'-5'-oligoadenylate synthetase activity|ATP binding|double-stranded RNA binding|metal ion binding|defense response to virus|innate immune response|negative regulation of viral genome replication|negative regulation of viral process|purine nucleotide biosynthetic process|regulation of ribonuclease activity|response…	mmu04621,mmu05160,mmu05171,mmu05164,mmu05162,mmu05168,mmu05169	NOD-like receptor signaling pathway|Hepatitis C|Coronavirus disease - COVID-19|Influenza A|Measles|Herpes simplex virus 1 infection|Epstein-Barr virus infection					KOG0001	O	cellular macromolecule catabolic process	Posttranslational modification, protein turnover, chaperones	PF01909	NTP_transf_2	Nucleotidyltransferase domain
P11983	T-complex protein 1 subunit alpha OS=Mus musculus OX=10090 GN=Tcp1 PE=1 SV=3	2	1	1	1	556	60.4	6.16	2.05																Tcp1	21454	T-complex protein 1 subunit alpha	GO:0001669,GO:0044297,GO:0005813,GO:0005832,GO:0005794,GO:0000792,GO:0005874,GO:0005815,GO:0043209,GO:0005720,GO:0000242,GO:0002199,GO:0005524,GO:0031625,GO:0051082,GO:0007339,GO:1904851,GO:0051973,GO:1904874,GO:0032212,GO:0006457,GO:0050821,GO:2000109,GO:0090666,GO:1901998,GO:0044053	acrosomal vesicle|cell body|centrosome|chaperonin-containing T-complex|Golgi apparatus|heterochromatin|microtubule|microtubule organizing center|myelin sheath|nuclear heterochromatin|pericentriolar material|zona pellucida receptor complex|ATP binding|ubiquitin protein ligase binding|unfolded protein binding|binding of sperm to zona pellucida|positive regulation of establishment of protein localiz…			KOG0360	[O]	Chaperonin complex component, TCP-1 alpha subunit (CCT1)	Posttranslational modification, protein turnover, chaperones	KOG0360	O	translocation of peptides or proteins into other organism involved in symbiotic interaction	Posttranslational modification, protein turnover, chaperones	PF00118	Cpn60_TCP1	TCP-1/cpn60 chaperonin family
P12246	Serum amyloid P-component OS=Mus musculus OX=10090 GN=Apcs PE=1 SV=2	17	4	8	4	224	26.2	6.35	24.46	30.7	30.2	33.3	29.3	28.8	27.9	27.5	31.1	38.1	153.3	170.6	163.4	254.9	261.3	219.6	Apcs	20219	Serum amyloid P-component	GO:0005615,GO:0032991,GO:0005509,GO:0030246,GO:0001849,GO:0042802,GO:0030169,GO:0046790,GO:0006958,GO:0045087,GO:0044869,GO:0044871,GO:0044793,GO:1903016,GO:1903019,GO:0045656,GO:0046597,GO:0048525,GO:0065003	extracellular space|protein-containing complex|calcium ion binding|carbohydrate binding|complement component C1q complex binding|identical protein binding|low-density lipoprotein particle binding|virion binding|complement activation, classical pathway|innate immune response|negative regulation by host of viral exo-alpha-sialidase activity|negative regulation by host of viral glycoprotein metaboli…							ENOG502S201	S	complement component C1q binding	Function unknown	PF00354	Pentaxin	Pentaxin family
P12265	Beta-glucuronidase OS=Mus musculus OX=10090 GN=Gusb PE=1 SV=2	8	4	5	4	648	74.1	6.7	15.99	71.4	73.3	83.9	105.5	102.7	103.3	125.5	123.7	126.2	106.1	108.3	105.6	86.1	88.3	90.1	Gusb	110006	Beta-glucuronidase	GO:0005783,GO:0005615,GO:0043231,GO:0005764,GO:0004566,GO:0030246,GO:0016787,GO:0019904,GO:0005102,GO:0005975,GO:0019391	endoplasmic reticulum|extracellular space|intracellular membrane-bounded organelle|lysosome|beta-glucuronidase activity|carbohydrate binding|hydrolase activity|protein domain specific binding|signaling receptor binding|carbohydrate metabolic process|glucuronoside catabolic process	mmu00040,mmu00053,mmu00531,mmu00860,mmu00983,mmu04142	Pentose and glucuronate interconversions|Ascorbate and aldarate metabolism|Glycosaminoglycan degradation|Porphyrin and chlorophyll metabolism|Drug metabolism - other enzymes|Lysosome	KOG2024	[G]	Beta-Glucuronidase GUSB (glycosylhydrolase superfamily 2)	Carbohydrate transport and metabolism	KOG2024	G	beta-glucuronidase activity	Carbohydrate transport and metabolism	PF00703	Glyco_hydro_2	Glycosyl hydrolases family 2
P12367	cAMP-dependent protein kinase type II-alpha regulatory subunit OS=Mus musculus OX=10090 GN=Prkar2a PE=1 SV=2	9	3	7	3	401	45.4	4.89	26.52	86.3	92	92.5	84.6	84.7	80.9	89.6	89.7	94.3	98.9	105	106.1	133	130.6	131.8	Prkar2a	19087	cAMP-dependent protein kinase type II-alpha regulatory subunit	GO:0005952,GO:0005813,GO:0005737,GO:0005829,GO:0098978,GO:0031588,GO:0048471,GO:0005886,GO:0044853,GO:0032991,GO:0045202,GO:0030315,GO:0031698,GO:0030552,GO:0004862,GO:0008603,GO:0042802,GO:0019904,GO:0034236,GO:0044877,GO:0036094,GO:0031625,GO:0050804,GO:2000480,GO:0043949,GO:0010738,GO:0045859	cAMP-dependent protein kinase complex|centrosome|cytoplasm|cytosol|glutamatergic synapse|nucleotide-activated protein kinase complex|perinuclear region of cytoplasm|plasma membrane|plasma membrane raft|protein-containing complex|synapse|T-tubule|beta-2 adrenergic receptor binding|cAMP binding|cAMP-dependent protein kinase inhibitor activity|cAMP-dependent protein kinase regulator activity|identic…	mmu04910	Insulin signaling pathway	KOG1113	[T]	cAMP-dependent protein kinase types I and II, regulatory subunit	Signal transduction mechanisms	KOG1113	T	cAMP-dependent protein kinase regulator activity	Signal transduction mechanisms	PF00027	cNMP_binding	Cyclic nucleotide-binding domain
P12382	ATP-dependent 6-phosphofructokinase, liver type OS=Mus musculus OX=10090 GN=Pfkl PE=1 SV=4	5	4	5	4	780	85.3	7.17	15.15	141.7	144.6	150.3	133.8	131	128.8	95.4	93.7	97.3	63.3	62.4	58	66.4	65.1	68.2	Pfkl	18641	ATP-dependent 6-phosphofructokinase, liver type	GO:0005945,GO:0005829,GO:0016020,GO:0003872,GO:0016208,GO:0005524,GO:0070061,GO:0070095,GO:0042802,GO:0019900,GO:0046872,GO:0048029,GO:0061621,GO:0005975,GO:0030388,GO:0006002,GO:0006007,GO:0006096,GO:0061615,GO:0046676,GO:0051289,GO:0009749	6-phosphofructokinase complex|cytosol|membrane|6-phosphofructokinase activity|AMP binding|ATP binding|fructose binding|fructose-6-phosphate binding|identical protein binding|kinase binding|metal ion binding|monosaccharide binding|canonical glycolysis|carbohydrate metabolic process|fructose 1,6-bisphosphate metabolic process|fructose 6-phosphate metabolic process|glucose catabolic process|glycolyt…	mmu00010,mmu00030,mmu00051,mmu00052,mmu03018,mmu04066,mmu04152,mmu04922,mmu04919,mmu05230	Glycolysis / Gluconeogenesis|Pentose phosphate pathway|Fructose and mannose metabolism|Galactose metabolism|RNA degradation|HIF-1 signaling pathway|AMPK signaling pathway|Glucagon signaling pathway|Thyroid hormone signaling pathway|Central carbon metabolism in cancer	KOG2440	[G]	Pyrophosphate-dependent phosphofructo-1-kinase	Carbohydrate transport and metabolism	KOG2440	G	6-phosphofructokinase activity	Carbohydrate transport and metabolism	PF00365	PFK	Phosphofructokinase
P12787	Cytochrome c oxidase subunit 5A, mitochondrial OS=Mus musculus OX=10090 GN=Cox5a PE=1 SV=2	32	3	4	3	146	16.1	6.54	12.04	164.6	164.1	159.1	125.8	121.2	123.4	100.3	96.7	94.8	44.4	49.8	47	71.6	68.1	68.9	Cox5a	12858	Cytochrome c oxidase subunit 5A, mitochondrial	GO:0005743,GO:0005751,GO:0005739,GO:0043209,GO:0004129,GO:0046872,GO:0006123	mitochondrial inner membrane|mitochondrial respiratory chain complex IV|mitochondrion|myelin sheath|cytochrome-c oxidase activity|metal ion binding|mitochondrial electron transport, cytochrome c to oxygen	mmu00190,mmu04260,mmu04714,mmu05010,mmu05012,mmu05014,mmu05016,mmu05020,mmu05022,mmu04932	Oxidative phosphorylation|Cardiac muscle contraction|Thermogenesis|Alzheimer disease|Parkinson disease|Amyotrophic lateral sclerosis|Huntington disease|Prion disease|Pathways of neurodegeneration - multiple diseases|Non-alcoholic fatty liver disease	KOG4077	[C]	Cytochrome c oxidase, subunit Va/COX6	Energy production and conversion	KOG4077	S	oxidoreductase activity, acting on a heme group of donors, oxygen as acceptor	Function unknown	PF02284	COX5A	Cytochrome c oxidase subunit Va
P12815	Programmed cell death protein 6 OS=Mus musculus OX=10090 GN=Pdcd6 PE=1 SV=2	24	4	10	4	191	21.9	5.4	32.02	54.1	55.2	55.6	72.2	71.4	73.4	74.1	77.3	83.4	166.9	168.3	170.6	127.5	124	126	Pdcd6	18570	Programmed cell death protein 6	GO:0030127,GO:0031463,GO:0005737,GO:0031410,GO:0005783,GO:0070971,GO:0005789,GO:0005768,GO:0000139,GO:0005634,GO:0005509,GO:0048306,GO:0042802,GO:0000287,GO:0046983,GO:0042803,GO:0030674,GO:0043495,GO:1990756,GO:0006919,GO:0001525,GO:0006915,GO:0034605,GO:0048208,GO:0006888,GO:0006886,GO:0051898,GO:0032007,GO:0030948,GO:0014032,GO:0014029,GO:0045766,GO:0043280,GO:0010595,GO:0001938,GO:1902527,GO:…	COPII vesicle coat|Cul3-RING ubiquitin ligase complex|cytoplasm|cytoplasmic vesicle|endoplasmic reticulum|endoplasmic reticulum exit site|endoplasmic reticulum membrane|endosome|Golgi membrane|nucleus|calcium ion binding|calcium-dependent protein binding|identical protein binding|magnesium ion binding|protein dimerization activity|protein homodimerization activity|protein-macromolecule adaptor ac…			KOG0037	[T]	Ca2+-binding protein, EF-Hand protein superfamily	Signal transduction mechanisms	KOG0037	O	calcium-dependent cysteine-type endopeptidase activity	Posttranslational modification, protein turnover, chaperones	PF00036	EF-hand_1	EF hand
P12970	60S ribosomal protein L7a OS=Mus musculus OX=10090 GN=Rpl7a PE=1 SV=2	4	1	1	1	266	30	10.56	2.24																Rpl7a	27176	60S ribosomal protein L7a	GO:0022625,GO:0016020,GO:0005730,GO:0042788,GO:0005840,GO:0045202,GO:0003723,GO:0000470	cytosolic large ribosomal subunit|membrane|nucleolus|polysomal ribosome|ribosome|synapse|RNA binding|maturation of LSU-rRNA	mmu03010,mmu05171	Ribosome|Coronavirus disease - COVID-19	KOG3166	[J]	60S ribosomal protein L7A	Translation, ribosomal structure and biogenesis	KOG3166	J	maturation of LSU-rRNA	Translation, ribosomal structure and biogenesis	PF01248	Ribosomal_L7Ae	Ribosomal protein L7Ae/L30e/S12e/Gadd45 family
P13020	Gelsolin OS=Mus musculus OX=10090 GN=Gsn PE=1 SV=3	1	1	3	1	780	85.9	6.18	14.16	114.8	120.5	121.1	150.4	145.7	147	97.5	84.3	86.4	68.2	74.8	66.7	74	70.4	78	Gsn	227753	Gelsolin	GO:0030478,GO:0015629,GO:0030864,GO:0005737,GO:0005829,GO:0005576,GO:0005615,GO:0030027,GO:0043209,GO:0005634,GO:0048471,GO:0045335,GO:0005886,GO:0002102,GO:0032991,GO:0001726,GO:0016528,GO:0003779,GO:0051015,GO:0005509,GO:0045159,GO:0036313,GO:0005546,GO:0030036,GO:0051693,GO:0030042,GO:0030041,GO:0090527,GO:0051014,GO:0045010,GO:0008154,GO:0007568,GO:1990000,GO:0006915,GO:0051016,GO:0086003,GO:…	actin cap|actin cytoskeleton|cortical actin cytoskeleton|cytoplasm|cytosol|extracellular region|extracellular space|lamellipodium|myelin sheath|nucleus|perinuclear region of cytoplasm|phagocytic vesicle|plasma membrane|podosome|protein-containing complex|ruffle|sarcoplasm|actin binding|actin filament binding|calcium ion binding|myosin II binding|phosphatidylinositol 3-kinase catalytic subunit bin…	mmu04810,mmu04666,mmu05203	Regulation of actin cytoskeleton|Fc gamma R-mediated phagocytosis|Viral carcinogenesis	KOG0443	[Z]	Actin regulatory proteins (gelsolin/villin family)	Cytoskeleton	KOG0443	A	actin filament capping	RNA processing and modification	PF00626	Gelsolin	Gelsolin repeat
P13597	Intercellular adhesion molecule 1 OS=Mus musculus OX=10090 GN=Icam1 PE=1 SV=1	4	2	3	2	537	58.8	6.13	11.99	101	86.7	93.4	79.6	89.3	88.9	108.5	105	101.9	73.1	77.1	74.5	139.5	142.3	139.2	Icam1	15894	Intercellular adhesion molecule 1	GO:0009986,GO:0009897,GO:0070062,GO:0005615,GO:0001772,GO:0005887,GO:0005886,GO:0005178,GO:0044877,GO:0002438,GO:0044406,GO:0007155,GO:0033627,GO:0098609,GO:1904646,GO:0071333,GO:1990830,GO:0061028,GO:0090557,GO:0097368,GO:0007159,GO:0022614,GO:0051926,GO:2000352,GO:1902042,GO:0030838,GO:0002693,GO:0070374,GO:0043547,GO:1904996,GO:0051092,GO:0045429,GO:0050731,GO:0045907,GO:0046813,GO:0008360,GO:…	cell surface|external side of plasma membrane|extracellular exosome|extracellular space|immunological synapse|integral component of plasma membrane|plasma membrane|integrin binding|protein-containing complex binding|acute inflammatory response to antigenic stimulus|adhesion of symbiont to host|cell adhesion|cell adhesion mediated by integrin|cell-cell adhesion|cellular response to amyloid-beta|ce…	mmu04064,mmu04668,mmu04514,mmu04650,mmu04670,mmu05166,mmu05164,mmu05167,mmu05169,mmu05150,mmu05144,mmu05143,mmu05323,mmu05418,mmu05416,mmu04933	NF-kappa B signaling pathway|TNF signaling pathway|Cell adhesion molecules|Natural killer cell mediated cytotoxicity|Leukocyte transendothelial migration|Human T-cell leukemia virus 1 infection|Influenza A|Kaposi sarcoma-associated herpesvirus infection|Epstein-Barr virus infection|Staphylococcus aureus infection|Malaria|African trypanosomiasis|Rheumatoid arthritis|Fluid shear stress and atherosc…					ENOG502S45R	S	cell-cell adhesion	Function unknown	PF03921	ICAM_N	Intercellular adhesion molecule (ICAM), N-terminal domain
P13634	Carbonic anhydrase 1 OS=Mus musculus OX=10090 GN=Ca1 PE=1 SV=4	25	6	32	6	261	28.3	6.96	111.24	163.8	162.6	162.5	151.1	151.5	152.1	125.4	123.6	118.6	29.4	29.3	27.8	34.5	33.3	34.4	Ca1	12346	Carbonic anhydrase 1	GO:0005737,GO:0004064,GO:0004089,GO:0016836,GO:0008270,GO:0006730	cytoplasm|arylesterase activity|carbonate dehydratase activity|hydro-lyase activity|zinc ion binding|one-carbon metabolic process	mmu00910	Nitrogen metabolism	KOG0382	[R]	Carbonic anhydrase	General function prediction only	KOG0382	P	carbonate dehydratase activity	Inorganic ion transport and metabolism	PF00194	Carb_anhydrase	Eukaryotic-type carbonic anhydrase
P14069	Protein S100-A6 OS=Mus musculus OX=10090 GN=S100a6 PE=1 SV=3	9	1	3	1	89	10	5.48	8.71	36.7	35.6	34.6	44.7	45.6	45.9	48.4	53.3	53.3	86	90.6	90.7	278.8	280.7	275.1	S100a6	20200	Protein S100-A6	GO:0062023,GO:0005737,GO:0005829,GO:0031234,GO:0005635,GO:0005634,GO:0048471,GO:0005886,GO:0001726,GO:0005509,GO:0048306,GO:0015075,GO:0042803,GO:0044548,GO:0005523,GO:0008270	collagen-containing extracellular matrix|cytoplasm|cytosol|extrinsic component of cytoplasmic side of plasma membrane|nuclear envelope|nucleus|perinuclear region of cytoplasm|plasma membrane|ruffle|calcium ion binding|calcium-dependent protein binding|ion transmembrane transporter activity|protein homodimerization activity|S100 protein binding|tropomyosin binding|zinc ion binding							ENOG502S6IN	S	tropomyosin binding	Function unknown	PF01023	S_100	S-100/ICaBP type calcium binding domain
P14094	Sodium/potassium-transporting ATPase subunit beta-1 OS=Mus musculus OX=10090 GN=Atp1b1 PE=1 SV=1	30	12	74	12	304	35.2	8.65	208.18	102.2	104.5	99.8	150.2	144.7	151.9	78.3	81.3	76.1	102	99.3	102	69.9	70.2	67.5	Atp1b1	11931	Sodium/potassium-transporting ATPase subunit beta-1	GO:0016324,GO:0016323,GO:0005901,GO:0014704,GO:0016328,GO:0016020,GO:0043209,GO:0031090,GO:0005886,GO:0042383,GO:0005890,GO:0036126,GO:0030315,GO:0001671,GO:0051117,GO:0008022,GO:0046982,GO:0019901,GO:0005391,GO:0046034,GO:0060048,GO:0098655,GO:0007155,GO:0006874,GO:0030007,GO:0006883,GO:0086009,GO:0030001,GO:0032781,GO:1903281,GO:1903288,GO:1901018,GO:1903278,GO:1903408,GO:1990573,GO:0006813,GO:…	apical plasma membrane|basolateral plasma membrane|caveola|intercalated disc|lateral plasma membrane|membrane|myelin sheath|organelle membrane|plasma membrane|sarcolemma|sodium:potassium-exchanging ATPase complex|sperm flagellum|T-tubule|ATPase activator activity|ATPase binding|protein C-terminus binding|protein heterodimerization activity|protein kinase binding|sodium:potassium-exchanging ATPase…	mmu04024,mmu04022,mmu04911,mmu04918,mmu04919,mmu04925,mmu04260,mmu04261,mmu04970,mmu04971,mmu04972,mmu04976,mmu04973,mmu04974,mmu04978,mmu04960,mmu04961,mmu04964	cAMP signaling pathway|cGMP-PKG signaling pathway|Insulin secretion|Thyroid hormone synthesis|Thyroid hormone signaling pathway|Aldosterone synthesis and secretion|Cardiac muscle contraction|Adrenergic signaling in cardiomyocytes|Salivary secretion|Gastric acid secretion|Pancreatic secretion|Bile secretion|Carbohydrate digestion and absorption|Protein digestion and absorption|Mineral absorption|A…	KOG3927	[P]	Na+/K+ ATPase, beta subunit	Inorganic ion transport and metabolism	KOG3927	U	This is the non-catalytic component of the active enzyme, which catalyzes the hydrolysis of ATP coupled with the exchange of Na( ) and K( ) ions across the plasma membrane	Intracellular trafficking, secretion, and vesicular transport	PF00287	Na_K-ATPase	Sodium / potassium ATPase beta chain
P14131	40S ribosomal protein S16 OS=Mus musculus OX=10090 GN=Rps16 PE=1 SV=4	18	3	8	3	146	16.4	10.21	21.48	123.5	121.5	125.5	130.5	131.1	127	149.6	146.9	150.6	49.8	53.1	51.5	46.8	48.9	44	Rps16	20055	40S ribosomal protein S16	GO:0022627,GO:0015935,GO:0003723,GO:0003735,GO:1990830,GO:0000462,GO:0042274,GO:0006364,GO:0006412	cytosolic small ribosomal subunit|small ribosomal subunit|RNA binding|structural constituent of ribosome|cellular response to leukemia inhibitory factor|maturation of SSU-rRNA from tricistronic rRNA transcript (SSU-rRNA, 5.8S rRNA, LSU-rRNA)|ribosomal small subunit biogenesis|rRNA processing|translation	mmu03010,mmu05171	Ribosome|Coronavirus disease - COVID-19	KOG1753	[J]	40S ribosomal protein S16	Translation, ribosomal structure and biogenesis	KOG1753	J	structural constituent of ribosome	Translation, ribosomal structure and biogenesis	PF00380	Ribosomal_S9	Ribosomal protein S9/S16
P14152	Malate dehydrogenase, cytoplasmic OS=Mus musculus OX=10090 GN=Mdh1 PE=1 SV=3	8	3	7	3	334	36.5	6.58	19.68	97.1	94.2	94.2	98.7	101	104.2	131.3	125.6	131.4	84.5	90.1	86.9	89.2	84.7	86.8	Mdh1	17449	Malate dehydrogenase, cytoplasmic	GO:0005829,GO:0005739,GO:0043209,GO:0030060,GO:0016615,GO:0051287,GO:0005975,GO:0006108,GO:0019674,GO:0006734,GO:0006107,GO:0006099	cytosol|mitochondrion|myelin sheath|L-malate dehydrogenase activity|malate dehydrogenase activity|NAD binding|carbohydrate metabolic process|malate metabolic process|NAD metabolic process|NADH metabolic process|oxaloacetate metabolic process|tricarboxylic acid cycle	mmu00020,mmu00620,mmu00630,mmu00270,mmu04964	Citrate cycle (TCA cycle)|Pyruvate metabolism|Glyoxylate and dicarboxylate metabolism|Cysteine and methionine metabolism|Proximal tubule bicarbonate reclamation	KOG1496	[C]	Malate dehydrogenase	Energy production and conversion	KOG1496	C	malate metabolic process	Energy production and conversion	PF00056	Ldh_1_N	lactate/malate dehydrogenase, NAD binding domain
P14211	Calreticulin OS=Mus musculus OX=10090 GN=Calr PE=1 SV=1	5	2	5	2	416	48	4.49	14.91	81.5	86.8	80.6	87.4	86.6	87	219.8	207.3	216.4	43.2	48.1	41.9	71.3	64.9	77.2	Calr	12317	Calreticulin	GO:0001669,GO:0009986,GO:0062023,GO:0005737,GO:0005829,GO:0005783,GO:0005788,GO:0005789,GO:0044322,GO:0009897,GO:0005576,GO:0005615,GO:0005794,GO:0043231,GO:0016020,GO:0042824,GO:0005635,GO:0005634,GO:0048471,GO:0045335,GO:0005844,GO:0032991,GO:0016529,GO:0033018,GO:0005790,GO:0050681,GO:0005509,GO:0030246,GO:0042562,GO:0005178,GO:0005506,GO:0003729,GO:0042277,GO:0031625,GO:0051082,GO:0055007,GO:…	acrosomal vesicle|cell surface|collagen-containing extracellular matrix|cytoplasm|cytosol|endoplasmic reticulum|endoplasmic reticulum lumen|endoplasmic reticulum membrane|endoplasmic reticulum quality control compartment|external side of plasma membrane|extracellular region|extracellular space|Golgi apparatus|intracellular membrane-bounded organelle|membrane|MHC class I peptide loading complex|nu…	mmu04141,mmu04145,mmu04612,mmu05166,mmu05170,mmu05168,mmu05163,mmu05169,mmu05142	Protein processing in endoplasmic reticulum|Phagosome|Antigen processing and presentation|Human T-cell leukemia virus 1 infection|Human immunodeficiency virus 1 infection|Herpes simplex virus 1 infection|Human cytomegalovirus infection|Epstein-Barr virus infection|Chagas disease	KOG0674	[O]	Calreticulin	Posttranslational modification, protein turnover, chaperones	KOG0674	O	unfolded protein binding	Posttranslational modification, protein turnover, chaperones	PF00262	Calreticulin	Calreticulin family
P14426	H-2 class I histocompatibility antigen, D-K alpha chain OS=Mus musculus OX=10090 GN=H2-D1 PE=1 SV=1	16	6	21	1	362	40.6	5.47	62.5	66.1	66.6	69.4	85.9	86.4	92	92.5	89.8	89	77.3	82.1	80.8	173.8	163.8	184.6	H2-D1	14964	H-2 class I histocompatibility antigen, D-K alpha chain	GO:0009986,GO:0005783,GO:0070971,GO:0009897,GO:0005615,GO:0005794,GO:0005797,GO:0071556,GO:0042824,GO:0042612,GO:0030670,GO:0005886,GO:0030881,GO:0042610,GO:0042605,GO:0042277,GO:0044877,GO:0005102,GO:0042608,GO:0046977,GO:0062061,GO:0002485,GO:0002476,GO:0006955,GO:0010977,GO:0001916	cell surface|endoplasmic reticulum|endoplasmic reticulum exit site|external side of plasma membrane|extracellular space|Golgi apparatus|Golgi medial cisterna|integral component of lumenal side of endoplasmic reticulum membrane|MHC class I peptide loading complex|MHC class I protein complex|phagocytic vesicle membrane|plasma membrane|beta-2-microglobulin binding|CD8 receptor binding|peptide antige…	mmu04514,mmu04144,mmu04145,mmu04218,mmu04650,mmu04612,mmu05203,mmu05166,mmu05170,mmu05168,mmu05163,mmu05167,mmu05169,mmu05165,mmu05320,mmu05330,mmu05332,mmu05416,mmu04940	Cell adhesion molecules|Endocytosis|Phagosome|Cellular senescence|Natural killer cell mediated cytotoxicity|Antigen processing and presentation|Viral carcinogenesis|Human T-cell leukemia virus 1 infection|Human immunodeficiency virus 1 infection|Herpes simplex virus 1 infection|Human cytomegalovirus infection|Kaposi sarcoma-associated herpesvirus infection|Epstein-Barr virus infection|Human papil…									PF00129	MHC_I	Class I Histocompatibility antigen, domains alpha 1 and 2
P14427	H-2 class I histocompatibility antigen, D-P alpha chain OS=Mus musculus OX=10090 GN=H2-D1 PE=1 SV=1	9	3	8	1	368	41.3	6.25	28.52	174	167.7	170.5	62.3	61.6	52.2	81.9	80	85	79	86.9	81.4	109.8	106.7	101	H2-D1	14972	H-2 class I histocompatibility antigen, D-P alpha chain	GO:0009986,GO:0005783,GO:0070971,GO:0009897,GO:0005615,GO:0005794,GO:0005797,GO:0071556,GO:0042824,GO:0042612,GO:0030670,GO:0005886,GO:0030881,GO:0042610,GO:0042605,GO:0042277,GO:0044877,GO:0005102,GO:0042608,GO:0046977,GO:0062061,GO:0002485,GO:0002476,GO:0006955,GO:0010977,GO:0001916	cell surface|endoplasmic reticulum|endoplasmic reticulum exit site|external side of plasma membrane|extracellular space|Golgi apparatus|Golgi medial cisterna|integral component of lumenal side of endoplasmic reticulum membrane|MHC class I peptide loading complex|MHC class I protein complex|phagocytic vesicle membrane|plasma membrane|beta-2-microglobulin binding|CD8 receptor binding|peptide antige…	mmu04514,mmu04144,mmu04145,mmu04218,mmu04650,mmu04612,mmu05203,mmu05166,mmu05170,mmu05168,mmu05163,mmu05167,mmu05169,mmu05165,mmu05320,mmu05330,mmu05332,mmu05416,mmu04940	Cell adhesion molecules|Endocytosis|Phagosome|Cellular senescence|Natural killer cell mediated cytotoxicity|Antigen processing and presentation|Viral carcinogenesis|Human T-cell leukemia virus 1 infection|Human immunodeficiency virus 1 infection|Herpes simplex virus 1 infection|Human cytomegalovirus infection|Kaposi sarcoma-associated herpesvirus infection|Epstein-Barr virus infection|Human papil…									PF00129	MHC_I	Class I Histocompatibility antigen, domains alpha 1 and 2
P14437	H-2 class II histocompatibility antigen, A-S alpha chain OS=Mus musculus OX=10090 GN=H2-Aa PE=1 SV=1	22	4	11	1	233	25.8	4.72	44.04	65.4	60.5	59.3	146.6	128.1	139.8	92.4	98.7	107.9	93.7	103.6	103.8	94.1	97.2	108.9	H2-Aa	14960	H-2 class II histocompatibility antigen, A-S alpha chain	GO:0009897,GO:0016021,GO:0005764,GO:0042613,GO:0005886,GO:0042605,GO:0044877,GO:0002250,GO:0019882,GO:0019886,GO:0048002,GO:0042130,GO:0045582	external side of plasma membrane|integral component of membrane|lysosome|MHC class II protein complex|plasma membrane|peptide antigen binding|protein-containing complex binding|adaptive immune response|antigen processing and presentation|antigen processing and presentation of exogenous peptide antigen via MHC class II|antigen processing and presentation of peptide antigen|negative regulation of T…	mmu04514,mmu04145,mmu04640,mmu04612,mmu04658,mmu04659,mmu04672,mmu05166,mmu05164,mmu05168,mmu05169,mmu05150,mmu05152,mmu05145,mmu05140,mmu05310,mmu05322,mmu05323,mmu05320,mmu05321,mmu05330,mmu05332,mmu05416,mmu04940	Cell adhesion molecules|Phagosome|Hematopoietic cell lineage|Antigen processing and presentation|Th1 and Th2 cell differentiation|Th17 cell differentiation|Intestinal immune network for IgA production|Human T-cell leukemia virus 1 infection|Influenza A|Herpes simplex virus 1 infection|Epstein-Barr virus infection|Staphylococcus aureus infection|Tuberculosis|Toxoplasmosis|Leishmaniasis|Asthma|Syst…									PF00993	MHC_II_alpha	Class II histocompatibility antigen, alpha domain
P14438	H-2 class II histocompatibility antigen, A-U alpha chain (Fragment) OS=Mus musculus OX=10090 GN=H2-Aa PE=1 SV=1	19	3	5	1	227	25.1	4.93	18.26																H2-Aa	14960	H-2 class II histocompatibility antigen, A-U alpha chain (Fragment)	GO:0009897,GO:0016021,GO:0005764,GO:0042613,GO:0005886,GO:0042605,GO:0044877,GO:0002250,GO:0019882,GO:0019886,GO:0048002,GO:0042130,GO:0045582	external side of plasma membrane|integral component of membrane|lysosome|MHC class II protein complex|plasma membrane|peptide antigen binding|protein-containing complex binding|adaptive immune response|antigen processing and presentation|antigen processing and presentation of exogenous peptide antigen via MHC class II|antigen processing and presentation of peptide antigen|negative regulation of T…	mmu04514,mmu04145,mmu04640,mmu04612,mmu04658,mmu04659,mmu04672,mmu05166,mmu05164,mmu05168,mmu05169,mmu05150,mmu05152,mmu05145,mmu05140,mmu05310,mmu05322,mmu05323,mmu05320,mmu05321,mmu05330,mmu05332,mmu05416,mmu04940	Cell adhesion molecules|Phagosome|Hematopoietic cell lineage|Antigen processing and presentation|Th1 and Th2 cell differentiation|Th17 cell differentiation|Intestinal immune network for IgA production|Human T-cell leukemia virus 1 infection|Influenza A|Herpes simplex virus 1 infection|Epstein-Barr virus infection|Staphylococcus aureus infection|Tuberculosis|Toxoplasmosis|Leishmaniasis|Asthma|Syst…									PF00993	MHC_II_alpha	Class II histocompatibility antigen, alpha domain
P14439	H-2 class II histocompatibility antigen, E-U alpha chain OS=Mus musculus OX=10090 GN=H2-Ea PE=2 SV=2	10	3	6	3	255	29.1	5.29	21.1	64.6	64.9	68.5	83.4	83.3	83.6	108.1	107.9	105.2	88.4	90.6	91.9	155	149.2	155.6	H2-Ea	14960	H-2 class II histocompatibility antigen, E-U alpha chain	GO:0016021,GO:0042613,GO:0002250,GO:0002504	integral component of membrane|MHC class II protein complex|adaptive immune response|antigen processing and presentation of peptide or polysaccharide antigen via MHC class II	mmu04514,mmu04145,mmu04640,mmu04612,mmu04658,mmu04659,mmu04672,mmu05166,mmu05164,mmu05168,mmu05169,mmu05150,mmu05152,mmu05145,mmu05140,mmu05310,mmu05322,mmu05323,mmu05320,mmu05321,mmu05330,mmu05332,mmu05416,mmu04940	Cell adhesion molecules|Phagosome|Hematopoietic cell lineage|Antigen processing and presentation|Th1 and Th2 cell differentiation|Th17 cell differentiation|Intestinal immune network for IgA production|Human T-cell leukemia virus 1 infection|Influenza A|Herpes simplex virus 1 infection|Epstein-Barr virus infection|Staphylococcus aureus infection|Tuberculosis|Toxoplasmosis|Leishmaniasis|Asthma|Syst…									PF00993	MHC_II_alpha	Class II histocompatibility antigen, alpha domain
P14576	Signal recognition particle 54 kDa protein OS=Mus musculus OX=10090 GN=Srp54 PE=1 SV=2	3	1	1	1	504	55.7	8.75	0																Srp54	665155	Signal recognition particle 54 kDa protein	GO:0005737,GO:0005829,GO:0005783,GO:0016607,GO:0005634,GO:0005786,GO:0008312,GO:0030942,GO:0019003,GO:0005525,GO:0003924,GO:0043021,GO:0031017,GO:0030851,GO:0030593,GO:0006614,GO:0006616	cytoplasm|cytosol|endoplasmic reticulum|nuclear speck|nucleus|signal recognition particle, endoplasmic reticulum targeting|7S RNA binding|endoplasmic reticulum signal peptide binding|GDP binding|GTP binding|GTPase activity|ribonucleoprotein complex binding|exocrine pancreas development|granulocyte differentiation|neutrophil chemotaxis|SRP-dependent cotranslational protein targeting to membrane|SR…	mmu03060	Protein export	KOG0780	[U]	Signal recognition particle, subunit Srp54	Intracellular trafficking, secretion, and vesicular transport	KOG0780	U	7S RNA binding	Intracellular trafficking, secretion, and vesicular transport	PF00448	SRP54	SRP54-type protein, GTPase domain
P14824	Annexin A6 OS=Mus musculus OX=10090 GN=Anxa6 PE=1 SV=3	32	21	36	21	673	75.8	5.5	117.55	78.1	80.7	79.9	98.3	100.5	99.3	126	122.1	123.3	73.3	75.6	74.1	122	120.9	125.8	Anxa6	11749	Annexin A6	GO:0016324,GO:0062023,GO:0005737,GO:0005829,GO:0005925,GO:0014704,GO:0031902,GO:0005765,GO:0042470,GO:0016020,GO:0005739,GO:0005634,GO:0048471,GO:0032991,GO:0042383,GO:0051015,GO:0005262,GO:0005509,GO:0005544,GO:0048306,GO:0015485,GO:0035374,GO:0005525,GO:0042802,GO:0015276,GO:0008289,GO:0001786,GO:0044877,GO:0097190,GO:0006816,GO:0003418,GO:0034220,GO:0051560,GO:0051283,GO:0001755,GO:0001778,GO:…	apical plasma membrane|collagen-containing extracellular matrix|cytoplasm|cytosol|focal adhesion|intercalated disc|late endosome membrane|lysosomal membrane|melanosome|membrane|mitochondrion|nucleus|perinuclear region of cytoplasm|protein-containing complex|sarcolemma|actin filament binding|calcium channel activity|calcium ion binding|calcium-dependent phospholipid binding|calcium-dependent prote…			KOG0819	[U]	Annexin	Intracellular trafficking, secretion, and vesicular transport	KOG0819	L	calcium-dependent phospholipid binding	Replication, recombination and repair	PF00191	Annexin	Annexin
P14847	C-reactive protein OS=Mus musculus OX=10090 GN=Crp PE=1 SV=2	5	1	1	1	225	25.3	6.2	2.79	52.1	70	96.9	76.8	66.1	74	69.4	70.2	74.2	177.9	151	161.2	102.3	100	157.7	Crp	12944	C-reactive protein	GO:0005615,GO:0030175,GO:0030426,GO:0005509,GO:0015485,GO:0001849,GO:0042802,GO:0030169,GO:0050750,GO:0006953,GO:0071277,GO:0006958,GO:0045087,GO:0044793,GO:0097756,GO:0010888,GO:0010745,GO:0032945,GO:0032929,GO:1900006,GO:0010628,GO:0045429,GO:0032930,GO:0051258,GO:0032677,GO:0010988,GO:0042060	extracellular space|filopodium|growth cone|calcium ion binding|cholesterol binding|complement component C1q complex binding|identical protein binding|low-density lipoprotein particle binding|low-density lipoprotein particle receptor binding|acute-phase response|cellular response to calcium ion|complement activation, classical pathway|innate immune response|negative regulation by host of viral pro…							ENOG502S201	S	complement component C1q binding	Function unknown	PF00354	Pentaxin	Pentaxin family
P14869	60S acidic ribosomal protein P0 OS=Mus musculus OX=10090 GN=Rplp0 PE=1 SV=3	9	3	3	3	317	34.2	6.25	9.67	117.6	118.2	115.7	98.6	96.9	97	148.8	154.5	150.2	70	68.7	73	59.1	64.1	67.5	Rplp0	11837	60S acidic ribosomal protein P0	GO:0005737,GO:0036464,GO:0005829,GO:0022625,GO:0030425,GO:0005783,GO:0016020,GO:0005634,GO:0098794,GO:0014069,GO:1990904,GO:0045202,GO:0070180,GO:0042277,GO:0003735,GO:0071353,GO:0002181,GO:0000027	cytoplasm|cytoplasmic ribonucleoprotein granule|cytosol|cytosolic large ribosomal subunit|dendrite|endoplasmic reticulum|membrane|nucleus|postsynapse|postsynaptic density|ribonucleoprotein complex|synapse|large ribosomal subunit rRNA binding|peptide binding|structural constituent of ribosome|cellular response to interleukin-4|cytoplasmic translation|ribosomal large subunit assembly	mmu03010,mmu05171	Ribosome|Coronavirus disease - COVID-19	KOG0815	[J]	60S acidic ribosomal protein P0	Translation, ribosomal structure and biogenesis	KOG0815	J	ribosome biogenesis	Translation, ribosomal structure and biogenesis	PF00428	Ribosomal_60s	60s Acidic ribosomal protein
P15105	Glutamine synthetase OS=Mus musculus OX=10090 GN=Glul PE=1 SV=6	4	2	3	2	373	42.1	7.08	8.84	68.6	67	72.6	70.9	80.3	76	222.1	210.6	217.5	49.3	47.5	43.9	89.1	94.7	90.1	Glul	14645	Glutamine synthetase	GO:0043679,GO:0044297,GO:0042995,GO:0005737,GO:0005829,GO:0097386,GO:0043231,GO:0005739,GO:0043209,GO:0043005,GO:0043204,GO:0005886,GO:0032991,GO:0005791,GO:0005524,GO:0045503,GO:0016595,GO:0004356,GO:0042802,GO:0000287,GO:0030145,GO:0019706,GO:0019676,GO:0001525,GO:0008283,GO:0009267,GO:0006536,GO:0006542,GO:0050679,GO:0032024,GO:0051968,GO:0018345,GO:0010594,GO:1904749,GO:1903670,GO:0009749,GO:…	axon terminus|cell body|cell projection|cytoplasm|cytosol|glial cell projection|intracellular membrane-bounded organelle|mitochondrion|myelin sheath|neuron projection|perikaryon|plasma membrane|protein-containing complex|rough endoplasmic reticulum|ATP binding|dynein light chain binding|glutamate binding|glutamate-ammonia ligase activity|identical protein binding|magnesium ion binding|manganese i…	mmu00630,mmu00910,mmu00250,mmu00220,mmu04217,mmu04724,mmu04727	Glyoxylate and dicarboxylate metabolism|Nitrogen metabolism|Alanine, aspartate and glutamate metabolism|Arginine biosynthesis|Necroptosis|Glutamatergic synapse|GABAergic synapse	KOG0683	[E]	Glutamine synthetase	Amino acid transport and metabolism	KOG0683	E	glutamine biosynthetic process	Amino acid transport and metabolism	PF00120	Gln-synt_C	Glutamine synthetase, catalytic domain
P15532	Nucleoside diphosphate kinase A OS=Mus musculus OX=10090 GN=Nme1 PE=1 SV=1	14	2	3	2	152	17.2	7.37	4.73	94.5	88.9	97	103.3	103	108.6	201.2	187.8	192.8	59.8	63.6	61.9	45.5	43.7	48.5	Nme1	18102	Nucleoside diphosphate kinase A	GO:0005813,GO:0005829,GO:0005882,GO:0016020,GO:0005741,GO:0005739,GO:0043209,GO:0005634,GO:0048471,GO:0032587,GO:0005524,GO:0004536,GO:0019899,GO:0043015,GO:0005525,GO:0042802,GO:0019215,GO:0000287,GO:0004550,GO:0019901,GO:0043024,GO:0000977,GO:0003697,GO:0030154,GO:0035690,GO:0071398,GO:0071333,GO:0006241,GO:0006897,GO:0006183,GO:0021766,GO:0007595,GO:0030879,GO:0010629,GO:0002762,GO:0006165,GO:…	centrosome|cytosol|intermediate filament|membrane|mitochondrial outer membrane|mitochondrion|myelin sheath|nucleus|perinuclear region of cytoplasm|ruffle membrane|ATP binding|deoxyribonuclease activity|enzyme binding|gamma-tubulin binding|GTP binding|identical protein binding|intermediate filament binding|magnesium ion binding|nucleoside diphosphate kinase activity|protein kinase binding|ribosoma…	mmu00230,mmu00240,mmu00983	Purine metabolism|Pyrimidine metabolism|Drug metabolism - other enzymes	KOG0888	[F]	Nucleoside diphosphate kinase	Nucleotide transport and metabolism	KOG0888	F	Nucleoside diphosphate kinase	Nucleotide transport and metabolism	PF00334	NDK	Nucleoside diphosphate kinase
P15920	V-type proton ATPase 116 kDa subunit a2 OS=Mus musculus OX=10090 GN=Atp6v0a2 PE=1 SV=2	2	2	3	2	856	98.1	6.64	9.94	83.3	79.5	81.7	122.8	120.1	125.7	90.1	86	94.6	82.7	85.8	85.4	119.9	119.3	123.1	Atp6v0a2	21871	V-type proton ATPase 116 kDa subunit a2	GO:0001669,GO:0010008,GO:0016021,GO:0043229,GO:0048471,GO:0005886,GO:0016471,GO:0000220,GO:0051117,GO:0046961,GO:0006879,GO:0036295,GO:0007035	acrosomal vesicle|endosome membrane|integral component of membrane|intracellular organelle|perinuclear region of cytoplasm|plasma membrane|vacuolar proton-transporting V-type ATPase complex|vacuolar proton-transporting V-type ATPase, V0 domain|ATPase binding|proton-transporting ATPase activity, rotational mechanism|cellular iron ion homeostasis|cellular response to increased oxygen levels|vacuola…	mmu00190,mmu04145,mmu04142,mmu04966,mmu04721,mmu05165,mmu05152,mmu05323	Oxidative phosphorylation|Phagosome|Lysosome|Collecting duct acid secretion|Synaptic vesicle cycle|Human papillomavirus infection|Tuberculosis|Rheumatoid arthritis	KOG2189	[C]	Vacuolar H+-ATPase V0 sector, subunit a	Energy production and conversion	KOG2189	U	vacuolar proton-transporting V-type ATPase complex assembly	Intracellular trafficking, secretion, and vesicular transport	PF01496	V_ATPase_I	V-type ATPase 116kDa subunit family
P15947	Kallikrein-1 OS=Mus musculus OX=10090 GN=Klk1 PE=1 SV=3	3	1	1	1	261	28.8	5.12	2.17	109.8	113.1	106.1	76.4	71.8	69.1	57.7	54.7	56.4	53.3	59.2	52.6	214.2	200.6	204.9	Klk1	16612	Kallikrein-1	GO:0005615,GO:0032991,GO:0030141,GO:0004175,GO:0016811,GO:0004252,GO:0003073,GO:0031638	extracellular space|protein-containing complex|secretory granule|endopeptidase activity|hydrolase activity, acting on carbon-nitrogen (but not peptide) bonds, in linear amides|serine-type endopeptidase activity|regulation of systemic arterial blood pressure|zymogen activation	mmu04614,mmu04961	Renin-angiotensin system|Endocrine and other factor-regulated calcium reabsorption	KOG3627	[E]	Trypsin	Amino acid transport and metabolism	KOG3627	O	serine-type endopeptidase activity	Posttranslational modification, protein turnover, chaperones	PF00089	Trypsin	Trypsin
P16015	Carbonic anhydrase 3 OS=Mus musculus OX=10090 GN=Ca3 PE=1 SV=3	15	4	6	4	260	29.3	7.37	21.22	89.8	97.8	92.1	114.6	113.1	110.6	114.5	110.9	115.5	113.4	116.8	110.1	74.5	64.8	61.5	Ca3	12350	Carbonic anhydrase 3	GO:0005829,GO:0004089,GO:0016836,GO:0016151,GO:0016791,GO:0008270,GO:0006730,GO:0009617,GO:0045471,GO:0006979	cytosol|carbonate dehydratase activity|hydro-lyase activity|nickel cation binding|phosphatase activity|zinc ion binding|one-carbon metabolic process|response to bacterium|response to ethanol|response to oxidative stress	mmu00910	Nitrogen metabolism	KOG0382	[R]	Carbonic anhydrase	General function prediction only	KOG0382	P	carbonate dehydratase activity	Inorganic ion transport and metabolism	PF00194	Carb_anhydrase	Eukaryotic-type carbonic anhydrase
P16045	Galectin-1 OS=Mus musculus OX=10090 GN=Lgals1 PE=1 SV=3	6	1	2	1	135	14.9	5.49	7.5	70.3	68.9	70.5	87.8	88.7	86.5	115.7	117.9	121	72.5	72.5	76.5	151.1	148	152	Lgals1	16852	Galectin-1	GO:0009986,GO:0062023,GO:0005737,GO:0005829,GO:0005576,GO:0005615,GO:0005634,GO:0030246,GO:0005534,GO:0042802,GO:0030395,GO:0043236,GO:0006915,GO:0071333,GO:0071407,GO:0007157,GO:0045445,GO:0010812,GO:0010977,GO:0002317,GO:0034120,GO:0046598,GO:0048678,GO:0042493,GO:0035900,GO:0031295	cell surface|collagen-containing extracellular matrix|cytoplasm|cytosol|extracellular region|extracellular space|nucleus|carbohydrate binding|galactose binding|identical protein binding|lactose binding|laminin binding|apoptotic process|cellular response to glucose stimulus|cellular response to organic cyclic compound|heterophilic cell-cell adhesion via plasma membrane cell adhesion molecules|myob…			KOG3587	[W]	Galectin, galactose-binding lectin	Extracellular structures	KOG3587	S	carbohydrate binding	Function unknown	PF00337	Gal-bind_lectin	Galactoside-binding lectin
P16110	Galectin-3 OS=Mus musculus OX=10090 GN=Lgals3 PE=1 SV=3	4	1	1	1	264	27.5	8.38	3.88																Lgals3	16854	Galectin-3	GO:0009986,GO:0062023,GO:0005737,GO:0009897,GO:0031012,GO:0005576,GO:0005615,GO:0097386,GO:0001772,GO:0005743,GO:0005634,GO:0044216,GO:0005681,GO:0050785,GO:0042056,GO:0048030,GO:0034988,GO:0019863,GO:0043236,GO:0048029,GO:0070492,GO:0019903,GO:0061844,GO:0030154,GO:0048245,GO:0030198,GO:0045087,GO:0031640,GO:0048246,GO:0002548,GO:0071674,GO:0006397,GO:0043066,GO:1903769,GO:0045806,GO:2001237,GO:…	cell surface|collagen-containing extracellular matrix|cytoplasm|external side of plasma membrane|extracellular matrix|extracellular region|extracellular space|glial cell projection|immunological synapse|mitochondrial inner membrane|nucleus|other organism cell|spliceosomal complex|advanced glycation end-product receptor activity|chemoattractant activity|disaccharide binding|Fc-gamma receptor I com…			KOG3587	[W]	Galectin, galactose-binding lectin	Extracellular structures	KOG3587	S	carbohydrate binding	Function unknown	PF00337	Gal-bind_lectin	Galactoside-binding lectin
P16330	2',3'-cyclic-nucleotide 3'-phosphodiesterase OS=Mus musculus OX=10090 GN=Cnp PE=1 SV=3	2	1	1	1	420	47.1	8.97	0																Cnp	12799	2',3'-cyclic-nucleotide 3'-phosphodiesterase	GO:0042995,GO:0005737,GO:0005829,GO:0005615,GO:0042470,GO:0016020,GO:0005874,GO:0005902,GO:0005743,GO:0005741,GO:0043209,GO:0035748,GO:0035749,GO:0005654,GO:0048471,GO:0005886,GO:0031143,GO:0004113,GO:0030551,GO:0003723,GO:0008344,GO:0007568,GO:0007409,GO:0009214,GO:0030900,GO:0000226,GO:0048709,GO:0046902,GO:0032496,GO:0009636	cell projection|cytoplasm|cytosol|extracellular space|melanosome|membrane|microtubule|microvillus|mitochondrial inner membrane|mitochondrial outer membrane|myelin sheath|myelin sheath abaxonal region|myelin sheath adaxonal region|nucleoplasm|perinuclear region of cytoplasm|plasma membrane|pseudopodium|2',3'-cyclic-nucleotide 3'-phosphodiesterase activity|cyclic nucleotide binding|RNA binding|adul…			KOG2401	[L]	Predicted MutS-related protein involved in mismatch repair	Replication, recombination and repair	KOG2401	O	2',3'-cyclic-nucleotide 3'-phosphodiesterase activity	Posttranslational modification, protein turnover, chaperones	PF05881	CNPase	2',3'-cyclic nucleotide 3'-phosphodiesterase (CNP or CNPase)
P16406	Glutamyl aminopeptidase OS=Mus musculus OX=10090 GN=Enpep PE=1 SV=1	27	28	109	28	945	107.9	5.44	347.24	72.1	72.1	73.3	70.8	70.1	70.2	50	52.4	53.6	112	113.8	116.3	190.3	188.6	194.3	Enpep	13809	Glutamyl aminopeptidase	GO:0045177,GO:0016324,GO:0005903,GO:0031526,GO:0005737,GO:0031410,GO:0009897,GO:0016021,GO:0005886,GO:0004177,GO:0070006,GO:0008233,GO:0042277,GO:0008270,GO:0001525,GO:0016477,GO:0008283,GO:0032835,GO:0043171,GO:0006508,GO:0008217,GO:0003081,GO:0007165	apical part of cell|apical plasma membrane|brush border|brush border membrane|cytoplasm|cytoplasmic vesicle|external side of plasma membrane|integral component of membrane|plasma membrane|aminopeptidase activity|metalloaminopeptidase activity|peptidase activity|peptide binding|zinc ion binding|angiogenesis|cell migration|cell population proliferation|glomerulus development|peptide catabolic proce…	mmu04614	Renin-angiotensin system	KOG1046	[EO]	Puromycin-sensitive aminopeptidase and related aminopeptidases	Amino acid transport and metabolism |Posttranslational modification, protein turnover, chaperones	KOG1046	E	metalloaminopeptidase activity	Amino acid transport and metabolism	PF01433	Peptidase_M1	Peptidase family M1 domain
P16546	Spectrin alpha chain, non-erythrocytic 1 OS=Mus musculus OX=10090 GN=Sptan1 PE=1 SV=4	6	12	17	12	2472	284.4	5.33	45.13	102	103.5	103	104.7	102.6	101.6	131	122.8	130.2	83.3	89.7	84.3	80.7	80.5	80.3	Sptan1	20740	Spectrin alpha chain, non-erythrocytic 1	GO:0030863,GO:0032437,GO:0005916,GO:0043231,GO:0016328,GO:0016020,GO:0015630,GO:0043209,GO:0033270,GO:0005886,GO:0032991,GO:0030018,GO:0003779,GO:0005509,GO:0005516,GO:0044877,GO:0030507,GO:0019905,GO:0031532,GO:0051693	cortical cytoskeleton|cuticular plate|fascia adherens|intracellular membrane-bounded organelle|lateral plasma membrane|membrane|microtubule cytoskeleton|myelin sheath|paranode region of axon|plasma membrane|protein-containing complex|Z disc|actin binding|calcium ion binding|calmodulin binding|protein-containing complex binding|spectrin binding|syntaxin binding|actin cytoskeleton reorganization|ac…	mmu04210	Apoptosis	KOG0040	[Z]	Ca2+-binding actin-bundling protein (spectrin), alpha chain (EF-Hand protein superfamily)	Cytoskeleton	KOG0040	Z	Spectrin alpha	Cytoskeleton	PF00018	SH3_1	SH3 domain
P16627	Heat shock 70 kDa protein 1-like OS=Mus musculus OX=10090 GN=Hspa1l PE=1 SV=4	8	4	6	1	641	70.6	6.24	20.02	73.7	75.8	75	67.3	64.9	68.4	281.8	267.8	288	43.6	41.8	38.2	36.7	37	39.9	Hspa1l	15482	Heat shock 70 kDa protein 1-like	GO:0044297,GO:0008180,GO:0005737,GO:0005829,GO:0005759,GO:0005634,GO:0005886,GO:0002199,GO:0005524,GO:0016887,GO:0031072,GO:0051787,GO:0044183,GO:0031625,GO:0051082,GO:0007339,GO:0030154,GO:0034620,GO:0051085,GO:0007275,GO:1903955,GO:0042026,GO:0006986,GO:0007283,GO:0016192	cell body|COP9 signalosome|cytoplasm|cytosol|mitochondrial matrix|nucleus|plasma membrane|zona pellucida receptor complex|ATP binding|ATPase activity|heat shock protein binding|misfolded protein binding|protein folding chaperone|ubiquitin protein ligase binding|unfolded protein binding|binding of sperm to zona pellucida|cell differentiation|cellular response to unfolded protein|chaperone cofactor…	mmu03040,mmu04141,mmu04010,mmu04144,mmu04612,mmu04915,mmu04213,mmu05162,mmu05134,mmu05145,mmu05020	Spliceosome|Protein processing in endoplasmic reticulum|MAPK signaling pathway|Endocytosis|Antigen processing and presentation|Estrogen signaling pathway|Longevity regulating pathway - multiple species|Measles|Legionellosis|Toxoplasmosis|Prion disease	KOG0101	[O]	Molecular chaperones HSP70/HSC70, HSP70 superfamily	Posttranslational modification, protein turnover, chaperones	KOG0101	O	ATP binding	Posttranslational modification, protein turnover, chaperones	PF00012	HSP70	Hsp70 protein
P16858	Glyceraldehyde-3-phosphate dehydrogenase OS=Mus musculus OX=10090 GN=Gapdh PE=1 SV=2	14	4	10	4	333	35.8	8.25	33.81	118.8	117	121.7	95.6	95.1	94.1	155.8	152.8	148.3	53.2	54.3	50.3	78.1	80.6	84.3	Gapdh	14433	Glyceraldehyde-3-phosphate dehydrogenase	GO:0005737,GO:0005829,GO:0097452,GO:0043231,GO:0005811,GO:0015630,GO:0005739,GO:0043209,GO:0031965,GO:0005634,GO:0005886,GO:1990904,GO:0019828,GO:0097718,GO:0019899,GO:0004365,GO:0042802,GO:0008017,GO:0051287,GO:0050661,GO:0035605,GO:0061844,GO:0006915,GO:0019933,GO:0005975,GO:0071346,GO:0050832,GO:0006094,GO:0006096,GO:0051873,GO:0031640,GO:0000226,GO:0007275,GO:0010951,GO:0017148,GO:1905460,GO:…	cytoplasm|cytosol|GAIT complex|intracellular membrane-bounded organelle|lipid droplet|microtubule cytoskeleton|mitochondrion|myelin sheath|nuclear membrane|nucleus|plasma membrane|ribonucleoprotein complex|aspartic-type endopeptidase inhibitor activity|disordered domain specific binding|enzyme binding|glyceraldehyde-3-phosphate dehydrogenase (NAD+) (phosphorylating) activity|identical protein bin…	mmu00010,mmu04066,mmu05132,mmu05010	Glycolysis / Gluconeogenesis|HIF-1 signaling pathway|Salmonella infection|Alzheimer disease	KOG0657	[G]	Glyceraldehyde 3-phosphate dehydrogenase	Carbohydrate transport and metabolism	KOG0657	G	glyceraldehyde-3-phosphate dehydrogenase (NAD(P)+) (phosphorylating) activity	Carbohydrate transport and metabolism	PF00044	Gp_dh_N	Glyceraldehyde 3-phosphate dehydrogenase, NAD binding domain
P17047	Lysosome-associated membrane glycoprotein 2 OS=Mus musculus OX=10090 GN=Lamp2 PE=1 SV=2	7	3	10	3	415	45.7	7.39	22.97	136.8	138.6	140.6	105.6	106.5	101.4	72.6	74.1	68.3	93.3	92	93.5	90.8	92.8	93.1	Lamp2	16784	Lysosome-associated membrane glycoprotein 2	GO:0044754,GO:0061742,GO:0005768,GO:0070062,GO:0005615,GO:0097637,GO:0005770,GO:0031902,GO:1990836,GO:0005765,GO:0005764,GO:0016020,GO:0048471,GO:0030670,GO:0005886,GO:0031088,GO:0005802,GO:0019899,GO:0019904,GO:0097352,GO:0006914,GO:0009267,GO:0061684,GO:0072594,GO:1905146,GO:0046716,GO:0031333,GO:0050821,GO:0006605,GO:0061740,GO:0031647	autolysosome|chaperone-mediated autophagy translocation complex|endosome|extracellular exosome|extracellular space|integral component of autophagosome membrane|late endosome|late endosome membrane|lysosomal matrix|lysosomal membrane|lysosome|membrane|perinuclear region of cytoplasm|phagocytic vesicle membrane|plasma membrane|platelet dense granule membrane|trans-Golgi network|enzyme binding|prote…	mmu04145,mmu04142,mmu04140,mmu05152	Phagosome|Lysosome|Autophagy - animal|Tuberculosis	KOG4818	[R]	Lysosomal-associated membrane protein	General function prediction only	KOG4818	S	protein targeting to lysosome involved in chaperone-mediated autophagy	Function unknown	PF01299	Lamp	Lysosome-associated membrane glycoprotein (Lamp)
P17182	Alpha-enolase OS=Mus musculus OX=10090 GN=Eno1 PE=1 SV=3	14	5	17	5	434	47.1	6.8	61.82	100.9	100.8	101.4	83.9	85.8	83.8	132.4	130.4	133.3	105.4	105	102.8	77.9	77.6	78.5	Eno1	433182	Alpha-enolase	GO:0099738,GO:0009986,GO:0005737,GO:0005829,GO:0019897,GO:0030426,GO:0016020,GO:0045121,GO:0043209,GO:0043005,GO:0000015,GO:0005886,GO:0097060,GO:0001227,GO:0019899,GO:0051020,GO:0031072,GO:0042802,GO:0000287,GO:0004634,GO:0042803,GO:0044877,GO:0003723,GO:0000977,GO:0061621,GO:0098761,GO:0006096,GO:0001701,GO:0051099,GO:0032889	cell cortex region|cell surface|cytoplasm|cytosol|extrinsic component of plasma membrane|growth cone|membrane|membrane raft|myelin sheath|neuron projection|phosphopyruvate hydratase complex|plasma membrane|synaptic membrane|DNA-binding transcription repressor activity, RNA polymerase II-specific|enzyme binding|GTPase binding|heat shock protein binding|identical protein binding|magnesium ion bindi…	mmu00010,mmu03018,mmu04066	Glycolysis / Gluconeogenesis|RNA degradation|HIF-1 signaling pathway	KOG2670	[G]	Enolase	Carbohydrate transport and metabolism	KOG2670	G	phosphopyruvate hydratase activity	Carbohydrate transport and metabolism	PF00113	Enolase_C	Enolase, C-terminal TIM barrel domain
P17225	Polypyrimidine tract-binding protein 1 OS=Mus musculus OX=10090 GN=Ptbp1 PE=1 SV=2	1	1	1	1	527	56.4	8.34	2.62	103.3	106.6	107.3	113	123.8	111.6	144.8	141.6	143.2	80.1	82.7	82.4	54	53.3	52.4	Ptbp1	19205	Polypyrimidine tract-binding protein 1	GO:0005737,GO:0044306,GO:0005634,GO:0003729,GO:0036002,GO:0001069,GO:0043565,GO:0003697,GO:0000014,GO:0070935,GO:0010467,GO:0075522,GO:0006397,GO:0048025,GO:0051148,GO:0045665,GO:0033119,GO:0022008,GO:0000956,GO:0070886,GO:0032024,GO:0010976,GO:0035307,GO:1904411,GO:0045944,GO:0045727,GO:0000381,GO:0045595,GO:0043484,GO:0006417,GO:0008380	cytoplasm|neuron projection terminus|nucleus|mRNA binding|pre-mRNA binding|regulatory region RNA binding|sequence-specific DNA binding|single-stranded DNA binding|single-stranded DNA endodeoxyribonuclease activity|3'-UTR-mediated mRNA stabilization|gene expression|IRES-dependent viral translational initiation|mRNA processing|negative regulation of mRNA splicing, via spliceosome|negative regulatio…			KOG1190	[A]	Polypyrimidine tract-binding protein	RNA processing and modification	KOG1190	S	regulation of secretory granule organization	Function unknown	PF00076	RRM_1	RNA recognition motif. (a.k.a. RRM, RBD, or RNP domain)
P17426	AP-2 complex subunit alpha-1 OS=Mus musculus OX=10090 GN=Ap2a1 PE=1 SV=1	4	4	4	2	977	107.6	7.03	11.01	91.7	96.6	98.4	107.1	110.3	109.8	120.4	121.5	120.1	86.5	94.1	92.8	79.6	85.9	85.3	Ap2a1	11771	AP-2 complex subunit alpha-1	GO:0030122,GO:0016324,GO:0016323,GO:0030136,GO:0032433,GO:0030117,GO:0032991,GO:0030141,GO:0140312,GO:0035615,GO:0050750,GO:0008022,GO:0019901,GO:0044877,GO:0072583,GO:0006886,GO:1900126,GO:0010976,GO:0048260,GO:0006898,GO:0016192	AP-2 adaptor complex|apical plasma membrane|basolateral plasma membrane|clathrin-coated vesicle|filopodium tip|membrane coat|protein-containing complex|secretory granule|cargo adaptor activity|clathrin adaptor activity|low-density lipoprotein particle receptor binding|protein C-terminus binding|protein kinase binding|protein-containing complex binding|clathrin-dependent endocytosis|intracellular …	mmu04144,mmu04961,mmu04721,mmu05016	Endocytosis|Endocrine and other factor-regulated calcium reabsorption|Synaptic vesicle cycle|Huntington disease	KOG1077	[U]	Vesicle coat complex AP-2, alpha subunit	Intracellular trafficking, secretion, and vesicular transport	KOG1077	U	clathrin adaptor activity	Intracellular trafficking, secretion, and vesicular transport	PF01602	Adaptin_N	Adaptin N terminal region
P17427	AP-2 complex subunit alpha-2 OS=Mus musculus OX=10090 GN=Ap2a2 PE=1 SV=2	6	5	6	3	938	104	6.93	12.31	90.4	88.5	98.9	95.8	92.2	90.2	101.5	99.9	100.1	108.5	107.4	113.6	101.3	112.4	99.2	Ap2a2	11772	AP-2 complex subunit alpha-2	GO:0030122,GO:0031410,GO:0030117,GO:0030141,GO:0008021,GO:0140312,GO:0035615,GO:0097718,GO:0019900,GO:0035091,GO:0019904,GO:0019901,GO:0044877,GO:0072583,GO:0006886,GO:0006898,GO:1902036,GO:0016192	AP-2 adaptor complex|cytoplasmic vesicle|membrane coat|secretory granule|synaptic vesicle|cargo adaptor activity|clathrin adaptor activity|disordered domain specific binding|kinase binding|phosphatidylinositol binding|protein domain specific binding|protein kinase binding|protein-containing complex binding|clathrin-dependent endocytosis|intracellular protein transport|receptor-mediated endocytosi…	mmu04144,mmu04961,mmu04721,mmu05016	Endocytosis|Endocrine and other factor-regulated calcium reabsorption|Synaptic vesicle cycle|Huntington disease	KOG1077	[U]	Vesicle coat complex AP-2, alpha subunit	Intracellular trafficking, secretion, and vesicular transport	KOG1077	U	clathrin adaptor activity	Intracellular trafficking, secretion, and vesicular transport	PF01602	Adaptin_N	Adaptin N terminal region
P17563	Methanethiol oxidase OS=Mus musculus OX=10090 GN=Selenbp1 PE=1 SV=2	14	5	16	5	472	52.5	6.29	53.01	222	219.1	222.2	126.7	125.9	120.9	103.1	96.2	97.6	26.2	27.9	25.7	29.5	29.5	27.7	Selenbp1	20341	Methanethiol oxidase	GO:0005829,GO:0001650,GO:0016020,GO:0005730,GO:0018549,GO:0008430,GO:0050873,GO:0015031	cytosol|fibrillar center|membrane|nucleolus|methanethiol oxidase activity|selenium binding|brown fat cell differentiation|protein transport	mmu00920	Sulfur metabolism	KOG0918	[P]	Selenium-binding protein	Inorganic ion transport and metabolism	KOG0918	D	selenium binding	Cell cycle control, cell division, chromosome partitioning	PF05694	SBP56	56kDa selenium binding protein (SBP56)
P17665	Cytochrome c oxidase subunit 7C, mitochondrial OS=Mus musculus OX=10090 GN=Cox7c PE=1 SV=1	29	2	3	2	63	7.3	11	9.86	170.5	169.4	189.1	103.6	101.5	98.9	96.4	98	93.3	46.3	51.5	49.2	74.5	80.8	77.1	Cox7c	12867	Cytochrome c oxidase subunit 7C, mitochondrial	GO:0016021,GO:0005743,GO:0005751,GO:0005739,GO:0004129,GO:0006123	integral component of membrane|mitochondrial inner membrane|mitochondrial respiratory chain complex IV|mitochondrion|cytochrome-c oxidase activity|mitochondrial electron transport, cytochrome c to oxygen	mmu00190,mmu04260,mmu04714,mmu05010,mmu05012,mmu05014,mmu05016,mmu05020,mmu05022,mmu04932	Oxidative phosphorylation|Cardiac muscle contraction|Thermogenesis|Alzheimer disease|Parkinson disease|Amyotrophic lateral sclerosis|Huntington disease|Prion disease|Pathways of neurodegeneration - multiple diseases|Non-alcoholic fatty liver disease	KOG4527	[C]	Cytochrome c oxidase, subunit VIIc/COX8	Energy production and conversion	KOG4527	S	Cytochrome c oxidase subunit	Function unknown	PF02935	COX7C	Cytochrome c oxidase subunit VIIc
P17742	Peptidyl-prolyl cis-trans isomerase A OS=Mus musculus OX=10090 GN=Ppia PE=1 SV=2	30	5	12	5	164	18	7.9	32.23	87.7	87.5	87.2	67.5	73.2	68.8	189.3	178.5	185.1	76.2	80.2	74.5	81.2	78.2	84.9	Ppia	268373	Peptidyl-prolyl cis-trans isomerase A	GO:0005737,GO:0005829,GO:0005576,GO:0005615,GO:0043231,GO:0043209,GO:0005634,GO:0032991,GO:0016018,GO:1904399,GO:0005178,GO:0003755,GO:0000187,GO:0032148,GO:0006915,GO:0060352,GO:0034599,GO:0042118,GO:0030595,GO:0034389,GO:1902176,GO:0061944,GO:0006469,GO:0001933,GO:0032873,GO:1903901,GO:0030182,GO:0030593,GO:0030168,GO:0070527,GO:0051092,GO:0035307,GO:0001934,GO:0050714,GO:0045070,GO:0006457,GO:…	cytoplasm|cytosol|extracellular region|extracellular space|intracellular membrane-bounded organelle|myelin sheath|nucleus|protein-containing complex|cyclosporin A binding|heparan sulfate binding|integrin binding|peptidyl-prolyl cis-trans isomerase activity|activation of MAPK activity|activation of protein kinase B activity|apoptotic process|cell adhesion molecule production|cellular response to o…	mmu04217	Necroptosis	KOG0865	[O]	Cyclophilin type peptidyl-prolyl cis-trans isomerase	Posttranslational modification, protein turnover, chaperones	KOG0865	O	peptidyl-prolyl cis-trans isomerase activity	Posttranslational modification, protein turnover, chaperones	PF00160	Pro_isomerase	Cyclophilin type peptidyl-prolyl cis-trans isomerase/CLD
P17751	Triosephosphate isomerase OS=Mus musculus OX=10090 GN=Tpi1 PE=1 SV=5	14	3	4	3	249	26.7	7.3	11.52	155.6	163.5	159.8	119.4	118.3	112.2	120	114.3	118.1	54.2	56.1	53.9	51.6	50	53	Tpi1	21991	Triosephosphate isomerase	GO:0005829,GO:0016853,GO:0008929,GO:0042803,GO:0004807,GO:0031625,GO:0006094,GO:0006006,GO:0046166,GO:0019682,GO:0019563,GO:0006096,GO:0019242,GO:0007275	cytosol|isomerase activity|methylglyoxal synthase activity|protein homodimerization activity|triose-phosphate isomerase activity|ubiquitin protein ligase binding|gluconeogenesis|glucose metabolic process|glyceraldehyde-3-phosphate biosynthetic process|glyceraldehyde-3-phosphate metabolic process|glycerol catabolic process|glycolytic process|methylglyoxal biosynthetic process|multicellular organis…	mmu00010,mmu00051,mmu00562	Glycolysis / Gluconeogenesis|Fructose and mannose metabolism|Inositol phosphate metabolism	KOG1643	[G]	Triosephosphate isomerase	Carbohydrate transport and metabolism	KOG1643	G	triosephosphate isomerase	Carbohydrate transport and metabolism	PF00121	TIM	Triosephosphate isomerase
P17892	Pancreatic lipase-related protein 2 OS=Mus musculus OX=10090 GN=Pnliprp2 PE=1 SV=2	2	1	1	1	482	54	6.64	3	113	116.6	124.6	85	94.1	84.4	60.2	74	72.6	94.2	95	98.7	138.9	114.5	134.3	Pnliprp2	18947	Pancreatic lipase-related protein 2	GO:0005615,GO:0042589,GO:0102549,GO:0047372,GO:0005509,GO:0047714,GO:0016298,GO:0004620,GO:0004806,GO:0006968,GO:0019376,GO:0044258,GO:0016042,GO:0034638,GO:0009395,GO:0009617,GO:0019433	extracellular space|zymogen granule membrane|1-18:1-2-16:0-monogalactosyldiacylglycerol lipase activity|acylglycerol lipase activity|calcium ion binding|galactolipase activity|lipase activity|phospholipase activity|triglyceride lipase activity|cellular defense response|galactolipid catabolic process|intestinal lipid catabolic process|lipid catabolic process|phosphatidylcholine catabolic process|p…	mmu00561,mmu04972,mmu04975	Glycerolipid metabolism|Pancreatic secretion|Fat digestion and absorption					ENOG502QUK7	O	triglyceride lipase activity	Posttranslational modification, protein turnover, chaperones	PF00151	Lipase	Lipase
P17897	Lysozyme C-1 OS=Mus musculus OX=10090 GN=Lyz1 PE=1 SV=1	5	1	1	1	148	16.8	9.41	2.59	134.9	133.3	137.7	87.7	86.9	84.2	119.4	120.2	120.5	98.3	99.8	89.7	60.4	58.3	68.7	Lyz1	17110	Lysozyme C-1	GO:0005737,GO:0005788,GO:0005615,GO:0000137,GO:0005795,GO:0005902,GO:0048237,GO:0030141,GO:0030140,GO:0016798,GO:0042802,GO:0003796,GO:0019835,GO:0050829,GO:0050830,GO:0008152	cytoplasm|endoplasmic reticulum lumen|extracellular space|Golgi cis cisterna|Golgi stack|microvillus|rough endoplasmic reticulum lumen|secretory granule|trans-Golgi network transport vesicle|hydrolase activity, acting on glycosyl bonds|identical protein binding|lysozyme activity|cytolysis|defense response to Gram-negative bacterium|defense response to Gram-positive bacterium|metabolic process	mmu04970	Salivary secretion					ENOG502S1S1	G	lysozyme activity	Carbohydrate transport and metabolism	PF00062	Lys	C-type lysozyme/alpha-lactalbumin family
P17918	Proliferating cell nuclear antigen OS=Mus musculus OX=10090 GN=Pcna PE=1 SV=2	9	3	5	3	261	28.8	4.77	14.11	66.8	64.7	63.7	147.2	147	152.1	72	74.1	76.1	160.6	160.8	161.5	52.9	52.6	48	Pcna	18538	Proliferating cell nuclear antigen	GO:0005813,GO:0000785,GO:0000307,GO:0016604,GO:0005652,GO:0043596,GO:0005654,GO:0005634,GO:0043626,GO:0070557,GO:0005657,GO:0003682,GO:0003684,GO:0032139,GO:0070182,GO:0030337,GO:0019899,GO:0030331,GO:0035035,GO:0042802,GO:0032405,GO:0008022,GO:0044877,GO:0000701,GO:0030971,GO:0008134,GO:0006287,GO:0070301,GO:0034644,GO:0071466,GO:0030855,GO:0044849,GO:0007507,GO:0006272,GO:0097421,GO:0006298,GO:…	centrosome|chromatin|cyclin-dependent protein kinase holoenzyme complex|nuclear body|nuclear lamina|nuclear replication fork|nucleoplasm|nucleus|PCNA complex|PCNA-p21 complex|replication fork|chromatin binding|damaged DNA binding|dinucleotide insertion or deletion binding|DNA polymerase binding|DNA polymerase processivity factor activity|enzyme binding|estrogen receptor binding|histone acetyltran…	mmu03030,mmu03410,mmu03420,mmu03430,mmu04110,mmu04530,mmu05161	DNA replication|Base excision repair|Nucleotide excision repair|Mismatch repair|Cell cycle|Tight junction|Hepatitis B	KOG1636	[L]	DNA polymerase delta processivity factor (proliferating cell nuclear antigen)	Replication, recombination and repair	KOG1636	L	DNA polymerase processivity factor activity	Replication, recombination and repair	PF00705	PCNA_N	Proliferating cell nuclear antigen, N-terminal domain
P18111	Homeobox protein CDX-1 OS=Mus musculus OX=10090 GN=Cdx1 PE=1 SV=2	3	1	1	1	268	28.4	9.66	2.91	296.1	268.8	254.3	92.8	92.9	82.4	109.3	106.8	111.2	13.8	18.2	13.8	10.6	17.9	11.2	Cdx1	12590	Homeobox protein CDX-1	GO:0005634,GO:0001228,GO:0003700,GO:0008327,GO:0000978,GO:0000977,GO:1990837,GO:0000976,GO:0009887,GO:0009948,GO:0009952,GO:0060349,GO:0030154,GO:0007389,GO:0045944,GO:0014807,GO:0006357	nucleus|DNA-binding transcription activator activity, RNA polymerase II-specific|DNA-binding transcription factor activity|methyl-CpG binding|RNA polymerase II cis-regulatory region sequence-specific DNA binding|RNA polymerase II transcription regulatory region sequence-specific DNA binding|sequence-specific double-stranded DNA binding|transcription regulatory region sequence-specific DNA binding…			KOG0848	[K]	Transcription factor Caudal, contains HOX domain	Transcription	KOG0848	K	allantoin biosynthetic process	Transcription	PF00046	Homeodomain	Homeodomain
P18181	CD48 antigen OS=Mus musculus OX=10090 GN=Cd48 PE=1 SV=1	3	1	3	1	240	27.4	7.69	9.19	79.3	77.1	79.5	114.8	112.8	116.1	125.4	123.4	124.2	87.6	91.6	87.3	94.4	93.3	93.3	Cd48	12506	CD48 antigen	GO:0046658,GO:0009897,GO:0045121,GO:0005886,GO:0032991,GO:0003823,GO:0038023,GO:0045576,GO:0002819,GO:0007165,GO:0042110	anchored component of plasma membrane|external side of plasma membrane|membrane raft|plasma membrane|protein-containing complex|antigen binding|signaling receptor activity|mast cell activation|regulation of adaptive immune response|signal transduction|T cell activation	mmu04650	Natural killer cell mediated cytotoxicity					ENOG502SB68	S	antigen binding	Function unknown	PF07686	V-set	Immunoglobulin V-set domain
P18242	Cathepsin D OS=Mus musculus OX=10090 GN=Ctsd PE=1 SV=1	11	3	4	3	410	44.9	7.15	7.86	62.7	65	66.6	100	103	105	158.4	146.4	141.9	73.9	84.1	85.2	105.9	105.4	96.5	Ctsd	13033	Cathepsin D	GO:0062023,GO:0010008,GO:0005615,GO:0005765,GO:0005764,GO:0042470,GO:0045121,GO:0005739,GO:0004190,GO:0070001,GO:0004175,GO:0016787,GO:0008233,GO:0042277,GO:0000045,GO:0042159,GO:0043065,GO:0043280,GO:0006508,GO:0070201	collagen-containing extracellular matrix|endosome membrane|extracellular space|lysosomal membrane|lysosome|melanosome|membrane raft|mitochondrion|aspartic-type endopeptidase activity|aspartic-type peptidase activity|endopeptidase activity|hydrolase activity|peptidase activity|peptide binding|autophagosome assembly|lipoprotein catabolic process|positive regulation of apoptotic process|positive reg…	mmu04071,mmu04142,mmu04140,mmu04210,mmu04915,mmu05152	Sphingolipid signaling pathway|Lysosome|Autophagy - animal|Apoptosis|Estrogen signaling pathway|Tuberculosis	KOG1339	[O]	Aspartyl protease	Posttranslational modification, protein turnover, chaperones	KOG1339	M	aspartic-type endopeptidase activity	Cell wall/membrane/envelope biogenesis	PF00026	Asp	Eukaryotic aspartyl protease
P18531	Ig heavy chain V region 3-6 OS=Mus musculus OX=10090 GN=Ighv3-6 PE=1 SV=1	17	1	1	1	116	13.1	8.78	2.8	165	146	170.5	93.1	111.9	91.2	108.5	105	118.5	77.8	92.3	74.7	45.7	55.7	44.2
P18572	Basigin OS=Mus musculus OX=10090 GN=Bsg PE=1 SV=2	17	6	12	6	389	42.4	5.85	39.29	156.1	154.3	156.9	106.1	103.4	99.5	143.7	141.5	143.6	39.5	43.5	37.2	58.4	56.7	59.7	Bsg	12215	Basigin	GO:0002080,GO:0030424,GO:0016323,GO:0005789,GO:0005768,GO:0005887,GO:0043231,GO:0045121,GO:0005739,GO:0001917,GO:0001750,GO:0005886,GO:0042383,GO:0098632,GO:0005537,GO:0038023,GO:0001618,GO:0001525,GO:0007411,GO:0046697,GO:0070593,GO:0007566,GO:0061154,GO:0007156,GO:0003407,GO:0030593,GO:0042475,GO:0045494,GO:0010595,GO:0032755,GO:1904466,GO:0010575,GO:0046598,GO:0072659,GO:0051591,GO:0046689,GO:…	acrosomal membrane|axon|basolateral plasma membrane|endoplasmic reticulum membrane|endosome|integral component of plasma membrane|intracellular membrane-bounded organelle|membrane raft|mitochondrion|photoreceptor inner segment|photoreceptor outer segment|plasma membrane|sarcolemma|cell-cell adhesion mediator activity|mannose binding|signaling receptor activity|virus receptor activity|angiogenesis…							ENOG502QPKN	S	mannose binding	Function unknown	PF13927	Ig_3	Immunoglobulin domain
P18653	Ribosomal protein S6 kinase alpha-1 OS=Mus musculus OX=10090 GN=Rps6ka1 PE=1 SV=1	10	7	13	2	724	81.5	8.1	40.07	107.5	114	110.5	143.2	144.1	141.2	117	111.4	112.3	60.8	64.4	59.4	70.4	73.6	70.3	Rps6ka1	20111	Ribosomal protein S6 kinase alpha-1	GO:0005737,GO:0005829,GO:0005654,GO:0005634,GO:0005819,GO:0005524,GO:0043027,GO:0016301,GO:0000287,GO:0106310,GO:0004674,GO:0004712,GO:0106311,GO:0004711,GO:0008134,GO:0072574,GO:0035556,GO:0043066,GO:0043154,GO:2000491,GO:0045944,GO:0045893,GO:0006468	cytoplasm|cytosol|nucleoplasm|nucleus|spindle|ATP binding|cysteine-type endopeptidase inhibitor activity involved in apoptotic process|kinase activity|magnesium ion binding|protein serine kinase activity|protein serine/threonine kinase activity|protein serine/threonine/tyrosine kinase activity|protein threonine kinase activity|ribosomal protein S6 kinase activity|transcription factor binding|hepa…	mmu04010,mmu04150,mmu04114,mmu04914,mmu04720,mmu04722,mmu04714,mmu05135,mmu04931	MAPK signaling pathway|mTOR signaling pathway|Oocyte meiosis|Progesterone-mediated oocyte maturation|Long-term potentiation|Neurotrophin signaling pathway|Thermogenesis|Yersinia infection|Insulin resistance	KOG0603	[T]	Ribosomal protein S6 kinase	Signal transduction mechanisms	KOG0603	G	protein serine/threonine kinase activity	Carbohydrate transport and metabolism	PF00433	Pkinase_C	Protein kinase C terminal domain
P18654	Ribosomal protein S6 kinase alpha-3 OS=Mus musculus OX=10090 GN=Rps6ka3 PE=1 SV=2	9	6	12	1	740	83.6	6.89	35.1																Rps6ka3	110651	Ribosomal protein S6 kinase alpha-3	GO:0005737,GO:0005654,GO:0005524,GO:0043027,GO:0000287,GO:0019901,GO:0106310,GO:0004674,GO:0106311,GO:0004711,GO:0007049,GO:0035556,GO:0043154,GO:0045944,GO:0032496,GO:0002224	cytoplasm|nucleoplasm|ATP binding|cysteine-type endopeptidase inhibitor activity involved in apoptotic process|magnesium ion binding|protein kinase binding|protein serine kinase activity|protein serine/threonine kinase activity|protein threonine kinase activity|ribosomal protein S6 kinase activity|cell cycle|intracellular signal transduction|negative regulation of cysteine-type endopeptidase acti…	mmu04010,mmu04150,mmu04114,mmu04914,mmu04720,mmu04722,mmu04714,mmu05135,mmu04931	MAPK signaling pathway|mTOR signaling pathway|Oocyte meiosis|Progesterone-mediated oocyte maturation|Long-term potentiation|Neurotrophin signaling pathway|Thermogenesis|Yersinia infection|Insulin resistance	KOG0603	[T]	Ribosomal protein S6 kinase	Signal transduction mechanisms	KOG0603	G	protein serine/threonine kinase activity	Carbohydrate transport and metabolism	PF00433	Pkinase_C	Protein kinase C terminal domain
P18760	Cofilin-1 OS=Mus musculus OX=10090 GN=Cfl1 PE=1 SV=3	19	4	5	4	166	18.5	8.09	17.87	65.8	63.5	65.5	51.8	51.4	50.3	83.5	82.1	84.9	88.9	91.8	91.7	208	201.7	219.2	Cfl1	12631	Cofilin-1	GO:0015629,GO:0031252,GO:0005911,GO:0090732,GO:0030864,GO:0005737,GO:0005829,GO:0043197,GO:0005576,GO:0030175,GO:0005925,GO:0098978,GO:0030426,GO:0030027,GO:0031258,GO:0031966,GO:0043005,GO:0043025,GO:0016363,GO:0032587,GO:0097060,GO:0003779,GO:0051015,GO:1902936,GO:0019903,GO:0005102,GO:0030042,GO:0030043,GO:0007015,GO:0051014,GO:0048870,GO:0030030,GO:0071364,GO:0070301,GO:1990314,GO:0071347,GO:…	actin cytoskeleton|cell leading edge|cell-cell junction|cofilin-actin rod|cortical actin cytoskeleton|cytoplasm|cytosol|dendritic spine|extracellular region|filopodium|focal adhesion|glutamatergic synapse|growth cone|lamellipodium|lamellipodium membrane|mitochondrial membrane|neuron projection|neuronal cell body|nuclear matrix|ruffle membrane|synaptic membrane|actin binding|actin filament binding…	mmu04810,mmu04666,mmu04360,mmu05170,mmu05133	Regulation of actin cytoskeleton|Fc gamma R-mediated phagocytosis|Axon guidance|Human immunodeficiency virus 1 infection|Pertussis	KOG1735	[Z]	Actin depolymerizing factor	Cytoskeleton	KOG1735	S	actin filament depolymerization	Function unknown	PF00241	Cofilin_ADF	Cofilin/tropomyosin-type actin-binding protein
P18761	Carbonic anhydrase 6 OS=Mus musculus OX=10090 GN=Ca6 PE=1 SV=3	12	3	6	3	317	36.5	6.6	20.56	111.6	103.8	106.5	118.5	117.4	120	134	126.9	132.1	44	46.6	43.4	98	96.3	100.9	Ca6	12353	Carbonic anhydrase 6	GO:0005737,GO:0005829,GO:0005615,GO:0004089,GO:0016836,GO:0008270,GO:0001580,GO:0006730	cytoplasm|cytosol|extracellular space|carbonate dehydratase activity|hydro-lyase activity|zinc ion binding|detection of chemical stimulus involved in sensory perception of bitter taste|one-carbon metabolic process	mmu00910	Nitrogen metabolism	KOG0382	[R]	Carbonic anhydrase	General function prediction only	KOG0382	P	carbonate dehydratase activity	Inorganic ion transport and metabolism	PF00194	Carb_anhydrase	Eukaryotic-type carbonic anhydrase
P19001	Keratin, type I cytoskeletal 19 OS=Mus musculus OX=10090 GN=Krt19 PE=1 SV=1	18	9	26	4	403	44.5	5.39	83.3	93	93.9	96.6	106.7	106.4	107.1	155.7	154.3	152.4	98.4	100	95.9	47.6	46	45.9	Krt19	16669	Keratin, type I cytoskeletal 19	GO:0016327,GO:0071944,GO:0043034,GO:0016010,GO:0005882,GO:0005886,GO:0042383,GO:1990357,GO:0030018,GO:0044877,GO:0008307,GO:0060706,GO:0007219,GO:0043627,GO:0045214	apicolateral plasma membrane|cell periphery|costamere|dystrophin-associated glycoprotein complex|intermediate filament|plasma membrane|sarcolemma|terminal web|Z disc|protein-containing complex binding|structural constituent of muscle|cell differentiation involved in embryonic placenta development|Notch signaling pathway|response to estrogen|sarcomere organization	mmu04915,mmu05150	Estrogen signaling pathway|Staphylococcus aureus infection					ENOG502QV0B	S	structural molecule activity	Function unknown	PF00038	Filament	Intermediate filament protein
P19096	Fatty acid synthase OS=Mus musculus OX=10090 GN=Fasn PE=1 SV=2	1	3	5	3	2504	272.3	6.58	14.44	107.5	106.6	109.1	134	129	130.5	133.4	130	126.3	64.9	67.8	65.9	66	62.9	66.1	Fasn	14104	Fatty acid synthase	GO:0005737,GO:0005829,GO:0042587,GO:0005794,GO:0042470,GO:0005739,GO:0005886,GO:0008659,GO:0008693,GO:0047451,GO:0004317,GO:0102131,GO:0102132,GO:0004316,GO:0004315,GO:0004313,GO:0004314,GO:0047117,GO:0004312,GO:0042802,GO:0016295,GO:0004320,GO:0016296,GO:0031177,GO:0006084,GO:0071353,GO:0090557,GO:0008611,GO:0006633,GO:0002068,GO:0030879,GO:0030224,GO:0030223,GO:0009888	cytoplasm|cytosol|glycogen granule|Golgi apparatus|melanosome|mitochondrion|plasma membrane|(3R)-hydroxymyristoyl-[acyl-carrier-protein] dehydratase activity|3-hydroxydecanoyl-[acyl-carrier-protein] dehydratase activity|3-hydroxyoctanoyl-[acyl-carrier-protein] dehydratase activity|3-hydroxypalmitoyl-[acyl-carrier-protein] dehydratase activity|3-oxo-glutaryl-[acp] methyl ester reductase activity|3…	mmu00061,mmu04152,mmu04910	Fatty acid biosynthesis|AMPK signaling pathway|Insulin signaling pathway	KOG1202	[I]	Animal-type fatty acid synthase and related proteins	Lipid transport and metabolism	KOG1202	Q	phosphopantetheine binding	Secondary metabolites biosynthesis, transport and catabolism	PF00107	ADH_zinc_N	Zinc-binding dehydrogenase
P19467	Mucin-13 OS=Mus musculus OX=10090 GN=Muc13 PE=2 SV=1	7	4	38	4	573	58.7	6.52	141.37	74.4	76.1	75.6	76	76.5	76.6	54.4	57.3	58.1	131.4	127.1	133.5	160.1	158.7	164.2	Muc13	17063	Mucin-13	GO:0016324,GO:0005829,GO:0005615,GO:0016021,GO:0042803,GO:0030277	apical plasma membrane|cytosol|extracellular space|integral component of membrane|protein homodimerization activity|maintenance of gastrointestinal epithelium							ENOG502S3PG	S	maintenance of gastrointestinal epithelium	Function unknown
P19536	Cytochrome c oxidase subunit 5B, mitochondrial OS=Mus musculus OX=10090 GN=Cox5b PE=1 SV=1	9	1	2	1	128	13.8	8.38	6.62	212.3	207	199.8	79.8	77.2	74	109	105.5	110.8	57.2	60.3	56.6	50.2	43.7	56.6	Cox5b	12859	Cytochrome c oxidase subunit 5B, mitochondrial	GO:0005743,GO:0005739,GO:0043209,GO:0004129,GO:0046872,GO:0042776,GO:0006123	mitochondrial inner membrane|mitochondrion|myelin sheath|cytochrome-c oxidase activity|metal ion binding|mitochondrial ATP synthesis coupled proton transport|mitochondrial electron transport, cytochrome c to oxygen	mmu00190,mmu04260,mmu04714,mmu05010,mmu05012,mmu05014,mmu05016,mmu05020,mmu05022,mmu04932	Oxidative phosphorylation|Cardiac muscle contraction|Thermogenesis|Alzheimer disease|Parkinson disease|Amyotrophic lateral sclerosis|Huntington disease|Prion disease|Pathways of neurodegeneration - multiple diseases|Non-alcoholic fatty liver disease	KOG3352	[C]	Cytochrome c oxidase, subunit Vb/COX4	Energy production and conversion	KOG3352	G	mitochondrial ATP synthesis coupled proton transport	Carbohydrate transport and metabolism	PF01215	COX5B	Cytochrome c oxidase subunit Vb
P19783	Cytochrome c oxidase subunit 4 isoform 1, mitochondrial OS=Mus musculus OX=10090 GN=Cox4i1 PE=1 SV=2	20	3	4	3	169	19.5	9.23	10.89	180.5	175.8	178.6	75.1	74.1	67.6	178.3	169.3	177	37.1	39.1	33.1	35.8	38.3	40.2	Cox4i1	12857	Cytochrome c oxidase subunit 4 isoform 1, mitochondrial	GO:0005829,GO:0016021,GO:0005743,GO:0031966,GO:0005751,GO:0005739,GO:0005654,GO:0004129,GO:0006123,GO:0007584	cytosol|integral component of membrane|mitochondrial inner membrane|mitochondrial membrane|mitochondrial respiratory chain complex IV|mitochondrion|nucleoplasm|cytochrome-c oxidase activity|mitochondrial electron transport, cytochrome c to oxygen|response to nutrient	mmu00190,mmu04260,mmu04714,mmu05010,mmu05012,mmu05014,mmu05016,mmu05020,mmu05022,mmu04932	Oxidative phosphorylation|Cardiac muscle contraction|Thermogenesis|Alzheimer disease|Parkinson disease|Amyotrophic lateral sclerosis|Huntington disease|Prion disease|Pathways of neurodegeneration - multiple diseases|Non-alcoholic fatty liver disease	KOG4075	[C]	Cytochrome c oxidase, subunit IV/COX5b	Energy production and conversion	KOG4075	S	Cytochrome c oxidase subunit	Function unknown	PF02936	COX4	Cytochrome c oxidase subunit IV
P20029	Endoplasmic reticulum chaperone BiP OS=Mus musculus OX=10090 GN=Hspa5 PE=1 SV=3	7	4	6	3	655	72.4	5.16	20.73	74.1	78.5	72.2	74.5	76.7	71.4	142.9	139.8	144.2	54.9	60.9	56.3	152.6	152.2	148.5	Hspa5	14828	Endoplasmic reticulum chaperone BiP	GO:0009986,GO:0008180,GO:0005737,GO:0005829,GO:0005783,GO:0034663,GO:0005788,GO:0005789,GO:0005793,GO:0005576,GO:0030176,GO:0043231,GO:0016020,GO:0030496,GO:0005739,GO:0043209,GO:0005634,GO:0005886,GO:0032991,GO:0005790,GO:0005524,GO:0016887,GO:0019899,GO:0031072,GO:0051787,GO:0019904,GO:0044183,GO:0043022,GO:0031625,GO:0051082,GO:0071236,GO:0071277,GO:0071320,GO:0035690,GO:0071480,GO:0042149,GO:…	cell surface|COP9 signalosome|cytoplasm|cytosol|endoplasmic reticulum|endoplasmic reticulum chaperone complex|endoplasmic reticulum lumen|endoplasmic reticulum membrane|endoplasmic reticulum-Golgi intermediate compartment|extracellular region|integral component of endoplasmic reticulum membrane|intracellular membrane-bounded organelle|membrane|midbody|mitochondrion|myelin sheath|nucleus|plasma me…	mmu03060,mmu04141,mmu04612,mmu04918,mmu05012,mmu05014,mmu05020,mmu05022	Protein export|Protein processing in endoplasmic reticulum|Antigen processing and presentation|Thyroid hormone synthesis|Parkinson disease|Amyotrophic lateral sclerosis|Prion disease|Pathways of neurodegeneration - multiple diseases	KOG0100	[O]	Molecular chaperones GRP78/BiP/KAR2, HSP70 superfamily	Posttranslational modification, protein turnover, chaperones	KOG0100	O	ATP binding	Posttranslational modification, protein turnover, chaperones	PF00012	HSP70	Hsp70 protein
P20040	H-2 class II histocompatibility antigen, E-Q beta chain OS=Mus musculus OX=10090 PE=1 SV=1	16	3	3	3	264	30.2	6.99	10.95	70.1	72.2	74	105.6	101.9	107.7	154.5	151.1	149.1	72.7	78.1	74.5	93	93.3	102.1		14969	H-2 class II histocompatibility antigen, E-Q beta chain	GO:0016021,GO:0042613,GO:0002250,GO:0002504	integral component of membrane|MHC class II protein complex|adaptive immune response|antigen processing and presentation of peptide or polysaccharide antigen via MHC class II	mmu04514,mmu04145,mmu04640,mmu04612,mmu04658,mmu04659,mmu04672,mmu05166,mmu05164,mmu05168,mmu05169,mmu05150,mmu05152,mmu05145,mmu05140,mmu05310,mmu05322,mmu05323,mmu05320,mmu05321,mmu05330,mmu05332,mmu05416,mmu04940	Cell adhesion molecules|Phagosome|Hematopoietic cell lineage|Antigen processing and presentation|Th1 and Th2 cell differentiation|Th17 cell differentiation|Intestinal immune network for IgA production|Human T-cell leukemia virus 1 infection|Influenza A|Herpes simplex virus 1 infection|Epstein-Barr virus infection|Staphylococcus aureus infection|Tuberculosis|Toxoplasmosis|Leishmaniasis|Asthma|Syst…									PF00969	MHC_II_beta	Class II histocompatibility antigen, beta domain
P20065	Thymosin beta-4 OS=Mus musculus OX=10090 GN=Tmsb4x PE=1 SV=1	14	1	2	1	50	5.7	5.06	4.92	53.9	48.6	49.4	50.2	53	47.5	72.9	65.4	71.8	79.5	86.5	87.1	250.6	232.9	250.5	Tmsb4x	19241	Thymosin beta-4	GO:0005737,GO:0005856,GO:0005829,GO:0005634,GO:0003785,GO:0019899,GO:0007015,GO:0007253,GO:0032717,GO:1901223,GO:1903026,GO:0001649,GO:2001171,GO:0043536,GO:2001028,GO:1905273,GO:0051152,GO:0014911,GO:0045893,GO:0030334,GO:0050727,GO:0042989,GO:0033209	cytoplasm|cytoskeleton|cytosol|nucleus|actin monomer binding|enzyme binding|actin filament organization|cytoplasmic sequestering of NF-kappaB|negative regulation of interleukin-8 production|negative regulation of NIK/NF-kappaB signaling|negative regulation of RNA polymerase II regulatory region sequence-specific DNA binding|osteoblast differentiation|positive regulation of ATP biosynthetic proces…	mmu04810	Regulation of actin cytoskeleton	KOG4794	[N]	Thymosin beta	Cell motility	KOG4794	U	Thymosin	Intracellular trafficking, secretion, and vesicular transport	PF01290	Thymosin	Thymosin beta-4 family
P20108	Thioredoxin-dependent peroxide reductase, mitochondrial OS=Mus musculus OX=10090 GN=Prdx3 PE=1 SV=1	9	2	2	2	257	28.1	7.58	5.53	104.8	106	96.6	120.7	122.3	111.6	164.2	163	169.5	66	58.7	57.5	51	62.9	45.1	Prdx3	11757	Thioredoxin-dependent peroxide reductase, mitochondrial	GO:0005737,GO:0005829,GO:0005769,GO:0005739,GO:0043209,GO:0032991,GO:0043027,GO:0042802,GO:0019900,GO:0008022,GO:0019901,GO:0008379,GO:0045454,GO:0034599,GO:0034614,GO:0042744,GO:0001893,GO:0007005,GO:0030099,GO:0043066,GO:0033673,GO:0043524,GO:0018171,GO:0008284,GO:0051092,GO:0051881,GO:0042542,GO:0032496,GO:0006979	cytoplasm|cytosol|early endosome|mitochondrion|myelin sheath|protein-containing complex|cysteine-type endopeptidase inhibitor activity involved in apoptotic process|identical protein binding|kinase binding|protein C-terminus binding|protein kinase binding|thioredoxin peroxidase activity|cell redox homeostasis|cellular response to oxidative stress|cellular response to reactive oxygen species|hydro…			KOG0852	[O]	Alkyl hydroperoxide reductase, thiol specific antioxidant and related enzymes	Posttranslational modification, protein turnover, chaperones	KOG0852	O	peroxiredoxin activity	Posttranslational modification, protein turnover, chaperones	PF00578	AhpC-TSA	AhpC/TSA family
P20152	Vimentin OS=Mus musculus OX=10090 GN=Vim PE=1 SV=3	5	2	3	2	466	53.7	5.12	7.2	50.8	57.7	55.5	51	60.9	58	240.2	238.8	239.4	63.1	126.5	68.5	69.8	66.2	53.4	Vim	22352	Vimentin	GO:0030424,GO:0044297,GO:0031252,GO:0042995,GO:0005737,GO:0005856,GO:0005829,GO:0005882,GO:0045111,GO:0043005,GO:0016363,GO:0048471,GO:0005777,GO:0045335,GO:0005886,GO:0005844,GO:1990904,GO:0045098,GO:0003725,GO:0042802,GO:1990254,GO:0019900,GO:0019904,GO:0019901,GO:0051721,GO:0097110,GO:0005200,GO:0005212,GO:0014002,GO:0060020,GO:0071346,GO:0071222,GO:0071225,GO:0045109,GO:0045103,GO:0070307,GO:…	axon|cell body|cell leading edge|cell projection|cytoplasm|cytoskeleton|cytosol|intermediate filament|intermediate filament cytoskeleton|neuron projection|nuclear matrix|perinuclear region of cytoplasm|peroxisome|phagocytic vesicle|plasma membrane|polysome|ribonucleoprotein complex|type III intermediate filament|double-stranded RNA binding|identical protein binding|keratin filament binding|kinase…	mmu05206,mmu05169	MicroRNAs in cancer|Epstein-Barr virus infection					KOG0977	S	intermediate filament organization	Function unknown	PF00038	Filament	Intermediate filament protein
P20444	Protein kinase C alpha type OS=Mus musculus OX=10090 GN=Prkca PE=1 SV=3	8	5	5	3	672	76.8	7.14	14.12	102.1	102.5	102.1	119.1	120.8	118.3	112.5	110.7	120.7	101.6	101.2	104.7	62.5	62.4	58.8	Prkca	18750	Protein kinase C alpha type	GO:0035866,GO:0045177,GO:0030424,GO:0044305,GO:0005737,GO:0005829,GO:0030425,GO:0005783,GO:0014704,GO:0016020,GO:0045121,GO:0031966,GO:0005739,GO:0043005,GO:0043025,GO:0005634,GO:0048471,GO:0001750,GO:0005886,GO:0099523,GO:0032991,GO:0005524,GO:0004698,GO:0019899,GO:0035403,GO:0005178,GO:0004672,GO:0004697,GO:0004674,GO:0008270,GO:0001525,GO:0007155,GO:0006874,GO:0071322,GO:0021955,GO:0002062,GO:…	alphav-beta3 integrin-PKCalpha complex|apical part of cell|axon|calyx of Held|cytoplasm|cytosol|dendrite|endoplasmic reticulum|intercalated disc|membrane|membrane raft|mitochondrial membrane|mitochondrion|neuron projection|neuronal cell body|nucleus|perinuclear region of cytoplasm|photoreceptor outer segment|plasma membrane|presynaptic cytosol|protein-containing complex|ATP binding|calcium-depend…	mmu04010,mmu04012,mmu04014,mmu04015,mmu04310,mmu04370,mmu04066,mmu04020,mmu04070,mmu04072,mmu04071,mmu04151,mmu04150,mmu04510,mmu04540,mmu04613,mmu04650,mmu04664,mmu04666,mmu04670,mmu04911,mmu04929,mmu04912,mmu04921,mmu04926,mmu04935,mmu04918,mmu04919,mmu04928,mmu04916,mmu04925,mmu04261,mmu04270,mmu04970,mmu04971,mmu04972,mmu04960,mmu04961,mmu04724,mmu04727,mmu04725,mmu04728,mmu04726,mmu04720,mmu…	MAPK signaling pathway|ErbB signaling pathway|Ras signaling pathway|Rap1 signaling pathway|Wnt signaling pathway|VEGF signaling pathway|HIF-1 signaling pathway|Calcium signaling pathway|Phosphatidylinositol signaling system|Phospholipase D signaling pathway|Sphingolipid signaling pathway|PI3K-Akt signaling pathway|mTOR signaling pathway|Focal adhesion|Gap junction|Neutrophil extracellular trap fo…	KOG0696	[T]	Serine/threonine protein kinase	Signal transduction mechanisms	KOG0696	T	Protein kinase c	Signal transduction mechanisms	PF00130	C1_1	Phorbol esters/diacylglycerol binding domain (C1 domain)
P21278	Guanine nucleotide-binding protein subunit alpha-11 OS=Mus musculus OX=10090 GN=Gna11 PE=1 SV=1	28	9	31	5	359	42	5.97	95.11	93.7	92.6	94	130.1	130.6	131	66.6	68.9	68.4	109.8	113	110.4	97.6	98	95.4	Gna11	14672	Guanine nucleotide-binding protein subunit alpha-11	GO:0005737,GO:0005829,GO:0005834,GO:0016020,GO:0005886,GO:0032991,GO:0047391,GO:0001664,GO:0031683,GO:0005525,GO:0003924,GO:0046872,GO:0044877,GO:0031826,GO:0001508,GO:0007188,GO:0071467,GO:0048066,GO:0007186,GO:0007507,GO:0060158,GO:0045634,GO:0001501	cytoplasm|cytosol|heterotrimeric G-protein complex|membrane|plasma membrane|protein-containing complex|alkylglycerophosphoethanolamine phosphodiesterase activity|G protein-coupled receptor binding|G-protein beta/gamma-subunit complex binding|GTP binding|GTPase activity|metal ion binding|protein-containing complex binding|type 2A serotonin receptor binding|action potential|adenylate cyclase-modula…	mmu04020,mmu04022,mmu04540,mmu04911,mmu04929,mmu04912,mmu04935,mmu04928,mmu04925,mmu04927,mmu04270,mmu04725,mmu04730,mmu05200,mmu05170,mmu05163,mmu05146,mmu05142,mmu04934	Calcium signaling pathway|cGMP-PKG signaling pathway|Gap junction|Insulin secretion|GnRH secretion|GnRH signaling pathway|Growth hormone synthesis, secretion and action|Parathyroid hormone synthesis, secretion and action|Aldosterone synthesis and secretion|Cortisol synthesis and secretion|Vascular smooth muscle contraction|Cholinergic synapse|Long-term depression|Pathways in cancer|Human immunode…	KOG0085	[T]	G protein subunit Galphaq/Galphay, small G protein superfamily	Signal transduction mechanisms	KOG0085	S	phospholipase C-activating dopamine receptor signaling pathway	Function unknown	PF00503	G-alpha	G-protein alpha subunit
P21279	Guanine nucleotide-binding protein G(q) subunit alpha OS=Mus musculus OX=10090 GN=Gnaq PE=1 SV=4	17	6	26	2	359	42.1	5.68	80.07	80.7	82.1	86.3	119.6	118.2	120.2	81.8	79.8	78.7	103.3	108.6	110.2	110.3	109	111.1	Gnaq	14682	Guanine nucleotide-binding protein G(q) subunit alpha	GO:0005901,GO:0044297,GO:0005829,GO:0030425,GO:0005794,GO:0005834,GO:0016020,GO:0031965,GO:0005886,GO:0032991,GO:0047391,GO:0001664,GO:0031683,GO:0005525,GO:0005096,GO:0003924,GO:0046872,GO:0044877,GO:0031826,GO:0001508,GO:0007202,GO:0007189,GO:0007188,GO:0048066,GO:0042733,GO:0021884,GO:0007186,GO:0007215,GO:0007507,GO:0042711,GO:0043066,GO:0043267,GO:0006469,GO:0016322,GO:0060158,GO:0007200,GO:…	caveola|cell body|cytosol|dendrite|Golgi apparatus|heterotrimeric G-protein complex|membrane|nuclear membrane|plasma membrane|protein-containing complex|alkylglycerophosphoethanolamine phosphodiesterase activity|G protein-coupled receptor binding|G-protein beta/gamma-subunit complex binding|GTP binding|GTPase activator activity|GTPase activity|metal ion binding|protein-containing complex binding|…	mmu04015,mmu04371,mmu04020,mmu04071,mmu04022,mmu04540,mmu04611,mmu04062,mmu04911,mmu04922,mmu04929,mmu04912,mmu04915,mmu04921,mmu04935,mmu04918,mmu04928,mmu04916,mmu04924,mmu04925,mmu04927,mmu04261,mmu04270,mmu04970,mmu04971,mmu04972,mmu04961,mmu04724,mmu04725,mmu04728,mmu04726,mmu04720,mmu04730,mmu04723,mmu04750,mmu04713,mmu05200,mmu05170,mmu05163,mmu05135,mmu05146,mmu05142,mmu05143,mmu05010,mmu…	Rap1 signaling pathway|Apelin signaling pathway|Calcium signaling pathway|Sphingolipid signaling pathway|cGMP-PKG signaling pathway|Gap junction|Platelet activation|Chemokine signaling pathway|Insulin secretion|Glucagon signaling pathway|GnRH secretion|GnRH signaling pathway|Estrogen signaling pathway|Oxytocin signaling pathway|Growth hormone synthesis, secretion and action|Thyroid hormone synthe…	KOG0085	[T]	G protein subunit Galphaq/Galphay, small G protein superfamily	Signal transduction mechanisms	KOG0085	S	phospholipase C-activating dopamine receptor signaling pathway	Function unknown	PF00503	G-alpha	G-protein alpha subunit
P21300	Aldo-keto reductase family 1 member B7 OS=Mus musculus OX=10090 GN=Akr1b7 PE=1 SV=4	3	1	1	1	316	36	7.25	0	175.7	168	185.4	131.6	134.9	126.3	120.8	94.3	99.9	40.9	39.8	35.7	48.1	49.6	48.9	Akr1b7	11997	Aldo-keto reductase family 1 member B7	GO:0005829,GO:0005739,GO:0008106,GO:0004032,GO:0016491,GO:0044255	cytosol|mitochondrion|alcohol dehydrogenase (NADP+) activity|alditol:NADP+ 1-oxidoreductase activity|oxidoreductase activity|cellular lipid metabolic process	mmu00040,mmu00051,mmu00052,mmu00561,mmu00790	Pentose and glucuronate interconversions|Fructose and mannose metabolism|Galactose metabolism|Glycerolipid metabolism|Folate biosynthesis	KOG1577	[R]	Aldo/keto reductase family proteins	General function prediction only	KOG1577	J	oxidoreductase activity	Translation, ribosomal structure and biogenesis	PF00248	Aldo_ket_red	Aldo/keto reductase family
P21447	ATP-dependent translocase ABCB1 OS=Mus musculus OX=10090 GN=Abcb1a PE=1 SV=3	19	25	69	13	1276	140.6	8.85	235.64	119.5	119	118.1	196	186.9	192.8	53.2	53.1	49.3	60.1	61.9	61.3	76.9	75.1	76.8	Abcb1a	18671	ATP-dependent translocase ABCB1	GO:0045177,GO:0016324,GO:0031526,GO:0009986,GO:0016021,GO:0046581,GO:0016020,GO:0005886,GO:0005524,GO:0016887,GO:0042626,GO:0008559,GO:0099038,GO:0015562,GO:0140328,GO:0090554,GO:0090555,GO:0031625,GO:0042910,GO:0033231,GO:0099040,GO:0043215,GO:0060856,GO:1990963,GO:0140115,GO:0000086,GO:0009914,GO:0050892,GO:0035633,GO:0060548,GO:0045332,GO:1901529,GO:1904446,GO:2001025,GO:1902396,GO:2001225,GO:…	apical part of cell|apical plasma membrane|brush border membrane|cell surface|integral component of membrane|intercellular canaliculus|membrane|plasma membrane|ATP binding|ATPase activity|ATPase-coupled transmembrane transporter activity|ATPase-coupled xenobiotic transmembrane transporter activity|ceramide floppase activity|efflux transmembrane transporter activity|floppase activity|phosphatidylc…	mmu02010,mmu04976,mmu05206,mmu05226	ABC transporters|Bile secretion|MicroRNAs in cancer|Gastric cancer	KOG0055	[Q]	Multidrug/pheromone exporter, ABC superfamily	Secondary metabolites biosynthesis, transport and catabolism	KOG0055	V	ATPase activity, coupled to transmembrane movement of substances	Defense mechanisms	PF00664	ABC_membrane	ABC transporter transmembrane region
P21550	Beta-enolase OS=Mus musculus OX=10090 GN=Eno3 PE=1 SV=3	3	1	2	1	434	47	7.18	7.56	115.5	125.5	126.7	100	104.1	99.8	162.5	165	160.7	58.9	56.9	56.6	56.1	58.7	53	Eno3	13808	Beta-enolase	GO:0005829,GO:0016020,GO:0000015,GO:0005886,GO:0042802,GO:0000287,GO:0004634,GO:0044877,GO:0007568,GO:0006096,GO:0032889,GO:0042493,GO:0043403	cytosol|membrane|phosphopyruvate hydratase complex|plasma membrane|identical protein binding|magnesium ion binding|phosphopyruvate hydratase activity|protein-containing complex binding|aging|glycolytic process|regulation of vacuole fusion, non-autophagic|response to drug|skeletal muscle tissue regeneration	mmu00010,mmu03018,mmu04066	Glycolysis / Gluconeogenesis|RNA degradation|HIF-1 signaling pathway	KOG2670	[G]	Enolase	Carbohydrate transport and metabolism	KOG2670	G	phosphopyruvate hydratase activity	Carbohydrate transport and metabolism	PF00113	Enolase_C	Enolase, C-terminal TIM barrel domain
P21614	Vitamin D-binding protein OS=Mus musculus OX=10090 GN=Gc PE=1 SV=2	4	1	1	1	476	53.6	5.5	4	68.6	48	58.8	60.6	74.3	77.7	72	88.4	73	180.9	219.5	191.9	100.8	101.3	84.1	Gc	14473	Vitamin D-binding protein	GO:0030424,GO:0005737,GO:0005829,GO:0005615,GO:0048471,GO:0003779,GO:1902118,GO:0005499,GO:0090482,GO:0042359	axon|cytoplasm|cytosol|extracellular space|perinuclear region of cytoplasm|actin binding|calcidiol binding|vitamin D binding|vitamin transmembrane transporter activity|vitamin D metabolic process							ENOG502QTPW	O	calcidiol binding	Posttranslational modification, protein turnover, chaperones	PF00273	Serum_albumin	Serum albumin family
P21956	Lactadherin OS=Mus musculus OX=10090 GN=Mfge8 PE=1 SV=3	8	2	5	2	463	51.2	6.52	22.57	87.6	86	81.5	99	101.8	102.5	82.6	84.5	81.5	94.3	97	95.9	132.1	138.3	135.5	Mfge8	17304	Lactadherin	GO:0062023,GO:0009897,GO:0005615,GO:0019897,GO:0005178,GO:0008429,GO:0001786,GO:0001525,GO:0043277,GO:0007155,GO:0006911,GO:0006910,GO:0050766,GO:0007338	collagen-containing extracellular matrix|external side of plasma membrane|extracellular space|extrinsic component of plasma membrane|integrin binding|phosphatidylethanolamine binding|phosphatidylserine binding|angiogenesis|apoptotic cell clearance|cell adhesion|phagocytosis, engulfment|phagocytosis, recognition|positive regulation of phagocytosis|single fertilization							ENOG502QVK3	S	phosphatidylethanolamine binding	Function unknown	PF00008	EGF	EGF-like domain
P21981	Protein-glutamine gamma-glutamyltransferase 2 OS=Mus musculus OX=10090 GN=Tgm2 PE=1 SV=4	5	4	5	4	686	77	5.1	16.05	107.9	101.4	105.2	107.7	103.8	105.7	104.7	105	101.1	81.4	86.1	81.8	102.2	96.8	109.3	Tgm2	21817	Protein-glutamine gamma-glutamyltransferase 2	GO:0062023,GO:0005737,GO:0005829,GO:0005783,GO:0031012,GO:0031226,GO:0016020,GO:0005739,GO:0005886,GO:0005509,GO:0005525,GO:0042802,GO:0019904,GO:0003810,GO:0008483,GO:0043277,GO:0001974,GO:0060445,GO:0007186,GO:0018153,GO:0032471,GO:0018149,GO:0007200,GO:0043065,GO:0045785,GO:0051482,GO:0043123,GO:0050729,GO:0051561,GO:0048661,GO:0060662	collagen-containing extracellular matrix|cytoplasm|cytosol|endoplasmic reticulum|extracellular matrix|intrinsic component of plasma membrane|membrane|mitochondrion|plasma membrane|calcium ion binding|GTP binding|identical protein binding|protein domain specific binding|protein-glutamine gamma-glutamyltransferase activity|transaminase activity|apoptotic cell clearance|blood vessel remodeling|branc…	mmu05016	Huntington disease					ENOG502QUSX	S	isopeptide cross-linking via N6-(L-isoglutamyl)-L-lysine	Function unknown	PF00868	Transglut_N	Transglutaminase family
P21995	Embigin OS=Mus musculus OX=10090 GN=Emb PE=1 SV=2	6	2	2	2	330	37	6.02	6.49	132.7	126.4	135.5	106.1	101.5	101.4	95.8	97.6	90.8	91.9	90	89.3	76.5	81	83.3	Emb	13723	Embigin	GO:0030424,GO:0005887,GO:0005886,GO:0045202,GO:0098632,GO:0007411,GO:0007155,GO:0070593,GO:0007156,GO:0035879	axon|integral component of plasma membrane|plasma membrane|synapse|cell-cell adhesion mediator activity|axon guidance|cell adhesion|dendrite self-avoidance|homophilic cell adhesion via plasma membrane adhesion molecules|plasma membrane lactate transport							ENOG502RXAE	S	plasma membrane lactate transport	Function unknown	PF07679	I-set	Immunoglobulin I-set domain
P22437	Prostaglandin G/H synthase 1 OS=Mus musculus OX=10090 GN=Ptgs1 PE=1 SV=1	3	1	1	1	602	69	6.83	4.7	157	165	173.6	133.5	132.4	121.9	106.4	101.5	94.2	45.2	52	46.3	57.2	56	57.9	Ptgs1	19224	Prostaglandin G/H synthase 1	GO:0005737,GO:0005789,GO:0005794,GO:0043231,GO:0005635,GO:0001750,GO:0051213,GO:0020037,GO:0046872,GO:0004601,GO:0004666,GO:0019371,GO:0006954,GO:0030216,GO:0007612,GO:0035633,GO:0007613,GO:0097756,GO:0032811,GO:0010700,GO:0045987,GO:0045907,GO:0001516,GO:0006693,GO:0008217,GO:0042127,GO:0006979,GO:0019233	cytoplasm|endoplasmic reticulum membrane|Golgi apparatus|intracellular membrane-bounded organelle|nuclear envelope|photoreceptor outer segment|dioxygenase activity|heme binding|metal ion binding|peroxidase activity|prostaglandin-endoperoxide synthase activity|cyclooxygenase pathway|inflammatory response|keratinocyte differentiation|learning|maintenance of blood-brain barrier|memory|negative regul…	mmu00590,mmu04611,mmu04923,mmu04726	Arachidonic acid metabolism|Platelet activation|Regulation of lipolysis in adipocytes|Serotonergic synapse	KOG2408	[R]	Peroxidase/oxygenase	General function prediction only	KOG2408	I	peroxidase activity	Lipid transport and metabolism	PF03098	An_peroxidase	Animal haem peroxidase
P22892	AP-1 complex subunit gamma-1 OS=Mus musculus OX=10090 GN=Ap1g1 PE=1 SV=3	2	1	1	1	822	91.3	6.8	3.19	118	125.6	120.4	138.9	128	132.1	62.4	57.8	65.4	113	123.5	130.7	63.8	63.5	56.8	Ap1g1	11765	AP-1 complex subunit gamma-1	GO:0030121,GO:0030136,GO:0005829,GO:0005794,GO:0043231,GO:0015630,GO:0048471,GO:0055037,GO:0005802,GO:0140312,GO:0035615,GO:0005518,GO:0030742,GO:0019894,GO:0008022,GO:0017137,GO:0035646,GO:0090160,GO:0006896,GO:0006886,GO:0000226,GO:0043323,GO:0045954,GO:0006898,GO:0016192	AP-1 adaptor complex|clathrin-coated vesicle|cytosol|Golgi apparatus|intracellular membrane-bounded organelle|microtubule cytoskeleton|perinuclear region of cytoplasm|recycling endosome|trans-Golgi network|cargo adaptor activity|clathrin adaptor activity|collagen binding|GTP-dependent protein binding|kinesin binding|protein C-terminus binding|Rab GTPase binding|endosome to melanosome transport|Go…	mmu04142,mmu05170	Lysosome|Human immunodeficiency virus 1 infection	KOG1062	[U]	Vesicle coat complex AP-1, gamma subunit	Intracellular trafficking, secretion, and vesicular transport	KOG1062	G	intracellular protein transport	Carbohydrate transport and metabolism	PF01602	Adaptin_N	Adaptin N terminal region
P23953	Carboxylesterase 1C OS=Mus musculus OX=10090 GN=Ces1c PE=1 SV=4	3	1	1	1	554	61	5.06	2.3	110.4	134.1	132.9	98.1	143.3	123.6	85.1	95.7	97.9	66.5	66.1	82.6	98.9	63	101.8	Ces1c	13884	Carboxylesterase 1C	GO:0005788,GO:0005615,GO:0052689,GO:0016788,GO:0080030,GO:0004771,GO:0004806,GO:0016042,GO:0009617	endoplasmic reticulum lumen|extracellular space|carboxylic ester hydrolase activity|hydrolase activity, acting on ester bonds|methyl indole-3-acetate esterase activity|sterol esterase activity|triglyceride lipase activity|lipid catabolic process|response to bacterium	mmu00983	Drug metabolism - other enzymes	KOG1516	[R]	Carboxylesterase and related proteins	General function prediction only	KOG1516	I	carboxylic ester hydrolase activity	Lipid transport and metabolism	PF00135	COesterase	Carboxylesterase family
P24270	Catalase OS=Mus musculus OX=10090 GN=Cat PE=1 SV=4	17	7	11	7	527	59.8	7.88	36.11	83.9	85	88.8	128.2	130.7	133.7	101.1	98.8	98.1	97.8	99.1	98.4	85.9	84.8	85.7	Cat	12359	Catalase	GO:0005737,GO:0005829,GO:0005783,GO:0005615,GO:0005794,GO:0043231,GO:0005764,GO:0005758,GO:0005739,GO:0005778,GO:0005777,GO:0005886,GO:0032991,GO:0004046,GO:0016209,GO:0004096,GO:0019899,GO:0020037,GO:0042802,GO:0046872,GO:0050661,GO:0016684,GO:0000268,GO:0042803,GO:0009060,GO:0007568,GO:0071363,GO:0008203,GO:0020027,GO:0042744,GO:0001822,GO:0043066,GO:0032088,GO:0051781,GO:0051092,GO:0014068,GO:…	cytoplasm|cytosol|endoplasmic reticulum|extracellular space|Golgi apparatus|intracellular membrane-bounded organelle|lysosome|mitochondrial intermembrane space|mitochondrion|peroxisomal membrane|peroxisome|plasma membrane|protein-containing complex|aminoacylase activity|antioxidant activity|catalase activity|enzyme binding|heme binding|identical protein binding|metal ion binding|NADP binding|oxid…	mmu00630,mmu00380,mmu04068,mmu04146,mmu04211,mmu04213,mmu05014,mmu05022	Glyoxylate and dicarboxylate metabolism|Tryptophan metabolism|FoxO signaling pathway|Peroxisome|Longevity regulating pathway|Longevity regulating pathway - multiple species|Amyotrophic lateral sclerosis|Pathways of neurodegeneration - multiple diseases	KOG0047	[P]	Catalase	Inorganic ion transport and metabolism	KOG0047	P	catalase activity	Inorganic ion transport and metabolism	PF00199	Catalase	Catalase
P24549	Retinal dehydrogenase 1 OS=Mus musculus OX=10090 GN=Aldh1a1 PE=1 SV=5	15	7	20	7	501	54.4	7.8	72.24	119.3	118.4	116.9	149.9	150.7	153.5	100.6	98.8	96	60.6	60.7	59.6	71.6	70.6	72.9	Aldh1a1	11668	Retinal dehydrogenase 1	GO:0005737,GO:0005829,GO:0005634,GO:0004028,GO:0004029,GO:0018479,GO:0042802,GO:0051287,GO:0001758,GO:0042904,GO:0042905,GO:0048048,GO:0120163,GO:0002072,GO:0055114,GO:0043065,GO:0042493,GO:0045471,GO:0006979,GO:0002138,GO:0042573,GO:0001523,GO:0042572	cytoplasm|cytosol|nucleus|3-chloroallyl aldehyde dehydrogenase activity|aldehyde dehydrogenase (NAD+) activity|benzaldehyde dehydrogenase (NAD+) activity|identical protein binding|NAD binding|retinal dehydrogenase activity|9-cis-retinoic acid biosynthetic process|9-cis-retinoic acid metabolic process|embryonic eye morphogenesis|negative regulation of cold-induced thermogenesis|optic cup morphogen…	mmu00830	Retinol metabolism	KOG2450	[C]	Aldehyde dehydrogenase	Energy production and conversion	KOG2450	C	aldehyde dehydrogenase (NAD) activity	Energy production and conversion	PF00171	Aldedh	Aldehyde dehydrogenase family
P24668	Cation-dependent mannose-6-phosphate receptor OS=Mus musculus OX=10090 GN=M6pr PE=1 SV=1	4	1	3	1	278	31.2	5.39	10.79	54.3	51.8	53	143.9	148.9	144.8	95.9	95.7	94.2	88.6	91.1	89.6	116.8	117.7	113.8	M6pr	17113	Cation-dependent mannose-6-phosphate receptor	GO:0005768,GO:0016021,GO:0005770,GO:0005765,GO:0048471,GO:0005802,GO:0019904,GO:1905394,GO:0006886,GO:0007041,GO:0006622,GO:0033299	endosome|integral component of membrane|late endosome|lysosomal membrane|perinuclear region of cytoplasm|trans-Golgi network|protein domain specific binding|retromer complex binding|intracellular protein transport|lysosomal transport|protein targeting to lysosome|secretion of lysosomal enzymes	mmu04145,mmu04142,mmu05132	Phagosome|Lysosome|Salmonella infection					ENOG502QTJ5	S	mannose transmembrane transporter activity	Function unknown	PF02157	Man-6-P_recep	Mannose-6-phosphate receptor
P24822	Intestinal-type alkaline phosphatase OS=Mus musculus OX=10090 GN=Iap PE=2 SV=1	6	4	8	4	559	60.2	6.71	15.79	82.7	84.2	87.9	95.8	104	97.7	99.3	98.2	101.4	88.4	94.9	90.8	128.8	126.5	119.5	Iap	11648	Intestinal-type alkaline phosphatase	GO:0031225,GO:0005903,GO:0009897,GO:0005886,GO:0004035,GO:0000287,GO:0002020,GO:0008270,GO:0016311,GO:0035264,GO:0021915,GO:0022008,GO:0006793,GO:0036342	anchored component of membrane|brush border|external side of plasma membrane|plasma membrane|alkaline phosphatase activity|magnesium ion binding|protease binding|zinc ion binding|dephosphorylation|multicellular organism growth|neural tube development|neurogenesis|phosphorus metabolic process|post-anal tail morphogenesis	mmu00730,mmu00790	Thiamine metabolism|Folate biosynthesis	KOG4126	[P]	Alkaline phosphatase	Inorganic ion transport and metabolism	KOG4126	P	alkaline phosphatase activity	Inorganic ion transport and metabolism	PF00245	Alk_phosphatase	Alkaline phosphatase
P25444	40S ribosomal protein S2 OS=Mus musculus OX=10090 GN=Rps2 PE=1 SV=3	4	1	2	1	293	31.2	10.24	5.44	90.2	102.3	103.6	92.1	92.7	103	150.5	146.8	169.1	88.2	91.9	84.6	57.1	62.7	65.3	Rps2	16898	40S ribosomal protein S2	GO:0022627,GO:0005654,GO:1990904,GO:0045202,GO:0019899,GO:0017134,GO:0003729,GO:0044877,GO:0003735,GO:0071353,GO:0001731,GO:0051443,GO:0000028,GO:0006412	cytosolic small ribosomal subunit|nucleoplasm|ribonucleoprotein complex|synapse|enzyme binding|fibroblast growth factor binding|mRNA binding|protein-containing complex binding|structural constituent of ribosome|cellular response to interleukin-4|formation of translation preinitiation complex|positive regulation of ubiquitin-protein transferase activity|ribosomal small subunit assembly|translation	mmu03010,mmu05171	Ribosome|Coronavirus disease - COVID-19	KOG0877	[J]	40S ribosomal protein S2/30S ribosomal protein S5	Translation, ribosomal structure and biogenesis	KOG0877	J	structural constituent of ribosome	Translation, ribosomal structure and biogenesis	PF00333	Ribosomal_S5	Ribosomal protein S5, N-terminal domain
P25911	Tyrosine-protein kinase Lyn OS=Mus musculus OX=10090 GN=Lyn PE=1 SV=4	2	1	2	1	512	58.8	7.15	7.43	102.6	106	105.1	80.6	79.3	72.3	90.4	85.7	89.9	115.7	112.1	113.4	116	113.5	117.2	Lyn	17096	Tyrosine-protein kinase Lyn	GO:0005912,GO:0005737,GO:0005829,GO:0031234,GO:0098978,GO:0005794,GO:0034666,GO:0043231,GO:0016020,GO:0045121,GO:0030061,GO:0005758,GO:0031966,GO:0005634,GO:0048471,GO:0005886,GO:0014069,GO:0099091,GO:0032991,GO:0005524,GO:0019899,GO:0046875,GO:0005128,GO:0043015,GO:0043208,GO:0005178,GO:0044325,GO:0004715,GO:0051219,GO:0140031,GO:0005161,GO:0004672,GO:0004713,GO:0044877,GO:0017124,GO:0005102,GO:…	adherens junction|cytoplasm|cytosol|extrinsic component of cytoplasmic side of plasma membrane|glutamatergic synapse|Golgi apparatus|integrin alpha2-beta1 complex|intracellular membrane-bounded organelle|membrane|membrane raft|mitochondrial crista|mitochondrial intermembrane space|mitochondrial membrane|nucleus|perinuclear region of cytoplasm|plasma membrane|postsynaptic density|postsynaptic spec…	mmu04064,mmu04611,mmu04662,mmu04664,mmu04666,mmu04062,mmu04730,mmu05203,mmu05167,mmu05169	NF-kappa B signaling pathway|Platelet activation|B cell receptor signaling pathway|Fc epsilon RI signaling pathway|Fc gamma R-mediated phagocytosis|Chemokine signaling pathway|Long-term depression|Viral carcinogenesis|Kaposi sarcoma-associated herpesvirus infection|Epstein-Barr virus infection	KOG0197	[T]	Tyrosine kinases	Signal transduction mechanisms	KOG0197	K	peptidyl-tyrosine autophosphorylation	Transcription	PF00017	SH2	SH2 domain
P26039	Talin-1 OS=Mus musculus OX=10090 GN=Tln1 PE=1 SV=2	1	3	3	3	2541	269.7	6.18	7.56																Tln1	21894	Talin-1	GO:0005912,GO:0009986,GO:0005737,GO:0005856,GO:0005925,GO:0005886,GO:0001726,GO:0032587,GO:0051015,GO:0005178,GO:0030274,GO:0035091,GO:0001786,GO:0005200,GO:0017166,GO:0098609,GO:0007044,GO:0030866,GO:0033622,GO:0007229	adherens junction|cell surface|cytoplasm|cytoskeleton|focal adhesion|plasma membrane|ruffle|ruffle membrane|actin filament binding|integrin binding|LIM domain binding|phosphatidylinositol binding|phosphatidylserine binding|structural constituent of cytoskeleton|vinculin binding|cell-cell adhesion|cell-substrate junction assembly|cortical actin cytoskeleton organization|integrin activation|integri…	mmu04015,mmu04510,mmu04611,mmu05166	Rap1 signaling pathway|Focal adhesion|Platelet activation|Human T-cell leukemia virus 1 infection	KOG4261	[Z]	Talin	Cytoskeleton	KOG4261	S	cytoskeletal anchoring at plasma membrane	Function unknown	PF00373	FERM_M	FERM central domain
P26040	Ezrin OS=Mus musculus OX=10090 GN=Ezr PE=1 SV=3	17	11	40	8	586	69.4	6.1	109.16	56.6	55.9	58.6	60.9	59.6	58.6	55.9	57.6	60.1	120.5	124.2	125.7	202.7	199.2	203.9	Ezr	22350	Ezrin	GO:0015629,GO:0005884,GO:0045177,GO:0016324,GO:0097449,GO:0016323,GO:0005903,GO:0044297,GO:0005938,GO:0071944,GO:0042995,GO:0051286,GO:0036064,GO:0005737,GO:0098592,GO:0005829,GO:0005768,GO:0019898,GO:0001650,GO:0030175,GO:0005925,GO:0001772,GO:0071437,GO:0045121,GO:0044393,GO:0005902,GO:0031528,GO:0043209,GO:0048471,GO:0005886,GO:0044853,GO:0032991,GO:0001726,GO:0032587,GO:0097454,GO:0030315,GO:…	actin cytoskeleton|actin filament|apical part of cell|apical plasma membrane|astrocyte projection|basolateral plasma membrane|brush border|cell body|cell cortex|cell periphery|cell projection|cell tip|ciliary basal body|cytoplasm|cytoplasmic side of apical plasma membrane|cytosol|endosome|extrinsic component of membrane|fibrillar center|filopodium|focal adhesion|immunological synapse|invadopodium…	mmu04530,mmu04810,mmu04670,mmu04971,mmu05206,mmu05205	Tight junction|Regulation of actin cytoskeleton|Leukocyte transendothelial migration|Gastric acid secretion|MicroRNAs in cancer|Proteoglycans in cancer	KOG3529	[R]	Radixin, moesin and related proteins of the ERM family	General function prediction only	KOG3529	S	actin binding	Function unknown	PF00373	FERM_M	FERM central domain
P26041	Moesin OS=Mus musculus OX=10090 GN=Msn PE=1 SV=3	11	6	9	3	577	67.7	6.6	19.51	62.9	65.3	60.8	61.9	62.7	58.7	111.2	107.7	113.3	93	93.6	87.4	175.3	168.4	177.9	Msn	17698	Moesin	GO:0045177,GO:0016324,GO:0016323,GO:0071944,GO:0009986,GO:0051286,GO:0009898,GO:0005856,GO:0005829,GO:0030175,GO:0031527,GO:0005925,GO:0071437,GO:0005902,GO:0031528,GO:0043209,GO:0048471,GO:0005886,GO:0031143,GO:0030667,GO:0030315,GO:0001931,GO:0003779,GO:0050839,GO:0003725,GO:0019899,GO:0019901,GO:0005102,GO:0071394,GO:0061028,GO:0045198,GO:0022612,GO:0001771,GO:0022614,GO:1903364,GO:2000643,GO:…	apical part of cell|apical plasma membrane|basolateral plasma membrane|cell periphery|cell surface|cell tip|cytoplasmic side of plasma membrane|cytoskeleton|cytosol|filopodium|filopodium membrane|focal adhesion|invadopodium|microvillus|microvillus membrane|myelin sheath|perinuclear region of cytoplasm|plasma membrane|pseudopodium|secretory granule membrane|T-tubule|uropod|actin binding|cell adhes…	mmu04530,mmu04810,mmu04670,mmu05205,mmu05162	Tight junction|Regulation of actin cytoskeleton|Leukocyte transendothelial migration|Proteoglycans in cancer|Measles	KOG3529	[R]	Radixin, moesin and related proteins of the ERM family	General function prediction only	KOG3529	O	actin binding	Posttranslational modification, protein turnover, chaperones	PF00373	FERM_M	FERM central domain
P26231	Catenin alpha-1 OS=Mus musculus OX=10090 GN=Ctnna1 PE=1 SV=1	9	7	9	7	906	100	6.23	28.43	106.8	105.1	106	127.5	123.7	125.1	109.9	112	112.9	84.1	86.9	81.8	71.6	72.7	73.8	Ctnna1	12385	Catenin alpha-1	GO:0001669,GO:0015629,GO:0005912,GO:0016342,GO:0030054,GO:0005911,GO:0005737,GO:0005829,GO:0016600,GO:0014704,GO:0043231,GO:0030027,GO:0005886,GO:0005915,GO:0051015,GO:0008013,GO:0045296,GO:0045295,GO:0042802,GO:0044877,GO:0005198,GO:0017166,GO:0007015,GO:0007568,GO:0043297,GO:0031103,GO:0034613,GO:0071681,GO:0090136,GO:0007163,GO:0016264,GO:0008584,GO:0043066,GO:2000146,GO:2001240,GO:2001045,GO:…	acrosomal vesicle|actin cytoskeleton|adherens junction|catenin complex|cell junction|cell-cell junction|cytoplasm|cytosol|flotillin complex|intercalated disc|intracellular membrane-bounded organelle|lamellipodium|plasma membrane|zonula adherens|actin filament binding|beta-catenin binding|cadherin binding|gamma-catenin binding|identical protein binding|protein-containing complex binding|structural…	mmu04390,mmu04520,mmu04670,mmu05200,mmu05226,mmu05213,mmu05100,mmu05412	Hippo signaling pathway|Adherens junction|Leukocyte transendothelial migration|Pathways in cancer|Gastric cancer|Endometrial cancer|Bacterial invasion of epithelial cells|Arrhythmogenic right ventricular cardiomyopathy	KOG3681	[W]	Alpha-catenin	Extracellular structures	KOG3681	S	actin filament binding	Function unknown	PF01044	Vinculin	Vinculin family
P26443	Glutamate dehydrogenase 1, mitochondrial OS=Mus musculus OX=10090 GN=Glud1 PE=1 SV=1	10	5	11	5	558	61.3	8	31.01	67.2	68.5	71.2	148.8	148.4	153	147.5	142.1	140.3	96	94.3	93.2	43.9	41.7	43.9	Glud1	14661	Glutamate dehydrogenase 1, mitochondrial	GO:0005737,GO:0005783,GO:0005743,GO:0005759,GO:0005739,GO:0043531,GO:0005524,GO:0019899,GO:0004352,GO:0004353,GO:0005525,GO:0070728,GO:0070403,GO:0021549,GO:0006537,GO:0006538,GO:0006541,GO:0007616,GO:0032024,GO:0010044,GO:0072350	cytoplasm|endoplasmic reticulum|mitochondrial inner membrane|mitochondrial matrix|mitochondrion|ADP binding|ATP binding|enzyme binding|glutamate dehydrogenase (NAD+) activity|glutamate dehydrogenase [NAD(P)+] activity|GTP binding|leucine binding|NAD+ binding|cerebellum development|glutamate biosynthetic process|glutamate catabolic process|glutamine metabolic process|long-term memory|positive regu…	mmu00910,mmu00250,mmu00220,mmu00471,mmu04217,mmu04964	Nitrogen metabolism|Alanine, aspartate and glutamate metabolism|Arginine biosynthesis|D-Glutamine and D-glutamate metabolism|Necroptosis|Proximal tubule bicarbonate reclamation	KOG2250	[E]	Glutamate/leucine/phenylalanine/valine dehydrogenases	Amino acid transport and metabolism	KOG2250	E	glutamate dehydrogenase [NAD(P)+] activity	Amino acid transport and metabolism	PF00208	ELFV_dehydrog	Glutamate/Leucine/Phenylalanine/Valine dehydrogenase
P26638	Serine--tRNA ligase, cytoplasmic OS=Mus musculus OX=10090 GN=Sars1 PE=1 SV=3	2	1	1	1	512	58.4	6.3	2.46																Sars1	20226	Serine--tRNA ligase, cytoplasmic	GO:0005737,GO:0005829,GO:0005739,GO:0005634,GO:0005524,GO:0019899,GO:0042803,GO:0000978,GO:0004828,GO:0000049,GO:0016525,GO:0000122,GO:1904046,GO:0097056,GO:0006434	cytoplasm|cytosol|mitochondrion|nucleus|ATP binding|enzyme binding|protein homodimerization activity|RNA polymerase II cis-regulatory region sequence-specific DNA binding|serine-tRNA ligase activity|tRNA binding|negative regulation of angiogenesis|negative regulation of transcription by RNA polymerase II|negative regulation of vascular endothelial growth factor production|selenocysteinyl-tRNA(Sec…	mmu00970	Aminoacyl-tRNA biosynthesis	KOG2509	[J]	Seryl-tRNA synthetase	Translation, ribosomal structure and biogenesis	KOG2509	J	seryl-tRNA aminoacylation	Translation, ribosomal structure and biogenesis	PF00587	tRNA-synt_2b	tRNA synthetase class II core domain (G, H, P, S and T)
P27601	Guanine nucleotide-binding protein subunit alpha-13 OS=Mus musculus OX=10090 GN=Gna13 PE=1 SV=1	27	10	15	9	377	44	8.21	49.33	100.3	99.1	101.7	124.1	124.9	129.4	85	83.4	83.2	91.6	92.4	92.4	96.3	95.9	100.3	Gna13	14674	Guanine nucleotide-binding protein subunit alpha-13	GO:0031526,GO:0005737,GO:0005829,GO:0005834,GO:0042470,GO:0005634,GO:0005886,GO:0031752,GO:0001664,GO:0031683,GO:0005525,GO:0003924,GO:0046872,GO:0031584,GO:0007189,GO:0007188,GO:0001525,GO:0001569,GO:0030154,GO:0007186,GO:0001701,GO:0035556,GO:0030168,GO:0007204,GO:0030334,GO:0008360,GO:0007266	brush border membrane|cytoplasm|cytosol|heterotrimeric G-protein complex|melanosome|nucleus|plasma membrane|D5 dopamine receptor binding|G protein-coupled receptor binding|G-protein beta/gamma-subunit complex binding|GTP binding|GTPase activity|metal ion binding|activation of phospholipase D activity|adenylate cyclase-activating G protein-coupled receptor signaling pathway|adenylate cyclase-modul…	mmu04371,mmu04072,mmu04071,mmu04022,mmu04810,mmu04611,mmu04928,mmu04270,mmu04730,mmu05200,mmu05163	Apelin signaling pathway|Phospholipase D signaling pathway|Sphingolipid signaling pathway|cGMP-PKG signaling pathway|Regulation of actin cytoskeleton|Platelet activation|Parathyroid hormone synthesis, secretion and action|Vascular smooth muscle contraction|Long-term depression|Pathways in cancer|Human cytomegalovirus infection	KOG0082	[DT]	G-protein alpha subunit (small G protein superfamily)	Cell cycle control, cell division, chromosome partitioning |Signal transduction mechanisms	KOG0082	V	G-protein beta/gamma-subunit complex binding	Defense mechanisms	PF00503	G-alpha	G-protein alpha subunit
P27612	Phospholipase A-2-activating protein OS=Mus musculus OX=10090 GN=Plaa PE=1 SV=4	2	1	1	1	794	87.2	6.14	2.87																Plaa	18786	Phospholipase A-2-activating protein	GO:0005737,GO:0070062,GO:0005634,GO:0045202,GO:0016005,GO:0043130,GO:0071222,GO:0006954,GO:0016236,GO:1900045,GO:0007399,GO:1903861,GO:2001224,GO:0032430,GO:1903423,GO:0006693,GO:0043161,GO:0010992,GO:0043162	cytoplasm|extracellular exosome|nucleus|synapse|phospholipase A2 activator activity|ubiquitin binding|cellular response to lipopolysaccharide|inflammatory response|macroautophagy|negative regulation of protein K63-linked ubiquitination|nervous system development|positive regulation of dendrite extension|positive regulation of neuron migration|positive regulation of phospholipase A2 activity|posit…	mmu04141	Protein processing in endoplasmic reticulum	KOG0301	[I]	Phospholipase A2-activating protein (contains WD40 repeats)	Lipid transport and metabolism	KOG0301	S	phospholipase A2 activator activity	Function unknown	PF00400	WD40	WD domain, G-beta repeat
P27773	Protein disulfide-isomerase A3 OS=Mus musculus OX=10090 GN=Pdia3 PE=1 SV=2	7	3	4	3	505	56.6	6.21	9.99	73	80.4	84.7	122.5	119.4	123.6	130.7	126.8	132.3	72.3	87.9	74.3	95.1	85.1	92	Pdia3	14827	Protein disulfide-isomerase A3	GO:0001669,GO:0016324,GO:0009986,GO:0005737,GO:0005783,GO:0005788,GO:0005576,GO:0005615,GO:0042470,GO:0042824,GO:0005758,GO:0005739,GO:0043209,GO:0005634,GO:0005886,GO:0005790,GO:0042825,GO:0042802,GO:0042288,GO:0008233,GO:0015037,GO:0003756,GO:0019153,GO:0098761,GO:0071305,GO:2001238,GO:1903334,GO:0006457,GO:0034976	acrosomal vesicle|apical plasma membrane|cell surface|cytoplasm|endoplasmic reticulum|endoplasmic reticulum lumen|extracellular region|extracellular space|melanosome|MHC class I peptide loading complex|mitochondrial intermembrane space|mitochondrion|myelin sheath|nucleus|plasma membrane|smooth endoplasmic reticulum|TAP complex|identical protein binding|MHC class I protein binding|peptidase activi…	mmu04141,mmu04612,mmu05170,mmu05168,mmu05163,mmu05169	Protein processing in endoplasmic reticulum|Antigen processing and presentation|Human immunodeficiency virus 1 infection|Herpes simplex virus 1 infection|Human cytomegalovirus infection|Epstein-Barr virus infection	KOG0190	[O]	Protein disulfide isomerase (prolyl 4-hydroxylase beta subunit)	Posttranslational modification, protein turnover, chaperones	KOG0190	C	intramolecular oxidoreductase activity, transposing S-S bonds	Energy production and conversion	PF00085	Thioredoxin	Thioredoxin
P28063	Proteasome subunit beta type-8 OS=Mus musculus OX=10090 GN=Psmb8 PE=1 SV=2	47	10	33	10	276	30.2	6.68	114.25	106.4	105.7	108.6	121.6	125.3	124.5	162.1	157.3	154.3	71.4	69.6	69.1	42.5	40.7	40.9	Psmb8	16913	Proteasome subunit beta type-8	GO:0005737,GO:0005829,GO:0005654,GO:0005634,GO:0000502,GO:0005839,GO:0019774,GO:1990111,GO:0004175,GO:0004298,GO:0019882,GO:0045444,GO:0010498,GO:0010499,GO:0043161,GO:0052548	cytoplasm|cytosol|nucleoplasm|nucleus|proteasome complex|proteasome core complex|proteasome core complex, beta-subunit complex|spermatoproteasome complex|endopeptidase activity|threonine-type endopeptidase activity|antigen processing and presentation|fat cell differentiation|proteasomal protein catabolic process|proteasomal ubiquitin-independent protein catabolic process|proteasome-mediated ubiqu…	mmu03050	Proteasome	KOG0175	[O]	20S proteasome, regulatory subunit beta type PSMB5/PSMB8/PRE2	Posttranslational modification, protein turnover, chaperones	KOG0175	O	threonine-type endopeptidase activity	Posttranslational modification, protein turnover, chaperones	PF00227	Proteasome	Proteasome subunit
P28231	Gap junction beta-3 protein OS=Mus musculus OX=10090 GN=Gjb3 PE=1 SV=1	3	1	2	1	270	30.9	8.79	2.36	97.6	93.1	84.1	116.7	101.8	104.5	70.1	69.3	83.3	68.7	83.1	82.7	158.8	134.9	151.2	Gjb3	14620	Gap junction beta-3 protein	GO:0030054,GO:0005911,GO:0005922,GO:0005737,GO:0005921,GO:0016021,GO:0043231,GO:0005243,GO:0007267,GO:0071300,GO:0001701,GO:0001890,GO:0043588,GO:0007283	cell junction|cell-cell junction|connexin complex|cytoplasm|gap junction|integral component of membrane|intracellular membrane-bounded organelle|gap junction channel activity|cell-cell signaling|cellular response to retinoic acid|in utero embryonic development|placenta development|skin development|spermatogenesis							ENOG502QRC0	S	placenta development	Function unknown	PF00029	Connexin	Connexin
P28656	Nucleosome assembly protein 1-like 1 OS=Mus musculus OX=10090 GN=Nap1l1 PE=1 SV=2	5	2	2	1	391	45.3	4.46	6.38	121.8	121.8	121.2	123.9	121.6	123.6	138.2	138.1	133.6	63.5	62.3	57.1	55	57.8	60.5	Nap1l1	53605	Nucleosome assembly protein 1-like 1	GO:0005737,GO:0042470,GO:0043005,GO:0005634,GO:0003682,GO:0042393,GO:0019900,GO:0030154,GO:0006334,GO:2000179,GO:0050769	cytoplasm|melanosome|neuron projection|nucleus|chromatin binding|histone binding|kinase binding|cell differentiation|nucleosome assembly|positive regulation of neural precursor cell proliferation|positive regulation of neurogenesis			KOG1507	[BD]	Nucleosome assembly protein NAP-1	Chromatin structure and dynamics |Cell cycle control, cell division, chromosome partitioning	KOG1507	S	nucleosome assembly	Function unknown	PF00956	NAP	Nucleosome assembly protein (NAP)
P28660	Nck-associated protein 1 OS=Mus musculus OX=10090 GN=Nckap1 PE=1 SV=2	4	5	8	5	1128	128.7	6.62	27.17	65.3	65	66.8	83.8	85.3	84.8	91.1	91.5	92	146.1	147.4	146.2	114.5	109.6	110.6	Nckap1	50884	Nck-associated protein 1	GO:0031941,GO:0016021,GO:0030027,GO:0031258,GO:0098794,GO:0001726,GO:0031209,GO:0045176,GO:0045175,GO:0016477,GO:0042074,GO:0000902,GO:0030031,GO:0030866,GO:0010172,GO:0048617,GO:0035050,GO:0007492,GO:0030950,GO:0001701,GO:0030032,GO:0008078,GO:0001843,GO:0048812,GO:0030903,GO:0048570,GO:0048339,GO:0048340,GO:0030838,GO:2000601,GO:0010592,GO:0050821,GO:0016601,GO:0032880,GO:0001756,GO:0007354	filamentous actin|integral component of membrane|lamellipodium|lamellipodium membrane|postsynapse|ruffle|SCAR complex|apical protein localization|basal protein localization|cell migration|cell migration involved in gastrulation|cell morphogenesis|cell projection assembly|cortical actin cytoskeleton organization|embryonic body morphogenesis|embryonic foregut morphogenesis|embryonic heart tube deve…	mmu04810,mmu05132	Regulation of actin cytoskeleton|Salmonella infection	KOG1917	[R]	Membrane-associated hematopoietic protein	General function prediction only	KOG1917	F	positive regulation of actin filament polymerization	Nucleotide transport and metabolism	PF09735	Nckap1	Membrane-associated apoptosis protein
P28665	Murinoglobulin-1 OS=Mus musculus OX=10090 GN=Mug1 PE=1 SV=3	2	3	3	3	1476	165.2	6.42	9.13	70.7	72.1	75.4	70.8	72.2	70.3	73.8	74.1	81.9	133.2	140.6	135.7	143.4	142.9	142.9	Mug1	17836	Murinoglobulin-1	GO:0005615,GO:0004866,GO:0002020,GO:0004867,GO:0007566	extracellular space|endopeptidase inhibitor activity|protease binding|serine-type endopeptidase inhibitor activity|embryo implantation			KOG1366	[O]	Alpha-macroglobulin	Posttranslational modification, protein turnover, chaperones	KOG1366	J	endopeptidase inhibitor activity	Translation, ribosomal structure and biogenesis	PF00207	A2M	Alpha-2-macroglobulin family
P28740	Kinesin-like protein KIF2A OS=Mus musculus OX=10090 GN=Kif2a PE=1 SV=2	1	1	1	1	705	79.7	6.73	2.44	93.2	90.3	86.8	120.7	122.6	123.2	184.3	162.5	165.7	62.6	59.3	70.9	62.2	52.7	42.8	Kif2a	16563	Kinesin-like protein KIF2A	GO:0120103,GO:0005814,GO:0005813,GO:0005737,GO:0005871,GO:0005764,GO:0005874,GO:0016604,GO:0005730,GO:0005654,GO:0097228,GO:0005819,GO:0005876,GO:0000922,GO:0005524,GO:0016887,GO:0008017,GO:0003777,GO:0019901,GO:0030154,GO:0051301,GO:0000226,GO:0007018,GO:0090307,GO:0007052,GO:0007399,GO:0030334	centriolar subdistal appendage|centriole|centrosome|cytoplasm|kinesin complex|lysosome|microtubule|nuclear body|nucleolus|nucleoplasm|sperm principal piece|spindle|spindle microtubule|spindle pole|ATP binding|ATPase activity|microtubule binding|microtubule motor activity|protein kinase binding|cell differentiation|cell division|microtubule cytoskeleton organization|microtubule-based movement|mito…			KOG0246	[Z]	Kinesin-like protein	Cytoskeleton	KOG0246	Z	microtubule motor activity	Cytoskeleton	PF00225	Kinesin	Kinesin motor domain
P28776	Indoleamine 2,3-dioxygenase 1 OS=Mus musculus OX=10090 GN=Ido1 PE=1 SV=1	6	2	3	2	407	45.6	6.35	12.27	67.3	66.8	70.8	100.2	99.4	103	167	168	173.1	93.2	98.4	100.7	66.4	66	59.6	Ido1	15930	Indoleamine 2,3-dioxygenase 1	GO:0005737,GO:0005829,GO:0030485,GO:0032421,GO:0016597,GO:0020037,GO:0033754,GO:0046872,GO:0019825,GO:0004833,GO:0034354,GO:0002534,GO:0006952,GO:0002376,GO:0006954,GO:0034276,GO:0033555,GO:0046007,GO:0032693,GO:0070233,GO:0042130,GO:0043065,GO:0002678,GO:0032735,GO:0070234,GO:0002666,GO:0002830,GO:0032496,GO:0036269,GO:0019441	cytoplasm|cytosol|smooth muscle contractile fiber|stereocilium bundle|amino acid binding|heme binding|indoleamine 2,3-dioxygenase activity|metal ion binding|oxygen binding|tryptophan 2,3-dioxygenase activity|'de novo' NAD biosynthetic process from tryptophan|cytokine production involved in inflammatory response|defense response|immune system process|inflammatory response|kynurenic acid biosynthet…	mmu00380,mmu05143	Tryptophan metabolism|African trypanosomiasis					ENOG502RZ6X	Q	indoleamine 2,3-dioxygenase activity	Secondary metabolites biosynthesis, transport and catabolism	PF01231	IDO	Indoleamine 2,3-dioxygenase
P28825	Meprin A subunit alpha OS=Mus musculus OX=10090 GN=Mep1a PE=1 SV=4	6	4	5	4	747	84.2	6.24	13.58	99.8	97.3	96.2	146.1	146.4	149.4	102.6	100.6	95.5	56.8	59.7	58.2	101.2	92.3	97.9	Mep1a	17287	Meprin A subunit alpha	GO:0016020,GO:0017090,GO:0004222,GO:0008270	membrane|meprin A complex|metalloendopeptidase activity|zinc ion binding	mmu04974	Protein digestion and absorption	KOG3714	[O]	Meprin A metalloprotease	Posttranslational modification, protein turnover, chaperones	KOG3714	O	metalloendopeptidase activity	Posttranslational modification, protein turnover, chaperones	PF00008	EGF	EGF-like domain
P28843	Dipeptidyl peptidase 4 OS=Mus musculus OX=10090 GN=Dpp4 PE=1 SV=3	9	6	10	6	760	87.4	6.42	27.87	60.8	61	59.9	64.5	65	66.3	84.6	82.6	86.7	89.3	95.5	93.8	199.6	196.5	193.9	Dpp4	13482	Dipeptidyl peptidase 4	GO:0016324,GO:0009986,GO:0030139,GO:0005783,GO:0005576,GO:0005794,GO:0016021,GO:0046581,GO:0071438,GO:0030027,GO:0031258,GO:0045121,GO:0005886,GO:0045499,GO:0005518,GO:0008239,GO:0042802,GO:0042277,GO:0002020,GO:0042803,GO:0004252,GO:0008236,GO:0005102,GO:0001618,GO:0001662,GO:0007155,GO:0043542,GO:0051234,GO:0035641,GO:0010716,GO:0090024,GO:0008284,GO:0006508,GO:0036343,GO:0033632,GO:0002709,GO:…	apical plasma membrane|cell surface|endocytic vesicle|endoplasmic reticulum|extracellular region|Golgi apparatus|integral component of membrane|intercellular canaliculus|invadopodium membrane|lamellipodium|lamellipodium membrane|membrane raft|plasma membrane|chemorepellent activity|collagen binding|dipeptidyl-peptidase activity|identical protein binding|peptide binding|protease binding|protein ho…	mmu04974	Protein digestion and absorption	KOG2100	[O]	Dipeptidyl aminopeptidase	Posttranslational modification, protein turnover, chaperones	KOG2100	E	serine-type peptidase activity	Amino acid transport and metabolism	PF00326	Peptidase_S9	Prolyl oligopeptidase family
P28867	Protein kinase C delta type OS=Mus musculus OX=10090 GN=Prkcd PE=1 SV=3	4	3	3	2	674	77.5	7.39	7.85																Prkcd	18753	Protein kinase C delta type	GO:0005911,GO:0005737,GO:0005829,GO:0005783,GO:0016020,GO:0005739,GO:0016363,GO:0005634,GO:0048471,GO:0005886,GO:0005524,GO:0004698,GO:0004699,GO:0008047,GO:0019899,GO:0043560,GO:0019900,GO:0046872,GO:0004715,GO:0004672,GO:0019901,GO:0004697,GO:0004674,GO:0070976,GO:0032147,GO:0006915,GO:0042100,GO:0060326,GO:0007049,GO:1904385,GO:0070301,GO:0071447,GO:0034599,GO:0090398,GO:0032963,GO:0070779,GO:…	cell-cell junction|cytoplasm|cytosol|endoplasmic reticulum|membrane|mitochondrion|nuclear matrix|nucleus|perinuclear region of cytoplasm|plasma membrane|ATP binding|calcium-dependent protein kinase C activity|calcium-independent protein kinase C activity|enzyme activator activity|enzyme binding|insulin receptor substrate binding|kinase binding|metal ion binding|non-membrane spanning protein tyros…	mmu04140,mmu04621,mmu04625,mmu04666,mmu04062,mmu04912,mmu04915,mmu04270,mmu04722,mmu04750,mmu05020,mmu04930,mmu04931,mmu04933	Autophagy - animal|NOD-like receptor signaling pathway|C-type lectin receptor signaling pathway|Fc gamma R-mediated phagocytosis|Chemokine signaling pathway|GnRH signaling pathway|Estrogen signaling pathway|Vascular smooth muscle contraction|Neurotrophin signaling pathway|Inflammatory mediator regulation of TRP channels|Prion disease|Type II diabetes mellitus|Insulin resistance|AGE-RAGE signaling…	KOG0694	[T]	Serine/threonine protein kinase	Signal transduction mechanisms	KOG0694	T	protein kinase C activity	Signal transduction mechanisms	PF00130	C1_1	Phorbol esters/diacylglycerol binding domain (C1 domain)
P29341	Polyadenylate-binding protein 1 OS=Mus musculus OX=10090 GN=Pabpc1 PE=1 SV=2	2	1	1	1	636	70.6	9.5	0	115.6	117.5	122.5	115.7	129.9	114.2	135.5	122.7	129.1	74.8	65	53.7	75.7	71.5	56.5	Pabpc1	18458	Polyadenylate-binding protein 1	GO:0071013,GO:0031252,GO:0005737,GO:0036464,GO:0010494,GO:0005829,GO:0030425,GO:0030027,GO:1990124,GO:0005634,GO:1990904,GO:0045202,GO:0003730,GO:0003729,GO:0008143,GO:0008266,GO:0008022,GO:0003723,GO:0031047,GO:0006397,GO:2000623,GO:0000184,GO:1900153,GO:0060213,GO:0045070,GO:0008380	catalytic step 2 spliceosome|cell leading edge|cytoplasm|cytoplasmic ribonucleoprotein granule|cytoplasmic stress granule|cytosol|dendrite|lamellipodium|messenger ribonucleoprotein complex|nucleus|ribonucleoprotein complex|synapse|mRNA 3'-UTR binding|mRNA binding|poly(A) binding|poly(U) RNA binding|protein C-terminus binding|RNA binding|gene silencing by RNA|mRNA processing|negative regulation of…	mmu03013,mmu03015,mmu03018	RNA transport|mRNA surveillance pathway|RNA degradation	KOG0123	[AJ]	Polyadenylate-binding protein (RRM superfamily)	RNA processing and modification |Translation, ribosomal structure and biogenesis	KOG0123	J	mRNA metabolic process	Translation, ribosomal structure and biogenesis	PF00076	RRM_1	RNA recognition motif. (a.k.a. RRM, RBD, or RNP domain)
P29391	Ferritin light chain 1 OS=Mus musculus OX=10090 GN=Ftl1 PE=1 SV=2	65	11	78	11	183	20.8	6	325.25	69.7	69.4	69.6	107	106.7	109	82.1	85.8	86.2	157.5	149.1	155.3	84.4	86.2	81.8	Ftl1	14325	Ferritin light chain 1	GO:0044754,GO:0005737,GO:0071682,GO:0005576,GO:0008043,GO:0008199,GO:0008198,GO:0042802,GO:0005506,GO:0006880,GO:0006826	autolysosome|cytoplasm|endocytic vesicle lumen|extracellular region|intracellular ferritin complex|ferric iron binding|ferrous iron binding|identical protein binding|iron ion binding|intracellular sequestering of iron ion|iron ion transport	mmu04216,mmu04217,mmu04978	Ferroptosis|Necroptosis|Mineral absorption	KOG2332	[P]	Ferritin	Inorganic ion transport and metabolism	KOG2332	P	ferric iron binding	Inorganic ion transport and metabolism	PF00210	Ferritin	Ferritin-like domain
P29452	Caspase-1 OS=Mus musculus OX=10090 GN=Casp1 PE=1 SV=1	8	3	4	3	402	45.6	6.04	11.18	116.4	109.1	116.9	131.5	133.4	125.5	112.6	108.8	112.1	69.2	71.6	73.6	75.7	69.2	74.4	Casp1	12362	Caspase-1	GO:0097169,GO:0005737,GO:0005829,GO:0005576,GO:0072557,GO:0005739,GO:0043005,GO:0072558,GO:0072559,GO:0005634,GO:0005886,GO:0097179,GO:0032991,GO:0050700,GO:0004197,GO:0097199,GO:0004175,GO:0042802,GO:0019900,GO:0008233,GO:0097110,GO:0071346,GO:0071222,GO:0071310,GO:0097194,GO:0032611,GO:0060081,GO:0007613,GO:0001774,GO:0051882,GO:0007520,GO:0043065,GO:0046010,GO:0043280,GO:0001819,GO:0043123,GO:…	AIM2 inflammasome complex|cytoplasm|cytosol|extracellular region|IPAF inflammasome complex|mitochondrion|neuron projection|NLRP1 inflammasome complex|NLRP3 inflammasome complex|nucleus|plasma membrane|protease inhibitor complex|protein-containing complex|CARD domain binding|cysteine-type endopeptidase activity|cysteine-type endopeptidase activity involved in apoptotic signaling pathway|endopeptid…	mmu04217,mmu04613,mmu04621,mmu04623,mmu04625,mmu05171,mmu05164,mmu05132,mmu05135,mmu05133,mmu05134,mmu05014	Necroptosis|Neutrophil extracellular trap formation|NOD-like receptor signaling pathway|Cytosolic DNA-sensing pathway|C-type lectin receptor signaling pathway|Coronavirus disease - COVID-19|Influenza A|Salmonella infection|Yersinia infection|Pertussis|Legionellosis|Amyotrophic lateral sclerosis	KOG3573	[D]	Caspase, apoptotic cysteine protease	Cell cycle control, cell division, chromosome partitioning	KOG3573	O	Belongs to the peptidase C14A family	Posttranslational modification, protein turnover, chaperones	PF00619	CARD	Caspase recruitment domain
P29477	Nitric oxide synthase, inducible OS=Mus musculus OX=10090 GN=Nos2 PE=1 SV=1	4	4	7	4	1144	130.5	7.72	20.91	82.7	87.8	85.3	104.9	104.6	107.1	84.2	89	85.4	113.8	112.9	111.2	108.3	106.8	115.8	Nos2	18126	Nitric oxide synthase, inducible	GO:0030863,GO:0005737,GO:0005829,GO:0005615,GO:0005634,GO:0048471,GO:0005777,GO:0005886,GO:0012506,GO:0003779,GO:0034618,GO:0008013,GO:0045296,GO:0005516,GO:0008603,GO:0050660,GO:0010181,GO:0020037,GO:0051879,GO:0042802,GO:0046872,GO:0050661,GO:0003958,GO:0004517,GO:0050998,GO:0016491,GO:0016709,GO:0042803,GO:0019901,GO:0034617,GO:0006527,GO:0071345,GO:0035690,GO:0071346,GO:0071222,GO:0071407,GO:…	cortical cytoskeleton|cytoplasm|cytosol|extracellular space|nucleus|perinuclear region of cytoplasm|peroxisome|plasma membrane|vesicle membrane|actin binding|arginine binding|beta-catenin binding|cadherin binding|calmodulin binding|cAMP-dependent protein kinase regulator activity|flavin adenine dinucleotide binding|FMN binding|heme binding|Hsp90 protein binding|identical protein binding|metal ion…	mmu00220,mmu00330,mmu04371,mmu04066,mmu04020,mmu04146,mmu04926,mmu05200,mmu05222,mmu05133,mmu05152,mmu05146,mmu05145,mmu05140,mmu05142,mmu05010,mmu05014,mmu05022	Arginine biosynthesis|Arginine and proline metabolism|Apelin signaling pathway|HIF-1 signaling pathway|Calcium signaling pathway|Peroxisome|Relaxin signaling pathway|Pathways in cancer|Small cell lung cancer|Pertussis|Tuberculosis|Amoebiasis|Toxoplasmosis|Leishmaniasis|Chagas disease|Alzheimer disease|Amyotrophic lateral sclerosis|Pathways of neurodegeneration - multiple diseases	KOG1158	[C]	NADP/FAD dependent oxidoreductase	Energy production and conversion	KOG1158	P	NADPH-hemoprotein reductase activity	Inorganic ion transport and metabolism	PF00175	NAD_binding_1	Oxidoreductase NAD-binding domain
P29788	Vitronectin OS=Mus musculus OX=10090 GN=Vtn PE=1 SV=2	3	1	4	1	478	54.8	5.88	10.59	72.1	71.8	72.5	59.1	59.4	58.1	63.8	68	73.9	199.5	196	199.8	100.7	101	104.3	Vtn	22370	Vitronectin	GO:0005604,GO:0062023,GO:0005737,GO:0005783,GO:0031012,GO:0005615,GO:0005796,GO:0043231,GO:0048237,GO:0005518,GO:0050840,GO:0008201,GO:0042802,GO:0005178,GO:0030247,GO:0005044,GO:0033627,GO:0016477,GO:0007160,GO:0035987,GO:0030198,GO:0006955,GO:0097421,GO:0010951,GO:0048709,GO:0010811,GO:0050731,GO:0032092,GO:0048260,GO:0014911,GO:0051258,GO:0061302	basement membrane|collagen-containing extracellular matrix|cytoplasm|endoplasmic reticulum|extracellular matrix|extracellular space|Golgi lumen|intracellular membrane-bounded organelle|rough endoplasmic reticulum lumen|collagen binding|extracellular matrix binding|heparin binding|identical protein binding|integrin binding|polysaccharide binding|scavenger receptor activity|cell adhesion mediated b…	mmu04151,mmu04512,mmu04510,mmu04610,mmu05205,mmu05165	PI3K-Akt signaling pathway|ECM-receptor interaction|Focal adhesion|Complement and coagulation cascades|Proteoglycans in cancer|Human papillomavirus infection	KOG1565	[OW]	Gelatinase A and related matrix metalloproteases	Posttranslational modification, protein turnover, chaperones |Extracellular structures	KOG1565	M	metalloendopeptidase activity	Cell wall/membrane/envelope biogenesis	PF00045	Hemopexin	Hemopexin
P30275	Creatine kinase U-type, mitochondrial OS=Mus musculus OX=10090 GN=Ckmt1 PE=1 SV=1	10	4	8	4	418	47	8.16	24.7	115.8	116.1	121.8	115.8	115	116.7	114	107.8	107.5	67.2	68.9	63.4	94.6	87.1	88.4	Ckmt1	12716	Creatine kinase U-type, mitochondrial	GO:0005743,GO:0044289,GO:0005739,GO:0043209,GO:0043204,GO:0005524,GO:0004111,GO:0042802,GO:0016301,GO:0043066,GO:0032091,GO:0046314	mitochondrial inner membrane|mitochondrial inner-outer membrane contact site|mitochondrion|myelin sheath|perikaryon|ATP binding|creatine kinase activity|identical protein binding|kinase activity|negative regulation of apoptotic process|negative regulation of protein binding|phosphocreatine biosynthetic process	mmu00330	Arginine and proline metabolism	KOG3581	[C]	Creatine kinases	Energy production and conversion	KOG3581	E	creatine kinase activity	Amino acid transport and metabolism	PF00217	ATP-gua_Ptrans	ATP:guanido phosphotransferase, C-terminal catalytic domain
P30416	Peptidyl-prolyl cis-trans isomerase FKBP4 OS=Mus musculus OX=10090 GN=Fkbp4 PE=1 SV=5	2	1	1	1	458	51.5	5.72	2.54	100.1	105.2	110	92.2	95.2	94.2	107.3	102.1	106.7	69.7	74.1	68.1	123.2	124.7	127.2	Fkbp4	14228	Peptidyl-prolyl cis-trans isomerase FKBP4	GO:0044295,GO:0005737,GO:0005829,GO:0005874,GO:0005739,GO:0043005,GO:0043025,GO:0005654,GO:0005634,GO:0048471,GO:0032991,GO:0005524,GO:0032767,GO:0005528,GO:0035259,GO:0005525,GO:0031072,GO:0003755,GO:0051219,GO:0048156,GO:0030521,GO:0061077,GO:0006825,GO:0007566,GO:0046661,GO:0031115,GO:0031111,GO:0010977,GO:0030850,GO:0000413,GO:0031503,GO:0048608,GO:0006463	axonal growth cone|cytoplasm|cytosol|microtubule|mitochondrion|neuron projection|neuronal cell body|nucleoplasm|nucleus|perinuclear region of cytoplasm|protein-containing complex|ATP binding|copper-dependent protein binding|FK506 binding|glucocorticoid receptor binding|GTP binding|heat shock protein binding|peptidyl-prolyl cis-trans isomerase activity|phosphoprotein binding|tau protein binding|an…	mmu04915	Estrogen signaling pathway	KOG0543	[O]	FKBP-type peptidyl-prolyl cis-trans isomerase	Posttranslational modification, protein turnover, chaperones	KOG0543	O	FK506 binding	Posttranslational modification, protein turnover, chaperones	PF00254	FKBP_C	FKBP-type peptidyl-prolyl cis-trans isomerase
P30677	Guanine nucleotide-binding protein subunit alpha-14 OS=Mus musculus OX=10090 GN=Gna14 PE=1 SV=2	8	3	12	1	355	41.5	6.3	37.82	74.2	66.8	67.4	91.7	94	94.9	66	73	78	100.3	108.8	103.1	161.7	157.9	162.1	Gna14	14675	Guanine nucleotide-binding protein subunit alpha-14	GO:0005834,GO:0001664,GO:0031683,GO:0005525,GO:0003924,GO:0046872,GO:0031826,GO:0001508,GO:0007188,GO:0007186,GO:0060158	heterotrimeric G-protein complex|G protein-coupled receptor binding|G-protein beta/gamma-subunit complex binding|GTP binding|GTPase activity|metal ion binding|type 2A serotonin receptor binding|action potential|adenylate cyclase-modulating G protein-coupled receptor signaling pathway|G protein-coupled receptor signaling pathway|phospholipase C-activating dopamine receptor signaling pathway	mmu04020,mmu05146,mmu05142	Calcium signaling pathway|Amoebiasis|Chagas disease	KOG0085	[T]	G protein subunit Galphaq/Galphay, small G protein superfamily	Signal transduction mechanisms	KOG0085	S	phospholipase C-activating dopamine receptor signaling pathway	Function unknown	PF00503	G-alpha	G-protein alpha subunit
P30999	Catenin delta-1 OS=Mus musculus OX=10090 GN=Ctnnd1 PE=1 SV=2	9	6	11	6	938	104.9	6.87	34.78	63.3	62.7	64	82.3	80.8	82.4	99.5	98.7	102.1	89.2	93.4	91.5	167.4	160.8	161.8	Ctnnd1	12388	Catenin delta-1	GO:0005912,GO:0016327,GO:0005923,GO:0016342,GO:0005911,GO:0005737,GO:0005829,GO:0043197,GO:0016600,GO:0098978,GO:0030426,GO:0098686,GO:0030027,GO:0016020,GO:0030496,GO:0005634,GO:0005886,GO:0098831,GO:0098685,GO:0045202,GO:0005915,GO:0045296,GO:0050839,GO:0019904,GO:0019901,GO:0019903,GO:0005102,GO:0007155,GO:0098609,GO:0044331,GO:0007043,GO:0060690,GO:0072102,GO:0001822,GO:0001738,GO:0090090,GO:…	adherens junction|apicolateral plasma membrane|bicellular tight junction|catenin complex|cell-cell junction|cytoplasm|cytosol|dendritic spine|flotillin complex|glutamatergic synapse|growth cone|hippocampal mossy fiber to CA3 synapse|lamellipodium|membrane|midbody|nucleus|plasma membrane|presynaptic active zone cytoplasmic component|Schaffer collateral - CA1 synapse|synapse|zonula adherens|cadheri…	mmu04015,mmu04520,mmu04670	Rap1 signaling pathway|Adherens junction|Leukocyte transendothelial migration	KOG1048	[TW]	Neural adherens junction protein Plakophilin and related Armadillo repeat proteins	Signal transduction mechanisms |Extracellular structures	KOG1048	M	cell-cell adhesion	Cell wall/membrane/envelope biogenesis	PF00514	Arm	Armadillo/beta-catenin-like repeat
P31230	Aminoacyl tRNA synthase complex-interacting multifunctional protein 1 OS=Mus musculus OX=10090 GN=Aimp1 PE=1 SV=2	4	1	2	1	310	34	8.35	7.59	84.6	80.9	82.2	92.7	95.3	94	129.9	121.3	124.2	100.3	110	98.5	95.5	95.2	95.5	Aimp1	13722	Aminoacyl tRNA synthase complex-interacting multifunctional protein 1	GO:0017101,GO:0009986,GO:0005829,GO:0005783,GO:0005615,GO:0005794,GO:0005634,GO:0005125,GO:0051020,GO:0042803,GO:0000049,GO:0001525,GO:0006915,GO:0007267,GO:0006954,GO:0050900,GO:0001937,GO:0070094,GO:0006412	aminoacyl-tRNA synthetase multienzyme complex|cell surface|cytosol|endoplasmic reticulum|extracellular space|Golgi apparatus|nucleus|cytokine activity|GTPase binding|protein homodimerization activity|tRNA binding|angiogenesis|apoptotic process|cell-cell signaling|inflammatory response|leukocyte migration|negative regulation of endothelial cell proliferation|positive regulation of glucagon secreti…			KOG2241	[J]	tRNA-binding protein	Translation, ribosomal structure and biogenesis	KOG2241	J	tRNA binding	Translation, ribosomal structure and biogenesis	PF01588	tRNA_bind	Putative tRNA binding domain
P31254	Ubiquitin-like modifier-activating enzyme 1 Y OS=Mus musculus OX=10090 GN=Uba1y PE=1 SV=2	1	1	3	1	1058	118	5.55	7.59	98	89.5	97.9	96.5	99.3	104.1	123.9	123.6	123.1	70.6	78.3	78.5	106.5	104.4	105.8	Uba1y	22202	Ubiquitin-like modifier-activating enzyme 1 Y	GO:0005737,GO:0005634,GO:0005524,GO:0004839,GO:0006974,GO:0032446,GO:0016567,GO:0007283,GO:0006511	cytoplasm|nucleus|ATP binding|ubiquitin activating enzyme activity|cellular response to DNA damage stimulus|protein modification by small protein conjugation|protein ubiquitination|spermatogenesis|ubiquitin-dependent protein catabolic process	mmu04120,mmu05012,mmu05022	Ubiquitin mediated proteolysis|Parkinson disease|Pathways of neurodegeneration - multiple diseases	KOG2012	[O]	Ubiquitin activating enzyme UBA1	Posttranslational modification, protein turnover, chaperones	KOG2012	H	ubiquitin activating enzyme activity	Coenzyme transport and metabolism	PF00899	ThiF	ThiF family
P31428	Dipeptidase 1 OS=Mus musculus OX=10090 GN=Dpep1 PE=1 SV=2	10	4	20	4	410	45.7	6.37	67.71	42.7	44.4	47	109	107.8	112.2	36.2	41.1	40.4	162.2	156.2	162.9	145.5	142.2	150.1	Dpep1	13479	Dipeptidase 1	GO:0031225,GO:0045177,GO:0016324,GO:0030054,GO:0005615,GO:0031528,GO:0005654,GO:0005886,GO:0008800,GO:0043027,GO:0016805,GO:0034235,GO:0070573,GO:0072341,GO:0008270,GO:0016999,GO:0071277,GO:0035690,GO:0071732,GO:0006751,GO:0050667,GO:0006954,GO:0006691,GO:0006629,GO:0043066,GO:0030336,GO:0043154,GO:0030593	anchored component of membrane|apical part of cell|apical plasma membrane|cell junction|extracellular space|microvillus membrane|nucleoplasm|plasma membrane|beta-lactamase activity|cysteine-type endopeptidase inhibitor activity involved in apoptotic process|dipeptidase activity|GPI anchor binding|metallodipeptidase activity|modified amino acid binding|zinc ion binding|antibiotic metabolic process…			KOG4127	[O]	Renal dipeptidase	Posttranslational modification, protein turnover, chaperones	KOG4127	E	Belongs to the metallo-dependent hydrolases superfamily. Peptidase M19 family	Amino acid transport and metabolism	PF01244	Peptidase_M19	Membrane dipeptidase (Peptidase family M19)
P31725	Protein S100-A9 OS=Mus musculus OX=10090 GN=S100a9 PE=1 SV=3	35	5	14	5	113	13	7.17	46.87	34.9	34.6	33.7	23.4	22.4	21.1	26.5	30.7	35.5	141.6	143.1	140.6	257.7	298.6	255.6	S100a9	20202	Protein S100-A9	GO:0030054,GO:0005737,GO:0005856,GO:0005829,GO:0005615,GO:0005654,GO:0005634,GO:0005886,GO:0016209,GO:0005509,GO:0048306,GO:0031532,GO:0006919,GO:0061844,GO:0006915,GO:0014002,GO:0035425,GO:0006914,GO:0002544,GO:0045087,GO:0030595,GO:0002523,GO:0035821,GO:0070488,GO:0030593,GO:0018119,GO:0035606,GO:0030194,GO:0050729,GO:2001244,GO:0010976,GO:0002793,GO:0045113,GO:0006417,GO:0032496	cell junction|cytoplasm|cytoskeleton|cytosol|extracellular space|nucleoplasm|nucleus|plasma membrane|antioxidant activity|calcium ion binding|calcium-dependent protein binding|actin cytoskeleton reorganization|activation of cysteine-type endopeptidase activity involved in apoptotic process|antimicrobial humoral immune response mediated by antimicrobial peptide|apoptotic process|astrocyte developm…	mmu04657	IL-17 signaling pathway					ENOG502SA01	S	neutrophil aggregation	Function unknown	PF01023	S_100	S-100/ICaBP type calcium binding domain
P31809	Carcinoembryonic antigen-related cell adhesion molecule 1 OS=Mus musculus OX=10090 GN=Ceacam1 PE=1 SV=1	5	2	16	2	521	57	5.58	51.17	72.9	73.3	75.6	89	91.3	94.4	69.9	70.2	67.7	96.7	99.6	99.6	157.7	144.7	197.5	Ceacam1	26365	Carcinoembryonic antigen-related cell adhesion molecule 1	GO:0005912,GO:0016324,GO:0009925,GO:0030054,GO:0009986,GO:0005911,GO:0060170,GO:0009897,GO:0016021,GO:0016328,GO:0031528,GO:0005886,GO:0030133,GO:0003779,GO:0015125,GO:0005516,GO:0031005,GO:0005130,GO:0042802,GO:0019900,GO:0046983,GO:0042803,GO:0019901,GO:0019903,GO:1990782,GO:0035325,GO:0001618,GO:0015721,GO:0001568,GO:0045216,GO:0032869,GO:0035726,GO:0038158,GO:1901143,GO:0038016,GO:0045779,GO:…	adherens junction|apical plasma membrane|basal plasma membrane|cell junction|cell surface|cell-cell junction|ciliary membrane|external side of plasma membrane|integral component of membrane|lateral plasma membrane|microvillus membrane|plasma membrane|transport vesicle|actin binding|bile acid transmembrane transporter activity|calmodulin binding|filamin binding|granulocyte colony-stimulating facto…							ENOG502RXPD	S	negative regulation of cytotoxic T cell degranulation	Function unknown	PF07686	V-set	Immunoglobulin V-set domain
P31938	Dual specificity mitogen-activated protein kinase kinase 1 OS=Mus musculus OX=10090 GN=Map2k1 PE=1 SV=2	2	1	1	1	393	43.4	6.7	2.34																Map2k1	26395	Dual specificity mitogen-activated protein kinase kinase 1	GO:0030424,GO:0005938,GO:0005829,GO:0030425,GO:0032839,GO:0005769,GO:0005783,GO:0005925,GO:0098978,GO:0005794,GO:0005770,GO:0005815,GO:0005739,GO:0005634,GO:0043204,GO:0048471,GO:0005886,GO:0005524,GO:0004708,GO:0005078,GO:0031435,GO:0008022,GO:0019901,GO:0047485,GO:0043539,GO:0004674,GO:0004712,GO:0004713,GO:0044877,GO:0017016,GO:0097110,GO:0000187,GO:0060020,GO:0007050,GO:0048870,GO:0008283,GO:…	axon|cell cortex|cytosol|dendrite|dendrite cytoplasm|early endosome|endoplasmic reticulum|focal adhesion|glutamatergic synapse|Golgi apparatus|late endosome|microtubule organizing center|mitochondrion|nucleus|perikaryon|perinuclear region of cytoplasm|plasma membrane|ATP binding|MAP kinase kinase activity|MAP-kinase scaffold activity|mitogen-activated protein kinase kinase kinase binding|protein …	mmu04010,mmu04012,mmu04014,mmu04015,mmu04370,mmu04371,mmu04668,mmu04066,mmu04068,mmu04072,mmu04071,mmu04024,mmu04022,mmu04151,mmu04150,mmu04140,mmu04114,mmu04210,mmu04218,mmu04510,mmu04540,mmu04550,mmu04810,mmu04613,mmu04620,mmu04650,mmu04660,mmu04662,mmu04664,mmu04666,mmu04062,mmu04910,mmu04929,mmu04912,mmu04915,mmu04914,mmu04917,mmu04921,mmu04926,mmu04935,mmu04919,mmu04928,mmu04916,mmu04270,mmu…	MAPK signaling pathway|ErbB signaling pathway|Ras signaling pathway|Rap1 signaling pathway|VEGF signaling pathway|Apelin signaling pathway|TNF signaling pathway|HIF-1 signaling pathway|FoxO signaling pathway|Phospholipase D signaling pathway|Sphingolipid signaling pathway|cAMP signaling pathway|cGMP-PKG signaling pathway|PI3K-Akt signaling pathway|mTOR signaling pathway|Autophagy - animal|Oocyte …	KOG0581	[T]	Mitogen-activated protein kinase kinase (MAP2K)	Signal transduction mechanisms	KOG0581	G	MAP kinase kinase activity	Carbohydrate transport and metabolism	PF00069	Pkinase	Protein kinase domain
P32261	Antithrombin-III OS=Mus musculus OX=10090 GN=Serpinc1 PE=1 SV=1	3	1	2	1	465	52	6.46	8.99	119.7	151.3	114.4	79.4	81.5	81.5	95.9	92.7	96.6	93.3	89.9	89.5	109.4	102.8	102.1	Serpinc1	11905	Antithrombin-III	GO:0062023,GO:0005615,GO:0008201,GO:0042802,GO:0002020,GO:0004867,GO:0002438,GO:0007596,GO:0007595,GO:0010951,GO:2000266,GO:0007584	collagen-containing extracellular matrix|extracellular space|heparin binding|identical protein binding|protease binding|serine-type endopeptidase inhibitor activity|acute inflammatory response to antigenic stimulus|blood coagulation|lactation|negative regulation of endopeptidase activity|regulation of blood coagulation, intrinsic pathway|response to nutrient	mmu04610	Complement and coagulation cascades	KOG2392	[V]	Serpin	Defense mechanisms	KOG2392	O	serine-type endopeptidase inhibitor activity	Posttranslational modification, protein turnover, chaperones	PF00079	Serpin	Serpin (serine protease inhibitor)
P32883	GTPase KRas OS=Mus musculus OX=10090 GN=Kras PE=1 SV=1	5	1	1	1	189	21.6	6.77	0	59	50.8	47.4	42.1	50.8	49.2	66.5	75.9	77.4	97	113.5	117.2	214.8	211.3	227	Kras	16653	GTPase KRas	GO:0005737,GO:0031234,GO:0016020,GO:0045121,GO:0005739,GO:0005886,GO:0019003,GO:0019002,GO:0005525,GO:0003924,GO:0042802,GO:0030275,GO:0044877,GO:0030036,GO:0019221,GO:0038002,GO:0060441,GO:0007565,GO:0021897,GO:0048873,GO:0001889,GO:0045596,GO:0043524,GO:0008284,GO:2000774,GO:0010628,GO:0043406,GO:0051092,GO:0051000,GO:0001934,GO:0035022,GO:0007265,GO:0048169,GO:0031647,GO:0032228,GO:0051384,GO:…	cytoplasm|extrinsic component of cytoplasmic side of plasma membrane|membrane|membrane raft|mitochondrion|plasma membrane|GDP binding|GMP binding|GTP binding|GTPase activity|identical protein binding|LRR domain binding|protein-containing complex binding|actin cytoskeleton organization|cytokine-mediated signaling pathway|endocrine signaling|epithelial tube branching involved in lung morphogenesis|…	mmu04010,mmu04012,mmu04014,mmu04015,mmu04370,mmu04371,mmu04068,mmu04072,mmu04071,mmu04151,mmu04150,mmu04140,mmu04137,mmu04210,mmu04218,mmu04540,mmu04550,mmu04810,mmu04625,mmu04650,mmu04660,mmu04662,mmu04664,mmu04062,mmu04910,mmu04929,mmu04912,mmu04915,mmu04914,mmu04917,mmu04921,mmu04926,mmu04935,mmu04919,mmu04916,mmu04960,mmu04725,mmu04726,mmu04720,mmu04730,mmu04722,mmu04360,mmu04211,mmu04213,mmu…	MAPK signaling pathway|ErbB signaling pathway|Ras signaling pathway|Rap1 signaling pathway|VEGF signaling pathway|Apelin signaling pathway|FoxO signaling pathway|Phospholipase D signaling pathway|Sphingolipid signaling pathway|PI3K-Akt signaling pathway|mTOR signaling pathway|Autophagy - animal|Mitophagy - animal|Apoptosis|Cellular senescence|Gap junction|Signaling pathways regulating pluripotenc…	KOG0395	[R]	Ras-related GTPase	General function prediction only	KOG0395	G	GTPase activity	Carbohydrate transport and metabolism	PF00071	Ras	Ras family
P32921	Tryptophan--tRNA ligase, cytoplasmic OS=Mus musculus OX=10090 GN=Wars1 PE=1 SV=2	13	5	15	5	481	54.3	6.89	46.71	87	87.1	92.4	136.8	137	139	139.5	136.4	138.8	80	82.1	78.2	55.2	56.4	53.9	Wars1	22375	Tryptophan--tRNA ligase, cytoplasmic	GO:0005737,GO:0005829,GO:0005634,GO:0032991,GO:0005524,GO:0019210,GO:0019904,GO:0042803,GO:0019901,GO:0004830,GO:0001525,GO:0006469,GO:0001933,GO:0010628,GO:0031334,GO:0045765,GO:0010835,GO:0006436	cytoplasm|cytosol|nucleus|protein-containing complex|ATP binding|kinase inhibitor activity|protein domain specific binding|protein homodimerization activity|protein kinase binding|tryptophan-tRNA ligase activity|angiogenesis|negative regulation of protein kinase activity|negative regulation of protein phosphorylation|positive regulation of gene expression|positive regulation of protein-containing…	mmu00970	Aminoacyl-tRNA biosynthesis	KOG2145	[J]	Cytoplasmic tryptophanyl-tRNA synthetase	Translation, ribosomal structure and biogenesis	KOG2145	J	tryptophanyl-tRNA aminoacylation	Translation, ribosomal structure and biogenesis	PF00458	WHEP-TRS	WHEP-TRS domain
P34022	Ran-specific GTPase-activating protein OS=Mus musculus OX=10090 GN=Ranbp1 PE=1 SV=2	5	1	2	1	203	23.6	5.22	5.52	77.8	78.5	88.7	98.9	93.8	103.9	115.1	91.7	100.8	70.2	67.9	75.7	169	113.3	154.5	Ranbp1	19385	Ran-specific GTPase-activating protein	GO:1904115,GO:0005813,GO:0005737,GO:0005829,GO:0005643,GO:0005634,GO:0032838,GO:0005092,GO:0005096,GO:0008536,GO:0035690,GO:0072750,GO:0046907,GO:0046604,GO:0010976,GO:0051592,GO:0007051	axon cytoplasm|centrosome|cytoplasm|cytosol|nuclear pore|nucleus|plasma membrane bounded cell projection cytoplasm|GDP-dissociation inhibitor activity|GTPase activator activity|Ran GTPase binding|cellular response to drug|cellular response to leptomycin B|intracellular transport|positive regulation of mitotic centrosome separation|positive regulation of neuron projection development|response to c…	mmu05203,mmu05166	Viral carcinogenesis|Human T-cell leukemia virus 1 infection	KOG0864	[U]	Ran-binding protein RANBP1 and related RanBD domain proteins	Intracellular trafficking, secretion, and vesicular transport	KOG0864	U	Ran GTPase binding	Intracellular trafficking, secretion, and vesicular transport	PF00638	Ran_BP1	RanBP1 domain
P34928	Apolipoprotein C-I OS=Mus musculus OX=10090 GN=Apoc1 PE=1 SV=1	28	3	7	3	88	9.7	9.09	20.5	48.6	45.5	48.1	46.3	45.9	44.7	44.4	52.9	61.1	265.9	267.4	275.6	89.2	84.6	79.8	Apoc1	11812	Apolipoprotein C-I	GO:0005576,GO:0034364,GO:0034361,GO:0005504,GO:0004859,GO:0008203,GO:0006869,GO:0042157,GO:0032375,GO:0050995,GO:0051005,GO:0010916,GO:0006641,GO:0034447	extracellular region|high-density lipoprotein particle|very-low-density lipoprotein particle|fatty acid binding|phospholipase inhibitor activity|cholesterol metabolic process|lipid transport|lipoprotein metabolic process|negative regulation of cholesterol transport|negative regulation of lipid catabolic process|negative regulation of lipoprotein lipase activity|negative regulation of very-low-den…	mmu04979	Cholesterol metabolism					ENOG502SEU4	M	negative regulation of phosphatidylcholine catabolic process	Cell wall/membrane/envelope biogenesis	PF04691	ApoC-I	Apolipoprotein C-I (ApoC-1)
P35276	Ras-related protein Rab-3D OS=Mus musculus OX=10090 GN=Rab3d PE=1 SV=1	7	1	2	1	219	24.4	4.93	5.79	66.9	65	70.6	73.2	83.2	77.2	90	90.2	96.1	87.7	104.2	104	164.2	174.1	153.4	Rab3d	19340	Ras-related protein Rab-3D	GO:0005881,GO:0031410,GO:0005768,GO:0005739,GO:0005886,GO:0099503,GO:0008021,GO:0030133,GO:0031982,GO:0042588,GO:0005525,GO:0030742,GO:0003924,GO:0031489,GO:0045453,GO:0018125,GO:1903307,GO:0072659,GO:0009306,GO:0017157,GO:0006904	cytoplasmic microtubule|cytoplasmic vesicle|endosome|mitochondrion|plasma membrane|secretory vesicle|synaptic vesicle|transport vesicle|vesicle|zymogen granule|GTP binding|GTP-dependent protein binding|GTPase activity|myosin V binding|bone resorption|peptidyl-cysteine methylation|positive regulation of regulated secretory pathway|protein localization to plasma membrane|protein secretion|regulatio…	mmu04972	Pancreatic secretion	KOG0093	[U]	GTPase Rab3, small G protein superfamily	Intracellular trafficking, secretion, and vesicular transport	KOG0093	O	GTP-dependent protein binding	Posttranslational modification, protein turnover, chaperones	PF00071	Ras	Ras family
P35282	Ras-related protein Rab-21 OS=Mus musculus OX=10090 GN=Rab21 PE=1 SV=4	5	1	1	1	222	24.1	7.94	2.82	91.7	93.2	95.5	100.7	108.7	95.4	118.1	114.1	120.3	95.3	103	83	116.2	91.4	73.4	Rab21	216344	Ras-related protein Rab-21	GO:1904115,GO:0032154,GO:0098559,GO:0009898,GO:0030659,GO:0005769,GO:0012505,GO:0005789,GO:0005768,GO:0032580,GO:0043005,GO:0045202,GO:0005802,GO:0012506,GO:0019003,GO:0005525,GO:0003924,GO:0008089,GO:0006886,GO:0050775,GO:2000643,GO:0048260,GO:0050821,GO:0032482,GO:0030516,GO:0017157	axon cytoplasm|cleavage furrow|cytoplasmic side of early endosome membrane|cytoplasmic side of plasma membrane|cytoplasmic vesicle membrane|early endosome|endomembrane system|endoplasmic reticulum membrane|endosome|Golgi cisterna membrane|neuron projection|synapse|trans-Golgi network|vesicle membrane|GDP binding|GTP binding|GTPase activity|anterograde axonal transport|intracellular protein transp…			KOG0088	[R]	GTPase Rab21, small G protein superfamily	General function prediction only	KOG0088	E	GTPase activity	Amino acid transport and metabolism	PF00071	Ras	Ras family
P35564	Calnexin OS=Mus musculus OX=10090 GN=Canx PE=1 SV=1	4	2	3	2	591	67.2	4.64	5.65	80.1	77.6	81.5	75.3	74.4	76.8	99.8	103.2	96.3	57.6	58.1	57.4	187.8	177.8	196.3	Canx	12330	Calnexin	GO:0030424,GO:0005737,GO:0032839,GO:0043197,GO:0005783,GO:0005789,GO:0044322,GO:0098978,GO:0071556,GO:0016021,GO:0099055,GO:0099059,GO:0042470,GO:0016020,GO:0044233,GO:0043209,GO:0043025,GO:0032991,GO:0005840,GO:0005791,GO:0005790,GO:0034185,GO:0005509,GO:0030246,GO:0035255,GO:0051082,GO:0007568,GO:0072583,GO:0030968,GO:0006457,GO:0048488	axon|cytoplasm|dendrite cytoplasm|dendritic spine|endoplasmic reticulum|endoplasmic reticulum membrane|endoplasmic reticulum quality control compartment|glutamatergic synapse|integral component of lumenal side of endoplasmic reticulum membrane|integral component of membrane|integral component of postsynaptic membrane|integral component of presynaptic active zone membrane|melanosome|membrane|mitoc…	mmu04141,mmu04145,mmu04612,mmu04918,mmu05166	Protein processing in endoplasmic reticulum|Phagosome|Antigen processing and presentation|Thyroid hormone synthesis|Human T-cell leukemia virus 1 infection	KOG0675	[O]	Calnexin	Posttranslational modification, protein turnover, chaperones	KOG0675	M	unfolded protein binding	Cell wall/membrane/envelope biogenesis	PF00262	Calreticulin	Calreticulin family
P35700	Peroxiredoxin-1 OS=Mus musculus OX=10090 GN=Prdx1 PE=1 SV=1	22	5	20	5	199	22.2	8.12	71.28	105.3	103.7	100.4	130.2	130.9	131.3	150.2	150.4	146.4	57.3	57	55.3	60.5	60.7	60.5	Prdx1	18477	Peroxiredoxin-1	GO:0005737,GO:0005829,GO:0005759,GO:0005739,GO:0043209,GO:0005719,GO:0005730,GO:0005634,GO:0005782,GO:0020037,GO:0042802,GO:0004601,GO:0051920,GO:0008379,GO:0008283,GO:0045454,GO:0034101,GO:0042744,GO:0045321,GO:0030101,GO:0042267,GO:1901222,GO:0032872,GO:0019430,GO:0006979,GO:0000302	cytoplasm|cytosol|mitochondrial matrix|mitochondrion|myelin sheath|nuclear euchromatin|nucleolus|nucleus|peroxisomal matrix|heme binding|identical protein binding|peroxidase activity|peroxiredoxin activity|thioredoxin peroxidase activity|cell population proliferation|cell redox homeostasis|erythrocyte homeostasis|hydrogen peroxide catabolic process|leukocyte activation|natural killer cell activat…	mmu04146,mmu05146	Peroxisome|Amoebiasis	KOG0852	[O]	Alkyl hydroperoxide reductase, thiol specific antioxidant and related enzymes	Posttranslational modification, protein turnover, chaperones	KOG0852	O	peroxiredoxin activity	Posttranslational modification, protein turnover, chaperones	PF00578	AhpC-TSA	AhpC/TSA family
P35737	Class II histocompatibility antigen, M beta 1 chain OS=Mus musculus OX=10090 GN=H2-DMb1 PE=2 SV=1	4	1	1	1	261	28.9	7.14	2.81	28.6	29.5	30.6	157.4	145.2	150.7	80.2	83.5	83.9	138.5	133.8	136.8	101.1	98	102.2	H2-DMb1	14999	Class II histocompatibility antigen, M beta 1 chain	GO:0016021,GO:0043231,GO:0031902,GO:0005765,GO:0042613,GO:0023026,GO:0002250,GO:0019882,GO:0019886,GO:0051085	integral component of membrane|intracellular membrane-bounded organelle|late endosome membrane|lysosomal membrane|MHC class II protein complex|MHC class II protein complex binding|adaptive immune response|antigen processing and presentation|antigen processing and presentation of exogenous peptide antigen via MHC class II|chaperone cofactor-dependent protein refolding	mmu04514,mmu04145,mmu04640,mmu04612,mmu04658,mmu04659,mmu04672,mmu05166,mmu05164,mmu05168,mmu05169,mmu05150,mmu05152,mmu05145,mmu05140,mmu05310,mmu05322,mmu05323,mmu05320,mmu05321,mmu05330,mmu05332,mmu05416,mmu04940	Cell adhesion molecules|Phagosome|Hematopoietic cell lineage|Antigen processing and presentation|Th1 and Th2 cell differentiation|Th17 cell differentiation|Intestinal immune network for IgA production|Human T-cell leukemia virus 1 infection|Influenza A|Herpes simplex virus 1 infection|Epstein-Barr virus infection|Staphylococcus aureus infection|Tuberculosis|Toxoplasmosis|Leishmaniasis|Asthma|Syst…					ENOG502SAA4	S	MHC class II protein complex binding	Function unknown	PF00969	MHC_II_beta	Class II histocompatibility antigen, beta domain
P35762	CD81 antigen OS=Mus musculus OX=10090 GN=Cd81 PE=1 SV=2	3	1	1	1	236	25.8	5.83	3.43	97.6	94.1	99.8	112.8	116	110.7	76.7	76.3	82.4	115.6	121.2	114.5	96.1	90.7	95.6	Cd81	12520	CD81 antigen	GO:0016324,GO:0009925,GO:0016323,GO:0070062,GO:0001772,GO:0016021,GO:0005887,GO:0016020,GO:0005886,GO:0097197,GO:0031982,GO:0015485,GO:0005178,GO:0042289,GO:1990459,GO:0001618,GO:0000187,GO:0035783,GO:0071404,GO:0002455,GO:0001771,GO:0034238,GO:0014905,GO:0072675,GO:0043128,GO:1905676,GO:0050871,GO:0030890,GO:0050861,GO:2000563,GO:0030307,GO:0008284,GO:0002863,GO:0050731,GO:1904352,GO:0070863,GO:…	apical plasma membrane|basal plasma membrane|basolateral plasma membrane|extracellular exosome|immunological synapse|integral component of membrane|integral component of plasma membrane|membrane|plasma membrane|tetraspanin-enriched microdomain|vesicle|cholesterol binding|integrin binding|MHC class II protein binding|transferrin receptor binding|virus receptor activity|activation of MAPK activity|…	mmu04662,mmu05160,mmu05144	B cell receptor signaling pathway|Hepatitis C|Malaria	KOG3882	[R]	Tetraspanin family integral membrane protein	General function prediction only	KOG3882	C	cell surface receptor signaling pathway	Energy production and conversion	PF00335	Tetraspanin	Tetraspanin family
P35803	Neuronal membrane glycoprotein M6-b OS=Mus musculus OX=10090 GN=Gpm6b PE=1 SV=2	2	1	1	1	328	36.2	6.14	3.17	53.9	53.9	49	68.6	64.1	62.7	56.8	52.8	61	79.8	85.7	91.5	245.9	245.3	229.1	Gpm6b	14758	Neuronal membrane glycoprotein M6-b	GO:0016021,GO:0045121,GO:0005886,GO:0085029,GO:2000009,GO:0051612,GO:0031175,GO:0001503,GO:0030501,GO:0015031,GO:0032956,GO:0051893	integral component of membrane|membrane raft|plasma membrane|extracellular matrix assembly|negative regulation of protein localization to cell surface|negative regulation of serotonin uptake|neuron projection development|ossification|positive regulation of bone mineralization|protein transport|regulation of actin cytoskeleton organization|regulation of focal adhesion assembly			KOG4800	[X]	Neuronal membrane glycoprotein/Myelin proteolipid protein		KOG4800	S	central nervous system myelination	Function unknown	PF01275	Myelin_PLP	Myelin proteolipid protein (PLP or lipophilin)
P35822	Receptor-type tyrosine-protein phosphatase kappa OS=Mus musculus OX=10090 GN=Ptprk PE=1 SV=1	1	1	3	1	1457	164.1	5.95	8.43	81.2	85	86.7	111.5	116	109.7	72	61.9	66.2	97.9	99.5	103.3	128.1	134.1	146.9	Ptprk	19272	Receptor-type tyrosine-protein phosphatase kappa	GO:0030424,GO:0030054,GO:0009986,GO:0005911,GO:0030425,GO:0016021,GO:0043231,GO:0031256,GO:0043025,GO:0001750,GO:0005886,GO:0008013,GO:0045295,GO:0019901,GO:0004725,GO:0007155,GO:0016477,GO:0034614,GO:0034644,GO:0048041,GO:0045786,GO:0030336,GO:0008285,GO:0010839,GO:0045892,GO:0031175,GO:0006470,GO:0034394,GO:0007165,GO:0030217,GO:0007179	axon|cell junction|cell surface|cell-cell junction|dendrite|integral component of membrane|intracellular membrane-bounded organelle|leading edge membrane|neuronal cell body|photoreceptor outer segment|plasma membrane|beta-catenin binding|gamma-catenin binding|protein kinase binding|protein tyrosine phosphatase activity|cell adhesion|cell migration|cellular response to reactive oxygen species|cell…			KOG4228	[T]	Protein tyrosine phosphatase	Signal transduction mechanisms	KOG4228	T	protein tyrosine phosphatase activity	Signal transduction mechanisms	PF00041	fn3	Fibronectin type III domain
P37804	Transgelin OS=Mus musculus OX=10090 GN=Tagln PE=1 SV=3	28	5	10	5	201	22.6	8.81	25.64	104.4	99.9	105.8	114	111.3	113.1	148	144.6	147.9	66.9	68.5	64.1	71.5	68.7	71.4	Tagln	21345	Transgelin	GO:0005737,GO:0051015,GO:0030855	cytoplasm|actin filament binding|epithelial cell differentiation			KOG2046	[Z]	Calponin	Cytoskeleton	KOG2046	Z	actin binding	Cytoskeleton	PF00307	CH	Calponin homology (CH) domain
P38647	Stress-70 protein, mitochondrial OS=Mus musculus OX=10090 GN=Hspa9 PE=1 SV=3	3	2	3	2	679	73.4	6.07	8.51	169.3	176.8	177.5	100.3	100	95.9	103.9	102.5	102.6	40.7	49.8	45.3	80.4	75.1	80	Hspa9	15526	Stress-70 protein, mitochondrial	GO:0005737,GO:0005759,GO:0042645,GO:0005739,GO:0043209,GO:0005730,GO:0005524,GO:0016887,GO:0051087,GO:0019899,GO:0017134,GO:0031072,GO:0051787,GO:0044183,GO:0031625,GO:0051082,GO:0034620,GO:0051085,GO:0030218,GO:0016226,GO:0060548,GO:0045647,GO:1902037,GO:1903707,GO:0046777,GO:0006611,GO:0042026,GO:0045646,GO:0006986	cytoplasm|mitochondrial matrix|mitochondrial nucleoid|mitochondrion|myelin sheath|nucleolus|ATP binding|ATPase activity|chaperone binding|enzyme binding|fibroblast growth factor binding|heat shock protein binding|misfolded protein binding|protein folding chaperone|ubiquitin protein ligase binding|unfolded protein binding|cellular response to unfolded protein|chaperone cofactor-dependent protein r…	mmu03018,mmu05152	RNA degradation|Tuberculosis	KOG0102	[O]	Molecular chaperones mortalin/PBP74/GRP75, HSP70 superfamily	Posttranslational modification, protein turnover, chaperones	KOG0102	O	unfolded protein binding	Posttranslational modification, protein turnover, chaperones	PF00012	HSP70	Hsp70 protein
P39039	Mannose-binding protein A OS=Mus musculus OX=10090 GN=Mbl1 PE=1 SV=1	10	3	5	3	239	25.4	7.61	16.14	54.9	54.2	57.6	75.6	74.3	75.6	56.9	62.4	68.7	218.8	211.7	217.9	89.1	95	87.3	Mbl1	17194	Mannose-binding protein A	GO:0005581,GO:0005615,GO:0005771,GO:0005791,GO:0005509,GO:0120153,GO:0048306,GO:0042802,GO:0005537,GO:0070492,GO:0070273,GO:0030247,GO:0002020,GO:0042803,GO:0006958,GO:0001867,GO:0050830,GO:0051873,GO:0050766,GO:0070207,GO:0043129	collagen trimer|extracellular space|multivesicular body|rough endoplasmic reticulum|calcium ion binding|calcium-dependent carbohydrate binding|calcium-dependent protein binding|identical protein binding|mannose binding|oligosaccharide binding|phosphatidylinositol-4-phosphate binding|polysaccharide binding|protease binding|protein homodimerization activity|complement activation, classical pathway|…	mmu04145,mmu04610,mmu05171,mmu05150	Phagosome|Complement and coagulation cascades|Coronavirus disease - COVID-19|Staphylococcus aureus infection	KOG4297	[TV]	C-type lectin	Signal transduction mechanisms |Defense mechanisms	KOG4297	S	carbohydrate binding	Function unknown	PF00059	Lectin_C	Lectin C-type domain
P39654	Polyunsaturated fatty acid lipoxygenase ALOX15 OS=Mus musculus OX=10090 GN=Alox15 PE=1 SV=4	3	2	2	2	663	75.4	6.11	5.06	151.7	144.8	149.7	144.4	148.5	133.1	120.6	89.9	101	57.3	54.5	61.7	39.3	55	48.6	Alox15	11687	Polyunsaturated fatty acid lipoxygenase ALOX15	GO:0005737,GO:0005829,GO:0031234,GO:0005811,GO:0016020,GO:0005886,GO:0004052,GO:0050473,GO:0051120,GO:0047977,GO:0005506,GO:0016165,GO:0016702,GO:0005546,GO:0043277,GO:0019369,GO:0030282,GO:0071277,GO:0035963,GO:0019395,GO:0051122,GO:0043651,GO:0006629,GO:0034440,GO:2001303,GO:0019372,GO:0002820,GO:0001503,GO:0006646,GO:0030838,GO:0010811,GO:0070374,GO:0034116,GO:1901074,GO:0050727,GO:0035358,GO:…	cytoplasm|cytosol|extrinsic component of cytoplasmic side of plasma membrane|lipid droplet|membrane|plasma membrane|arachidonate 12(S)-lipoxygenase activity|arachidonate 15-lipoxygenase activity|hepoxilin A3 synthase activity|hepoxilin-epoxide hydrolase activity|iron ion binding|linoleate 13S-lipoxygenase activity|oxidoreductase activity, acting on single donors with incorporation of molecular ox…	mmu00590,mmu00591,mmu04216,mmu04217,mmu04726	Arachidonic acid metabolism|Linoleic acid metabolism|Ferroptosis|Necroptosis|Serotonergic synapse					ENOG502QQSP	I	oxidoreductase activity, acting on single donors with incorporation of molecular oxygen, incorporation of two atoms of oxygen	Lipid transport and metabolism	PF00305	Lipoxygenase	Lipoxygenase
P40124	Adenylyl cyclase-associated protein 1 OS=Mus musculus OX=10090 GN=Cap1 PE=1 SV=4	2	1	1	1	474	51.5	7.52	2.97	102.7	102.2	110.9	92.5	109.2	105.7	104.3	90.8	92.9	106.3	96.3	99.6	85	90.8	110.8	Cap1	12331	Adenylyl cyclase-associated protein 1	GO:0030864,GO:0005737,GO:0005829,GO:0005576,GO:0005886,GO:0003779,GO:0008179,GO:0030036,GO:0008154,GO:0001667,GO:0000902,GO:0007163,GO:0006898,GO:0045761	cortical actin cytoskeleton|cytoplasm|cytosol|extracellular region|plasma membrane|actin binding|adenylate cyclase binding|actin cytoskeleton organization|actin polymerization or depolymerization|ameboidal-type cell migration|cell morphogenesis|establishment or maintenance of cell polarity|receptor-mediated endocytosis|regulation of adenylate cyclase activity			KOG2675	[ZT]	Adenylate cyclase-associated protein (CAP/Srv2p)	Cytoskeleton |Signal transduction mechanisms	KOG2675	D	adenylate cyclase binding	Cell cycle control, cell division, chromosome partitioning	PF01213	CAP_N	Adenylate cyclase associated (CAP) N terminal
P40142	Transketolase OS=Mus musculus OX=10090 GN=Tkt PE=1 SV=1	15	8	11	8	623	67.6	7.5	21.63	99.3	102.7	103.3	141.9	142.3	145.4	124.3	126	124	85.2	83	81.4	44.9	46.5	49.7	Tkt	21881	Transketolase	GO:0005789,GO:0043231,GO:0043209,GO:0016604,GO:0016607,GO:0005654,GO:0005777,GO:0005509,GO:0030246,GO:0000287,GO:0048029,GO:0042803,GO:0030976,GO:0004802,GO:0046166,GO:0006098,GO:0009052,GO:0040008,GO:0046390	endoplasmic reticulum membrane|intracellular membrane-bounded organelle|myelin sheath|nuclear body|nuclear speck|nucleoplasm|peroxisome|calcium ion binding|carbohydrate binding|magnesium ion binding|monosaccharide binding|protein homodimerization activity|thiamine pyrophosphate binding|transketolase activity|glyceraldehyde-3-phosphate biosynthetic process|pentose-phosphate shunt|pentose-phosphate…	mmu00030	Pentose phosphate pathway	KOG0523	[G]	Transketolase	Carbohydrate transport and metabolism	KOG0523	G	transketolase activity	Carbohydrate transport and metabolism	PF00456	Transketolase_N	Transketolase, thiamine diphosphate binding domain
P40237	CD82 antigen OS=Mus musculus OX=10090 GN=Cd82 PE=1 SV=1	13	4	22	4	266	29.6	5.02	76.59	68.4	68.4	69.3	104.8	101.4	104.4	47.6	51	50.4	106.7	107.5	110.5	165.5	176.5	167.6	Cd82	12521	CD82 antigen	GO:0005887,GO:0005886	integral component of plasma membrane|plasma membrane	mmu04115	p53 signaling pathway	KOG3882	[R]	Tetraspanin family integral membrane protein	General function prediction only	KOG3882	S	cell surface receptor signaling pathway	Function unknown	PF00335	Tetraspanin	Tetraspanin family
P40240	CD9 antigen OS=Mus musculus OX=10090 GN=Cd9 PE=1 SV=2	16	3	17	3	226	25.2	7.23	70.96	72.8	72.1	73.3	83.4	85.1	83.5	69.8	72.3	73.7	166.8	160	164.4	106.9	110.2	105.6	Cd9	12527	CD9 antigen	GO:0016324,GO:0009986,GO:0009897,GO:0070062,GO:0005887,GO:0016020,GO:0005886,GO:0032991,GO:0005178,GO:0007420,GO:0007155,GO:0071404,GO:0007342,GO:0008347,GO:0014905,GO:0008285,GO:0051271,GO:0090331,GO:0014003,GO:0030913,GO:0031623,GO:1905521,GO:0009414,GO:0007338,GO:0035036	apical plasma membrane|cell surface|external side of plasma membrane|extracellular exosome|integral component of plasma membrane|membrane|plasma membrane|protein-containing complex|integrin binding|brain development|cell adhesion|cellular response to low-density lipoprotein particle stimulus|fusion of sperm to egg plasma membrane involved in single fertilization|glial cell migration|myoblast fusi…	mmu04640	Hematopoietic cell lineage	KOG3882	[R]	Tetraspanin family integral membrane protein	General function prediction only	KOG3882	S	cell surface receptor signaling pathway	Function unknown	PF00335	Tetraspanin	Tetraspanin family
P41245	Matrix metalloproteinase-9 OS=Mus musculus OX=10090 GN=Mmp9 PE=1 SV=2	3	2	3	2	730	80.5	6.09	8.02	33.6	30.6	28.7	30.5	28.5	29.4	30	35.6	43.2	241.1	241.4	237.7	163.1	167	159.6	Mmp9	17395	Matrix metalloproteinase-9	GO:0062023,GO:0005615,GO:0032991,GO:0004175,GO:0001968,GO:0042802,GO:0004222,GO:0008237,GO:0008233,GO:0044877,GO:0004252,GO:0008270,GO:0007568,GO:0071276,GO:0071460,GO:0034614,GO:0071492,GO:0030574,GO:0007566,GO:0035987,GO:0030198,GO:0007507,GO:0050900,GO:0043066,GO:2001258,GO:2001268,GO:2000697,GO:0048147,GO:2001243,GO:0001503,GO:0045766,GO:0043065,GO:0030335,GO:0043388,GO:0045742,GO:0051549,GO:…	collagen-containing extracellular matrix|extracellular space|protein-containing complex|endopeptidase activity|fibronectin binding|identical protein binding|metalloendopeptidase activity|metallopeptidase activity|peptidase activity|protein-containing complex binding|serine-type endopeptidase activity|zinc ion binding|aging|cellular response to cadmium ion|cellular response to cell-matrix adhesion…	mmu04668,mmu04657,mmu04670,mmu04915,mmu04926,mmu05200,mmu05202,mmu05206,mmu05205,mmu05219,mmu05215,mmu05161,mmu05418,mmu01522	TNF signaling pathway|IL-17 signaling pathway|Leukocyte transendothelial migration|Estrogen signaling pathway|Relaxin signaling pathway|Pathways in cancer|Transcriptional misregulation in cancer|MicroRNAs in cancer|Proteoglycans in cancer|Bladder cancer|Prostate cancer|Hepatitis B|Fluid shear stress and atherosclerosis|Endocrine resistance	KOG1565	[OW]	Gelatinase A and related matrix metalloproteases	Posttranslational modification, protein turnover, chaperones |Extracellular structures	KOG1565	M	metalloendopeptidase activity	Cell wall/membrane/envelope biogenesis	PF00040	fn2	Fibronectin type II domain
P41317	Mannose-binding protein C OS=Mus musculus OX=10090 GN=Mbl2 PE=1 SV=2	11	2	3	2	244	25.9	5.06	6.01	104.8	89	102.1	76.6	89.2	85.8	136.5	119.9	137.5	130.8	135.7	129.3	52.4	60.9	49.5	Mbl2	17195	Mannose-binding protein C	GO:0005581,GO:0062023,GO:0005615,GO:0032991,GO:0005509,GO:0048306,GO:0005534,GO:0042802,GO:0005537,GO:0070273,GO:0002020,GO:0043621,GO:0005102,GO:0006958,GO:0001867,GO:0050830,GO:0045087,GO:0051873,GO:0048525,GO:0050766	collagen trimer|collagen-containing extracellular matrix|extracellular space|protein-containing complex|calcium ion binding|calcium-dependent protein binding|galactose binding|identical protein binding|mannose binding|phosphatidylinositol-4-phosphate binding|protease binding|protein self-association|signaling receptor binding|complement activation, classical pathway|complement activation, lectin …	mmu04145,mmu04610,mmu05171,mmu05150	Phagosome|Complement and coagulation cascades|Coronavirus disease - COVID-19|Staphylococcus aureus infection	KOG4297	[TV]	C-type lectin	Signal transduction mechanisms |Defense mechanisms	KOG4297	S	carbohydrate binding	Function unknown	PF00059	Lectin_C	Lectin C-type domain
P41731	CD63 antigen OS=Mus musculus OX=10090 GN=Cd63 PE=1 SV=2	5	1	15	1	238	25.7	6.98	46.73	59.3	60.1	64.6	94.6	95.1	95.8	51.6	53.8	54.7	136.1	135.8	137.7	153.4	146.5	161	Cd63	12512	CD63 antigen	GO:0009986,GO:0005737,GO:0031904,GO:0010008,GO:0070062,GO:0005615,GO:0005887,GO:0031226,GO:0005770,GO:0031902,GO:0005765,GO:0005764,GO:0042470,GO:0032585,GO:0097487,GO:0005886,GO:0032991,GO:0044877,GO:0016477,GO:0007160,GO:0034613,GO:0035646,GO:0030855,GO:0010633,GO:0050931,GO:0048757,GO:0043473,GO:0045785,GO:0045807,GO:2001046,GO:0002092,GO:0015031,GO:1901379,GO:1900746	cell surface|cytoplasm|endosome lumen|endosome membrane|extracellular exosome|extracellular space|integral component of plasma membrane|intrinsic component of plasma membrane|late endosome|late endosome membrane|lysosomal membrane|lysosome|melanosome|multivesicular body membrane|multivesicular body, internal vesicle|plasma membrane|protein-containing complex|protein-containing complex binding|cel…	mmu04142,mmu05205	Lysosome|Proteoglycans in cancer	KOG3882	[R]	Tetraspanin family integral membrane protein	General function prediction only	KOG3882	S	cell surface receptor signaling pathway	Function unknown	PF00335	Tetraspanin	Tetraspanin family
P42208	Septin-2 OS=Mus musculus OX=10090 GN=Septin2 PE=1 SV=2	6	2	4	2	361	41.5	6.55	12.33	70.9	83.4	67.2	75.5	72.8	78.4	84	83.6	89.9	102.2	102.5	103.2	163.2	160	163.2	Septin2	18000	Septin-2	GO:0015629,GO:0005826,GO:0005930,GO:0005938,GO:0032153,GO:0042995,GO:0009986,GO:0060170,GO:0035869,GO:0032154,GO:0000777,GO:0005737,GO:0000145,GO:0045171,GO:0015630,GO:0030496,GO:0043209,GO:0097730,GO:0005654,GO:0005634,GO:0048471,GO:0032391,GO:0005886,GO:0031105,GO:0005940,GO:0097227,GO:0005876,GO:0045202,GO:0008021,GO:0030234,GO:0005525,GO:0003924,GO:0042802,GO:0060090,GO:0034613,GO:0060271,GO:…	actin cytoskeleton|actomyosin contractile ring|axoneme|cell cortex|cell division site|cell projection|cell surface|ciliary membrane|ciliary transition zone|cleavage furrow|condensed chromosome kinetochore|cytoplasm|exocyst|intercellular bridge|microtubule cytoskeleton|midbody|myelin sheath|non-motile cilium|nucleoplasm|nucleus|perinuclear region of cytoplasm|photoreceptor connecting cilium|plasma…	mmu05100	Bacterial invasion of epithelial cells	KOG2655	[DZU]	Septin family protein (P-loop GTPase)	Cell cycle control, cell division, chromosome partitioning |Cytoskeleton |Intracellular trafficking, secretion, and vesicular transport	KOG2655	D	GTP binding	Cell cycle control, cell division, chromosome partitioning	PF00735	Septin	Septin
P42225	Signal transducer and activator of transcription 1 OS=Mus musculus OX=10090 GN=Stat1 PE=1 SV=1	11	6	10	6	749	87.1	5.58	25.69	60.3	59.5	61.4	90.2	88.3	90.2	146.6	142.4	151.8	131.4	135.3	131.6	72.2	71.6	67.4	Stat1	20846	Signal transducer and activator of transcription 1	GO:0030424,GO:0005737,GO:0005829,GO:0030425,GO:0000790,GO:0005730,GO:0005654,GO:0005634,GO:0048471,GO:0032991,GO:0031730,GO:0003677,GO:0001228,GO:0003700,GO:0000981,GO:0003690,GO:0019899,GO:0035035,GO:0042393,GO:0042802,GO:0035257,GO:1990841,GO:0042803,GO:0051721,GO:0070491,GO:0000978,GO:0000979,GO:0043565,GO:0005164,GO:0044389,GO:0006919,GO:0008015,GO:0071345,GO:0032869,GO:0035458,GO:0071346,GO:…	axon|cytoplasm|cytosol|dendrite|nuclear chromatin|nucleolus|nucleoplasm|nucleus|perinuclear region of cytoplasm|protein-containing complex|CCR5 chemokine receptor binding|DNA binding|DNA-binding transcription activator activity, RNA polymerase II-specific|DNA-binding transcription factor activity|DNA-binding transcription factor activity, RNA polymerase II-specific|double-stranded DNA binding|enz…	mmu04630,mmu04217,mmu04620,mmu04621,mmu04625,mmu04658,mmu04659,mmu04062,mmu04917,mmu04935,mmu04919,mmu04380,mmu05200,mmu05235,mmu05212,mmu05161,mmu05160,mmu05171,mmu05164,mmu05162,mmu05168,mmu05167,mmu05169,mmu05165,mmu05152,mmu05145,mmu05140,mmu05321,mmu04933	JAK-STAT signaling pathway|Necroptosis|Toll-like receptor signaling pathway|NOD-like receptor signaling pathway|C-type lectin receptor signaling pathway|Th1 and Th2 cell differentiation|Th17 cell differentiation|Chemokine signaling pathway|Prolactin signaling pathway|Growth hormone synthesis, secretion and action|Thyroid hormone signaling pathway|Osteoclast differentiation|Pathways in cancer|PD-L…	KOG3667	[KT]	STAT protein	Transcription |Signal transduction mechanisms	KOG3667	K	STAT cascade	Transcription	PF00017	SH2	SH2 domain
P42227	Signal transducer and activator of transcription 3 OS=Mus musculus OX=10090 GN=Stat3 PE=1 SV=2	3	2	2	2	770	88	6.3	6.82	77.7	97.8	77	80.5	77.5	79.6	137.7	136.3	135.2	69.7	75.4	74.5	124.3	124.4	132.3	Stat3	20848	Signal transducer and activator of transcription 3	GO:0005737,GO:0005829,GO:0098978,GO:0005743,GO:0005739,GO:0000790,GO:0005654,GO:0005634,GO:0005886,GO:0014069,GO:0090575,GO:0098685,GO:0005667,GO:0031730,GO:0031490,GO:0003677,GO:0001228,GO:0003700,GO:0000981,GO:0035259,GO:0042802,GO:0004879,GO:0070878,GO:0046983,GO:0042803,GO:0019901,GO:0019903,GO:0000978,GO:0001103,GO:0043565,GO:0008134,GO:0000976,GO:0006953,GO:0007568,GO:0048708,GO:0008283,GO:…	cytoplasm|cytosol|glutamatergic synapse|mitochondrial inner membrane|mitochondrion|nuclear chromatin|nucleoplasm|nucleus|plasma membrane|postsynaptic density|RNA polymerase II transcription regulator complex|Schaffer collateral - CA1 synapse|transcription regulator complex|CCR5 chemokine receptor binding|chromatin DNA binding|DNA binding|DNA-binding transcription activator activity, RNA polymeras…	mmu04630,mmu04066,mmu04068,mmu04217,mmu04550,mmu04659,mmu04062,mmu04920,mmu04917,mmu04935,mmu05200,mmu05206,mmu05205,mmu05203,mmu05235,mmu05212,mmu05221,mmu05223,mmu05161,mmu05160,mmu05171,mmu05162,mmu05163,mmu05167,mmu05169,mmu05145,mmu05321,mmu04931,mmu04933,mmu01521	JAK-STAT signaling pathway|HIF-1 signaling pathway|FoxO signaling pathway|Necroptosis|Signaling pathways regulating pluripotency of stem cells|Th17 cell differentiation|Chemokine signaling pathway|Adipocytokine signaling pathway|Prolactin signaling pathway|Growth hormone synthesis, secretion and action|Pathways in cancer|MicroRNAs in cancer|Proteoglycans in cancer|Viral carcinogenesis|PD-L1 expre…	KOG3667	[KT]	STAT protein	Transcription |Signal transduction mechanisms	KOG3667	K	STAT cascade	Transcription	PF00017	SH2	SH2 domain
P42932	T-complex protein 1 subunit theta OS=Mus musculus OX=10090 GN=Cct8 PE=1 SV=3	2	1	2	1	548	59.5	5.62	5.68	142.7	141.7	147.4	131.9	129.3	132.2	111.1	109.5	97.9	71.9	74	74.2	44	45.9	46.2	Cct8	12469	T-complex protein 1 subunit theta	GO:0044297,GO:0005813,GO:0005832,GO:0005929,GO:0005737,GO:0005829,GO:0045111,GO:0005874,GO:0005654,GO:0002199,GO:0005524,GO:0051082,GO:0007339,GO:0046931,GO:1904851,GO:0032212,GO:0006457,GO:0050821,GO:1901998	cell body|centrosome|chaperonin-containing T-complex|cilium|cytoplasm|cytosol|intermediate filament cytoskeleton|microtubule|nucleoplasm|zona pellucida receptor complex|ATP binding|unfolded protein binding|binding of sperm to zona pellucida|pore complex assembly|positive regulation of establishment of protein localization to telomere|positive regulation of telomere maintenance via telomerase|prot…			KOG0362	[O]	Chaperonin complex component, TCP-1 theta subunit (CCT8)	Posttranslational modification, protein turnover, chaperones	KOG0362	O	protein binding involved in protein folding	Posttranslational modification, protein turnover, chaperones	PF00118	Cpn60_TCP1	TCP-1/cpn60 chaperonin family
P43277	Histone H1.3 OS=Mus musculus OX=10090 GN=H1-3 PE=1 SV=2	16	4	5	4	221	22.1	11.03	9.63	58	57.2	62.8	59.8	62.5	63.7	282.2	268	283.5	45.4	44.5	40.3	57.9	58.3	56	H1-3	14957	Histone H1.3	GO:0000790,GO:0005719,GO:0000786,GO:0005634,GO:0031490,GO:0003677,GO:0003690,GO:0031492,GO:0030261,GO:0098532,GO:0080182,GO:0031936,GO:0045910,GO:0000122,GO:0006334,GO:0016584,GO:0006357,GO:0006355	nuclear chromatin|nuclear euchromatin|nucleosome|nucleus|chromatin DNA binding|DNA binding|double-stranded DNA binding|nucleosomal DNA binding|chromosome condensation|histone H3-K27 trimethylation|histone H3-K4 trimethylation|negative regulation of chromatin silencing|negative regulation of DNA recombination|negative regulation of transcription by RNA polymerase II|nucleosome assembly|nucleosome …			KOG4012	[B]	Histone H1	Chromatin structure and dynamics	KOG4012	B	nucleosome assembly	Chromatin structure and dynamics	PF00538	Linker_histone	linker histone H1 and H5 family
[truncated: 797 more rows]

## Sheet: cEVS_protein
Accession	Gene Name	Description	Coverage [%]	# Peptides	# PSMs	# Unique Peptides	# AAs	MW [kDa]	calc. pI	Score Sequest HT: Sequest HT	T0-1	T0-2	T0-3	T68-1	T68-2	T68-3	T116-1	T116-2	T116-3	T7d-1	T7d-2	T7d-3	T10d-1	T10d-2	T10d-3	Gene_Name	GeneID	Product	GO_id	GO_term	pathway	pathway_description	KOG_id	KOG_abbreviation	KOG_description	KOG_function_class	eggNOG_id	eggNOG_abbreviation	eggNOG_description	eggNOG_function_classification	PFAM_Family	PFAM_Name	PFAM_description
[truncated: 1,024 more rows]

[truncated: 4 more sheets: cEVS68_0, cEVs116_0, cEVs7d_0, cEVs10d_0]
