# Supplementary material for: Quantitative proteomic analysis of local and systemic extracellular vesicles during Eimeria falciformis infectious cycle in the host
Source: Parasit Vectors. 2023 Sep 27;16:339. doi: 10.1186/s13071-023-05906-x (PMC10523797; doi:10.1186/s13071-023-05906-x)
Supplement: Supplementary file 5 — Additional file 5: sEV differentially expressed proteins [file 13071_2023_5906_MOESM5_ESM.xlsx]

## Sheet: Raw data
Accession	Description	Coverage [%]	# Peptides	# PSMs	# Unique Peptides	# AAs	MW [kDa]	calc. pI	Score Sequest HT: Sequest HT	Abundances (Grouped): F1, 126	Abundances (Grouped): F1, 127N	Abundances (Grouped): F1, 127C	Abundances (Grouped): F1, 128N	Abundances (Grouped): F1, 128C	Abundances (Grouped): F1, 129N	Abundances (Grouped): F1, 129C	Abundances (Grouped): F1, 130N	Abundances (Grouped): F1, 130C	Abundances (Grouped): F1, 131N	Abundances (Grouped): F1, 131C	Abundances (Grouped): F1, 132N	Abundances (Grouped): F1, 132C	Abundances (Grouped): F1, 133N	Abundances (Grouped): F1, 133C
Q61838	Pregnancy zone protein OS=Mus musculus OX=10090 GN=Pzp PE=1 SV=3	66	101	2709	99	1495	165.7	6.68	9037.52	41.5	71.7	67	91.9	65.8	86.2	77.5	125	77.1	165.7	82.2	155.2	119.9	130.8	142.5
P01027	Complement C3 OS=Mus musculus OX=10090 GN=C3 PE=1 SV=3	84	142	1257	142	1663	186.4	6.73	3921.79	68.9	81.8	79.6	112.9	112.7	99	121.2	115.2	112.8	113.7	118.8	114.4	81.9	85.2	82
E9Q414	Apolipoprotein B-100 OS=Mus musculus OX=10090 GN=Apob PE=1 SV=1	45	182	435	182	4505	509.1	6.81	1313.74	155	154.8	154.5	67.9	76.1	81.9	72.4	62.9	94	87.7	126.3	91.8	92.5	89.9	92.2
P28665	Murinoglobulin-1 OS=Mus musculus OX=10090 GN=Mug1 PE=1 SV=3	57	80	920	50	1476	165.2	6.42	2813.03	90	145.7	129.4	112	115	104.7	136.2	124.3	122.9	87.7	93.8	82.3	51.3	51.1	53.7
P11276	Fibronectin OS=Mus musculus OX=10090 GN=Fn1 PE=1 SV=4	59	103	606	103	2477	272.4	5.59	2004.12	41.6	48.6	47.3	60.5	54.8	60.2	77.4	119.2	73.8	166	112.6	167.6	158.6	161.1	150.8
P07724	Albumin OS=Mus musculus OX=10090 GN=Alb PE=1 SV=3	93	88	2622	88	608	68.6	6.07	7676.62	164.2	150.1	149.8	135.6	140.1	152.7	106.2	79	117.8	56.3	67.3	53.2	40.9	41.7	45.1
P01029	Complement C4-B OS=Mus musculus OX=10090 GN=C4b PE=1 SV=3	63	92	488	92	1738	192.8	7.53	1459.32	64.9	81.9	75	97	102.6	89.4	140.3	146.2	132.4	119.1	127.8	117.6	69.5	68.5	67.9
P28666	Murinoglobulin-2 OS=Mus musculus OX=10090 GN=Mug2 PE=1 SV=2	60	79	591	49	1451	162.3	6.74	1814.35	71.8	118.5	103.5	130.1	136.3	121	159.6	128.1	134.9	76.7	91	73.7	50.4	49.9	54.6
Q921I1	Serotransferrin OS=Mus musculus OX=10090 GN=Tf PE=1 SV=1	73	71	1231	69	697	76.7	7.18	3750.75	104	102.4	100.9	129.1	120.4	129.2	115.6	100.1	112.6	97.2	106.7	94.2	60.1	61.9	65.6
Q61147	Ceruloplasmin OS=Mus musculus OX=10090 GN=Cp PE=1 SV=2	62	66	474	65	1061	121.1	5.85	1548.18	56.8	76.5	69.6	92.9	101.4	85.4	124.8	108.4	112.8	133.2	145.6	130	84.9	88.1	89.6
P06684	Complement C5 OS=Mus musculus OX=10090 GN=C5 PE=1 SV=2	50	79	291	79	1680	188.8	6.81	893.49	77.2	113.5	101.7	109.4	114.9	99	132	144.3	122.7	98.1	96.4	97.9	65.3	63.3	64.2
P06909	Complement factor H OS=Mus musculus OX=10090 GN=Cfh PE=1 SV=2	67	67	335	67	1234	139	6.99	1118.3	70.1	82.8	80.2	96.4	102.2	87.4	128.1	113.7	114.4	116.8	138.5	115.5	83.1	87.4	83.5
Q6GQT1	Alpha-2-macroglobulin-P OS=Mus musculus OX=10090 GN=A2m PE=2 SV=2	53	69	350	67	1474	164.2	6.61	1062.08	27.5	26.3	25.9	31.1	30.8	31.5	34.4	41.2	31.9	74.4	113	120.6	298.3	313.8	299.2
Q8K0E8	Fibrinogen beta chain OS=Mus musculus OX=10090 GN=Fgb PE=1 SV=1	83	51	561	51	481	54.7	7.08	1665.55	25.9	23.9	24.1	30.6	40.7	33.4	26.7	25.4	26	24.5	62.9	25.6	406	380.3	344
Q91ZX7	Prolow-density lipoprotein receptor-related protein 1 OS=Mus musculus OX=10090 GN=Lrp1 PE=1 SV=1	28	106	181	106	4545	504.4	5.36	505.68	129.4	93.8	98.8	90.7	83.3	82.3	100.6	150.6	97.8	139.3	120.4	135.7	58.4	57.6	61.3
P26039	Talin-1 OS=Mus musculus OX=10090 GN=Tln1 PE=1 SV=2	46	93	152	93	2541	269.7	6.18	433.05	207.9	120	139.8	111.2	89	128.5	79.2	92.1	77.3	83.2	83.6	84.3	69.2	63.6	71.1
P20918	Plasminogen OS=Mus musculus OX=10090 GN=Plg PE=1 SV=3	76	56	281	56	812	90.7	6.6	841.81	100.9	112.6	110	106.9	120.5	105.7	121.2	105.3	119	86.6	102.8	91.6	71.1	74.5	71.3
A6X935	Inter alpha-trypsin inhibitor, heavy chain 4 OS=Mus musculus OX=10090 GN=Itih4 PE=1 SV=2	55	45	377	45	942	104.6	6.4	1159.17	72.7	68	67.2	79.3	67.6	71	122.1	161.8	108.4	167.6	159.4	159.9	67.1	63.5	64.2
P21614	Vitamin D-binding protein OS=Mus musculus OX=10090 GN=Gc PE=1 SV=2	86	36	278	36	476	53.6	5.5	957	141.3	122.2	126.6	117.8	117.9	114.6	108.7	100.6	115.6	89.5	93.9	87.6	53.3	54.9	55.4
P35441	Thrombospondin-1 OS=Mus musculus OX=10090 GN=Thbs1 PE=1 SV=1	53	56	168	56	1170	129.6	4.96	488.23	75.7	121.1	111.7	137.9	119	125.6	130.5	113.5	118.6	83.2	89.9	79.3	65.3	63.5	65.1
Q8VCM7	Fibrinogen gamma chain OS=Mus musculus OX=10090 GN=Fgg PE=1 SV=1	78	36	388	36	436	49.4	5.86	1164.5	24.3	21	20.6	26.7	37.1	29.3	21.7	21.3	21.6	20	58	19.5	431.8	387.1	359.9
E9PV24	Fibrinogen alpha chain OS=Mus musculus OX=10090 GN=Fga PE=1 SV=1	55	45	451	45	789	87.4	6.11	1189.57	22.7	20.3	20.6	26.4	36.1	29.3	22.1	20.4	21.8	20.2	58.7	21.6	422.3	387.2	370.1
Q9DBD0	Inhibitor of carbonic anhydrase OS=Mus musculus OX=10090 GN=Ica PE=1 SV=1	71	45	180	44	700	76.7	7.25	567.88	116.8	123.2	120.6	112.6	123.2	111.6	112.9	98.1	113.5	80.9	95.8	86.9	67.7	70.3	65.8
P07759	Serine protease inhibitor A3K OS=Mus musculus OX=10090 GN=Serpina3k PE=1 SV=2	54	26	469	17	418	46.9	5.16	1677.56	182.3	148.6	147.2	104.2	98.8	115.9	86.4	88.1	92.1	82.5	82.2	78.6	62.5	63.8	66.8
P06728	Apolipoprotein A-IV OS=Mus musculus OX=10090 GN=Apoa4 PE=1 SV=3	79	31	206	31	395	45	5.47	630.09	145.7	122.9	131.2	110.9	110.9	111.3	92.2	85.2	94.2	76.4	85.6	76.5	87.5	83.1	86.4
P04186	Complement factor B OS=Mus musculus OX=10090 GN=Cfb PE=1 SV=2	58	47	198	47	761	85	7.37	586.82	100.6	101.4	96	101.9	108.1	99.1	118.4	108	117.1	116.3	126.9	118.3	60.9	64.7	62.6
P32261	Antithrombin-III OS=Mus musculus OX=10090 GN=Serpinc1 PE=1 SV=1	60	33	213	33	465	52	6.46	708.14	128	125.4	121.4	123.1	157.8	119.8	111.5	106.6	114.5	86	96.4	84.1	41	41.7	42.7
Q8BTM8	Filamin-A OS=Mus musculus OX=10090 GN=Flna PE=1 SV=5	34	71	102	71	2647	281	6.04	308.62	255	129.7	158.7	100.5	81.1	124.6	77.7	83.9	79	74	68.8	76.2	64.4	62	64.4
Q61646	Haptoglobin OS=Mus musculus OX=10090 GN=Hp PE=1 SV=1	75	27	394	27	347	38.7	6.29	1234.26	33.4	42.8	32.5	74.9	77.8	67.6	135.7	104.2	115.2	178.7	203.1	165.1	85.3	91.3	92.4
P22599	Alpha-1-antitrypsin 1-2 OS=Mus musculus OX=10090 GN=Serpina1b PE=1 SV=2	59	25	311	9	413	45.9	5.54	960.5	194.8	152.9	152.5	101.9	101.9	118.1	82.2	83	103.3	72.9	80.9	86.2	55.5	56	58
P01872	Immunoglobulin heavy constant mu OS=Mus musculus OX=10090 GN=Ighm PE=1 SV=2	63	27	356	27	454	49.9	7.01	1204.64	70	71.6	78.1	85.3	75	82.4	86.3	114.3	87.7	146.2	112.5	152.5	110	113.8	114.3
Q00623	Apolipoprotein A-I OS=Mus musculus OX=10090 GN=Apoa1 PE=1 SV=2	78	31	541	31	264	30.6	5.73	1489.11	174.9	161.4	167.4	104.2	112.2	106.6	107.4	89	115.1	69	93.3	71.7	41.6	43.5	42.6
Q91X72	Hemopexin OS=Mus musculus OX=10090 GN=Hpx PE=1 SV=2	60	34	378	34	460	51.3	7.8	1149.53	88.4	78.6	79.3	87.4	91.1	86	112.8	104.9	114.2	139.1	149.1	146.3	71.7	75.7	75.3
Q61702	Inter-alpha-trypsin inhibitor heavy chain H1 OS=Mus musculus OX=10090 GN=Itih1 PE=1 SV=2	43	33	130	33	907	101	6.96	409.88	86.5	112.1	102.8	111.6	128.9	108.6	120.7	102.4	114	97.2	119.2	87.4	69.6	68.4	70.4
Q61704	Inter-alpha-trypsin inhibitor heavy chain H3 OS=Mus musculus OX=10090 GN=Itih3 PE=1 SV=3	43	31	137	31	889	99.3	6.05	414.43	63.7	67.5	63.9	78.5	82.8	77.7	106.2	91.8	98.5	160.6	172.7	147.5	96.1	95.6	96.9
P07758	Alpha-1-antitrypsin 1-1 OS=Mus musculus OX=10090 GN=Serpina1a PE=1 SV=4	58	23	382	3	413	46	5.72	1237.74	164.6	126.2	131.6	97.4	108.7	98.6	91.2	86.4	99.2	89.7	91.8	92.8	73.2	73.9	74.7
O08677	Kininogen-1 OS=Mus musculus OX=10090 GN=Kng1 PE=1 SV=1	42	29	189	29	661	73.1	6.54	588.65	133.1	111.3	116.2	100.2	113.9	102.2	108.6	88.3	112.6	97.3	111.3	98.9	69.1	70.9	66.1
Q61703	Inter-alpha-trypsin inhibitor heavy chain H2 OS=Mus musculus OX=10090 GN=Itih2 PE=1 SV=1	41	32	127	32	946	105.9	7.27	410.06	97.6	115.1	112.4	114.1	134.6	101.1	120	99.9	118.6	84.6	106.6	89.8	68.1	69.3	68.2
O88783	Coagulation factor V OS=Mus musculus OX=10090 GN=F5 PE=1 SV=1	29	57	90	57	2183	247.1	6.05	263.82	128.3	108.4	112.7	90.4	108.1	96.9	109.6	102.6	116.4	96.9	111.8	103	74.8	70.4	69.6
P19221	Prothrombin OS=Mus musculus OX=10090 GN=F2 PE=1 SV=1	52	32	148	32	618	70.2	6.43	419.56	89.4	98.4	96.3	107.7	114.5	97.1	112.6	111.8	113.6	120.8	117.7	127.3	62.8	66.8	63.1
P13020	Gelsolin OS=Mus musculus OX=10090 GN=Gsn PE=1 SV=3	53	37	149	37	780	85.9	6.18	420.96	170.2	163.3	156.8	129.7	148.2	124.2	109.1	88.5	114.2	57.3	69.7	62.8	37.1	34.7	34.1
O89020	Afamin OS=Mus musculus OX=10090 GN=Afm PE=1 SV=2	56	33	148	33	608	69.3	5.78	396.49	153.2	147	148.3	143.3	156.2	139	120.3	85.1	132.3	51.3	67.5	50.1	34.4	35.9	36
Q00897	Alpha-1-antitrypsin 1-4 OS=Mus musculus OX=10090 GN=Serpina1d PE=1 SV=1	55	23	255	5	413	46	5.44	750.75	186.7	163.9	148.6	76.4	83.1	110.5	84.1	91.8	91.3	86.7	79.3	78.1	72.1	71.4	76
P26262	Plasma kallikrein OS=Mus musculus OX=10090 GN=Klkb1 PE=1 SV=2	52	34	119	34	638	71.3	8.02	328	106.6	149	139.9	137.7	165	123.5	124.8	120.1	124.6	58.8	77.3	60.4	36.8	36.7	38.7
Q00896	Alpha-1-antitrypsin 1-3 OS=Mus musculus OX=10090 GN=Serpina1c PE=1 SV=2	56	23	354	2	412	45.8	5.44	1143.49	174.6	144.1	141.4	101.4	99.7	111.8	92.6	102.2	98.1	90.3	87.8	86.2	56.6	55.1	58.2
Q8K182	Complement component C8 alpha chain OS=Mus musculus OX=10090 GN=C8a PE=1 SV=1	62	33	112	33	587	66	6.54	342.14	75.1	118	105.1	129.2	121.4	113	130.6	154.4	121.9	91.1	84.3	94.5	53.7	54.8	52.8
O70362	Phosphatidylinositol-glycan-specific phospholipase D OS=Mus musculus OX=10090 GN=Gpld1 PE=1 SV=1	41	30	110	30	837	93.2	7.12	318.31	105.4	144.6	138.7	111.4	134.1	103.9	130.9	112.1	129.5	74.5	100.9	78	45.9	43.6	46.4
Q8BH35	Complement component C8 beta chain OS=Mus musculus OX=10090 GN=C8b PE=1 SV=1	55	28	103	28	589	66.2	7.77	325.56	83.3	120.1	107.7	127.6	120.2	119.4	125.5	141.7	119.5	87.5	82.4	84.6	59.4	57.7	63.4
P98064	Mannan-binding lectin serine protease 1 OS=Mus musculus OX=10090 GN=Masp1 PE=1 SV=2	41	26	80	26	704	79.9	5.55	247.05	61.5	71.7	67.1	136.2	117.4	112.1	112.6	176.4	101.9	133.9	96.4	133.7	61.4	60.1	57.8
Q8CG16	Complement C1r-A subcomponent OS=Mus musculus OX=10090 GN=C1ra PE=1 SV=1	51	28	84	27	707	80	5.66	267.22	64.5	99.5	99.2	119.5	98.5	105.4	160.1	180.1	132	117.7	108.9	108.6	35.1	35.5	35.5
Q8CG14	Complement C1s-A subcomponent OS=Mus musculus OX=10090 GN=C1sa PE=2 SV=2	47	25	82	14	688	76.8	5.08	250.21	69.4	99.5	104.8	111.9	93.8	101.5	150	165.3	127.2	114.4	104.1	113.5	45.2	49.4	50
Q91WP6	Serine protease inhibitor A3N OS=Mus musculus OX=10090 GN=Serpina3n PE=1 SV=1	48	22	141	16	418	46.7	5.82	452.42	104.4	82	81.3	54.2	63.9	58.6	97.7	95	100.8	168.6	176.5	165.9	81.5	85.8	83.8
Q8CIZ8	von Willebrand factor OS=Mus musculus OX=10090 GN=Vwf PE=1 SV=2	20	50	61	50	2813	309.1	5.5	164.38	73.9	70.1	72.3	59.6	59.5	58.5	51.5	48.9	55.4	45.2	48.7	51	307.2	259	239.1
Q06890	Clusterin OS=Mus musculus OX=10090 GN=Clu PE=1 SV=1	42	23	115	23	448	51.6	5.67	349.7	103.3	120.4	118.9	89.8	97.4	88.8	130.5	126.1	124.4	112.4	120.9	113.7	51.8	51.1	50.4
P06683	Complement component C9 OS=Mus musculus OX=10090 GN=C9 PE=1 SV=2	59	29	90	29	548	62	5.78	267.09	176.3	179.5	174.8	71.9	82.1	85.9	113.3	131.4	117.8	85.3	88.7	84.7	36.6	35.5	36.2
Q03734	Serine protease inhibitor A3M OS=Mus musculus OX=10090 GN=Serpina3m PE=1 SV=2	42	18	159	7	418	47	6.1	503.86	106	82.1	84.2	80.7	91.5	86.2	107	91.5	112.8	145.2	164.6	144.9	69.6	65.8	67.9
P60710	Actin, cytoplasmic 1 OS=Mus musculus OX=10090 GN=Actb PE=1 SV=1	58	17	96	9	375	41.7	5.48	307.47	197.5	130.4	140.5	120	102.4	132.7	98.3	97.6	93.9	80.9	82.6	80.9	46.5	46.9	48.8
Q64727	Vinculin OS=Mus musculus OX=10090 GN=Vcl PE=1 SV=4	42	39	58	39	1066	116.6	6	164.06	178.8	124.5	136.8	110.6	100.1	117.2	90.7	93.8	90.8	82.1	84.8	80.9	72	66.3	70.5
Q61129	Complement factor I OS=Mus musculus OX=10090 GN=Cfi PE=1 SV=3	49	28	97	28	603	67.2	7.46	271.44	133.2	132.6	130.4	106.1	116.3	105.6	118.6	100.4	123.6	84.2	100.7	88.2	52.6	53.8	53.8
P02088	Hemoglobin subunit beta-1 OS=Mus musculus OX=10090 GN=Hbb-b1 PE=1 SV=2	77	11	186	5	147	15.8	7.65	719.39	99.8	81.5	87.7	83.8	106.6	91.4	91.4	58.6	85	58.2	82.3	57.8	167.3	168.8	179.7
Q01279	Epidermal growth factor receptor OS=Mus musculus OX=10090 GN=Egfr PE=1 SV=1	25	27	65	27	1210	134.8	6.86	207.31	144.1	166.9	161.5	99.9	94.8	100.9	101.2	119.8	107.4	90.7	92.5	86.7	43.1	43.5	46.8
Q62351	Transferrin receptor protein 1 OS=Mus musculus OX=10090 GN=Tfrc PE=1 SV=1	40	30	55	30	763	85.7	6.57	160.91	232.6	146.1	157.7	80.7	72.8	149.2	85	98.3	94.4	67.5	60.2	72.9	61.1	60.3	61.3
P29699	Alpha-2-HS-glycoprotein OS=Mus musculus OX=10090 GN=Ahsg PE=1 SV=1	45	13	117	13	345	37.3	6.51	419.14	166.9	123.3	131	105.5	106.7	112.5	95.3	76.9	98.3	78	91.6	78.3	77.6	76.7	81.5
P08226	Apolipoprotein E OS=Mus musculus OX=10090 GN=Apoe PE=1 SV=2	67	23	123	23	311	35.8	5.68	317.16	138.9	85.7	86	108.7	100.1	100.6	98.4	105.2	99.1	114.3	123.8	117.4	74	74.6	73.2
P97290	Plasma protease C1 inhibitor OS=Mus musculus OX=10090 GN=Serping1 PE=1 SV=3	34	14	87	14	504	55.5	6.29	313.24	106.2	113.5	109.8	110.9	102.7	112.3	129.5	127.3	127	110.1	110.7	102.4	44.9	44.8	48.1
Q01339	Beta-2-glycoprotein 1 OS=Mus musculus OX=10090 GN=Apoh PE=1 SV=1	68	27	104	27	345	38.6	8.22	242.27	175.9	136.2	144.5	103.9	109.5	113.4	103.2	92.2	113.3	84.2	91.6	83.8	49	49.5	49.8
Q07968	Coagulation factor XIII B chain OS=Mus musculus OX=10090 GN=F13b PE=1 SV=2	36	21	43	21	669	76.1	6.92	153.24	160.7	137.1	147.9	119	121.3	100.5	85.5	89.6	85.8	75.3	75.9	80.5	72.4	70.1	78.5
Q9ESB3	Histidine-rich glycoprotein OS=Mus musculus OX=10090 GN=Hrg PE=1 SV=2	47	23	87	23	525	59.1	7.66	258.09	114.4	119.3	113.9	97.9	137.5	91.3	120.2	103.2	120.7	89.8	103.9	95.5	61.7	68.3	62.4
P23953	Carboxylesterase 1C OS=Mus musculus OX=10090 GN=Ces1c PE=1 SV=4	30	15	119	14	554	61	5.06	366.37	174	145.9	142.4	142	144.4	143.7	106.6	89.7	130.9	54.1	68.3	57.6	32.7	34.5	33.3
P01869	Ig gamma-1 chain C region, membrane-bound form OS=Mus musculus OX=10090 GN=Ighg1 PE=1 SV=2	47	12	86	12	393	43.4	6.44	274.37	129.4	162.2	165.8	132.9	143.8	122.6	123.8	100.4	122.4	56.4	64.4	61.1	37.6	39.8	37.4
P01865	Ig gamma-2A chain C region, membrane-bound form OS=Mus musculus OX=10090 GN=Igh-1a PE=1 SV=3	32	11	118	10	398	43.9	6.29	437.01	89.8	117.7	122.7	102.8	142.6	106.5	139.4	91.6	128.8	63.4	83.8	68.2	77.6	80.2	85
P02089	Hemoglobin subunit beta-2 OS=Mus musculus OX=10090 GN=Hbb-b2 PE=1 SV=2	73	11	105	5	147	15.9	8.05	382.83	81.5	71.9	77.6	73.7	92.3	85.6	74.6	50.1	70.3	55	73.4	50.9	206.6	206.9	229.6
Q8VDD5	Myosin-9 OS=Mus musculus OX=10090 GN=Myh9 PE=1 SV=4	20	34	41	34	1960	226.2	5.66	124.12	151.9	125.4	139.9	123.3	109.6	126.3	95	106.3	90.6	93.8	90.9	93.2	53.5	48.7	51.5
Q9QWK4	CD5 antigen-like OS=Mus musculus OX=10090 GN=Cd5l PE=1 SV=3	63	28	97	28	352	38.8	5.16	275.22	62.3	66.7	71.5	83.4	71.6	83.6	86.3	119.7	88.7	147.2	112.4	154	115.3	118.7	118.6
P08607	C4b-binding protein OS=Mus musculus OX=10090 GN=C4bpa PE=1 SV=3	36	15	89	15	469	51.5	7.15	269.56	45.3	70.5	65	84	87.6	77.5	136.5	149.1	124.9	121.8	134	110.1	98.3	100.3	95
P63017	Heat shock cognate 71 kDa protein OS=Mus musculus OX=10090 GN=Hspa8 PE=1 SV=1	44	26	45	21	646	70.8	5.52	133.21	160.4	103.3	119.1	89.1	80.3	122.2	87.9	93.7	89.9	89.2	80.7	93.4	97.2	98	95.7
Q9DBB9	Carboxypeptidase N subunit 2 OS=Mus musculus OX=10090 GN=Cpn2 PE=1 SV=2	36	15	60	15	547	60.4	5.88	196.08	107.9	130.1	117.8	110.7	132.9	108.2	114.9	101.7	115.7	86.8	100.3	86.4	63.1	61.1	62.3
P70389	Insulin-like growth factor-binding protein complex acid labile subunit OS=Mus musculus OX=10090 GN=Igfals PE=1 SV=1	37	18	46	18	603	66.9	6.6	157.9	129.2	135.7	131.1	147.4	138.3	127.1	98.2	97.8	109	72.4	82.7	79.1	49.7	51.3	50.9
B2RPV6	Multimerin-1 OS=Mus musculus OX=10090 GN=Mmrn1 PE=1 SV=2	26	28	45	28	1210	136	7.71	121.16	126.1	104.5	121.1	91.6	89.1	100.8	94.9	101.4	94.3	88.9	97.4	91.7	104.9	94.9	98.2
Q64726	Zinc-alpha-2-glycoprotein OS=Mus musculus OX=10090 GN=Azgp1 PE=1 SV=2	49	18	64	18	307	35.3	6.18	190.76	161.8	138.1	143.9	89.6	100	106.7	98	85.4	108.1	101.5	103.5	93.8	56.5	55.3	57.9
Q91WP0	Mannan-binding lectin serine protease 2 OS=Mus musculus OX=10090 GN=Masp2 PE=1 SV=1	37	21	50	21	685	75.5	6.07	165.21	79.6	94.8	92.2	133.3	121.7	108.9	111.8	158.4	105.3	118.1	89.1	124.7	54	55.9	52.2
P01867	Ig gamma-2B chain C region OS=Mus musculus OX=10090 GN=Igh-3 PE=1 SV=3	36	11	96	11	404	44.2	6.52	322.91	85	112	123.2	109	141.9	100.6	138.8	94	129.6	69.8	90	67.4	77.5	73.5	87.7
O54890	Integrin beta-3 OS=Mus musculus OX=10090 GN=Itgb3 PE=1 SV=2	41	29	47	29	787	86.7	5.24	125.72	294.9	121.8	172.9	69.8	64	96	63.7	66.8	70.2	60.1	57.1	71.9	98.2	99.9	92.6
Q8BND5	Sulfhydryl oxidase 1 OS=Mus musculus OX=10090 GN=Qsox1 PE=1 SV=1	36	23	59	23	748	82.7	7.17	164.47	101.5	93.8	90.5	111	107.2	104.5	115.3	113.5	117.7	118	133.3	110.7	61	61.2	60.9
P52480	Pyruvate kinase PKM OS=Mus musculus OX=10090 GN=Pkm PE=1 SV=4	53	25	44	25	531	57.8	7.47	125.03	123.4	126.6	119.7	123	123.7	122.7	102.5	108.4	97.2	79.9	83.3	81.7	71.8	66.7	69.4
Q9JJN5	Carboxypeptidase N catalytic chain OS=Mus musculus OX=10090 GN=Cpn1 PE=1 SV=1	45	14	55	14	457	51.8	8.28	164.2	95.3	131.8	118.9	124.9	150	110.1	120	114.5	122.5	85.1	97	87.6	47.9	46.7	47.6
P01864	Ig gamma-2A chain C region secreted form OS=Mus musculus OX=10090 PE=1 SV=1	20	7	81	6	335	36.6	8.22	320.25	86.5	93	86.3	84	154.7	85.3	138.4	123.6	136.2	62.9	106.9	67	88.6	90.5	96.2
P01837	Immunoglobulin kappa constant OS=Mus musculus OX=10090 GN=Igkc PE=1 SV=2	89	10	184	10	107	11.9	5.9	535.09	79.3	96.3	97.4	89.4	105.5	98.9	106.4	103.4	108.6	101.3	98	101.1	102.5	101	111
Q07456	Protein AMBP OS=Mus musculus OX=10090 GN=Ambp PE=1 SV=2	44	13	65	13	349	39	6.32	204.93	78.8	88.9	79.9	94	103.7	83.9	113.3	103.1	107.3	133.7	146.2	125.2	80	82.2	79.9
Q8R121	Protein Z-dependent protease inhibitor OS=Mus musculus OX=10090 GN=Serpina10 PE=1 SV=1	41	16	49	16	448	51.8	5.67	141.57	109	107.9	105.7	85.7	87.9	85.7	116.4	107.3	121.9	125.3	136.4	125	62	61.6	62.3
P01878	Ig alpha chain C region OS=Mus musculus OX=10090 PE=1 SV=1	62	14	54	14	344	36.9	5.06	180.14	83.4	106.5	107.5	105.5	104.2	102.9	103.1	94	102.3	95.1	86.9	99.7	100.7	106	102.1
P01898	H-2 class I histocompatibility antigen, Q10 alpha chain OS=Mus musculus OX=10090 GN=H2-Q10 PE=1 SV=3	49	15	66	10	325	37.2	5.25	192.79	105	126.1	115.2	149.1	150	140.7	124.3	131.5	126.6	67.7	79.2	68.8	39.2	38.5	38
P29788	Vitronectin OS=Mus musculus OX=10090 GN=Vtn PE=1 SV=2	33	14	76	14	478	54.8	5.88	204.31	113.8	105.2	106.1	104	125.6	99.2	122.9	115.6	110.9	108.9	123.8	111.9	53.2	50.2	48.8
P21180	Complement C2 OS=Mus musculus OX=10090 GN=C2 PE=1 SV=2	30	21	40	21	760	84.7	7.56	128.8	95.5	101.4	98.9	105.8	119.1	104.2	133	116.9	135.2	99.1	117.3	99.3	57.9	56.7	59.7
P52430	Serum paraoxonase/arylesterase 1 OS=Mus musculus OX=10090 GN=Pon1 PE=1 SV=2	50	15	66	15	355	39.5	5.22	183.97	149.6	185	166.6	104.4	138.9	110	120	85.6	127	66.9	106.5	64.3	24.3	24.5	26.5
Q06770	Corticosteroid-binding globulin OS=Mus musculus OX=10090 GN=Serpina6 PE=1 SV=1	32	11	52	11	397	44.7	5.24	154.38	170.3	129.6	140.1	148.4	190.2	155.5	122	79.7	144.4	40.9	53	43.5	27.6	26.8	27.9
Q61247	Alpha-2-antiplasmin OS=Mus musculus OX=10090 GN=Serpinf2 PE=1 SV=1	26	16	63	16	491	54.9	6.3	173.73	125.1	114.6	115.7	106.8	130.8	106	105.8	89.8	114	84.7	107	85.8	72.2	70.6	71.2
Q9R1P4	Proteasome subunit alpha type-1 OS=Mus musculus OX=10090 GN=Psma1 PE=1 SV=1	59	16	38	16	263	29.5	6.46	87.41	54.5	65.7	63	111.4	88.1	98	87.7	131.4	96.7	138.2	99.3	161.6	101.3	103.2	100
Q80YC5	Coagulation factor XII OS=Mus musculus OX=10090 GN=F12 PE=1 SV=2	30	16	43	16	597	65.7	6.84	125.25	118	119.7	122.1	127.9	138.6	113.2	127.3	146.7	130.7	65.1	78.3	74.9	46	46.8	44.9
P68368	Tubulin alpha-4A chain OS=Mus musculus OX=10090 GN=Tuba4a PE=1 SV=1	54	18	34	6	448	49.9	5.06	106.66	149.4	117.4	130	117.7	99.9	120.3	90.4	115.4	91.4	104.1	83	108.3	58.6	56.1	58.2
P11680	Properdin OS=Mus musculus OX=10090 GN=Cfp PE=1 SV=2	36	13	43	13	464	50.3	7.84	119.77	97.1	104.3	112.5	95.6	115	91.8	140.7	107.3	140.4	93.5	111.5	105.3	60.9	61.2	62.8
Q19LI2	Alpha-1B-glycoprotein OS=Mus musculus OX=10090 GN=A1bg PE=1 SV=1	48	19	54	19	512	56.5	6.79	152.32	38	32.7	32.7	335.3	393.7	227	91.6	36.3	88.1	28.3	45	32.8	38.6	39.1	40.7
Q9QZ25	Vascular non-inflammatory molecule 3 OS=Mus musculus OX=10090 GN=Vnn3 PE=1 SV=3	35	12	30	12	500	56.3	6.29	109.25	55.4	64	58.9	74.6	87.6	67.5	74.1	64.3	68.5	195.3	219.3	194.8	91.1	92.8	91.8
Q61730	Interleukin-1 receptor accessory protein OS=Mus musculus OX=10090 GN=Il1rap PE=1 SV=1	25	16	53	16	570	65.7	7.77	158.62	206.3	161.1	176.5	99	114.4	120.2	92.3	79	113.2	69.1	77.2	72.6	38.9	41.3	38.8
P49182	Heparin cofactor 2 OS=Mus musculus OX=10090 GN=Serpind1 PE=1 SV=1	44	18	49	18	478	54.5	7.34	137.35	143.1	127.3	123.8	110.5	121.5	117.9	99.1	96	111.2	94.5	98.7	89.8	52.7	54	59.7
O88947	Coagulation factor X OS=Mus musculus OX=10090 GN=F10 PE=1 SV=1	37	15	41	14	481	54	5.66	124.48	136.4	118.3	120.1	120.5	116.8	111.5	100.9	110.5	111.8	89.3	101	101	53.2	54.7	53.9
P41317	Mannose-binding protein C OS=Mus musculus OX=10090 GN=Mbl2 PE=1 SV=2	51	13	53	12	244	25.9	5.06	171.39	68.2	77.4	75.8	143.4	111.2	119.3	117.8	210.5	107.1	116.8	62.5	116	57.3	57.3	59.2
Q60590	Alpha-1-acid glycoprotein 1 OS=Mus musculus OX=10090 GN=Orm1 PE=1 SV=1	39	12	97	10	207	23.9	5.85	346.65	69.4	54.5	57.9	66	70.2	69	83.8	77.3	81.1	177.7	164.4	167.1	115.6	126.6	119.5
P68373	Tubulin alpha-1C chain OS=Mus musculus OX=10090 GN=Tuba1c PE=1 SV=1	45	16	33	4	449	49.9	5.1	104.15	148.7	108.5	124.6	119	104.9	122.2	94	107.5	103.1	98.6	80.3	109.1	59.9	64.9	54.7
Q8K1B8	Fermitin family homolog 3 OS=Mus musculus OX=10090 GN=Fermt3 PE=1 SV=1	38	21	36	21	665	75.6	7.05	98.66	225.3	110.6	140.3	84.4	76.5	98.4	73.3	80.9	77	73.1	77.2	85.9	105.8	99.1	92.3
Q8BH61	Coagulation factor XIII A chain OS=Mus musculus OX=10090 GN=F13a1 PE=1 SV=3	29	17	30	17	732	83.2	5.92	86.6	92.6	96.1	88.2	84.2	127.1	86.3	69.2	85.6	76	58.4	65.4	66.4	184.3	155.3	164.9
Q01853	Transitional endoplasmic reticulum ATPase OS=Mus musculus OX=10090 GN=Vcp PE=1 SV=4	35	23	32	23	806	89.3	5.26	85.23	99.5	82.8	97.2	82.4	70.5	89.9	83.9	112	77.4	142.5	97.5	138.3	107.2	108	110.8
Q60841	Reelin OS=Mus musculus OX=10090 GN=Reln PE=1 SV=3	9	24	30	24	3461	387.2	5.73	80.93	73.2	65.7	77.1	97.1	74.9	90.6	72.7	82.4	71	99.5	97.2	103.1	173.1	161.5	161
P62737	Actin, aortic smooth muscle OS=Mus musculus OX=10090 GN=Acta2 PE=1 SV=1	33	11	71	3	377	42	5.39	196.88	194.9	132.3	142.7	124.9	106.9	139.7	94.9	94.4	93.8	77.5	80.5	73.4	47.1	45.7	51.2
Q62009	Periostin OS=Mus musculus OX=10090 GN=Postn PE=1 SV=2	31	22	30	22	838	93.1	7.53	86.56	111.2	131.4	127.7	197.3	166.2	167.9	95.8	83	93.2	58.1	60.8	57.8	48.6	47.5	53.4
Q60963	Platelet-activating factor acetylhydrolase OS=Mus musculus OX=10090 GN=Pla2g7 PE=1 SV=2	38	15	37	15	440	49.2	7.12	103.8	99.5	116.5	107.5	68.5	80	66.9	120.2	99.2	116.1	130.8	193.6	127.6	55.8	58.4	59.4
Q8CFG8	Complement C1s-B subcomponent OS=Mus musculus OX=10090 GN=C1sb PE=2 SV=1	20	13	33	2	688	76.7	4.92	102.15	78.7	87.8	85.8	109.8	101.7	85.8	124	127.1	114.7	108.4	118.9	106.4	85.1	83.5	82.3
P51885	Lumican OS=Mus musculus OX=10090 GN=Lum PE=1 SV=2	45	13	41	13	338	38.2	6.43	129.74	206.4	149.9	162.2	138.8	146.6	135.8	92.1	78.8	110.3	53.3	59.2	60.4	35.5	35.1	35.6
P42703	Leukemia inhibitory factor receptor OS=Mus musculus OX=10090 GN=Lifr PE=1 SV=1	18	17	34	17	1092	122.5	6.04	104.64	123.5	137.7	138.3	173.3	146.8	144.6	114.5	132.3	117.8	53.8	55.1	55.7	36	34.3	36.2
Q8VCG4	Complement component C8 gamma chain OS=Mus musculus OX=10090 GN=C8g PE=1 SV=1	58	9	34	9	202	22.5	9.25	109.41	77.3	112.8	103.7	127.5	117.1	111.4	122.9	147.3	118.6	91.6	91	93.1	61.9	60	63.8
Q9R098	Hepatocyte growth factor activator OS=Mus musculus OX=10090 GN=Hgfac PE=1 SV=1	30	14	21	14	653	70.5	7.03	64.8	114.1	113.2	121.5	130.4	148.5	117.7	112.4	109.1	122.2	82.8	89.7	92.4	50.4	49.2	46.4
P04919	Band 3 anion transport protein OS=Mus musculus OX=10090 GN=Slc4a1 PE=1 SV=1	19	15	34	15	929	103.1	5.45	105.21	167.9	85.1	104.2	68.9	70.3	94.3	60.9	60.1	63	57.5	69.1	56.9	178.4	169.1	194.3
Q9R1P0	Proteasome subunit alpha type-4 OS=Mus musculus OX=10090 GN=Psma4 PE=1 SV=1	51	14	29	14	261	29.5	7.72	85.2	51.1	66.4	66.3	118.5	91.1	95	90.9	139.2	92.8	145.8	101.6	162.5	91.6	95.3	91.8
P07309	Transthyretin OS=Mus musculus OX=10090 GN=Ttr PE=1 SV=1	71	10	60	10	147	15.8	6.16	166.48	176	145.1	127.8	203.1	162.8	176	99.1	88	101.9	48.7	52.4	43.1	25.1	22.6	28.1
P39039	Mannose-binding protein A OS=Mus musculus OX=10090 GN=Mbl1 PE=1 SV=1	59	13	47	12	239	25.4	7.61	142.45	70.8	97.1	87	120.9	118.1	107	110.6	135.1	100.5	121.9	100.8	123.6	67.3	69.7	69.7
P09055	Integrin beta-1 OS=Mus musculus OX=10090 GN=Itgb1 PE=1 SV=1	25	17	32	17	798	88.2	5.94	91.89	255	120.1	168	80.6	72.6	100.8	71	79.8	73.9	69.2	64.5	74.8	94	90.3	85.3
Q61508	Extracellular matrix protein 1 OS=Mus musculus OX=10090 GN=Ecm1 PE=1 SV=2	42	19	31	19	559	62.8	6.8	64.35	97.1	93.4	93.4	88.7	106.1	92.2	98.4	90	99.6	85.3	97.6	91.2	125.4	120.7	120.9
Q9QUM0	Integrin alpha-IIb OS=Mus musculus OX=10090 GN=Itga2b PE=1 SV=2	24	16	36	16	1033	112.6	5.76	95.28	239	109.2	153.4	73	68.6	90	68	80.1	73.5	77.3	65.2	87.9	104	104.9	105.8
Q61207	Prosaposin OS=Mus musculus OX=10090 GN=Psap PE=1 SV=2	33	15	32	15	557	61.4	5.19	88.42	96.7	120.4	113.2	107	103.8	97.8	145	119.3	149.8	85.9	111.9	84.4	57.6	55.4	51.8
P98086	Complement C1q subcomponent subunit A OS=Mus musculus OX=10090 GN=C1qa PE=1 SV=2	34	8	43	8	245	26	9.11	161.95	61.3	76.9	80.8	118.2	88.3	93.1	141.5	175.2	125.8	119.5	107	137.2	57.3	62.2	55.6
P97298	Pigment epithelium-derived factor OS=Mus musculus OX=10090 GN=Serpinf1 PE=1 SV=2	38	14	30	14	417	46.2	6.98	104.41	157.9	123.4	129.9	117.2	117.9	121.7	93.9	104.3	105.5	92.5	78.8	84.5	57.2	53.4	62
Q9QXC1	Fetuin-B OS=Mus musculus OX=10090 GN=Fetub PE=1 SV=1	53	14	43	14	388	42.7	6.61	124.31	146.2	116.2	119.7	82.9	97.6	88.4	93.5	94.8	100.3	105.4	109.2	105.2	80.7	79.6	80.4
O70570	Polymeric immunoglobulin receptor OS=Mus musculus OX=10090 GN=Pigr PE=1 SV=1	31	18	28	18	771	84.9	5.4	75.32	74	73	73.4	113.7	96.4	108.4	81.4	100	85.9	99.1	89.1	109.2	131.2	133.8	131.3
P03987	Ig gamma-3 chain C region OS=Mus musculus OX=10090 PE=1 SV=2	24	8	47	8	398	43.9	7.14	158.5	116.6	137.7	140.8	66.1	93.3	72.6	127.2	135.1	125	78.5	89.7	85.7	75.5	80.6	75.6
P10605	Cathepsin B OS=Mus musculus OX=10090 GN=Ctsb PE=1 SV=2	44	12	19	12	339	37.3	5.91	68.72	118.3	106.4	108.6	122.5	110.9	118.5	112.4	112.9	118.7	97.4	104.2	100.8	55.4	53.9	59.1
Q08879	Fibulin-1 OS=Mus musculus OX=10090 GN=Fbln1 PE=1 SV=2	32	17	26	17	705	78	5.16	68.11	132.8	145.4	136.8	132.2	138.5	134.8	118.9	100	131.1	60.1	76.2	63.6	43.5	43.1	43
P20029	Endoplasmic reticulum chaperone BiP OS=Mus musculus OX=10090 GN=Hspa5 PE=1 SV=3	31	19	27	17	655	72.4	5.16	64.57	73	70.6	69.5	77.8	72.6	75.3	79.4	90.7	75	107.6	99	119.7	175.8	163.8	150.2
Q5I2A0	Serine protease inhibitor A3G OS=Mus musculus OX=10090 GN=Serpina3g PE=1 SV=2	15	6	75	1	440	49	6.46	260.21	97.1	72.7	74	85.6	116.6	109.7	139.2	146.6	120.2	106	125.5	139.2	57.9	55.1	54.7
P12246	Serum amyloid P-component OS=Mus musculus OX=10090 GN=Apcs PE=1 SV=2	31	10	73	10	224	26.2	6.35	223.17	41.1	37.8	39.6	62.1	59.1	57.9	95.6	111.4	82.8	196.1	180.9	184.3	111.9	116.5	122.9
P29621	Serine protease inhibitor A3C OS=Mus musculus OX=10090 GN=Serpina3c PE=2 SV=1	18	7	67	2	417	46.7	7.88	252.12	159.9	143.2	162.9	132	125.5	163.8	113.6	88.2	121.7	64.5	67.4	51.8	30.5	33.2	41.8
P01942	Hemoglobin subunit alpha OS=Mus musculus OX=10090 GN=Hba PE=1 SV=2	55	9	114	9	142	15.1	8.22	337.41	109.2	83.6	91.3	89.1	116.8	90.2	100.3	68.5	91.4	61	82.3	66.8	141	151.9	156.6
P46412	Glutathione peroxidase 3 OS=Mus musculus OX=10090 GN=Gpx3 PE=1 SV=2	42	10	63	10	226	25.4	8.22	169	72.5	104.8	103.3	115.8	96.6	98.6	96.4	139.5	103.4	138.9	96.5	150.3	62	60.8	60.5
Q9JHH6	Carboxypeptidase B2 OS=Mus musculus OX=10090 GN=Cpb2 PE=1 SV=1	29	11	28	11	422	48.8	7.97	92.62	57	70	61.3	92.7	86.2	89.4	95.5	123.6	89.9	161	148.4	147	94	90.3	93.7
P55065	Phospholipid transfer protein OS=Mus musculus OX=10090 GN=Pltp PE=1 SV=1	32	13	29	13	493	54.4	6.62	86.64	90.3	112.5	109.8	139.1	144.4	118.9	133.3	112.6	133.2	82.1	128.1	85.6	38.7	36.8	34.6
P70375	Coagulation factor VII OS=Mus musculus OX=10090 GN=F7 PE=1 SV=1	38	15	24	15	446	50.2	6.64	66.4	96.6	103.9	100	94.9	89.8	91.7	97.5	99	100.8	124.6	135.8	134.5	80.5	76.4	73.8
P08071	Lactotransferrin OS=Mus musculus OX=10090 GN=Ltf PE=1 SV=4	36	21	30	20	707	77.8	8.53	72.15	94.2	91.1	90.6	91.9	105.3	90.2	125.6	108	128.9	89	117.8	111.2	86.7	86.2	83.4
P63101	14-3-3 protein zeta/delta OS=Mus musculus OX=10090 GN=Ywhaz PE=1 SV=1	62	14	24	10	245	27.8	4.79	72.91	278.6	117.3	160.6	79.1	69.4	120.8	72	77.3	77	73.3	71.5	83.4	73.4	70.5	75.8
P06151	L-lactate dehydrogenase A chain OS=Mus musculus OX=10090 GN=Ldha PE=1 SV=3	34	12	27	11	332	36.5	7.74	84.6	129.8	109.9	111.3	116.9	117.7	124	104	100.6	102.8	84.9	88.3	88.4	75.2	73.9	72.4
P00920	Carbonic anhydrase 2 OS=Mus musculus OX=10090 GN=Ca2 PE=1 SV=4	54	10	22	10	260	29	7.01	88.84	105.6	109.8	113.5	103	127.5	92.6	99.2	81.6	96.8	64.2	77.4	70.5	116.9	122.4	119.1
Q61739	Integrin alpha-6 OS=Mus musculus OX=10090 GN=Itga6 PE=1 SV=3	22	19	24	19	1091	122.1	7.03	65.21	310.7	131.7	199	60.9	56.8	84.5	63.8	75.9	64.8	68.6	59.4	75.6	82.1	85.5	80.5
P01843	Ig lambda-1 chain C region OS=Mus musculus OX=10090 PE=1 SV=1	81	5	40	5	105	11.6	6.27	135.37	94.2	94.3	103.5	83.7	92.1	83	102	121.5	105.9	120.9	109.4	132.5	85	88.6	83.4
O88968	Transcobalamin-2 OS=Mus musculus OX=10090 GN=Tcn2 PE=1 SV=1	35	11	21	11	430	47.6	6.33	67.59	120.2	116	119.5	97.3	114.8	93.9	102	111.1	109.6	101.9	109.3	115.7	62.9	63.7	62
Q61805	Lipopolysaccharide-binding protein OS=Mus musculus OX=10090 GN=Lbp PE=1 SV=2	22	11	37	11	481	53	8.5	106.58	64.6	61.7	57.6	66.9	64.5	64.1	123	137.7	111.7	157.3	238.8	140.3	72.9	69.1	69.8
Q8BK48	Pyrethroid hydrolase Ces2e OS=Mus musculus OX=10090 GN=Ces2e PE=1 SV=1	25	12	23	12	559	62.3	6.16	81.39	113.2	129.1	121.3	113.2	107.3	111.3	101.3	104.5	103.4	112.1	103.1	105.8	58.8	55.2	60.4
P31532	Serum amyloid A-4 protein OS=Mus musculus OX=10090 GN=Saa4 PE=1 SV=2	65	10	38	10	130	15.1	9.26	113	122.4	122.8	119.1	80.6	82.1	80.6	111.1	114.5	117.4	116.5	144.7	126.5	51.3	55.5	54.9
P07361	Alpha-1-acid glycoprotein 2 OS=Mus musculus OX=10090 GN=Orm2 PE=1 SV=1	39	10	61	8	207	23.8	5.45	174.42	37.1	37	30.1	66	76.1	55.8	94.4	77	87.6	199.6	221	216.4	99	106.7	96.2
P16858	Glyceraldehyde-3-phosphate dehydrogenase OS=Mus musculus OX=10090 GN=Gapdh PE=1 SV=2	41	11	23	11	333	35.8	8.25	74.04	106.9	99.7	113.7	105.7	107.9	111.8	96.5	111.6	91.6	102.7	98.1	106.4	84.2	86.4	77
P14847	C-reactive protein OS=Mus musculus OX=10090 GN=Crp PE=1 SV=2	40	8	32	8	225	25.3	6.2	111.87	104.9	113.5	105	81.3	90.2	79.6	124.1	143.4	133.1	128.9	124.3	128.5	50.1	47.6	45.6
Q91Y47	Coagulation factor XI OS=Mus musculus OX=10090 GN=F11 PE=2 SV=2	33	18	24	18	624	69.7	8.25	58.01	66.6	82.7	82	92.8	164.2	90.1	124.1	102.5	119.4	103.7	130.6	108.7	77.1	80.3	75.3
P50446	Keratin, type II cytoskeletal 6A OS=Mus musculus OX=10090 GN=Krt6a PE=1 SV=3	22	14	27	5	553	59.3	7.94	73.58	115.9	76	250.5	68.5	61.7	101.4	45.3	49.5	67.8	51.5	89.7	72.7	133.6	142.9	173
P11859	Angiotensinogen OS=Mus musculus OX=10090 GN=Agt PE=1 SV=1	25	10	23	10	477	52	5.44	70.37	206.7	148.7	157.5	92.4	105.8	102.6	89	71.2	97.6	85.8	88.3	85.9	53.5	55.6	59.3
P17182	Alpha-enolase OS=Mus musculus OX=10090 GN=Eno1 PE=1 SV=3	34	12	17	11	434	47.1	6.8	52.25	142.6	108.9	117.9	110.6	104.5	119.1	95.2	94.1	92.6	94.3	99.1	96.3	73.3	72.9	78.7
P05064	Fructose-bisphosphate aldolase A OS=Mus musculus OX=10090 GN=Aldoa PE=1 SV=2	46	15	20	14	364	39.3	8.09	56.45	126.9	124.7	126	125.6	130.1	130.8	111.3	102.8	107.3	80.9	79.1	74	56.5	56.8	67.1
P28798	Progranulin OS=Mus musculus OX=10090 GN=Grn PE=1 SV=2	31	13	22	13	589	63.4	6.8	67.7	108.4	110.2	121.1	103.2	111.1	90.9	116.8	98.4	119.7	100.2	104.9	108.7	68.5	70.7	67.1
Q9Z2U1	Proteasome subunit alpha type-5 OS=Mus musculus OX=10090 GN=Psma5 PE=1 SV=1	46	8	16	8	241	26.4	4.79	64.25	55.3	73.4	67.3	110.1	86.1	104.5	86.3	126.5	90.6	143.9	102.4	156.1	99.6	93	104.9
Q9QUM9	Proteasome subunit alpha type-6 OS=Mus musculus OX=10090 GN=Psma6 PE=1 SV=1	54	12	20	12	246	27.4	6.76	68.19	49.5	67.6	63.9	115.7	91.2	109.7	90.6	137.4	92.3	147.8	102.1	146.5	93	91.2	101.6
P16301	Phosphatidylcholine-sterol acyltransferase OS=Mus musculus OX=10090 GN=Lcat PE=1 SV=2	20	8	25	8	438	49.7	6.43	74.3	110	141.6	136.3	97.6	107.8	90.7	119	98.9	125.7	97.1	136.5	100.8	46.1	47.5	44.4
Q00724	Retinol-binding protein 4 OS=Mus musculus OX=10090 GN=Rbp4 PE=1 SV=2	59	10	31	10	201	23.2	5.99	84.32	186	151.8	153.1	145.5	155.6	152.5	95.2	83.4	101.4	49.2	53.7	45.4	41	38	48.3
A2AQ07	Tubulin beta-1 chain OS=Mus musculus OX=10090 GN=Tubb1 PE=1 SV=1	36	11	18	9	451	50.4	5.07	56.22	163.8	118.6	129.5	116.1	93.9	120.1	79.5	110.3	78.7	104.3	79.2	106.2	69.3	62.8	67.7
Q8CIF4	Biotinidase OS=Mus musculus OX=10090 GN=Btd PE=1 SV=2	19	9	15	9	520	58.1	5.8	57.12	138.8	119.8	134.1	114.8	111.1	104	110.9	88.5	118.2	90	104.9	97.8	53.6	57.9	55.6
Q922U2	Keratin, type II cytoskeletal 5 OS=Mus musculus OX=10090 GN=Krt5 PE=1 SV=1	17	13	28	6	580	61.7	7.75	63.75	100.7	72.4	274.5	74.1	59.1	106.6	44.2	53.8	67.7	54.2	89.1	70.4	128.4	135.2	169.4
Q9Z2U0	Proteasome subunit alpha type-7 OS=Mus musculus OX=10090 GN=Psma7 PE=1 SV=1	44	12	21	12	248	27.8	8.46	70.57	45	67.6	61	115.5	86.1	97.1	87.9	136.9	92.8	147.6	101.9	172.8	94.3	98.5	95.1
P61939	Thyroxine-binding globulin OS=Mus musculus OX=10090 GN=Serpina7 PE=2 SV=1	32	11	18	11	418	47	6.54	54.73	112.8	91.4	101.1	92.7	93.5	111.4	91.5	77.4	108.4	111.2	133.7	114.5	88	88.9	83.6
P06330	Ig heavy chain V region AC38 205.12 OS=Mus musculus OX=10090 PE=1 SV=1	74	7	34	3	118	12.9	7.11	99.67	95.6	113.1	105.4	98.9	126.9	105.1	120.4	113.2	120.2	87	94.3	92.5	75.7	74	77.8
P51910	Apolipoprotein D OS=Mus musculus OX=10090 GN=Apod PE=1 SV=1	41	8	40	8	189	21.5	4.91	101.05	153.4	173.1	168.6	99.9	113.4	104.9	100.1	81.6	116.9	76.9	105.7	77.6	41.4	42.6	43.8
O09061	Proteasome subunit beta type-1 OS=Mus musculus OX=10090 GN=Psmb1 PE=1 SV=1	51	9	20	9	240	26.4	7.81	61.02	59	75.4	71.1	118.9	91.3	105.5	91	129	93.6	136.5	103.9	148.9	92.5	91.7	91.6
P17742	Peptidyl-prolyl cis-trans isomerase A OS=Mus musculus OX=10090 GN=Ppia PE=1 SV=2	62	11	24	10	164	18	7.9	74.04	263.5	117.6	156.3	86.7	77.2	120.7	74.7	84.5	79	71.6	66.3	80.8	74.9	73.3	72.9
P49722	Proteasome subunit alpha type-2 OS=Mus musculus OX=10090 GN=Psma2 PE=1 SV=3	46	8	15	8	234	25.9	7.43	46	54	70.7	69.9	111.3	91.8	100.1	89.2	130.3	90.5	137.6	104.1	143.9	101.1	109.2	96.3
P01801	Ig heavy chain V-III region J606 OS=Mus musculus OX=10090 PE=1 SV=1	45	5	26	1	115	12.8	7.12	79.33	92.3	94.7	101.1	93.3	97.3	95.1	107.7	111.9	109.2	110.5	98.4	114.4	90.4	93.3	90.4
Q7TPR4	Alpha-actinin-1 OS=Mus musculus OX=10090 GN=Actn1 PE=1 SV=1	21	15	19	10	892	103	5.38	43.01	181.6	115.8	140.8	114.6	85.2	125.8	82	96.7	78.9	85.3	73	90.9	76.4	71.5	81.6
P14106	Complement C1q subcomponent subunit B OS=Mus musculus OX=10090 GN=C1qb PE=1 SV=2	33	7	25	7	253	26.7	8.15	80.01	56.4	74.5	77.2	111.5	84.5	96	132.2	174.6	116.2	128.8	106	136.6	68.8	69.1	67.8
P01592	Immunoglobulin J chain OS=Mus musculus OX=10090 GN=Jchain PE=1 SV=4	63	8	39	8	159	18	4.89	97.84	70.4	71.9	84.1	89.9	76.9	82	91.6	126.5	92.4	144.7	90.7	174.2	67.6	125.2	111.9
P45700	Mannosyl-oligosaccharide 1,2-alpha-mannosidase IA OS=Mus musculus OX=10090 GN=Man1a1 PE=1 SV=1	26	15	19	15	655	73.2	6.81	52.07	115.1	117.3	113.9	112.9	104.1	105.8	103	109.4	109.5	106.4	101.1	114.7	68.9	56.5	61.3
Q8K0D2	Hyaluronan-binding protein 2 OS=Mus musculus OX=10090 GN=Habp2 PE=1 SV=2	33	13	21	13	558	62.3	6.37	52.44	125.7	104.4	105.9	103.6	113.5	106.9	106.4	98.8	110.9	95	115.7	96.4	71.8	71.5	73.7
Q03311	Cholinesterase OS=Mus musculus OX=10090 GN=Bche PE=1 SV=2	20	10	18	10	603	68.4	7.25	51.62	56.8	93.6	86.2	124	120.1	101	144	122.1	134	91.9	85.3	91.5	79.5	88.7	81.2
Q02053	Ubiquitin-like modifier-activating enzyme 1 OS=Mus musculus OX=10090 GN=Uba1 PE=1 SV=1	19	16	17	16	1058	117.7	5.66	44.16	94.6	95.2	94.6	110	98.2	99.1	95.7	107.1	95.8	113.3	96.9	128.3	94.3	91.4	85.6
Q8R429	Sarcoplasmic/endoplasmic reticulum calcium ATPase 1 OS=Mus musculus OX=10090 GN=Atp2a1 PE=1 SV=1	16	16	20	12	994	109.4	5.22	51.19	231.2	112.3	173.1	63.8	52.4	115.5	65.8	60.2	77.4	64.9	60.7	68.8	122.5	114.4	117.1
Q08761	Vitamin K-dependent protein S OS=Mus musculus OX=10090 GN=Pros1 PE=2 SV=1	20	13	19	13	675	74.9	5.82	60.63	128.7	115.9	120.5	116.3	117.8	104.7	114.7	98.4	124.3	88.6	99.1	95.6	58.6	60.7	56.1
P09813	Apolipoprotein A-II OS=Mus musculus OX=10090 GN=Apoa2 PE=1 SV=2	48	5	78	5	102	11.3	7.18	244.81	141.1	134.4	139.5	107.1	108.6	125.7	101.6	84.2	111	78.3	93	76	65.3	62.6	71.8
Q9JM99	Proteoglycan 4 OS=Mus musculus OX=10090 GN=Prg4 PE=1 SV=2	28	14	22	14	1054	115.9	8.41	55.9	57.5	56.9	52.6	58.9	74.8	56.6	83.2	89.7	79.5	194.4	220.7	168.5	108.1	97.2	101.7
Q8BPB5	EGF-containing fibulin-like extracellular matrix protein 1 OS=Mus musculus OX=10090 GN=Efemp1 PE=1 SV=1	38	13	16	13	493	54.9	5.14	51.87	99.5	107.1	111.2	104.8	113.6	90.8	100.8	96.8	108.7	57.7	77.7	72.4	132.7	123.1	103.1
P00687	Alpha-amylase 1 OS=Mus musculus OX=10090 GN=Amy1 PE=1 SV=2	34	15	21	7	511	57.6	6.96	59.96	137.7	123.9	124.5	111.5	121.5	103.2	101.5	107.3	113.7	111.2	95	120.2	43.6	41.7	43.4
Q07235	Glia-derived nexin OS=Mus musculus OX=10090 GN=Serpine2 PE=1 SV=2	27	10	15	10	397	44.2	9.85	48.32	156.8	131.6	153	116.4	117.2	103	92.6	101.5	95.6	90.3	97.8	96.1	47.2	52.9	48.1
Q99JI6	Ras-related protein Rap-1b OS=Mus musculus OX=10090 GN=Rap1b PE=1 SV=2	59	8	18	3	184	20.8	5.78	63.04	293.3	125.1	173.2	77.8	67.9	111.2	66.8	71.1	74.1	70.3	67.3	72.1	75.8	75.9	78.1
P05367	Serum amyloid A-2 protein OS=Mus musculus OX=10090 GN=Saa2 PE=1 SV=1	63	10	53	8	122	13.6	6.93	141.66	11.8	13.4	10.5	27.3	25	22.5	92	101.1	75.2	243	278.2	267.6	108	121.7	102.8
P33587	Vitamin K-dependent protein C OS=Mus musculus OX=10090 GN=Proc PE=1 SV=2	29	9	14	9	460	51.8	6.35	55.39	115.2	124.6	126.1	99.8	99	92.1	104.7	117	118.3	108	112.7	114.3	57.1	56	55
P09581	Macrophage colony-stimulating factor 1 receptor OS=Mus musculus OX=10090 GN=Csf1r PE=1 SV=3	11	8	16	8	977	109.1	6.21	48.61	113.7	107.6	110.2	113.7	118.8	117	136.1	113.1	153.1	89.5	104.1	81.6	46.1	43.6	51.6
O88342	WD repeat-containing protein 1 OS=Mus musculus OX=10090 GN=Wdr1 PE=1 SV=3	26	12	19	12	606	66.4	6.6	41.4	221.4	116.9	138.6	91.2	84.5	103.6	85.4	91.2	86	75.5	78	87.5	75.7	83.6	80.9
P54116	Stomatin OS=Mus musculus OX=10090 GN=Stom PE=1 SV=3	43	10	17	10	284	31.4	6.93	53.91	217	92	127.7	75.6	67.2	92.1	59.6	59.9	62.9	59.1	88.3	74.2	137.1	144.9	142.3
Q8CFX1	GDH/6PGL endoplasmic bifunctional protein OS=Mus musculus OX=10090 GN=H6pd PE=1 SV=2	21	16	17	16	789	88.9	6.93	39.44	60.9	68.9	73.3	86.6	82.6	83.9	95.5	108.7	93.5	145.6	123	149.3	107.7	111.1	109.3
P18760	Cofilin-1 OS=Mus musculus OX=10090 GN=Cfl1 PE=1 SV=3	67	11	15	11	166	18.5	8.09	39.62	246.7	125.3	150.1	84.8	76.8	121.9	74.7	85.7	71.3	70.8	63.5	74.2	86.1	82.9	85.3
O70435	Proteasome subunit alpha type-3 OS=Mus musculus OX=10090 GN=Psma3 PE=1 SV=3	38	11	22	11	255	28.4	5.44	61.39	46.5	67.8	63.8	120.5	89.6	97.9	88.4	134.6	90.3	145.3	103.1	161.3	94.9	94.7	101.5
Q63880	Carboxylesterase 3A OS=Mus musculus OX=10090 GN=Ces3a PE=1 SV=2	22	9	19	9	571	63.3	6.14	48.35	60.2	92.2	96.2	115.4	88.6	96.2	96.1	152.3	102.3	152.3	94.8	159	64.8	68.1	61.5
P01791	Ig heavy chain V region HPCM6 OS=Mus musculus OX=10090 PE=1 SV=1	52	6	15	5	123	13.9	6.06	52.4	85.8	97.4	106.1	106.9	94	111	89.6	140.1	96	119.6	88.7	118.6	83.1	77.8	85.3
P18242	Cathepsin D OS=Mus musculus OX=10090 GN=Ctsd PE=1 SV=1	28	10	18	10	410	44.9	7.15	43.31	126.9	139	127.8	105.3	109.6	106.3	112.8	105.2	119.7	91.2	108.8	89.9	49.6	53.6	54.4
P26041	Moesin OS=Mus musculus OX=10090 GN=Msn PE=1 SV=3	26	18	20	13	577	67.7	6.6	42.66	189	100.8	124.8	94.1	112.4	151	89.6	75.7	98.9	66	77.3	81	80.2	75.5	83.6
P01807	Ig heavy chain V region X44 OS=Mus musculus OX=10090 PE=1 SV=1	59	5	19	1	119	13.2	7.94	59.57	82.3	95.1	96.8	90.5	105.9	84.4	99.9	127.8	106.4	88.9	99.7	112.1	104.8	109.5	95.8
P21956	Lactadherin OS=Mus musculus OX=10090 GN=Mfge8 PE=1 SV=3	29	11	12	11	463	51.2	6.52	37.99	209.3	119.2	152.1	83.7	86.4	118.4	73.4	69.1	84.1	68.3	80.5	83.7	90.5	85.1	96.2
P05366	Serum amyloid A-1 protein OS=Mus musculus OX=10090 GN=Saa1 PE=1 SV=2	63	10	54	7	122	13.8	7.03	112.29	20.5	18.5	17	30.1	29.1	28.6	82	83	68.7	219	252.8	219	136.9	154.3	140.5
Q07797	Galectin-3-binding protein OS=Mus musculus OX=10090 GN=Lgals3bp PE=1 SV=1	21	9	12	9	577	64.5	5.14	39.85	106.8	75.6	90	90.6	92.6	89.6	101.9	109.3	100.6	118.8	120.3	124.9	94.5	92.1	92.4
P02535	Keratin, type I cytoskeletal 10 OS=Mus musculus OX=10090 GN=Krt10 PE=1 SV=3	14	10	20	6	570	57.7	5.11	53.34	110.3	92.2	178.9	85.9	69.5	129.8	52.4	70.2	88.8	67.7	96.2	89.5	95.9	152.5	120.3
Q00519	Xanthine dehydrogenase/oxidase OS=Mus musculus OX=10090 GN=Xdh PE=1 SV=5	13	14	16	14	1335	146.5	7.56	40.13	90.8	101.6	93.4	114.9	99.2	105.5	110.4	137.6	111.7	108.5	85.8	114.3	72.6	73	80.6
P01798	Ig heavy chain V-III region E109 OS=Mus musculus OX=10090 PE=1 SV=1	25	3	23	1	113	12.6	7.39	68.22	90.1	130.5	117	73.7	68.7	83.7	84.5	103.2	94	184.1	109	168.6	67.9	62	63.1
Q61171	Peroxiredoxin-2 OS=Mus musculus OX=10090 GN=Prdx2 PE=1 SV=3	36	7	14	7	198	21.8	5.41	53.63	136.4	95.8	109.5	91.3	109.8	89	81	81.6	87.5	80.6	85.6	85.1	123.1	122	121.6
Q02105	Complement C1q subcomponent subunit C OS=Mus musculus OX=10090 GN=C1qc PE=1 SV=2	26	6	29	6	246	26	8.54	89.66	65.8	76.9	80.2	107.6	83.9	110.7	118.9	154.5	101.8	120.5	100.3	105.1	86.4	85.1	102.2
Q9WVJ3	Carboxypeptidase Q OS=Mus musculus OX=10090 GN=Cpq PE=1 SV=1	26	8	17	8	470	51.8	6.21	50.33	95.2	114.4	110.1	106.8	120.1	109.9	112.9	95.2	124.8	67.6	88.8	74.8	96	91.3	92.2
Q9JHK5	Pleckstrin OS=Mus musculus OX=10090 GN=Plek PE=1 SV=1	35	8	11	8	350	39.9	8.34	32.37	267.7	125.6	166.8	97.4	80.2	114	68.6	78.7	74.8	79.7	72.4	84.4	62.5	56.9	70.3
P24270	Catalase OS=Mus musculus OX=10090 GN=Cat PE=1 SV=4	28	12	13	12	527	59.8	7.88	35.97	100.4	96.8	95.6	104.6	101.4	111.3	96.2	91.1	94.9	94.2	85.8	93.5	108.8	103.4	122.1
P55284	Cadherin-5 OS=Mus musculus OX=10090 GN=Cdh5 PE=1 SV=2	16	11	13	11	784	87.8	5.3	36.87	111.4	100.2	106.9	126.4	129.6	122.5	128.6	106.6	129.3	84.8	103.5	86.3	59.7	50.9	53.4
P99026	Proteasome subunit beta type-4 OS=Mus musculus OX=10090 GN=Psmb4 PE=1 SV=1	45	7	17	7	264	29.1	5.64	55.22	60.2	75.9	73.6	112.5	88.7	86	89.4	116.4	90.1	121.3	107.3	150.5	111.6	109.6	106.8
P26928	Hepatocyte growth factor-like protein OS=Mus musculus OX=10090 GN=Mst1 PE=2 SV=2	24	12	16	12	716	80.6	7.56	33.75	93.2	98.3	98.6	112.4	115.9	103	106.4	109.8	108.1	108.2	105.8	110.2	74.6	76.6	79
P18528	Ig heavy chain V region 6.96 OS=Mus musculus OX=10090 PE=4 SV=1	52	3	17	2	98	11	7.93	55.75	67.1	79	86.6	73.7	89.4	76.1	107.2	99	98.5	166.4	144.8	175.7	76.3	79.1	81.3
P33622	Apolipoprotein C-III OS=Mus musculus OX=10090 GN=Apoc3 PE=1 SV=2	51	4	40	4	99	11	4.75	121.05	125.2	108.4	111.6	127	104.6	132.5	88.8	92.3	96.9	88.5	94.3	91.8	78.5	79.4	80.1
Q3TTY5	Keratin, type II cytoskeletal 2 epidermal OS=Mus musculus OX=10090 GN=Krt2 PE=1 SV=1	11	11	30	7	707	70.9	8.06	61.82	107	88.7	209.2	73.4	69	123.4	54.2	57.8	80.6	63.2	99.2	75.4	108.1	138.7	152.2
P02762	Major urinary protein 6 OS=Mus musculus OX=10090 GN=Mup6 PE=1 SV=2	57	8	13	2	180	20.6	4.94	37.49	189.7	148.1	149	73	69.8	82.8	95.5	166.3	89.9	92.7	63.8	89.7	60	66.3	63.4
Q9QWL7	Keratin, type I cytoskeletal 17 OS=Mus musculus OX=10090 GN=Krt17 PE=1 SV=3	24	11	19	1	433	48.1	5.06	47.05	130.8	95.9	213.4	66.1	62.4	95.3	46.3	59.8	65.2	61.4	87.1	60.8	139.8	149.1	166.6
P14430	H-2 class I histocompatibility antigen, Q8 alpha chain OS=Mus musculus OX=10090 GN=H2-Q8 PE=3 SV=1	26	7	28	2	326	37.4	5.94	77.43	59.5	59	59.6	106.1	112.5	93.7	150.4	135.4	147.1	108.1	143.7	125.6	65.1	63.4	70.7
Q922D8	C-1-tetrahydrofolate synthase, cytoplasmic OS=Mus musculus OX=10090 GN=Mthfd1 PE=1 SV=4	15	12	14	12	935	101.1	7.14	37.77	76.2	94.9	83.4	93.5	92	100.9	99.5	126.7	103.2	129.7	104.4	131.3	89.3	83.5	91.5
Q8BHN3	Neutral alpha-glucosidase AB OS=Mus musculus OX=10090 GN=Ganab PE=1 SV=1	14	11	15	11	944	106.8	6.06	32.71	73.6	100.9	100.3	88.9	82.1	92.6	90.6	100.5	85.3	111.9	90.3	120.7	116.9	105.3	140
P17751	Triosephosphate isomerase OS=Mus musculus OX=10090 GN=Tpi1 PE=1 SV=5	37	7	9	7	249	26.7	7.3	39.08	148.8	116.3	141	113.7	113.8	126.4	104	94.8	100.4	80.8	89.5	94.3	58.3	59	59
Q7TMM9	Tubulin beta-2A chain OS=Mus musculus OX=10090 GN=Tubb2a PE=1 SV=1	26	9	12	3	445	49.9	4.89	39.64	125.2	111.8	114	117.6	100.5	126.9	85.3	111.9	89.6	127.1	86	122.6	61.8	56.2	63.5
P01756	Ig heavy chain V region MOPC 104E OS=Mus musculus OX=10090 PE=1 SV=1	72	6	22	2	117	13	7.11	59.09	107.1	115.3	118.2	90.3	108.4	99.7	107.3	136.2	111.8	70.4	88.3	82.1	84.7	88.2	91.8
P28063	Proteasome subunit beta type-8 OS=Mus musculus OX=10090 GN=Psmb8 PE=1 SV=2	38	8	13	8	276	30.2	6.68	39.59	57.4	67.6	68.3	109	88.9	86.7	95.6	134.7	103.3	146.1	106.8	171	87.9	91.8	84.9
P01647	Ig kappa chain V-V region HP 124E1 OS=Mus musculus OX=10090 PE=1 SV=1	50	4	20	2	108	12	8.46	67.15	95.2	111.8	103.6	105.6	125.8	102.8	117.3	104.4	114.3	80.6	99.9	87.7	77.6	86.7	86.7
P10126	Elongation factor 1-alpha 1 OS=Mus musculus OX=10090 GN=Eef1a1 PE=1 SV=3	29	11	14	11	462	50.1	9.01	40.26	142.7	113.2	108.8	112.1	109.7	140.5	93.1	107.3	96.3	90.5	100.1	98.4	64.7	57.7	64.9
P01887	Beta-2-microglobulin OS=Mus musculus OX=10090 GN=B2m PE=1 SV=2	66	5	39	5	119	13.8	8.44	99.4	130.8	123.7	123.7	129.7	134.9	121.4	122.8	113.4	123.5	71.6	90.5	78.2	46.9	44.9	44
O09164	Extracellular superoxide dismutase [Cu-Zn] OS=Mus musculus OX=10090 GN=Sod3 PE=1 SV=1	29	5	11	5	251	27.4	6.84	35.01	146.2	151	142.9	128.5	156.8	150	113	84.7	117.1	56.2	76.3	58.7	40.8	38.7	39.2
P99024	Tubulin beta-5 chain OS=Mus musculus OX=10090 GN=Tubb5 PE=1 SV=1	26	9	13	2	444	49.6	4.89	38	124.9	119	116	115.9	101.1	113.2	104.9	107.5	104.4	118.7	96.9	111.7	60	51	54.7
Q61781	Keratin, type I cytoskeletal 14 OS=Mus musculus OX=10090 GN=Krt14 PE=1 SV=2	23	11	18	1	484	52.8	5.17	43.74	107.7	80.9	217	77.2	62.3	96.9	55.8	65.9	71.1	70.4	87.8	84.7	121.1	129.8	171.3
Q9CPY7	Cytosol aminopeptidase OS=Mus musculus OX=10090 GN=Lap3 PE=1 SV=3	28	12	15	12	519	56.1	7.72	32.88	75.3	116.7	94.6	106.6	98.9	104.8	135.1	119.1	122.1	89.2	85.3	104.8	84.5	78.8	84.2
P70274	Selenoprotein P OS=Mus musculus OX=10090 GN=Selenop PE=1 SV=3	25	9	20	9	380	42.7	7.09	53.82	177.9	148.2	148.8	97.7	107	111.7	105	92.8	121.2	81	89.7	82.5	46.7	45.8	44.1
P01639	Ig kappa chain V-V region MOPC 41 OS=Mus musculus OX=10090 GN=Gm5571 PE=1 SV=1	28	3	10	3	130	14.3	5.48	37.54	73.4	91.5	95.8	103.8	94.5	100.2	97.6	104.6	95.1	123.3	105.9	114.1	99.9	92.1	108.5
P16294	Coagulation factor IX OS=Mus musculus OX=10090 GN=F9 PE=2 SV=3	21	9	16	8	471	52.9	5.44	45.35	161.2	142.6	141.4	76	82.2	81.9	96.6	91	115.2	108.3	119.4	116	57.2	55.4	55.7
Q6UGQ3	Secretoglobin family 2B member 2 OS=Mus musculus OX=10090 GN=Scgb2b2 PE=2 SV=1	39	4	7	4	114	12.8	5.95	31.98	131.9	119.6	122.1	123.4	116.1	126.4	96.8	104.1	98.9	86.3	87.7	89.6	67.4	64.2	65.6
P07901	Heat shock protein HSP 90-alpha OS=Mus musculus OX=10090 GN=Hsp90aa1 PE=1 SV=4	19	11	13	5	733	84.7	5.01	32.17	132.8	111.2	119.1	104.3	106	105.2	105.3	104.8	120.2	82.5	102.1	93.9	75.6	73.1	63.9
P01897	H-2 class I histocompatibility antigen, L-D alpha chain OS=Mus musculus OX=10090 GN=H2-L PE=1 SV=2	16	6	23	1	362	40.7	6.25	66.41	70.9	64.8	62.5	102.3	117.6	99.2	147.3	107.8	144.5	84.8	112.6	109.8	92.1	95.5	88
P01631	Ig kappa chain V-II region 26-10 OS=Mus musculus OX=10090 PE=1 SV=1	39	4	25	4	113	12.3	8.88	87.61	102	101	108.7	85.2	103	74.8	110.5	124.6	116	102.3	96.5	136.3	81.2	87.4	70.4
Q61233	Plastin-2 OS=Mus musculus OX=10090 GN=Lcp1 PE=1 SV=4	22	13	15	12	627	70.1	5.33	36.89	131.9	123	117.4	113.5	119.2	124.2	117	96.8	121.3	90	101.2	85.6	53.6	51.3	53.7
Q9EQK5	Major vault protein OS=Mus musculus OX=10090 GN=Mvp PE=1 SV=4	14	11	12	11	861	95.9	5.59	30.8	196.5	94.8	126	77.4	71.3	107.4	77.9	84.9	84.2	89.8	82.1	96.6	105.8	99.5	105.6
Q8VCS0	N-acetylmuramoyl-L-alanine amidase OS=Mus musculus OX=10090 GN=Pglyrp2 PE=1 SV=1	20	8	16	8	530	57.7	6.98	32.88	131.1	122.4	119.2	94	116	104.7	107.4	93.4	114.5	80.3	96.1	90.5	79.8	71.3	79.2
P11589	Major urinary protein 2 OS=Mus musculus OX=10090 GN=Mup2 PE=1 SV=1	47	7	12	1	180	20.7	5.11	37.73	279.3	190.1	187.3	63.6	72	87.4	83.8	186.8	85	85.4	46.3	64.9	21.4	20.9	25.9
Q9WUB3	Glycogen phosphorylase, muscle form OS=Mus musculus OX=10090 GN=Pygm PE=1 SV=3	17	14	16	12	842	97.2	7.11	36.71	88.3	126.5	140.3	95.1	92.5	96.2	89	151.5	94.2	107.9	89.7	122.8	70	70.4	65.4
O70165	Ficolin-1 OS=Mus musculus OX=10090 GN=Fcn1 PE=1 SV=1	25	8	21	8	334	36.3	6.52	65.09	153.5	116.4	112.6	112.3	107.6	103.4	96.1	105.5	87.8	99.6	87.4	103.6	70.1	72.9	71.1
P01844	Ig lambda-2 chain C region OS=Mus musculus OX=10090 GN=Iglc2 PE=1 SV=1	74	6	12	3	104	11.2	6.27	42.06	95.1	86.7	99	104.3	101.4	97.8	101.2	104.8	106.2	104.8	101	119.4	90.2	101.1	86.9
P00688	Pancreatic alpha-amylase OS=Mus musculus OX=10090 GN=Amy2 PE=1 SV=2	26	12	15	4	508	57.3	7.28	38.18	106	125.9	123.5	127.6	110.7	125	139.2	126.9	149	76.6	80.4	73.6	49.1	41.3	45.2
P11499	Heat shock protein HSP 90-beta OS=Mus musculus OX=10090 GN=Hsp90ab1 PE=1 SV=3	17	10	11	4	724	83.2	5.03	28.94	139.5	118.6	117.4	101.4	96.2	122.7	106	97.4	108.6	89.7	100	102.3	62.1	74.7	63.3
P82198	Transforming growth factor-beta-induced protein ig-h3 OS=Mus musculus OX=10090 GN=Tgfbi PE=1 SV=1	21	10	12	10	683	74.6	7.06	36.48	88.8	99.2	93.6	111.6	119.1	106.4	120.9	118.8	120.6	100.3	114	99.5	67.1	68.5	71.6
Q9Z126	Platelet factor 4 OS=Mus musculus OX=10090 GN=Pf4 PE=1 SV=1	35	5	28	5	105	11.2	9.29	87.34	74.7	53.5	61.5	460.3	52.7	453.4	40.7	33.3	38.9	49.3	59.8	43.8	25.3	25	27.8
P07310	Creatine kinase M-type OS=Mus musculus OX=10090 GN=Ckm PE=1 SV=1	32	10	14	9	381	43	7.06	40.01	136.7	138.5	149.2	118.3	123.3	120.2	101.1	82.9	102.2	74.2	84.3	84.4	63.8	58.2	62.8
P97321	Prolyl endopeptidase FAP OS=Mus musculus OX=10090 GN=Fap PE=1 SV=1	16	12	14	12	761	87.9	7.08	35.6	67.3	106.6	92.9	163.3	149.7	148.4	120.6	100.9	118	79.7	78.6	77	63.1	64.3	69.5
P97449	Aminopeptidase N OS=Mus musculus OX=10090 GN=Anpep PE=1 SV=4	16	11	12	11	966	109.6	5.9	28.63	119.2	105.9	122.8	135.6	121.4	113.1	117.4	107.6	108	83.7	85	68.9	69.1	72.9	69.3
P62835	Ras-related protein Rap-1A OS=Mus musculus OX=10090 GN=Rap1a PE=1 SV=1	38	6	13	1	184	21	6.67	41.91	188.5	108.2	139.2	81.6	75.3	107.6	82.3	75.9	88.1	82.9	94.2	83.7	92.8	98.4	101.4
P11087	Collagen alpha-1(I) chain OS=Mus musculus OX=10090 GN=Col1a1 PE=1 SV=4	8	9	13	9	1453	137.9	5.85	35.95	87.7	76.6	83.2	215.3	173	185.7	65.2	61.1	69.7	57.6	58.2	57.3	111.3	106.2	91.9
P24549	Retinal dehydrogenase 1 OS=Mus musculus OX=10090 GN=Aldh1a1 PE=1 SV=5	27	10	10	9	501	54.4	7.8	30.72	80.3	94.5	94.1	102.3	112.5	89.8	102.7	115.2	101.3	110	85	109.2	103.4	90.9	108.7
Q02357	Ankyrin-1 OS=Mus musculus OX=10090 GN=Ank1 PE=1 SV=2	6	10	10	10	1862	204.1	6.55	30.02	157.3	86.2	106.1	83.8	84.9	113.2	74.8	68.8	71.1	72.8	80	85.3	139.2	133.1	143.2
P01665	Ig kappa chain V-III region PC 7043 OS=Mus musculus OX=10090 PE=1 SV=1	59	4	19	3	111	12	4.61	65.73	87.9	108.5	93.4	99.1	118.4	101.8	103.8	84.2	110.5	92	104.3	90.6	99.7	99.6	106.1
P01654	Ig kappa chain V-III region PC 2880/PC 1229 OS=Mus musculus OX=10090 PE=1 SV=1	63	4	13	2	111	12	5.34	51.93	86.9	100.8	104.3	106	121.5	116.4	90.4	78	89	128.6	108.1	109.7	85.3	84.3	90.6
Q8BGZ7	Keratin, type II cytoskeletal 75 OS=Mus musculus OX=10090 GN=Krt75 PE=1 SV=1	14	9	18	1	551	59.7	8.31	46.17	127.3	79.6	281.9	72.9	62.7	93.9	47.1	43.3	65.1	47.1	69.5	82.2	125.2	143	159.1
O35598	Disintegrin and metalloproteinase domain-containing protein 10 OS=Mus musculus OX=10090 GN=Adam10 PE=1 SV=2	19	10	12	10	749	83.9	7.94	30.04	216.4	120.9	161.9	66.1	55.7	93.4	58.7	73	65.9	79.4	76.3	78.5	117.9	121.4	114.5
Q9CQW3	Vitamin K-dependent protein Z OS=Mus musculus OX=10090 GN=Proz PE=1 SV=1	22	6	13	6	399	44.3	5.9	35.85	137.5	117.6	134.9	110.1	121.3	116.4	114.2	92.5	120.8	90.4	110.9	90.7	48.4	45.7	48.6
P03953	Complement factor D OS=Mus musculus OX=10090 GN=Cfd PE=1 SV=1	29	5	10	5	259	28	6.67	39.47	164.6	139.3	147.6	146.2	145.3	147.3	105.3	79.9	117.7	62.4	77.2	55.8	38.3	36.9	36.2
Q9Z2W0	Aspartyl aminopeptidase OS=Mus musculus OX=10090 GN=Dnpep PE=1 SV=2	26	9	11	9	473	52.2	7.25	29.62	108.8	94.5	67.3	100.1	93.1	108	97.1	149.1	99	123	100.5	140.9	73.5	69.5	75.5
P09470	Angiotensin-converting enzyme OS=Mus musculus OX=10090 GN=Ace PE=1 SV=3	10	9	11	9	1312	150.8	6.55	38	113.5	141.9	136.7	145.5	140.9	146.1	112.8	112.1	120.1	56.8	70.4	54.3	48.9	49.1	50.8
P68254	14-3-3 protein theta OS=Mus musculus OX=10090 GN=Ywhaq PE=1 SV=1	31	7	13	3	245	27.8	4.78	34.47	185.5	129.5	133.8	91.6	91.3	127.9	87.7	83.6	95.6	82.6	86	100.3	76.6	66.5	61.8
Q9Z1T2	Thrombospondin-4 OS=Mus musculus OX=10090 GN=Thbs4 PE=1 SV=1	11	9	13	8	963	106.3	4.67	28.01	97.5	112.7	106.5	184.4	155.2	167.8	104.1	105.4	101.7	57	70.8	65.4	57.8	51.5	62.2
P04202	Transforming growth factor beta-1 proprotein OS=Mus musculus OX=10090 GN=Tgfb1 PE=1 SV=1	30	10	13	10	390	44.3	8.62	37.19	161.6	117.4	133.4	89	78.6	111.8	82.8	95.6	88.5	89	87	86.7	94.8	87.1	96.8
Q9R1P1	Proteasome subunit beta type-3 OS=Mus musculus OX=10090 GN=Psmb3 PE=1 SV=1	40	6	10	6	205	22.9	6.55	33.94	39.6	70	59.6	123.6	93.5	102.1	90.1	147.8	93.9	155	104.1	166.3	82	86.5	86
P48193	Protein 4.1 OS=Mus musculus OX=10090 GN=Epb41 PE=1 SV=2	14	11	11	11	858	95.9	5.6	28.88	122	69.5	83	64.2	60.4	80.3	57.6	64.8	57.2	60.4	65.8	60.7	216.2	208.5	229.3
P01810	Ig heavy chain V region J539 OS=Mus musculus OX=10090 PE=1 SV=1	33	3	13	1	119	13.2	7.96	48.66	69.3	72	57	87.8	95	77	92	158.5	89.9	81.1	101.9	105.1	144.9	143.7	124.7
Q9Z0M6	Adhesion G protein-coupled receptor E5 OS=Mus musculus OX=10090 GN=Adgre5 PE=1 SV=2	13	7	8	7	818	90.4	7.39	26.28	107.3	125.1	118.8	99.7	110.1	102.1	141.1	116.9	135.2	82.2	107.4	94.5	58.5	47.5	53.8
Q71KU9	Fibrinogen-like protein 1 OS=Mus musculus OX=10090 GN=Fgl1 PE=1 SV=2	39	10	12	10	314	36.4	5.71	33.74	60.1	62.6	56.2	56.2	67.9	59.7	113.2	111.3	115.6	143.2	140	147.3	130.4	121.4	114.7
P01845	Ig lambda-3 chain C region OS=Mus musculus OX=10090 GN=Iglc3 PE=1 SV=1	63	5	11	2	104	11.4	5.33	36.34	129.8	104	112.2	116.5	99.7	132	95.5	90.7	90.4	103.2	95.3	96.3	75.6	82.1	76.8
O35930	Platelet glycoprotein Ib alpha chain OS=Mus musculus OX=10090 GN=Gp1ba PE=1 SV=2	12	8	11	8	734	80	5.87	34.29	226.1	170.1	199.5	90.9	96.4	101.7	85.1	76.6	94.5	62.5	70.6	69.4	53.1	51.3	52.2
P68510	14-3-3 protein eta OS=Mus musculus OX=10090 GN=Ywhah PE=1 SV=2	38	9	15	7	246	28.2	4.89	34.05	293.1	123.4	177.4	80.8	74	125.1	73	78.6	75.4	70	64.9	69.6	61.5	62.8	70.5
P40124	Adenylyl cyclase-associated protein 1 OS=Mus musculus OX=10090 GN=Cap1 PE=1 SV=4	22	7	10	7	474	51.5	7.52	35.82	231.9	131.7	138.5	91.5	81.2	103.5	82.5	92.5	86	87.8	86.8	81.6	69.7	63.3	71.6
Q9WU78	Programmed cell death 6-interacting protein OS=Mus musculus OX=10090 GN=Pdcd6ip PE=1 SV=3	14	11	13	11	869	96	6.52	24.09	173.9	113.6	131.9	83.4	75.5	110.4	78.9	84.9	85.3	81.8	85.1	87	104.5	101.8	102
Q9Z1R3	Apolipoprotein M OS=Mus musculus OX=10090 GN=Apom PE=1 SV=1	32	6	27	6	190	21.3	6.52	64.34	124.3	123.3	125	119.5	124.5	112.5	98.6	95	111.9	81.5	97.9	91.9	62.4	66.9	64.7
Q60994	Adiponectin OS=Mus musculus OX=10090 GN=Adipoq PE=1 SV=2	26	6	14	6	247	26.8	5.57	43.08	73	104.9	103.5	168.9	149.8	154.8	132	95.7	129	67.3	70.4	72.8	59.5	58.6	60
P62962	Profilin-1 OS=Mus musculus OX=10090 GN=Pfn1 PE=1 SV=2	48	6	9	6	140	14.9	8.28	25.56	252.7	112	155.2	90	73.2	112.1	79.7	77.3	79.3	77.2	68.8	85.8	81.3	80.6	74.6
P10810	Monocyte differentiation antigen CD14 OS=Mus musculus OX=10090 GN=Cd14 PE=1 SV=1	19	6	8	6	366	39.2	5.21	28.9	84.3	65.7	75.9	72.1	75.5	68.1	85.4	86.1	100.9	210.2	210.2	187.2	61.9	58.7	57.9
P08730	Keratin, type I cytoskeletal 13 OS=Mus musculus OX=10090 GN=Krt13 PE=1 SV=2	11	8	19	2	437	47.7	4.86	44.06	98	91.5	162	78.9	71.1	142.4	54.1	83.1	94.1	74.3	96.3	102.2	85.3	148.1	118.6
P14426	H-2 class I histocompatibility antigen, D-K alpha chain OS=Mus musculus OX=10090 GN=H2-D1 PE=1 SV=1	15	6	19	2	362	40.6	5.47	57.72	70.4	72.5	72.3	122.3	119.6	112.5	169.4	142.9	165.5	98.6	123.7	102.2	46.6	41.5	40.1
P70195	Proteasome subunit beta type-7 OS=Mus musculus OX=10090 GN=Psmb7 PE=1 SV=1	25	6	13	6	277	29.9	7.99	35.52	52.7	78.7	78.3	132.6	101.1	120.1	85.3	131.8	90.5	129.1	89.6	137.1	91.5	92.6	88.8
P01638	Ig kappa chain V-V region L6 (Fragment) OS=Mus musculus OX=10090 PE=4 SV=1	41	4	20	2	115	13	7.81	71.67	69.5	73.5	79.9	80.9	86.3	77.6	97.4	108.3	101.6	153.9	135	168.4	86.4	88.2	93
P04104	Keratin, type II cytoskeletal 1 OS=Mus musculus OX=10090 GN=Krt1 PE=1 SV=4	6	5	18	2	637	65.6	8.15	52.74	120.4	79.4	245.6	63.7	71.4	113.1	57.6	61.7	76.1	63.8	84.4	81.4	110	132.7	138.6
O08742	Platelet glycoprotein V OS=Mus musculus OX=10090 GN=Gp5 PE=1 SV=1	18	8	10	8	567	63.4	8.97	30.89	203	159.1	169.2	108.1	85.7	109.7	79.5	92.7	91.2	88	79.9	98.9	46.8	41.9	46.5
Q91Y97	Fructose-bisphosphate aldolase B OS=Mus musculus OX=10090 GN=Aldob PE=1 SV=3	23	7	12	6	364	39.5	8.27	35.96	114.4	113.2	123.1	113.6	135.1	99.8	119	115.5	120.7	89.5	87.8	100.6	55.9	56.3	55.5
Q8K426	Resistin-like gamma OS=Mus musculus OX=10090 GN=Retnlg PE=1 SV=1	38	4	12	4	117	12.5	7.39	29.44	285.6	112.2	135.4	69.6	54.3	81.3	93.8	116.5	104.8	78.4	120.2	89.3	50.1	58.3	50.3
O55222	Integrin-linked protein kinase OS=Mus musculus OX=10090 GN=Ilk PE=1 SV=2	26	11	14	11	452	51.3	8.07	34.09	154.4	113.8	121.3	85.5	79.2	91.4	75.4	80.5	81.9	80.4	91.1	135.6	109.1	109.5	91
Q60790	Ras GTPase-activating protein 3 OS=Mus musculus OX=10090 GN=Rasa3 PE=1 SV=2	11	8	10	8	834	95.9	7.34	24.21	227.5	109.2	144.8	84.1	77.3	105	69	77.3	78.3	78.6	70.1	83.8	97.9	94.4	102.6
P01636	Ig kappa chain V-V region MOPC 149 OS=Mus musculus OX=10090 PE=1 SV=1	35	3	15	3	108	12	7.28	53.42	101.8	101.9	105.3	89	132.1	91	116.8	106.3	115.6	101.3	102.2	112.9	79.1	70.6	74.1
Q9ERD7	Tubulin beta-3 chain OS=Mus musculus OX=10090 GN=Tubb3 PE=1 SV=1	20	7	11	1	450	50.4	4.93	26.99
P48036	Annexin A5 OS=Mus musculus OX=10090 GN=Anxa5 PE=1 SV=1	29	7	10	7	319	35.7	4.96	31.15	279.2	115.5	164.1	81.9	83	100.9	61.2	81.6	70.5	79.6	58.3	88.8	71.6	85.7	78.1
Q9D1G1	Ras-related protein Rab-1B OS=Mus musculus OX=10090 GN=Rab1b PE=1 SV=1	42	7	11	2	201	22.2	5.73	29.74	134.8	96.6	98.6	68.3	106.5	115.7	77.9	75	96	127.3	126.4	93.7	113	69.8	100.5
Q9EQP2	EH domain-containing protein 4 OS=Mus musculus OX=10090 GN=Ehd4 PE=1 SV=1	17	8	10	5	541	61.4	6.76	30.13	201.4	107.4	134.2	85.7	85.6	113.4	77.5	76.6	73.1	78	79.2	77	103.4	104.6	103
P01671	Ig kappa chain V-III region PC 7175 OS=Mus musculus OX=10090 PE=1 SV=1	54	3	10	2	111	12	7.37	51.05	70	96.5	106.4	100.2	111.3	115.9	73.8	72.7	73.8	75.9	74.9	71.3	160.2	171.5	125.7
P57780	Alpha-actinin-4 OS=Mus musculus OX=10090 GN=Actn4 PE=1 SV=1	10	8	10	3	912	104.9	5.41	26.87	148.6	115.8	128.7	115.1	108.7	117.3	93.8	110.9	100.5	98	84.5	91.7	60.5	61.9	64.2
Q07076	Annexin A7 OS=Mus musculus OX=10090 GN=Anxa7 PE=1 SV=2	19	8	9	8	463	49.9	6.18	24.61	249.7	116.6	176.5	68	45.4	79.7	54.8	72.9	57.3	99.6	62	101.9	100.2	105.8	109.5
Q64455	Receptor-type tyrosine-protein phosphatase eta OS=Mus musculus OX=10090 GN=Ptprj PE=1 SV=2	6	6	9	6	1238	136.7	5.57	24.02	239.8	111.9	152.5	76.1	70.8	128.1	79.6	74.9	73.2	81	70.8	84.8	87.2	82.4	86.8
Q8VDN2	Sodium/potassium-transporting ATPase subunit alpha-1 OS=Mus musculus OX=10090 GN=Atp1a1 PE=1 SV=1	9	9	11	9	1023	112.9	5.45	29.89	208.9	106.2	139.7	90.3	86.2	148.8	75.3	81.6	88.4	74.6	71.4	88.2	83.2	79.5	77.9
Q8R4V5	Oncoprotein-induced transcript 3 protein OS=Mus musculus OX=10090 GN=Oit3 PE=2 SV=2	15	7	11	7	546	60.3	5.39	31.92	58.1	56	56.2	67.9	59.7	62.1	65.8	68.9	69.4	110.6	76.9	122.6	223.9	201.5	200.3
P03977	Ig kappa chain V-III region 50S10.1 OS=Mus musculus OX=10090 PE=1 SV=1	41	3	10	1	111	12	5.06	40.39	60.6	109.8	83.2	125.7	124.2	123	71.5	68.1	76.5	141.2	92.1	121.1	97.9	96.6	108.4
Q8CG19	Latent-transforming growth factor beta-binding protein 1 OS=Mus musculus OX=10090 GN=Ltbp1 PE=1 SV=2	6	8	11	8	1712	186.6	6.02	25.32	104.4	98.7	106.1	92.7	88.8	99.8	92.4	104.1	95.4	103	97.5	102.6	108.3	104	102.1
Q9R1P3	Proteasome subunit beta type-2 OS=Mus musculus OX=10090 GN=Psmb2 PE=1 SV=1	13	2	7	2	201	22.9	7.02	29.68	59.8	74.5	69.4	122.2	95.1	111.9	87.5	130	97.1	139.6	105.4	151.3	80.8	85.6	89.7
P08113	Endoplasmin OS=Mus musculus OX=10090 GN=Hsp90b1 PE=1 SV=2	16	12	13	12	802	92.4	4.82	23.1	119.5	113.3	112.8	103.9	99.5	103.3	88.1	94.8	92.7	108	114.4	114	78.2	75.1	82.3
P01646	Ig kappa chain V-V region HP 123E6 OS=Mus musculus OX=10090 PE=1 SV=1	50	4	20	2	108	12	7.97	61.37	77.1	90.8	96.4	89.3	129.8	87.5	115.7	108.3	121.3	90.5	101	112.8	93	99.3	87.2
Q8K1I3	Secreted phosphoprotein 24 OS=Mus musculus OX=10090 GN=Spp2 PE=1 SV=2	28	6	13	6	203	23.1	8.37	36.55	147.9	145.3	144.3	94.1	161.3	103.8	114.1	90.2	111.7	62.5	106.9	68.5	55.2	44.7	49.5
Q9EQH2	Endoplasmic reticulum aminopeptidase 1 OS=Mus musculus OX=10090 GN=Erap1 PE=1 SV=2	9	8	9	8	930	106.5	6.2	27.14	87.1	97.6	85	122.6	109.5	104.8	109.6	99.4	114.2	113.2	117	110.3	69.3	68.7	91.7
Q01149	Collagen alpha-2(I) chain OS=Mus musculus OX=10090 GN=Col1a2 PE=1 SV=2	7	7	7	7	1372	129.5	9.19	20.37	101.8	88.5	108.1	235	178.5	184.5	82.4	91.5	83.6	62.3	58.6	73.6	54.9	55.3	41.4
P01746	Ig heavy chain V region 93G7 OS=Mus musculus OX=10090 PE=2 SV=1	33	4	9	4	140	15.5	8.4	27.05	92.2	125.8	99.4	83.5	106	88.7	121.4	124.8	113.8	90.8	93.7	91.8	89.7	95.7	82.6
A2AEP0	Odorant-binding protein 1b OS=Mus musculus OX=10090 GN=Obp1b PE=1 SV=1	44	6	8	6	171	19.4	6.29	23.94	61.2	47.3	50.3	78.5	339.7	79.5	112.6	50.4	111.8	38.1	83.6	52.8	129.9	133.4	130.9
P13597	Intercellular adhesion molecule 1 OS=Mus musculus OX=10090 GN=Icam1 PE=1 SV=1	9	5	7	5	537	58.8	6.13	23.86	126.7	102.8	103	102.4	106.7	102.5	123.4	103.1	130.3	95.5	127.5	100.9	64.8	60.9	49.5
Q9CR35	Chymotrypsinogen B OS=Mus musculus OX=10090 GN=Ctrb1 PE=1 SV=1	26	6	9	6	263	27.8	5.07	29.88	104.5	83.1	102.5	80.8	85.2	78.7	212.2	108.5	280.3	65.9	96	81.8	41.4	44	35.2
P62821	Ras-related protein Rab-1A OS=Mus musculus OX=10090 GN=Rab1A PE=1 SV=3	39	7	11	2	205	22.7	6.21	26.54	202.9	104.7	139.2	83	79.8	110.5	72.2	70.8	83.4	70	67.1	72.9	119.2	113.9	110.5
P18527	Ig heavy chain V region 914 OS=Mus musculus OX=10090 PE=1 SV=1	28	2	12	1	97	10.7	9.17	33.34	72.1	78	117.9	97.3	112.8	105.8	102.3	76	103.8	83.7	93	91.8	121.3	124.7	119.6
P39876	Metalloproteinase inhibitor 3 OS=Mus musculus OX=10090 GN=Timp3 PE=1 SV=1	36	7	14	7	211	24.2	8.76	31.99	152.5	131.7	132.6	117.1	121.5	111.6	85.6	119.5	90.1	109.4	97	117.8	38.5	42.7	32.5
P01900	H-2 class I histocompatibility antigen, D-D alpha chain OS=Mus musculus OX=10090 GN=H2-D1 PE=1 SV=1	12	5	17	0	365	41.1	6.65	49.81
Q61696	Heat shock 70 kDa protein 1A OS=Mus musculus OX=10090 GN=Hspa1a PE=1 SV=2	11	5	11	1	641	70	5.72	34.16	145.8	131	139.4	151.2	111	122.8	102.5	105.3	88.9	57.8	80.9	82.8	53.5	59.8	66.9
Q8VED5	Keratin, type II cytoskeletal 79 OS=Mus musculus OX=10090 GN=Krt79 PE=1 SV=2	7	5	11	1	531	57.5	7.69	27.71	145	117.7	184.3	110.6	112.8	104.2	85.4	76.1	104.6	59.7	75.3	68.3	71.7	95.9	88.5
Q9R0E2	Procollagen-lysine,2-oxoglutarate 5-dioxygenase 1 OS=Mus musculus OX=10090 GN=Plod1 PE=1 SV=1	15	9	10	9	728	83.5	6.54	24.78	79.8	110.8	96.5	118.1	100.9	106	98.5	121.5	115.8	119.1	94.9	127.2	71.5	67.9	71.4
Q9QUI0	Transforming protein RhoA OS=Mus musculus OX=10090 GN=Rhoa PE=1 SV=1	32	7	8	7	193	21.8	6.1	17.23	190.8	113.1	129.4	93.7	98.7	120.9	82.6	82.3	94.4	70.7	83.6	75.3	89.6	85.5	89.4
P01679	Ig kappa chain V-VI region J539 OS=Mus musculus OX=10090 PE=1 SV=1	37	3	7	2	107	11.5	8.46	27.11	94.4	106	107.1	82.5	90.1	68.3	100.6	115.5	105.9	103.9	103.5	123.1	100.6	108.5	89.9
O35955	Proteasome subunit beta type-10 OS=Mus musculus OX=10090 GN=Psmb10 PE=1 SV=1	25	6	10	6	273	29	6.87	29.51	57.9	64.9	61.7	103.5	91.4	89.8	94.9	128.6	106.2	141.9	112.6	178	87.8	89.2	91.7
P01660	Ig kappa chain V-III region PC 3741/TEPC 111 OS=Mus musculus OX=10090 PE=1 SV=1	55	4	12	1	111	12.1	5.38	44.31	89.6	109.2	112.9	92.3	99.6	93.1	101.3	93.4	95.9	104.8	94.5	104.9	108	97.1	103.4
P09411	Phosphoglycerate kinase 1 OS=Mus musculus OX=10090 GN=Pgk1 PE=1 SV=4	19	6	8	6	417	44.5	7.9	27.98	151.7	115.8	124.1	113	95.5	117.5	99.4	94.3	95.9	93.6	92.5	96.5	72.8	68.8	68.5
Q6P069	Sorcin OS=Mus musculus OX=10090 GN=Sri PE=1 SV=1	33	7	11	7	198	21.6	5.59	27.47	193.2	111.1	145.3	82.3	64.3	83.7	73.8	94	74.6	104.5	73.6	107	98.6	98.5	95.4
P01812	Ig heavy chain V region MOPC 173 OS=Mus musculus OX=10090 PE=1 SV=1	46	4	13	1	117	13	8.41	33.08
P34928	Apolipoprotein C-I OS=Mus musculus OX=10090 GN=Apoc1 PE=1 SV=1	39	5	37	5	88	9.7	9.09	98.63	144.5	109.2	102.4	138.5	112.1	141.9	91.7	104.3	99.5	91.3	104.8	88	57.8	55.3	58.5
Q9JJH1	Ribonuclease 4 OS=Mus musculus OX=10090 GN=Rnase4 PE=1 SV=1	34	6	7	6	148	17	8.85	18.8	118.1	83	87.7	78.8	127.8	83.1	95.7	93.2	102.9	127.3	129.6	130.6	76.2	78.2	87.7
Q99K41	EMILIN-1 OS=Mus musculus OX=10090 GN=Emilin1 PE=1 SV=1	11	9	9	9	1017	107.5	5.3	15.6	97.1	74.9	90	66.1	59.8	77.5	65.3	88.5	68.5	101.9	81.4	100.4	181.6	161.2	185.9
P29533	Vascular cell adhesion protein 1 OS=Mus musculus OX=10090 GN=Vcam1 PE=1 SV=1	12	7	8	7	739	81.3	5.3	24.93	136.7	124.3	116.2	116.3	127	98.2	122.7	100.2	132.6	85.4	102.3	80.4	56.2	51.9	49.6
P18524	Ig heavy chain V region RF OS=Mus musculus OX=10090 PE=1 SV=1	27	3	14	2	117	12.9	9.29	47.93	79.7	86.1	85.8	83.7	116.5	79.3	113.3	121.5	117	103.4	110.2	121.8	94.3	96.5	90.9
Q9CQV8	14-3-3 protein beta/alpha OS=Mus musculus OX=10090 GN=Ywhab PE=1 SV=3	24	7	12	2	246	28.1	4.83	25.61	225.9	114.9	138.7	104.1	78.2	121.6	55.1	69.7	135.2	65	52.7	71.3	102.4	105.2	60.1
Q61316	Heat shock 70 kDa protein 4 OS=Mus musculus OX=10090 GN=Hspa4 PE=1 SV=1	13	11	12	11	841	94.1	5.24	17.51	124.1	110	115.6	107.2	115.7	102.5	110.8	98.7	115.7	77.6	93.5	90.3	78.7	74	85.4
O08538	Angiopoietin-1 OS=Mus musculus OX=10090 GN=Angpt1 PE=1 SV=2	16	8	8	8	498	57.5	6.76	23.53	139.9	112.7	122.3	85.9	67.6	105.2	91.4	99.1	87	122.1	115.5	110.9	83.2	76.4	80.9
Q9CQF9	Prenylcysteine oxidase OS=Mus musculus OX=10090 GN=Pcyox1 PE=1 SV=1	21	7	9	7	505	56.5	6.92	19.37	113.3	112.9	125.9	118.6	130.5	124.7	111	102.7	120.8	81.2	99.1	87	57.5	58.1	56.6
P01749	Ig heavy chain V region 3 OS=Mus musculus OX=10090 GN=Ighv1-61 PE=1 SV=1	41	4	10	3	117	13	7.87	31.27	77.8	113	113.3	105.6	137.2	99.6	113.2	113.1	113.9	81.5	91.3	89.2	82.1	87	82
P63001	Ras-related C3 botulinum toxin substrate 1 OS=Mus musculus OX=10090 GN=Rac1 PE=1 SV=1	26	5	8	2	192	21.4	8.5	25.85	184.9	111	133	92.1	84.2	121.8	91	86.6	89.7	83.9	87.4	89.9	85.5	77.6	81.4
P11835	Integrin beta-2 OS=Mus musculus OX=10090 GN=Itgb2 PE=1 SV=2	16	10	10	10	771	85	7.12	17.75	199.5	105.2	130	101.2	89.4	120.9	100.6	95.4	119.7	64.7	78.7	83.2	71.1	69.5	70.9
P18525	Ig heavy chain V region 5-84 OS=Mus musculus OX=10090 PE=1 SV=1	23	2	11	1	117	12.9	8.88	26.86	106.9	110.7	99.4	87.1	122.2	81.4	120.8	109.6	124.2	93.1	98.4	90.1	84.1	85.9	86.1
Q3UZZ4	Olfactomedin-4 OS=Mus musculus OX=10090 GN=Olfm4 PE=2 SV=1	18	8	10	8	505	57.3	6.38	15.98	69	63.5	81.8	71.8	86.5	69.8	99.3	108	104.4	95.2	132.5	97	139.9	142.5	138.9
Q6IFX2	Keratin, type I cytoskeletal 42 OS=Mus musculus OX=10090 GN=Krt42 PE=1 SV=1	12	6	11	2	452	50.1	5.16	27.77	121.2	75.7	299.3	53.8	46.3	83.4	36.3	43.1	51.6	43.9	76.1	54.5	155.6	125.5	233.9
Q9WVK4	EH domain-containing protein 1 OS=Mus musculus OX=10090 GN=Ehd1 PE=1 SV=1	13	7	8	3	534	60.6	6.83	23.6	149.3	94.4	113.7	87.1	84.3	97	72.4	77.6	69.3	59.1	83.4	80.6	143.4	143	145.6
P21550	Beta-enolase OS=Mus musculus OX=10090 GN=Eno3 PE=1 SV=3	15	6	7	5	434	47	7.18	22.81	132	130.3	132	111.6	126	115.7	91.3	84.1	100.7	82.3	95.6	86.6	63.7	72	75.9
O35522	Proteasome subunit beta type-9 OS=Mus musculus bactrianus OX=35531 GN=Psmb9 PE=1 SV=1	34	6	11	6	219	23.4	5.22	29.68	58.7	97.6	62.4	114.5	76.7	87.1	81.8	130.8	79.8	141.5	117.3	148.1	103.2	96.9	103.5
P32037	Solute carrier family 2, facilitated glucose transporter member 3 OS=Mus musculus OX=10090 GN=Slc2a3 PE=1 SV=1	14	6	7	6	493	53.4	4.98	18.15	260.2	110.1	160.4	80.8	67.2	103.8	74.1	74.9	74	85.3	71.1	95.1	80.3	81.8	80.9
P29391	Ferritin light chain 1 OS=Mus musculus OX=10090 GN=Ftl1 PE=1 SV=2	37	5	6	5	183	20.8	6	22.87	111.6	106.9	105.6	58.4	55.7	106	91.3	110.5	132.5	87.2	116.2	82.1	103.5	109.5	123
P10852	4F2 cell-surface antigen heavy chain OS=Mus musculus OX=10090 GN=Slc3a2 PE=1 SV=1	14	6	8	6	526	58.3	5.91	25.03	192.2	128.7	145	98.8	85.4	151.2	79.1	80.1	93.8	82.5	70.2	82.8	72.3	64.7	73.1
Q8C7G5	Apolipoprotein A-V OS=Mus musculus OX=10090 GN=Apoa5 PE=1 SV=1	27	8	9	8	368	41.2	6.01	22.6	90.3	118.4	100.7	78.6	68.9	115.9	125.5	98.4	105.1	105.5	144.8	104.7	79.7	73	90.5
Q9WVA4	Transgelin-2 OS=Mus musculus OX=10090 GN=Tagln2 PE=1 SV=4	33	5	7	5	199	22.4	8.24	17.81	174.4	119.9	127.7	110.5	80.6	119.7	80.9	91.6	97.2	99.9	86.3	113.2	71.7	60.7	65.7
P08228	Superoxide dismutase [Cu-Zn] OS=Mus musculus OX=10090 GN=Sod1 PE=1 SV=2	37	6	8	6	154	15.9	6.51	23.49	144.6	89.4	110.8	82.6	86.9	92.5	64.2	54.7	70.3	60.5	72.7	63.8	165.1	152.5	189.3
P97384	Annexin A11 OS=Mus musculus OX=10090 GN=Anxa11 PE=1 SV=2	17	8	8	8	503	54	7.66	22.7	222.3	106	160	69.9	61.7	78.5	52.1	65.9	60.9	83.3	69.2	95.8	125.3	138.6	110.6
P62259	14-3-3 protein epsilon OS=Mus musculus OX=10090 GN=Ywhae PE=1 SV=1	26	6	9	4	255	29.2	4.74	20.79	177.7	111.5	140.2	97.6	76.1	133.3	83	92.6	78.6	89.8	83.4	70.1	92.1	80.7	93.1
Q8R016	Bleomycin hydrolase OS=Mus musculus OX=10090 GN=Blmh PE=1 SV=1	17	7	8	7	455	52.5	6.48	23.26	66.6	99.2	88.8	137.9	94.1	108.3	94.5	130.9	95.2	105.4	72.9	141.4	82.3	95.6	86.8
Q9Z2K1	Keratin, type I cytoskeletal 16 OS=Mus musculus OX=10090 GN=Krt16 PE=1 SV=3	15	8	12	4	469	51.6	5.2	25.75	95.6	58.7	206.8	46.9	49.7	72.2	46.4	48.1	49	58.9	75.6	64.8	214.1	162.8	250.3
E9Q557	Desmoplakin OS=Mus musculus OX=10090 GN=Dsp PE=1 SV=1	2	5	5	5	2883	332.7	6.8	17.81	107.4	101.6	207.6	92.2	88.1	114.9	77.3	74.7	78.3	70.6	92.6	87.1	88.5	88.7	130.6
P47878	Insulin-like growth factor-binding protein 3 OS=Mus musculus OX=10090 GN=Igfbp3 PE=2 SV=2	24	6	8	6	292	31.7	8.38	17.66	125.9	120.1	112.6	124.1	129.8	127	72.2	86.7	87.6	70.9	84.6	72.6	101.3	93.5	91.2
Q68FD5	Clathrin heavy chain 1 OS=Mus musculus OX=10090 GN=Cltc PE=1 SV=3	5	8	8	8	1675	191.4	5.69	21.16	118.3	96.7	103.8	99.8	93.1	126.5	86.3	96.6	87.8	117	92.1	106	90.5	84.5	100.9
Q3SXB8	Collectin-11 OS=Mus musculus OX=10090 GN=Colec11 PE=2 SV=2	19	6	9	6	272	29	5.12	23.28	69.2	68.9	69.4	114.6	118.7	117.7	110.2	128	108.5	106.3	109.6	121.5	88.9	84	84.2
Q99JY9	Actin-related protein 3 OS=Mus musculus OX=10090 GN=Actr3 PE=1 SV=3	24	6	7	6	418	47.3	5.88	16.48	144.1	115.6	132	119.7	102.4	121.1	96.6	86.3	109.5	88.1	89	91.8	70	63.8	70.1
P01626	Ig kappa chain V-II region MOPC 167 OS=Mus musculus OX=10090 PE=1 SV=1	57	4	5	1	112	12.3	6.62	18.59	61.4	75.2	72	85.4	88.1	85	97.9	100.1	88.5	117.6	121	115.9	137.5	124.7	129.8
Q9Z121	C-C motif chemokine 8 OS=Mus musculus OX=10090 GN=Ccl8 PE=3 SV=1	59	4	7	4	97	11	8.35	21.2	98.4	76	83.8	102.5	90.5	136.3	123.1	120.2	123.5	144.2	138.7	132.4	42.5	44.1	43.8
Q8K558	Trem-like transcript 1 protein OS=Mus musculus OX=10090 GN=Treml1 PE=1 SV=2	17	4	4	4	317	33.5	5.25	15.41	232.8	131.5	150.3	92.1	96.1	103	81.2	77.1	82.5	77.3	75.8	86	68.8	75.9	69.7
O55234	Proteasome subunit beta type-5 OS=Mus musculus OX=10090 GN=Psmb5 PE=1 SV=3	20	5	6	5	264	28.5	7.02	16.82	69.3	92.6	86.5	145.1	114.7	141.3	87.9	120.5	88	110.8	77.8	113.3	82.9	81	88.3
Q9Z0Z4	Hephaestin OS=Mus musculus OX=10090 GN=Heph PE=1 SV=3	6	6	9	5	1157	129.6	6.13	23.77	138.2	112.4	118.6	154.6	151.5	141.8	126.7	107.4	118.5	64.5	73.1	59.6	49.6	43.2	40.2
Q5FW60	Major urinary protein 20 OS=Mus musculus OX=10090 GN=Mup20 PE=1 SV=1	38	6	8	3	181	20.9	4.89	16.25	181.8	165	156.5	81.2	73.6	96.4	91.6	106.6	87.5	90.1	72.6	97.7	67	65.3	67
Q9JLJ2	4-trimethylaminobutyraldehyde dehydrogenase OS=Mus musculus OX=10090 GN=Aldh9a1 PE=1 SV=1	13	6	7	6	494	53.5	6.98	19	68.7	79.6	84.8	83	74	88.9	82.6	108.6	81.2	112.4	97.1	117.3	145.6	147.3	129.1
P97873	Lysyl oxidase homolog 1 OS=Mus musculus OX=10090 GN=Loxl1 PE=2 SV=3	16	8	9	8	607	66.5	7.33	24.78	103.5	105.2	110.5	112.3	115	131.2	92.1	109.6	113.5	96.4	99.7	106.5	74.9	61.4	68.2
Q60692	Proteasome subunit beta type-6 OS=Mus musculus OX=10090 GN=Psmb6 PE=1 SV=3	30	4	5	4	238	25.4	5.11	17.65	62.9	97.5	87.1	140.2	106.6	121.5	87.1	125.6	86	106	77.9	111.7	89.4	100	100.6
P62984	Ubiquitin-60S ribosomal protein L40 OS=Mus musculus OX=10090 GN=Uba52 PE=1 SV=2	37	4	8	4	128	14.7	9.83	21.34	187.9	103.9	131.2	72.4	68.7	94.6	70.9	76.8	81.2	82.9	76.7	86.6	122.6	127.6	116
P09103	Protein disulfide-isomerase OS=Mus musculus OX=10090 GN=P4hb PE=1 SV=2	16	8	9	8	509	57	4.88	16.53	118.7	96.9	101.5	91.5	90.4	95.6	78.3	75.1	82.2	79.1	88.7	85.5	143.3	144.9	128.2
P04939	Major urinary protein 3 OS=Mus musculus OX=10090 GN=Mup3 PE=1 SV=1	29	5	9	2	184	21.5	4.81	16.76	243.2	170	178	103.1	89	113	85	129	104.1	72.1	57	75.1	26	27.9	27.8
O08688	Calpain-5 OS=Mus musculus OX=10090 GN=Capn5 PE=1 SV=1	16	8	9	8	640	72.9	7.36	12.54	199.1	115.3	140.4	72.9	70.3	108.2	68.3	92.2	76.2	86.3	76.7	75.2	104.5	99.6	114.7
Q01730	Ras suppressor protein 1 OS=Mus musculus OX=10090 GN=Rsu1 PE=1 SV=3	25	6	8	6	277	31.5	8.88	21.47	227.4	110.5	122.8	95.8	88.5	112.7	67.3	78.5	76.3	71.5	61.3	69.1	117	100.9	100.3
Q6IRU2	Tropomyosin alpha-4 chain OS=Mus musculus OX=10090 GN=Tpm4 PE=1 SV=3	30	8	8	7	248	28.5	4.68	14.8	252.6	138.3	160.4	105.9	85.8	106.9	71.3	83.7	76.8	73.7	76.8	88.5	60.2	57.9	61.1
P18531	Ig heavy chain V region 3-6 OS=Mus musculus OX=10090 GN=Ighv3-6 PE=1 SV=1	45	4	11	4	116	13.1	8.78	24.65	92.8	81.5	89.9	93.5	94.3	87.6	92	106.4	100.2	108.8	91.5	133.3	111.8	110.1	106.1
P08905	Lysozyme C-2 OS=Mus musculus OX=10090 GN=Lyz2 PE=1 SV=2	36	4	6	4	148	16.7	8.81	19.98	177.4	118.2	122.9	83.3	82.1	95.7	102.8	93	109.9	107.8	116.4	114.2	54.3	62.8	59.3
P27773	Protein disulfide-isomerase A3 OS=Mus musculus OX=10090 GN=Pdia3 PE=1 SV=2	16	7	7	7	505	56.6	6.21	17.27	158.6	110.7	130.1	104.2	85.2	105.9	86.1	95.7	90.9	94.2	93.2	110.6	80.6	85.5	68.6
Q6NXH9	Keratin, type II cytoskeletal 73 OS=Mus musculus OX=10090 GN=Krt73 PE=1 SV=1	9	6	14	2	539	58.9	8.09	38.48	109	71.5	294.8	65.4	52.4	106.9	36	46.8	65.5	51.7	93.1	68	129.5	143.6	165.8
Q99JW4	LIM and senescent cell antigen-like-containing domain protein 1 OS=Mus musculus OX=10090 GN=Lims1 PE=1 SV=3	18	6	6	6	325	37.2	8.05	15.71	210.4	132.9	158.5	107.7	102.1	126.2	86.7	78.3	98.3	58.8	60.1	66	77	68.5	68.5
Q91V41	Ras-related protein Rab-14 OS=Mus musculus OX=10090 GN=Rab14 PE=1 SV=3	21	4	5	4	215	23.9	6.21	15.63	213.1	117.1	129.8	80	74	119.6	77.8	89.3	84.2	72.2	74.9	77.5	104.3	93.6	92.6
Q04857	Collagen alpha-1(VI) chain OS=Mus musculus OX=10090 GN=Col6a1 PE=1 SV=1	6	5	5	5	1025	108.4	5.36	12.16	107.6	75.3	90.3	122.6	90.2	126.5	67.5	90.1	75.8	118.1	100.6	122.8	117.4	89.4	105.7
P26040	Ezrin OS=Mus musculus OX=10090 GN=Ezr PE=1 SV=3	11	6	6	1	586	69.4	6.1	13.82
Q9WUU7	Cathepsin Z OS=Mus musculus OX=10090 GN=Ctsz PE=1 SV=1	25	7	7	7	306	34	6.6	17.91	127.8	102.9	102.6	106.1	105.3	99.5	98.8	104.7	108.2	100.7	103.9	112.4	75.4	74.6	77.1
Q8QZY6	Tetraspanin-14 OS=Mus musculus OX=10090 GN=Tspan14 PE=1 SV=1	14	4	6	4	270	30.7	6.51	18.35	199.2	121.3	166.4	82.5	63.8	99.8	72.6	77.6	72	81.7	80.8	94.9	96.4	100.6	90.3
O35350	Calpain-1 catalytic subunit OS=Mus musculus OX=10090 GN=Capn1 PE=1 SV=1	9	5	5	5	713	82.1	5.87	16.5	114.4	107.5	100.7	95.8	112.7	102.7	91.9	89.7	93.6	84.5	98.2	95.3	98.4	102	112.6
Q9JI02	Secretoglobin family 2B member 20 OS=Mus musculus OX=10090 GN=Scgb2b20 PE=2 SV=1	32	3	9	3	112	12.6	4.53	28.07	224.2	167.2	177.2	113.6	100	124.5	79	100.1	103.3	91	69.3	91.5	18.1	18.8	22.2
P11152	Lipoprotein lipase OS=Mus musculus OX=10090 GN=Lpl PE=1 SV=3	13	5	5	5	474	53.1	7.87	15.57	72.2	89.9	100.6	170.5	135.8	146.1	101	116.9	95.3	97.5	75.2	80.1	65.6	72.6	80.7
P40240	CD9 antigen OS=Mus musculus OX=10090 GN=Cd9 PE=1 SV=2	14	2	4	2	226	25.2	7.23	16.33	138.6	101.2	138	78.1	81.3	116.4	84.7	81.9	76	118.8	82	104.6	100.6	99.2	98.4
P01635	Ig kappa chain V-V region K2 (Fragment) OS=Mus musculus OX=10090 PE=1 SV=1	28	3	13	3	115	12.6	8.31	41.92	84.3	105.1	102.5	101.2	132.7	90.9	115.9	107.4	114.9	71.9	92.3	86.9	92.7	90.1	111.1
Q05020	Apolipoprotein C-II OS=Mus musculus OX=10090 GN=Apoc2 PE=2 SV=1	31	2	15	2	97	10.7	4.84	33.27	150.4	119	121.1	143	123.6	122.8	91.2	84.5	96.9	74.3	97.7	84.2	62.3	63.2	65.6
P43025	Tetranectin OS=Mus musculus OX=10090 GN=Clec3b PE=1 SV=2	23	4	8	4	202	22.2	5.66	21.18	188.6	129.7	137	121.7	148.1	111.2	85.9	85.9	89.4	72.8	70.7	89.8	50.4	61.6	57.4
P33434	72 kDa type IV collagenase OS=Mus musculus OX=10090 GN=Mmp2 PE=1 SV=1	11	6	6	6	662	74.1	5.53	17.89	124.9	146.1	133.8	142.5	146.1	161.2	109.4	88.3	101.2	68.6	73.3	65.6	42.9	46.2	50
O09159	Lysosomal alpha-mannosidase OS=Mus musculus OX=10090 GN=Man2b1 PE=1 SV=4	10	7	8	7	1013	114.6	8.13	8.51	96.2	124.5	116.8	147.5	140.2	122.6	122.1	117.3	120.2	79	73.7	75.5	55	56.6	52.7
P61205	ADP-ribosylation factor 3 OS=Mus musculus OX=10090 GN=Arf3 PE=2 SV=2	19	3	5	1	181	20.6	7.43	15.28	140.8	109.2	126.8	91.9	79.4	89.8	87.4	92.9	109.3	138.2	104.6	118.3	60.9	82.5	68.2
O89053	Coronin-1A OS=Mus musculus OX=10090 GN=Coro1a PE=1 SV=5	13	7	7	6	461	51	6.48	15.8	210.9	120.3	142.1	92.7	80.2	113.4	86.8	95.2	92.7	89	80.5	104.1	62.3	66.8	63.1
P13595	Neural cell adhesion molecule 1 OS=Mus musculus OX=10090 GN=Ncam1 PE=1 SV=3	6	5	6	5	1115	119.4	4.83	16.81	146	137.7	133.4	122	129.4	135	98.5	80.4	109.4	76.6	101.6	89.4	48.5	47	45.1
Q80W65	Proprotein convertase subtilisin/kexin type 9 OS=Mus musculus OX=10090 GN=Pcsk9 PE=1 SV=2	11	7	8	7	694	74.8	6.96	20.8	34.4	44.3	42.5	132.9	91.2	107.8	102.7	161.9	97.8	149.3	120.8	150.8	83.4	92.5	87.9
Q01768	Nucleoside diphosphate kinase B OS=Mus musculus OX=10090 GN=Nme2 PE=1 SV=1	35	6	7	3	152	17.4	7.5	16.34	127.1	104.2	118.5	124	126.3	118.6	104.5	89.7	109.1	86.6	88.9	90.3	72.8	71	68.4
P21981	Protein-glutamine gamma-glutamyltransferase 2 OS=Mus musculus OX=10090 GN=Tgm2 PE=1 SV=4	9	5	5	5	686	77	5.1	12	131.3	75.5	92.3	69.6	67.1	102.1	62.4	75.4	74.4	77.3	54.1	84.4	195.5	171.1	167.5
P51150	Ras-related protein Rab-7a OS=Mus musculus OX=10090 GN=Rab7a PE=1 SV=2	27	4	5	4	207	23.5	6.7	17.5	164.6	110.6	135.7	97.2	101.7	128.5	74.3	94.2	112.6	76.7	75.8	87.9	83.1	65.9	91.1
P61028	Ras-related protein Rab-8B OS=Mus musculus OX=10090 GN=Rab8b PE=1 SV=1	23	4	5	2	207	23.6	9.07	14.47	130.3	102.9	120.1	105.3	103.3	109.8	110.3	99.4	107.3	101.4	114.2	109.4	70.6	62.1	53.5
P02816	Prolactin-inducible protein homolog OS=Mus musculus OX=10090 GN=Pip PE=2 SV=3	30	3	7	3	146	16.8	4.78	17.17	94.3	112.9	106.4	133.1	121.5	114.6	104.4	111.3	109.6	91.7	87.2	122.9	67.3	57.9	65.1
P56400	Platelet glycoprotein Ib beta chain OS=Mus musculus OX=10090 GN=Gp1bb PE=1 SV=1	23	4	9	4	206	21.7	10.43	24.61	287.7	115.9	170.6	72	58.9	102.7	64.2	77.5	71.1	84.2	63.3	88.7	82.3	87.9	72.9
Q80YX1	Tenascin OS=Mus musculus OX=10090 GN=Tnc PE=1 SV=1	4	8	8	8	2110	231.7	4.89	11.51	89.3	97.4	94.7	145.1	119.8	159.4	102.9	119.4	111.3	87	98.9	81.2	73.6	52.9	67.2
Q9R0G6	Cartilage oligomeric matrix protein OS=Mus musculus OX=10090 GN=Comp PE=1 SV=2	12	5	6	4	755	82.3	4.64	16.38	139	117.7	140.9	139.2	108	131.8	94.4	101	86.2	82.4	85.2	62.6	74.6	63	74.1
P62806	Histone H4 OS=Mus musculus OX=10090 GN=H4c1 PE=1 SV=2	39	4	5	4	103	11.4	11.36	16.98	191.7	122.2	128.4	78.6	59.3	110.8	69.1	101	87.4	128.3	157.5	100.4	55.2	57.9	52.2
Q9DBJ1	Phosphoglycerate mutase 1 OS=Mus musculus OX=10090 GN=Pgam1 PE=1 SV=3	19	5	5	2	254	28.8	7.18	16.25	154.6	133.2	131.4	110.7	111.3	112.3	105.3	96.3	108	75.9	80.3	95	62	58.9	64.8
P97430	Antileukoproteinase OS=Mus musculus OX=10090 GN=Slpi PE=1 SV=1	41	7	10	7	131	14.3	8.79	21.36	248	147.2	175.5	96.1	95	115.1	80.4	104.1	87.1	83.4	87.8	89.8	28.8	32.5	29.1
P62880	Guanine nucleotide-binding protein G(I)/G(S)/G(T) subunit beta-2 OS=Mus musculus OX=10090 GN=Gnb2 PE=1 SV=3	12	3	4	3	340	37.3	6	14.62	209.8	110.2	134.4	98.3	88.4	129.3	75.8	76.2	82.7	86.2	73.3	79.7	81.3	81.5	93
Q9QXY6	EH domain-containing protein 3 OS=Mus musculus OX=10090 GN=Ehd3 PE=1 SV=2	11	6	6	2	535	60.8	6.46	13.63
P01637	Ig kappa chain V-V region T1 OS=Mus musculus OX=10090 PE=4 SV=1	23	3	14	1	128	14.4	8.59	42.79	84.9	112.2	102.9	105.5	125.5	111.1	113.6	115.6	110.4	102	86.9	104	74.9	77.2	73.2
P14211	Calreticulin OS=Mus musculus OX=10090 GN=Calr PE=1 SV=1	14	6	7	6	416	48	4.49	17.98	191.1	127.5	138.2	86.9	85.2	106.2	108.1	87.6	91.2	91.7	96.6	90.3	69.5	71	59.1
P47753	F-actin-capping protein subunit alpha-1 OS=Mus musculus OX=10090 GN=Capza1 PE=1 SV=4	15	3	3	3	286	32.9	5.55	12.78	201.3	103.9	125.2	93.5	87	122	79.8	82.6	83.6	80.7	78.3	83.6	99.3	86.4	92.8
P04223	H-2 class I histocompatibility antigen, K-K alpha chain OS=Mus musculus OX=10090 GN=H2-K1 PE=1 SV=1	10	5	14	2	369	41.6	7.03	34.8	66.5	59	71.2	89.4	112.7	100.4	148.5	128.8	137.5	98.9	110.4	118.4	84.6	85.6	88.2
P48759	Pentraxin-related protein PTX3 OS=Mus musculus OX=10090 GN=Ptx3 PE=1 SV=2	15	5	7	5	381	41.8	5.38	14.85	61.1	77.2	72.2	86.3	72.5	93.5	87.2	91.2	91.8	134.7	103.7	142.1	126.2	125.5	134.8
P10493	Nidogen-1 OS=Mus musculus OX=10090 GN=Nid1 PE=1 SV=2	5	4	5	4	1245	136.5	5.44	13.17	88.8	96.1	85.7	103	104	107.9	104.1	99.1	102.4	116.4	110	118.3	93.6	80.2	90.4
P01648	Ig kappa chain V-V region HP 91A3 OS=Mus musculus OX=10090 PE=1 SV=1	31	3	18	1	108	12	8.47	40.7	101.8	107.2	106.5	103.1	119.7	125.6	102.5	98.5	106.3	84.3	98.4	88.4	78.6	83.9	95.2
P11672	Neutrophil gelatinase-associated lipocalin OS=Mus musculus OX=10090 GN=Lcn2 PE=1 SV=1	26	5	8	5	200	22.9	8.81	25.89	44.1	47.5	46.8	50.1	50.1	52.4	85.4	104.4	87.6	214.1	186.5	201.7	110.1	108.8	110.4
P55258	Ras-related protein Rab-8A OS=Mus musculus OX=10090 GN=Rab8a PE=1 SV=2	19	3	4	1	207	23.7	9.07	15.36	159.9	124.3	116	98.5	107.7	121.9	96.5	118	92	80.3	101.9	53.6	72.8	66.6	90.1
P01786	Ig heavy chain V region MOPC 47A OS=Mus musculus OX=10090 PE=1 SV=1	21	2	4	1	117	13	8.84	12.8	104.7	115.5	87.1	98.9	89	102.5	91.7	133.3	117.4	126.5	111.6	119.2	65.7	64.4	72.5
Q3UV17	Keratin, type II cytoskeletal 2 oral OS=Mus musculus OX=10090 GN=Krt76 PE=1 SV=1	6	5	13	1	594	62.8	8.43	29.24	113.6	70.4	244.5	67.7	54.4	120.8	41.3	62.1	65	54.3	94.3	54.6	126.7	142.1	188
P01642	Ig kappa chain V-V region L7 (Fragment) OS=Mus musculus OX=10090 GN=Gm10881 PE=1 SV=1	23	2	4	2	115	12.6	5.94	17.21	107	112	118.1	106.5	121.6	113.9	100.1	100.9	94.2	77.9	84.6	96.6	87	88	91.6
P84084	ADP-ribosylation factor 5 OS=Mus musculus OX=10090 GN=Arf5 PE=1 SV=2	16	3	6	1	180	20.5	6.79	18.02	169.9	111.4	133.6	104.4	94.6	134.7	94.7	101.8	100.1	76.5	80.7	80.3	75	67.1	75.3
Q61268	Apolipoprotein C-IV OS=Mus musculus OX=10090 GN=Apoc4 PE=1 SV=1	22	3	7	3	124	14.3	9.52	21.3	153.5	73	73.9	92.2	73.3	78.2	57.5	73	68	79.4	87.7	96.2	171.7	176.2	146.3
P18529	Ig heavy chain V region 5-76 OS=Mus musculus OX=10090 PE=1 SV=1	27	2	10	1	117	13	8.91	18.19	61.2	93.8	60.1	64.5	70.9	128.7	130.5	73.2	85.3	148.5	160.9	123.9	85.2	62	151.3
O09131	Glutathione S-transferase omega-1 OS=Mus musculus OX=10090 GN=Gsto1 PE=1 SV=2	18	5	6	5	240	27.5	7.36	13.15	161.5	130.2	160.1	116.2	131.7	134.2	96.3	81.2	101.6	61.7	80.5	72.9	54.1	52.4	65.5
Q3THE2	Myosin regulatory light chain 12B OS=Mus musculus OX=10090 GN=Myl12b PE=1 SV=2	28	4	6	4	172	19.8	4.84	15.31	145.2	121.1	135.4	123.2	107	122.7	87.2	111	91.5	103	96.2	91.3	50	49.4	66
P08752	Guanine nucleotide-binding protein G(i) subunit alpha-2 OS=Mus musculus OX=10090 GN=Gnai2 PE=1 SV=5	13	3	4	3	355	40.5	5.45	12.76	135.6	90.5	103.8	85.7	74.5	115.2	71.3	98.6	83.8	116.5	68.6	88.6	114.7	107.5	145
Q9R182	Angiopoietin-related protein 3 OS=Mus musculus OX=10090 GN=Angptl3 PE=1 SV=1	13	6	6	6	455	52.5	6.65	14.76	102.6	111.7	109.6	142.3	139.8	110.1	104.3	93.9	116.1	95.6	113.9	73.6	60.2	61.8	64.4
G5E8Q8	Adhesion G protein-coupled receptor F5 OS=Mus musculus OX=10090 GN=Adgrf5 PE=1 SV=1	5	5	5	5	1348	149.3	7.02	14.04	95.2	123.4	114.7	119.1	129.6	110.2	120.4	101.9	112.7	84	95.3	75.9	73	73	71.8
Q923D2	Flavin reductase (NADPH) OS=Mus musculus OX=10090 GN=Blvrb PE=1 SV=3	23	5	5	5	206	22.2	7.01	12.44	133.3	85.9	98.6	71.5	95	83.1	62.5	62.9	68.8	63.5	64.5	74.8	176.2	175.8	183.5
Q64518	Sarcoplasmic/endoplasmic reticulum calcium ATPase 3 OS=Mus musculus OX=10090 GN=Atp2a3 PE=1 SV=4	7	7	7	3	999	109.5	5.66	15.26	227.6	110.4	156.9	81.2	53.7	103.3	57	79.3	62.7	67.2	67.2	68.7	113.8	127.1	124
Q9R0P3	S-formylglutathione hydrolase OS=Mus musculus OX=10090 GN=Esd PE=1 SV=1	18	4	5	4	282	31.3	7.12	12.97	118.7	117.1	102.5	91.4	90.4	110.6	90	109.9	91	111.1	95.2	101.6	89.1	78.9	102.5
Q99P58	Ras-related protein Rab-27B OS=Mus musculus OX=10090 GN=Rab27b PE=1 SV=3	24	4	5	4	218	24.5	5.54	19.49	233.2	123.7	148.8	81.3	91.6	115.9	82.2	73.9	73.5	76.2	72.6	65.8	88.7	93.6	79
P60766	Cell division control protein 42 homolog OS=Mus musculus OX=10090 GN=Cdc42 PE=1 SV=2	19	3	4	3	191	21.2	6.55	14.23	226	105.6	148.8	75.1	81.5	110.7	79	72.4	96.7	76.8	74.4	75.4	88.9	96	92.8
O88200	C-type lectin domain family 11 member A OS=Mus musculus OX=10090 GN=Clec11a PE=1 SV=1	17	5	9	5	328	36.4	5	23.75	90.7	124.9	123.8	177.5	138.6	136.3	109.2	115.3	108.6	73.2	76.8	75.1	50.5	42.1	57.2
Q9CVB6	Actin-related protein 2/3 complex subunit 2 OS=Mus musculus OX=10090 GN=Arpc2 PE=1 SV=3	11	4	5	4	300	34.3	7.36	15.62	208.1	121.5	138.4	102.4	96.2	125.8	101	94.3	95.5	72.6	68.6	88.5	57.2	61	68.9
P01628	Ig kappa chain V-II region MOPC 511 OS=Mus musculus OX=10090 PE=1 SV=1	43	3	4	1	113	12.5	7.94	12.94	67.6	72.9	86.2	86.2	93.9	70.8	92.3	107.8	101.2	106.5	118.9	150.5	112.9	126.8	105.4
P08032	Spectrin alpha chain, erythrocytic 1 OS=Mus musculus OX=10090 GN=Spta1 PE=1 SV=3	2	4	4	3	2415	279.7	5.03	9.8	143.4	97.2	104.2	80.6	90.2	146.6	87.2	100.6	78.7	67.6	100.4	99.1	106.8	96.5	101
P05480	Neuronal proto-oncogene tyrosine-protein kinase Src OS=Mus musculus OX=10090 GN=Src PE=1 SV=5	11	5	8	4	535	59.9	7.42	13.73	228.8	120	146.6	83	71.2	131.4	68.3	88.6	79.3	82.6	66.3	90.3	80.5	78.5	84.5
O70370	Cathepsin S OS=Mus musculus OX=10090 GN=Ctss PE=1 SV=2	14	4	5	4	340	38.4	6.96	7.51	95.3	100.6	86.8	105.9	107.2	104.1	140.2	136.9	148.4	112.8	110.9	109.3	51.6	45.2	44.7
P47857	ATP-dependent 6-phosphofructokinase, muscle type OS=Mus musculus OX=10090 GN=Pfkm PE=1 SV=3	8	5	5	5	780	85.2	8	7.13	80.1	113.7	111.5	123.9	98.2	101.6	91.5	137.6	90.6	109.9	80.7	122.8	66.1	84.3	87.4
Q05144	Ras-related C3 botulinum toxin substrate 2 OS=Mus musculus OX=10090 GN=Rac2 PE=1 SV=1	21	4	5	1	192	21.4	7.61	14.88
P35700	Peroxiredoxin-1 OS=Mus musculus OX=10090 GN=Prdx1 PE=1 SV=1	16	3	4	3	199	22.2	8.12	14.07	140.8	113.8	119.5	97.2	102.2	108.4	88.8	90.9	94.2	94.6	87.8	102	89.4	85.9	84.6
Q04447	Creatine kinase B-type OS=Mus musculus OX=10090 GN=Ckb PE=1 SV=1	11	4	4	3	381	42.7	5.67	11.07	115	100.2	105.5	124.8	131.8	129.7	90.9	92.8	96.9	81.9	85.2	93.7	78	74.4	99.2
P24622	Alpha-crystallin A chain OS=Mus musculus OX=10090 GN=Cryaa PE=2 SV=1	20	4	4	4	196	22.5	6.86	13.07	43.5	46.9	44.6	174.8	534.3	176.2	27.3	40.7	37.7	42.4	83.9	78.7	55.9	55.7	57.5
Q9ES46	Beta-parvin OS=Mus musculus OX=10090 GN=Parvb PE=1 SV=1	11	3	3	3	365	41.6	6.33	12.37	252.6	117.5	144.6	92.9	76.4	109.5	63.1	73.2	62.1	75.6	73.5	72.8	94.8	93.7	97.6
D3Z6Q9	Bridging integrator 2 OS=Mus musculus OX=10090 GN=Bin2 PE=1 SV=1	13	4	4	4	489	52.5	5.34	11.06	172.7	121.1	132.1	121	110.3	116.8	99.9	99.4	93.9	76	90.2	85.1	59.5	56.4	65.6
O08709	Peroxiredoxin-6 OS=Mus musculus OX=10090 GN=Prdx6 PE=1 SV=3	27	5	5	5	224	24.9	6.01	10.31	137.1	98.8	113.3	90.8	102.5	95.8	88.5	86.1	99.2	83.6	90.1	111.5	103.4	96.8	102.6
P61982	14-3-3 protein gamma OS=Mus musculus OX=10090 GN=Ywhag PE=1 SV=2	17	5	8	2	247	28.3	4.89	14.96	203.8	115.4	155.5	107.9	84.5	141.9	72.3	94.1	82.1	84.5	83.5	93.5	53.3	57.5	70.2
Q8C166	Copine-1 OS=Mus musculus OX=10090 GN=Cpne1 PE=1 SV=1	8	4	6	4	536	58.8	5.66	15.16	227.9	111.3	160.5	80.4	65.9	83.5	61.9	69.5	68.1	82.9	66.1	96.3	115.3	93.3	117
Q8CF98	Collectin-10 OS=Mus musculus OX=10090 GN=Colec10 PE=2 SV=1	18	5	7	5	277	30.5	7.33	15.29	67.7	70.6	71.8	109.2	109.4	117.5	94.7	120.2	102.2	117.7	104.6	118.8	96.5	87.5	111.7
Q9JL99	C-type lectin domain family 1 member B OS=Mus musculus OX=10090 GN=Clec1b PE=1 SV=1	22	5	6	5	229	26.2	8.72	18.53	217.5	113.6	153.3	81.5	74.7	110.6	76.2	77.6	80.1	87.6	84.6	85.8	84.6	82.6	89.7
P05208	Chymotrypsin-like elastase family member 2A OS=Mus musculus OX=10090 GN=Cela2a PE=1 SV=1	17	3	5	3	271	28.9	8.62	15.68	89.6	81.2	88.6	81.9	90.3	89	224.8	144.3	294.3	61	91.7	67.5	30.8	30.1	34.9
P27601	Guanine nucleotide-binding protein subunit alpha-13 OS=Mus musculus OX=10090 GN=Gna13 PE=1 SV=1	8	3	5	3	377	44	8.21	13.75	192.7	132.9	141.1	109.8	106.3	132.9	84.7	89.6	89.4	71	79.5	76.2	62.6	64.9	66.4
Q02819	Nucleobindin-1 OS=Mus musculus OX=10090 GN=Nucb1 PE=1 SV=2	10	4	4	4	459	53.4	5.07	12.31	112.3	88.2	93.9	94.4	93.4	114.1	90.4	84.9	113.4	102.3	136.6	106.2	80.4	115.1	74.4
Q64475	Histone H2B type 1-B OS=Mus musculus OX=10090 GN=H2bc3 PE=1 SV=3	31	5	7	5	126	13.9	10.32	17.5	142.2	102.2	111.6	68.6	55.8	97.8	73.4	94.3	71.8	150.5	165.2	131.1	85.3	72.3	77.9
Q8CI94	Glycogen phosphorylase, brain form OS=Mus musculus OX=10090 GN=Pygb PE=1 SV=3	6	5	6	3	843	96.7	6.73	15.89	81.6	110.3	100.6	105.8	101	99.6	93.3	112.9	103.3	112.9	91	97.7	94.4	101.3	94.2
P13634	Carbonic anhydrase 1 OS=Mus musculus OX=10090 GN=Ca1 PE=1 SV=4	12	3	7	3	261	28.3	6.96	14.09	168.6	107.3	134.7	72.8	85.1	81.8	76.8	66.2	80.6	82.9	101.9	85.5	114	106.7	135
P01632	Ig kappa chain V-I region S107A OS=Mus musculus OX=10090 GN=Igkv7-33 PE=2 SV=1	22	2	6	1	114	12.7	8.98	19.36	113.8	113.5	108.9	85	84.2	110.9	93.3	131.2	101.2	68.6	85.5	103	66.4	165.6	69.1
P06327	Ig heavy chain V region VH558 A1/A4 OS=Mus musculus OX=10090 GN=Gm5629 PE=2 SV=1	38	4	8	4	117	13	9.1	20.9	73.2	87.8	88.5	83.9	107.5	89.1	105.8	99.8	107.7	95.9	100.4	99.2	124.5	116.5	120.1
P70663	SPARC-like protein 1 OS=Mus musculus OX=10090 GN=Sparcl1 PE=1 SV=3	12	6	7	6	650	72.2	4.6	7.06	139	105.8	107.5	117.4	135.9	132	105.3	82.5	112.4	76.6	91.1	70.6	82.9	70.7	70.3
Q8C165	N-fatty-acyl-amino acid synthase/hydrolase PM20D1 OS=Mus musculus OX=10090 GN=Pm20d1 PE=1 SV=1	13	6	6	6	503	55.6	6.43	11.67	111.9	101.7	98.4	118.6	146.8	110.8	89.6	102.5	99.2	87.2	113.4	87.7	81.5	72.7	77.9
O88186	Platelet glycoprotein IX OS=Mus musculus OX=10090 GN=Gp9 PE=1 SV=1	20	2	4	2	177	19.7	5.96	12.76	209.3	115.7	145.5	97.1	99.7	105.7	84	94.2	87	78.4	84	79.9	77.8	62	79.9
P58252	Elongation factor 2 OS=Mus musculus OX=10090 GN=Eef2 PE=1 SV=2	6	5	5	5	858	95.3	6.83	11.51	104.7	91	92.6	111.5	109.7	114.7	120.9	102.2	114.1	104	99.8	104.5	81.5	78.7	70
Q922B2	Aspartate--tRNA ligase, cytoplasmic OS=Mus musculus OX=10090 GN=Dars1 PE=1 SV=2	9	3	3	3	501	57.1	6.49	10.32	97.7	91.9	106.4	105.7	92.5	107.9	100	96	86.8	106.2	98.5	94.2	119.9	87.6	108.9
P01630	Ig kappa chain V-II region 7S34.1 OS=Mus musculus OX=10090 PE=1 SV=1	42	3	4	3	113	12.5	8.65	13.58	82.8	85.2	93	86.9	125.1	81.9	106.3	117.7	114.9	107.2	96.2	141.5	84.9	98.5	77.9
O35566	CD151 antigen OS=Mus musculus OX=10090 GN=Cd151 PE=1 SV=2	16	5	8	5	253	28.2	7.47	11.86	260.8	132.4	178.9	76.3	72	107.8	58.6	74.5	71.5	75.9	66.7	79.1	80.4	79.6	85.4
Q9QX15	Calcium-activated chloride channel regulator 3A-1 OS=Mus musculus OX=10090 GN=Clca3a1 PE=1 SV=1	5	3	3	3	902	100	6.86	10.59	143.7	104.3	108.9	80.8	92.7	106.4	94	85.9	90.6	82	96.1	86.6	112.9	109.4	105.7
Q5SQX6	Cytoplasmic FMR1-interacting protein 2 OS=Mus musculus OX=10090 GN=Cyfip2 PE=1 SV=2	4	5	5	5	1253	145.6	7.05	14.03	175	116.1	132	87.1	89.2	114.5	89.6	91.7	89.3	81.3	78.1	83.7	95	86.8	90.6
P15532	Nucleoside diphosphate kinase A OS=Mus musculus OX=10090 GN=Nme1 PE=1 SV=1	26	4	5	1	152	17.2	7.37	10.1	111.3	93	110	104	118.8	88.9	84.7	100.3	93.7	112.5	90.3	122.9	82.5	97.4	89.7
P06745	Glucose-6-phosphate isomerase OS=Mus musculus OX=10090 GN=Gpi PE=1 SV=4	12	7	7	7	558	62.7	8.13	11.7	127.2	99.2	107.6	119	115.6	104.6	128.3	109.4	125.2	89	107.7	90.4	52.2	53.3	71.2
Q8BSM7	Large neutral amino acids transporter small subunit 3 OS=Mus musculus OX=10090 GN=Slc43a1 PE=1 SV=1	10	5	5	5	564	62.6	8.12	7.66	183.7	112.8	121.4	69.3	76.7	114.2	69.8	73.9	73.4	68.1	62.2	63.7	143.7	132.7	134.2
P51437	Cathelicidin antimicrobial peptide OS=Mus musculus OX=10090 GN=Camp PE=1 SV=2	24	4	6	4	172	19.4	8.68	17.19	105.3	100.7	103.7	85.4	103.1	102.1	110.5	100.4	117.4	106.7	123.6	100.7	77.9	77.9	84.6
P16675	Lysosomal protective protein OS=Mus musculus OX=10090 GN=Ctsa PE=1 SV=1	7	2	3	2	474	53.8	5.86	8.85	102.3	110.8	110.1	107.7	104.4	97.7	120.2	103.2	134.7	111.1	112.6	100.5	57.8	61.3	65.5
Q08481	Platelet endothelial cell adhesion molecule OS=Mus musculus OX=10090 GN=Pecam1 PE=1 SV=1	8	3	3	3	727	81.2	6.71	7.48	251.5	114.6	181.2	91.2	69.6	110.7	79.2	71.7	80.1	72.9	74.1	90.7	79	73.9	59.5
Q08857	Platelet glycoprotein 4 OS=Mus musculus OX=10090 GN=Cd36 PE=1 SV=2	12	5	7	5	472	52.7	8.35	18.31	184.9	90.5	120	69.3	73.6	117.7	65.9	68.7	83.2	70.7	66.2	67.8	137.9	144.2	139.2
P19096	Fatty acid synthase OS=Mus musculus OX=10090 GN=Fasn PE=1 SV=2	2	5	5	5	2504	272.3	6.58	12.53	83.3	86.1	89	136.6	103.9	129	93.1	119.4	92	109.3	89.2	116.3	90.1	82.3	80.6
P16125	L-lactate dehydrogenase B chain OS=Mus musculus OX=10090 GN=Ldhb PE=1 SV=2	11	3	4	2	334	36.5	6.05	9.9	121.2	179.4	153.4	106.6	124.5	94.1	129.7	81.6	112.9	69.4	92.3	78.4	48.2	52.9	55.4
Q9R111	Guanine deaminase OS=Mus musculus OX=10090 GN=Gda PE=1 SV=1	12	4	4	4	454	51	5.53	9.79	118.3	115.5	110.5	111.8	119.7	103.1	99.9	93.7	116.6	72.6	84.9	80	78.5	91.7	103.3
O35744	Chitinase-like protein 3 OS=Mus musculus OX=10090 GN=Chil3 PE=1 SV=2	9	3	3	3	398	44.4	5.69	10.99	94.2	80.6	81.4	62.6	74.7	76.6	108	93.8	121	144.3	158.4	142.7	79.5	82.1	100
O89051	Integral membrane protein 2B OS=Mus musculus OX=10090 GN=Itm2b PE=1 SV=1	19	4	4	4	266	30.2	5.3	9.33	81.3	95.1	85.6	92	98.5	100.2	93.5	100.9	99.5	104.6	93.6	89.5	124.9	114.4	126.4
P07356	Annexin A2 OS=Mus musculus OX=10090 GN=Anxa2 PE=1 SV=2	13	4	4	4	339	38.7	7.69	10.02	146.9	98.7	125.3	93	85	136.8	95.7	111.1	113.8	75.5	80	114.7	70.9	82.6	69.9
Q8BJU2	Tetraspanin-9 OS=Mus musculus OX=10090 GN=Tspan9 PE=1 SV=1	20	3	3	3	239	26.7	7.42	10.74	241.8	113.8	155	64	43.3	91.5	45.6	57.9	56	60	62.1	71.3	138.7	144.9	154.1
O08756	3-hydroxyacyl-CoA dehydrogenase type-2 OS=Mus musculus OX=10090 GN=Hsd17b10 PE=1 SV=4	10	1	2	1	261	27.4	8.41	12.03	120.3	121.3	116.1	132.6	104.1	128.8	125.8	131.9	109.7	110	110.9	111.6	16.3	31.2	29.3
Q91ZJ9	Hyaluronidase-1 OS=Mus musculus OX=10090 GN=Hyal1 PE=1 SV=3	11	3	3	3	462	52.1	6.4	8.96	100.8	157.9	129.5	136.4	119.9	111	112.6	113	114	92.2	82.5	86.7	44	52.9	46.6
P08121	Collagen alpha-1(III) chain OS=Mus musculus OX=10090 GN=Col3a1 PE=1 SV=4	4	5	6	5	1464	138.9	6.52	16.3	66.7	83.9	78.5	238.5	175.7	216.3	80.1	85.2	80.2	64.9	65.1	65.1	67.4	65.8	66.5
P10639	Thioredoxin OS=Mus musculus OX=10090 GN=Txn PE=1 SV=3	30	3	5	3	105	11.7	4.92	15.28	133.1	93.8	108.5	94.7	100.6	94.5	83.3	92.1	91	92.8	105.1	94.6	102.4	106.5	107
P15327	Bisphosphoglycerate mutase OS=Mus musculus OX=10090 GN=Bpgm PE=1 SV=2	17	5	5	5	259	30	7.06	10.23	120.4	104.2	110.6	96.4	102	90.8	86.7	84.4	84.3	66	86.6	77.8	123.1	140.2	126.7
P35917	Vascular endothelial growth factor receptor 3 OS=Mus musculus OX=10090 GN=Flt4 PE=1 SV=1	3	4	5	4	1363	152.9	6.27	11.55	122.9	116.2	132.2	122.6	130.8	116.2	107.1	104.3	126.8	80	110.3	90.3	51.1	47.4	41.9
Q8R0Z6	Angiopoietin-related protein 6 OS=Mus musculus OX=10090 GN=Angptl6 PE=2 SV=1	11	4	4	4	457	51.1	9	11.68	62.6	77.5	65.2	112.4	91.9	138.9	91.8	95.9	83	98	127.3	112	110.2	113.1	120.4
G3XA59	Transforming growth factor beta activator LRRC32 OS=Mus musculus OX=10090 GN=Lrrc32 PE=1 SV=1	7	4	5	4	663	72.4	5.99	5.28	160	87.3	106.7	54	56.7	65.7	56	75.9	63.4	62.3	64.3	69.5	214.7	191.1	172.4
Q93092	Transaldolase OS=Mus musculus OX=10090 GN=Taldo1 PE=1 SV=2	13	4	5	4	337	37.4	7.03	8.81	137.3	125.6	120.2	102.6	105.4	115.7	111.3	79.9	110.7	93.2	100.3	92.1	62.7	69.9	73
P10404	MLV-related proviral Env polyprotein OS=Mus musculus OX=10090 PE=1 SV=3	4	2	3	2	641	69.6	7.96	10.47	207.3	119.5	179.1	60.6	54.4	146.7	71.3	90.2	81.9	93.4	76.4	85.3	73.3	80.4	80.2
O70250	Phosphoglycerate mutase 2 OS=Mus musculus OX=10090 GN=Pgam2 PE=1 SV=3	13	4	4	1	253	28.8	8.5	12.92	212.1	142.6	139.7	81.1	105.3	102.1	90.6	129.4	87.9	82.9	101.9	79.4	44.7	55.9	44.3
P61161	Actin-related protein 2 OS=Mus musculus OX=10090 GN=Actr2 PE=1 SV=1	10	3	3	3	394	44.7	6.74	11.32	160.5	86.5	111.8	90.6	99.2	123.2	103.7	84	85	85.9	91.5	98.1	83.1	78.4	118.5
P06328	Ig heavy chain V region 1-72 OS=Mus musculus OX=10090 GN=Ighv1-72 PE=1 SV=2	34	2	4	2	117	12.9	9.29	12.3	85.9	99.6	80.9	125.3	150	105.4	134.2	114.4	136.1	94.5	94.7	107.6	53.1	60.6	57.7
Q9DCD0	6-phosphogluconate dehydrogenase, decarboxylating OS=Mus musculus OX=10090 GN=Pgd PE=1 SV=3	10	5	5	5	483	53.2	7.23	9.54	111.3	91.4	91.8	96.2	103.5	87.2	111.7	102.1	113.2	120.4	122.7	124.2	74.8	70.8	78.6
P28653	Biglycan OS=Mus musculus OX=10090 GN=Bgn PE=1 SV=1	12	3	3	3	369	41.6	7.27	10.32	144.3	124.8	115.3	121.8	85.2	117.3	98.8	102.9	89.8	102.5	101.9	119.3	60.6	58.4	57.1
Q9QZI9	Serine incorporator 3 OS=Mus musculus OX=10090 GN=Serinc3 PE=1 SV=2	7	4	6	4	472	52.6	7.23	12.45	246.6	133.1	178.1	80.7	61.7	165.2	63.5	75.5	85.5	54.9	48	68.1	83.9	83.8	71.4
Q8VHL0	Urea transporter 1 OS=Mus musculus OX=10090 GN=Slc14a1 PE=1 SV=2	13	4	7	4	384	42.1	7.9	9.51	315	121.6	181	62.4	58.7	110	65	75.2	73.8	70.1	59	68.4	78.1	83.1	78.8
O09172	Glutamate--cysteine ligase regulatory subunit OS=Mus musculus OX=10090 GN=Gclm PE=1 SV=1	14	3	3	3	274	30.5	5.52	9.47	109.2	91.4	106.8	96.7	105.9	109.5	102.8	94.8	92.2	83.3	105.2	94.9	107.6	99.6	100
P46638	Ras-related protein Rab-11B OS=Mus musculus OX=10090 GN=Rab11b PE=1 SV=3	15	3	4	3	218	24.5	5.94	13.73	213	116.1	141.1	86.3	76.2	121.2	71.4	86.6	85.1	81.1	73.4	91.6	88.9	87.1	80.9
P32848	Parvalbumin alpha OS=Mus musculus OX=10090 GN=Pvalb PE=1 SV=3	25	2	3	2	110	11.9	5.19	8.33	173.4	117.6	127.5	88.6	88.4	97.6	66.2	70.4	87.9	89.2	79.9	93.7	93.2	99.4	126.9
P53986	Monocarboxylate transporter 1 OS=Mus musculus OX=10090 GN=Slc16a1 PE=1 SV=1	7	3	7	3	493	53.2	7.47	11.56	168.1	90.9	113.9	60.1	56.9	103	66.8	60.1	62.4	60.5	60.5	56.7	181.6	176.3	182.1
P15379	CD44 antigen OS=Mus musculus OX=10090 GN=Cd44 PE=1 SV=3	3	2	3	2	778	85.6	4.96	9.49	122.6	124.5	114.6	56.7	87	82.3	75.6	94.6	93.4	89.3	93.4	98.4	120.3	121.4	125.8
P01629	Ig kappa chain V-II region 2S1.3 OS=Mus musculus OX=10090 PE=1 SV=1	35	2	5	2	112	12.2	7.94	19.81	101	106	100.7	88.7	116.5	78.7	110.6	107.2	117.3	88.5	115.4	127.2	72.2	94.6	75.3
Q91V80	Apolipoprotein F OS=Mus musculus OX=10090 GN=Apof PE=2 SV=2	14	3	3	3	315	34.3	5.82	11.09	112.7	126.9	100.6	100.9	88.4	78	86.1	133.7	104.1	109.2	116.9	115.9	77.4	70.8	78.4
P01820	Ig heavy chain V region PJ14 OS=Mus musculus OX=10090 PE=1 SV=1	36	3	4	2	115	12.4	8.16	8.39	69.1	69.2	123.1	97.3	99.1	98.8	199.8	85.1	132.4	75.7	77.2	68.1	76.9	129.5	98.6
P01750	Ig heavy chain V region 102 OS=Mus musculus OX=10090 PE=1 SV=1	29	4	6	2	117	12.9	8.6	15.43	85.7	98.3	98.9	91.4	110.5	88.3	124.6	114.6	124.2	116.9	114.1	117.8	72.2	63.6	78.9
P31725	Protein S100-A9 OS=Mus musculus OX=10090 GN=S100a9 PE=1 SV=3	35	4	4	4	113	13	7.17	11.4	95	89.1	82.8	86.7	96.3	96.5	114	126.1	126.6	95	106.6	111.3	94.9	86.8	92.1
Q6IME9	Keratin, type II cytoskeletal 72 OS=Mus musculus OX=10090 GN=Krt72 PE=3 SV=1	5	3	10	1	520	56.7	7.4	21.43	116.6	94.7	256.5	89.2	64.9	122.8	56	63.8	82	53.5	93	67.8	100.5	111.6	127.1
P11438	Lysosome-associated membrane glycoprotein 1 OS=Mus musculus OX=10090 GN=Lamp1 PE=1 SV=2	8	3	3	3	406	43.8	8.4	10.06	196.9	139.7	146.8	96.1	87.5	118.8	85.2	93.6	97.8	83.6	81.2	92.3	62.5	62	56
Q60605	Myosin light polypeptide 6 OS=Mus musculus OX=10090 GN=Myl6 PE=1 SV=3	26	4	4	4	151	16.9	4.65	8.73	156.5	131.8	151.7	133.7	110.9	119	101.4	94.8	95.7	81	88.9	89.3	49.2	53.5	42.5
P97429	Annexin A4 OS=Mus musculus OX=10090 GN=Anxa4 PE=1 SV=4	13	4	5	3	319	35.9	5.57	12.81	249.7	124	164.5	74.9	70.8	102.1	71.5	80.9	86.3	89.6	70.3	94.9	69.9	67.3	83.3
O88998	Noelin OS=Mus musculus OX=10090 GN=Olfm1 PE=1 SV=1	9	5	5	5	485	55.4	6.95	10.3	88.6	114.5	112.3	139.2	162.8	139.9	139.8	107.8	145.8	66	84.1	70	43	39.9	46.3
O54962	Barrier-to-autointegration factor OS=Mus musculus OX=10090 GN=Banf1 PE=1 SV=1	36	2	4	2	89	10.1	6.09	12.33	163.5	132.4	160.3	88.8	82.9	141.7	68.2	104.1	74.7	119.4	103.4	88.8	59.9	55.8	56.2
P97333	Neuropilin-1 OS=Mus musculus OX=10090 GN=Nrp1 PE=1 SV=2	4	3	3	3	923	102.9	5.9	9.44	114.9	111.3	107.5	90.5	110	99.6	114.6	129.9	107.4	96.5	101	97.3	67.6	77.1	74.9
P17047	Lysosome-associated membrane glycoprotein 2 OS=Mus musculus OX=10090 GN=Lamp2 PE=1 SV=2	7	3	4	3	415	45.7	7.39	12.79	213.5	140.7	175.9	95.4	99.2	114.8	88	81	104.3	80.9	78.7	72	50.7	50.4	54.6
P25911	Tyrosine-protein kinase Lyn OS=Mus musculus OX=10090 GN=Lyn PE=1 SV=4	6	4	7	2	512	58.8	7.15	10.32	279.1	113.3	158.1	76.8	71.7	98.6	78.1	96.4	97.1	56.8	58.3	92.1	83.6	76.9	63.3
P11590	Major urinary protein 4 OS=Mus musculus OX=10090 GN=Mup4 PE=1 SV=1	21	4	5	2	178	20.5	5.8	7.87	178	146.8	145.9	81.7	77.5	112.7	65.6	102.9	82.9	108.6	79.6	90.2	80.3	74.1	73.2
P18572	Basigin OS=Mus musculus OX=10090 GN=Bsg PE=1 SV=2	11	3	3	3	389	42.4	5.85	11.11	153.2	97	116.7	80.9	68.5	100.3	65.8	88.6	77.7	89.2	67.4	80.9	141.4	132.8	139.5
Q8CC86	Nicotinate phosphoribosyltransferase OS=Mus musculus OX=10090 GN=Naprt PE=1 SV=1	7	3	3	3	538	58.2	6.46	9.63	150.9	123.8	114.3	86.5	92.8	86	86.9	90.2	104.5	81.8	88.2	109.2	91.6	89	104.2
P70290	55 kDa erythrocyte membrane protein OS=Mus musculus OX=10090 GN=Mpp1 PE=1 SV=1	9	4	4	4	466	52.2	7.2	5.68	131.9	79.6	99.3	81	80.8	94.3	61.6	85.3	81	72.8	88.7	86.7	153.8	162.3	141
Q62469	Integrin alpha-2 OS=Mus musculus OX=10090 GN=Itga2 PE=1 SV=2	4	5	5	5	1178	128.9	5.21	8.26	198.1	110.1	139.7	94.7	81.6	104.9	88.2	108.7	96.9	77.6	75.7	102.4	76.1	76.5	68.7
Q61598	Rab GDP dissociation inhibitor beta OS=Mus musculus OX=10090 GN=Gdi2 PE=1 SV=1	8	3	3	3	445	50.5	6.25	8.75	154.8	100.8	117.5	95.7	98.1	105	74.7	86.5	95.4	81.8	76.6	88.6	115	115.5	94
P01803	Ig heavy chain V region AMPC1 OS=Mus musculus OX=10090 PE=1 SV=1	29	3	3	1	113	12.7	7.99	7.82	124	119.6	122.6	83.4	99	90.2	120.4	134.3	163.3	65.6	93.3	83.3	68.9	60.9	71.1
P01663	Ig kappa chain V-III region PC 4050 OS=Mus musculus OX=10090 PE=1 SV=1	45	3	4	1	111	12	5.06	12.58	120.6	134.9	139.3	98.1	101.1	77.2	91.7	113.2	108.5	83.2	107.5	101.5	81.8	71.8	69.5
Q9JHE3	Neutral ceramidase OS=Mus musculus OX=10090 GN=Asah2 PE=1 SV=1	5	3	3	3	756	83.5	6.86	6.26	144.1	137.6	115.6	147.2	158.4	115	123.9	107.3	137.7	65.9	69.6	43	41.1	42.8	50.8
Q9QUM4	Signaling lymphocytic activation molecule OS=Mus musculus OX=10090 GN=Slamf1 PE=1 SV=1	10	3	4	3	343	38.1	7.02	8.44	267	114	164.5	65.3	64.1	99.4	60.5	74.8	67.4	72.1	69.1	82.6	102.4	105	91.9
Q60847	Collagen alpha-1(XII) chain OS=Mus musculus OX=10090 GN=Col12a1 PE=2 SV=3	2	4	4	4	3120	340	5.64	5.08	113.3	119.1	101.9	193	172.3	182	80	78.5	100.8	66.9	66	55.1	51.6	55.4	64.1
P40142	Transketolase OS=Mus musculus OX=10090 GN=Tkt PE=1 SV=1	6	4	4	4	623	67.6	7.5	10.12	99.2	106.5	97.1	122.6	112.5	119.1	121	112.6	107.5	90.4	99.7	104.1	63	70.9	74
P27656	Hepatic triacylglycerol lipase OS=Mus musculus OX=10090 GN=Lipc PE=2 SV=2	6	3	4	3	510	57.4	8.09	9.77	120.5	122.7	126.7	145.9	166.2	142.6	120.9	116.9	123.3	66	82.3	69.1	31.8	34.1	31.2
P62827	GTP-binding nuclear protein Ran OS=Mus musculus OX=10090 GN=Ran PE=1 SV=3	10	2	3	2	216	24.4	7.49	9.3	119.3	93.5	102.1	104.3	122.7	103.4	81	84.5	88.1	69.1	92.4	79.6	124.3	113.6	122.2
Q9DC11	Plexin domain-containing protein 2 OS=Mus musculus OX=10090 GN=Plxdc2 PE=1 SV=1	5	3	3	3	530	59.6	6.6	8.75	135.1	110.4	151	86.9	135.1	126	91	63.7	103.2	46.3	82.9	54.3	121.3	96.9	96
O70443	Guanine nucleotide-binding protein G(z) subunit alpha OS=Mus musculus OX=10090 GN=Gnaz PE=1 SV=4	10	3	3	3	355	40.8	7.61	9.52	166	109.7	128.9	87.4	69.9	79	66	78.7	84	102.7	115.8	107.5	114.2	86.5	103.7
Q02788	Collagen alpha-2(VI) chain OS=Mus musculus OX=10090 GN=Col6a2 PE=1 SV=3	5	4	4	4	1034	110.3	6.42	6.8	105.8	76.1	92.9	119.6	115.5	104.3	91.7	105.7	78.5	120.7	104.7	121.4	96.7	69.7	96.7
P06800	Receptor-type tyrosine-protein phosphatase C OS=Mus musculus OX=10090 GN=Ptprc PE=1 SV=4	2	3	3	3	1293	144.7	5.94	9.02	196.5	70.8	133.4	88.6	74.6	174.9	100.8	73	165.8	66	70.6	82.5	65.8	53.9	82.7
Q9CZT5	Vasorin OS=Mus musculus OX=10090 GN=Vasn PE=2 SV=2	5	3	3	3	673	72.2	7.08	7.6	145.8	125	137.1	119.2	134.8	134.9	99.4	103.7	109.6	66.3	91.2	80.9	53	38.8	60.1
P08103	Tyrosine-protein kinase HCK OS=Mus musculus OX=10090 GN=Hck PE=1 SV=4	5	3	6	1	524	59.1	7.24	10.84	193.2	98.2	129.3	94.9	75.1	115.2	86.5	94.9	84.3	77.1	99.3	99.5	84	86.7	81.9
P0DP27	Calmodulin-2 OS=Mus musculus OX=10090 GN=Calm2 PE=1 SV=1	30	3	3	3	149	16.8	4.22	9.12	249.4	118.2	148.9	96.8	76.6	119.9	75	87	86.8	65.6	74.7	73.7	73.9	73.4	80.1
Q8BY89	Choline transporter-like protein 2 OS=Mus musculus OX=10090 GN=Slc44a2 PE=1 SV=2	5	3	4	3	706	80.1	8.79	10.49	242.5	115.7	173.1	70.3	52.2	95.4	63.1	80.5	72.1	89.3	82.4	86.9	87.1	87.5	101.7
P24063	Integrin alpha-L OS=Mus musculus OX=10090 GN=Itgal PE=1 SV=2	4	4	4	4	1163	128.2	6.11	9.02	191	104.8	144.3	85.2	78.8	114.9	84.1	97.9	91.4	70.9	76.3	91.2	93.6	88.6	87.2
Q61176	Arginase-1 OS=Mus musculus OX=10090 GN=Arg1 PE=1 SV=1	11	3	3	3	323	34.8	7.01	8.93	121.7	105.6	112.3	98.9	103.8	100.9	101.1	84.9	127	103.3	88.5	121.3	70.2	73.6	86.8
P24369	Peptidyl-prolyl cis-trans isomerase B OS=Mus musculus OX=10090 GN=Ppib PE=1 SV=2	19	4	5	3	216	23.7	9.55	12.31	142.2	107.6	118	102.4	114.2	113.4	84	100.8	80.9	108.3	93.9	106.1	78.6	76.5	73.1
O35664	Interferon alpha/beta receptor 2 OS=Mus musculus OX=10090 GN=Ifnar2 PE=1 SV=2	8	5	6	5	513	56.5	4.59	9.36	173.6	118.5	128	97.6	111.3	87.5	93.7	84.6	117.3	90.5	96.7	100.1	67	66.6	67
Q9CPW4	Actin-related protein 2/3 complex subunit 5 OS=Mus musculus OX=10090 GN=Arpc5 PE=1 SV=3	29	3	3	3	151	16.3	5.67	8.58	158.9	133.1	147.6	107.2	97.6	137	114.4	88.4	98.6	89.2	76.4	79.1	49.5	60.6	62.6
Q60932	Voltage-dependent anion-selective channel protein 1 OS=Mus musculus OX=10090 GN=Vdac1 PE=1 SV=3	10	2	2	2	296	32.3	8.43	7.01	172	134	144.1	118.3	94.9	127.2	106.5	93.2	104.6	102.3	83	98.6	45.7	34.6	40.9
D7PDD4	Megakaryocyte and platelet inhibitory receptor G6b OS=Mus musculus OX=10090 GN=Mpig6b PE=1 SV=1	8	2	5	2	242	26	9.57	10.89	299.6	126.3	176.1	84.4	71.5	93	60.5	77	86.7	72.3	60.3	92.6	73.1	70.4	56.3
P01723	Ig lambda-1 chain V region OS=Mus musculus OX=10090 PE=1 SV=2	36	2	6	2	117	12.2	5.21	12.09	109.6	89.8	101.4	91.2	92.8	76.7	104.6	120.5	100	113	97.4	122.5	82.8	101.9	96
Q8R143	Pituitary tumor-transforming gene 1 protein-interacting protein OS=Mus musculus OX=10090 GN=Pttg1ip PE=1 SV=1	18	5	6	5	174	20	8.63	11.35	255.5	123.6	164.6	69	40.5	91.3	53.2	69.1	58.7	72.6	63.4	84.6	120	118.4	115.6
P27046	Alpha-mannosidase 2 OS=Mus musculus OX=10090 GN=Man2a1 PE=1 SV=2	4	5	5	5	1150	131.5	8.03	7.5	77.5	106	103.2	96.2	109.6	110.4	108.5	108.1	109.9	105.7	111	99.5	86.8	87.8	79.8
P07743	BPI fold-containing family A member 2 OS=Mus musculus OX=10090 GN=Bpifa2 PE=1 SV=1	27	4	4	4	235	24.7	5.01	11.25	148.7	215.2	189.1	68.3	84.1	70.2	110.3	87	123	81.1	102.1	73.8	42.5	48.8	55.6
Q8R146	Acylamino-acid-releasing enzyme OS=Mus musculus OX=10090 GN=Apeh PE=1 SV=3	6	5	5	5	732	81.5	5.59	9.55	71.5	79.3	105.1	108.4	89.3	121.8	103.6	108.6	85.2	97	74.4	113.4	111.7	107.2	123.7
P39655	Polyunsaturated fatty acid lipoxygenase ALOX12 OS=Mus musculus OX=10090 GN=Alox12 PE=1 SV=4	7	4	4	4	663	75.3	6.19	5.45	191.9	115.5	143.5	120.5	108.7	107.9	85.2	99.5	95.9	72.8	72.8	91.8	66.6	62.8	64.7
Q11136	Xaa-Pro dipeptidase OS=Mus musculus OX=10090 GN=Pepd PE=1 SV=3	5	2	3	2	493	55	5.78	8.66	73.5	102.1	95.9	109.6	115.6	119.8	104.8	91.6	106.9	84.1	90	72.9	112.3	93.3	127.6
Q9D1H9	Microfibril-associated glycoprotein 4 OS=Mus musculus OX=10090 GN=Mfap4 PE=1 SV=1	7	1	1	1	257	28.9	5.44	6.53	71.5	82	82.7	255.1	156.5	216.2	117.5	167.2	89.3	68.7	40.4	65.3	33.6	23.2	30.7
Q8VCC2	Liver carboxylesterase 1 OS=Mus musculus OX=10090 GN=Ces1 PE=1 SV=1	4	2	9	1	565	62.6	6	27.44	130.4	123.6	152.4	81.6	104.2	95	110.5	103.1	122.9	77.5	91.4	134.6	63.5	54	55.4
Q61599	Rho GDP-dissociation inhibitor 2 OS=Mus musculus OX=10090 GN=Arhgdib PE=1 SV=3	21	2	2	2	200	22.8	5.11	8.58	202.1	93.6	112.8	93.4	86.4	116.1	90.6	66.4	79.5	74.3	86.6	106.9	85.9	104	101.3
Q8CG03	cGMP-specific 3',5'-cyclic phosphodiesterase OS=Mus musculus OX=10090 GN=Pde5a PE=1 SV=2	3	2	2	2	865	98.3	6.05	7.26	134.6	107.9	118.1	119.1	97.1	99.9	99	122.8	97	90.3	94.9	92.5	72	69	86
Q8CI59	Metalloreductase STEAP3 OS=Mus musculus OX=10090 GN=Steap3 PE=1 SV=1	8	3	3	3	488	54.7	9.22	8.48	191.6	124.7	146.1	101.3	83.1	154.4	77	84.4	101.3	70.4	76.8	100.4	67.1	56.2	65.2
P01758	Ig heavy chain V region 108A OS=Mus musculus OX=10090 GN=Igh-VJ558 PE=4 SV=1	13	1	1	1	117	13	7.97	6.2	74.9	94.4	70.6	79.6	107.2	94.5	140	140.1	137.9	125.3	116.1	110.2	70.9	62.2	76.1
Q64523	Histone H2A type 2-C OS=Mus musculus OX=10090 GN=H2ac20 PE=1 SV=3	27	3	4	3	129	14	10.9	11.18	173.9	103.4	120.7	71.6	78.4	91.7	71.2	104.6	74	135.9	165.5	119.2	60.1	62.2	67.6
P03976	Ig kappa chain V-II region 17S29.1 OS=Mus musculus OX=10090 PE=1 SV=1	12	1	2	1	113	12.4	7.99	7.23	66.5	73.3	76.4	60.6	78.2	52.3	87.9	110.2	84.8	90.9	74.7	128	305.1	123.2	87.9
P15508	Spectrin beta chain, erythrocytic OS=Mus musculus OX=10090 GN=Sptb PE=1 SV=4	1	3	3	3	2128	245.1	5.33	8.15	67	82.1	72	76.6	87.9	118.6	69.1	84.4	81.7	116.9	98.9	137.3	124.8	132.5	150.1
Q01102	P-selectin OS=Mus musculus OX=10090 GN=Selp PE=1 SV=1	5	4	5	4	768	83	5.99	4.18	244.7	121.2	163.1	85.1	64.1	79	62.8	81.7	68.1	76.9	79.6	128.1	83.3	85.4	77
Q9ET66	Peptidase inhibitor 16 OS=Mus musculus OX=10090 GN=Pi16 PE=1 SV=2	4	2	2	2	498	53.6	4.77	8.11	182.2	133.6	138.1	93.6	128.2	104	83.5	96.8	100.1	80.8	96.7	77.8	71.8	48.4	64.4
P47879	Insulin-like growth factor-binding protein 4 OS=Mus musculus OX=10090 GN=Igfbp4 PE=1 SV=2	19	3	3	3	254	27.8	7.17	7.53	105.1	125.9	121	104.9	106.6	102.9	91.2	85.6	110.1	96.9	86.2	90.4	117.1	81.9	74.3
Q9D3H2	Odorant-binding protein 1a OS=Mus musculus OX=10090 GN=Obp1a PE=1 SV=2	27	4	4	4	163	18.5	5.67	8.26	58.5	49.3	54.1	79.1	202.9	66.5	102.3	34.3	88.1	24.6	69.6	43	219.5	232.7	175.3
P12399	Protein CTLA-2-alpha OS=Mus musculus OX=10090 GN=Ctla2a PE=2 SV=2	26	3	4	3	137	15.9	5.34	9.88	178.6	188	155.4	125	84.4	110.5	81	112	69	94.5	87.9	91.3	40.3	41.1	40.8
O09044	Synaptosomal-associated protein 23 OS=Mus musculus OX=10090 GN=Snap23 PE=1 SV=1	13	2	2	2	210	23.2	4.98	6.73	185.4	99	125.7	75.5	82.9	87.6	65.8	71.3	79.1	68.7	91.6	90.2	114.6	132.1	130.7
P49183	Deoxyribonuclease-1 OS=Mus musculus OX=10090 GN=Dnase1 PE=1 SV=2	10	3	3	3	284	32	4.92	8.31	131.7	106.6	97.3	148	139.4	126.8	121.8	113.6	120.4	73.8	86.9	86	52.5	44.2	51.1
P01634	Ig kappa chain V-V region MOPC 21 OS=Mus musculus OX=10090 PE=1 SV=1	29	3	6	2	136	14.9	6.76	15.6	85.3	107.7	116.6	111.3	140.2	93.4	139.9	138.4	133	70.2	90.8	101.5	54.8	65.9	50.8
Q9JHI0	Matrix metalloproteinase-19 OS=Mus musculus OX=10090 GN=Mmp19 PE=2 SV=1	4	2	2	2	527	59.1	7.85	7.99	119.3	146.1	118.3	114	99.4	102.4	97.5	91	84.8	79.8	103.3	88.8	94.4	71.7	89.1
Q99KK7	Dipeptidyl peptidase 3 OS=Mus musculus OX=10090 GN=Dpp3 PE=1 SV=2	4	2	2	2	738	82.8	5.38	7.38
P21107	Tropomyosin alpha-3 chain OS=Mus musculus OX=10090 GN=Tpm3 PE=1 SV=3	10	4	5	3	285	33	4.72	11.11	215.9	121.4	159.4	94.9	98.5	110	81.4	95.5	74.5	82.7	85	82.8	64	60.5	73.4
Q9WVJ9	EGF-containing fibulin-like extracellular matrix protein 2 OS=Mus musculus OX=10090 GN=Efemp2 PE=1 SV=1	9	2	2	2	443	49.4	4.89	5.97
P70194	C-type lectin domain family 4 member F OS=Mus musculus OX=10090 GN=Clec4f PE=1 SV=1	4	2	2	2	548	61.2	7.15	7.05	77.1	76.9	80.4	89.4	92.1	103.7	131	133.9	114.4	105.5	91.3	88.3	90	106.7	119.5
P10518	Delta-aminolevulinic acid dehydratase OS=Mus musculus OX=10090 GN=Alad PE=1 SV=1	11	3	3	3	330	36	6.79	5.62	78.1	83.8	96	99	102.4	97.3	97.1	91.6	96.1	119.3	87.1	159.6	103	103.5	86
Q9QUG9	RAS guanyl-releasing protein 2 OS=Mus musculus OX=10090 GN=Rasgrp2 PE=1 SV=2	5	3	3	3	608	69.4	7.66	5.95	149.7	95.3	108.7	98.1	95.1	117.9	85.9	95.9	83.1	90.1	90.2	112.7	88.7	89.1	99.5
P84096	Rho-related GTP-binding protein RhoG OS=Mus musculus OX=10090 GN=Rhog PE=1 SV=1	22	3	3	3	191	21.3	8.12	7.2	145.1	112.6	107	95.5	95.7	115.7	88.1	102.7	97	81.9	100.1	96.8	88.7	83.2	90
P14152	Malate dehydrogenase, cytoplasmic OS=Mus musculus OX=10090 GN=Mdh1 PE=1 SV=3	10	3	4	3	334	36.5	6.58	7.89	147.9	143.3	132.6	111.2	134.3	124.6	96.2	87.2	108	75.7	75.7	77.9	66.9	54.9	63.7
P09803	Cadherin-1 OS=Mus musculus OX=10090 GN=Cdh1 PE=1 SV=1	5	3	4	3	884	98.2	4.83	7.83	128.2	106.8	101.3	106.4	132.1	102.6	121.7	92.3	132	81.8	97	77.8	64	72.6	83.4
Q6PHN9	Ras-related protein Rab-35 OS=Mus musculus OX=10090 GN=Rab35 PE=1 SV=1	9	2	3	1	201	23	8.29	5.33	196	118.4	135	96.9	92.5	125.8	80.8	74.7	96.9	47.7	66	46.8	106.7	109.1	106.7
P01902	H-2 class I histocompatibility antigen, K-D alpha chain OS=Mus musculus OX=10090 GN=H2-K1 PE=1 SV=1	5	2	5	1	368	41.5	6.62	9.18	74.9	88.8	88.7	105.5	130.2	107.3	147.3	126.3	124.7	104.8	132.1	100.3	46.5	53.3	69.4
Q9D1Q6	Endoplasmic reticulum resident protein 44 OS=Mus musculus OX=10090 GN=Erp44 PE=1 SV=1	5	2	2	2	406	46.8	5.27	6.33	128	103.7	114.7	107.7	102.8	123.2	94.4	102.4	104.9	89.5	85.2	112.8	64.3	83.9	82.5
P47791	Glutathione reductase, mitochondrial OS=Mus musculus OX=10090 GN=Gsr PE=1 SV=3	7	3	3	3	500	53.6	7.99	9.22	108.9	102.6	123.4	80.6	102.5	89.7	119.4	101.5	114	118.3	98.2	124.1	77.9	76.1	63
P01725	Ig lambda-1 chain V region S178 OS=Mus musculus OX=10090 PE=1 SV=1	28	2	4	2	110	11.6	8	7.16	134.5	109.9	126.1	98.7	88.6	129.7	106.2	115.1	106.4	91.7	87.7	95.7	68.6	66.3	74.6
Q91YN9	BAG family molecular chaperone regulator 2 OS=Mus musculus OX=10090 GN=Bag2 PE=1 SV=1	17	3	5	3	210	23.5	6.42	6.28	208.9	102.2	142.2	95.6	80.7	119.2	111.5	81.7	98.8	82.8	86.7	84.2	59.7	69.6	76.2
Q60864	Stress-induced-phosphoprotein 1 OS=Mus musculus OX=10090 GN=Stip1 PE=1 SV=1	7	3	4	3	543	62.5	6.8	4.91	113.3	118.4	121.9	100.1	104.6	100.9	99.1	100.2	97.6	93.3	100.6	90.8	80.9	92.8	85.6
P62897	Cytochrome c, somatic OS=Mus musculus OX=10090 GN=Cycs PE=1 SV=2	23	3	3	3	105	11.6	9.58	8.31	180.3	115.6	127.1	102.1	109.2	121.4	105.8	95.2	109.3	83	80.7	108	58.1	50.6	53.7
P80317	T-complex protein 1 subunit zeta OS=Mus musculus OX=10090 GN=Cct6a PE=1 SV=3	5	2	2	2	531	58	7.08	6.31	139.5	133.9	104.8	92.9	95.4	73.6	85.9	83.1	91.3	89	94.4	92.2	85.5	66.6	172
P68433	Histone H3.1 OS=Mus musculus OX=10090 GN=H3c1 PE=1 SV=2	24	4	9	4	136	15.4	11.12	12.95	142.5	107	110	109.3	88	112.5	94	126.3	90.4	126.5	116.3	114	57.3	50.3	55.7
Q9R0P5	Destrin OS=Mus musculus OX=10090 GN=Dstn PE=1 SV=3	13	2	2	2	165	18.5	7.97	4.8
Q9Z0M9	Interleukin-18-binding protein OS=Mus musculus OX=10090 GN=Il18bp PE=1 SV=2	6	1	2	1	193	21.2	8.12	6.83	86.2	77.9	89.4	128.9	115.7	117.5	136.7	118.8	159.6	101.3	117.4	92.7	45.5	48.5	63.9
P97371	Proteasome activator complex subunit 1 OS=Mus musculus OX=10090 GN=Psme1 PE=1 SV=2	8	2	2	2	249	28.7	5.97	6.34	135.6	90.8	125.8	113.4	120.6	109	115.8	102.3	117.5	73.9	122.8	78.4	72.8	72.2	49.2
P16330	2',3'-cyclic-nucleotide 3'-phosphodiesterase OS=Mus musculus OX=10090 GN=Cnp PE=1 SV=3	7	3	3	3	420	47.1	8.97	4.71	176.9	117.3	129.7	94.4	80.7	132.4	87.1	89.5	87.6	72.8	74	78.7	88	84.9	106.2
P97807	Fumarate hydratase, mitochondrial OS=Mus musculus OX=10090 GN=Fh PE=1 SV=3	8	2	2	2	507	54.3	9.04	3.73	84.7	104.8	91.5	135	141.2	93.1	124	115.9	98.5	96.6	96	112.9	87.6	50.8	67.2
P28654	Decorin OS=Mus musculus OX=10090 GN=Dcn PE=1 SV=1	7	3	3	3	354	39.8	8.68	5.21	132.5	113.6	119.8	129.1	69.4	124.3	84.4	90.5	85.6	86.4	85.8	87.1	101.7	96.5	93.4
P47962	60S ribosomal protein L5 OS=Mus musculus OX=10090 GN=Rpl5 PE=1 SV=3	6	1	1	1	297	34.4	9.77	5.81
P21279	Guanine nucleotide-binding protein G(q) subunit alpha OS=Mus musculus OX=10090 GN=Gnaq PE=1 SV=4	7	2	2	2	359	42.1	5.68	6.97	220.8	99.3	126.8	64.6	57.6	106	59.7	57	73.7	47.8	65.2	66.6	164.6	149.6	140.7
P19467	Mucin-13 OS=Mus musculus OX=10090 GN=Muc13 PE=2 SV=1	3	2	2	2	573	58.7	6.52	5.86	174.7	101.5	95.9	51.9	62.7	95.3	62	64	72	71.4	65.7	74.3	183.7	147.9	176.9
Q9R1E6	Ectonucleotide pyrophosphatase/phosphodiesterase family member 2 OS=Mus musculus OX=10090 GN=Enpp2 PE=1 SV=3	3	3	3	3	862	98.8	7.27	4.82	130.3	132.1	130.2	119.7	137.9	135.9	95.3	88	95.2	80.7	88.8	66.8	71.1	61.7	66.1
Q64339	Ubiquitin-like protein ISG15 OS=Mus musculus OX=10090 GN=Isg15 PE=1 SV=4	25	3	3	3	161	17.9	7.9	7.05	79.7	66.8	78.4	85.2	94.3	100.7	92.8	75.6	87.6	89.3	87.3	79.3	155.6	164.9	162.4
P46425	Glutathione S-transferase P 2 OS=Mus musculus OX=10090 GN=Gstp2 PE=1 SV=2	11	2	2	2	210	23.5	7.87	7.23	124.9	97.2	114.5	112.4	115.1	91.3	116	103	117.7	97	113.3	125.9	62.8	55.3	53.6
P14824	Annexin A6 OS=Mus musculus OX=10090 GN=Anxa6 PE=1 SV=3	4	3	3	2	673	75.8	5.5	7.95	287.5	124.7	155.1	88.4	87.7	136.6	90.5	79.9	93.1	67.2	61.7	79.9	49.3	37.6	60.7
P09528	Ferritin heavy chain OS=Mus musculus OX=10090 GN=Fth1 PE=1 SV=2	17	2	2	2	182	21.1	5.88	9.01	110.9	102.2	101.8	76.5	60.6	113.9	97.1	108	124.6	83.2	115	82	98.8	112.5	113
Q6ZQ38	Cullin-associated NEDD8-dissociated protein 1 OS=Mus musculus OX=10090 GN=Cand1 PE=1 SV=2	2	2	2	2	1230	136.2	5.78	6.79	144.5	138.9	122.4	121.5	117.4	114.1	88.7	101.6	99.2	76.7	94.2	74.1	76.6	76.1	54
P04945	Ig kappa chain V-VI region NQ2-6.1 OS=Mus musculus OX=10090 PE=2 SV=1	15	1	1	1	108	11.7	8.84	4.69	73.9	105.1	109	103.4	109.5	101.7	128.5	113.1	132	89.5	88.3	89.1	84	85.2	87.8
P12382	ATP-dependent 6-phosphofructokinase, liver type OS=Mus musculus OX=10090 GN=Pfkl PE=1 SV=4	4	2	2	2	780	85.3	7.17	5.07	74.8	100.2	77.5	112.5	97.6	107.7	81.9	111.4	86.6	108.6	97.9	129.8	103.9	103.9	105.8
Q9D154	Leukocyte elastase inhibitor A OS=Mus musculus OX=10090 GN=Serpinb1a PE=1 SV=1	9	3	3	3	379	42.5	6.21	6.8	129.3	101.3	111	101.7	102.7	104.1	102	123	98.6	121	123.5	93.6	62.5	59	66.6
P01633	Ig kappa chain V19-17 OS=Mus musculus OX=10090 GN=Igk-V19-17 PE=1 SV=1	20	2	6	2	149	16.4	6.92	7.59	100.3	111.1	111.1	94	135	75.6	117.3	94.7	121.2	74.2	93.3	94.5	101.2	99.1	77.3
P29416	Beta-hexosaminidase subunit alpha OS=Mus musculus OX=10090 GN=Hexa PE=1 SV=2	4	2	2	2	528	60.6	6.54	5.44	104.2	121.9	121.5	118.3	137.9	125.5	98.5	111.9	102.2	124.1	81.3	91.5	49.1	48.1	64.1
Q64442	Sorbitol dehydrogenase OS=Mus musculus OX=10090 GN=Sord PE=1 SV=3	4	2	3	2	357	38.2	7.02	6.84	93.3	104.9	95.2	109	104.5	113.8	129.6	106.7	109.1	89.8	85.3	83.2	101.3	81.2	93.2
Q3T9M1	Major facilitator superfamily domain-containing protein 2B OS=Mus musculus OX=10090 GN=Mfsd2b PE=2 SV=1	3	1	1	1	494	52.8	7.85	5.22	243.7	137.6	160.5	110.5	79.9	115.3	79.5	81.5	96.3	71.7	83.6	78.4	43.4	59.4	58.4
P61021	Ras-related protein Rab-5B OS=Mus musculus OX=10090 GN=Rab5b PE=1 SV=1	12	2	2	1	215	23.7	8.13	5.64	240.9	135.5	122.6	74.7	93.1	146.5	45.2	38.5	91.3	81.1	40.2	53.2	115.5	107.5	114.2
P18337	L-selectin OS=Mus musculus OX=10090 GN=Sell PE=1 SV=1	7	2	2	2	372	42.3	6.67	5.57	139.3	125.7	116.7	96.5	119.7	118.9	135.8	102.8	149.4	81.3	97.5	80.1	44.5	42.4	49.4
Q8CIE0	Serpin A11 OS=Mus musculus OX=10090 GN=Serpina11 PE=2 SV=1	5	2	3	2	424	47.2	7.03	6.09	124.8	97.2	96.5	104.9	86.7	108.7	96.7	109.7	103.6	117.9	112.7	108.6	79.6	75.8	76.8
P47738	Aldehyde dehydrogenase, mitochondrial OS=Mus musculus OX=10090 GN=Aldh2 PE=1 SV=1	5	2	2	1	519	56.5	7.62	5.14
P08249	Malate dehydrogenase, mitochondrial OS=Mus musculus OX=10090 GN=Mdh2 PE=1 SV=3	9	2	2	2	338	35.6	8.68	3.42	132.7	130.6	109.1	106.4	106.5	136.8	99.6	99.9	98.1	95	95	82.8	73.2	67.9	66.4
P99029	Peroxiredoxin-5, mitochondrial OS=Mus musculus OX=10090 GN=Prdx5 PE=1 SV=2	13	2	2	2	210	21.9	8.85	5.14
Q02257	Junction plakoglobin OS=Mus musculus OX=10090 GN=Jup PE=1 SV=3	3	2	2	2	745	81.7	6.14	7.13	78.8	64.5	272.1	67.4	55.8	89	51.7	58.2	73.9	60.3	96.4	70.7	149.8	133.9	177.4
Q02596	Glycosylation-dependent cell adhesion molecule 1 OS=Mus musculus OX=10090 GN=Glycam1 PE=1 SV=1	12	1	1	1	151	16.2	4.55	5.01
Q78HU7	Glycophorin-C OS=Mus musculus OX=10090 GN=Gypc PE=1 SV=2	37	2	3	2	95	10.3	5.35	8.36	131.4	86	120.4	47.8	61	87.5	50.1	50.1	48.6	76.1	43.7	61.3	212.9	144.8	278.5
P51881	ADP/ATP translocase 2 OS=Mus musculus OX=10090 GN=Slc25a5 PE=1 SV=3	7	2	2	2	298	32.9	9.73	3.55	321	153.7	195.4	62.3	57.8	120.7	66.5	55.4	74.7	51.2	48.6	57.7	76	67.4	91.7
P47757	F-actin-capping protein subunit beta OS=Mus musculus OX=10090 GN=Capzb PE=1 SV=3	8	2	2	2	277	31.3	5.74	4.66	180.5	139.5	144.3	91.8	75.1	153.2	74.5	79.3	61.9	86	78.9	68.7	98.8	55.7	112
Q9CYK2	Glutaminyl-peptide cyclotransferase OS=Mus musculus OX=10090 GN=Qpct PE=1 SV=2	8	3	3	2	362	41.1	6.92	6.08	96	105.6	97.4	127.2	111.2	109.9	105.4	138.5	105.2	105.3	97.6	120.6	61.4	58.7	60
P05201	Aspartate aminotransferase, cytoplasmic OS=Mus musculus OX=10090 GN=Got1 PE=1 SV=3	7	2	3	2	413	46.2	7.14	2.89	175.6	115	149.5	80.9	97.1	94.9	117.7	97.6	107.8	75	91	102.2	68.8	68.9	57.9
P47739	Aldehyde dehydrogenase, dimeric NADP-preferring OS=Mus musculus OX=10090 GN=Aldh3a1 PE=1 SV=2	7	3	3	3	453	50.4	6.95	5.42	163.1	112.2	120.7	129.6	125.1	105.7	81.8	99.3	101.4	45.1	95.6	83.2	84.1	85	68.3
Q8R242	Di-N-acetylchitobiase OS=Mus musculus OX=10090 GN=Ctbs PE=1 SV=2	6	2	3	2	366	41.3	5.6	8.88	142.5	106.8	114.3	101.3	104.7	112.4	96.9	85.4	106.3	88.7	108.8	74.2	79.1	86.2	92.3
O35639	Annexin A3 OS=Mus musculus OX=10090 GN=Anxa3 PE=1 SV=4	7	2	3	2	323	36.4	5.76	9.15	211.8	118.2	152.7	94.9	79.6	142.5	74.7	71.7	94.3	87.8	70.1	88	72.8	63.4	77.5
P35278	Ras-related protein Rab-5C OS=Mus musculus OX=10090 GN=Rab5c PE=1 SV=2	14	2	2	1	216	23.4	8.41	5.21
P01652	Ig kappa chain V-V region J606 OS=Mus musculus OX=10090 PE=1 SV=1	15	1	1	1	108	11.8	5.34	5.98	91.3	96.2	100.2	132.3	101.4	117.8	105.4	132.4	104.3	87.6	86.6	91.6	86.1	79.6	87.1
Q9CWJ9	Bifunctional purine biosynthesis protein ATIC OS=Mus musculus OX=10090 GN=Atic PE=1 SV=2	5	2	2	2	592	64.2	6.76	4.64	133.2	113.5	107.6	97.9	107.1	98.9	99.8	99	108.5	99.3	87.7	92.9	95.8	70.4	88.4
P63024	Vesicle-associated membrane protein 3 OS=Mus musculus OX=10090 GN=Vamp3 PE=1 SV=1	17	1	1	1	103	11.5	8.5	5.05	176.5	120.4	126	93.8	113.7	121	70.7	78.9	81.7	49.6	65.3	60.3	88.3	102.5	151.3
O54819	Tissue factor pathway inhibitor OS=Mus musculus OX=10090 GN=Tfpi PE=2 SV=1	10	2	2	2	306	35	8.4	2.86	110.7	126.3	123.9	124	125.7	106.5	121	99.7	120.2	81.4	108.1	92.7	53.2	58	48.6
P01653	Ig kappa chain V-V region W3082 OS=Mus musculus OX=10090 PE=1 SV=1	15	1	2	1	108	11.8	5.34	9.36	97.4	124.7	131.9	97.2	98.6	129.7	80.4	105.5	122	131.3	79.9	179.8	61.3	19.6	40.7
Q8BKC5	Importin-5 OS=Mus musculus OX=10090 GN=Ipo5 PE=1 SV=3	3	2	2	2	1097	123.5	4.93	3	101.6	121.9	114.5	125.1	112.3	114.5	131.6	102.3	93.8	93.9	141.2	138.9	30.4	14.6	63.2
Q8R3G9	Tetraspanin-8 OS=Mus musculus OX=10090 GN=Tspan8 PE=1 SV=1	13	2	2	2	235	25.6	5.16	3.07	177	114	151.4	75.1	74.2	99.3	52.7	65.2	62	78.4	66.4	49.9	150.2	144.2	140
P11247	Myeloperoxidase OS=Mus musculus OX=10090 GN=Mpo PE=1 SV=2	4	2	2	2	718	81.1	9.55	6.16	79.6	106.9	84.9	100.3	92.9	92.2	116.7	144.6	130.7	111.4	110.1	113.9	71	78.1	66.9
Q9WUA3	ATP-dependent 6-phosphofructokinase, platelet type OS=Mus musculus OX=10090 GN=Pfkp PE=1 SV=1	4	2	2	2	784	85.4	7.11	4.96	46.7	74.9	93.8	121.2	78	61.2	68.1	146.9	77.2	169.4	107.8	191.3	99.1	86.9	77.4
O88844	Isocitrate dehydrogenase [NADP] cytoplasmic OS=Mus musculus OX=10090 GN=Idh1 PE=1 SV=2	7	3	3	3	414	46.6	7.17	4.78	108.2	102.3	72.9	128.1	98.7	102.6	105.7	113.9	80.5	72.9	89	82.3	123.3	79.3	140.2
P11983	T-complex protein 1 subunit alpha OS=Mus musculus OX=10090 GN=Tcp1 PE=1 SV=3	4	2	3	2	556	60.4	6.16	6.46	94.2	114.8	92.3	79.3	88.6	102	122	99.5	75.1	97.8	96.7	97.6	113.8	73.6	152.6
P98063	Bone morphogenetic protein 1 OS=Mus musculus OX=10090 GN=Bmp1 PE=1 SV=2	2	2	2	2	991	111.6	6.95	4.88	36.9	60.3	60.2	110.9	97	99.4	63.1	92.6	64.6	92.6	73.9	99.2	170.9	184.8	193.6
P59999	Actin-related protein 2/3 complex subunit 4 OS=Mus musculus OX=10090 GN=Arpc4 PE=1 SV=3	15	3	4	3	168	19.7	8.43	4.61	158.2	107.2	110.9	99.6	83	119.4	104.4	119.2	93.6	120.9	102	81	69.5	64.5	66.7
P04940	Ig kappa chain V-VI region NQ2-17.4.1 OS=Mus musculus OX=10090 PE=2 SV=1	14	2	4	1	107	11.6	9.36	10.93	74.8	98.6	92	89.7	96.6	105.7	101.4	112.4	97.2	106	83.7	87.8	112.6	117.3	124.2
P50247	Adenosylhomocysteinase OS=Mus musculus OX=10090 GN=Ahcy PE=1 SV=3	5	2	2	2	432	47.7	6.54	5.39	81.9	99.5	91.8	99.3	93	99.6	153.5	107.3	119.8	105	95.3	104.9	78	90.7	80.2
Q9DAS9	Guanine nucleotide-binding protein G(I)/G(S)/G(O) subunit gamma-12 OS=Mus musculus OX=10090 GN=Gng12 PE=1 SV=3	22	1	1	1	72	8	8.97	4.31	202.9	113.6	124.6	83.4	87.1	110.5	87.8	96.4	130	81.4	87.5	90.2	58.4	57	89.2
O08692	Neutrophilic granule protein OS=Mus musculus OX=10090 GN=Ngp PE=1 SV=1	20	2	4	2	167	19.3	5.31	2.77
Q9ES97	Reticulon-3 OS=Mus musculus OX=10090 GN=Rtn3 PE=1 SV=2	2	2	2	2	964	103.8	4.92	7.12	181.9	120.4	182.5	90.4	77.2	88.4	77.9	103	97.1	78	76.2	85.5	88.8	80.2	72.7
P97447	Four and a half LIM domains protein 1 OS=Mus musculus OX=10090 GN=Fhl1 PE=1 SV=3	7	2	2	2	280	31.9	8.37	3.44
P55104	Inhibin beta C chain OS=Mus musculus OX=10090 GN=Inhbc PE=2 SV=2	5	2	3	2	352	39.4	8.12	4.89	71.8	90.3	91.8	123.4	112.2	113	115.5	121.3	114.2	114.1	101.7	111.3	78.7	63	77.8
P23492	Purine nucleoside phosphorylase OS=Mus musculus OX=10090 GN=Pnp PE=1 SV=2	8	2	2	2	289	32.3	6.16	5.21	121.3	95.9	98.4	80.8	114.5	128.5	94.2	78.9	96.1	94	83.6	83.8	115.4	116.9	97.5
P61089	Ubiquitin-conjugating enzyme E2 N OS=Mus musculus OX=10090 GN=Ube2n PE=1 SV=1	22	3	3	3	152	17.1	6.57	5.83	187.2	101.2	126.1	77	101.5	116.8	72.4	88.4	82	83.6	91.2	72	100.2	102.4	98.1
P13609	Serglycin OS=Mus musculus OX=10090 GN=Srgn PE=1 SV=1	11	1	2	1	152	16.7	4.41	4.49	205.6	137.1	179.5	133.9	143.4	131.3	79.1	87.7	109.9	68.9	87.1	79.6	22.8	34.3
P62334	26S proteasome regulatory subunit 10B OS=Mus musculus OX=10090 GN=Psmc6 PE=1 SV=1	4	1	1	1	389	44.1	7.49	4.67	98.9	131.4	101.2	114.7	108.7	133.1	111.5	92.3	88.8	124.1	92.4	115.1	78.6	43	66.1
Q02013	Aquaporin-1 OS=Mus musculus OX=10090 GN=Aqp1 PE=1 SV=3	11	2	3	2	269	28.8	7.43	7	259.6	111.4	154.1	84.6	87.8	103.9	65.7	69.7	86.2	49.5	64.7	67.7	100.3	110	85.1
P01741	Ig heavy chain V region OS=Mus musculus OX=10090 PE=1 SV=1	11	1	1	1	114	12.5	5.06	4.63	114.6	97.1	106.4	90.7	84.8	118.4	115.4	104	100	86.9	87.7	97.1	97.1	85	115
Q9Z2P8	Vesicle-associated membrane protein 5 OS=Mus musculus OX=10090 GN=Vamp5 PE=1 SV=1	19	2	2	2	102	11.4	7.97	5.43	201.5	107.2	134.5	80.3	57.1	102.3	79.5	76.2	76.8	85.2	73.5	105.4	104.7	114	101.8
P02468	Laminin subunit gamma-1 OS=Mus musculus OX=10090 GN=Lamc1 PE=1 SV=2	2	2	2	2	1607	177.2	5.21	5.76	117.4	112.5	104.9	102.9	93.5	111.2	105.5	115.1	114.8	94	100.6	111.4	73.2	72.9	70.2
Q8R3S2	Tetraspanin-33 OS=Mus musculus OX=10090 GN=Tspan33 PE=1 SV=1	8	2	2	2	283	31.5	7.17	5.57	153.1	112.8	139.5	75.4	76.3	62.9	69.4	83.1	67.6	75.9	72.6	78.4	166.7	135.1	131.1
Q99JT2	Serine/threonine-protein kinase 26 OS=Mus musculus OX=10090 GN=Stk26 PE=1 SV=1	4	1	1	1	416	46.6	5.24	4.07	188.7	98.3	131.6	87.1	85	127.7	82.9	86.4	92.6	59	81.3	84.1	117	86.4	91.8
Q9WUM4	Coronin-1C OS=Mus musculus OX=10090 GN=Coro1c PE=1 SV=2	4	2	2	1	474	53.1	7.08	3.04	197.4	105.7	138.5	108.9	89.8	134.8	98.1	91.4	104	85.8	82.3	87.6	58.7	57.9	59.1
P27005	Protein S100-A8 OS=Mus musculus OX=10090 GN=S100a8 PE=1 SV=3	30	2	2	2	89	10.3	5.68	5.69	126.9	89.9	95.7	71.3	75.8	74	95.8	103	99	72.7	88.2	85	155.6	116.9	149.9
Q9ES89	Exostosin-like 2 OS=Mus musculus OX=10090 GN=Extl2 PE=1 SV=1	4	2	3	2	330	37.4	9.04	6.79	69.9	100.7	80.7	150.7	135.6	162.8	110.2	121.6	101.2	77.4	78.5	71.5	77.8	71.5	89.9
Q76MZ3	Serine/threonine-protein phosphatase 2A 65 kDa regulatory subunit A alpha isoform OS=Mus musculus OX=10090 GN=Ppp2r1a PE=1 SV=3	3	1	1	1	589	65.3	5.11	4.03
P61514	60S ribosomal protein L37a OS=Mus musculus OX=10090 GN=Rpl37a PE=1 SV=2	20	1	2	1	92	10.3	10.43	9.3	125.5	121.6	106.4	106	108.6	144.8	109.3	105.7	96	111	97.1	127.4	38.1	59.6	42.9
Q8C6C9	Protein LEG1 homolog OS=Mus musculus OX=10090 GN=Leg1 PE=2 SV=2	7	2	2	2	337	38.3	4.36	6.42	135	165.1	137.9	94.5	102.3	119.1	87.5	109.1	105.2	115.6	95.6	101	42.7	43.2	46.3
Q60857	Sodium-dependent serotonin transporter OS=Mus musculus OX=10090 GN=Slc6a4 PE=1 SV=4	4	2	2	2	630	70	6.18	5.03	259.9	100.2	160.8	57.4	54.5	95.7	58.7	93.9	87.3	81.6	88.9	120	76.9	79.6	84.6
Q00612	Glucose-6-phosphate 1-dehydrogenase X OS=Mus musculus OX=10090 GN=G6pdx PE=1 SV=3	5	2	2	2	515	59.2	6.49	5.43	140.8	105.4	111.5	79.6	99.7	93.7	101.1	103.3	108.1	104.2	99.8	97.5	95.4	71.3	88.6
P15105	Glutamine synthetase OS=Mus musculus OX=10090 GN=Glul PE=1 SV=6	6	3	3	3	373	42.1	7.08	3.44	139.9	84.1	101.3	112.8	113.4	109.8	84.4	104.1	79	119.8	101.5	146.7	67.4	67.7	68
Q3V0K9	Plastin-1 OS=Mus musculus OX=10090 GN=Pls1 PE=1 SV=1	4	2	2	1	630	70.4	5.38	5.47	214.3	128	140.7	86.5	96.4	145.5	107.8	82.7	106.3	67.5	70.1	78.4	45	45.7	85.2
Q9D8N0	Elongation factor 1-gamma OS=Mus musculus OX=10090 GN=Eef1g PE=1 SV=3	7	3	3	3	437	50	6.74	0	110.2	113.7	136.2	123.4	110.6	120.6	96.3	104	98.3	91.3	79.9	106.7	80.8	63.2	64.7
Q7M747	Secretoglobin family 2B member 24 OS=Mus musculus OX=10090 GN=Scgb2b24 PE=2 SV=1	12	2	3	2	112	12.5	6.28	7.51	142.9	128.2	126.7	130.8	123.5	127.4	102.3	102.3	98.8	91.1	86.3	90.3	52.4	52.2	44.9
Q91VW3	SH3 domain-binding glutamic acid-rich-like protein 3 OS=Mus musculus OX=10090 GN=Sh3bgrl3 PE=1 SV=1	20	1	1	1	93	10.5	5.14	3.86	212.8	114.3	133.9	104.6	84.5	102.3	71.3	93.5	87.9	87.4	83.3	103.8	82.1	73.4	64.9
O09117	Synaptophysin-like protein 1 OS=Mus musculus OX=10090 GN=Sypl1 PE=1 SV=2	4	2	2	2	261	28.9	8.79	0	187.1	100.5	123.8	74.7	92.3	110.3	85.8	55.9	82.7	77.3	84.2	67.9	83.8	161.6	112.2
P35762	CD81 antigen OS=Mus musculus OX=10090 GN=Cd81 PE=1 SV=2	8	1	3	1	236	25.8	5.83	2.19
Q9CR62	Mitochondrial 2-oxoglutarate/malate carrier protein OS=Mus musculus OX=10090 GN=Slc25a11 PE=1 SV=3	5	1	1	1	314	34.1	9.94	4.15
P35980	60S ribosomal protein L18 OS=Mus musculus OX=10090 GN=Rpl18 PE=1 SV=3	7	1	1	1	188	21.6	11.78	4.22	114.3	109.9	94.9	104.8	98.8	125.6	90.9	100.5	108.1	128.8	84.8	130.5	61.5	70.9	75.7
Q6X893	Choline transporter-like protein 1 OS=Mus musculus OX=10090 GN=Slc44a1 PE=1 SV=3	2	1	2	1	653	73	8.75	5.15	190.8	140.2	147.3	96.4	89.5	120.8	81.9	93.9	94.8	75.4	75.3	90.9	84.3	58.6	59.8
Q64737	Trifunctional purine biosynthetic protein adenosine-3 OS=Mus musculus OX=10090 GN=Gart PE=1 SV=3	1	1	1	1	1010	107.4	6.68	3.66	104.6	111.6	108.8	91	87.3	137.4	117.4	117.9	84.8	108.4	82.4	111.8	83.9	76.1	76.5
Q9QYB1	Chloride intracellular channel protein 4 OS=Mus musculus OX=10090 GN=Clic4 PE=1 SV=3	11	2	2	2	253	28.7	5.59	3.1	168.9	96	123.2	76.3	82.5	124.9	90.1	89.2	88	87.5	79.9	91.5	79	115.3	107.8
Q9JKR6	Hypoxia up-regulated protein 1 OS=Mus musculus OX=10090 GN=Hyou1 PE=1 SV=1	2	1	1	1	999	111.1	5.19	3.76	104.1	115.9	136.8	119.8	122.1	88.1	109.9	90.6	137.8	118.6	111.1	101.3	47.7	51.9	44.3
Q9WVH9	Fibulin-5 OS=Mus musculus OX=10090 GN=Fbln5 PE=1 SV=1	4	2	3	2	448	50.2	4.7	7.47	80.7	111	116.6	108.7	147	119.7	97.3	91.7	116.2	56.8	53.7	87.6	103.4	115.7	93.9
P62696	Beta-crystallin B2 OS=Mus musculus OX=10090 GN=Crybb2 PE=1 SV=2	10	2	2	2	205	23.4	7.01	5.79	74.3	64.7	78.2	110.5	538.1	112.1	32.6	58.4	49.3	57.1	56.4	60.9	66.9	81.4	59.2
P35564	Calnexin OS=Mus musculus OX=10090 GN=Canx PE=1 SV=1	4	3	3	3	591	67.2	4.64	0	235.2	117	159.4	89	79.5	134.5	85.4	78.9	92.9	79.4	66.5	70.3	74.6	61.6	75.8
Q9R100	Cadherin-17 OS=Mus musculus OX=10090 GN=Cdh17 PE=1 SV=1	3	2	4	2	827	91.6	4.87	7.3	204.2	145.8	157.8	126.1	134.2	115.7	107.6	90.6	124.8	47.6	65.2	53.9	36.6	48.5	41.3
Q8C255	Dipeptidase 2 OS=Mus musculus OX=10090 GN=Dpep2 PE=1 SV=1	4	1	1	1	478	52.6	7.08	3.92
P06329	Ig heavy chain V region AC38 15.3 OS=Mus musculus OX=10090 PE=1 SV=1	8	2	3	1	120	13.3	7.12	7.5
P01674	Ig kappa chain V-III region PC 2154 OS=Mus musculus OX=10090 PE=1 SV=1	11	1	4	1	108	11.7	6.27	9.89	96.5	118.7	129.3	93.1	122.2	84.2	108.8	87.4	114.7	81	76.7	96.7	99.8	105.2	85.5
Q9ERK4	Exportin-2 OS=Mus musculus OX=10090 GN=Cse1l PE=1 SV=1	2	1	1	1	971	110.4	5.77	3.72
P20491	High affinity immunoglobulin epsilon receptor subunit gamma OS=Mus musculus OX=10090 GN=Fcer1g PE=1 SV=1	26	2	3	2	86	9.6	7.97	2.24	218	114.7	149.4	90.2	76.7	105	78.4	71.1	86.1	68.5	74.7	74.3	95.9	101.5	95.5
Q6P8J7	Creatine kinase S-type, mitochondrial OS=Mus musculus OX=10090 GN=Ckmt2 PE=1 SV=1	3	1	1	1	419	47.4	8.4	3.9	227.9	162.3	179.8	86.5	84.8	96.7	60	83.6	79.4	54.7	82.9	56.5	81.4	83.4	80.1
Q63918	Caveolae-associated protein 2 OS=Mus musculus OX=10090 GN=Cavin2 PE=1 SV=3	5	2	2	2	418	46.7	5.21	4.71	107.4	100.8	106	101	87.4	106.4	83.7	96.7	78.8	112.3	89.7	102.7	111.6	104.4	111.1
Q9ET01	Glycogen phosphorylase, liver form OS=Mus musculus OX=10090 GN=Pygl PE=1 SV=4	2	2	2	1	850	97.4	7.09	4.62	77.3	123.2	88	125.5	107.6	123.3	112.1	128.6	122.2	109.5	117.4	102	63.1	49	51.3
P01831	Thy-1 membrane glycoprotein OS=Mus musculus OX=10090 GN=Thy1 PE=1 SV=1	9	1	1	1	162	18.1	8.97	4.24	126.8	95.8	109.2	100.7	87	98.3	112.6	108.7	120.3	103.5	90.9	122.4	59.7	99	65
O89103	Complement component C1q receptor OS=Mus musculus OX=10090 GN=Cd93 PE=1 SV=1	7	2	2	2	644	69.3	5.07	4.62	126	114.8	123.7	102.5	120.9	127.9	100.5	77.1	115.1	90.7	90.8	102.2	67.1	62.6	78
P04117	Fatty acid-binding protein, adipocyte OS=Mus musculus OX=10090 GN=Fabp4 PE=1 SV=3	15	2	2	2	132	14.6	8.4	4.85	148.5	100.2	101.2	103.7	98.9	171.4	96.8	80.5	98.1	85.9	104.9	78.8	86.4	66.8	78
Q03265	ATP synthase subunit alpha, mitochondrial OS=Mus musculus OX=10090 GN=Atp5f1a PE=1 SV=1	2	1	1	1	553	59.7	9.19	3.82
P32921	Tryptophan--tRNA ligase, cytoplasmic OS=Mus musculus OX=10090 GN=Wars1 PE=1 SV=2	3	1	1	1	481	54.3	6.89	3.46	116.5	93.7	93.7	88.8	91.3	105.8	77.1	103.5	97.3	131.2	109.8	93.2	98.4	83.3	116.4
P63028	Translationally-controlled tumor protein OS=Mus musculus OX=10090 GN=Tpt1 PE=1 SV=1	8	1	1	1	172	19.5	4.86	4.26	107.5	101.9	100.1	102.6	82.9	115.9	83.2	108.8	96.8	115.2	78.6	140.8	83.5	83.4	98.8
Q9WVE8	Protein kinase C and casein kinase substrate in neurons protein 2 OS=Mus musculus OX=10090 GN=Pacsin2 PE=1 SV=1	2	1	2	1	486	55.8	5.2	4.72	73.5	78.8	65.4	69.2	150.7	64.4	51.3	64.2	66.6	52.9	57.7	47.4	219.3	200	238.6
Q9QZC1	Short transient receptor potential channel 3 OS=Mus musculus OX=10090 GN=Trpc3 PE=2 SV=1	2	1	1	1	836	95.6	6.92	3.37
Q8K4F0	CD226 antigen OS=Mus musculus OX=10090 GN=Cd226 PE=1 SV=1	6	1	1	1	333	38	9.03	2.84	181.3	88.2	126.1	118.6	114.6	95	115	94.5	79.2	104.2	113.6	106	28.9	80.2	54.4
Q3UZ09	Complement C1r subcomponent-like protein OS=Mus musculus OX=10090 GN=C1rl PE=1 SV=1	4	2	2	1	482	53.4	6.47	2.42
Q9QZQ8	Core histone macro-H2A.1 OS=Mus musculus OX=10090 GN=Macroh2a1 PE=1 SV=3	4	1	2	1	372	39.7	9.8	7.19	124.6	128.4	134.4	115.1	120.6	140.5	103.2	100.8	120.3	106	82.1	81.3	53.2	48	41.6
P01821	Ig heavy chain V region MC101 OS=Mus musculus OX=10090 PE=1 SV=1	22	2	2	1	116	12.6	8.78	0
P05017	Insulin-like growth factor I OS=Mus musculus OX=10090 GN=Igf1 PE=1 SV=2	9	1	1	1	153	17.1	9.38	0	137.9	131.3	125.1	128.4	118.7	122.6	88.6	91.2	96.4	74.9	82.4	96.1	73.1	60.1	73.1
Q9D7S9	Charged multivesicular body protein 5 OS=Mus musculus OX=10090 GN=Chmp5 PE=1 SV=1	5	1	4	1	219	24.6	4.79	10.71	166.6	141	152.8	150.5	155.9	152.4	112.1	82.6	116	52.4	64.7	56.2	29.6	33	34.2
P30412	Peptidyl-prolyl cis-trans isomerase C OS=Mus musculus OX=10090 GN=Ppic PE=1 SV=1	11	3	4	2	212	22.8	7.5	6.71	164.9	137.2	159	169.1	147.7	137	94.5	85	105.3	53.2	76.7	68.2	35.9	33.9	32.5
Q9CZ13	Cytochrome b-c1 complex subunit 1, mitochondrial OS=Mus musculus OX=10090 GN=Uqcrc1 PE=1 SV=2	4	1	1	1	480	52.8	6.21	3.73	162	130.1	134.5	96	107.3	112.8	75.3	94.9	81.4	96.1	93.1	89.8	65.2	84.7	76.7
P54775	26S proteasome regulatory subunit 6B OS=Mus musculus OX=10090 GN=Psmc4 PE=1 SV=2	5	1	1	1	418	47.4	5.21	3.03	89.3	89.1	115	98.7	103.3	124.5	101.1	91.7	103.9	100.8	93	101.5	113.9	94.7	79.4
Q8CIT9	Suprabasin OS=Mus musculus OX=10090 GN=Sbsn PE=2 SV=1	1	1	1	1	700	72.3	7.31	3.66	140	127.6	98.7	129.3	112.6	123.8	69.9	86.9	85.8	58.6	69.9	72.5	100	77.1	147.1
Q9QZZ6	Dermatopontin OS=Mus musculus OX=10090 GN=Dpt PE=1 SV=1	9	2	2	2	201	24	4.83	0	122.3	111	111.6	127.1	108.5	106.1	97.1	113.6	118	104.8	89.1	113.5	67.2	56.6	53.3
P36369	Kallikrein 1-related peptidase b26 OS=Mus musculus OX=10090 GN=Klk1b26 PE=2 SV=1	7	1	1	1	261	28.4	6.86	3.22	70.4	73.5	70.8	61.2	76.2	54.5	233.9	95	430.8	60.3	38.5	86.8	45	54.7	48.4
P35979	60S ribosomal protein L12 OS=Mus musculus OX=10090 GN=Rpl12 PE=1 SV=2	10	1	1	1	165	17.8	9.42	2.99	105.7	133.9	146.7	128.8	96.4	107	103.5	112.2	105.8	116.9	85.5	128.7	46.1	48.3	34.3
Q9EQ21	Hepcidin OS=Mus musculus OX=10090 GN=Hamp PE=2 SV=1	14	1	1	1	83	9.3	8.44	3.26	62.6	52.5	57.4	93.2	94.4	64.6	110.9	107.9	116.8	121.1	158.5	155.3	113	104.6	87.2
P10107	Annexin A1 OS=Mus musculus OX=10090 GN=Anxa1 PE=1 SV=2	6	2	2	2	346	38.7	7.37	0	192.9	78.2	130	91.6	159.8	97.5	84.2	82	98.4	79.8	81	76.6	91.2	70.8	86
B2RXS4	Plexin-B2 OS=Mus musculus OX=10090 GN=Plxnb2 PE=1 SV=1	1	2	2	2	1842	206.1	5.87	4.3	124.9	102.3	125.3	96	102.1	114.7	95.9	134.4	116.5	73.9	89.2	114.1	84.1	70.9	55.8
P35235	Tyrosine-protein phosphatase non-receptor type 11 OS=Mus musculus OX=10090 GN=Ptpn11 PE=1 SV=3	2	1	1	1	593	68	7.3	2.58	168.9	94.9	128.2	87.5	96.7	95.3	95.7	89.8	76.3	77.4	66.3	99	134.6	103.3	86.1
P97412	Lysosomal-trafficking regulator OS=Mus musculus OX=10090 GN=Lyst PE=1 SV=1	0	1	2	1	3788	425	6.6	5.64	22.9	25.5	22.7	32	29.7	25	16.8	25.3	18.4	27.8	173.9	32.3	50.9	267.5	729.3
O35643	AP-1 complex subunit beta-1 OS=Mus musculus OX=10090 GN=Ap1b1 PE=1 SV=2	2	1	1	1	943	103.9	5.17	3.89	118.2	134.9	123.1	106.6	104.2	79.3	110.7	128.8	121.6	96.7	92.7	93	60	63.9	66.4
P40237	CD82 antigen OS=Mus musculus OX=10090 GN=Cd82 PE=1 SV=1	5	1	2	1	266	29.6	5.02	6.56	160.1	96.9	121.7	79.6	81.4	96.8	67.3	95.6	95.2	72.1	68.4	84.7	136.2	130.4	113.6
Q91YP3	Deoxyribose-phosphate aldolase OS=Mus musculus OX=10090 GN=Dera PE=1 SV=1	7	2	2	2	318	35	8.72	0	107.6	69.8	81.9	96.3	84.9	74.5	85.6	105.5	85.5	156.3	105.4	141.2	90.5	96.6	118.4
P04918	Serum amyloid A-3 protein OS=Mus musculus OX=10090 GN=Saa3 PE=1 SV=1	12	2	4	1	122	13.8	9.88	4.95	57.1	27.6	61.4	38.2	55.5	51.5	42.4	35.8	72.8	217.3	341	283.8	64.8	69.5	81.3
Q8BH64	EH domain-containing protein 2 OS=Mus musculus OX=10090 GN=Ehd2 PE=1 SV=1	3	2	3	1	543	61.1	6.51	5.58	146.1	90.7	86.1	104.2	86.4	171.6	106	94.8	99.3	62.8	68.5	82.6	85.9	96.9	117.9
Q8CJ96	Ras association domain-containing protein 8 OS=Mus musculus OX=10090 GN=Rassf8 PE=2 SV=1	3	2	3	1	419	48.1	5.95	7.08	177.8	174.1	159.8	149.3	139.3	150.7	93	75.5	118.4	54	67.3	49	30.3	29.4	32
P15702	Leukosialin OS=Mus musculus OX=10090 GN=Spn PE=1 SV=1	4	1	1	1	395	40	4.96	4.33	91.1	72.3	103.7	91.4	86.4	135.1	83.9	96.4	107.4	62.4	83.4	106.2	147.6	134.6	98.1
Q6P9Q4	FH1/FH2 domain-containing protein 1 OS=Mus musculus OX=10090 GN=Fhod1 PE=1 SV=3	1	1	1	1	1197	129.5	6.28	3.1
Q08093	Calponin-2 OS=Mus musculus OX=10090 GN=Cnn2 PE=1 SV=1	4	1	1	1	305	33.1	7.62	3.85	178.9	125	141.5	109.4	95.4	113.4	82.5	108.1	77.7	97.8	96.9	114.6	51.9	49.7	57.2
P80318	T-complex protein 1 subunit gamma OS=Mus musculus OX=10090 GN=Cct3 PE=1 SV=1	6	2	2	2	545	60.6	6.7	0	116	119.5	100.6	106.8	122.1	93.3	149.8	121.4	126.4	90.1	89.4	90.1	50.8	62.1	61.7
Q9ERR7	Selenoprotein F OS=Mus musculus OX=10090 GN=Selenof PE=1 SV=3	8	1	1	1	162	17.8	5.35	2.81	78.1	97.1	102	86.8	91.3	107	95.1	92.7	73.1	127.2	117	181.1	67.7	87.8	96.1
Q9QUN9	Dickkopf-related protein 3 OS=Mus musculus OX=10090 GN=Dkk3 PE=2 SV=1	4	1	1	1	349	38.4	4.54	3.25
P16546	Spectrin alpha chain, non-erythrocytic 1 OS=Mus musculus OX=10090 GN=Sptan1 PE=1 SV=4	1	2	2	1	2472	284.4	5.33	2.04
Q9ES30	Complement C1q tumor necrosis factor-related protein 3 OS=Mus musculus OX=10090 GN=C1qtnf3 PE=2 SV=1	7	2	2	2	246	26.8	6.74	5.31	84.1	88.6	94.7	140.9	89.2	133.9	103.6	146.5	103.1	99.8	69.2	110.7	80.1	85.8	69.9
P62196	26S proteasome regulatory subunit 8 OS=Mus musculus OX=10090 GN=Psmc5 PE=1 SV=1	6	2	2	2	406	45.6	7.55	2.52	111.9	93.1	75.3	104.6	122.2	104.2	87.3	98.6	104.5	132.8	116.6	110.1	84.2	69.3	85
P47876	Insulin-like growth factor-binding protein 1 OS=Mus musculus OX=10090 GN=Igfbp1 PE=2 SV=2	8	2	2	2	272	29.6	6.2	2.08
P56395	Cytochrome b5 OS=Mus musculus OX=10090 GN=Cyb5a PE=1 SV=2	10	1	1	1	134	15.2	5.07	2.96	161	90.5	217.7	70.6	72.6	101.4	49.5	70.7	71.3	65.7	81.3	69.2	127.1	112.2	139.3
Q8QZR4	Out at first protein homolog OS=Mus musculus OX=10090 GN=Oaf PE=2 SV=1	8	2	2	2	282	31.5	7.37	2.73	104.7	119.3	137.8	103.5	109.1	120.9	96.6	89.7	106.5	130	112.4	100.4	76.8	40.7	51.6
Q8K479	Complement C1q tumor necrosis factor-related protein 5 OS=Mus musculus OX=10090 GN=C1qtnf5 PE=1 SV=1	6	1	1	1	243	25.4	6.68	2.9
Q3UZP4	Small VCP/p97-interacting protein OS=Mus musculus OX=10090 GN=Svip PE=3 SV=1	14	1	1	1	77	8.4	8.91	2.98	127.3	133.7	106.7	68.8	50	89.6	64.6	71.9	68.7	79.7	92.2	82.3	155.8	140.3	168.3
P63158	High mobility group protein B1 OS=Mus musculus OX=10090 GN=Hmgb1 PE=1 SV=2	6	1	1	1	215	24.9	5.74	3.98	44.8	78.3	73.2	93.4	91.3	86.3	72.8	124.9	79	153.5	77.8	173.6	131.2	90.5	129.5
Q61735	Leukocyte surface antigen CD47 OS=Mus musculus OX=10090 GN=Cd47 PE=1 SV=2	4	1	1	1	303	33.1	8.63	4.3	196.9	86.7	130.7	71	67.3	92.2	60.8	79.3	76	62	78	89.6	141.4	142.2	126
Q01514	Guanylate-binding protein 1 OS=Mus musculus OX=10090 GN=Gbp1 PE=1 SV=1	2	1	1	1	589	67.7	5.54	2.85
P27659	60S ribosomal protein L3 OS=Mus musculus OX=10090 GN=Rpl3 PE=1 SV=3	5	2	2	2	403	46.1	10.21	2.37	106.8	117.9	106.2	91.8	91.8	129.8	87.4	108.9	75.3	121.2	83.4	97.8	102.8	84.2	94.8
P20065	Thymosin beta-4 OS=Mus musculus OX=10090 GN=Tmsb4x PE=1 SV=1	28	2	2	2	50	5.7	5.06	2.45	279.5	111.7	150.1	61.1	62.6	114.6	51.3	51.6	69.6	63	54.2	69.6	117.5	122.9	120.6
P06797	Procathepsin L OS=Mus musculus OX=10090 GN=Ctsl PE=1 SV=2	3	1	1	1	334	37.5	6.83	3.55	148.5	145.4	144.3	94.9	111.2	113.7	109.7	83.4	109.5	82.8	82.6	85.4	65.1	56.3	67
O88593	Peptidoglycan recognition protein 1 OS=Mus musculus OX=10090 GN=Pglyrp1 PE=1 SV=1	7	1	1	1	182	20.5	7.44	2.97	116.8	103.4	120.6	85.9	103.6	101.3	106	93.5	118.4	88.4	114.5	94.5	90.8	79.2	83.2
Q61830	Macrophage mannose receptor 1 OS=Mus musculus OX=10090 GN=Mrc1 PE=1 SV=2	1	2	2	2	1456	164.9	6.83	0	109.9	143.3	102.5	115	134.9	89	138.5	80.5	110.9	62.8	68.6	66.8	81.6	82	113.6
P26339	Chromogranin-A OS=Mus musculus OX=10090 GN=Chga PE=1 SV=1	2	1	1	1	463	51.8	4.72	2.62
P49222	Protein 4.2 OS=Mus musculus OX=10090 GN=Epb42 PE=1 SV=3	2	1	1	1	691	76.7	7.31	3.54	92.3	60.4	84.9	86.9	75.3	92.9	72.9	77.6	80.3	57.5	81.9	61.8	232.2	188.1	154.9
Q80TH2	Erbin OS=Mus musculus OX=10090 GN=Erbin PE=1 SV=3	1	1	1	1	1402	157.2	5.69	3.36	124.8	125.1	126.8	104.3	101.3	117.6	107.2	101	100.7	71.3	90.7	96.8	75.5	76.3	80.7
Q9D358	Low molecular weight phosphotyrosine protein phosphatase OS=Mus musculus OX=10090 GN=Acp1 PE=1 SV=3	7	1	1	1	158	18.2	6.74	2.53	140.6	103.7	105.8	105.1	99.2	97.1	76.9	76.7	86.9	74.3	66.2	57.7	135.9	138.4	135.6
P63323	40S ribosomal protein S12 OS=Mus musculus OX=10090 GN=Rps12 PE=1 SV=2	8	1	1	1	132	14.5	7.24	2.82	110.2	104.7	115.6	116.9	103	130.2	112.1	149.4	84.8	131.1	87.4	132.6	41.1	43.4	37.5
O09114	Prostaglandin-H2 D-isomerase OS=Mus musculus OX=10090 GN=Ptgds PE=1 SV=1	9	1	1	1	189	21.1	8.25	2.31
Q06318	Uteroglobin OS=Mus musculus OX=10090 GN=Scgb1a1 PE=1 SV=1	8	1	2	1	96	10.5	6.49	2.15	136.1	86	94.5	98.6	91.4	120.1	95	86.1	105	102.7	126	95.2	92	95.9	75.4
P56480	ATP synthase subunit beta, mitochondrial OS=Mus musculus OX=10090 GN=Atp5f1b PE=1 SV=2	4	2	2	2	529	56.3	5.34	1.74	146.7	121.6	91.1	100.5	108.7	117.8	89	99.6	119.5	97.8	118.7	121	56	52.5	59.6
P00329	Alcohol dehydrogenase 1 OS=Mus musculus OX=10090 GN=Adh1 PE=1 SV=2	5	2	2	2	375	39.7	8.1	4.61	124.3	121.8	122.4	102.1	117	106.5	135.5	100.5	149.3	69.8	99	98.5	53.9	58.2	41.2
Q6DFX2	Anthrax toxin receptor 2 OS=Mus musculus OX=10090 GN=Antxr2 PE=1 SV=1	2	1	1	1	487	53.2	7.56	3.59	144.9	119.4	146	133.1	150.4	111.7	86.5	89.6	86.6	61.1	89.8	94.5	66.9	47.9	71.6
A2A8L5	Receptor-type tyrosine-protein phosphatase F OS=Mus musculus OX=10090 GN=Ptprf PE=1 SV=1	1	1	1	1	1898	211.4	6.65	1.89	140.5	141.7	121.7	129.5	140.5	144.1	97	100.1	111.6	95.5	69.6	88.1	53.7	28.4	38.2
O08529	Calpain-2 catalytic subunit OS=Mus musculus OX=10090 GN=Capn2 PE=1 SV=4	3	2	2	2	700	79.8	4.96	3.84	124	105.5	119.8	107	88.8	99	101.1	105.3	98.4	93.5	96.5	88.2	83.6	104.2	85
Q9ESY9	Gamma-interferon-inducible lysosomal thiol reductase OS=Mus musculus OX=10090 GN=Ifi30 PE=1 SV=3	4	1	1	1	248	27.8	5.01	3.03	88.7	83.2	93.1	132.3	116.1	111.8	142.5	113.3	142.2	87.5	101.3	117.9	82.6	48.9	38.5
P97464	Exostosin-1 OS=Mus musculus OX=10090 GN=Ext1 PE=1 SV=1	3	2	2	2	746	86.3	9.04	2.47
Q3V2D2	Uncharacterized protein C5orf46 homolog OS=Mus musculus OX=10090 GN=Gm94 PE=3 SV=1	18	1	1	1	93	10	4.54	3.03	111	142.6	167	95.1	84.2	117.2	91.1	83	110.7	82.6	105.3	123.7	66.8	75.2	44.6
Q6ZPJ3	(E3-independent) E2 ubiquitin-conjugating enzyme UBE2O OS=Mus musculus OX=10090 GN=Ube2o PE=1 SV=3	1	1	1	1	1288	140.7	5.06	2.36	82.7	98.1	71.3	105.4	106.6	121.6	102.5	67	88.9	109.7	83.8	108.5	122.1	88.8	143
P02469	Laminin subunit beta-1 OS=Mus musculus OX=10090 GN=Lamb1 PE=1 SV=3	1	1	1	1	1786	197	4.94	3.25	128.1	98.3	98.9	113.1	124.3	133.6	105.9	92	94.5	86.8	99.7	101.9	55.4	99.9	67.7
P50543	Protein S100-A11 OS=Mus musculus OX=10090 GN=S100a11 PE=1 SV=1	9	1	2	1	98	11.1	5.45	4.14	175.6	124.4	140.7	114.3	100.4	119.9	83.2	78.5	107.2	76.3	91.3	86.3	63.9	63.9	74
P11352	Glutathione peroxidase 1 OS=Mus musculus OX=10090 GN=Gpx1 PE=1 SV=2	8	1	1	1	201	22.3	7.21	3.02	130.9	127.1	125.2	114.7	111.5	102.3	124.1	65.1	103.3	85.9	83.1	92.9	70.7	121.5	41.9
Q9JII5	DAZ-associated protein 1 OS=Mus musculus OX=10090 GN=Dazap1 PE=1 SV=2	4	1	1	1	406	43.2	8.56	2.72	190.7	153.8	147.4	105.8	129	121.8	98.8	93	101.2	102.9	94	93.3	26.4	15.9	25.8
P61358	60S ribosomal protein L27 OS=Mus musculus OX=10090 GN=Rpl27 PE=1 SV=2	4	1	7	1	136	15.8	10.56	7.29	90.7	148.3	136.8	102.4	114.6	110.5	134	118.4	121	91.7	97.5	85.3	45.9	52.3	50.6
P62267	40S ribosomal protein S23 OS=Mus musculus OX=10090 GN=Rps23 PE=1 SV=3	8	1	1	1	143	15.8	10.49	2.59	104.5	101.8	129.8	122	111.4	92.2	107.9	150.8	112	105.8	78.2	121.6	58.4	48.8	54.9
Q5SYL3	Protein KIAA0100 OS=Mus musculus OX=10090 GN=Kiaa0100 PE=1 SV=1	0	1	2	1	2234	254.3	7.34	2.35	68.6	115.9	114	101	98.9	101.7	84.9	96.5	116.4	120.2	104.6	234.1	49.2	40.2	53.8
O08992	Syntenin-1 OS=Mus musculus OX=10090 GN=Sdcbp PE=1 SV=1	6	2	2	2	299	32.4	7.15	4.2	93.5	88.3	96.8	84	76.3	98.2	64.3	115.4	92	115.9	82.5	175.6	99.4	121.8	95.9
P12815	Programmed cell death protein 6 OS=Mus musculus OX=10090 GN=Pdcd6 PE=1 SV=2	7	1	1	1	191	21.9	5.4	2.9	141.4	120.9	118.9	93.9	99.9	125.2	78	122.5	80.8	110.9	92.3	108.6	54.5	63.4	88.8
P80316	T-complex protein 1 subunit epsilon OS=Mus musculus OX=10090 GN=Cct5 PE=1 SV=1	7	2	2	2	541	59.6	6.02	2	111.2	112	96.4	76.3	113.1	97.9	122.1	98.8	110.1	136.3	101.7	95.7	57.5	88.7	82.2
Q99LJ1	Tissue alpha-L-fucosidase OS=Mus musculus OX=10090 GN=Fuca1 PE=1 SV=1	4	2	2	2	452	52.2	6.95	2.15	104.5	86.7	101.4	127.2	117.7	86	108.5	100.3	100.8	111.7	102.7	143.6	58.4	85.2	65.4
P70296	Phosphatidylethanolamine-binding protein 1 OS=Mus musculus OX=10090 GN=Pebp1 PE=1 SV=3	7	1	1	1	187	20.8	5.4	3.25
P24668	Cation-dependent mannose-6-phosphate receptor OS=Mus musculus OX=10090 GN=M6pr PE=1 SV=1	8	1	1	1	278	31.2	5.39	2.89	160.1	110.8	112.2	76.2	65.2	123	79.2	76	45.3	101.7	81.5	80.3	138.3	111.2	139.1
P21460	Cystatin-C OS=Mus musculus OX=10090 GN=Cst3 PE=1 SV=2	6	1	1	1	140	15.5	9	2.79	196.6	153.8	120.6	131.1	53.9	142.7	100.6	46.4	81.5	121.8	88	86.4	59.1	46	71.6
P31786	Acyl-CoA-binding protein OS=Mus musculus OX=10090 GN=Dbi PE=1 SV=2	18	1	1	1	87	10	8.82	2.3
O88890	SH2 domain-containing protein 1A OS=Mus musculus OX=10090 GN=Sh2d1a PE=1 SV=1	11	1	1	1	126	13.9	8.59	3.04
Q9JHU4	Cytoplasmic dynein 1 heavy chain 1 OS=Mus musculus OX=10090 GN=Dync1h1 PE=1 SV=2	0	1	1	1	4644	531.7	6.42	2.88
P06240	Proto-oncogene tyrosine-protein kinase LCK OS=Mus musculus OX=10090 GN=Lck PE=1 SV=4	4	2	2	1	509	57.9	5.25	0	88	133.9	92	88.6	83.7	118.3	99.1	102.5	75.5	114.8	128.5	92.7	110.6	97.2	74.6
Q60631	Growth factor receptor-bound protein 2 OS=Mus musculus OX=10090 GN=Grb2 PE=1 SV=1	6	1	1	1	217	25.2	6.32	3.61	163.4	85.5	135.9	92.6	102.2	112.2	81.6	96.5	89.8	110	89.6	119.9	52.8	89.8	78.1
P35505	Fumarylacetoacetase OS=Mus musculus OX=10090 GN=Fah PE=1 SV=2	5	2	2	2	419	46.1	7.18	1.79	112	136.9	122.3	95.1	120	105.6	127.1	119.7	139	87.2	93.6	89.4	54.7	42.9	54.7
Q8C196	Carbamoyl-phosphate synthase [ammonia], mitochondrial OS=Mus musculus OX=10090 GN=Cps1 PE=1 SV=2	1	1	1	1	1500	164.5	6.92	3.36
Q9WVJ2	26S proteasome non-ATPase regulatory subunit 13 OS=Mus musculus OX=10090 GN=Psmd13 PE=1 SV=1	5	2	2	2	376	42.8	5.71	0
O54782	Epididymis-specific alpha-mannosidase OS=Mus musculus OX=10090 GN=Man2b2 PE=1 SV=2	1	1	1	1	1018	115.5	7.39	2.41	94.1	89.6	108.7	169.3	139.5	109.8	84.6	82.2	125.6	92.6	98.5	103.7	71.3	63.4	67
Q3UQ28	Peroxidasin homolog OS=Mus musculus OX=10090 GN=Pxdn PE=1 SV=2	1	1	1	1	1475	165	7.14	2.96
P24527	Leukotriene A-4 hydrolase OS=Mus musculus OX=10090 GN=Lta4h PE=1 SV=4	2	1	1	1	611	69	6.42	2.5	240.9	154.1	150.7	94.7	80.8	194.5	79.1	71	95.4	70.8	73.7	72.6	38.7	34.7	48.3
Q91VR8	Protein BRICK1 OS=Mus musculus OX=10090 GN=Brk1 PE=1 SV=1	15	1	1	1	75	8.8	5.45	3.28	199.4	106.2	140.3	74.2	75.3	92.6	109.1	99.8	85.7	103.4	125.7	99.8	73.8	61.2	53.7
O88634	Proteinase-activated receptor 4 OS=Mus musculus OX=10090 GN=F2rl3 PE=1 SV=2	3	1	1	1	396	42.8	8.65	2.89
P70269	Cathepsin E OS=Mus musculus OX=10090 GN=Ctse PE=1 SV=2	3	1	1	1	397	42.9	4.64	2.07	118.6	129.8	114.5	139.3	137.8	146.5	121.2	105.1	118.8	84.6	78.4	65.8	51	34.1	54.6
P47877	Insulin-like growth factor-binding protein 2 OS=Mus musculus OX=10090 GN=Igfbp2 PE=2 SV=2	6	1	1	1	305	32.8	7.64	2.5
Q9R0Q1	Synaptotagmin-like protein 4 OS=Mus musculus OX=10090 GN=Sytl4 PE=1 SV=1	3	2	2	2	673	76	8.84	1.8	182.8	124.9	133.2	106.2	112.2	87.9	96.7	86.6	97.7	79.9	96.4	102.3	71.4	60.1	61.8
P01680	Ig kappa chain V-IV region S107B OS=Mus musculus OX=10090 PE=4 SV=1	9	1	2	1	129	13.8	8.47	2.48	110.2	119.4	136.8	141.5	148.4	142.4	101	90.2	112.6	66.9	84.8	84.2	63	49.2	49.4
P29341	Polyadenylate-binding protein 1 OS=Mus musculus OX=10090 GN=Pabpc1 PE=1 SV=2	2	1	1	1	636	70.6	9.5	3.32	123.6	138.7	97	82.6	100.6	122	71.6	113	110.9	107.5	94.3	123.7	80.8	61.8	71.8
O35516	Neurogenic locus notch homolog protein 2 OS=Mus musculus OX=10090 GN=Notch2 PE=1 SV=2	0	1	1	1	2473	265.5	5.22	3.17	92	113.3	114.2	157	120.3	90.8	123.9	97.7	130.6	51	82.1	64.9	79.2	67.1	116
Q00560	Interleukin-6 receptor subunit beta OS=Mus musculus OX=10090 GN=Il6st PE=1 SV=2	1	1	1	1	917	102.4	5.52	2.87	154.5	97.8	99.6	132.3	83.7	83.5	95.3	63.5	89.2	141.2	88.4	85.4	104.9	78.3	102.3
Q9CV28	Ubiquitin carboxyl-terminal hydrolase MINDY-3 OS=Mus musculus OX=10090 GN=MINDY3 PE=1 SV=2	3	2	2	2	444	49.6	4.78	0	76.3	93.4	96.5	72.7	118.1	64.8	92.7	99.5	102.5	103.2	90	93.5	132.9	142.1	121.9
Q8CGK3	Lon protease homolog, mitochondrial OS=Mus musculus OX=10090 GN=Lonp1 PE=1 SV=2	1	1	4	1	949	105.8	6.57	10.22	185.6	154.8	154.6	154.2	157.3	127.9	107.2	77.6	122.1	48	64	49	36	32.4	29.2
Q9D020	Cytosolic 5'-nucleotidase 3A OS=Mus musculus OX=10090 GN=Nt5c3a PE=1 SV=4	3	1	1	1	331	37.2	6.65	2.75	121	116.1	143.1	106.6	104	124.8	96.7	85.4	97.3	93.7	86.4	94.1	77.9	69.6	83.2
Q9JHI9	Solute carrier family 40 member 1 OS=Mus musculus OX=10090 GN=Slc40a1 PE=1 SV=1	3	1	1	1	570	62.7	6.1	2.74	121.8	69.5	82.9	70.8	60.2	74.5	45.3	62.1	50.4	58.1	70.1	60.1	213.8	211.8	248.6
A2AVA0	Sushi, von Willebrand factor type A, EGF and pentraxin domain-containing protein 1 OS=Mus musculus OX=10090 GN=Svep1 PE=1 SV=1	1	2	2	2	3567	387.2	5.57	1.63
P21570	Angiogenin OS=Mus musculus OX=10090 GN=Ang PE=1 SV=1	7	1	1	1	145	16.2	9.41	2.61
Q6PB93	Polypeptide N-acetylgalactosaminyltransferase 2 OS=Mus musculus OX=10090 GN=Galnt2 PE=1 SV=1	3	2	2	2	570	64.5	8.53	0	127.5	102	135.5	99.5	83.3	114.1	89.4	111.1	77.8	105.7	102.4	108	88	80.5	75.2
Q3U0V1	Far upstream element-binding protein 2 OS=Mus musculus OX=10090 GN=Khsrp PE=1 SV=2	2	1	1	1	748	76.7	7.33	1.85	122.4	126.3	154.1	140.6	126.5	130.9	118.3	101.3	106.4	85.8	110	88.9	19.4	39.5	29.8
O70404	Vesicle-associated membrane protein 8 OS=Mus musculus OX=10090 GN=Vamp8 PE=1 SV=1	10	1	1	1	101	11.4	8.19	1.9	258.4	139	126.5	65.9	52.7	91.3	56.2	54.8	65.4	37.6	53.2	73.4	158.1	128.9	138.6
P70349	Histidine triad nucleotide-binding protein 1 OS=Mus musculus OX=10090 GN=Hint1 PE=1 SV=3	11	1	1	1	126	13.8	6.87	2.71	135.8	126.2	125.6	94.3	106.3	126.7	75.3	92.2	97.4	59.4	87.1	72.5	117.9	67.6	115.7
Q03401	Cysteine-rich secretory protein 1 OS=Mus musculus OX=10090 GN=Crisp1 PE=2 SV=1	3	1	1	1	244	27.7	6.87	2.48
Q64324	Syntaxin-binding protein 2 OS=Mus musculus OX=10090 GN=Stxbp2 PE=1 SV=1	2	1	2	1	593	66.3	6.74	2.93
D3Z7H8	Cartilage intermediate layer protein 2 OS=Mus musculus OX=10090 GN=Cilp2 PE=1 SV=1	1	1	1	1	1162	125.9	7.77	2.49
Q91ZJ5	UTP--glucose-1-phosphate uridylyltransferase OS=Mus musculus OX=10090 GN=Ugp2 PE=1 SV=3	4	1	1	1	508	56.9	7.61	2.4	114.2	105.6	125.5	77.2	94.8	87.7	91	89.2	77.9	91.9	77	106.9	139.8	129.3	92
Q9CQ52	Chymotrypsin-like elastase family member 3B OS=Mus musculus OX=10090 GN=Cela3b PE=1 SV=1	4	1	1	1	269	28.9	5.87	2.85
P36536	GTP-binding protein SAR1a OS=Mus musculus OX=10090 GN=Sar1a PE=1 SV=1	6	1	1	1	198	22.4	6.93	3.02	92	64.8	75	67.1	82.8	93	83.2	68.2	60.5	55	81.3	59.4	246.3	232.4	139
O35963	Ras-related protein Rab-33B OS=Mus musculus OX=10090 GN=Rab33b PE=1 SV=1	5	1	1	1	229	25.8	7.69	3.04	110.1	46	81.1	57.3	52.4	60.6	57.9	37.9	55.7	51.1	66.3	50.2	262.2	254.9	256.2
Q9Z0K8	Pantetheinase OS=Mus musculus OX=10090 GN=Vnn1 PE=1 SV=3	2	1	1	1	512	57.1	5.94	2.76	122.9	102.9	106.2	103.8	107.1	111.4	95.1	70.4	114.8	106.9	149.6	118.9	62.6	57.3	70.2
P26883	Peptidyl-prolyl cis-trans isomerase FKBP1A OS=Mus musculus OX=10090 GN=Fkbp1a PE=1 SV=2	13	1	1	1	108	11.9	8.16	2.4
P26645	Myristoylated alanine-rich C-kinase substrate OS=Mus musculus OX=10090 GN=Marcks PE=1 SV=2	6	1	1	1	309	29.6	4.34	2.51	171.2	146.7	111.9	111	87.4	132.8	66.9	85.4	105.2	64.5	83.5	72.3	88.6	76.5	96.1
Q8BGX0	E3 ubiquitin-protein ligase TRIM23 OS=Mus musculus OX=10090 GN=Trim23 PE=2 SV=1	2	1	1	1	574	63.9	6.46	2.68
Q9D3G5	Syntaxin-11 OS=Mus musculus OX=10090 GN=Stx11 PE=1 SV=1	3	1	1	1	287	33.3	7.06	1.96	253.1	107.3	137	103.3	66	114.9	78.2	84.8	76.3	88.3	66.3	80.5	70	91.2	82.9
O70138	Neutrophil collagenase OS=Mus musculus OX=10090 GN=Mmp8 PE=2 SV=2	3	2	2	2	465	53.1	7.03	1.82	104.1	87.8	81.2	88.1	87.1	93.1	108.8	141.5	138.8	105	95.9	113.4	83.1	79.8	92.2
Q9JJ00	Phospholipid scramblase 1 OS=Mus musculus OX=10090 GN=Plscr1 PE=1 SV=1	6	1	1	1	328	35.9	5.06	0	85.9	103	128.7	92.5	104.5	100.3	112.8	83.8	119.7	96.1	80.4	96.2	85.3	98.5	112.3
P20152	Vimentin OS=Mus musculus OX=10090 GN=Vim PE=1 SV=3	2	1	1	1	466	53.7	5.12	2.38
Q61468	Mesothelin OS=Mus musculus OX=10090 GN=Msln PE=1 SV=1	2	1	1	1	625	69.4	7.59	3.11
O88456	Calpain small subunit 1 OS=Mus musculus OX=10090 GN=Capns1 PE=1 SV=1	3	1	1	1	269	28.4	5.63	2.18	138.4	131	132	100.2	102.5	114.1	94.6	80.8	107.6	81.8	82.5	97.6	69.2	80.8	86.9
P42932	T-complex protein 1 subunit theta OS=Mus musculus OX=10090 GN=Cct8 PE=1 SV=3	2	1	1	1	548	59.5	5.62	2.83
Q9EQZ6	Rap guanine nucleotide exchange factor 4 OS=Mus musculus OX=10090 GN=Rapgef4 PE=1 SV=1	1	1	2	1	1011	115.4	6.92	2.17	36.9	48.3	56.8	62.6	58.4	53.6	84.2	101	67.8	154.4	94.6	153.3	190.3	165.7	172.2
Q61043	Ninein OS=Mus musculus OX=10090 GN=Nin PE=1 SV=4	1	1	7	1	2113	243.6	5	2.54	296.3	184.5	196.1	110.8	124.5	143.4	84.1	45.8	128.6	30.5	46.8	39.6	24	26.9	17.9
Q9JJV1	Beta-crystallin A2 OS=Mus musculus OX=10090 GN=Cryba2 PE=2 SV=3	9	1	1	1	197	22.2	6.77	2.96	103	117.7	134.3	92.7	269.1	93	56	109.1	83.6	92.1	85.7	91	53.9	57.1	61.6
P14602	Heat shock protein beta-1 OS=Mus musculus OX=10090 GN=Hspb1 PE=1 SV=3	5	1	1	1	209	23	6.55	2.57	135.3	112.8	128.2	123.9	110.7	124.9	90.8	97.9	89.6	71.8	73.8	103.1	75.7	67.2	94.3
Q9D1D4	Transmembrane emp24 domain-containing protein 10 OS=Mus musculus OX=10090 GN=Tmed10 PE=1 SV=1	8	2	2	2	219	24.9	6.7	1.71	231.8	105.4	156.1	95.2	72.2	78	82.6	82.8	79.8	70.1	68.2	87.4	99.2	99.4	91.9
Q91X17	Uromodulin OS=Mus musculus OX=10090 GN=Umod PE=1 SV=1	2	1	1	1	642	70.8	4.88	2.21	135.1	98.4	115.7	87.9	97.7	83.7	96.5	83.9	91.8	84.1	104	100.9	105.4	106	109
Q06194	Coagulation factor VIII OS=Mus musculus OX=10090 GN=F8 PE=2 SV=2	1	1	1	1	2319	266	7.34	2.06
P35285	Ras-related protein Rab-22A OS=Mus musculus OX=10090 GN=Rab22a PE=1 SV=2	7	1	1	1	194	21.8	8.15	2.54	172.7	120.5	107.7	96.1	111.2	104.3	64.2	81	102.1	79.3	82.5	109.4	112.8	78.2	78.1
Q8BZ25	Ankyrin repeat and protein kinase domain-containing protein 1 OS=Mus musculus OX=10090 GN=Ankk1 PE=2 SV=1	1	1	1	1	745	82.4	7.09	1.83	135.8	102.4	99.8	70.9	87.6	104.4	71.3	111.4	85.5	86.8	89.9	112.8	112	120.3	109.2
P45376	Aldo-keto reductase family 1 member B1 OS=Mus musculus OX=10090 GN=Akr1b1 PE=1 SV=3	6	1	1	1	316	35.7	7.18	0
Q9CR84	ATP synthase F(0) complex subunit C1, mitochondrial OS=Mus musculus OX=10090 GN=Atp5mc1 PE=1 SV=1	5	1	1	1	136	14.2	10.01	2.5	268.5	117.9	170.8	56	39.5	111.7	59.7	61.7	62.4	55.6	61.8	72.5	112.9	109.9	139.1
P28843	Dipeptidyl peptidase 4 OS=Mus musculus OX=10090 GN=Dpp4 PE=1 SV=3	1	1	1	1	760	87.4	6.42	2.62	110.7	135.7	115.9	115.9	133.8	105.2	119.5	89.5	107.3	65.6	76.3	74.6	80.5	93.1	76.4
Q9D7X3	Dual specificity protein phosphatase 3 OS=Mus musculus OX=10090 GN=Dusp3 PE=1 SV=1	7	1	1	1	185	20.5	6.54	2.49
Q9ES52	Phosphatidylinositol 3,4,5-trisphosphate 5-phosphatase 1 OS=Mus musculus OX=10090 GN=Inpp5d PE=1 SV=2	1	1	1	1	1191	133.5	7.8	2.48
Q91Y44	Bromodomain testis-specific protein OS=Mus musculus OX=10090 GN=Brdt PE=1 SV=3	1	1	2	1	956	107.2	8.97	2.44	107.9	53.2	376.9	54.6	47.5	84.6	31.4	33.7	53.6	41.9	90.6	43.9	144.7	130.3	205.2
Q9JKV7	Exostosin-like 1 OS=Mus musculus OX=10090 GN=Extl1 PE=2 SV=2	2	1	1	1	669	74	8.25	2.15
P97821	Dipeptidyl peptidase 1 OS=Mus musculus OX=10090 GN=Ctsc PE=1 SV=1	2	1	1	1	462	52.3	6.89	0	96.2	91	86.3	115.3	103.3	102.1	120.7	123.7	106.2	133.1	133.8	104.1	59.1	54.1	70.9
Q3UUF8	Ankyrin repeat domain-containing protein 34B OS=Mus musculus OX=10090 GN=Ankrd34b PE=1 SV=1	2	1	4	1	508	55.4	8.02	6.17	104.2	108.1	97.6	134.8	125.4	119.2	108.4	91.2	98.2	103.7	105.5	88.2	83.8	57.7	73.9
Q9Z2L6	Multiple inositol polyphosphate phosphatase 1 OS=Mus musculus OX=10090 GN=Minpp1 PE=1 SV=3	2	1	2	1	481	54.5	7.49	5.09	134.4	120.3	125	119.2	135.7	112.4	117.1	90.7	97.1	78.7	105.5	88.9	50.7	61.5	62.9
Q6Q477	Plasma membrane calcium-transporting ATPase 4 OS=Mus musculus OX=10090 GN=Atp2b4 PE=1 SV=1	1	1	2	1	1205	133	6.13	4.22	135.3	69.1	93.4	62.1	52	116.3	59.4	52.1	77.2	71.3	67.3	80.8	165.7	198.7	199.3
O88632	Semaphorin-3F OS=Mus musculus OX=10090 GN=Sema3f PE=2 SV=2	3	1	1	1	785	88.5	8.25	2.87	142.9	165.8	132.5	107	107.1	151.3	150.6	92.8	96.2	74.4	84.8	72.1	45.7	33.3	43.4
Q0VBK2	Keratin, type II cytoskeletal 80 OS=Mus musculus OX=10090 GN=Krt80 PE=1 SV=1	3	1	1	1	452	50.6	6.27	0
P25785	Metalloproteinase inhibitor 2 OS=Mus musculus OX=10090 GN=Timp2 PE=1 SV=2	7	1	1	1	220	24.3	7.49	2.71	85.3	106	97.1	117.8	98.2	108.5	98.7	89.5	93.7	131.4	94.4	114.6	78.2	86.3	100.5
P12804	Fibroleukin OS=Mus musculus OX=10090 GN=Fgl2 PE=1 SV=1	2	1	1	1	432	48.9	7.25	2.18
P01822	Ig heavy chain V region MOPC 315 OS=Mus musculus OX=10090 PE=1 SV=2	7	1	1	1	137	15.4	5.38	2.66
Q61475	Complement decay-accelerating factor, GPI-anchored OS=Mus musculus OX=10090 GN=Cd55 PE=1 SV=2	2	1	1	1	390	42.6	8.4	0
Q99LX0	Parkinson disease protein 7 homolog OS=Mus musculus OX=10090 GN=Park7 PE=1 SV=1	7	1	1	1	189	20	6.77	2.03	114	111.6	92.4	128.6	106.6	112.5	105.1	97.2	96.5	71.6	82.5	103.4	106.5	77.2	94.4
P12388	Plasminogen activator inhibitor 2, macrophage OS=Mus musculus OX=10090 GN=Serpinb2 PE=1 SV=1	4	1	1	1	415	46.3	5.14	2.76
Q9EPL0	Xylosyltransferase 2 OS=Mus musculus OX=10090 GN=Xylt2 PE=2 SV=3	1	1	1	1	865	96.8	8.47	2.54	66.8	117.2	128.3	89.4	103.3	97.8	144.6	112.8	105.8	110	112	99.6	77	53.5	81.9
P27931	Interleukin-1 receptor type 2 OS=Mus musculus OX=10090 GN=Il1r2 PE=1 SV=1	2	1	1	1	410	45.6	7.88	2.48	117.7	129.9	138.2	102.9	109	123.3	73.3	86.9	97.9	87.5	81.9	96.6	96.4	64.3	94.3
Q8BVI5	Syntaxin-16 OS=Mus musculus OX=10090 GN=Stx16 PE=1 SV=3	2	1	4	1	326	37.1	5.86	3.85	91.5	139.1	139.1	107.2	131.2	79.1	142.7	126.8	130.9	82.2	95.4	98.4	43.6	48.8	43.9
Q5FWK3	Rho GTPase-activating protein 1 OS=Mus musculus OX=10090 GN=Arhgap1 PE=1 SV=1	2	1	1	1	439	50.4	6.44	2.56
Q9CQI6	Coactosin-like protein OS=Mus musculus OX=10090 GN=Cotl1 PE=1 SV=3	6	1	1	1	142	15.9	5.4	2.36	199.7	167.6	104.8	75.7	72	104.9	77.1	105.5	71.4	75.9	61.7	79.6	109.2	93	102
P42125	Enoyl-CoA delta isomerase 1, mitochondrial OS=Mus musculus OX=10090 GN=Eci1 PE=1 SV=2	7	1	4	1	289	32.2	8.98	0	47.6	77.3	61.6	91	72.3	94.2	82.9	112.5	85.7	155.6	92.3	161.5	131.5	117.1	116.9
O70410	Vomeronasal type-2 receptor 1 OS=Mus musculus OX=10090 GN=Vmn2r1 PE=1 SV=1	1	1	2	1	912	102.3	6.92	4.46	83.4	73.6	74.5	54.6	83.6	58.2	84.1	79.1	97.9	193.4	185.9	157.9	109.8	86.4	77.5
P63094	Guanine nucleotide-binding protein G(s) subunit alpha isoforms short OS=Mus musculus OX=10090 GN=Gnas PE=1 SV=1	3	1	1	1	394	45.6	5.96	0	264.7	76.8	162.6	98.8	70.3	119.7	85.9	99.8	67	44.5	67.1	84.3	73.1	96.1	89.4
P06801	NADP-dependent malic enzyme OS=Mus musculus OX=10090 GN=Me1 PE=1 SV=2	2	1	1	1	572	63.9	7.44	0
Q8CBW3	Abl interactor 1 OS=Mus musculus OX=10090 GN=Abi1 PE=1 SV=3	3	1	1	1	481	52.3	7.64	0
Q91V92	ATP-citrate synthase OS=Mus musculus OX=10090 GN=Acly PE=1 SV=1	1	1	1	1	1091	119.7	7.44	1.66	90.8	128.9	79.8	168.9	98.3	112.3	89.2	136.1	86.5	120.2	109.5	109.3	58.2	40.8	71.4
Q99LC5	Electron transfer flavoprotein subunit alpha, mitochondrial OS=Mus musculus OX=10090 GN=Etfa PE=1 SV=2	3	1	1	1	333	35	8.38	0	125.8	117.4	92.9	158.9	131	113.4	103.6	89.5	126.2	96.9	103.1	92.4	42.8	47.8	58.2
Q07079	Insulin-like growth factor-binding protein 5 OS=Mus musculus OX=10090 GN=Igfbp5 PE=1 SV=1	3	1	1	1	271	30.4	8.12	2.33	92.1	87.1	97.8	125.7	90	128.1	77.7	106.4	93.1	124.8	95.7	113.1	94.6	81.9	91.8
P84750	Ig kappa chain V region Mem5 (Fragment) OS=Mus musculus OX=10090 PE=1 SV=1	8	1	1	1	121	13.2	8.81	2.96
O09043	Napsin-A OS=Mus musculus OX=10090 GN=Napsa PE=1 SV=1	2	1	1	1	419	45.5	7.5	2.67	114.3	104.1	137	99.4	122.1	82.5	114.8	88.9	168.4	91.1	116.9	102.6	68.1	53.9	36
Q9WVA3	Mitotic checkpoint protein BUB3 OS=Mus musculus OX=10090 GN=Bub3 PE=1 SV=2	6	1	1	1	326	36.9	6.84	2.3
Q6WVG3	BTB/POZ domain-containing protein KCTD12 OS=Mus musculus OX=10090 GN=Kctd12 PE=1 SV=1	3	1	1	1	327	35.9	5.81	0
O70325	Phospholipid hydroperoxide glutathione peroxidase OS=Mus musculus OX=10090 GN=Gpx4 PE=1 SV=4	6	1	1	1	197	22.2	8.46	2.59
Q8BGY2	Eukaryotic translation initiation factor 5A-2 OS=Mus musculus OX=10090 GN=Eif5a2 PE=1 SV=3	5	1	1	1	153	16.8	5.58	2.67	145.4	90.4	93.9	70.8	87	98.9	47.7	93.7	56.2	66.5	66.3	67.2	168.5	167.2	180.3
Q922J6	Tetraspanin-2 OS=Mus musculus OX=10090 GN=Tspan2 PE=1 SV=1	3	1	1	1	221	24.2	7.96	2.59	162.4	102	128.1	87.2	62.8	115.1	71.9	93	76	107.8	97.2	98.5	103	85.8	109.3
Q8BHC0	Lymphatic vessel endothelial hyaluronic acid receptor 1 OS=Mus musculus OX=10090 GN=Lyve1 PE=1 SV=1	3	1	1	1	318	34.6	8.03	0	158.9	146.9	127.1	119.6	139.3	140.9	94.4	76.6	115.7	61.7	87.9	78.6	50.9	47.2	54.4
O70372	Telomerase reverse transcriptase OS=Mus musculus OX=10090 GN=Tert PE=1 SV=1	1	1	2	1	1122	127.9	9.91	2.04	45.8	73.8	69.5	88.4	71.7	103.5	114	210	137.1	143.6	80.4	233.8	42.9	45	40.5
Q60575	Kinesin-like protein KIF1B OS=Mus musculus OX=10090 GN=Kif1b PE=1 SV=2	0	1	1	1	1816	204	5.62	1.92	139.1	191.7	197.3	62.6	90.8	81.1	148.9	92.1	173.9	60.3	60.6	65.8	40.2	45.6	50.1
P63168	Dynein light chain 1, cytoplasmic OS=Mus musculus OX=10090 GN=Dynll1 PE=1 SV=1	8	1	1	1	89	10.4	7.4	3.21
P07146	Anionic trypsin-2 OS=Mus musculus OX=10090 GN=Prss2 PE=1 SV=1	3	1	1	1	246	26.2	4.63	2.19	92.2	90.2	99.1	92.4	98.3	63.9	73.4	92.2	65.7	144.8	127.5	172.6	99.4	98.4	89.7
Q8R570	Synaptosomal-associated protein 47 OS=Mus musculus OX=10090 GN=Snap47 PE=1 SV=1	2	1	1	1	413	46.5	5.76	2.79	64.4	67.9	65.4	80.4	134.7	88.7	100.5	71.2	74.7	60.3	110.1	63.6	181.5	157.3	179.1
Q9D7Z6	Calcium-activated chloride channel regulator 1 OS=Mus musculus OX=10090 GN=Clca1 PE=1 SV=2	1	1	1	1	913	100	6.01	2.06
O88668	Protein CREG1 OS=Mus musculus OX=10090 GN=Creg1 PE=1 SV=1	5	1	1	1	220	24.4	6.42	2.26
P63087	Serine/threonine-protein phosphatase PP1-gamma catalytic subunit OS=Mus musculus OX=10090 GN=Ppp1cc PE=1 SV=1	3	1	1	1	323	37	6.54	2.51
Q9CPU0	Lactoylglutathione lyase OS=Mus musculus OX=10090 GN=Glo1 PE=1 SV=3	4	1	1	1	184	20.8	5.47	2.68	157.2	97.9	110.7	81.6	100	99.2	83.8	80.3	96.7	81.6	80.3	96.6	107.9	106.1	120.1
P39054	Dynamin-2 OS=Mus musculus OX=10090 GN=Dnm2 PE=1 SV=2	1	1	1	1	870	98.1	7.43	2.19
P61222	ATP-binding cassette sub-family E member 1 OS=Mus musculus OX=10090 GN=Abce1 PE=1 SV=1	2	1	1	1	599	67.3	8.34	2.3	110.1	88.3	98.4	83.8	135.6	117.4	108.8	114.8	117.9	117.8	86.3	104.3	47.7	72.8	96.2
P35230	Regenerating islet-derived protein 3-beta OS=Mus musculus OX=10090 GN=Reg3b PE=1 SV=1	4	1	1	1	175	19.5	7.58	0	150.5	126.9	136.1	134.4	115.7	131.4	62.6	65.3	69	64.3	55.8	68.1	105.3	108.7	105.9
O55226	Chondroadherin OS=Mus musculus OX=10090 GN=Chad PE=2 SV=1	4	1	1	1	358	40.3	9.39	0	95.2	68.9	92.5	108.9	88.5	72	74.8	116.1	86.5	191.2	104.3	156.3	67.4	77.4	100
Q3V2T4	Keratinocyte differentiation-associated protein OS=Mus musculus OX=10090 GN=Krtdap PE=2 SV=1	13	1	1	1	102	11.5	6.79	0
Q9D662	Protein transport protein Sec23B OS=Mus musculus OX=10090 GN=Sec23b PE=1 SV=1	1	1	1	1	767	86.4	6.96	2.37	128.2	104.8	124.1	119.8	105.9	104.3	128	146.6	107.4	63	98.9	89.5	51.4	59.4	68.5
Q9Z1Q9	Valine--tRNA ligase OS=Mus musculus OX=10090 GN=Vars1 PE=1 SV=1	1	1	1	1	1263	140.1	7.77	2.02
Q8CI33	CWF19-like protein 1 OS=Mus musculus OX=10090 GN=Cwf19l1 PE=1 SV=2	2	1	1	1	537	60.2	7.14	2.5	179	162.7	142.7	122	106	187.3	104.3	73.3	107.9	52.9	65.9	47.3	48.2	45.7	54.8
Q8VI75	Importin-4 OS=Mus musculus OX=10090 GN=Ipo4 PE=1 SV=1	1	1	1	1	1082	119.2	5.03	2.9
P15946	Kallikrein 1-related peptidase b11 OS=Mus musculus OX=10090 GN=Klk1b11 PE=2 SV=1	3	1	1	1	261	28.7	7.14	2.11	129.6	89.6	119.3	97.2	92.8	104.6	96.8	104.1	144.7	84.5	101	109.3	93.8	61.9	70.8
Q60854	Serpin B6 OS=Mus musculus OX=10090 GN=Serpinb6 PE=1 SV=1	2	1	1	1	378	42.6	5.74	2.12	149.6	110.6	139.2	115.9	127.7	152.7	86.6	66.6	120.5	80.8	78.6	68.2	61.9	67.3	73.9
P97370	Sodium/potassium-transporting ATPase subunit beta-3 OS=Mus musculus OX=10090 GN=Atp1b3 PE=1 SV=1	5	1	1	1	278	31.8	8.51	0
P05555	Integrin alpha-M OS=Mus musculus OX=10090 GN=Itgam PE=1 SV=2	1	1	1	1	1153	127.4	7.27	0
Q9D906	Ubiquitin-like modifier-activating enzyme ATG7 OS=Mus musculus OX=10090 GN=Atg7 PE=1 SV=1	2	1	1	1	698	77.5	6.4	2.24
P70428	Exostosin-2 OS=Mus musculus OX=10090 GN=Ext2 PE=1 SV=2	2	1	1	1	718	82	6.65	2.16	78.9	83.7	86.6	102	97.3	90.4	127.9	72.4	137.7	120.4	146.3	159	76.1	56.1	65.3
Q9CPV4	Glyoxalase domain-containing protein 4 OS=Mus musculus OX=10090 GN=Glod4 PE=1 SV=1	3	1	1	1	298	33.3	5.47	2.72
Q80YY7	Zinc finger protein 618 OS=Mus musculus OX=10090 GN=Znf618 PE=2 SV=3	1	1	1	1	953	104.8	6.96	0	65.7	75	99.9	110.5	80.5	82.7	70.2	98	92.3	139.2	73.9	174.7	97.6	117.2	122.6
Q499M4	Tigger transposable element derived 5 OS=Mus musculus OX=10090 GN=Tigd5 PE=2 SV=1	1	1	1	1	642	70.2	7.72	2.18	234.5	111.6	159.6	65.3	61.9	133.2	66	96	75.2	92.3	62.1	70.3	98	69.2	104.8
A2ASS6	Titin OS=Mus musculus OX=10090 GN=Ttn PE=1 SV=1	0	1	1	1	35213	3904.1	6.2	2.31	149.9	146.3	123	107.5	87.2	131.5	89.3	103	81.7	103.3	82	90.5	63.2	50.9	90.7
Q9Z329	Inositol 1,4,5-trisphosphate receptor type 2 OS=Mus musculus OX=10090 GN=Itpr2 PE=1 SV=4	0	1	1	1	2701	307.3	6.44	0	103.1	84.1	102.7	95.5	77.1	96	88.2	104.6	100	116.2	103.6	144.7	99.5	98.5	86.1
P20444	Protein kinase C alpha type OS=Mus musculus OX=10090 GN=Prkca PE=1 SV=3	1	1	1	1	672	76.8	7.14	1.63	244.3	121.2	191.8	101.3	74.8	143.4	62.4	102.4	86.2	81.3	63.9	75.8	47	46.1	58.1
P18181	CD48 antigen OS=Mus musculus OX=10090 GN=Cd48 PE=1 SV=1	3	1	1	1	240	27.4	7.69	2.21	168.3	101.2	104	111.7	66.8	106.5	72.2	78.8	122.8	93	93.2	87.5	120.1	104.2	69.5
P14220	Glycophorin-A OS=Mus musculus OX=10090 GN=Gypa PE=1 SV=2	18	1	1	1	168	17.7	5.1	2.03
P01759	Ig heavy chain V region BCL1 OS=Mus musculus OX=10090 PE=4 SV=1	15	1	1	1	136	15.1	8.57	0
P52760	2-iminobutanoate/2-iminopropanoate deaminase OS=Mus musculus OX=10090 GN=Rida PE=1 SV=3	8	1	1	1	135	14.2	8.68	0
Q9DBP0	Sodium-dependent phosphate transport protein 2B OS=Mus musculus OX=10090 GN=Slc34a2 PE=1 SV=1	1	1	1	1	697	76.2	7.68	1.88	69.2	79.6	84.7	104.9	85.9	90.8	87.7	118.5	101	201.4	95.9	107.1	97.6	99.4	76.3
Q9CZ52	Anthrax toxin receptor 1 OS=Mus musculus OX=10090 GN=Antxr1 PE=1 SV=2	2	1	1	1	562	62.3	7.61	0
P63325	40S ribosomal protein S10 OS=Mus musculus OX=10090 GN=Rps10 PE=1 SV=1	9	1	1	1	165	18.9	10.15	0
Q8C0R7	Zinc finger MYND domain-containing protein 15 OS=Mus musculus OX=10090 GN=Zmynd15 PE=1 SV=1	1	1	1	1	736	81.6	6.89	3.09
Q9JIW9	Ras-related protein Ral-B OS=Mus musculus OX=10090 GN=Ralb PE=1 SV=1	3	1	1	1	206	23.3	6.62	0	258.4	107.9	135.8	59	67.9	134.3	87.7	75.4	81.6	75.4	79.3	85.7	79.6	90.1	81.8
O88312	Anterior gradient protein 2 homolog OS=Mus musculus OX=10090 GN=Agr2 PE=1 SV=1	3	1	1	1	175	19.9	9.01	2.14	169.2	122.2	135.3	118.1	79.7	152.3	81.9	112.5	78.5	93.7	80.6	79.9	70.5	58.7	66.9
P97484	Leukocyte immunoglobulin-like receptor subfamily B member 3 OS=Mus musculus OX=10090 GN=Lilrb3 PE=1 SV=1	1	1	1	1	841	93	6.87	0
Q9D8E6	60S ribosomal protein L4 OS=Mus musculus OX=10090 GN=Rpl4 PE=1 SV=3	2	1	1	1	419	47.1	11	2.02
O70401	Tetraspanin-6 OS=Mus musculus OX=10090 GN=Tspan6 PE=1 SV=1	2	1	1	1	245	27.3	7.74	0	276.5	143.9	195.2	69.6	59.3	93.2	43.9	55.4	50.6	62.5	68.1	81.1	102.7	98.2	99.8
P35330	Intercellular adhesion molecule 2 OS=Mus musculus OX=10090 GN=Icam2 PE=1 SV=1	4	1	1	1	277	31.4	7.91	2.3	128.1	98.3	128.7	108.4	97.1	135	101.5	100	111	97.4	78.6	80.9	57.7	75.2	102.2
Q9QYY9	All-trans-retinol dehydrogenase [NAD(+)] ADH4 OS=Mus musculus OX=10090 GN=Adh4 PE=1 SV=4	2	1	5	1	377	40.2	7.83	3.71	177.1	146.1	141.7	88.5	92	142.4	86.9	94.9	88.7	89	84.6	84.2	60	47	76.8
P46061	Ran GTPase-activating protein 1 OS=Mus musculus OX=10090 GN=Rangap1 PE=1 SV=2	1	1	2	1	589	63.5	4.68	3.92	13.7	12.1	8.1	18.3	22.7	17.2	8.2	9.1	12.3	12.1	29.9		500.3	461.1	375.1
Q64739	Collagen alpha-2(XI) chain OS=Mus musculus OX=10090 GN=Col11a2 PE=2 SV=3	1	1	1	1	1736	171.4	6.48	0	111.4	103.5	122.3	107.6	138.6	113.9	108.5	95.8	84	105.3	95.5	100.6	74	54.9	84.1
Q80SZ7	Guanine nucleotide-binding protein G(I)/G(S)/G(O) subunit gamma-5 OS=Mus musculus OX=10090 GN=Gng5 PE=1 SV=2	13	1	1	1	68	7.3	9.85	0	186.7	112.6	155.5	75.3	95.4	148.9	81.2	80.5	93.3	75.2	64.2	76.3	83.7	88.2	82.9
Q91ZZ3	Beta-synuclein OS=Mus musculus OX=10090 GN=Sncb PE=1 SV=1	7	1	1	1	133	14	4.37	0	103.2	66	84	82.9	87.6	105.5	93.3	122.4	73.6	51.8	73.4	77	164.3	147.6	167.4
Q8BVW0	Neutral alpha-glucosidase C OS=Mus musculus OX=10090 GN=Ganc PE=1 SV=2	1	1	1	1	898	101.9	6.32	1.81	130	91.2	106.9	97.7	86	121.6	88.2	91.1	85.5	77.4	125.6	119.9	93.4	81.3	104.2
Q99L47	Hsc70-interacting protein OS=Mus musculus OX=10090 GN=St13 PE=1 SV=1	2	1	1	1	371	41.6	5.26	2.19	183.8	110.1	172	85.7	99.9	87.1	96.4	95	91.9	71.3	87	95.8	80.3	65.6	78.2
O88792	Junctional adhesion molecule A OS=Mus musculus OX=10090 GN=F11r PE=1 SV=2	2	1	1	1	300	32.4	6.77	2.01	222.6	142.1	154.1	116	93.4	113.1	85.5	92.7	83.8	84.1	93.9	87.8	47.9	38.7	44.4
Q62267	Cornifin-B OS=Mus musculus OX=10090 GN=Sprr1b PE=2 SV=1	5	1	1	1	153	16.6	7.71	2.47
P18530	Ig heavy chain V region 7-39 OS=Mus musculus OX=10090 PE=4 SV=1	18	1	1	1	117	13	8.6	2.67	84.2	107.3	111	64.4	113.2	116.5	112	100.8	121.5	94.3	118.1	111.3	84.5	79.5	81.5
Q8CHP8	Glycerol-3-phosphate phosphatase OS=Mus musculus OX=10090 GN=Pgp PE=1 SV=1	2	1	1	1	321	34.5	5.35	1.7	130.4	120.6	149.2	108.6	126.1	101	108.3	91.8	107	74.2	73.7	102.7	69.7	70.3	66.5
Q63836	Selenium-binding protein 2 OS=Mus musculus OX=10090 GN=Selenbp2 PE=1 SV=2	2	1	1	1	472	52.6	6.18	0	160.5	117.9	133.8	131.6	112.3	124.8	91.7	111.7	114.7	78.8	75.2	85.6	49.6	54.4	57.4
P16390	Potassium voltage-gated channel subfamily A member 3 OS=Mus musculus OX=10090 GN=Kcna3 PE=1 SV=3	3	1	1	1	528	58.5	5.33	2.31	100.1	112.3	110.3	97.9	93.5	100.6	101.5	96.4	94.5	128.5	117.8	104.5	92.7	76.7	72.9
Q8CHP0	Zinc finger CCCH domain-containing protein 3 OS=Mus musculus OX=10090 GN=Zc3h3 PE=1 SV=1	1	1	1	1	950	103.2	10.58	2.21	75	90.2	73.7	83.8	120.1	73.8	150	108.6	130.5	126.3	131.1	130.7	71.7	62.8	71.8
P62715	Serine/threonine-protein phosphatase 2A catalytic subunit beta isoform OS=Mus musculus OX=10090 GN=Ppp2cb PE=1 SV=1	3	1	1	1	309	35.6	5.43	1.66	133.4	108.5	153.5	96.7	102.8	90.1	82.8	147.5	120.3	69.9	105.1	90.6	70	83.4	45.2
Q8K209	Adhesion G-protein coupled receptor G1 OS=Mus musculus OX=10090 GN=Adgrg1 PE=1 SV=1	1	1	1	1	687	77.2	8.59	1.8	187.2	113.3	129	54.4	67.9	79.5	62.1	71.1	74.7	97.9	79.6	90	136.2	138.3	118.8
Q9CQE5	Regulator of G-protein signaling 10 OS=Mus musculus OX=10090 GN=Rgs10 PE=1 SV=1	9	1	1	1	181	21.1	6.81	0
P24472	Glutathione S-transferase A4 OS=Mus musculus OX=10090 GN=Gsta4 PE=1 SV=3	3	1	1	1	222	25.5	7.39	1.69	172.3	136.3	141.4	127.9	129.7	114.8	121.3	84.4	114.6	62	83.8	61.1	42.7	59.1	48.5
Q91XF4	E3 ubiquitin-protein ligase RNF167 OS=Mus musculus OX=10090 GN=Rnf167 PE=2 SV=1	3	1	1	1	347	38	5.15	0	136.4	106.2	120.8	103.1	62.7	100.8	79.7	108.5	84.6	113.4	86.4	145.2	80.6	80	91.7
Q8BX80	Cytosolic endo-beta-N-acetylglucosaminidase OS=Mus musculus OX=10090 GN=Engase PE=1 SV=1	2	1	1	1	734	82.9	6.65	0
P14069	Protein S100-A6 OS=Mus musculus OX=10090 GN=S100a6 PE=1 SV=3	9	1	1	1	89	10	5.48	2.14	131	110.6	109.9	90.8	78.9	109.1	86	86.5	88.9	85.5	110.8	151.8	79.9	93.4	86.9
Q8R0T6	Adhesion G protein-coupled receptor G3 OS=Mus musculus OX=10090 GN=Adgrg3 PE=2 SV=3	2	1	1	1	542	60	6.28	0
Q2VLH6	Scavenger receptor cysteine-rich type 1 protein M130 OS=Mus musculus OX=10090 GN=Cd163 PE=1 SV=2	1	1	1	1	1121	120.8	6.24	0	116.1	111.7	114.4	130.4	106.5	97.5	134.1	113.3	124.9	86.5	106.4	65.2	72.1	62.4	58.5
Q3TYD4	Arylsulfatase G OS=Mus musculus OX=10090 GN=Arsg PE=2 SV=1	1	1	1	1	525	57.4	6.39	0	129.2	140.1	133.1	120	105.1	87	107.1	117.1	98.3	91.4	126.6	87.3	56.1	41.1	60.6
Q62465	Synaptic vesicle membrane protein VAT-1 homolog OS=Mus musculus OX=10090 GN=Vat1 PE=1 SV=3	3	1	1	1	406	43.1	6.37	2.47	113.3	133.7	140.2	112.4	118.9	146.1	88.2	88.6	101.7	70	88.1	67.3	77.5	71.3	82.6
Q8K0D0	Cyclin-dependent kinase 17 OS=Mus musculus OX=10090 GN=Cdk17 PE=1 SV=2	1	1	1	1	523	59.5	9.03	1.99
P16882	Growth hormone receptor OS=Mus musculus OX=10090 GN=Ghr PE=1 SV=1	2	1	1	1	650	72.7	4.86	0	148.3	95.5	131.2	127	146.7	135.6	117.7	99.9	132	71	84.1	68	34.8	60.4	47.9
P51912	Neutral amino acid transporter B(0) OS=Mus musculus OX=10090 GN=Slc1a5 PE=1 SV=2	1	1	1	1	553	58.4	7.84	0	281.9	123.9	154.6	108.6	57.8	182.6	61.5	94.7	104.2	47.1	49.4	54.5	64.7	66.7	47.8
Q60648	Ganglioside GM2 activator OS=Mus musculus OX=10090 GN=Gm2a PE=1 SV=2	4	1	1	1	193	20.8	5.9	0	127.5	148.4	128.1	145.9	93.2	123.4	95	113.4	79.1	84.4	85.7	77.5	65.6	72.3	60.6
P14148	60S ribosomal protein L7 OS=Mus musculus OX=10090 GN=Rpl7 PE=1 SV=2	4	1	1	1	270	31.4	10.89	1.8	162	112.4	120.2	107.3	86.8	111	79.9	85.2	98.8	85.2	98.6	103.7	92.5	80.3	76.1
Q7TQG1	Pleckstrin homology domain-containing family A member 6 OS=Mus musculus OX=10090 GN=Plekha6 PE=1 SV=1	1	1	1	1	1173	131.3	8.97	2.19	49.8	77.1	67.4	96.1	77.4	91.7	77.6	114.2	91.5	150.3	88.1	150.6	109.2	134.3	124.6
P97372	Proteasome activator complex subunit 2 OS=Mus musculus OX=10090 GN=Psme2 PE=1 SV=4	3	1	1	1	239	27	5.76	2.54
O70562	Small proline-rich protein 2K OS=Mus musculus OX=10090 GN=Sprr2k PE=2 SV=1	13	1	1	1	68	7.5	8.24	2.79	83.1	96.2	139.8	82.1	79.6	66.7	57.3	50.6	70.7	63.8	115.9	93.3	180.6	157.6	162.6
P36993	Protein phosphatase 1B OS=Mus musculus OX=10090 GN=Ppm1b PE=1 SV=1	3	1	1	1	390	42.8	5.19	0	103.3	116.6	141.3	124.1	117.7	137.1	104.6	131.8	112.9	84.4	78.3	62.9	50.2	71.3	63.5
O35486	Gamma-crystallin S OS=Mus musculus OX=10090 GN=Crygs PE=1 SV=3	4	1	1	1	178	20.8	7.28	0	84.6	72.1	72.1	125.6	472.5	100.2	52.9	75.4	58.2	74.1	58.9	69.9	66	54.4	63.1
Q6B966	NACHT, LRR and PYD domains-containing protein 14 OS=Mus musculus OX=10090 GN=Nlrp14 PE=1 SV=2	1	1	1	1	993	113.3	6.49	0
P47880	Insulin-like growth factor-binding protein 6 OS=Mus musculus OX=10090 GN=Igfbp6 PE=2 SV=2	3	1	1	1	238	25.3	8.19	1.87	115.8	94.4	85.5	92.2	85.9	98.3	53.3	58.3	81.8	54.4	74.6	61.6	219.7	179.1	145.1
O08808	Protein diaphanous homolog 1 OS=Mus musculus OX=10090 GN=Diaph1 PE=1 SV=1	1	1	1	1	1255	139.3	5.57	2.05
P16460	Argininosuccinate synthase OS=Mus musculus OX=10090 GN=Ass1 PE=1 SV=1	3	1	1	1	412	46.6	8.22	2.13	109.3	105.2	104	91.1	87.8	104	102	95	91.3	116.1	96	119.8	74.4	97.9	106
Q8BM55	Transmembrane protein 214 OS=Mus musculus OX=10090 GN=Tmem214 PE=1 SV=1	1	1	1	1	687	76.4	9.29	1.94	84.2	70.1	87.1	106.4	96.8	97.6	129.2	105.1	113.9	100.3	147.9	144.2	67.4	84	66
Q91X79	Chymotrypsin-like elastase family member 1 OS=Mus musculus OX=10090 GN=Cela1 PE=1 SV=1	3	1	1	1	266	28.9	8.24	1.85	114	121.8	113.7	89.2	105.6	95.1	188	133.4	225.4	62.6	68.4	51.5	40.9	46.4	44
Q91YI0	Argininosuccinate lyase OS=Mus musculus OX=10090 GN=Asl PE=1 SV=1	2	1	1	1	464	51.7	6.96	2.4
Q3TKT4	Transcription activator BRG1 OS=Mus musculus OX=10090 GN=Smarca4 PE=1 SV=1	1	1	2	1	1613	181.3	8	4.98	153.3	131.5	140	116.2	106.8	116.5	90	85.5	95.6	79.1	87.8	71.4	79.1	75.4	71.8
O09173	Homogentisate 1,2-dioxygenase OS=Mus musculus OX=10090 GN=Hgd PE=1 SV=2	1	1	1	1	445	49.9	7.24	2.38
Q61990	Poly(rC)-binding protein 2 OS=Mus musculus OX=10090 GN=Pcbp2 PE=1 SV=1	3	1	1	1	362	38.2	6.79	1.64	152.7	116.7	120.6	136.4	111.1	97.2	101.4	130.7	106.9	81.5	99.3	91.5	51.2	52.8	50.1
P46471	26S proteasome regulatory subunit 7 OS=Mus musculus OX=10090 GN=Psmc2 PE=1 SV=5	2	1	1	1	433	48.6	5.95	0	116.2	93.3	70.3	98.9	118	119.6	102.6	83.7	113	112.3	110.1	115.4	78.7	62.5	105.3
Q7TSC3	Serine/threonine-protein kinase Nek5 OS=Mus musculus OX=10090 GN=Nek5 PE=2 SV=1	1	1	1	1	627	71.7	5.54	1.83	81.7	89.1	86.9	113.1	85.5	82.1	82	106.9	84.9	124.5	108.8	142.4	91.8	95	125.4
P34884	Macrophage migration inhibitory factor OS=Mus musculus OX=10090 GN=Mif PE=1 SV=2	8	1	1	1	115	12.5	7.34	1.99	108.9	99.7	96.2	103.1	104.7	90.2	92.6	115.2	93.6	101.3	100.2	100.2	97.3	90.3	106.4
Q810U4	Neuronal cell adhesion molecule OS=Mus musculus OX=10090 GN=Nrcam PE=1 SV=2	1	1	1	1	1256	138.4	5.91	0
Q2PZL6	Protocadherin Fat 4 OS=Mus musculus OX=10090 GN=Fat4 PE=1 SV=2	0	1	1	1	4981	540	4.91	2.26	33.5	33	25.1	29.5	41.2	35	27.7	33	29.3	35.9	70.3	34.6	378.7	385.6	307.6
Q9JLQ2	ARF GTPase-activating protein GIT2 OS=Mus musculus OX=10090 GN=Git2 PE=1 SV=2	2	1	1	1	708	78.7	7.72	0	141.5	117.5	130.5	142.3	144.1	92.4	115.3	58.6	91.5	82	80.5	71.6	71.5	73.6	87
Q920E5	Farnesyl pyrophosphate synthase OS=Mus musculus OX=10090 GN=Fdps PE=1 SV=1	2	1	1	1	353	40.6	5.66	1.79	112.6	67.8	104.2	127.7	97.2	99	100.6	150.1	108.7	91.1	81	99.2	106.3	66	88.5
Q7M707	Taste receptor type 2 member 109 OS=Mus musculus OX=10090 GN=Tas2r109 PE=3 SV=1	2	1	1	1	316	36.7	9.88	2.35	179.9	158.6	183.7	108.3	128.3	104.8	104.8	93.1	132.1	74.6	83.8	71.6	30.2	11.8	34.4
Q9DAU1	Protein canopy homolog 3 OS=Mus musculus OX=10090 GN=Cnpy3 PE=1 SV=1	3	1	1	1	276	30.5	5.62	1.72	74.2	100.2	87.8	88.6	91.8	82.1	95.4	128.6	80.2	145.2	118.2	147.2	84.5	92.7	83.3
Q05793	Basement membrane-specific heparan sulfate proteoglycan core protein OS=Mus musculus OX=10090 GN=Hspg2 PE=1 SV=1	0	1	1	1	3707	398	6.32	0
P52431	DNA polymerase delta catalytic subunit OS=Mus musculus OX=10090 GN=Pold1 PE=1 SV=2	1	1	1	1	1105	123.7	7.61	1.99	80	68.1	83.9	104.8	83.2	75.9	75.2	84	69	96.4	96.8	105.6	169.9	159.1	148
Q9D417	F-box only protein 24 OS=Mus musculus OX=10090 GN=Fbxo24 PE=2 SV=1	2	1	1	1	589	65.4	8.56	1.9	49.6	109.2	105.8	96.7	80.3	141.4	65.2	82.8	138.2	139	113.3	282.3	41.1	36.6	18.4
Q9EPK2	Protein XRP2 OS=Mus musculus OX=10090 GN=Rp2 PE=1 SV=3	3	1	1	1	347	39.4	5.24	0
Q9CWU6	Ubiquinol-cytochrome-c reductase complex assembly factor 1 OS=Mus musculus OX=10090 GN=Uqcc1 PE=1 SV=1	2	1	3	1	295	34.3	8.48	3.72
Q9D6A1	Unconventional myosin-Ih OS=Mus musculus OX=10090 GN=Myo1h PE=2 SV=2	1	1	2	1	958	109.9	8.92	3.99	64.1	72.2	80.9	75.1	67.7	83	78.4	109.6	90.8	143.7	107	181.6	120.4	112.3	113.3
Q8BTT6	Digestive organ expansion factor homolog OS=Mus musculus OX=10090 GN=Diexf PE=2 SV=2	1	1	1	1	772	88.8	5.74	2.07	67.8	47.4	54.7	513.7	38.3	415.4	45.9	29.1	36.4	58.2	58.8	40.2	32.4	30.2	31.4
Q9WVA8	Pro-FMRFamide-related neuropeptide FF OS=Mus musculus OX=10090 GN=Npff PE=3 SV=1	10	1	1	1	114	13	9.69	0	90.1	121.1	113.8	112.3	117.6	128.1	105.9	103.8	116	102.7	91	83.7	64.3	77.1	72.5
Q61187	Tumor susceptibility gene 101 protein OS=Mus musculus OX=10090 GN=Tsg101 PE=1 SV=2	3	1	1	1	391	44.1	6.71	0
P54822	Adenylosuccinate lyase OS=Mus musculus OX=10090 GN=Adsl PE=1 SV=2	1	1	1	1	484	54.8	7.27	0	98.9	117	123	115.8	99.6	94.5	104.2	99.2	126.7	95.6	98.9	123	66.1	76.7	60.8
Q9QZI8	Serine incorporator 1 OS=Mus musculus OX=10090 GN=Serinc1 PE=1 SV=1	2	1	1	1	453	50.5	6.28	0	266.9	125	146.1	77.8	65.1	182.6	69.7	76.3	86.6	63.8	37.1	63.3	90	79.3	70.4
Q69ZN6	N-acetylglucosamine-1-phosphotransferase subunits alpha/beta OS=Mus musculus OX=10090 GN=Gnptab PE=2 SV=2	1	1	1	1	1235	140.9	7.66	0	186.4	286.3	225.3	72.9	89.1	56.3	93.8	75.1	137.7	58.6	86	60.3	27.5	19.4	25.2
O88685	26S proteasome regulatory subunit 6A OS=Mus musculus OX=10090 GN=Psmc3 PE=1 SV=2	4	1	1	1	442	49.5	5.19	0	71	62.6	87.1	80.5	60.3	121.6	63.2	130.6	71.9	154.2	95.2	86.8	126.1	104.3	184.6
Q8R4P9	ATP-binding cassette sub-family C member 10 OS=Mus musculus OX=10090 GN=Abcc10 PE=1 SV=1	0	1	1	1	1501	163.6	7.18	2.3	113.8	123.7	110.3	88.8	115.3	121.2	110.8	114.8	128.4	94	91	101	69.2	53.4	64.2
O88898	Tumor protein 63 OS=Mus musculus OX=10090 GN=Tp63 PE=1 SV=1	1	1	2	1	680	76.7	6.65	1.69	126.4	116.4	87	134.9	116.4	126.7	95	117.1	83.9	95	59.6	90.7	62.6	94.8	93.4
P70255	Nuclear factor 1 C-type OS=Mus musculus OX=10090 GN=Nfic PE=1 SV=1	2	1	1	1	439	48.7	8.32	0	43.5	24.6	25.2	27	66.5	46.5	36.6	25.5	39.3	21.8	81.5	41.6	362.8	310.8	346.6
P62852	40S ribosomal protein S25 OS=Mus musculus OX=10090 GN=Rps25 PE=1 SV=1	7	1	1	1	125	13.7	10.11	0
Q8VI78	Phospholipase A1 member A OS=Mus musculus OX=10090 GN=Pla1a PE=2 SV=3	2	1	1	1	456	50	7.4	2.13	117.2	99.9	49.2	92	196.5	92.8	93.5	85.1	100.9	120.7	144.7	106.5	63	76.4	61.6
P49817	Caveolin-1 OS=Mus musculus OX=10090 GN=Cav1 PE=1 SV=1	4	1	1	1	178	20.5	6.02	0	234.7	158.3	136.3	86.3	85.7	139.9	72.2	52.2	124.8	47	75.8	53.4	76.4	81	76.1
P97377	Cyclin-dependent kinase 2 OS=Mus musculus OX=10090 GN=Cdk2 PE=1 SV=2	2	1	1	1	346	39	8.54	0	217.8	115.8	153	105.4	89.8	130	84.6	82.5	84.2	86.2	86.9	85.4	67.3	50.8	60.1
Q9DBX6	Cytochrome P450 2S1 OS=Mus musculus OX=10090 GN=Cyp2s1 PE=1 SV=1	2	1	2	1	501	55.6	8.78	0	74.7	80.2	55.8	90.6	71.4	104.8	48	98.7	72.9	69.7	115.3	77	184.7	151.6	204.7
Q8CI85	Carbonic anhydrase 12 OS=Mus musculus OX=10090 GN=Ca12 PE=1 SV=1	3	1	2	1	354	39.7	8.05	0	68.5	91.8	91.1	97.5	93.7	82.7	95	97.7	101.3	155.1	116.3	147.1	94.8	94.2	73.1
P80206	Homeobox protein OTX2 OS=Mus musculus OX=10090 GN=Otx2 PE=1 SV=1	2	1	1	1	289	31.6	9.32	1.69	133.4	107.3	116.5	99.9	115	95	100.1	102.3	116.1	104.4	76.7	122.1	66.4	68.7	76.2
Q8R1U2	Cell growth regulator with EF hand domain protein 1 OS=Mus musculus OX=10090 GN=Cgref1 PE=1 SV=1	2	1	1	1	281	30.8	4.31	1.91	158.1	123.1	120.1	150.4	117.5	167.7	99.8	96.9	86.5	79.3	87.3	83.3	41.4	38	50.6
Q8JZM8	Mucin-4 OS=Mus musculus OX=10090 GN=Muc4 PE=2 SV=1	0	1	1	1	3443	364.9	7.43	0	69	42.5	44	76.1	58	82	74.8	129.9	114	122.9	135.2	295.7	106.5	96.2	53.3
Q99K28	ADP-ribosylation factor GTPase-activating protein 2 OS=Mus musculus OX=10090 GN=Arfgap2 PE=1 SV=1	1	1	1	1	520	56.6	8.18	1.82	113	114	117	120.1	123.8	114	79.1	83.2	94.8	82.4	106.3	102.6	89.8	76.9	83.2
P58682	Toll-like receptor 8 OS=Mus musculus OX=10090 GN=Tlr8 PE=1 SV=2	1	1	1	1	1032	119.3	7.31	1.92
Q99MB7	RING finger protein 141 OS=Mus musculus OX=10090 GN=Rnf141 PE=1 SV=2	3	1	1	1	230	25.5	5.2	1.95	62.3	94.1	64.1	59	89.7	89	88.3	118.9	107.2	161.1	224.2	210.1	63.6	23.1	45.3
P35761	Dual specificity protein kinase TTK OS=Mus musculus OX=10090 GN=Ttk PE=1 SV=1	1	1	1	1	856	96.2	8.19	0	94.3	116.8	133.6	105.3	114.9	115.2	89.7	104.4	113.1	106.7	93.3	93	61.9	79.5	78.3
P70445	Eukaryotic translation initiation factor 4E-binding protein 2 OS=Mus musculus OX=10090 GN=Eif4ebp2 PE=1 SV=1	5	1	1	1	120	12.9	6.52	2.01	248.5	183.5	164.2	96.8	114.7	75.9	100.9	91.1	90.2	61.8	88.8	97.5	25.5	33.5	27.2
Q6P9L6	Kinesin-like protein KIF15 OS=Mus musculus OX=10090 GN=Kif15 PE=1 SV=1	1	1	1	1	1387	160	6.05	2.2	261.5	185.9	176.3	95.4	90	129.7	69.3	42.4	87.4	44	73	85.1	43.7	68.1	48.1
Q6ZQ93	Ubiquitin carboxyl-terminal hydrolase 34 OS=Mus musculus OX=10090 GN=Usp34 PE=1 SV=3	0	1	1	1	3582	408	5.68	2.86	56.2	102.9	86.2	128.4	96.6	153.8	128.6	97.9	90.8	140.1	82.9	137.3	68.6	63.2	66.5
O35608	Angiopoietin-2 OS=Mus musculus OX=10090 GN=Angpt2 PE=2 SV=2	2	1	1	1	496	56.5	5.57	2.06	41	69.3	72.9	84	70	67	82.8	146.6	88	147.3	79.4	200	115.9	130.2	105.8
Q7TSY8	Shugoshin 2 OS=Mus musculus OX=10090 GN=Sgo2 PE=1 SV=1	1	1	1	1	1164	130.2	8.76	0	68.6	86.8	88.3	160.6	134.9	88	149.3	115.5	110.9	59.5	142.4	109	69.6	64.5	52
Q921K8	TRPM8 channel-associated factor 2 OS=Mus musculus OX=10090 GN=Tcaf2 PE=1 SV=1	1	1	1	1	919	101.5	6.52	0	44.4	70	60.3	88	84.3	78.3	81.6	115.5	93.3	168	85.6	163.2	128.8	123.6	115.1
E9Q5F9	Histone-lysine N-methyltransferase SETD2 OS=Mus musculus OX=10090 GN=Setd2 PE=1 SV=1	0	1	1	1	2537	285.5	6.3	0	95.4	91.3	77.5	129.7	165	85.2	148.9	144.5	121	84.8	84.9	101.6	59.2	73.4	37.7
Q8BU25	Inactive serine protease PAMR1 OS=Mus musculus OX=10090 GN=Pamr1 PE=2 SV=3	2	1	1	1	720	80.3	7.3	2	265.2	210.4	183.3	116.1	122.3	174.2	73	49.4	117.6	40.5	54.1	44.3	17.3	15.9	16.4
P14094	Sodium/potassium-transporting ATPase subunit beta-1 OS=Mus musculus OX=10090 GN=Atp1b1 PE=1 SV=1	2	1	1	1	304	35.2	8.65	0
Q9D8S3	ADP-ribosylation factor GTPase-activating protein 3 OS=Mus musculus OX=10090 GN=Arfgap3 PE=1 SV=2	4	1	1	1	523	57.4	8.47	2.04	89.9	75.8	81.9	99.6	114.8	88.2	113.3	81.1	93.3	93.2	99.9	104.9	99.8	105.3	159.1
P97399	Dentin sialophosphoprotein OS=Mus musculus OX=10090 GN=Dspp PE=1 SV=2	1	1	1	1	934	93.9	3.9	0	200.3	151.7	143.8	114.3	123.3	126.5	64.9	65.1	57	58	95.1	52.5	83.8	74.8	88.9
Q8BYC6	Serine/threonine-protein kinase TAO3 OS=Mus musculus OX=10090 GN=Taok3 PE=1 SV=2	1	1	1	1	898	105.3	7.36	0
P59054	Cysteine/serine-rich nuclear protein 1 OS=Mus musculus OX=10090 GN=Csrnp1 PE=2 SV=1	1	1	1	1	583	62.5	4.74	2.07	130.6	105.9	117.3	113	125.3	99.9	101.5	112.4	98.5	77.2	95.3	109.5	72.4	66.7	74.6
Q61982	Neurogenic locus notch homolog protein 3 OS=Mus musculus OX=10090 GN=Notch3 PE=1 SV=1	0	1	1	1	2318	244.1	5.33	0	91.7	158.3	124.1	129.7	139.6	119.3	133.4	84.8	129.8	72.6	91.4	40.5	59.4	74.4	51.1
Q9QUH0	Glutaredoxin-1 OS=Mus musculus OX=10090 GN=Glrx PE=1 SV=3	7	1	1	1	107	11.9	8.37	0
Q61009	Scavenger receptor class B member 1 OS=Mus musculus OX=10090 GN=Scarb1 PE=1 SV=1	2	1	1	1	509	56.7	8.09	0
		19300	7638	32642	6951

## Sheet: Quantified proteins
Accession	Gene Name	Description	Coverage [%]	# Peptides	# PSMs	# Unique Peptides	# AAs	MW [kDa]	calc. pI	Score Sequest HT: Sequest HT	OH1	OH2	OH3	B68-1	B68-2	B68-3	B116-1	B116-2	B116-3	B7d-1	B7d-2	B7d-3	B10d-1	B10d-2	B10d-3
Q61838	Pzp	Pregnancy zone protein OS=Mus musculus OX=10090 GN=Pzp PE=1 SV=3	66	101	2709	99	1495	165.7	6.68	9037.52	41.5	71.7	67	91.9	65.8	86.2	77.5	125	77.1	165.7	82.2	155.2	119.9	130.8	142.5
P01027	C3	Complement C3 OS=Mus musculus OX=10090 GN=C3 PE=1 SV=3	84	142	1257	142	1663	186.4	6.73	3921.79	68.9	81.8	79.6	112.9	112.7	99	121.2	115.2	112.8	113.7	118.8	114.4	81.9	85.2	82
E9Q414	Apob	Apolipoprotein B-100 OS=Mus musculus OX=10090 GN=Apob PE=1 SV=1	45	182	435	182	4505	509.1	6.81	1313.74	155	154.8	154.5	67.9	76.1	81.9	72.4	62.9	94	87.7	126.3	91.8	92.5	89.9	92.2
P28665	Mug1	Murinoglobulin-1 OS=Mus musculus OX=10090 GN=Mug1 PE=1 SV=3	57	80	920	50	1476	165.2	6.42	2813.03	90	145.7	129.4	112	115	104.7	136.2	124.3	122.9	87.7	93.8	82.3	51.3	51.1	53.7
P11276	Fn1	Fibronectin OS=Mus musculus OX=10090 GN=Fn1 PE=1 SV=4	59	103	606	103	2477	272.4	5.59	2004.12	41.6	48.6	47.3	60.5	54.8	60.2	77.4	119.2	73.8	166	112.6	167.6	158.6	161.1	150.8
P07724	Alb	Albumin OS=Mus musculus OX=10090 GN=Alb PE=1 SV=3	93	88	2622	88	608	68.6	6.07	7676.62	164.2	150.1	149.8	135.6	140.1	152.7	106.2	79	117.8	56.3	67.3	53.2	40.9	41.7	45.1
P01029	C4b	Complement C4-B OS=Mus musculus OX=10090 GN=C4b PE=1 SV=3	63	92	488	92	1738	192.8	7.53	1459.32	64.9	81.9	75	97	102.6	89.4	140.3	146.2	132.4	119.1	127.8	117.6	69.5	68.5	67.9
P28666	Mug2	Murinoglobulin-2 OS=Mus musculus OX=10090 GN=Mug2 PE=1 SV=2	60	79	591	49	1451	162.3	6.74	1814.35	71.8	118.5	103.5	130.1	136.3	121	159.6	128.1	134.9	76.7	91	73.7	50.4	49.9	54.6
Q921I1	Tf	Serotransferrin OS=Mus musculus OX=10090 GN=Tf PE=1 SV=1	73	71	1231	69	697	76.7	7.18	3750.75	104	102.4	100.9	129.1	120.4	129.2	115.6	100.1	112.6	97.2	106.7	94.2	60.1	61.9	65.6
Q61147	Cp	Ceruloplasmin OS=Mus musculus OX=10090 GN=Cp PE=1 SV=2	62	66	474	65	1061	121.1	5.85	1548.18	56.8	76.5	69.6	92.9	101.4	85.4	124.8	108.4	112.8	133.2	145.6	130	84.9	88.1	89.6
P06684	C5	Complement C5 OS=Mus musculus OX=10090 GN=C5 PE=1 SV=2	50	79	291	79	1680	188.8	6.81	893.49	77.2	113.5	101.7	109.4	114.9	99	132	144.3	122.7	98.1	96.4	97.9	65.3	63.3	64.2
P06909	Cfh	Complement factor H OS=Mus musculus OX=10090 GN=Cfh PE=1 SV=2	67	67	335	67	1234	139	6.99	1118.3	70.1	82.8	80.2	96.4	102.2	87.4	128.1	113.7	114.4	116.8	138.5	115.5	83.1	87.4	83.5
Q6GQT1	A2m	Alpha-2-macroglobulin-P OS=Mus musculus OX=10090 GN=A2m PE=2 SV=2	53	69	350	67	1474	164.2	6.61	1062.08	27.5	26.3	25.9	31.1	30.8	31.5	34.4	41.2	31.9	74.4	113	120.6	298.3	313.8	299.2
Q8K0E8	Fgb	Fibrinogen beta chain OS=Mus musculus OX=10090 GN=Fgb PE=1 SV=1	83	51	561	51	481	54.7	7.08	1665.55	25.9	23.9	24.1	30.6	40.7	33.4	26.7	25.4	26	24.5	62.9	25.6	406	380.3	344
Q91ZX7	Lrp1	Prolow-density lipoprotein receptor-related protein 1 OS=Mus musculus OX=10090 GN=Lrp1 PE=1 SV=1	28	106	181	106	4545	504.4	5.36	505.68	129.4	93.8	98.8	90.7	83.3	82.3	100.6	150.6	97.8	139.3	120.4	135.7	58.4	57.6	61.3
P26039	Tln1	Talin-1 OS=Mus musculus OX=10090 GN=Tln1 PE=1 SV=2	46	93	152	93	2541	269.7	6.18	433.05	207.9	120	139.8	111.2	89	128.5	79.2	92.1	77.3	83.2	83.6	84.3	69.2	63.6	71.1
P20918	Plg	Plasminogen OS=Mus musculus OX=10090 GN=Plg PE=1 SV=3	76	56	281	56	812	90.7	6.6	841.81	100.9	112.6	110	106.9	120.5	105.7	121.2	105.3	119	86.6	102.8	91.6	71.1	74.5	71.3
A6X935	Itih4	Inter alpha-trypsin inhibitor, heavy chain 4 OS=Mus musculus OX=10090 GN=Itih4 PE=1 SV=2	55	45	377	45	942	104.6	6.4	1159.17	72.7	68	67.2	79.3	67.6	71	122.1	161.8	108.4	167.6	159.4	159.9	67.1	63.5	64.2
P21614	Gc	Vitamin D-binding protein OS=Mus musculus OX=10090 GN=Gc PE=1 SV=2	86	36	278	36	476	53.6	5.5	957	141.3	122.2	126.6	117.8	117.9	114.6	108.7	100.6	115.6	89.5	93.9	87.6	53.3	54.9	55.4
P35441	Thbs1	Thrombospondin-1 OS=Mus musculus OX=10090 GN=Thbs1 PE=1 SV=1	53	56	168	56	1170	129.6	4.96	488.23	75.7	121.1	111.7	137.9	119	125.6	130.5	113.5	118.6	83.2	89.9	79.3	65.3	63.5	65.1
Q8VCM7	Fgg	Fibrinogen gamma chain OS=Mus musculus OX=10090 GN=Fgg PE=1 SV=1	78	36	388	36	436	49.4	5.86	1164.5	24.3	21	20.6	26.7	37.1	29.3	21.7	21.3	21.6	20	58	19.5	431.8	387.1	359.9
E9PV24	Fga	Fibrinogen alpha chain OS=Mus musculus OX=10090 GN=Fga PE=1 SV=1	55	45	451	45	789	87.4	6.11	1189.57	22.7	20.3	20.6	26.4	36.1	29.3	22.1	20.4	21.8	20.2	58.7	21.6	422.3	387.2	370.1
Q9DBD0	Ica	Inhibitor of carbonic anhydrase OS=Mus musculus OX=10090 GN=Ica PE=1 SV=1	71	45	180	44	700	76.7	7.25	567.88	116.8	123.2	120.6	112.6	123.2	111.6	112.9	98.1	113.5	80.9	95.8	86.9	67.7	70.3	65.8
P07759	Serpina3k	Serine protease inhibitor A3K OS=Mus musculus OX=10090 GN=Serpina3k PE=1 SV=2	54	26	469	17	418	46.9	5.16	1677.56	182.3	148.6	147.2	104.2	98.8	115.9	86.4	88.1	92.1	82.5	82.2	78.6	62.5	63.8	66.8
P06728	Apoa4	Apolipoprotein A-IV OS=Mus musculus OX=10090 GN=Apoa4 PE=1 SV=3	79	31	206	31	395	45	5.47	630.09	145.7	122.9	131.2	110.9	110.9	111.3	92.2	85.2	94.2	76.4	85.6	76.5	87.5	83.1	86.4
P04186	Cfb	Complement factor B OS=Mus musculus OX=10090 GN=Cfb PE=1 SV=2	58	47	198	47	761	85	7.37	586.82	100.6	101.4	96	101.9	108.1	99.1	118.4	108	117.1	116.3	126.9	118.3	60.9	64.7	62.6
P32261	Serpinc1	Antithrombin-III OS=Mus musculus OX=10090 GN=Serpinc1 PE=1 SV=1	60	33	213	33	465	52	6.46	708.14	128	125.4	121.4	123.1	157.8	119.8	111.5	106.6	114.5	86	96.4	84.1	41	41.7	42.7
Q8BTM8	Flna	Filamin-A OS=Mus musculus OX=10090 GN=Flna PE=1 SV=5	34	71	102	71	2647	281	6.04	308.62	255	129.7	158.7	100.5	81.1	124.6	77.7	83.9	79	74	68.8	76.2	64.4	62	64.4
Q61646	Hp	Haptoglobin OS=Mus musculus OX=10090 GN=Hp PE=1 SV=1	75	27	394	27	347	38.7	6.29	1234.26	33.4	42.8	32.5	74.9	77.8	67.6	135.7	104.2	115.2	178.7	203.1	165.1	85.3	91.3	92.4
P22599	Serpina1b	Alpha-1-antitrypsin 1-2 OS=Mus musculus OX=10090 GN=Serpina1b PE=1 SV=2	59	25	311	9	413	45.9	5.54	960.5	194.8	152.9	152.5	101.9	101.9	118.1	82.2	83	103.3	72.9	80.9	86.2	55.5	56	58
P01872	Ighm	Immunoglobulin heavy constant mu OS=Mus musculus OX=10090 GN=Ighm PE=1 SV=2	63	27	356	27	454	49.9	7.01	1204.64	70	71.6	78.1	85.3	75	82.4	86.3	114.3	87.7	146.2	112.5	152.5	110	113.8	114.3
Q00623	Apoa1	Apolipoprotein A-I OS=Mus musculus OX=10090 GN=Apoa1 PE=1 SV=2	78	31	541	31	264	30.6	5.73	1489.11	174.9	161.4	167.4	104.2	112.2	106.6	107.4	89	115.1	69	93.3	71.7	41.6	43.5	42.6
Q91X72	Hpx	Hemopexin OS=Mus musculus OX=10090 GN=Hpx PE=1 SV=2	60	34	378	34	460	51.3	7.8	1149.53	88.4	78.6	79.3	87.4	91.1	86	112.8	104.9	114.2	139.1	149.1	146.3	71.7	75.7	75.3
Q61702	Itih1	Inter-alpha-trypsin inhibitor heavy chain H1 OS=Mus musculus OX=10090 GN=Itih1 PE=1 SV=2	43	33	130	33	907	101	6.96	409.88	86.5	112.1	102.8	111.6	128.9	108.6	120.7	102.4	114	97.2	119.2	87.4	69.6	68.4	70.4
Q61704	Itih3	Inter-alpha-trypsin inhibitor heavy chain H3 OS=Mus musculus OX=10090 GN=Itih3 PE=1 SV=3	43	31	137	31	889	99.3	6.05	414.43	63.7	67.5	63.9	78.5	82.8	77.7	106.2	91.8	98.5	160.6	172.7	147.5	96.1	95.6	96.9
P07758	Serpina1a	Alpha-1-antitrypsin 1-1 OS=Mus musculus OX=10090 GN=Serpina1a PE=1 SV=4	58	23	382	3	413	46	5.72	1237.74	164.6	126.2	131.6	97.4	108.7	98.6	91.2	86.4	99.2	89.7	91.8	92.8	73.2	73.9	74.7
O08677	Kng1	Kininogen-1 OS=Mus musculus OX=10090 GN=Kng1 PE=1 SV=1	42	29	189	29	661	73.1	6.54	588.65	133.1	111.3	116.2	100.2	113.9	102.2	108.6	88.3	112.6	97.3	111.3	98.9	69.1	70.9	66.1
Q61703	Itih2	Inter-alpha-trypsin inhibitor heavy chain H2 OS=Mus musculus OX=10090 GN=Itih2 PE=1 SV=1	41	32	127	32	946	105.9	7.27	410.06	97.6	115.1	112.4	114.1	134.6	101.1	120	99.9	118.6	84.6	106.6	89.8	68.1	69.3	68.2
O88783	F5	Coagulation factor V OS=Mus musculus OX=10090 GN=F5 PE=1 SV=1	29	57	90	57	2183	247.1	6.05	263.82	128.3	108.4	112.7	90.4	108.1	96.9	109.6	102.6	116.4	96.9	111.8	103	74.8	70.4	69.6
P19221	F2	Prothrombin OS=Mus musculus OX=10090 GN=F2 PE=1 SV=1	52	32	148	32	618	70.2	6.43	419.56	89.4	98.4	96.3	107.7	114.5	97.1	112.6	111.8	113.6	120.8	117.7	127.3	62.8	66.8	63.1
P13020	Gsn	Gelsolin OS=Mus musculus OX=10090 GN=Gsn PE=1 SV=3	53	37	149	37	780	85.9	6.18	420.96	170.2	163.3	156.8	129.7	148.2	124.2	109.1	88.5	114.2	57.3	69.7	62.8	37.1	34.7	34.1
O89020	Afm	Afamin OS=Mus musculus OX=10090 GN=Afm PE=1 SV=2	56	33	148	33	608	69.3	5.78	396.49	153.2	147	148.3	143.3	156.2	139	120.3	85.1	132.3	51.3	67.5	50.1	34.4	35.9	36
Q00897	Serpina1d	Alpha-1-antitrypsin 1-4 OS=Mus musculus OX=10090 GN=Serpina1d PE=1 SV=1	55	23	255	5	413	46	5.44	750.75	186.7	163.9	148.6	76.4	83.1	110.5	84.1	91.8	91.3	86.7	79.3	78.1	72.1	71.4	76
P26262	Klkb1	Plasma kallikrein OS=Mus musculus OX=10090 GN=Klkb1 PE=1 SV=2	52	34	119	34	638	71.3	8.02	328	106.6	149	139.9	137.7	165	123.5	124.8	120.1	124.6	58.8	77.3	60.4	36.8	36.7	38.7
Q00896	Serpina1c	Alpha-1-antitrypsin 1-3 OS=Mus musculus OX=10090 GN=Serpina1c PE=1 SV=2	56	23	354	2	412	45.8	5.44	1143.49	174.6	144.1	141.4	101.4	99.7	111.8	92.6	102.2	98.1	90.3	87.8	86.2	56.6	55.1	58.2
Q8K182	C8a	Complement component C8 alpha chain OS=Mus musculus OX=10090 GN=C8a PE=1 SV=1	62	33	112	33	587	66	6.54	342.14	75.1	118	105.1	129.2	121.4	113	130.6	154.4	121.9	91.1	84.3	94.5	53.7	54.8	52.8
O70362	Gpld1	Phosphatidylinositol-glycan-specific phospholipase D OS=Mus musculus OX=10090 GN=Gpld1 PE=1 SV=1	41	30	110	30	837	93.2	7.12	318.31	105.4	144.6	138.7	111.4	134.1	103.9	130.9	112.1	129.5	74.5	100.9	78	45.9	43.6	46.4
Q8BH35	C8b	Complement component C8 beta chain OS=Mus musculus OX=10090 GN=C8b PE=1 SV=1	55	28	103	28	589	66.2	7.77	325.56	83.3	120.1	107.7	127.6	120.2	119.4	125.5	141.7	119.5	87.5	82.4	84.6	59.4	57.7	63.4
P98064	Masp1	Mannan-binding lectin serine protease 1 OS=Mus musculus OX=10090 GN=Masp1 PE=1 SV=2	41	26	80	26	704	79.9	5.55	247.05	61.5	71.7	67.1	136.2	117.4	112.1	112.6	176.4	101.9	133.9	96.4	133.7	61.4	60.1	57.8
Q8CG16	C1ra	Complement C1r-A subcomponent OS=Mus musculus OX=10090 GN=C1ra PE=1 SV=1	51	28	84	27	707	80	5.66	267.22	64.5	99.5	99.2	119.5	98.5	105.4	160.1	180.1	132	117.7	108.9	108.6	35.1	35.5	35.5
Q8CG14	C1sa	Complement C1s-A subcomponent OS=Mus musculus OX=10090 GN=C1sa PE=2 SV=2	47	25	82	14	688	76.8	5.08	250.21	69.4	99.5	104.8	111.9	93.8	101.5	150	165.3	127.2	114.4	104.1	113.5	45.2	49.4	50
Q91WP6	Serpina3n	Serine protease inhibitor A3N OS=Mus musculus OX=10090 GN=Serpina3n PE=1 SV=1	48	22	141	16	418	46.7	5.82	452.42	104.4	82	81.3	54.2	63.9	58.6	97.7	95	100.8	168.6	176.5	165.9	81.5	85.8	83.8
Q8CIZ8	Vwf	von Willebrand factor OS=Mus musculus OX=10090 GN=Vwf PE=1 SV=2	20	50	61	50	2813	309.1	5.5	164.38	73.9	70.1	72.3	59.6	59.5	58.5	51.5	48.9	55.4	45.2	48.7	51	307.2	259	239.1
Q06890	Clu	Clusterin OS=Mus musculus OX=10090 GN=Clu PE=1 SV=1	42	23	115	23	448	51.6	5.67	349.7	103.3	120.4	118.9	89.8	97.4	88.8	130.5	126.1	124.4	112.4	120.9	113.7	51.8	51.1	50.4
P06683	C9	Complement component C9 OS=Mus musculus OX=10090 GN=C9 PE=1 SV=2	59	29	90	29	548	62	5.78	267.09	176.3	179.5	174.8	71.9	82.1	85.9	113.3	131.4	117.8	85.3	88.7	84.7	36.6	35.5	36.2
Q03734	Serpina3m	Serine protease inhibitor A3M OS=Mus musculus OX=10090 GN=Serpina3m PE=1 SV=2	42	18	159	7	418	47	6.1	503.86	106	82.1	84.2	80.7	91.5	86.2	107	91.5	112.8	145.2	164.6	144.9	69.6	65.8	67.9
P60710	Actb	Actin, cytoplasmic 1 OS=Mus musculus OX=10090 GN=Actb PE=1 SV=1	58	17	96	9	375	41.7	5.48	307.47	197.5	130.4	140.5	120	102.4	132.7	98.3	97.6	93.9	80.9	82.6	80.9	46.5	46.9	48.8
Q64727	Vcl	Vinculin OS=Mus musculus OX=10090 GN=Vcl PE=1 SV=4	42	39	58	39	1066	116.6	6	164.06	178.8	124.5	136.8	110.6	100.1	117.2	90.7	93.8	90.8	82.1	84.8	80.9	72	66.3	70.5
Q61129	Cfi	Complement factor I OS=Mus musculus OX=10090 GN=Cfi PE=1 SV=3	49	28	97	28	603	67.2	7.46	271.44	133.2	132.6	130.4	106.1	116.3	105.6	118.6	100.4	123.6	84.2	100.7	88.2	52.6	53.8	53.8
P02088	Hbb-b1	Hemoglobin subunit beta-1 OS=Mus musculus OX=10090 GN=Hbb-b1 PE=1 SV=2	77	11	186	5	147	15.8	7.65	719.39	99.8	81.5	87.7	83.8	106.6	91.4	91.4	58.6	85	58.2	82.3	57.8	167.3	168.8	179.7
Q01279	Egfr	Epidermal growth factor receptor OS=Mus musculus OX=10090 GN=Egfr PE=1 SV=1	25	27	65	27	1210	134.8	6.86	207.31	144.1	166.9	161.5	99.9	94.8	100.9	101.2	119.8	107.4	90.7	92.5	86.7	43.1	43.5	46.8
Q62351	Tfrc	Transferrin receptor protein 1 OS=Mus musculus OX=10090 GN=Tfrc PE=1 SV=1	40	30	55	30	763	85.7	6.57	160.91	232.6	146.1	157.7	80.7	72.8	149.2	85	98.3	94.4	67.5	60.2	72.9	61.1	60.3	61.3
P29699	Ahsg	Alpha-2-HS-glycoprotein OS=Mus musculus OX=10090 GN=Ahsg PE=1 SV=1	45	13	117	13	345	37.3	6.51	419.14	166.9	123.3	131	105.5	106.7	112.5	95.3	76.9	98.3	78	91.6	78.3	77.6	76.7	81.5
P08226	Apoe	Apolipoprotein E OS=Mus musculus OX=10090 GN=Apoe PE=1 SV=2	67	23	123	23	311	35.8	5.68	317.16	138.9	85.7	86	108.7	100.1	100.6	98.4	105.2	99.1	114.3	123.8	117.4	74	74.6	73.2
P97290	Serping1	Plasma protease C1 inhibitor OS=Mus musculus OX=10090 GN=Serping1 PE=1 SV=3	34	14	87	14	504	55.5	6.29	313.24	106.2	113.5	109.8	110.9	102.7	112.3	129.5	127.3	127	110.1	110.7	102.4	44.9	44.8	48.1
Q01339	Apoh	Beta-2-glycoprotein 1 OS=Mus musculus OX=10090 GN=Apoh PE=1 SV=1	68	27	104	27	345	38.6	8.22	242.27	175.9	136.2	144.5	103.9	109.5	113.4	103.2	92.2	113.3	84.2	91.6	83.8	49	49.5	49.8
Q07968	F13b	Coagulation factor XIII B chain OS=Mus musculus OX=10090 GN=F13b PE=1 SV=2	36	21	43	21	669	76.1	6.92	153.24	160.7	137.1	147.9	119	121.3	100.5	85.5	89.6	85.8	75.3	75.9	80.5	72.4	70.1	78.5
Q9ESB3	Hrg	Histidine-rich glycoprotein OS=Mus musculus OX=10090 GN=Hrg PE=1 SV=2	47	23	87	23	525	59.1	7.66	258.09	114.4	119.3	113.9	97.9	137.5	91.3	120.2	103.2	120.7	89.8	103.9	95.5	61.7	68.3	62.4
P23953	Ces1c	Carboxylesterase 1C OS=Mus musculus OX=10090 GN=Ces1c PE=1 SV=4	30	15	119	14	554	61	5.06	366.37	174	145.9	142.4	142	144.4	143.7	106.6	89.7	130.9	54.1	68.3	57.6	32.7	34.5	33.3
P01869	Ighg1	Ig gamma-1 chain C region, membrane-bound form OS=Mus musculus OX=10090 GN=Ighg1 PE=1 SV=2	47	12	86	12	393	43.4	6.44	274.37	129.4	162.2	165.8	132.9	143.8	122.6	123.8	100.4	122.4	56.4	64.4	61.1	37.6	39.8	37.4
P01865	Igh-1a	Ig gamma-2A chain C region, membrane-bound form OS=Mus musculus OX=10090 GN=Igh-1a PE=1 SV=3	32	11	118	10	398	43.9	6.29	437.01	89.8	117.7	122.7	102.8	142.6	106.5	139.4	91.6	128.8	63.4	83.8	68.2	77.6	80.2	85
P02089	Hbb-b2	Hemoglobin subunit beta-2 OS=Mus musculus OX=10090 GN=Hbb-b2 PE=1 SV=2	73	11	105	5	147	15.9	8.05	382.83	81.5	71.9	77.6	73.7	92.3	85.6	74.6	50.1	70.3	55	73.4	50.9	206.6	206.9	229.6
Q8VDD5	Myh9	Myosin-9 OS=Mus musculus OX=10090 GN=Myh9 PE=1 SV=4	20	34	41	34	1960	226.2	5.66	124.12	151.9	125.4	139.9	123.3	109.6	126.3	95	106.3	90.6	93.8	90.9	93.2	53.5	48.7	51.5
Q9QWK4	Cd5l	CD5 antigen-like OS=Mus musculus OX=10090 GN=Cd5l PE=1 SV=3	63	28	97	28	352	38.8	5.16	275.22	62.3	66.7	71.5	83.4	71.6	83.6	86.3	119.7	88.7	147.2	112.4	154	115.3	118.7	118.6
P08607	C4bpa	C4b-binding protein OS=Mus musculus OX=10090 GN=C4bpa PE=1 SV=3	36	15	89	15	469	51.5	7.15	269.56	45.3	70.5	65	84	87.6	77.5	136.5	149.1	124.9	121.8	134	110.1	98.3	100.3	95
P63017	Hspa8	Heat shock cognate 71 kDa protein OS=Mus musculus OX=10090 GN=Hspa8 PE=1 SV=1	44	26	45	21	646	70.8	5.52	133.21	160.4	103.3	119.1	89.1	80.3	122.2	87.9	93.7	89.9	89.2	80.7	93.4	97.2	98	95.7
Q9DBB9	Cpn2	Carboxypeptidase N subunit 2 OS=Mus musculus OX=10090 GN=Cpn2 PE=1 SV=2	36	15	60	15	547	60.4	5.88	196.08	107.9	130.1	117.8	110.7	132.9	108.2	114.9	101.7	115.7	86.8	100.3	86.4	63.1	61.1	62.3
P70389	Igfals	Insulin-like growth factor-binding protein complex acid labile subunit OS=Mus musculus OX=10090 GN=Igfals PE=1 SV=1	37	18	46	18	603	66.9	6.6	157.9	129.2	135.7	131.1	147.4	138.3	127.1	98.2	97.8	109	72.4	82.7	79.1	49.7	51.3	50.9
B2RPV6	Mmrn1	Multimerin-1 OS=Mus musculus OX=10090 GN=Mmrn1 PE=1 SV=2	26	28	45	28	1210	136	7.71	121.16	126.1	104.5	121.1	91.6	89.1	100.8	94.9	101.4	94.3	88.9	97.4	91.7	104.9	94.9	98.2
Q64726	Azgp1	Zinc-alpha-2-glycoprotein OS=Mus musculus OX=10090 GN=Azgp1 PE=1 SV=2	49	18	64	18	307	35.3	6.18	190.76	161.8	138.1	143.9	89.6	100	106.7	98	85.4	108.1	101.5	103.5	93.8	56.5	55.3	57.9
Q91WP0	Masp2	Mannan-binding lectin serine protease 2 OS=Mus musculus OX=10090 GN=Masp2 PE=1 SV=1	37	21	50	21	685	75.5	6.07	165.21	79.6	94.8	92.2	133.3	121.7	108.9	111.8	158.4	105.3	118.1	89.1	124.7	54	55.9	52.2
P01867	Igh-3	Ig gamma-2B chain C region OS=Mus musculus OX=10090 GN=Igh-3 PE=1 SV=3	36	11	96	11	404	44.2	6.52	322.91	85	112	123.2	109	141.9	100.6	138.8	94	129.6	69.8	90	67.4	77.5	73.5	87.7
O54890	Itgb3	Integrin beta-3 OS=Mus musculus OX=10090 GN=Itgb3 PE=1 SV=2	41	29	47	29	787	86.7	5.24	125.72	294.9	121.8	172.9	69.8	64	96	63.7	66.8	70.2	60.1	57.1	71.9	98.2	99.9	92.6
Q8BND5	Qsox1	Sulfhydryl oxidase 1 OS=Mus musculus OX=10090 GN=Qsox1 PE=1 SV=1	36	23	59	23	748	82.7	7.17	164.47	101.5	93.8	90.5	111	107.2	104.5	115.3	113.5	117.7	118	133.3	110.7	61	61.2	60.9
P52480	Pkm	Pyruvate kinase PKM OS=Mus musculus OX=10090 GN=Pkm PE=1 SV=4	53	25	44	25	531	57.8	7.47	125.03	123.4	126.6	119.7	123	123.7	122.7	102.5	108.4	97.2	79.9	83.3	81.7	71.8	66.7	69.4
Q9JJN5	Cpn1	Carboxypeptidase N catalytic chain OS=Mus musculus OX=10090 GN=Cpn1 PE=1 SV=1	45	14	55	14	457	51.8	8.28	164.2	95.3	131.8	118.9	124.9	150	110.1	120	114.5	122.5	85.1	97	87.6	47.9	46.7	47.6
P01864		Ig gamma-2A chain C region secreted form OS=Mus musculus OX=10090 PE=1 SV=1	20	7	81	6	335	36.6	8.22	320.25	86.5	93	86.3	84	154.7	85.3	138.4	123.6	136.2	62.9	106.9	67	88.6	90.5	96.2
P01837	Igkc	Immunoglobulin kappa constant OS=Mus musculus OX=10090 GN=Igkc PE=1 SV=2	89	10	184	10	107	11.9	5.9	535.09	79.3	96.3	97.4	89.4	105.5	98.9	106.4	103.4	108.6	101.3	98	101.1	102.5	101	111
Q07456	Ambp	Protein AMBP OS=Mus musculus OX=10090 GN=Ambp PE=1 SV=2	44	13	65	13	349	39	6.32	204.93	78.8	88.9	79.9	94	103.7	83.9	113.3	103.1	107.3	133.7	146.2	125.2	80	82.2	79.9
Q8R121	Serpina10	Protein Z-dependent protease inhibitor OS=Mus musculus OX=10090 GN=Serpina10 PE=1 SV=1	41	16	49	16	448	51.8	5.67	141.57	109	107.9	105.7	85.7	87.9	85.7	116.4	107.3	121.9	125.3	136.4	125	62	61.6	62.3
P01878		Ig alpha chain C region OS=Mus musculus OX=10090 PE=1 SV=1	62	14	54	14	344	36.9	5.06	180.14	83.4	106.5	107.5	105.5	104.2	102.9	103.1	94	102.3	95.1	86.9	99.7	100.7	106	102.1
P01898	H2-Q10	H-2 class I histocompatibility antigen, Q10 alpha chain OS=Mus musculus OX=10090 GN=H2-Q10 PE=1 SV=3	49	15	66	10	325	37.2	5.25	192.79	105	126.1	115.2	149.1	150	140.7	124.3	131.5	126.6	67.7	79.2	68.8	39.2	38.5	38
P29788	Vtn	Vitronectin OS=Mus musculus OX=10090 GN=Vtn PE=1 SV=2	33	14	76	14	478	54.8	5.88	204.31	113.8	105.2	106.1	104	125.6	99.2	122.9	115.6	110.9	108.9	123.8	111.9	53.2	50.2	48.8
P21180	C2	Complement C2 OS=Mus musculus OX=10090 GN=C2 PE=1 SV=2	30	21	40	21	760	84.7	7.56	128.8	95.5	101.4	98.9	105.8	119.1	104.2	133	116.9	135.2	99.1	117.3	99.3	57.9	56.7	59.7
P52430	Pon1	Serum paraoxonase/arylesterase 1 OS=Mus musculus OX=10090 GN=Pon1 PE=1 SV=2	50	15	66	15	355	39.5	5.22	183.97	149.6	185	166.6	104.4	138.9	110	120	85.6	127	66.9	106.5	64.3	24.3	24.5	26.5
Q06770	Serpina6	Corticosteroid-binding globulin OS=Mus musculus OX=10090 GN=Serpina6 PE=1 SV=1	32	11	52	11	397	44.7	5.24	154.38	170.3	129.6	140.1	148.4	190.2	155.5	122	79.7	144.4	40.9	53	43.5	27.6	26.8	27.9
Q61247	Serpinf2	Alpha-2-antiplasmin OS=Mus musculus OX=10090 GN=Serpinf2 PE=1 SV=1	26	16	63	16	491	54.9	6.3	173.73	125.1	114.6	115.7	106.8	130.8	106	105.8	89.8	114	84.7	107	85.8	72.2	70.6	71.2
Q9R1P4	Psma1	Proteasome subunit alpha type-1 OS=Mus musculus OX=10090 GN=Psma1 PE=1 SV=1	59	16	38	16	263	29.5	6.46	87.41	54.5	65.7	63	111.4	88.1	98	87.7	131.4	96.7	138.2	99.3	161.6	101.3	103.2	100
Q80YC5	F12	Coagulation factor XII OS=Mus musculus OX=10090 GN=F12 PE=1 SV=2	30	16	43	16	597	65.7	6.84	125.25	118	119.7	122.1	127.9	138.6	113.2	127.3	146.7	130.7	65.1	78.3	74.9	46	46.8	44.9
P68368	Tuba4a	Tubulin alpha-4A chain OS=Mus musculus OX=10090 GN=Tuba4a PE=1 SV=1	54	18	34	6	448	49.9	5.06	106.66	149.4	117.4	130	117.7	99.9	120.3	90.4	115.4	91.4	104.1	83	108.3	58.6	56.1	58.2
P11680	Cfp	Properdin OS=Mus musculus OX=10090 GN=Cfp PE=1 SV=2	36	13	43	13	464	50.3	7.84	119.77	97.1	104.3	112.5	95.6	115	91.8	140.7	107.3	140.4	93.5	111.5	105.3	60.9	61.2	62.8
Q19LI2	A1bg	Alpha-1B-glycoprotein OS=Mus musculus OX=10090 GN=A1bg PE=1 SV=1	48	19	54	19	512	56.5	6.79	152.32	38	32.7	32.7	335.3	393.7	227	91.6	36.3	88.1	28.3	45	32.8	38.6	39.1	40.7
Q9QZ25	Vnn3	Vascular non-inflammatory molecule 3 OS=Mus musculus OX=10090 GN=Vnn3 PE=1 SV=3	35	12	30	12	500	56.3	6.29	109.25	55.4	64	58.9	74.6	87.6	67.5	74.1	64.3	68.5	195.3	219.3	194.8	91.1	92.8	91.8
Q61730	Il1rap	Interleukin-1 receptor accessory protein OS=Mus musculus OX=10090 GN=Il1rap PE=1 SV=1	25	16	53	16	570	65.7	7.77	158.62	206.3	161.1	176.5	99	114.4	120.2	92.3	79	113.2	69.1	77.2	72.6	38.9	41.3	38.8
P49182	Serpind1	Heparin cofactor 2 OS=Mus musculus OX=10090 GN=Serpind1 PE=1 SV=1	44	18	49	18	478	54.5	7.34	137.35	143.1	127.3	123.8	110.5	121.5	117.9	99.1	96	111.2	94.5	98.7	89.8	52.7	54	59.7
O88947	F10	Coagulation factor X OS=Mus musculus OX=10090 GN=F10 PE=1 SV=1	37	15	41	14	481	54	5.66	124.48	136.4	118.3	120.1	120.5	116.8	111.5	100.9	110.5	111.8	89.3	101	101	53.2	54.7	53.9
P41317	Mbl2	Mannose-binding protein C OS=Mus musculus OX=10090 GN=Mbl2 PE=1 SV=2	51	13	53	12	244	25.9	5.06	171.39	68.2	77.4	75.8	143.4	111.2	119.3	117.8	210.5	107.1	116.8	62.5	116	57.3	57.3	59.2
Q60590	Orm1	Alpha-1-acid glycoprotein 1 OS=Mus musculus OX=10090 GN=Orm1 PE=1 SV=1	39	12	97	10	207	23.9	5.85	346.65	69.4	54.5	57.9	66	70.2	69	83.8	77.3	81.1	177.7	164.4	167.1	115.6	126.6	119.5
P68373	Tuba1c	Tubulin alpha-1C chain OS=Mus musculus OX=10090 GN=Tuba1c PE=1 SV=1	45	16	33	4	449	49.9	5.1	104.15	148.7	108.5	124.6	119	104.9	122.2	94	107.5	103.1	98.6	80.3	109.1	59.9	64.9	54.7
Q8K1B8	Fermt3	Fermitin family homolog 3 OS=Mus musculus OX=10090 GN=Fermt3 PE=1 SV=1	38	21	36	21	665	75.6	7.05	98.66	225.3	110.6	140.3	84.4	76.5	98.4	73.3	80.9	77	73.1	77.2	85.9	105.8	99.1	92.3
Q8BH61	F13a1	Coagulation factor XIII A chain OS=Mus musculus OX=10090 GN=F13a1 PE=1 SV=3	29	17	30	17	732	83.2	5.92	86.6	92.6	96.1	88.2	84.2	127.1	86.3	69.2	85.6	76	58.4	65.4	66.4	184.3	155.3	164.9
Q01853	Vcp	Transitional endoplasmic reticulum ATPase OS=Mus musculus OX=10090 GN=Vcp PE=1 SV=4	35	23	32	23	806	89.3	5.26	85.23	99.5	82.8	97.2	82.4	70.5	89.9	83.9	112	77.4	142.5	97.5	138.3	107.2	108	110.8
Q60841	Reln	Reelin OS=Mus musculus OX=10090 GN=Reln PE=1 SV=3	9	24	30	24	3461	387.2	5.73	80.93	73.2	65.7	77.1	97.1	74.9	90.6	72.7	82.4	71	99.5	97.2	103.1	173.1	161.5	161
P62737	Acta2	Actin, aortic smooth muscle OS=Mus musculus OX=10090 GN=Acta2 PE=1 SV=1	33	11	71	3	377	42	5.39	196.88	194.9	132.3	142.7	124.9	106.9	139.7	94.9	94.4	93.8	77.5	80.5	73.4	47.1	45.7	51.2
Q62009	Postn	Periostin OS=Mus musculus OX=10090 GN=Postn PE=1 SV=2	31	22	30	22	838	93.1	7.53	86.56	111.2	131.4	127.7	197.3	166.2	167.9	95.8	83	93.2	58.1	60.8	57.8	48.6	47.5	53.4
Q60963	Pla2g7	Platelet-activating factor acetylhydrolase OS=Mus musculus OX=10090 GN=Pla2g7 PE=1 SV=2	38	15	37	15	440	49.2	7.12	103.8	99.5	116.5	107.5	68.5	80	66.9	120.2	99.2	116.1	130.8	193.6	127.6	55.8	58.4	59.4
Q8CFG8	C1sb	Complement C1s-B subcomponent OS=Mus musculus OX=10090 GN=C1sb PE=2 SV=1	20	13	33	2	688	76.7	4.92	102.15	78.7	87.8	85.8	109.8	101.7	85.8	124	127.1	114.7	108.4	118.9	106.4	85.1	83.5	82.3
P51885	Lum	Lumican OS=Mus musculus OX=10090 GN=Lum PE=1 SV=2	45	13	41	13	338	38.2	6.43	129.74	206.4	149.9	162.2	138.8	146.6	135.8	92.1	78.8	110.3	53.3	59.2	60.4	35.5	35.1	35.6
P42703	Lifr	Leukemia inhibitory factor receptor OS=Mus musculus OX=10090 GN=Lifr PE=1 SV=1	18	17	34	17	1092	122.5	6.04	104.64	123.5	137.7	138.3	173.3	146.8	144.6	114.5	132.3	117.8	53.8	55.1	55.7	36	34.3	36.2
Q8VCG4	C8g	Complement component C8 gamma chain OS=Mus musculus OX=10090 GN=C8g PE=1 SV=1	58	9	34	9	202	22.5	9.25	109.41	77.3	112.8	103.7	127.5	117.1	111.4	122.9	147.3	118.6	91.6	91	93.1	61.9	60	63.8
Q9R098	Hgfac	Hepatocyte growth factor activator OS=Mus musculus OX=10090 GN=Hgfac PE=1 SV=1	30	14	21	14	653	70.5	7.03	64.8	114.1	113.2	121.5	130.4	148.5	117.7	112.4	109.1	122.2	82.8	89.7	92.4	50.4	49.2	46.4
P04919	Slc4a1	Band 3 anion transport protein OS=Mus musculus OX=10090 GN=Slc4a1 PE=1 SV=1	19	15	34	15	929	103.1	5.45	105.21	167.9	85.1	104.2	68.9	70.3	94.3	60.9	60.1	63	57.5	69.1	56.9	178.4	169.1	194.3
Q9R1P0	Psma4	Proteasome subunit alpha type-4 OS=Mus musculus OX=10090 GN=Psma4 PE=1 SV=1	51	14	29	14	261	29.5	7.72	85.2	51.1	66.4	66.3	118.5	91.1	95	90.9	139.2	92.8	145.8	101.6	162.5	91.6	95.3	91.8
P07309	Ttr	Transthyretin OS=Mus musculus OX=10090 GN=Ttr PE=1 SV=1	71	10	60	10	147	15.8	6.16	166.48	176	145.1	127.8	203.1	162.8	176	99.1	88	101.9	48.7	52.4	43.1	25.1	22.6	28.1
P39039	Mbl1	Mannose-binding protein A OS=Mus musculus OX=10090 GN=Mbl1 PE=1 SV=1	59	13	47	12	239	25.4	7.61	142.45	70.8	97.1	87	120.9	118.1	107	110.6	135.1	100.5	121.9	100.8	123.6	67.3	69.7	69.7
P09055	Itgb1	Integrin beta-1 OS=Mus musculus OX=10090 GN=Itgb1 PE=1 SV=1	25	17	32	17	798	88.2	5.94	91.89	255	120.1	168	80.6	72.6	100.8	71	79.8	73.9	69.2	64.5	74.8	94	90.3	85.3
Q61508	Ecm1	Extracellular matrix protein 1 OS=Mus musculus OX=10090 GN=Ecm1 PE=1 SV=2	42	19	31	19	559	62.8	6.8	64.35	97.1	93.4	93.4	88.7	106.1	92.2	98.4	90	99.6	85.3	97.6	91.2	125.4	120.7	120.9
Q9QUM0	Itga2b	Integrin alpha-IIb OS=Mus musculus OX=10090 GN=Itga2b PE=1 SV=2	24	16	36	16	1033	112.6	5.76	95.28	239	109.2	153.4	73	68.6	90	68	80.1	73.5	77.3	65.2	87.9	104	104.9	105.8
Q61207	Psap	Prosaposin OS=Mus musculus OX=10090 GN=Psap PE=1 SV=2	33	15	32	15	557	61.4	5.19	88.42	96.7	120.4	113.2	107	103.8	97.8	145	119.3	149.8	85.9	111.9	84.4	57.6	55.4	51.8
P98086	C1qa	Complement C1q subcomponent subunit A OS=Mus musculus OX=10090 GN=C1qa PE=1 SV=2	34	8	43	8	245	26	9.11	161.95	61.3	76.9	80.8	118.2	88.3	93.1	141.5	175.2	125.8	119.5	107	137.2	57.3	62.2	55.6
P97298	Serpinf1	Pigment epithelium-derived factor OS=Mus musculus OX=10090 GN=Serpinf1 PE=1 SV=2	38	14	30	14	417	46.2	6.98	104.41	157.9	123.4	129.9	117.2	117.9	121.7	93.9	104.3	105.5	92.5	78.8	84.5	57.2	53.4	62
Q9QXC1	Fetub	Fetuin-B OS=Mus musculus OX=10090 GN=Fetub PE=1 SV=1	53	14	43	14	388	42.7	6.61	124.31	146.2	116.2	119.7	82.9	97.6	88.4	93.5	94.8	100.3	105.4	109.2	105.2	80.7	79.6	80.4
O70570	Pigr	Polymeric immunoglobulin receptor OS=Mus musculus OX=10090 GN=Pigr PE=1 SV=1	31	18	28	18	771	84.9	5.4	75.32	74	73	73.4	113.7	96.4	108.4	81.4	100	85.9	99.1	89.1	109.2	131.2	133.8	131.3
P03987		Ig gamma-3 chain C region OS=Mus musculus OX=10090 PE=1 SV=2	24	8	47	8	398	43.9	7.14	158.5	116.6	137.7	140.8	66.1	93.3	72.6	127.2	135.1	125	78.5	89.7	85.7	75.5	80.6	75.6
P10605	Ctsb	Cathepsin B OS=Mus musculus OX=10090 GN=Ctsb PE=1 SV=2	44	12	19	12	339	37.3	5.91	68.72	118.3	106.4	108.6	122.5	110.9	118.5	112.4	112.9	118.7	97.4	104.2	100.8	55.4	53.9	59.1
Q08879	Fbln1	Fibulin-1 OS=Mus musculus OX=10090 GN=Fbln1 PE=1 SV=2	32	17	26	17	705	78	5.16	68.11	132.8	145.4	136.8	132.2	138.5	134.8	118.9	100	131.1	60.1	76.2	63.6	43.5	43.1	43
P20029	Hspa5	Endoplasmic reticulum chaperone BiP OS=Mus musculus OX=10090 GN=Hspa5 PE=1 SV=3	31	19	27	17	655	72.4	5.16	64.57	73	70.6	69.5	77.8	72.6	75.3	79.4	90.7	75	107.6	99	119.7	175.8	163.8	150.2
Q5I2A0	Serpina3g	Serine protease inhibitor A3G OS=Mus musculus OX=10090 GN=Serpina3g PE=1 SV=2	15	6	75	1	440	49	6.46	260.21	97.1	72.7	74	85.6	116.6	109.7	139.2	146.6	120.2	106	125.5	139.2	57.9	55.1	54.7
P12246	Apcs	Serum amyloid P-component OS=Mus musculus OX=10090 GN=Apcs PE=1 SV=2	31	10	73	10	224	26.2	6.35	223.17	41.1	37.8	39.6	62.1	59.1	57.9	95.6	111.4	82.8	196.1	180.9	184.3	111.9	116.5	122.9
P29621	Serpina3c	Serine protease inhibitor A3C OS=Mus musculus OX=10090 GN=Serpina3c PE=2 SV=1	18	7	67	2	417	46.7	7.88	252.12	159.9	143.2	162.9	132	125.5	163.8	113.6	88.2	121.7	64.5	67.4	51.8	30.5	33.2	41.8
P01942	Hba	Hemoglobin subunit alpha OS=Mus musculus OX=10090 GN=Hba PE=1 SV=2	55	9	114	9	142	15.1	8.22	337.41	109.2	83.6	91.3	89.1	116.8	90.2	100.3	68.5	91.4	61	82.3	66.8	141	151.9	156.6
P46412	Gpx3	Glutathione peroxidase 3 OS=Mus musculus OX=10090 GN=Gpx3 PE=1 SV=2	42	10	63	10	226	25.4	8.22	169	72.5	104.8	103.3	115.8	96.6	98.6	96.4	139.5	103.4	138.9	96.5	150.3	62	60.8	60.5
Q9JHH6	Cpb2	Carboxypeptidase B2 OS=Mus musculus OX=10090 GN=Cpb2 PE=1 SV=1	29	11	28	11	422	48.8	7.97	92.62	57	70	61.3	92.7	86.2	89.4	95.5	123.6	89.9	161	148.4	147	94	90.3	93.7
P55065	Pltp	Phospholipid transfer protein OS=Mus musculus OX=10090 GN=Pltp PE=1 SV=1	32	13	29	13	493	54.4	6.62	86.64	90.3	112.5	109.8	139.1	144.4	118.9	133.3	112.6	133.2	82.1	128.1	85.6	38.7	36.8	34.6
P70375	F7	Coagulation factor VII OS=Mus musculus OX=10090 GN=F7 PE=1 SV=1	38	15	24	15	446	50.2	6.64	66.4	96.6	103.9	100	94.9	89.8	91.7	97.5	99	100.8	124.6	135.8	134.5	80.5	76.4	73.8
P08071	Ltf	Lactotransferrin OS=Mus musculus OX=10090 GN=Ltf PE=1 SV=4	36	21	30	20	707	77.8	8.53	72.15	94.2	91.1	90.6	91.9	105.3	90.2	125.6	108	128.9	89	117.8	111.2	86.7	86.2	83.4
P63101	Ywhaz	14-3-3 protein zeta/delta OS=Mus musculus OX=10090 GN=Ywhaz PE=1 SV=1	62	14	24	10	245	27.8	4.79	72.91	278.6	117.3	160.6	79.1	69.4	120.8	72	77.3	77	73.3	71.5	83.4	73.4	70.5	75.8
P06151	Ldha	L-lactate dehydrogenase A chain OS=Mus musculus OX=10090 GN=Ldha PE=1 SV=3	34	12	27	11	332	36.5	7.74	84.6	129.8	109.9	111.3	116.9	117.7	124	104	100.6	102.8	84.9	88.3	88.4	75.2	73.9	72.4
P00920	Ca2	Carbonic anhydrase 2 OS=Mus musculus OX=10090 GN=Ca2 PE=1 SV=4	54	10	22	10	260	29	7.01	88.84	105.6	109.8	113.5	103	127.5	92.6	99.2	81.6	96.8	64.2	77.4	70.5	116.9	122.4	119.1
Q61739	Itga6	Integrin alpha-6 OS=Mus musculus OX=10090 GN=Itga6 PE=1 SV=3	22	19	24	19	1091	122.1	7.03	65.21	310.7	131.7	199	60.9	56.8	84.5	63.8	75.9	64.8	68.6	59.4	75.6	82.1	85.5	80.5
P01843		Ig lambda-1 chain C region OS=Mus musculus OX=10090 PE=1 SV=1	81	5	40	5	105	11.6	6.27	135.37	94.2	94.3	103.5	83.7	92.1	83	102	121.5	105.9	120.9	109.4	132.5	85	88.6	83.4
O88968	Tcn2	Transcobalamin-2 OS=Mus musculus OX=10090 GN=Tcn2 PE=1 SV=1	35	11	21	11	430	47.6	6.33	67.59	120.2	116	119.5	97.3	114.8	93.9	102	111.1	109.6	101.9	109.3	115.7	62.9	63.7	62
Q61805	Lbp	Lipopolysaccharide-binding protein OS=Mus musculus OX=10090 GN=Lbp PE=1 SV=2	22	11	37	11	481	53	8.5	106.58	64.6	61.7	57.6	66.9	64.5	64.1	123	137.7	111.7	157.3	238.8	140.3	72.9	69.1	69.8
Q8BK48	Ces2e	Pyrethroid hydrolase Ces2e OS=Mus musculus OX=10090 GN=Ces2e PE=1 SV=1	25	12	23	12	559	62.3	6.16	81.39	113.2	129.1	121.3	113.2	107.3	111.3	101.3	104.5	103.4	112.1	103.1	105.8	58.8	55.2	60.4
P31532	Saa4	Serum amyloid A-4 protein OS=Mus musculus OX=10090 GN=Saa4 PE=1 SV=2	65	10	38	10	130	15.1	9.26	113	122.4	122.8	119.1	80.6	82.1	80.6	111.1	114.5	117.4	116.5	144.7	126.5	51.3	55.5	54.9
P07361	Orm2	Alpha-1-acid glycoprotein 2 OS=Mus musculus OX=10090 GN=Orm2 PE=1 SV=1	39	10	61	8	207	23.8	5.45	174.42	37.1	37	30.1	66	76.1	55.8	94.4	77	87.6	199.6	221	216.4	99	106.7	96.2
P16858	Gapdh	Glyceraldehyde-3-phosphate dehydrogenase OS=Mus musculus OX=10090 GN=Gapdh PE=1 SV=2	41	11	23	11	333	35.8	8.25	74.04	106.9	99.7	113.7	105.7	107.9	111.8	96.5	111.6	91.6	102.7	98.1	106.4	84.2	86.4	77
P14847	Crp	C-reactive protein OS=Mus musculus OX=10090 GN=Crp PE=1 SV=2	40	8	32	8	225	25.3	6.2	111.87	104.9	113.5	105	81.3	90.2	79.6	124.1	143.4	133.1	128.9	124.3	128.5	50.1	47.6	45.6
Q91Y47	F11	Coagulation factor XI OS=Mus musculus OX=10090 GN=F11 PE=2 SV=2	33	18	24	18	624	69.7	8.25	58.01	66.6	82.7	82	92.8	164.2	90.1	124.1	102.5	119.4	103.7	130.6	108.7	77.1	80.3	75.3
P50446	Krt6a	Keratin, type II cytoskeletal 6A OS=Mus musculus OX=10090 GN=Krt6a PE=1 SV=3	22	14	27	5	553	59.3	7.94	73.58	115.9	76	250.5	68.5	61.7	101.4	45.3	49.5	67.8	51.5	89.7	72.7	133.6	142.9	173
P11859	Agt	Angiotensinogen OS=Mus musculus OX=10090 GN=Agt PE=1 SV=1	25	10	23	10	477	52	5.44	70.37	206.7	148.7	157.5	92.4	105.8	102.6	89	71.2	97.6	85.8	88.3	85.9	53.5	55.6	59.3
P17182	Eno1	Alpha-enolase OS=Mus musculus OX=10090 GN=Eno1 PE=1 SV=3	34	12	17	11	434	47.1	6.8	52.25	142.6	108.9	117.9	110.6	104.5	119.1	95.2	94.1	92.6	94.3	99.1	96.3	73.3	72.9	78.7
P05064	Aldoa	Fructose-bisphosphate aldolase A OS=Mus musculus OX=10090 GN=Aldoa PE=1 SV=2	46	15	20	14	364	39.3	8.09	56.45	126.9	124.7	126	125.6	130.1	130.8	111.3	102.8	107.3	80.9	79.1	74	56.5	56.8	67.1
P28798	Grn	Progranulin OS=Mus musculus OX=10090 GN=Grn PE=1 SV=2	31	13	22	13	589	63.4	6.8	67.7	108.4	110.2	121.1	103.2	111.1	90.9	116.8	98.4	119.7	100.2	104.9	108.7	68.5	70.7	67.1
Q9Z2U1	Psma5	Proteasome subunit alpha type-5 OS=Mus musculus OX=10090 GN=Psma5 PE=1 SV=1	46	8	16	8	241	26.4	4.79	64.25	55.3	73.4	67.3	110.1	86.1	104.5	86.3	126.5	90.6	143.9	102.4	156.1	99.6	93	104.9
Q9QUM9	Psma6	Proteasome subunit alpha type-6 OS=Mus musculus OX=10090 GN=Psma6 PE=1 SV=1	54	12	20	12	246	27.4	6.76	68.19	49.5	67.6	63.9	115.7	91.2	109.7	90.6	137.4	92.3	147.8	102.1	146.5	93	91.2	101.6
P16301	Lcat	Phosphatidylcholine-sterol acyltransferase OS=Mus musculus OX=10090 GN=Lcat PE=1 SV=2	20	8	25	8	438	49.7	6.43	74.3	110	141.6	136.3	97.6	107.8	90.7	119	98.9	125.7	97.1	136.5	100.8	46.1	47.5	44.4
Q00724	Rbp4	Retinol-binding protein 4 OS=Mus musculus OX=10090 GN=Rbp4 PE=1 SV=2	59	10	31	10	201	23.2	5.99	84.32	186	151.8	153.1	145.5	155.6	152.5	95.2	83.4	101.4	49.2	53.7	45.4	41	38	48.3
A2AQ07	Tubb1	Tubulin beta-1 chain OS=Mus musculus OX=10090 GN=Tubb1 PE=1 SV=1	36	11	18	9	451	50.4	5.07	56.22	163.8	118.6	129.5	116.1	93.9	120.1	79.5	110.3	78.7	104.3	79.2	106.2	69.3	62.8	67.7
Q8CIF4	Btd	Biotinidase OS=Mus musculus OX=10090 GN=Btd PE=1 SV=2	19	9	15	9	520	58.1	5.8	57.12	138.8	119.8	134.1	114.8	111.1	104	110.9	88.5	118.2	90	104.9	97.8	53.6	57.9	55.6
Q922U2	Krt5	Keratin, type II cytoskeletal 5 OS=Mus musculus OX=10090 GN=Krt5 PE=1 SV=1	17	13	28	6	580	61.7	7.75	63.75	100.7	72.4	274.5	74.1	59.1	106.6	44.2	53.8	67.7	54.2	89.1	70.4	128.4	135.2	169.4
Q9Z2U0	Psma7	Proteasome subunit alpha type-7 OS=Mus musculus OX=10090 GN=Psma7 PE=1 SV=1	44	12	21	12	248	27.8	8.46	70.57	45	67.6	61	115.5	86.1	97.1	87.9	136.9	92.8	147.6	101.9	172.8	94.3	98.5	95.1
P61939	Serpina7	Thyroxine-binding globulin OS=Mus musculus OX=10090 GN=Serpina7 PE=2 SV=1	32	11	18	11	418	47	6.54	54.73	112.8	91.4	101.1	92.7	93.5	111.4	91.5	77.4	108.4	111.2	133.7	114.5	88	88.9	83.6
P06330		Ig heavy chain V region AC38 205.12 OS=Mus musculus OX=10090 PE=1 SV=1	74	7	34	3	118	12.9	7.11	99.67	95.6	113.1	105.4	98.9	126.9	105.1	120.4	113.2	120.2	87	94.3	92.5	75.7	74	77.8
P51910	Apod	Apolipoprotein D OS=Mus musculus OX=10090 GN=Apod PE=1 SV=1	41	8	40	8	189	21.5	4.91	101.05	153.4	173.1	168.6	99.9	113.4	104.9	100.1	81.6	116.9	76.9	105.7	77.6	41.4	42.6	43.8
O09061	Psmb1	Proteasome subunit beta type-1 OS=Mus musculus OX=10090 GN=Psmb1 PE=1 SV=1	51	9	20	9	240	26.4	7.81	61.02	59	75.4	71.1	118.9	91.3	105.5	91	129	93.6	136.5	103.9	148.9	92.5	91.7	91.6
P17742	Ppia	Peptidyl-prolyl cis-trans isomerase A OS=Mus musculus OX=10090 GN=Ppia PE=1 SV=2	62	11	24	10	164	18	7.9	74.04	263.5	117.6	156.3	86.7	77.2	120.7	74.7	84.5	79	71.6	66.3	80.8	74.9	73.3	72.9
P49722	Psma2	Proteasome subunit alpha type-2 OS=Mus musculus OX=10090 GN=Psma2 PE=1 SV=3	46	8	15	8	234	25.9	7.43	46	54	70.7	69.9	111.3	91.8	100.1	89.2	130.3	90.5	137.6	104.1	143.9	101.1	109.2	96.3
P01801		Ig heavy chain V-III region J606 OS=Mus musculus OX=10090 PE=1 SV=1	45	5	26	1	115	12.8	7.12	79.33	92.3	94.7	101.1	93.3	97.3	95.1	107.7	111.9	109.2	110.5	98.4	114.4	90.4	93.3	90.4
Q7TPR4	Actn1	Alpha-actinin-1 OS=Mus musculus OX=10090 GN=Actn1 PE=1 SV=1	21	15	19	10	892	103	5.38	43.01	181.6	115.8	140.8	114.6	85.2	125.8	82	96.7	78.9	85.3	73	90.9	76.4	71.5	81.6
P14106	C1qb	Complement C1q subcomponent subunit B OS=Mus musculus OX=10090 GN=C1qb PE=1 SV=2	33	7	25	7	253	26.7	8.15	80.01	56.4	74.5	77.2	111.5	84.5	96	132.2	174.6	116.2	128.8	106	136.6	68.8	69.1	67.8
P01592	Jchain	Immunoglobulin J chain OS=Mus musculus OX=10090 GN=Jchain PE=1 SV=4	63	8	39	8	159	18	4.89	97.84	70.4	71.9	84.1	89.9	76.9	82	91.6	126.5	92.4	144.7	90.7	174.2	67.6	125.2	111.9
P45700	Man1a1	Mannosyl-oligosaccharide 1,2-alpha-mannosidase IA OS=Mus musculus OX=10090 GN=Man1a1 PE=1 SV=1	26	15	19	15	655	73.2	6.81	52.07	115.1	117.3	113.9	112.9	104.1	105.8	103	109.4	109.5	106.4	101.1	114.7	68.9	56.5	61.3
Q8K0D2	Habp2	Hyaluronan-binding protein 2 OS=Mus musculus OX=10090 GN=Habp2 PE=1 SV=2	33	13	21	13	558	62.3	6.37	52.44	125.7	104.4	105.9	103.6	113.5	106.9	106.4	98.8	110.9	95	115.7	96.4	71.8	71.5	73.7
Q03311	Bche	Cholinesterase OS=Mus musculus OX=10090 GN=Bche PE=1 SV=2	20	10	18	10	603	68.4	7.25	51.62	56.8	93.6	86.2	124	120.1	101	144	122.1	134	91.9	85.3	91.5	79.5	88.7	81.2
Q02053	Uba1	Ubiquitin-like modifier-activating enzyme 1 OS=Mus musculus OX=10090 GN=Uba1 PE=1 SV=1	19	16	17	16	1058	117.7	5.66	44.16	94.6	95.2	94.6	110	98.2	99.1	95.7	107.1	95.8	113.3	96.9	128.3	94.3	91.4	85.6
Q8R429	Atp2a1	Sarcoplasmic/endoplasmic reticulum calcium ATPase 1 OS=Mus musculus OX=10090 GN=Atp2a1 PE=1 SV=1	16	16	20	12	994	109.4	5.22	51.19	231.2	112.3	173.1	63.8	52.4	115.5	65.8	60.2	77.4	64.9	60.7	68.8	122.5	114.4	117.1
Q08761	Pros1	Vitamin K-dependent protein S OS=Mus musculus OX=10090 GN=Pros1 PE=2 SV=1	20	13	19	13	675	74.9	5.82	60.63	128.7	115.9	120.5	116.3	117.8	104.7	114.7	98.4	124.3	88.6	99.1	95.6	58.6	60.7	56.1
P09813	Apoa2	Apolipoprotein A-II OS=Mus musculus OX=10090 GN=Apoa2 PE=1 SV=2	48	5	78	5	102	11.3	7.18	244.81	141.1	134.4	139.5	107.1	108.6	125.7	101.6	84.2	111	78.3	93	76	65.3	62.6	71.8
Q9JM99	Prg4	Proteoglycan 4 OS=Mus musculus OX=10090 GN=Prg4 PE=1 SV=2	28	14	22	14	1054	115.9	8.41	55.9	57.5	56.9	52.6	58.9	74.8	56.6	83.2	89.7	79.5	194.4	220.7	168.5	108.1	97.2	101.7
Q8BPB5	Efemp1	EGF-containing fibulin-like extracellular matrix protein 1 OS=Mus musculus OX=10090 GN=Efemp1 PE=1 SV=1	38	13	16	13	493	54.9	5.14	51.87	99.5	107.1	111.2	104.8	113.6	90.8	100.8	96.8	108.7	57.7	77.7	72.4	132.7	123.1	103.1
P00687	Amy1	Alpha-amylase 1 OS=Mus musculus OX=10090 GN=Amy1 PE=1 SV=2	34	15	21	7	511	57.6	6.96	59.96	137.7	123.9	124.5	111.5	121.5	103.2	101.5	107.3	113.7	111.2	95	120.2	43.6	41.7	43.4
Q07235	Serpine2	Glia-derived nexin OS=Mus musculus OX=10090 GN=Serpine2 PE=1 SV=2	27	10	15	10	397	44.2	9.85	48.32	156.8	131.6	153	116.4	117.2	103	92.6	101.5	95.6	90.3	97.8	96.1	47.2	52.9	48.1
Q99JI6	Rap1b	Ras-related protein Rap-1b OS=Mus musculus OX=10090 GN=Rap1b PE=1 SV=2	59	8	18	3	184	20.8	5.78	63.04	293.3	125.1	173.2	77.8	67.9	111.2	66.8	71.1	74.1	70.3	67.3	72.1	75.8	75.9	78.1
P05367	Saa2	Serum amyloid A-2 protein OS=Mus musculus OX=10090 GN=Saa2 PE=1 SV=1	63	10	53	8	122	13.6	6.93	141.66	11.8	13.4	10.5	27.3	25	22.5	92	101.1	75.2	243	278.2	267.6	108	121.7	102.8
P33587	Proc	Vitamin K-dependent protein C OS=Mus musculus OX=10090 GN=Proc PE=1 SV=2	29	9	14	9	460	51.8	6.35	55.39	115.2	124.6	126.1	99.8	99	92.1	104.7	117	118.3	108	112.7	114.3	57.1	56	55
P09581	Csf1r	Macrophage colony-stimulating factor 1 receptor OS=Mus musculus OX=10090 GN=Csf1r PE=1 SV=3	11	8	16	8	977	109.1	6.21	48.61	113.7	107.6	110.2	113.7	118.8	117	136.1	113.1	153.1	89.5	104.1	81.6	46.1	43.6	51.6
O88342	Wdr1	WD repeat-containing protein 1 OS=Mus musculus OX=10090 GN=Wdr1 PE=1 SV=3	26	12	19	12	606	66.4	6.6	41.4	221.4	116.9	138.6	91.2	84.5	103.6	85.4	91.2	86	75.5	78	87.5	75.7	83.6	80.9
P54116	Stom	Stomatin OS=Mus musculus OX=10090 GN=Stom PE=1 SV=3	43	10	17	10	284	31.4	6.93	53.91	217	92	127.7	75.6	67.2	92.1	59.6	59.9	62.9	59.1	88.3	74.2	137.1	144.9	142.3
Q8CFX1	H6pd	GDH/6PGL endoplasmic bifunctional protein OS=Mus musculus OX=10090 GN=H6pd PE=1 SV=2	21	16	17	16	789	88.9	6.93	39.44	60.9	68.9	73.3	86.6	82.6	83.9	95.5	108.7	93.5	145.6	123	149.3	107.7	111.1	109.3
P18760	Cfl1	Cofilin-1 OS=Mus musculus OX=10090 GN=Cfl1 PE=1 SV=3	67	11	15	11	166	18.5	8.09	39.62	246.7	125.3	150.1	84.8	76.8	121.9	74.7	85.7	71.3	70.8	63.5	74.2	86.1	82.9	85.3
O70435	Psma3	Proteasome subunit alpha type-3 OS=Mus musculus OX=10090 GN=Psma3 PE=1 SV=3	38	11	22	11	255	28.4	5.44	61.39	46.5	67.8	63.8	120.5	89.6	97.9	88.4	134.6	90.3	145.3	103.1	161.3	94.9	94.7	101.5
Q63880	Ces3a	Carboxylesterase 3A OS=Mus musculus OX=10090 GN=Ces3a PE=1 SV=2	22	9	19	9	571	63.3	6.14	48.35	60.2	92.2	96.2	115.4	88.6	96.2	96.1	152.3	102.3	152.3	94.8	159	64.8	68.1	61.5
P01791		Ig heavy chain V region HPCM6 OS=Mus musculus OX=10090 PE=1 SV=1	52	6	15	5	123	13.9	6.06	52.4	85.8	97.4	106.1	106.9	94	111	89.6	140.1	96	119.6	88.7	118.6	83.1	77.8	85.3
P18242	Ctsd	Cathepsin D OS=Mus musculus OX=10090 GN=Ctsd PE=1 SV=1	28	10	18	10	410	44.9	7.15	43.31	126.9	139	127.8	105.3	109.6	106.3	112.8	105.2	119.7	91.2	108.8	89.9	49.6	53.6	54.4
P26041	Msn	Moesin OS=Mus musculus OX=10090 GN=Msn PE=1 SV=3	26	18	20	13	577	67.7	6.6	42.66	189	100.8	124.8	94.1	112.4	151	89.6	75.7	98.9	66	77.3	81	80.2	75.5	83.6
P01807		Ig heavy chain V region X44 OS=Mus musculus OX=10090 PE=1 SV=1	59	5	19	1	119	13.2	7.94	59.57	82.3	95.1	96.8	90.5	105.9	84.4	99.9	127.8	106.4	88.9	99.7	112.1	104.8	109.5	95.8
P21956	Mfge8	Lactadherin OS=Mus musculus OX=10090 GN=Mfge8 PE=1 SV=3	29	11	12	11	463	51.2	6.52	37.99	209.3	119.2	152.1	83.7	86.4	118.4	73.4	69.1	84.1	68.3	80.5	83.7	90.5	85.1	96.2
P05366	Saa1	Serum amyloid A-1 protein OS=Mus musculus OX=10090 GN=Saa1 PE=1 SV=2	63	10	54	7	122	13.8	7.03	112.29	20.5	18.5	17	30.1	29.1	28.6	82	83	68.7	219	252.8	219	136.9	154.3	140.5
Q07797	Lgals3bp	Galectin-3-binding protein OS=Mus musculus OX=10090 GN=Lgals3bp PE=1 SV=1	21	9	12	9	577	64.5	5.14	39.85	106.8	75.6	90	90.6	92.6	89.6	101.9	109.3	100.6	118.8	120.3	124.9	94.5	92.1	92.4
P02535	Krt10	Keratin, type I cytoskeletal 10 OS=Mus musculus OX=10090 GN=Krt10 PE=1 SV=3	14	10	20	6	570	57.7	5.11	53.34	110.3	92.2	178.9	85.9	69.5	129.8	52.4	70.2	88.8	67.7	96.2	89.5	95.9	152.5	120.3
Q00519	Xdh	Xanthine dehydrogenase/oxidase OS=Mus musculus OX=10090 GN=Xdh PE=1 SV=5	13	14	16	14	1335	146.5	7.56	40.13	90.8	101.6	93.4	114.9	99.2	105.5	110.4	137.6	111.7	108.5	85.8	114.3	72.6	73	80.6
P01798		Ig heavy chain V-III region E109 OS=Mus musculus OX=10090 PE=1 SV=1	25	3	23	1	113	12.6	7.39	68.22	90.1	130.5	117	73.7	68.7	83.7	84.5	103.2	94	184.1	109	168.6	67.9	62	63.1
Q61171	Prdx2	Peroxiredoxin-2 OS=Mus musculus OX=10090 GN=Prdx2 PE=1 SV=3	36	7	14	7	198	21.8	5.41	53.63	136.4	95.8	109.5	91.3	109.8	89	81	81.6	87.5	80.6	85.6	85.1	123.1	122	121.6
Q02105	C1qc	Complement C1q subcomponent subunit C OS=Mus musculus OX=10090 GN=C1qc PE=1 SV=2	26	6	29	6	246	26	8.54	89.66	65.8	76.9	80.2	107.6	83.9	110.7	118.9	154.5	101.8	120.5	100.3	105.1	86.4	85.1	102.2
Q9WVJ3	Cpq	Carboxypeptidase Q OS=Mus musculus OX=10090 GN=Cpq PE=1 SV=1	26	8	17	8	470	51.8	6.21	50.33	95.2	114.4	110.1	106.8	120.1	109.9	112.9	95.2	124.8	67.6	88.8	74.8	96	91.3	92.2
Q9JHK5	Plek	Pleckstrin OS=Mus musculus OX=10090 GN=Plek PE=1 SV=1	35	8	11	8	350	39.9	8.34	32.37	267.7	125.6	166.8	97.4	80.2	114	68.6	78.7	74.8	79.7	72.4	84.4	62.5	56.9	70.3
P24270	Cat	Catalase OS=Mus musculus OX=10090 GN=Cat PE=1 SV=4	28	12	13	12	527	59.8	7.88	35.97	100.4	96.8	95.6	104.6	101.4	111.3	96.2	91.1	94.9	94.2	85.8	93.5	108.8	103.4	122.1
P55284	Cdh5	Cadherin-5 OS=Mus musculus OX=10090 GN=Cdh5 PE=1 SV=2	16	11	13	11	784	87.8	5.3	36.87	111.4	100.2	106.9	126.4	129.6	122.5	128.6	106.6	129.3	84.8	103.5	86.3	59.7	50.9	53.4
P99026	Psmb4	Proteasome subunit beta type-4 OS=Mus musculus OX=10090 GN=Psmb4 PE=1 SV=1	45	7	17	7	264	29.1	5.64	55.22	60.2	75.9	73.6	112.5	88.7	86	89.4	116.4	90.1	121.3	107.3	150.5	111.6	109.6	106.8
P26928	Mst1	Hepatocyte growth factor-like protein OS=Mus musculus OX=10090 GN=Mst1 PE=2 SV=2	24	12	16	12	716	80.6	7.56	33.75	93.2	98.3	98.6	112.4	115.9	103	106.4	109.8	108.1	108.2	105.8	110.2	74.6	76.6	79
P18528		Ig heavy chain V region 6.96 OS=Mus musculus OX=10090 PE=4 SV=1	52	3	17	2	98	11	7.93	55.75	67.1	79	86.6	73.7	89.4	76.1	107.2	99	98.5	166.4	144.8	175.7	76.3	79.1	81.3
P33622	Apoc3	Apolipoprotein C-III OS=Mus musculus OX=10090 GN=Apoc3 PE=1 SV=2	51	4	40	4	99	11	4.75	121.05	125.2	108.4	111.6	127	104.6	132.5	88.8	92.3	96.9	88.5	94.3	91.8	78.5	79.4	80.1
Q3TTY5	Krt2	Keratin, type II cytoskeletal 2 epidermal OS=Mus musculus OX=10090 GN=Krt2 PE=1 SV=1	11	11	30	7	707	70.9	8.06	61.82	107	88.7	209.2	73.4	69	123.4	54.2	57.8	80.6	63.2	99.2	75.4	108.1	138.7	152.2
P02762	Mup6	Major urinary protein 6 OS=Mus musculus OX=10090 GN=Mup6 PE=1 SV=2	57	8	13	2	180	20.6	4.94	37.49	189.7	148.1	149	73	69.8	82.8	95.5	166.3	89.9	92.7	63.8	89.7	60	66.3	63.4
Q9QWL7	Krt17	Keratin, type I cytoskeletal 17 OS=Mus musculus OX=10090 GN=Krt17 PE=1 SV=3	24	11	19	1	433	48.1	5.06	47.05	130.8	95.9	213.4	66.1	62.4	95.3	46.3	59.8	65.2	61.4	87.1	60.8	139.8	149.1	166.6
P14430	H2-Q8	H-2 class I histocompatibility antigen, Q8 alpha chain OS=Mus musculus OX=10090 GN=H2-Q8 PE=3 SV=1	26	7	28	2	326	37.4	5.94	77.43	59.5	59	59.6	106.1	112.5	93.7	150.4	135.4	147.1	108.1	143.7	125.6	65.1	63.4	70.7
Q922D8	Mthfd1	C-1-tetrahydrofolate synthase, cytoplasmic OS=Mus musculus OX=10090 GN=Mthfd1 PE=1 SV=4	15	12	14	12	935	101.1	7.14	37.77	76.2	94.9	83.4	93.5	92	100.9	99.5	126.7	103.2	129.7	104.4	131.3	89.3	83.5	91.5
Q8BHN3	Ganab	Neutral alpha-glucosidase AB OS=Mus musculus OX=10090 GN=Ganab PE=1 SV=1	14	11	15	11	944	106.8	6.06	32.71	73.6	100.9	100.3	88.9	82.1	92.6	90.6	100.5	85.3	111.9	90.3	120.7	116.9	105.3	140
P17751	Tpi1	Triosephosphate isomerase OS=Mus musculus OX=10090 GN=Tpi1 PE=1 SV=5	37	7	9	7	249	26.7	7.3	39.08	148.8	116.3	141	113.7	113.8	126.4	104	94.8	100.4	80.8	89.5	94.3	58.3	59	59
Q7TMM9	Tubb2a	Tubulin beta-2A chain OS=Mus musculus OX=10090 GN=Tubb2a PE=1 SV=1	26	9	12	3	445	49.9	4.89	39.64	125.2	111.8	114	117.6	100.5	126.9	85.3	111.9	89.6	127.1	86	122.6	61.8	56.2	63.5
P01756		Ig heavy chain V region MOPC 104E OS=Mus musculus OX=10090 PE=1 SV=1	72	6	22	2	117	13	7.11	59.09	107.1	115.3	118.2	90.3	108.4	99.7	107.3	136.2	111.8	70.4	88.3	82.1	84.7	88.2	91.8
P28063	Psmb8	Proteasome subunit beta type-8 OS=Mus musculus OX=10090 GN=Psmb8 PE=1 SV=2	38	8	13	8	276	30.2	6.68	39.59	57.4	67.6	68.3	109	88.9	86.7	95.6	134.7	103.3	146.1	106.8	171	87.9	91.8	84.9
P01647		Ig kappa chain V-V region HP 124E1 OS=Mus musculus OX=10090 PE=1 SV=1	50	4	20	2	108	12	8.46	67.15	95.2	111.8	103.6	105.6	125.8	102.8	117.3	104.4	114.3	80.6	99.9	87.7	77.6	86.7	86.7
P10126	Eef1a1	Elongation factor 1-alpha 1 OS=Mus musculus OX=10090 GN=Eef1a1 PE=1 SV=3	29	11	14	11	462	50.1	9.01	40.26	142.7	113.2	108.8	112.1	109.7	140.5	93.1	107.3	96.3	90.5	100.1	98.4	64.7	57.7	64.9
P01887	B2m	Beta-2-microglobulin OS=Mus musculus OX=10090 GN=B2m PE=1 SV=2	66	5	39	5	119	13.8	8.44	99.4	130.8	123.7	123.7	129.7	134.9	121.4	122.8	113.4	123.5	71.6	90.5	78.2	46.9	44.9	44
O09164	Sod3	Extracellular superoxide dismutase [Cu-Zn] OS=Mus musculus OX=10090 GN=Sod3 PE=1 SV=1	29	5	11	5	251	27.4	6.84	35.01	146.2	151	142.9	128.5	156.8	150	113	84.7	117.1	56.2	76.3	58.7	40.8	38.7	39.2
P99024	Tubb5	Tubulin beta-5 chain OS=Mus musculus OX=10090 GN=Tubb5 PE=1 SV=1	26	9	13	2	444	49.6	4.89	38	124.9	119	116	115.9	101.1	113.2	104.9	107.5	104.4	118.7	96.9	111.7	60	51	54.7
Q61781	Krt14	Keratin, type I cytoskeletal 14 OS=Mus musculus OX=10090 GN=Krt14 PE=1 SV=2	23	11	18	1	484	52.8	5.17	43.74	107.7	80.9	217	77.2	62.3	96.9	55.8	65.9	71.1	70.4	87.8	84.7	121.1	129.8	171.3
Q9CPY7	Lap3	Cytosol aminopeptidase OS=Mus musculus OX=10090 GN=Lap3 PE=1 SV=3	28	12	15	12	519	56.1	7.72	32.88	75.3	116.7	94.6	106.6	98.9	104.8	135.1	119.1	122.1	89.2	85.3	104.8	84.5	78.8	84.2
P70274	Selenop	Selenoprotein P OS=Mus musculus OX=10090 GN=Selenop PE=1 SV=3	25	9	20	9	380	42.7	7.09	53.82	177.9	148.2	148.8	97.7	107	111.7	105	92.8	121.2	81	89.7	82.5	46.7	45.8	44.1
P01639	Gm5571	Ig kappa chain V-V region MOPC 41 OS=Mus musculus OX=10090 GN=Gm5571 PE=1 SV=1	28	3	10	3	130	14.3	5.48	37.54	73.4	91.5	95.8	103.8	94.5	100.2	97.6	104.6	95.1	123.3	105.9	114.1	99.9	92.1	108.5
P16294	F9	Coagulation factor IX OS=Mus musculus OX=10090 GN=F9 PE=2 SV=3	21	9	16	8	471	52.9	5.44	45.35	161.2	142.6	141.4	76	82.2	81.9	96.6	91	115.2	108.3	119.4	116	57.2	55.4	55.7
Q6UGQ3	Scgb2b2	Secretoglobin family 2B member 2 OS=Mus musculus OX=10090 GN=Scgb2b2 PE=2 SV=1	39	4	7	4	114	12.8	5.95	31.98	131.9	119.6	122.1	123.4	116.1	126.4	96.8	104.1	98.9	86.3	87.7	89.6	67.4	64.2	65.6
P07901	Hsp90aa1	Heat shock protein HSP 90-alpha OS=Mus musculus OX=10090 GN=Hsp90aa1 PE=1 SV=4	19	11	13	5	733	84.7	5.01	32.17	132.8	111.2	119.1	104.3	106	105.2	105.3	104.8	120.2	82.5	102.1	93.9	75.6	73.1	63.9
P01897	H2-L	H-2 class I histocompatibility antigen, L-D alpha chain OS=Mus musculus OX=10090 GN=H2-L PE=1 SV=2	16	6	23	1	362	40.7	6.25	66.41	70.9	64.8	62.5	102.3	117.6	99.2	147.3	107.8	144.5	84.8	112.6	109.8	92.1	95.5	88
P01631		Ig kappa chain V-II region 26-10 OS=Mus musculus OX=10090 PE=1 SV=1	39	4	25	4	113	12.3	8.88	87.61	102	101	108.7	85.2	103	74.8	110.5	124.6	116	102.3	96.5	136.3	81.2	87.4	70.4
Q61233	Lcp1	Plastin-2 OS=Mus musculus OX=10090 GN=Lcp1 PE=1 SV=4	22	13	15	12	627	70.1	5.33	36.89	131.9	123	117.4	113.5	119.2	124.2	117	96.8	121.3	90	101.2	85.6	53.6	51.3	53.7
Q9EQK5	Mvp	Major vault protein OS=Mus musculus OX=10090 GN=Mvp PE=1 SV=4	14	11	12	11	861	95.9	5.59	30.8	196.5	94.8	126	77.4	71.3	107.4	77.9	84.9	84.2	89.8	82.1	96.6	105.8	99.5	105.6
Q8VCS0	Pglyrp2	N-acetylmuramoyl-L-alanine amidase OS=Mus musculus OX=10090 GN=Pglyrp2 PE=1 SV=1	20	8	16	8	530	57.7	6.98	32.88	131.1	122.4	119.2	94	116	104.7	107.4	93.4	114.5	80.3	96.1	90.5	79.8	71.3	79.2
P11589	Mup2	Major urinary protein 2 OS=Mus musculus OX=10090 GN=Mup2 PE=1 SV=1	47	7	12	1	180	20.7	5.11	37.73	279.3	190.1	187.3	63.6	72	87.4	83.8	186.8	85	85.4	46.3	64.9	21.4	20.9	25.9
Q9WUB3	Pygm	Glycogen phosphorylase, muscle form OS=Mus musculus OX=10090 GN=Pygm PE=1 SV=3	17	14	16	12	842	97.2	7.11	36.71	88.3	126.5	140.3	95.1	92.5	96.2	89	151.5	94.2	107.9	89.7	122.8	70	70.4	65.4
O70165	Fcn1	Ficolin-1 OS=Mus musculus OX=10090 GN=Fcn1 PE=1 SV=1	25	8	21	8	334	36.3	6.52	65.09	153.5	116.4	112.6	112.3	107.6	103.4	96.1	105.5	87.8	99.6	87.4	103.6	70.1	72.9	71.1
P01844	Iglc2	Ig lambda-2 chain C region OS=Mus musculus OX=10090 GN=Iglc2 PE=1 SV=1	74	6	12	3	104	11.2	6.27	42.06	95.1	86.7	99	104.3	101.4	97.8	101.2	104.8	106.2	104.8	101	119.4	90.2	101.1	86.9
P00688	Amy2	Pancreatic alpha-amylase OS=Mus musculus OX=10090 GN=Amy2 PE=1 SV=2	26	12	15	4	508	57.3	7.28	38.18	106	125.9	123.5	127.6	110.7	125	139.2	126.9	149	76.6	80.4	73.6	49.1	41.3	45.2
P11499	Hsp90ab1	Heat shock protein HSP 90-beta OS=Mus musculus OX=10090 GN=Hsp90ab1 PE=1 SV=3	17	10	11	4	724	83.2	5.03	28.94	139.5	118.6	117.4	101.4	96.2	122.7	106	97.4	108.6	89.7	100	102.3	62.1	74.7	63.3
P82198	Tgfbi	Transforming growth factor-beta-induced protein ig-h3 OS=Mus musculus OX=10090 GN=Tgfbi PE=1 SV=1	21	10	12	10	683	74.6	7.06	36.48	88.8	99.2	93.6	111.6	119.1	106.4	120.9	118.8	120.6	100.3	114	99.5	67.1	68.5	71.6
Q9Z126	Pf4	Platelet factor 4 OS=Mus musculus OX=10090 GN=Pf4 PE=1 SV=1	35	5	28	5	105	11.2	9.29	87.34	74.7	53.5	61.5	460.3	52.7	453.4	40.7	33.3	38.9	49.3	59.8	43.8	25.3	25	27.8
P07310	Ckm	Creatine kinase M-type OS=Mus musculus OX=10090 GN=Ckm PE=1 SV=1	32	10	14	9	381	43	7.06	40.01	136.7	138.5	149.2	118.3	123.3	120.2	101.1	82.9	102.2	74.2	84.3	84.4	63.8	58.2	62.8
P97321	Fap	Prolyl endopeptidase FAP OS=Mus musculus OX=10090 GN=Fap PE=1 SV=1	16	12	14	12	761	87.9	7.08	35.6	67.3	106.6	92.9	163.3	149.7	148.4	120.6	100.9	118	79.7	78.6	77	63.1	64.3	69.5
P97449	Anpep	Aminopeptidase N OS=Mus musculus OX=10090 GN=Anpep PE=1 SV=4	16	11	12	11	966	109.6	5.9	28.63	119.2	105.9	122.8	135.6	121.4	113.1	117.4	107.6	108	83.7	85	68.9	69.1	72.9	69.3
P62835	Rap1a	Ras-related protein Rap-1A OS=Mus musculus OX=10090 GN=Rap1a PE=1 SV=1	38	6	13	1	184	21	6.67	41.91	188.5	108.2	139.2	81.6	75.3	107.6	82.3	75.9	88.1	82.9	94.2	83.7	92.8	98.4	101.4
P11087	Col1a1	Collagen alpha-1(I) chain OS=Mus musculus OX=10090 GN=Col1a1 PE=1 SV=4	8	9	13	9	1453	137.9	5.85	35.95	87.7	76.6	83.2	215.3	173	185.7	65.2	61.1	69.7	57.6	58.2	57.3	111.3	106.2	91.9
P24549	Aldh1a1	Retinal dehydrogenase 1 OS=Mus musculus OX=10090 GN=Aldh1a1 PE=1 SV=5	27	10	10	9	501	54.4	7.8	30.72	80.3	94.5	94.1	102.3	112.5	89.8	102.7	115.2	101.3	110	85	109.2	103.4	90.9	108.7
Q02357	Ank1	Ankyrin-1 OS=Mus musculus OX=10090 GN=Ank1 PE=1 SV=2	6	10	10	10	1862	204.1	6.55	30.02	157.3	86.2	106.1	83.8	84.9	113.2	74.8	68.8	71.1	72.8	80	85.3	139.2	133.1	143.2
P01665		Ig kappa chain V-III region PC 7043 OS=Mus musculus OX=10090 PE=1 SV=1	59	4	19	3	111	12	4.61	65.73	87.9	108.5	93.4	99.1	118.4	101.8	103.8	84.2	110.5	92	104.3	90.6	99.7	99.6	106.1
P01654		Ig kappa chain V-III region PC 2880/PC 1229 OS=Mus musculus OX=10090 PE=1 SV=1	63	4	13	2	111	12	5.34	51.93	86.9	100.8	104.3	106	121.5	116.4	90.4	78	89	128.6	108.1	109.7	85.3	84.3	90.6
Q8BGZ7	Krt75	Keratin, type II cytoskeletal 75 OS=Mus musculus OX=10090 GN=Krt75 PE=1 SV=1	14	9	18	1	551	59.7	8.31	46.17	127.3	79.6	281.9	72.9	62.7	93.9	47.1	43.3	65.1	47.1	69.5	82.2	125.2	143	159.1
O35598	Adam10	Disintegrin and metalloproteinase domain-containing protein 10 OS=Mus musculus OX=10090 GN=Adam10 PE=1 SV=2	19	10	12	10	749	83.9	7.94	30.04	216.4	120.9	161.9	66.1	55.7	93.4	58.7	73	65.9	79.4	76.3	78.5	117.9	121.4	114.5
Q9CQW3	Proz	Vitamin K-dependent protein Z OS=Mus musculus OX=10090 GN=Proz PE=1 SV=1	22	6	13	6	399	44.3	5.9	35.85	137.5	117.6	134.9	110.1	121.3	116.4	114.2	92.5	120.8	90.4	110.9	90.7	48.4	45.7	48.6
P03953	Cfd	Complement factor D OS=Mus musculus OX=10090 GN=Cfd PE=1 SV=1	29	5	10	5	259	28	6.67	39.47	164.6	139.3	147.6	146.2	145.3	147.3	105.3	79.9	117.7	62.4	77.2	55.8	38.3	36.9	36.2
Q9Z2W0	Dnpep	Aspartyl aminopeptidase OS=Mus musculus OX=10090 GN=Dnpep PE=1 SV=2	26	9	11	9	473	52.2	7.25	29.62	108.8	94.5	67.3	100.1	93.1	108	97.1	149.1	99	123	100.5	140.9	73.5	69.5	75.5
P09470	Ace	Angiotensin-converting enzyme OS=Mus musculus OX=10090 GN=Ace PE=1 SV=3	10	9	11	9	1312	150.8	6.55	38	113.5	141.9	136.7	145.5	140.9	146.1	112.8	112.1	120.1	56.8	70.4	54.3	48.9	49.1	50.8
P68254	Ywhaq	14-3-3 protein theta OS=Mus musculus OX=10090 GN=Ywhaq PE=1 SV=1	31	7	13	3	245	27.8	4.78	34.47	185.5	129.5	133.8	91.6	91.3	127.9	87.7	83.6	95.6	82.6	86	100.3	76.6	66.5	61.8
Q9Z1T2	Thbs4	Thrombospondin-4 OS=Mus musculus OX=10090 GN=Thbs4 PE=1 SV=1	11	9	13	8	963	106.3	4.67	28.01	97.5	112.7	106.5	184.4	155.2	167.8	104.1	105.4	101.7	57	70.8	65.4	57.8	51.5	62.2
P04202	Tgfb1	Transforming growth factor beta-1 proprotein OS=Mus musculus OX=10090 GN=Tgfb1 PE=1 SV=1	30	10	13	10	390	44.3	8.62	37.19	161.6	117.4	133.4	89	78.6	111.8	82.8	95.6	88.5	89	87	86.7	94.8	87.1	96.8
Q9R1P1	Psmb3	Proteasome subunit beta type-3 OS=Mus musculus OX=10090 GN=Psmb3 PE=1 SV=1	40	6	10	6	205	22.9	6.55	33.94	39.6	70	59.6	123.6	93.5	102.1	90.1	147.8	93.9	155	104.1	166.3	82	86.5	86
P48193	Epb41	Protein 4.1 OS=Mus musculus OX=10090 GN=Epb41 PE=1 SV=2	14	11	11	11	858	95.9	5.6	28.88	122	69.5	83	64.2	60.4	80.3	57.6	64.8	57.2	60.4	65.8	60.7	216.2	208.5	229.3
P01810		Ig heavy chain V region J539 OS=Mus musculus OX=10090 PE=1 SV=1	33	3	13	1	119	13.2	7.96	48.66	69.3	72	57	87.8	95	77	92	158.5	89.9	81.1	101.9	105.1	144.9	143.7	124.7
Q9Z0M6	Adgre5	Adhesion G protein-coupled receptor E5 OS=Mus musculus OX=10090 GN=Adgre5 PE=1 SV=2	13	7	8	7	818	90.4	7.39	26.28	107.3	125.1	118.8	99.7	110.1	102.1	141.1	116.9	135.2	82.2	107.4	94.5	58.5	47.5	53.8
Q71KU9	Fgl1	Fibrinogen-like protein 1 OS=Mus musculus OX=10090 GN=Fgl1 PE=1 SV=2	39	10	12	10	314	36.4	5.71	33.74	60.1	62.6	56.2	56.2	67.9	59.7	113.2	111.3	115.6	143.2	140	147.3	130.4	121.4	114.7
P01845	Iglc3	Ig lambda-3 chain C region OS=Mus musculus OX=10090 GN=Iglc3 PE=1 SV=1	63	5	11	2	104	11.4	5.33	36.34	129.8	104	112.2	116.5	99.7	132	95.5	90.7	90.4	103.2	95.3	96.3	75.6	82.1	76.8
O35930	Gp1ba	Platelet glycoprotein Ib alpha chain OS=Mus musculus OX=10090 GN=Gp1ba PE=1 SV=2	12	8	11	8	734	80	5.87	34.29	226.1	170.1	199.5	90.9	96.4	101.7	85.1	76.6	94.5	62.5	70.6	69.4	53.1	51.3	52.2
P68510	Ywhah	14-3-3 protein eta OS=Mus musculus OX=10090 GN=Ywhah PE=1 SV=2	38	9	15	7	246	28.2	4.89	34.05	293.1	123.4	177.4	80.8	74	125.1	73	78.6	75.4	70	64.9	69.6	61.5	62.8	70.5
P40124	Cap1	Adenylyl cyclase-associated protein 1 OS=Mus musculus OX=10090 GN=Cap1 PE=1 SV=4	22	7	10	7	474	51.5	7.52	35.82	231.9	131.7	138.5	91.5	81.2	103.5	82.5	92.5	86	87.8	86.8	81.6	69.7	63.3	71.6
Q9WU78	Pdcd6ip	Programmed cell death 6-interacting protein OS=Mus musculus OX=10090 GN=Pdcd6ip PE=1 SV=3	14	11	13	11	869	96	6.52	24.09	173.9	113.6	131.9	83.4	75.5	110.4	78.9	84.9	85.3	81.8	85.1	87	104.5	101.8	102
Q9Z1R3	Apom	Apolipoprotein M OS=Mus musculus OX=10090 GN=Apom PE=1 SV=1	32	6	27	6	190	21.3	6.52	64.34	124.3	123.3	125	119.5	124.5	112.5	98.6	95	111.9	81.5	97.9	91.9	62.4	66.9	64.7
Q60994	Adipoq	Adiponectin OS=Mus musculus OX=10090 GN=Adipoq PE=1 SV=2	26	6	14	6	247	26.8	5.57	43.08	73	104.9	103.5	168.9	149.8	154.8	132	95.7	129	67.3	70.4	72.8	59.5	58.6	60
P62962	Pfn1	Profilin-1 OS=Mus musculus OX=10090 GN=Pfn1 PE=1 SV=2	48	6	9	6	140	14.9	8.28	25.56	252.7	112	155.2	90	73.2	112.1	79.7	77.3	79.3	77.2	68.8	85.8	81.3	80.6	74.6
P10810	Cd14	Monocyte differentiation antigen CD14 OS=Mus musculus OX=10090 GN=Cd14 PE=1 SV=1	19	6	8	6	366	39.2	5.21	28.9	84.3	65.7	75.9	72.1	75.5	68.1	85.4	86.1	100.9	210.2	210.2	187.2	61.9	58.7	57.9
P08730	Krt13	Keratin, type I cytoskeletal 13 OS=Mus musculus OX=10090 GN=Krt13 PE=1 SV=2	11	8	19	2	437	47.7	4.86	44.06	98	91.5	162	78.9	71.1	142.4	54.1	83.1	94.1	74.3	96.3	102.2	85.3	148.1	118.6
P14426	H2-D1	H-2 class I histocompatibility antigen, D-K alpha chain OS=Mus musculus OX=10090 GN=H2-D1 PE=1 SV=1	15	6	19	2	362	40.6	5.47	57.72	70.4	72.5	72.3	122.3	119.6	112.5	169.4	142.9	165.5	98.6	123.7	102.2	46.6	41.5	40.1
P70195	Psmb7	Proteasome subunit beta type-7 OS=Mus musculus OX=10090 GN=Psmb7 PE=1 SV=1	25	6	13	6	277	29.9	7.99	35.52	52.7	78.7	78.3	132.6	101.1	120.1	85.3	131.8	90.5	129.1	89.6	137.1	91.5	92.6	88.8
P01638		Ig kappa chain V-V region L6 (Fragment) OS=Mus musculus OX=10090 PE=4 SV=1	41	4	20	2	115	13	7.81	71.67	69.5	73.5	79.9	80.9	86.3	77.6	97.4	108.3	101.6	153.9	135	168.4	86.4	88.2	93
P04104	Krt1	Keratin, type II cytoskeletal 1 OS=Mus musculus OX=10090 GN=Krt1 PE=1 SV=4	6	5	18	2	637	65.6	8.15	52.74	120.4	79.4	245.6	63.7	71.4	113.1	57.6	61.7	76.1	63.8	84.4	81.4	110	132.7	138.6
O08742	Gp5	Platelet glycoprotein V OS=Mus musculus OX=10090 GN=Gp5 PE=1 SV=1	18	8	10	8	567	63.4	8.97	30.89	203	159.1	169.2	108.1	85.7	109.7	79.5	92.7	91.2	88	79.9	98.9	46.8	41.9	46.5
Q91Y97	Aldob	Fructose-bisphosphate aldolase B OS=Mus musculus OX=10090 GN=Aldob PE=1 SV=3	23	7	12	6	364	39.5	8.27	35.96	114.4	113.2	123.1	113.6	135.1	99.8	119	115.5	120.7	89.5	87.8	100.6	55.9	56.3	55.5
Q8K426	Retnlg	Resistin-like gamma OS=Mus musculus OX=10090 GN=Retnlg PE=1 SV=1	38	4	12	4	117	12.5	7.39	29.44	285.6	112.2	135.4	69.6	54.3	81.3	93.8	116.5	104.8	78.4	120.2	89.3	50.1	58.3	50.3
O55222	Ilk	Integrin-linked protein kinase OS=Mus musculus OX=10090 GN=Ilk PE=1 SV=2	26	11	14	11	452	51.3	8.07	34.09	154.4	113.8	121.3	85.5	79.2	91.4	75.4	80.5	81.9	80.4	91.1	135.6	109.1	109.5	91
Q60790	Rasa3	Ras GTPase-activating protein 3 OS=Mus musculus OX=10090 GN=Rasa3 PE=1 SV=2	11	8	10	8	834	95.9	7.34	24.21	227.5	109.2	144.8	84.1	77.3	105	69	77.3	78.3	78.6	70.1	83.8	97.9	94.4	102.6
P01636		Ig kappa chain V-V region MOPC 149 OS=Mus musculus OX=10090 PE=1 SV=1	35	3	15	3	108	12	7.28	53.42	101.8	101.9	105.3	89	132.1	91	116.8	106.3	115.6	101.3	102.2	112.9	79.1	70.6	74.1
P48036	Anxa5	Annexin A5 OS=Mus musculus OX=10090 GN=Anxa5 PE=1 SV=1	29	7	10	7	319	35.7	4.96	31.15	279.2	115.5	164.1	81.9	83	100.9	61.2	81.6	70.5	79.6	58.3	88.8	71.6	85.7	78.1
Q9D1G1	Rab1b	Ras-related protein Rab-1B OS=Mus musculus OX=10090 GN=Rab1b PE=1 SV=1	42	7	11	2	201	22.2	5.73	29.74	134.8	96.6	98.6	68.3	106.5	115.7	77.9	75	96	127.3	126.4	93.7	113	69.8	100.5
Q9EQP2	Ehd4	EH domain-containing protein 4 OS=Mus musculus OX=10090 GN=Ehd4 PE=1 SV=1	17	8	10	5	541	61.4	6.76	30.13	201.4	107.4	134.2	85.7	85.6	113.4	77.5	76.6	73.1	78	79.2	77	103.4	104.6	103
P01671		Ig kappa chain V-III region PC 7175 OS=Mus musculus OX=10090 PE=1 SV=1	54	3	10	2	111	12	7.37	51.05	70	96.5	106.4	100.2	111.3	115.9	73.8	72.7	73.8	75.9	74.9	71.3	160.2	171.5	125.7
P57780	Actn4	Alpha-actinin-4 OS=Mus musculus OX=10090 GN=Actn4 PE=1 SV=1	10	8	10	3	912	104.9	5.41	26.87	148.6	115.8	128.7	115.1	108.7	117.3	93.8	110.9	100.5	98	84.5	91.7	60.5	61.9	64.2
Q07076	Anxa7	Annexin A7 OS=Mus musculus OX=10090 GN=Anxa7 PE=1 SV=2	19	8	9	8	463	49.9	6.18	24.61	249.7	116.6	176.5	68	45.4	79.7	54.8	72.9	57.3	99.6	62	101.9	100.2	105.8	109.5
Q64455	Ptprj	Receptor-type tyrosine-protein phosphatase eta OS=Mus musculus OX=10090 GN=Ptprj PE=1 SV=2	6	6	9	6	1238	136.7	5.57	24.02	239.8	111.9	152.5	76.1	70.8	128.1	79.6	74.9	73.2	81	70.8	84.8	87.2	82.4	86.8
Q8VDN2	Atp1a1	Sodium/potassium-transporting ATPase subunit alpha-1 OS=Mus musculus OX=10090 GN=Atp1a1 PE=1 SV=1	9	9	11	9	1023	112.9	5.45	29.89	208.9	106.2	139.7	90.3	86.2	148.8	75.3	81.6	88.4	74.6	71.4	88.2	83.2	79.5	77.9
Q8R4V5	Oit3	Oncoprotein-induced transcript 3 protein OS=Mus musculus OX=10090 GN=Oit3 PE=2 SV=2	15	7	11	7	546	60.3	5.39	31.92	58.1	56	56.2	67.9	59.7	62.1	65.8	68.9	69.4	110.6	76.9	122.6	223.9	201.5	200.3
P03977		Ig kappa chain V-III region 50S10.1 OS=Mus musculus OX=10090 PE=1 SV=1	41	3	10	1	111	12	5.06	40.39	60.6	109.8	83.2	125.7	124.2	123	71.5	68.1	76.5	141.2	92.1	121.1	97.9	96.6	108.4
Q8CG19	Ltbp1	Latent-transforming growth factor beta-binding protein 1 OS=Mus musculus OX=10090 GN=Ltbp1 PE=1 SV=2	6	8	11	8	1712	186.6	6.02	25.32	104.4	98.7	106.1	92.7	88.8	99.8	92.4	104.1	95.4	103	97.5	102.6	108.3	104	102.1
Q9R1P3	Psmb2	Proteasome subunit beta type-2 OS=Mus musculus OX=10090 GN=Psmb2 PE=1 SV=1	13	2	7	2	201	22.9	7.02	29.68	59.8	74.5	69.4	122.2	95.1	111.9	87.5	130	97.1	139.6	105.4	151.3	80.8	85.6	89.7
P08113	Hsp90b1	Endoplasmin OS=Mus musculus OX=10090 GN=Hsp90b1 PE=1 SV=2	16	12	13	12	802	92.4	4.82	23.1	119.5	113.3	112.8	103.9	99.5	103.3	88.1	94.8	92.7	108	114.4	114	78.2	75.1	82.3
P01646		Ig kappa chain V-V region HP 123E6 OS=Mus musculus OX=10090 PE=1 SV=1	50	4	20	2	108	12	7.97	61.37	77.1	90.8	96.4	89.3	129.8	87.5	115.7	108.3	121.3	90.5	101	112.8	93	99.3	87.2
Q8K1I3	Spp2	Secreted phosphoprotein 24 OS=Mus musculus OX=10090 GN=Spp2 PE=1 SV=2	28	6	13	6	203	23.1	8.37	36.55	147.9	145.3	144.3	94.1	161.3	103.8	114.1	90.2	111.7	62.5	106.9	68.5	55.2	44.7	49.5
Q9EQH2	Erap1	Endoplasmic reticulum aminopeptidase 1 OS=Mus musculus OX=10090 GN=Erap1 PE=1 SV=2	9	8	9	8	930	106.5	6.2	27.14	87.1	97.6	85	122.6	109.5	104.8	109.6	99.4	114.2	113.2	117	110.3	69.3	68.7	91.7
Q01149	Col1a2	Collagen alpha-2(I) chain OS=Mus musculus OX=10090 GN=Col1a2 PE=1 SV=2	7	7	7	7	1372	129.5	9.19	20.37	101.8	88.5	108.1	235	178.5	184.5	82.4	91.5	83.6	62.3	58.6	73.6	54.9	55.3	41.4
P01746		Ig heavy chain V region 93G7 OS=Mus musculus OX=10090 PE=2 SV=1	33	4	9	4	140	15.5	8.4	27.05	92.2	125.8	99.4	83.5	106	88.7	121.4	124.8	113.8	90.8	93.7	91.8	89.7	95.7	82.6
A2AEP0	Obp1b	Odorant-binding protein 1b OS=Mus musculus OX=10090 GN=Obp1b PE=1 SV=1	44	6	8	6	171	19.4	6.29	23.94	61.2	47.3	50.3	78.5	339.7	79.5	112.6	50.4	111.8	38.1	83.6	52.8	129.9	133.4	130.9
P13597	Icam1	Intercellular adhesion molecule 1 OS=Mus musculus OX=10090 GN=Icam1 PE=1 SV=1	9	5	7	5	537	58.8	6.13	23.86	126.7	102.8	103	102.4	106.7	102.5	123.4	103.1	130.3	95.5	127.5	100.9	64.8	60.9	49.5
Q9CR35	Ctrb1	Chymotrypsinogen B OS=Mus musculus OX=10090 GN=Ctrb1 PE=1 SV=1	26	6	9	6	263	27.8	5.07	29.88	104.5	83.1	102.5	80.8	85.2	78.7	212.2	108.5	280.3	65.9	96	81.8	41.4	44	35.2
P62821	Rab1A	Ras-related protein Rab-1A OS=Mus musculus OX=10090 GN=Rab1A PE=1 SV=3	39	7	11	2	205	22.7	6.21	26.54	202.9	104.7	139.2	83	79.8	110.5	72.2	70.8	83.4	70	67.1	72.9	119.2	113.9	110.5
P18527		Ig heavy chain V region 914 OS=Mus musculus OX=10090 PE=1 SV=1	28	2	12	1	97	10.7	9.17	33.34	72.1	78	117.9	97.3	112.8	105.8	102.3	76	103.8	83.7	93	91.8	121.3	124.7	119.6
P39876	Timp3	Metalloproteinase inhibitor 3 OS=Mus musculus OX=10090 GN=Timp3 PE=1 SV=1	36	7	14	7	211	24.2	8.76	31.99	152.5	131.7	132.6	117.1	121.5	111.6	85.6	119.5	90.1	109.4	97	117.8	38.5	42.7	32.5
Q61696	Hspa1a	Heat shock 70 kDa protein 1A OS=Mus musculus OX=10090 GN=Hspa1a PE=1 SV=2	11	5	11	1	641	70	5.72	34.16	145.8	131	139.4	151.2	111	122.8	102.5	105.3	88.9	57.8	80.9	82.8	53.5	59.8	66.9
Q8VED5	Krt79	Keratin, type II cytoskeletal 79 OS=Mus musculus OX=10090 GN=Krt79 PE=1 SV=2	7	5	11	1	531	57.5	7.69	27.71	145	117.7	184.3	110.6	112.8	104.2	85.4	76.1	104.6	59.7	75.3	68.3	71.7	95.9	88.5
Q9R0E2	Plod1	Procollagen-lysine,2-oxoglutarate 5-dioxygenase 1 OS=Mus musculus OX=10090 GN=Plod1 PE=1 SV=1	15	9	10	9	728	83.5	6.54	24.78	79.8	110.8	96.5	118.1	100.9	106	98.5	121.5	115.8	119.1	94.9	127.2	71.5	67.9	71.4
Q9QUI0	Rhoa	Transforming protein RhoA OS=Mus musculus OX=10090 GN=Rhoa PE=1 SV=1	32	7	8	7	193	21.8	6.1	17.23	190.8	113.1	129.4	93.7	98.7	120.9	82.6	82.3	94.4	70.7	83.6	75.3	89.6	85.5	89.4
P01679		Ig kappa chain V-VI region J539 OS=Mus musculus OX=10090 PE=1 SV=1	37	3	7	2	107	11.5	8.46	27.11	94.4	106	107.1	82.5	90.1	68.3	100.6	115.5	105.9	103.9	103.5	123.1	100.6	108.5	89.9
O35955	Psmb10	Proteasome subunit beta type-10 OS=Mus musculus OX=10090 GN=Psmb10 PE=1 SV=1	25	6	10	6	273	29	6.87	29.51	57.9	64.9	61.7	103.5	91.4	89.8	94.9	128.6	106.2	141.9	112.6	178	87.8	89.2	91.7
P01660		Ig kappa chain V-III region PC 3741/TEPC 111 OS=Mus musculus OX=10090 PE=1 SV=1	55	4	12	1	111	12.1	5.38	44.31	89.6	109.2	112.9	92.3	99.6	93.1	101.3	93.4	95.9	104.8	94.5	104.9	108	97.1	103.4
P09411	Pgk1	Phosphoglycerate kinase 1 OS=Mus musculus OX=10090 GN=Pgk1 PE=1 SV=4	19	6	8	6	417	44.5	7.9	27.98	151.7	115.8	124.1	113	95.5	117.5	99.4	94.3	95.9	93.6	92.5	96.5	72.8	68.8	68.5
Q6P069	Sri	Sorcin OS=Mus musculus OX=10090 GN=Sri PE=1 SV=1	33	7	11	7	198	21.6	5.59	27.47	193.2	111.1	145.3	82.3	64.3	83.7	73.8	94	74.6	104.5	73.6	107	98.6	98.5	95.4
P34928	Apoc1	Apolipoprotein C-I OS=Mus musculus OX=10090 GN=Apoc1 PE=1 SV=1	39	5	37	5	88	9.7	9.09	98.63	144.5	109.2	102.4	138.5	112.1	141.9	91.7	104.3	99.5	91.3	104.8	88	57.8	55.3	58.5
Q9JJH1	Rnase4	Ribonuclease 4 OS=Mus musculus OX=10090 GN=Rnase4 PE=1 SV=1	34	6	7	6	148	17	8.85	18.8	118.1	83	87.7	78.8	127.8	83.1	95.7	93.2	102.9	127.3	129.6	130.6	76.2	78.2	87.7
Q99K41	Emilin1	EMILIN-1 OS=Mus musculus OX=10090 GN=Emilin1 PE=1 SV=1	11	9	9	9	1017	107.5	5.3	15.6	97.1	74.9	90	66.1	59.8	77.5	65.3	88.5	68.5	101.9	81.4	100.4	181.6	161.2	185.9
P29533	Vcam1	Vascular cell adhesion protein 1 OS=Mus musculus OX=10090 GN=Vcam1 PE=1 SV=1	12	7	8	7	739	81.3	5.3	24.93	136.7	124.3	116.2	116.3	127	98.2	122.7	100.2	132.6	85.4	102.3	80.4	56.2	51.9	49.6
P18524		Ig heavy chain V region RF OS=Mus musculus OX=10090 PE=1 SV=1	27	3	14	2	117	12.9	9.29	47.93	79.7	86.1	85.8	83.7	116.5	79.3	113.3	121.5	117	103.4	110.2	121.8	94.3	96.5	90.9
Q9CQV8	Ywhab	14-3-3 protein beta/alpha OS=Mus musculus OX=10090 GN=Ywhab PE=1 SV=3	24	7	12	2	246	28.1	4.83	25.61	225.9	114.9	138.7	104.1	78.2	121.6	55.1	69.7	135.2	65	52.7	71.3	102.4	105.2	60.1
Q61316	Hspa4	Heat shock 70 kDa protein 4 OS=Mus musculus OX=10090 GN=Hspa4 PE=1 SV=1	13	11	12	11	841	94.1	5.24	17.51	124.1	110	115.6	107.2	115.7	102.5	110.8	98.7	115.7	77.6	93.5	90.3	78.7	74	85.4
O08538	Angpt1	Angiopoietin-1 OS=Mus musculus OX=10090 GN=Angpt1 PE=1 SV=2	16	8	8	8	498	57.5	6.76	23.53	139.9	112.7	122.3	85.9	67.6	105.2	91.4	99.1	87	122.1	115.5	110.9	83.2	76.4	80.9
Q9CQF9	Pcyox1	Prenylcysteine oxidase OS=Mus musculus OX=10090 GN=Pcyox1 PE=1 SV=1	21	7	9	7	505	56.5	6.92	19.37	113.3	112.9	125.9	118.6	130.5	124.7	111	102.7	120.8	81.2	99.1	87	57.5	58.1	56.6
P01749	Ighv1-61	Ig heavy chain V region 3 OS=Mus musculus OX=10090 GN=Ighv1-61 PE=1 SV=1	41	4	10	3	117	13	7.87	31.27	77.8	113	113.3	105.6	137.2	99.6	113.2	113.1	113.9	81.5	91.3	89.2	82.1	87	82
P63001	Rac1	Ras-related C3 botulinum toxin substrate 1 OS=Mus musculus OX=10090 GN=Rac1 PE=1 SV=1	26	5	8	2	192	21.4	8.5	25.85	184.9	111	133	92.1	84.2	121.8	91	86.6	89.7	83.9	87.4	89.9	85.5	77.6	81.4
P11835	Itgb2	Integrin beta-2 OS=Mus musculus OX=10090 GN=Itgb2 PE=1 SV=2	16	10	10	10	771	85	7.12	17.75	199.5	105.2	130	101.2	89.4	120.9	100.6	95.4	119.7	64.7	78.7	83.2	71.1	69.5	70.9
P18525		Ig heavy chain V region 5-84 OS=Mus musculus OX=10090 PE=1 SV=1	23	2	11	1	117	12.9	8.88	26.86	106.9	110.7	99.4	87.1	122.2	81.4	120.8	109.6	124.2	93.1	98.4	90.1	84.1	85.9	86.1
Q3UZZ4	Olfm4	Olfactomedin-4 OS=Mus musculus OX=10090 GN=Olfm4 PE=2 SV=1	18	8	10	8	505	57.3	6.38	15.98	69	63.5	81.8	71.8	86.5	69.8	99.3	108	104.4	95.2	132.5	97	139.9	142.5	138.9
Q6IFX2	Krt42	Keratin, type I cytoskeletal 42 OS=Mus musculus OX=10090 GN=Krt42 PE=1 SV=1	12	6	11	2	452	50.1	5.16	27.77	121.2	75.7	299.3	53.8	46.3	83.4	36.3	43.1	51.6	43.9	76.1	54.5	155.6	125.5	233.9
Q9WVK4	Ehd1	EH domain-containing protein 1 OS=Mus musculus OX=10090 GN=Ehd1 PE=1 SV=1	13	7	8	3	534	60.6	6.83	23.6	149.3	94.4	113.7	87.1	84.3	97	72.4	77.6	69.3	59.1	83.4	80.6	143.4	143	145.6
P21550	Eno3	Beta-enolase OS=Mus musculus OX=10090 GN=Eno3 PE=1 SV=3	15	6	7	5	434	47	7.18	22.81	132	130.3	132	111.6	126	115.7	91.3	84.1	100.7	82.3	95.6	86.6	63.7	72	75.9
O35522	Psmb9	Proteasome subunit beta type-9 OS=Mus musculus bactrianus OX=35531 GN=Psmb9 PE=1 SV=1	34	6	11	6	219	23.4	5.22	29.68	58.7	97.6	62.4	114.5	76.7	87.1	81.8	130.8	79.8	141.5	117.3	148.1	103.2	96.9	103.5
P32037	Slc2a3	Solute carrier family 2, facilitated glucose transporter member 3 OS=Mus musculus OX=10090 GN=Slc2a3 PE=1 SV=1	14	6	7	6	493	53.4	4.98	18.15	260.2	110.1	160.4	80.8	67.2	103.8	74.1	74.9	74	85.3	71.1	95.1	80.3	81.8	80.9
P29391	Ftl1	Ferritin light chain 1 OS=Mus musculus OX=10090 GN=Ftl1 PE=1 SV=2	37	5	6	5	183	20.8	6	22.87	111.6	106.9	105.6	58.4	55.7	106	91.3	110.5	132.5	87.2	116.2	82.1	103.5	109.5	123
P10852	Slc3a2	4F2 cell-surface antigen heavy chain OS=Mus musculus OX=10090 GN=Slc3a2 PE=1 SV=1	14	6	8	6	526	58.3	5.91	25.03	192.2	128.7	145	98.8	85.4	151.2	79.1	80.1	93.8	82.5	70.2	82.8	72.3	64.7	73.1
Q8C7G5	Apoa5	Apolipoprotein A-V OS=Mus musculus OX=10090 GN=Apoa5 PE=1 SV=1	27	8	9	8	368	41.2	6.01	22.6	90.3	118.4	100.7	78.6	68.9	115.9	125.5	98.4	105.1	105.5	144.8	104.7	79.7	73	90.5
Q9WVA4	Tagln2	Transgelin-2 OS=Mus musculus OX=10090 GN=Tagln2 PE=1 SV=4	33	5	7	5	199	22.4	8.24	17.81	174.4	119.9	127.7	110.5	80.6	119.7	80.9	91.6	97.2	99.9	86.3	113.2	71.7	60.7	65.7
P08228	Sod1	Superoxide dismutase [Cu-Zn] OS=Mus musculus OX=10090 GN=Sod1 PE=1 SV=2	37	6	8	6	154	15.9	6.51	23.49	144.6	89.4	110.8	82.6	86.9	92.5	64.2	54.7	70.3	60.5	72.7	63.8	165.1	152.5	189.3
P97384	Anxa11	Annexin A11 OS=Mus musculus OX=10090 GN=Anxa11 PE=1 SV=2	17	8	8	8	503	54	7.66	22.7	222.3	106	160	69.9	61.7	78.5	52.1	65.9	60.9	83.3	69.2	95.8	125.3	138.6	110.6
P62259	Ywhae	14-3-3 protein epsilon OS=Mus musculus OX=10090 GN=Ywhae PE=1 SV=1	26	6	9	4	255	29.2	4.74	20.79	177.7	111.5	140.2	97.6	76.1	133.3	83	92.6	78.6	89.8	83.4	70.1	92.1	80.7	93.1
Q8R016	Blmh	Bleomycin hydrolase OS=Mus musculus OX=10090 GN=Blmh PE=1 SV=1	17	7	8	7	455	52.5	6.48	23.26	66.6	99.2	88.8	137.9	94.1	108.3	94.5	130.9	95.2	105.4	72.9	141.4	82.3	95.6	86.8
Q9Z2K1	Krt16	Keratin, type I cytoskeletal 16 OS=Mus musculus OX=10090 GN=Krt16 PE=1 SV=3	15	8	12	4	469	51.6	5.2	25.75	95.6	58.7	206.8	46.9	49.7	72.2	46.4	48.1	49	58.9	75.6	64.8	214.1	162.8	250.3
E9Q557	Dsp	Desmoplakin OS=Mus musculus OX=10090 GN=Dsp PE=1 SV=1	2	5	5	5	2883	332.7	6.8	17.81	107.4	101.6	207.6	92.2	88.1	114.9	77.3	74.7	78.3	70.6	92.6	87.1	88.5	88.7	130.6
P47878	Igfbp3	Insulin-like growth factor-binding protein 3 OS=Mus musculus OX=10090 GN=Igfbp3 PE=2 SV=2	24	6	8	6	292	31.7	8.38	17.66	125.9	120.1	112.6	124.1	129.8	127	72.2	86.7	87.6	70.9	84.6	72.6	101.3	93.5	91.2
Q68FD5	Cltc	Clathrin heavy chain 1 OS=Mus musculus OX=10090 GN=Cltc PE=1 SV=3	5	8	8	8	1675	191.4	5.69	21.16	118.3	96.7	103.8	99.8	93.1	126.5	86.3	96.6	87.8	117	92.1	106	90.5	84.5	100.9
Q3SXB8	Colec11	Collectin-11 OS=Mus musculus OX=10090 GN=Colec11 PE=2 SV=2	19	6	9	6	272	29	5.12	23.28	69.2	68.9	69.4	114.6	118.7	117.7	110.2	128	108.5	106.3	109.6	121.5	88.9	84	84.2
Q99JY9	Actr3	Actin-related protein 3 OS=Mus musculus OX=10090 GN=Actr3 PE=1 SV=3	24	6	7	6	418	47.3	5.88	16.48	144.1	115.6	132	119.7	102.4	121.1	96.6	86.3	109.5	88.1	89	91.8	70	63.8	70.1
P01626		Ig kappa chain V-II region MOPC 167 OS=Mus musculus OX=10090 PE=1 SV=1	57	4	5	1	112	12.3	6.62	18.59	61.4	75.2	72	85.4	88.1	85	97.9	100.1	88.5	117.6	121	115.9	137.5	124.7	129.8
Q9Z121	Ccl8	C-C motif chemokine 8 OS=Mus musculus OX=10090 GN=Ccl8 PE=3 SV=1	59	4	7	4	97	11	8.35	21.2	98.4	76	83.8	102.5	90.5	136.3	123.1	120.2	123.5	144.2	138.7	132.4	42.5	44.1	43.8
Q8K558	Treml1	Trem-like transcript 1 protein OS=Mus musculus OX=10090 GN=Treml1 PE=1 SV=2	17	4	4	4	317	33.5	5.25	15.41	232.8	131.5	150.3	92.1	96.1	103	81.2	77.1	82.5	77.3	75.8	86	68.8	75.9	69.7
O55234	Psmb5	Proteasome subunit beta type-5 OS=Mus musculus OX=10090 GN=Psmb5 PE=1 SV=3	20	5	6	5	264	28.5	7.02	16.82	69.3	92.6	86.5	145.1	114.7	141.3	87.9	120.5	88	110.8	77.8	113.3	82.9	81	88.3
Q9Z0Z4	Heph	Hephaestin OS=Mus musculus OX=10090 GN=Heph PE=1 SV=3	6	6	9	5	1157	129.6	6.13	23.77	138.2	112.4	118.6	154.6	151.5	141.8	126.7	107.4	118.5	64.5	73.1	59.6	49.6	43.2	40.2
Q5FW60	Mup20	Major urinary protein 20 OS=Mus musculus OX=10090 GN=Mup20 PE=1 SV=1	38	6	8	3	181	20.9	4.89	16.25	181.8	165	156.5	81.2	73.6	96.4	91.6	106.6	87.5	90.1	72.6	97.7	67	65.3	67
Q9JLJ2	Aldh9a1	4-trimethylaminobutyraldehyde dehydrogenase OS=Mus musculus OX=10090 GN=Aldh9a1 PE=1 SV=1	13	6	7	6	494	53.5	6.98	19	68.7	79.6	84.8	83	74	88.9	82.6	108.6	81.2	112.4	97.1	117.3	145.6	147.3	129.1
P97873	Loxl1	Lysyl oxidase homolog 1 OS=Mus musculus OX=10090 GN=Loxl1 PE=2 SV=3	16	8	9	8	607	66.5	7.33	24.78	103.5	105.2	110.5	112.3	115	131.2	92.1	109.6	113.5	96.4	99.7	106.5	74.9	61.4	68.2
Q60692	Psmb6	Proteasome subunit beta type-6 OS=Mus musculus OX=10090 GN=Psmb6 PE=1 SV=3	30	4	5	4	238	25.4	5.11	17.65	62.9	97.5	87.1	140.2	106.6	121.5	87.1	125.6	86	106	77.9	111.7	89.4	100	100.6
P62984	Uba52	Ubiquitin-60S ribosomal protein L40 OS=Mus musculus OX=10090 GN=Uba52 PE=1 SV=2	37	4	8	4	128	14.7	9.83	21.34	187.9	103.9	131.2	72.4	68.7	94.6	70.9	76.8	81.2	82.9	76.7	86.6	122.6	127.6	116
P09103	P4hb	Protein disulfide-isomerase OS=Mus musculus OX=10090 GN=P4hb PE=1 SV=2	16	8	9	8	509	57	4.88	16.53	118.7	96.9	101.5	91.5	90.4	95.6	78.3	75.1	82.2	79.1	88.7	85.5	143.3	144.9	128.2
P04939	Mup3	Major urinary protein 3 OS=Mus musculus OX=10090 GN=Mup3 PE=1 SV=1	29	5	9	2	184	21.5	4.81	16.76	243.2	170	178	103.1	89	113	85	129	104.1	72.1	57	75.1	26	27.9	27.8
O08688	Capn5	Calpain-5 OS=Mus musculus OX=10090 GN=Capn5 PE=1 SV=1	16	8	9	8	640	72.9	7.36	12.54	199.1	115.3	140.4	72.9	70.3	108.2	68.3	92.2	76.2	86.3	76.7	75.2	104.5	99.6	114.7
Q01730	Rsu1	Ras suppressor protein 1 OS=Mus musculus OX=10090 GN=Rsu1 PE=1 SV=3	25	6	8	6	277	31.5	8.88	21.47	227.4	110.5	122.8	95.8	88.5	112.7	67.3	78.5	76.3	71.5	61.3	69.1	117	100.9	100.3
Q6IRU2	Tpm4	Tropomyosin alpha-4 chain OS=Mus musculus OX=10090 GN=Tpm4 PE=1 SV=3	30	8	8	7	248	28.5	4.68	14.8	252.6	138.3	160.4	105.9	85.8	106.9	71.3	83.7	76.8	73.7	76.8	88.5	60.2	57.9	61.1
P18531	Ighv3-6	Ig heavy chain V region 3-6 OS=Mus musculus OX=10090 GN=Ighv3-6 PE=1 SV=1	45	4	11	4	116	13.1	8.78	24.65	92.8	81.5	89.9	93.5	94.3	87.6	92	106.4	100.2	108.8	91.5	133.3	111.8	110.1	106.1
P08905	Lyz2	Lysozyme C-2 OS=Mus musculus OX=10090 GN=Lyz2 PE=1 SV=2	36	4	6	4	148	16.7	8.81	19.98	177.4	118.2	122.9	83.3	82.1	95.7	102.8	93	109.9	107.8	116.4	114.2	54.3	62.8	59.3
P27773	Pdia3	Protein disulfide-isomerase A3 OS=Mus musculus OX=10090 GN=Pdia3 PE=1 SV=2	16	7	7	7	505	56.6	6.21	17.27	158.6	110.7	130.1	104.2	85.2	105.9	86.1	95.7	90.9	94.2	93.2	110.6	80.6	85.5	68.6
Q6NXH9	Krt73	Keratin, type II cytoskeletal 73 OS=Mus musculus OX=10090 GN=Krt73 PE=1 SV=1	9	6	14	2	539	58.9	8.09	38.48	109	71.5	294.8	65.4	52.4	106.9	36	46.8	65.5	51.7	93.1	68	129.5	143.6	165.8
Q99JW4	Lims1	LIM and senescent cell antigen-like-containing domain protein 1 OS=Mus musculus OX=10090 GN=Lims1 PE=1 SV=3	18	6	6	6	325	37.2	8.05	15.71	210.4	132.9	158.5	107.7	102.1	126.2	86.7	78.3	98.3	58.8	60.1	66	77	68.5	68.5
Q91V41	Rab14	Ras-related protein Rab-14 OS=Mus musculus OX=10090 GN=Rab14 PE=1 SV=3	21	4	5	4	215	23.9	6.21	15.63	213.1	117.1	129.8	80	74	119.6	77.8	89.3	84.2	72.2	74.9	77.5	104.3	93.6	92.6
Q04857	Col6a1	Collagen alpha-1(VI) chain OS=Mus musculus OX=10090 GN=Col6a1 PE=1 SV=1	6	5	5	5	1025	108.4	5.36	12.16	107.6	75.3	90.3	122.6	90.2	126.5	67.5	90.1	75.8	118.1	100.6	122.8	117.4	89.4	105.7
Q9WUU7	Ctsz	Cathepsin Z OS=Mus musculus OX=10090 GN=Ctsz PE=1 SV=1	25	7	7	7	306	34	6.6	17.91	127.8	102.9	102.6	106.1	105.3	99.5	98.8	104.7	108.2	100.7	103.9	112.4	75.4	74.6	77.1
Q8QZY6	Tspan14	Tetraspanin-14 OS=Mus musculus OX=10090 GN=Tspan14 PE=1 SV=1	14	4	6	4	270	30.7	6.51	18.35	199.2	121.3	166.4	82.5	63.8	99.8	72.6	77.6	72	81.7	80.8	94.9	96.4	100.6	90.3
O35350	Capn1	Calpain-1 catalytic subunit OS=Mus musculus OX=10090 GN=Capn1 PE=1 SV=1	9	5	5	5	713	82.1	5.87	16.5	114.4	107.5	100.7	95.8	112.7	102.7	91.9	89.7	93.6	84.5	98.2	95.3	98.4	102	112.6
Q9JI02	Scgb2b20	Secretoglobin family 2B member 20 OS=Mus musculus OX=10090 GN=Scgb2b20 PE=2 SV=1	32	3	9	3	112	12.6	4.53	28.07	224.2	167.2	177.2	113.6	100	124.5	79	100.1	103.3	91	69.3	91.5	18.1	18.8	22.2
P11152	Lpl	Lipoprotein lipase OS=Mus musculus OX=10090 GN=Lpl PE=1 SV=3	13	5	5	5	474	53.1	7.87	15.57	72.2	89.9	100.6	170.5	135.8	146.1	101	116.9	95.3	97.5	75.2	80.1	65.6	72.6	80.7
P40240	Cd9	CD9 antigen OS=Mus musculus OX=10090 GN=Cd9 PE=1 SV=2	14	2	4	2	226	25.2	7.23	16.33	138.6	101.2	138	78.1	81.3	116.4	84.7	81.9	76	118.8	82	104.6	100.6	99.2	98.4
P01635		Ig kappa chain V-V region K2 (Fragment) OS=Mus musculus OX=10090 PE=1 SV=1	28	3	13	3	115	12.6	8.31	41.92	84.3	105.1	102.5	101.2	132.7	90.9	115.9	107.4	114.9	71.9	92.3	86.9	92.7	90.1	111.1
Q05020	Apoc2	Apolipoprotein C-II OS=Mus musculus OX=10090 GN=Apoc2 PE=2 SV=1	31	2	15	2	97	10.7	4.84	33.27	150.4	119	121.1	143	123.6	122.8	91.2	84.5	96.9	74.3	97.7	84.2	62.3	63.2	65.6
P43025	Clec3b	Tetranectin OS=Mus musculus OX=10090 GN=Clec3b PE=1 SV=2	23	4	8	4	202	22.2	5.66	21.18	188.6	129.7	137	121.7	148.1	111.2	85.9	85.9	89.4	72.8	70.7	89.8	50.4	61.6	57.4
P33434	Mmp2	72 kDa type IV collagenase OS=Mus musculus OX=10090 GN=Mmp2 PE=1 SV=1	11	6	6	6	662	74.1	5.53	17.89	124.9	146.1	133.8	142.5	146.1	161.2	109.4	88.3	101.2	68.6	73.3	65.6	42.9	46.2	50
O09159	Man2b1	Lysosomal alpha-mannosidase OS=Mus musculus OX=10090 GN=Man2b1 PE=1 SV=4	10	7	8	7	1013	114.6	8.13	8.51	96.2	124.5	116.8	147.5	140.2	122.6	122.1	117.3	120.2	79	73.7	75.5	55	56.6	52.7
P61205	Arf3	ADP-ribosylation factor 3 OS=Mus musculus OX=10090 GN=Arf3 PE=2 SV=2	19	3	5	1	181	20.6	7.43	15.28	140.8	109.2	126.8	91.9	79.4	89.8	87.4	92.9	109.3	138.2	104.6	118.3	60.9	82.5	68.2
O89053	Coro1a	Coronin-1A OS=Mus musculus OX=10090 GN=Coro1a PE=1 SV=5	13	7	7	6	461	51	6.48	15.8	210.9	120.3	142.1	92.7	80.2	113.4	86.8	95.2	92.7	89	80.5	104.1	62.3	66.8	63.1
P13595	Ncam1	Neural cell adhesion molecule 1 OS=Mus musculus OX=10090 GN=Ncam1 PE=1 SV=3	6	5	6	5	1115	119.4	4.83	16.81	146	137.7	133.4	122	129.4	135	98.5	80.4	109.4	76.6	101.6	89.4	48.5	47	45.1
Q80W65	Pcsk9	Proprotein convertase subtilisin/kexin type 9 OS=Mus musculus OX=10090 GN=Pcsk9 PE=1 SV=2	11	7	8	7	694	74.8	6.96	20.8	34.4	44.3	42.5	132.9	91.2	107.8	102.7	161.9	97.8	149.3	120.8	150.8	83.4	92.5	87.9
Q01768	Nme2	Nucleoside diphosphate kinase B OS=Mus musculus OX=10090 GN=Nme2 PE=1 SV=1	35	6	7	3	152	17.4	7.5	16.34	127.1	104.2	118.5	124	126.3	118.6	104.5	89.7	109.1	86.6	88.9	90.3	72.8	71	68.4
P21981	Tgm2	Protein-glutamine gamma-glutamyltransferase 2 OS=Mus musculus OX=10090 GN=Tgm2 PE=1 SV=4	9	5	5	5	686	77	5.1	12	131.3	75.5	92.3	69.6	67.1	102.1	62.4	75.4	74.4	77.3	54.1	84.4	195.5	171.1	167.5
P51150	Rab7a	Ras-related protein Rab-7a OS=Mus musculus OX=10090 GN=Rab7a PE=1 SV=2	27	4	5	4	207	23.5	6.7	17.5	164.6	110.6	135.7	97.2	101.7	128.5	74.3	94.2	112.6	76.7	75.8	87.9	83.1	65.9	91.1
P61028	Rab8b	Ras-related protein Rab-8B OS=Mus musculus OX=10090 GN=Rab8b PE=1 SV=1	23	4	5	2	207	23.6	9.07	14.47	130.3	102.9	120.1	105.3	103.3	109.8	110.3	99.4	107.3	101.4	114.2	109.4	70.6	62.1	53.5
P02816	Pip	Prolactin-inducible protein homolog OS=Mus musculus OX=10090 GN=Pip PE=2 SV=3	30	3	7	3	146	16.8	4.78	17.17	94.3	112.9	106.4	133.1	121.5	114.6	104.4	111.3	109.6	91.7	87.2	122.9	67.3	57.9	65.1
P56400	Gp1bb	Platelet glycoprotein Ib beta chain OS=Mus musculus OX=10090 GN=Gp1bb PE=1 SV=1	23	4	9	4	206	21.7	10.43	24.61	287.7	115.9	170.6	72	58.9	102.7	64.2	77.5	71.1	84.2	63.3	88.7	82.3	87.9	72.9
Q80YX1	Tnc	Tenascin OS=Mus musculus OX=10090 GN=Tnc PE=1 SV=1	4	8	8	8	2110	231.7	4.89	11.51	89.3	97.4	94.7	145.1	119.8	159.4	102.9	119.4	111.3	87	98.9	81.2	73.6	52.9	67.2
Q9R0G6	Comp	Cartilage oligomeric matrix protein OS=Mus musculus OX=10090 GN=Comp PE=1 SV=2	12	5	6	4	755	82.3	4.64	16.38	139	117.7	140.9	139.2	108	131.8	94.4	101	86.2	82.4	85.2	62.6	74.6	63	74.1
P62806	H4c1	Histone H4 OS=Mus musculus OX=10090 GN=H4c1 PE=1 SV=2	39	4	5	4	103	11.4	11.36	16.98	191.7	122.2	128.4	78.6	59.3	110.8	69.1	101	87.4	128.3	157.5	100.4	55.2	57.9	52.2
Q9DBJ1	Pgam1	Phosphoglycerate mutase 1 OS=Mus musculus OX=10090 GN=Pgam1 PE=1 SV=3	19	5	5	2	254	28.8	7.18	16.25	154.6	133.2	131.4	110.7	111.3	112.3	105.3	96.3	108	75.9	80.3	95	62	58.9	64.8
P97430	Slpi	Antileukoproteinase OS=Mus musculus OX=10090 GN=Slpi PE=1 SV=1	41	7	10	7	131	14.3	8.79	21.36	248	147.2	175.5	96.1	95	115.1	80.4	104.1	87.1	83.4	87.8	89.8	28.8	32.5	29.1
P62880	Gnb2	Guanine nucleotide-binding protein G(I)/G(S)/G(T) subunit beta-2 OS=Mus musculus OX=10090 GN=Gnb2 PE=1 SV=3	12	3	4	3	340	37.3	6	14.62	209.8	110.2	134.4	98.3	88.4	129.3	75.8	76.2	82.7	86.2	73.3	79.7	81.3	81.5	93
P01637		Ig kappa chain V-V region T1 OS=Mus musculus OX=10090 PE=4 SV=1	23	3	14	1	128	14.4	8.59	42.79	84.9	112.2	102.9	105.5	125.5	111.1	113.6	115.6	110.4	102	86.9	104	74.9	77.2	73.2
P14211	Calr	Calreticulin OS=Mus musculus OX=10090 GN=Calr PE=1 SV=1	14	6	7	6	416	48	4.49	17.98	191.1	127.5	138.2	86.9	85.2	106.2	108.1	87.6	91.2	91.7	96.6	90.3	69.5	71	59.1
P47753	Capza1	F-actin-capping protein subunit alpha-1 OS=Mus musculus OX=10090 GN=Capza1 PE=1 SV=4	15	3	3	3	286	32.9	5.55	12.78	201.3	103.9	125.2	93.5	87	122	79.8	82.6	83.6	80.7	78.3	83.6	99.3	86.4	92.8
P04223	H2-K1	H-2 class I histocompatibility antigen, K-K alpha chain OS=Mus musculus OX=10090 GN=H2-K1 PE=1 SV=1	10	5	14	2	369	41.6	7.03	34.8	66.5	59	71.2	89.4	112.7	100.4	148.5	128.8	137.5	98.9	110.4	118.4	84.6	85.6	88.2
P48759	Ptx3	Pentraxin-related protein PTX3 OS=Mus musculus OX=10090 GN=Ptx3 PE=1 SV=2	15	5	7	5	381	41.8	5.38	14.85	61.1	77.2	72.2	86.3	72.5	93.5	87.2	91.2	91.8	134.7	103.7	142.1	126.2	125.5	134.8
P10493	Nid1	Nidogen-1 OS=Mus musculus OX=10090 GN=Nid1 PE=1 SV=2	5	4	5	4	1245	136.5	5.44	13.17	88.8	96.1	85.7	103	104	107.9	104.1	99.1	102.4	116.4	110	118.3	93.6	80.2	90.4
P01648		Ig kappa chain V-V region HP 91A3 OS=Mus musculus OX=10090 PE=1 SV=1	31	3	18	1	108	12	8.47	40.7	101.8	107.2	106.5	103.1	119.7	125.6	102.5	98.5	106.3	84.3	98.4	88.4	78.6	83.9	95.2
P11672	Lcn2	Neutrophil gelatinase-associated lipocalin OS=Mus musculus OX=10090 GN=Lcn2 PE=1 SV=1	26	5	8	5	200	22.9	8.81	25.89	44.1	47.5	46.8	50.1	50.1	52.4	85.4	104.4	87.6	214.1	186.5	201.7	110.1	108.8	110.4
P55258	Rab8a	Ras-related protein Rab-8A OS=Mus musculus OX=10090 GN=Rab8a PE=1 SV=2	19	3	4	1	207	23.7	9.07	15.36	159.9	124.3	116	98.5	107.7	121.9	96.5	118	92	80.3	101.9	53.6	72.8	66.6	90.1
P01786		Ig heavy chain V region MOPC 47A OS=Mus musculus OX=10090 PE=1 SV=1	21	2	4	1	117	13	8.84	12.8	104.7	115.5	87.1	98.9	89	102.5	91.7	133.3	117.4	126.5	111.6	119.2	65.7	64.4	72.5
Q3UV17	Krt76	Keratin, type II cytoskeletal 2 oral OS=Mus musculus OX=10090 GN=Krt76 PE=1 SV=1	6	5	13	1	594	62.8	8.43	29.24	113.6	70.4	244.5	67.7	54.4	120.8	41.3	62.1	65	54.3	94.3	54.6	126.7	142.1	188
P01642	Gm10881	Ig kappa chain V-V region L7 (Fragment) OS=Mus musculus OX=10090 GN=Gm10881 PE=1 SV=1	23	2	4	2	115	12.6	5.94	17.21	107	112	118.1	106.5	121.6	113.9	100.1	100.9	94.2	77.9	84.6	96.6	87	88	91.6
P84084	Arf5	ADP-ribosylation factor 5 OS=Mus musculus OX=10090 GN=Arf5 PE=1 SV=2	16	3	6	1	180	20.5	6.79	18.02	169.9	111.4	133.6	104.4	94.6	134.7	94.7	101.8	100.1	76.5	80.7	80.3	75	67.1	75.3
Q61268	Apoc4	Apolipoprotein C-IV OS=Mus musculus OX=10090 GN=Apoc4 PE=1 SV=1	22	3	7	3	124	14.3	9.52	21.3	153.5	73	73.9	92.2	73.3	78.2	57.5	73	68	79.4	87.7	96.2	171.7	176.2	146.3
P18529		Ig heavy chain V region 5-76 OS=Mus musculus OX=10090 PE=1 SV=1	27	2	10	1	117	13	8.91	18.19	61.2	93.8	60.1	64.5	70.9	128.7	130.5	73.2	85.3	148.5	160.9	123.9	85.2	62	151.3
O09131	Gsto1	Glutathione S-transferase omega-1 OS=Mus musculus OX=10090 GN=Gsto1 PE=1 SV=2	18	5	6	5	240	27.5	7.36	13.15	161.5	130.2	160.1	116.2	131.7	134.2	96.3	81.2	101.6	61.7	80.5	72.9	54.1	52.4	65.5
Q3THE2	Myl12b	Myosin regulatory light chain 12B OS=Mus musculus OX=10090 GN=Myl12b PE=1 SV=2	28	4	6	4	172	19.8	4.84	15.31	145.2	121.1	135.4	123.2	107	122.7	87.2	111	91.5	103	96.2	91.3	50	49.4	66
P08752	Gnai2	Guanine nucleotide-binding protein G(i) subunit alpha-2 OS=Mus musculus OX=10090 GN=Gnai2 PE=1 SV=5	13	3	4	3	355	40.5	5.45	12.76	135.6	90.5	103.8	85.7	74.5	115.2	71.3	98.6	83.8	116.5	68.6	88.6	114.7	107.5	145
Q9R182	Angptl3	Angiopoietin-related protein 3 OS=Mus musculus OX=10090 GN=Angptl3 PE=1 SV=1	13	6	6	6	455	52.5	6.65	14.76	102.6	111.7	109.6	142.3	139.8	110.1	104.3	93.9	116.1	95.6	113.9	73.6	60.2	61.8	64.4
G5E8Q8	Adgrf5	Adhesion G protein-coupled receptor F5 OS=Mus musculus OX=10090 GN=Adgrf5 PE=1 SV=1	5	5	5	5	1348	149.3	7.02	14.04	95.2	123.4	114.7	119.1	129.6	110.2	120.4	101.9	112.7	84	95.3	75.9	73	73	71.8
Q923D2	Blvrb	Flavin reductase (NADPH) OS=Mus musculus OX=10090 GN=Blvrb PE=1 SV=3	23	5	5	5	206	22.2	7.01	12.44	133.3	85.9	98.6	71.5	95	83.1	62.5	62.9	68.8	63.5	64.5	74.8	176.2	175.8	183.5
Q64518	Atp2a3	Sarcoplasmic/endoplasmic reticulum calcium ATPase 3 OS=Mus musculus OX=10090 GN=Atp2a3 PE=1 SV=4	7	7	7	3	999	109.5	5.66	15.26	227.6	110.4	156.9	81.2	53.7	103.3	57	79.3	62.7	67.2	67.2	68.7	113.8	127.1	124
Q9R0P3	Esd	S-formylglutathione hydrolase OS=Mus musculus OX=10090 GN=Esd PE=1 SV=1	18	4	5	4	282	31.3	7.12	12.97	118.7	117.1	102.5	91.4	90.4	110.6	90	109.9	91	111.1	95.2	101.6	89.1	78.9	102.5
Q99P58	Rab27b	Ras-related protein Rab-27B OS=Mus musculus OX=10090 GN=Rab27b PE=1 SV=3	24	4	5	4	218	24.5	5.54	19.49	233.2	123.7	148.8	81.3	91.6	115.9	82.2	73.9	73.5	76.2	72.6	65.8	88.7	93.6	79
P60766	Cdc42	Cell division control protein 42 homolog OS=Mus musculus OX=10090 GN=Cdc42 PE=1 SV=2	19	3	4	3	191	21.2	6.55	14.23	226	105.6	148.8	75.1	81.5	110.7	79	72.4	96.7	76.8	74.4	75.4	88.9	96	92.8
O88200	Clec11a	C-type lectin domain family 11 member A OS=Mus musculus OX=10090 GN=Clec11a PE=1 SV=1	17	5	9	5	328	36.4	5	23.75	90.7	124.9	123.8	177.5	138.6	136.3	109.2	115.3	108.6	73.2	76.8	75.1	50.5	42.1	57.2
Q9CVB6	Arpc2	Actin-related protein 2/3 complex subunit 2 OS=Mus musculus OX=10090 GN=Arpc2 PE=1 SV=3	11	4	5	4	300	34.3	7.36	15.62	208.1	121.5	138.4	102.4	96.2	125.8	101	94.3	95.5	72.6	68.6	88.5	57.2	61	68.9
P01628		Ig kappa chain V-II region MOPC 511 OS=Mus musculus OX=10090 PE=1 SV=1	43	3	4	1	113	12.5	7.94	12.94	67.6	72.9	86.2	86.2	93.9	70.8	92.3	107.8	101.2	106.5	118.9	150.5	112.9	126.8	105.4
P08032	Spta1	Spectrin alpha chain, erythrocytic 1 OS=Mus musculus OX=10090 GN=Spta1 PE=1 SV=3	2	4	4	3	2415	279.7	5.03	9.8	143.4	97.2	104.2	80.6	90.2	146.6	87.2	100.6	78.7	67.6	100.4	99.1	106.8	96.5	101
P05480	Src	Neuronal proto-oncogene tyrosine-protein kinase Src OS=Mus musculus OX=10090 GN=Src PE=1 SV=5	11	5	8	4	535	59.9	7.42	13.73	228.8	120	146.6	83	71.2	131.4	68.3	88.6	79.3	82.6	66.3	90.3	80.5	78.5	84.5
O70370	Ctss	Cathepsin S OS=Mus musculus OX=10090 GN=Ctss PE=1 SV=2	14	4	5	4	340	38.4	6.96	7.51	95.3	100.6	86.8	105.9	107.2	104.1	140.2	136.9	148.4	112.8	110.9	109.3	51.6	45.2	44.7
P47857	Pfkm	ATP-dependent 6-phosphofructokinase, muscle type OS=Mus musculus OX=10090 GN=Pfkm PE=1 SV=3	8	5	5	5	780	85.2	8	7.13	80.1	113.7	111.5	123.9	98.2	101.6	91.5	137.6	90.6	109.9	80.7	122.8	66.1	84.3	87.4
P35700	Prdx1	Peroxiredoxin-1 OS=Mus musculus OX=10090 GN=Prdx1 PE=1 SV=1	16	3	4	3	199	22.2	8.12	14.07	140.8	113.8	119.5	97.2	102.2	108.4	88.8	90.9	94.2	94.6	87.8	102	89.4	85.9	84.6
Q04447	Ckb	Creatine kinase B-type OS=Mus musculus OX=10090 GN=Ckb PE=1 SV=1	11	4	4	3	381	42.7	5.67	11.07	115	100.2	105.5	124.8	131.8	129.7	90.9	92.8	96.9	81.9	85.2	93.7	78	74.4	99.2
P24622	Cryaa	Alpha-crystallin A chain OS=Mus musculus OX=10090 GN=Cryaa PE=2 SV=1	20	4	4	4	196	22.5	6.86	13.07	43.5	46.9	44.6	174.8	534.3	176.2	27.3	40.7	37.7	42.4	83.9	78.7	55.9	55.7	57.5
Q9ES46	Parvb	Beta-parvin OS=Mus musculus OX=10090 GN=Parvb PE=1 SV=1	11	3	3	3	365	41.6	6.33	12.37	252.6	117.5	144.6	92.9	76.4	109.5	63.1	73.2	62.1	75.6	73.5	72.8	94.8	93.7	97.6
D3Z6Q9	Bin2	Bridging integrator 2 OS=Mus musculus OX=10090 GN=Bin2 PE=1 SV=1	13	4	4	4	489	52.5	5.34	11.06	172.7	121.1	132.1	121	110.3	116.8	99.9	99.4	93.9	76	90.2	85.1	59.5	56.4	65.6
O08709	Prdx6	Peroxiredoxin-6 OS=Mus musculus OX=10090 GN=Prdx6 PE=1 SV=3	27	5	5	5	224	24.9	6.01	10.31	137.1	98.8	113.3	90.8	102.5	95.8	88.5	86.1	99.2	83.6	90.1	111.5	103.4	96.8	102.6
P61982	Ywhag	14-3-3 protein gamma OS=Mus musculus OX=10090 GN=Ywhag PE=1 SV=2	17	5	8	2	247	28.3	4.89	14.96	203.8	115.4	155.5	107.9	84.5	141.9	72.3	94.1	82.1	84.5	83.5	93.5	53.3	57.5	70.2
Q8C166	Cpne1	Copine-1 OS=Mus musculus OX=10090 GN=Cpne1 PE=1 SV=1	8	4	6	4	536	58.8	5.66	15.16	227.9	111.3	160.5	80.4	65.9	83.5	61.9	69.5	68.1	82.9	66.1	96.3	115.3	93.3	117
Q8CF98	Colec10	Collectin-10 OS=Mus musculus OX=10090 GN=Colec10 PE=2 SV=1	18	5	7	5	277	30.5	7.33	15.29	67.7	70.6	71.8	109.2	109.4	117.5	94.7	120.2	102.2	117.7	104.6	118.8	96.5	87.5	111.7
Q9JL99	Clec1b	C-type lectin domain family 1 member B OS=Mus musculus OX=10090 GN=Clec1b PE=1 SV=1	22	5	6	5	229	26.2	8.72	18.53	217.5	113.6	153.3	81.5	74.7	110.6	76.2	77.6	80.1	87.6	84.6	85.8	84.6	82.6	89.7
P05208	Cela2a	Chymotrypsin-like elastase family member 2A OS=Mus musculus OX=10090 GN=Cela2a PE=1 SV=1	17	3	5	3	271	28.9	8.62	15.68	89.6	81.2	88.6	81.9	90.3	89	224.8	144.3	294.3	61	91.7	67.5	30.8	30.1	34.9
P27601	Gna13	Guanine nucleotide-binding protein subunit alpha-13 OS=Mus musculus OX=10090 GN=Gna13 PE=1 SV=1	8	3	5	3	377	44	8.21	13.75	192.7	132.9	141.1	109.8	106.3	132.9	84.7	89.6	89.4	71	79.5	76.2	62.6	64.9	66.4
Q02819	Nucb1	Nucleobindin-1 OS=Mus musculus OX=10090 GN=Nucb1 PE=1 SV=2	10	4	4	4	459	53.4	5.07	12.31	112.3	88.2	93.9	94.4	93.4	114.1	90.4	84.9	113.4	102.3	136.6	106.2	80.4	115.1	74.4
Q64475	H2bc3	Histone H2B type 1-B OS=Mus musculus OX=10090 GN=H2bc3 PE=1 SV=3	31	5	7	5	126	13.9	10.32	17.5	142.2	102.2	111.6	68.6	55.8	97.8	73.4	94.3	71.8	150.5	165.2	131.1	85.3	72.3	77.9
Q8CI94	Pygb	Glycogen phosphorylase, brain form OS=Mus musculus OX=10090 GN=Pygb PE=1 SV=3	6	5	6	3	843	96.7	6.73	15.89	81.6	110.3	100.6	105.8	101	99.6	93.3	112.9	103.3	112.9	91	97.7	94.4	101.3	94.2
P13634	Ca1	Carbonic anhydrase 1 OS=Mus musculus OX=10090 GN=Ca1 PE=1 SV=4	12	3	7	3	261	28.3	6.96	14.09	168.6	107.3	134.7	72.8	85.1	81.8	76.8	66.2	80.6	82.9	101.9	85.5	114	106.7	135
P01632	Igkv7-33	Ig kappa chain V-I region S107A OS=Mus musculus OX=10090 GN=Igkv7-33 PE=2 SV=1	22	2	6	1	114	12.7	8.98	19.36	113.8	113.5	108.9	85	84.2	110.9	93.3	131.2	101.2	68.6	85.5	103	66.4	165.6	69.1
P06327	Gm5629	Ig heavy chain V region VH558 A1/A4 OS=Mus musculus OX=10090 GN=Gm5629 PE=2 SV=1	38	4	8	4	117	13	9.1	20.9	73.2	87.8	88.5	83.9	107.5	89.1	105.8	99.8	107.7	95.9	100.4	99.2	124.5	116.5	120.1
P70663	Sparcl1	SPARC-like protein 1 OS=Mus musculus OX=10090 GN=Sparcl1 PE=1 SV=3	12	6	7	6	650	72.2	4.6	7.06	139	105.8	107.5	117.4	135.9	132	105.3	82.5	112.4	76.6	91.1	70.6	82.9	70.7	70.3
Q8C165	Pm20d1	N-fatty-acyl-amino acid synthase/hydrolase PM20D1 OS=Mus musculus OX=10090 GN=Pm20d1 PE=1 SV=1	13	6	6	6	503	55.6	6.43	11.67	111.9	101.7	98.4	118.6	146.8	110.8	89.6	102.5	99.2	87.2	113.4	87.7	81.5	72.7	77.9
O88186	Gp9	Platelet glycoprotein IX OS=Mus musculus OX=10090 GN=Gp9 PE=1 SV=1	20	2	4	2	177	19.7	5.96	12.76	209.3	115.7	145.5	97.1	99.7	105.7	84	94.2	87	78.4	84	79.9	77.8	62	79.9
P58252	Eef2	Elongation factor 2 OS=Mus musculus OX=10090 GN=Eef2 PE=1 SV=2	6	5	5	5	858	95.3	6.83	11.51	104.7	91	92.6	111.5	109.7	114.7	120.9	102.2	114.1	104	99.8	104.5	81.5	78.7	70
Q922B2	Dars1	Aspartate--tRNA ligase, cytoplasmic OS=Mus musculus OX=10090 GN=Dars1 PE=1 SV=2	9	3	3	3	501	57.1	6.49	10.32	97.7	91.9	106.4	105.7	92.5	107.9	100	96	86.8	106.2	98.5	94.2	119.9	87.6	108.9
P01630		Ig kappa chain V-II region 7S34.1 OS=Mus musculus OX=10090 PE=1 SV=1	42	3	4	3	113	12.5	8.65	13.58	82.8	85.2	93	86.9	125.1	81.9	106.3	117.7	114.9	107.2	96.2	141.5	84.9	98.5	77.9
O35566	Cd151	CD151 antigen OS=Mus musculus OX=10090 GN=Cd151 PE=1 SV=2	16	5	8	5	253	28.2	7.47	11.86	260.8	132.4	178.9	76.3	72	107.8	58.6	74.5	71.5	75.9	66.7	79.1	80.4	79.6	85.4
Q9QX15	Clca3a1	Calcium-activated chloride channel regulator 3A-1 OS=Mus musculus OX=10090 GN=Clca3a1 PE=1 SV=1	5	3	3	3	902	100	6.86	10.59	143.7	104.3	108.9	80.8	92.7	106.4	94	85.9	90.6	82	96.1	86.6	112.9	109.4	105.7
Q5SQX6	Cyfip2	Cytoplasmic FMR1-interacting protein 2 OS=Mus musculus OX=10090 GN=Cyfip2 PE=1 SV=2	4	5	5	5	1253	145.6	7.05	14.03	175	116.1	132	87.1	89.2	114.5	89.6	91.7	89.3	81.3	78.1	83.7	95	86.8	90.6
P15532	Nme1	Nucleoside diphosphate kinase A OS=Mus musculus OX=10090 GN=Nme1 PE=1 SV=1	26	4	5	1	152	17.2	7.37	10.1	111.3	93	110	104	118.8	88.9	84.7	100.3	93.7	112.5	90.3	122.9	82.5	97.4	89.7
P06745	Gpi	Glucose-6-phosphate isomerase OS=Mus musculus OX=10090 GN=Gpi PE=1 SV=4	12	7	7	7	558	62.7	8.13	11.7	127.2	99.2	107.6	119	115.6	104.6	128.3	109.4	125.2	89	107.7	90.4	52.2	53.3	71.2
Q8BSM7	Slc43a1	Large neutral amino acids transporter small subunit 3 OS=Mus musculus OX=10090 GN=Slc43a1 PE=1 SV=1	10	5	5	5	564	62.6	8.12	7.66	183.7	112.8	121.4	69.3	76.7	114.2	69.8	73.9	73.4	68.1	62.2	63.7	143.7	132.7	134.2
P51437	Camp	Cathelicidin antimicrobial peptide OS=Mus musculus OX=10090 GN=Camp PE=1 SV=2	24	4	6	4	172	19.4	8.68	17.19	105.3	100.7	103.7	85.4	103.1	102.1	110.5	100.4	117.4	106.7	123.6	100.7	77.9	77.9	84.6
P16675	Ctsa	Lysosomal protective protein OS=Mus musculus OX=10090 GN=Ctsa PE=1 SV=1	7	2	3	2	474	53.8	5.86	8.85	102.3	110.8	110.1	107.7	104.4	97.7	120.2	103.2	134.7	111.1	112.6	100.5	57.8	61.3	65.5
Q08481	Pecam1	Platelet endothelial cell adhesion molecule OS=Mus musculus OX=10090 GN=Pecam1 PE=1 SV=1	8	3	3	3	727	81.2	6.71	7.48	251.5	114.6	181.2	91.2	69.6	110.7	79.2	71.7	80.1	72.9	74.1	90.7	79	73.9	59.5
Q08857	Cd36	Platelet glycoprotein 4 OS=Mus musculus OX=10090 GN=Cd36 PE=1 SV=2	12	5	7	5	472	52.7	8.35	18.31	184.9	90.5	120	69.3	73.6	117.7	65.9	68.7	83.2	70.7	66.2	67.8	137.9	144.2	139.2
P19096	Fasn	Fatty acid synthase OS=Mus musculus OX=10090 GN=Fasn PE=1 SV=2	2	5	5	5	2504	272.3	6.58	12.53	83.3	86.1	89	136.6	103.9	129	93.1	119.4	92	109.3	89.2	116.3	90.1	82.3	80.6
P16125	Ldhb	L-lactate dehydrogenase B chain OS=Mus musculus OX=10090 GN=Ldhb PE=1 SV=2	11	3	4	2	334	36.5	6.05	9.9	121.2	179.4	153.4	106.6	124.5	94.1	129.7	81.6	112.9	69.4	92.3	78.4	48.2	52.9	55.4
Q9R111	Gda	Guanine deaminase OS=Mus musculus OX=10090 GN=Gda PE=1 SV=1	12	4	4	4	454	51	5.53	9.79	118.3	115.5	110.5	111.8	119.7	103.1	99.9	93.7	116.6	72.6	84.9	80	78.5	91.7	103.3
O35744	Chil3	Chitinase-like protein 3 OS=Mus musculus OX=10090 GN=Chil3 PE=1 SV=2	9	3	3	3	398	44.4	5.69	10.99	94.2	80.6	81.4	62.6	74.7	76.6	108	93.8	121	144.3	158.4	142.7	79.5	82.1	100
O89051	Itm2b	Integral membrane protein 2B OS=Mus musculus OX=10090 GN=Itm2b PE=1 SV=1	19	4	4	4	266	30.2	5.3	9.33	81.3	95.1	85.6	92	98.5	100.2	93.5	100.9	99.5	104.6	93.6	89.5	124.9	114.4	126.4
P07356	Anxa2	Annexin A2 OS=Mus musculus OX=10090 GN=Anxa2 PE=1 SV=2	13	4	4	4	339	38.7	7.69	10.02	146.9	98.7	125.3	93	85	136.8	95.7	111.1	113.8	75.5	80	114.7	70.9	82.6	69.9
Q8BJU2	Tspan9	Tetraspanin-9 OS=Mus musculus OX=10090 GN=Tspan9 PE=1 SV=1	20	3	3	3	239	26.7	7.42	10.74	241.8	113.8	155	64	43.3	91.5	45.6	57.9	56	60	62.1	71.3	138.7	144.9	154.1
O08756	Hsd17b10	3-hydroxyacyl-CoA dehydrogenase type-2 OS=Mus musculus OX=10090 GN=Hsd17b10 PE=1 SV=4	10	1	2	1	261	27.4	8.41	12.03	120.3	121.3	116.1	132.6	104.1	128.8	125.8	131.9	109.7	110	110.9	111.6	16.3	31.2	29.3
Q91ZJ9	Hyal1	Hyaluronidase-1 OS=Mus musculus OX=10090 GN=Hyal1 PE=1 SV=3	11	3	3	3	462	52.1	6.4	8.96	100.8	157.9	129.5	136.4	119.9	111	112.6	113	114	92.2	82.5	86.7	44	52.9	46.6
P08121	Col3a1	Collagen alpha-1(III) chain OS=Mus musculus OX=10090 GN=Col3a1 PE=1 SV=4	4	5	6	5	1464	138.9	6.52	16.3	66.7	83.9	78.5	238.5	175.7	216.3	80.1	85.2	80.2	64.9	65.1	65.1	67.4	65.8	66.5
P10639	Txn	Thioredoxin OS=Mus musculus OX=10090 GN=Txn PE=1 SV=3	30	3	5	3	105	11.7	4.92	15.28	133.1	93.8	108.5	94.7	100.6	94.5	83.3	92.1	91	92.8	105.1	94.6	102.4	106.5	107
P15327	Bpgm	Bisphosphoglycerate mutase OS=Mus musculus OX=10090 GN=Bpgm PE=1 SV=2	17	5	5	5	259	30	7.06	10.23	120.4	104.2	110.6	96.4	102	90.8	86.7	84.4	84.3	66	86.6	77.8	123.1	140.2	126.7
P35917	Flt4	Vascular endothelial growth factor receptor 3 OS=Mus musculus OX=10090 GN=Flt4 PE=1 SV=1	3	4	5	4	1363	152.9	6.27	11.55	122.9	116.2	132.2	122.6	130.8	116.2	107.1	104.3	126.8	80	110.3	90.3	51.1	47.4	41.9
Q8R0Z6	Angptl6	Angiopoietin-related protein 6 OS=Mus musculus OX=10090 GN=Angptl6 PE=2 SV=1	11	4	4	4	457	51.1	9	11.68	62.6	77.5	65.2	112.4	91.9	138.9	91.8	95.9	83	98	127.3	112	110.2	113.1	120.4
G3XA59	Lrrc32	Transforming growth factor beta activator LRRC32 OS=Mus musculus OX=10090 GN=Lrrc32 PE=1 SV=1	7	4	5	4	663	72.4	5.99	5.28	160	87.3	106.7	54	56.7	65.7	56	75.9	63.4	62.3	64.3	69.5	214.7	191.1	172.4
Q93092	Taldo1	Transaldolase OS=Mus musculus OX=10090 GN=Taldo1 PE=1 SV=2	13	4	5	4	337	37.4	7.03	8.81	137.3	125.6	120.2	102.6	105.4	115.7	111.3	79.9	110.7	93.2	100.3	92.1	62.7	69.9	73
P10404		MLV-related proviral Env polyprotein OS=Mus musculus OX=10090 PE=1 SV=3	4	2	3	2	641	69.6	7.96	10.47	207.3	119.5	179.1	60.6	54.4	146.7	71.3	90.2	81.9	93.4	76.4	85.3	73.3	80.4	80.2
O70250	Pgam2	Phosphoglycerate mutase 2 OS=Mus musculus OX=10090 GN=Pgam2 PE=1 SV=3	13	4	4	1	253	28.8	8.5	12.92	212.1	142.6	139.7	81.1	105.3	102.1	90.6	129.4	87.9	82.9	101.9	79.4	44.7	55.9	44.3
P61161	Actr2	Actin-related protein 2 OS=Mus musculus OX=10090 GN=Actr2 PE=1 SV=1	10	3	3	3	394	44.7	6.74	11.32	160.5	86.5	111.8	90.6	99.2	123.2	103.7	84	85	85.9	91.5	98.1	83.1	78.4	118.5
P06328	Ighv1-72	Ig heavy chain V region 1-72 OS=Mus musculus OX=10090 GN=Ighv1-72 PE=1 SV=2	34	2	4	2	117	12.9	9.29	12.3	85.9	99.6	80.9	125.3	150	105.4	134.2	114.4	136.1	94.5	94.7	107.6	53.1	60.6	57.7
Q9DCD0	Pgd	6-phosphogluconate dehydrogenase, decarboxylating OS=Mus musculus OX=10090 GN=Pgd PE=1 SV=3	10	5	5	5	483	53.2	7.23	9.54	111.3	91.4	91.8	96.2	103.5	87.2	111.7	102.1	113.2	120.4	122.7	124.2	74.8	70.8	78.6
P28653	Bgn	Biglycan OS=Mus musculus OX=10090 GN=Bgn PE=1 SV=1	12	3	3	3	369	41.6	7.27	10.32	144.3	124.8	115.3	121.8	85.2	117.3	98.8	102.9	89.8	102.5	101.9	119.3	60.6	58.4	57.1
Q9QZI9	Serinc3	Serine incorporator 3 OS=Mus musculus OX=10090 GN=Serinc3 PE=1 SV=2	7	4	6	4	472	52.6	7.23	12.45	246.6	133.1	178.1	80.7	61.7	165.2	63.5	75.5	85.5	54.9	48	68.1	83.9	83.8	71.4
Q8VHL0	Slc14a1	Urea transporter 1 OS=Mus musculus OX=10090 GN=Slc14a1 PE=1 SV=2	13	4	7	4	384	42.1	7.9	9.51	315	121.6	181	62.4	58.7	110	65	75.2	73.8	70.1	59	68.4	78.1	83.1	78.8
O09172	Gclm	Glutamate--cysteine ligase regulatory subunit OS=Mus musculus OX=10090 GN=Gclm PE=1 SV=1	14	3	3	3	274	30.5	5.52	9.47	109.2	91.4	106.8	96.7	105.9	109.5	102.8	94.8	92.2	83.3	105.2	94.9	107.6	99.6	100
P46638	Rab11b	Ras-related protein Rab-11B OS=Mus musculus OX=10090 GN=Rab11b PE=1 SV=3	15	3	4	3	218	24.5	5.94	13.73	213	116.1	141.1	86.3	76.2	121.2	71.4	86.6	85.1	81.1	73.4	91.6	88.9	87.1	80.9
P32848	Pvalb	Parvalbumin alpha OS=Mus musculus OX=10090 GN=Pvalb PE=1 SV=3	25	2	3	2	110	11.9	5.19	8.33	173.4	117.6	127.5	88.6	88.4	97.6	66.2	70.4	87.9	89.2	79.9	93.7	93.2	99.4	126.9
P53986	Slc16a1	Monocarboxylate transporter 1 OS=Mus musculus OX=10090 GN=Slc16a1 PE=1 SV=1	7	3	7	3	493	53.2	7.47	11.56	168.1	90.9	113.9	60.1	56.9	103	66.8	60.1	62.4	60.5	60.5	56.7	181.6	176.3	182.1
P15379	Cd44	CD44 antigen OS=Mus musculus OX=10090 GN=Cd44 PE=1 SV=3	3	2	3	2	778	85.6	4.96	9.49	122.6	124.5	114.6	56.7	87	82.3	75.6	94.6	93.4	89.3	93.4	98.4	120.3	121.4	125.8
P01629		Ig kappa chain V-II region 2S1.3 OS=Mus musculus OX=10090 PE=1 SV=1	35	2	5	2	112	12.2	7.94	19.81	101	106	100.7	88.7	116.5	78.7	110.6	107.2	117.3	88.5	115.4	127.2	72.2	94.6	75.3
Q91V80	Apof	Apolipoprotein F OS=Mus musculus OX=10090 GN=Apof PE=2 SV=2	14	3	3	3	315	34.3	5.82	11.09	112.7	126.9	100.6	100.9	88.4	78	86.1	133.7	104.1	109.2	116.9	115.9	77.4	70.8	78.4
P01820		Ig heavy chain V region PJ14 OS=Mus musculus OX=10090 PE=1 SV=1	36	3	4	2	115	12.4	8.16	8.39	69.1	69.2	123.1	97.3	99.1	98.8	199.8	85.1	132.4	75.7	77.2	68.1	76.9	129.5	98.6
P01750		Ig heavy chain V region 102 OS=Mus musculus OX=10090 PE=1 SV=1	29	4	6	2	117	12.9	8.6	15.43	85.7	98.3	98.9	91.4	110.5	88.3	124.6	114.6	124.2	116.9	114.1	117.8	72.2	63.6	78.9
P31725	S100a9	Protein S100-A9 OS=Mus musculus OX=10090 GN=S100a9 PE=1 SV=3	35	4	4	4	113	13	7.17	11.4	95	89.1	82.8	86.7	96.3	96.5	114	126.1	126.6	95	106.6	111.3	94.9	86.8	92.1
Q6IME9	Krt72	Keratin, type II cytoskeletal 72 OS=Mus musculus OX=10090 GN=Krt72 PE=3 SV=1	5	3	10	1	520	56.7	7.4	21.43	116.6	94.7	256.5	89.2	64.9	122.8	56	63.8	82	53.5	93	67.8	100.5	111.6	127.1
P11438	Lamp1	Lysosome-associated membrane glycoprotein 1 OS=Mus musculus OX=10090 GN=Lamp1 PE=1 SV=2	8	3	3	3	406	43.8	8.4	10.06	196.9	139.7	146.8	96.1	87.5	118.8	85.2	93.6	97.8	83.6	81.2	92.3	62.5	62	56
Q60605	Myl6	Myosin light polypeptide 6 OS=Mus musculus OX=10090 GN=Myl6 PE=1 SV=3	26	4	4	4	151	16.9	4.65	8.73	156.5	131.8	151.7	133.7	110.9	119	101.4	94.8	95.7	81	88.9	89.3	49.2	53.5	42.5
P97429	Anxa4	Annexin A4 OS=Mus musculus OX=10090 GN=Anxa4 PE=1 SV=4	13	4	5	3	319	35.9	5.57	12.81	249.7	124	164.5	74.9	70.8	102.1	71.5	80.9	86.3	89.6	70.3	94.9	69.9	67.3	83.3
O88998	Olfm1	Noelin OS=Mus musculus OX=10090 GN=Olfm1 PE=1 SV=1	9	5	5	5	485	55.4	6.95	10.3	88.6	114.5	112.3	139.2	162.8	139.9	139.8	107.8	145.8	66	84.1	70	43	39.9	46.3
O54962	Banf1	Barrier-to-autointegration factor OS=Mus musculus OX=10090 GN=Banf1 PE=1 SV=1	36	2	4	2	89	10.1	6.09	12.33	163.5	132.4	160.3	88.8	82.9	141.7	68.2	104.1	74.7	119.4	103.4	88.8	59.9	55.8	56.2
P97333	Nrp1	Neuropilin-1 OS=Mus musculus OX=10090 GN=Nrp1 PE=1 SV=2	4	3	3	3	923	102.9	5.9	9.44	114.9	111.3	107.5	90.5	110	99.6	114.6	129.9	107.4	96.5	101	97.3	67.6	77.1	74.9
P17047	Lamp2	Lysosome-associated membrane glycoprotein 2 OS=Mus musculus OX=10090 GN=Lamp2 PE=1 SV=2	7	3	4	3	415	45.7	7.39	12.79	213.5	140.7	175.9	95.4	99.2	114.8	88	81	104.3	80.9	78.7	72	50.7	50.4	54.6
P25911	Lyn	Tyrosine-protein kinase Lyn OS=Mus musculus OX=10090 GN=Lyn PE=1 SV=4	6	4	7	2	512	58.8	7.15	10.32	279.1	113.3	158.1	76.8	71.7	98.6	78.1	96.4	97.1	56.8	58.3	92.1	83.6	76.9	63.3
P11590	Mup4	Major urinary protein 4 OS=Mus musculus OX=10090 GN=Mup4 PE=1 SV=1	21	4	5	2	178	20.5	5.8	7.87	178	146.8	145.9	81.7	77.5	112.7	65.6	102.9	82.9	108.6	79.6	90.2	80.3	74.1	73.2
P18572	Bsg	Basigin OS=Mus musculus OX=10090 GN=Bsg PE=1 SV=2	11	3	3	3	389	42.4	5.85	11.11	153.2	97	116.7	80.9	68.5	100.3	65.8	88.6	77.7	89.2	67.4	80.9	141.4	132.8	139.5
Q8CC86	Naprt	Nicotinate phosphoribosyltransferase OS=Mus musculus OX=10090 GN=Naprt PE=1 SV=1	7	3	3	3	538	58.2	6.46	9.63	150.9	123.8	114.3	86.5	92.8	86	86.9	90.2	104.5	81.8	88.2	109.2	91.6	89	104.2
P70290	Mpp1	55 kDa erythrocyte membrane protein OS=Mus musculus OX=10090 GN=Mpp1 PE=1 SV=1	9	4	4	4	466	52.2	7.2	5.68	131.9	79.6	99.3	81	80.8	94.3	61.6	85.3	81	72.8	88.7	86.7	153.8	162.3	141
Q62469	Itga2	Integrin alpha-2 OS=Mus musculus OX=10090 GN=Itga2 PE=1 SV=2	4	5	5	5	1178	128.9	5.21	8.26	198.1	110.1	139.7	94.7	81.6	104.9	88.2	108.7	96.9	77.6	75.7	102.4	76.1	76.5	68.7
Q61598	Gdi2	Rab GDP dissociation inhibitor beta OS=Mus musculus OX=10090 GN=Gdi2 PE=1 SV=1	8	3	3	3	445	50.5	6.25	8.75	154.8	100.8	117.5	95.7	98.1	105	74.7	86.5	95.4	81.8	76.6	88.6	115	115.5	94
P01803		Ig heavy chain V region AMPC1 OS=Mus musculus OX=10090 PE=1 SV=1	29	3	3	1	113	12.7	7.99	7.82	124	119.6	122.6	83.4	99	90.2	120.4	134.3	163.3	65.6	93.3	83.3	68.9	60.9	71.1
P01663		Ig kappa chain V-III region PC 4050 OS=Mus musculus OX=10090 PE=1 SV=1	45	3	4	1	111	12	5.06	12.58	120.6	134.9	139.3	98.1	101.1	77.2	91.7	113.2	108.5	83.2	107.5	101.5	81.8	71.8	69.5
Q9JHE3	Asah2	Neutral ceramidase OS=Mus musculus OX=10090 GN=Asah2 PE=1 SV=1	5	3	3	3	756	83.5	6.86	6.26	144.1	137.6	115.6	147.2	158.4	115	123.9	107.3	137.7	65.9	69.6	43	41.1	42.8	50.8
Q9QUM4	Slamf1	Signaling lymphocytic activation molecule OS=Mus musculus OX=10090 GN=Slamf1 PE=1 SV=1	10	3	4	3	343	38.1	7.02	8.44	267	114	164.5	65.3	64.1	99.4	60.5	74.8	67.4	72.1	69.1	82.6	102.4	105	91.9
Q60847	Col12a1	Collagen alpha-1(XII) chain OS=Mus musculus OX=10090 GN=Col12a1 PE=2 SV=3	2	4	4	4	3120	340	5.64	5.08	113.3	119.1	101.9	193	172.3	182	80	78.5	100.8	66.9	66	55.1	51.6	55.4	64.1
P40142	Tkt	Transketolase OS=Mus musculus OX=10090 GN=Tkt PE=1 SV=1	6	4	4	4	623	67.6	7.5	10.12	99.2	106.5	97.1	122.6	112.5	119.1	121	112.6	107.5	90.4	99.7	104.1	63	70.9	74
P27656	Lipc	Hepatic triacylglycerol lipase OS=Mus musculus OX=10090 GN=Lipc PE=2 SV=2	6	3	4	3	510	57.4	8.09	9.77	120.5	122.7	126.7	145.9	166.2	142.6	120.9	116.9	123.3	66	82.3	69.1	31.8	34.1	31.2
P62827	Ran	GTP-binding nuclear protein Ran OS=Mus musculus OX=10090 GN=Ran PE=1 SV=3	10	2	3	2	216	24.4	7.49	9.3	119.3	93.5	102.1	104.3	122.7	103.4	81	84.5	88.1	69.1	92.4	79.6	124.3	113.6	122.2
Q9DC11	Plxdc2	Plexin domain-containing protein 2 OS=Mus musculus OX=10090 GN=Plxdc2 PE=1 SV=1	5	3	3	3	530	59.6	6.6	8.75	135.1	110.4	151	86.9	135.1	126	91	63.7	103.2	46.3	82.9	54.3	121.3	96.9	96
O70443	Gnaz	Guanine nucleotide-binding protein G(z) subunit alpha OS=Mus musculus OX=10090 GN=Gnaz PE=1 SV=4	10	3	3	3	355	40.8	7.61	9.52	166	109.7	128.9	87.4	69.9	79	66	78.7	84	102.7	115.8	107.5	114.2	86.5	103.7
Q02788	Col6a2	Collagen alpha-2(VI) chain OS=Mus musculus OX=10090 GN=Col6a2 PE=1 SV=3	5	4	4	4	1034	110.3	6.42	6.8	105.8	76.1	92.9	119.6	115.5	104.3	91.7	105.7	78.5	120.7	104.7	121.4	96.7	69.7	96.7
P06800	Ptprc	Receptor-type tyrosine-protein phosphatase C OS=Mus musculus OX=10090 GN=Ptprc PE=1 SV=4	2	3	3	3	1293	144.7	5.94	9.02	196.5	70.8	133.4	88.6	74.6	174.9	100.8	73	165.8	66	70.6	82.5	65.8	53.9	82.7
Q9CZT5	Vasn	Vasorin OS=Mus musculus OX=10090 GN=Vasn PE=2 SV=2	5	3	3	3	673	72.2	7.08	7.6	145.8	125	137.1	119.2	134.8	134.9	99.4	103.7	109.6	66.3	91.2	80.9	53	38.8	60.1
P08103	Hck	Tyrosine-protein kinase HCK OS=Mus musculus OX=10090 GN=Hck PE=1 SV=4	5	3	6	1	524	59.1	7.24	10.84	193.2	98.2	129.3	94.9	75.1	115.2	86.5	94.9	84.3	77.1	99.3	99.5	84	86.7	81.9
P0DP27	Calm2	Calmodulin-2 OS=Mus musculus OX=10090 GN=Calm2 PE=1 SV=1	30	3	3	3	149	16.8	4.22	9.12	249.4	118.2	148.9	96.8	76.6	119.9	75	87	86.8	65.6	74.7	73.7	73.9	73.4	80.1
Q8BY89	Slc44a2	Choline transporter-like protein 2 OS=Mus musculus OX=10090 GN=Slc44a2 PE=1 SV=2	5	3	4	3	706	80.1	8.79	10.49	242.5	115.7	173.1	70.3	52.2	95.4	63.1	80.5	72.1	89.3	82.4	86.9	87.1	87.5	101.7
P24063	Itgal	Integrin alpha-L OS=Mus musculus OX=10090 GN=Itgal PE=1 SV=2	4	4	4	4	1163	128.2	6.11	9.02	191	104.8	144.3	85.2	78.8	114.9	84.1	97.9	91.4	70.9	76.3	91.2	93.6	88.6	87.2
Q61176	Arg1	Arginase-1 OS=Mus musculus OX=10090 GN=Arg1 PE=1 SV=1	11	3	3	3	323	34.8	7.01	8.93	121.7	105.6	112.3	98.9	103.8	100.9	101.1	84.9	127	103.3	88.5	121.3	70.2	73.6	86.8
P24369	Ppib	Peptidyl-prolyl cis-trans isomerase B OS=Mus musculus OX=10090 GN=Ppib PE=1 SV=2	19	4	5	3	216	23.7	9.55	12.31	142.2	107.6	118	102.4	114.2	113.4	84	100.8	80.9	108.3	93.9	106.1	78.6	76.5	73.1
O35664	Ifnar2	Interferon alpha/beta receptor 2 OS=Mus musculus OX=10090 GN=Ifnar2 PE=1 SV=2	8	5	6	5	513	56.5	4.59	9.36	173.6	118.5	128	97.6	111.3	87.5	93.7	84.6	117.3	90.5	96.7	100.1	67	66.6	67
Q9CPW4	Arpc5	Actin-related protein 2/3 complex subunit 5 OS=Mus musculus OX=10090 GN=Arpc5 PE=1 SV=3	29	3	3	3	151	16.3	5.67	8.58	158.9	133.1	147.6	107.2	97.6	137	114.4	88.4	98.6	89.2	76.4	79.1	49.5	60.6	62.6
Q60932	Vdac1	Voltage-dependent anion-selective channel protein 1 OS=Mus musculus OX=10090 GN=Vdac1 PE=1 SV=3	10	2	2	2	296	32.3	8.43	7.01	172	134	144.1	118.3	94.9	127.2	106.5	93.2	104.6	102.3	83	98.6	45.7	34.6	40.9
D7PDD4	Mpig6b	Megakaryocyte and platelet inhibitory receptor G6b OS=Mus musculus OX=10090 GN=Mpig6b PE=1 SV=1	8	2	5	2	242	26	9.57	10.89	299.6	126.3	176.1	84.4	71.5	93	60.5	77	86.7	72.3	60.3	92.6	73.1	70.4	56.3
P01723		Ig lambda-1 chain V region OS=Mus musculus OX=10090 PE=1 SV=2	36	2	6	2	117	12.2	5.21	12.09	109.6	89.8	101.4	91.2	92.8	76.7	104.6	120.5	100	113	97.4	122.5	82.8	101.9	96
Q8R143	Pttg1ip	Pituitary tumor-transforming gene 1 protein-interacting protein OS=Mus musculus OX=10090 GN=Pttg1ip PE=1 SV=1	18	5	6	5	174	20	8.63	11.35	255.5	123.6	164.6	69	40.5	91.3	53.2	69.1	58.7	72.6	63.4	84.6	120	118.4	115.6
P27046	Man2a1	Alpha-mannosidase 2 OS=Mus musculus OX=10090 GN=Man2a1 PE=1 SV=2	4	5	5	5	1150	131.5	8.03	7.5	77.5	106	103.2	96.2	109.6	110.4	108.5	108.1	109.9	105.7	111	99.5	86.8	87.8	79.8
P07743	Bpifa2	BPI fold-containing family A member 2 OS=Mus musculus OX=10090 GN=Bpifa2 PE=1 SV=1	27	4	4	4	235	24.7	5.01	11.25	148.7	215.2	189.1	68.3	84.1	70.2	110.3	87	123	81.1	102.1	73.8	42.5	48.8	55.6
Q8R146	Apeh	Acylamino-acid-releasing enzyme OS=Mus musculus OX=10090 GN=Apeh PE=1 SV=3	6	5	5	5	732	81.5	5.59	9.55	71.5	79.3	105.1	108.4	89.3	121.8	103.6	108.6	85.2	97	74.4	113.4	111.7	107.2	123.7
P39655	Alox12	Polyunsaturated fatty acid lipoxygenase ALOX12 OS=Mus musculus OX=10090 GN=Alox12 PE=1 SV=4	7	4	4	4	663	75.3	6.19	5.45	191.9	115.5	143.5	120.5	108.7	107.9	85.2	99.5	95.9	72.8	72.8	91.8	66.6	62.8	64.7
Q11136	Pepd	Xaa-Pro dipeptidase OS=Mus musculus OX=10090 GN=Pepd PE=1 SV=3	5	2	3	2	493	55	5.78	8.66	73.5	102.1	95.9	109.6	115.6	119.8	104.8	91.6	106.9	84.1	90	72.9	112.3	93.3	127.6
Q9D1H9	Mfap4	Microfibril-associated glycoprotein 4 OS=Mus musculus OX=10090 GN=Mfap4 PE=1 SV=1	7	1	1	1	257	28.9	5.44	6.53	71.5	82	82.7	255.1	156.5	216.2	117.5	167.2	89.3	68.7	40.4	65.3	33.6	23.2	30.7
Q8VCC2	Ces1	Liver carboxylesterase 1 OS=Mus musculus OX=10090 GN=Ces1 PE=1 SV=1	4	2	9	1	565	62.6	6	27.44	130.4	123.6	152.4	81.6	104.2	95	110.5	103.1	122.9	77.5	91.4	134.6	63.5	54	55.4
Q61599	Arhgdib	Rho GDP-dissociation inhibitor 2 OS=Mus musculus OX=10090 GN=Arhgdib PE=1 SV=3	21	2	2	2	200	22.8	5.11	8.58	202.1	93.6	112.8	93.4	86.4	116.1	90.6	66.4	79.5	74.3	86.6	106.9	85.9	104	101.3
Q8CG03	Pde5a	cGMP-specific 3',5'-cyclic phosphodiesterase OS=Mus musculus OX=10090 GN=Pde5a PE=1 SV=2	3	2	2	2	865	98.3	6.05	7.26	134.6	107.9	118.1	119.1	97.1	99.9	99	122.8	97	90.3	94.9	92.5	72	69	86
Q8CI59	Steap3	Metalloreductase STEAP3 OS=Mus musculus OX=10090 GN=Steap3 PE=1 SV=1	8	3	3	3	488	54.7	9.22	8.48	191.6	124.7	146.1	101.3	83.1	154.4	77	84.4	101.3	70.4	76.8	100.4	67.1	56.2	65.2
P01758	Igh-VJ558	Ig heavy chain V region 108A OS=Mus musculus OX=10090 GN=Igh-VJ558 PE=4 SV=1	13	1	1	1	117	13	7.97	6.2	74.9	94.4	70.6	79.6	107.2	94.5	140	140.1	137.9	125.3	116.1	110.2	70.9	62.2	76.1
Q64523	H2ac20	Histone H2A type 2-C OS=Mus musculus OX=10090 GN=H2ac20 PE=1 SV=3	27	3	4	3	129	14	10.9	11.18	173.9	103.4	120.7	71.6	78.4	91.7	71.2	104.6	74	135.9	165.5	119.2	60.1	62.2	67.6
P03976		Ig kappa chain V-II region 17S29.1 OS=Mus musculus OX=10090 PE=1 SV=1	12	1	2	1	113	12.4	7.99	7.23	66.5	73.3	76.4	60.6	78.2	52.3	87.9	110.2	84.8	90.9	74.7	128	305.1	123.2	87.9
P15508	Sptb	Spectrin beta chain, erythrocytic OS=Mus musculus OX=10090 GN=Sptb PE=1 SV=4	1	3	3	3	2128	245.1	5.33	8.15	67	82.1	72	76.6	87.9	118.6	69.1	84.4	81.7	116.9	98.9	137.3	124.8	132.5	150.1
Q01102	Selp	P-selectin OS=Mus musculus OX=10090 GN=Selp PE=1 SV=1	5	4	5	4	768	83	5.99	4.18	244.7	121.2	163.1	85.1	64.1	79	62.8	81.7	68.1	76.9	79.6	128.1	83.3	85.4	77
Q9ET66	Pi16	Peptidase inhibitor 16 OS=Mus musculus OX=10090 GN=Pi16 PE=1 SV=2	4	2	2	2	498	53.6	4.77	8.11	182.2	133.6	138.1	93.6	128.2	104	83.5	96.8	100.1	80.8	96.7	77.8	71.8	48.4	64.4
P47879	Igfbp4	Insulin-like growth factor-binding protein 4 OS=Mus musculus OX=10090 GN=Igfbp4 PE=1 SV=2	19	3	3	3	254	27.8	7.17	7.53	105.1	125.9	121	104.9	106.6	102.9	91.2	85.6	110.1	96.9	86.2	90.4	117.1	81.9	74.3
Q9D3H2	Obp1a	Odorant-binding protein 1a OS=Mus musculus OX=10090 GN=Obp1a PE=1 SV=2	27	4	4	4	163	18.5	5.67	8.26	58.5	49.3	54.1	79.1	202.9	66.5	102.3	34.3	88.1	24.6	69.6	43	219.5	232.7	175.3
P12399	Ctla2a	Protein CTLA-2-alpha OS=Mus musculus OX=10090 GN=Ctla2a PE=2 SV=2	26	3	4	3	137	15.9	5.34	9.88	178.6	188	155.4	125	84.4	110.5	81	112	69	94.5	87.9	91.3	40.3	41.1	40.8
O09044	Snap23	Synaptosomal-associated protein 23 OS=Mus musculus OX=10090 GN=Snap23 PE=1 SV=1	13	2	2	2	210	23.2	4.98	6.73	185.4	99	125.7	75.5	82.9	87.6	65.8	71.3	79.1	68.7	91.6	90.2	114.6	132.1	130.7
P49183	Dnase1	Deoxyribonuclease-1 OS=Mus musculus OX=10090 GN=Dnase1 PE=1 SV=2	10	3	3	3	284	32	4.92	8.31	131.7	106.6	97.3	148	139.4	126.8	121.8	113.6	120.4	73.8	86.9	86	52.5	44.2	51.1
P01634		Ig kappa chain V-V region MOPC 21 OS=Mus musculus OX=10090 PE=1 SV=1	29	3	6	2	136	14.9	6.76	15.6	85.3	107.7	116.6	111.3	140.2	93.4	139.9	138.4	133	70.2	90.8	101.5	54.8	65.9	50.8
Q9JHI0	Mmp19	Matrix metalloproteinase-19 OS=Mus musculus OX=10090 GN=Mmp19 PE=2 SV=1	4	2	2	2	527	59.1	7.85	7.99	119.3	146.1	118.3	114	99.4	102.4	97.5	91	84.8	79.8	103.3	88.8	94.4	71.7	89.1
P21107	Tpm3	Tropomyosin alpha-3 chain OS=Mus musculus OX=10090 GN=Tpm3 PE=1 SV=3	10	4	5	3	285	33	4.72	11.11	215.9	121.4	159.4	94.9	98.5	110	81.4	95.5	74.5	82.7	85	82.8	64	60.5	73.4
P70194	Clec4f	C-type lectin domain family 4 member F OS=Mus musculus OX=10090 GN=Clec4f PE=1 SV=1	4	2	2	2	548	61.2	7.15	7.05	77.1	76.9	80.4	89.4	92.1	103.7	131	133.9	114.4	105.5	91.3	88.3	90	106.7	119.5
P10518	Alad	Delta-aminolevulinic acid dehydratase OS=Mus musculus OX=10090 GN=Alad PE=1 SV=1	11	3	3	3	330	36	6.79	5.62	78.1	83.8	96	99	102.4	97.3	97.1	91.6	96.1	119.3	87.1	159.6	103	103.5	86
Q9QUG9	Rasgrp2	RAS guanyl-releasing protein 2 OS=Mus musculus OX=10090 GN=Rasgrp2 PE=1 SV=2	5	3	3	3	608	69.4	7.66	5.95	149.7	95.3	108.7	98.1	95.1	117.9	85.9	95.9	83.1	90.1	90.2	112.7	88.7	89.1	99.5
P84096	Rhog	Rho-related GTP-binding protein RhoG OS=Mus musculus OX=10090 GN=Rhog PE=1 SV=1	22	3	3	3	191	21.3	8.12	7.2	145.1	112.6	107	95.5	95.7	115.7	88.1	102.7	97	81.9	100.1	96.8	88.7	83.2	90
P14152	Mdh1	Malate dehydrogenase, cytoplasmic OS=Mus musculus OX=10090 GN=Mdh1 PE=1 SV=3	10	3	4	3	334	36.5	6.58	7.89	147.9	143.3	132.6	111.2	134.3	124.6	96.2	87.2	108	75.7	75.7	77.9	66.9	54.9	63.7
P09803	Cdh1	Cadherin-1 OS=Mus musculus OX=10090 GN=Cdh1 PE=1 SV=1	5	3	4	3	884	98.2	4.83	7.83	128.2	106.8	101.3	106.4	132.1	102.6	121.7	92.3	132	81.8	97	77.8	64	72.6	83.4
Q6PHN9	Rab35	Ras-related protein Rab-35 OS=Mus musculus OX=10090 GN=Rab35 PE=1 SV=1	9	2	3	1	201	23	8.29	5.33	196	118.4	135	96.9	92.5	125.8	80.8	74.7	96.9	47.7	66	46.8	106.7	109.1	106.7
P01902	H2-K1	H-2 class I histocompatibility antigen, K-D alpha chain OS=Mus musculus OX=10090 GN=H2-K1 PE=1 SV=1	5	2	5	1	368	41.5	6.62	9.18	74.9	88.8	88.7	105.5	130.2	107.3	147.3	126.3	124.7	104.8	132.1	100.3	46.5	53.3	69.4
Q9D1Q6	Erp44	Endoplasmic reticulum resident protein 44 OS=Mus musculus OX=10090 GN=Erp44 PE=1 SV=1	5	2	2	2	406	46.8	5.27	6.33	128	103.7	114.7	107.7	102.8	123.2	94.4	102.4	104.9	89.5	85.2	112.8	64.3	83.9	82.5
P47791	Gsr	Glutathione reductase, mitochondrial OS=Mus musculus OX=10090 GN=Gsr PE=1 SV=3	7	3	3	3	500	53.6	7.99	9.22	108.9	102.6	123.4	80.6	102.5	89.7	119.4	101.5	114	118.3	98.2	124.1	77.9	76.1	63
P01725		Ig lambda-1 chain V region S178 OS=Mus musculus OX=10090 PE=1 SV=1	28	2	4	2	110	11.6	8	7.16	134.5	109.9	126.1	98.7	88.6	129.7	106.2	115.1	106.4	91.7	87.7	95.7	68.6	66.3	74.6
Q91YN9	Bag2	BAG family molecular chaperone regulator 2 OS=Mus musculus OX=10090 GN=Bag2 PE=1 SV=1	17	3	5	3	210	23.5	6.42	6.28	208.9	102.2	142.2	95.6	80.7	119.2	111.5	81.7	98.8	82.8	86.7	84.2	59.7	69.6	76.2
Q60864	Stip1	Stress-induced-phosphoprotein 1 OS=Mus musculus OX=10090 GN=Stip1 PE=1 SV=1	7	3	4	3	543	62.5	6.8	4.91	113.3	118.4	121.9	100.1	104.6	100.9	99.1	100.2	97.6	93.3	100.6	90.8	80.9	92.8	85.6
P62897	Cycs	Cytochrome c, somatic OS=Mus musculus OX=10090 GN=Cycs PE=1 SV=2	23	3	3	3	105	11.6	9.58	8.31	180.3	115.6	127.1	102.1	109.2	121.4	105.8	95.2	109.3	83	80.7	108	58.1	50.6	53.7
P80317	Cct6a	T-complex protein 1 subunit zeta OS=Mus musculus OX=10090 GN=Cct6a PE=1 SV=3	5	2	2	2	531	58	7.08	6.31	139.5	133.9	104.8	92.9	95.4	73.6	85.9	83.1	91.3	89	94.4	92.2	85.5	66.6	172
P68433	H3c1	Histone H3.1 OS=Mus musculus OX=10090 GN=H3c1 PE=1 SV=2	24	4	9	4	136	15.4	11.12	12.95	142.5	107	110	109.3	88	112.5	94	126.3	90.4	126.5	116.3	114	57.3	50.3	55.7
Q9Z0M9	Il18bp	Interleukin-18-binding protein OS=Mus musculus OX=10090 GN=Il18bp PE=1 SV=2	6	1	2	1	193	21.2	8.12	6.83	86.2	77.9	89.4	128.9	115.7	117.5	136.7	118.8	159.6	101.3	117.4	92.7	45.5	48.5	63.9
P97371	Psme1	Proteasome activator complex subunit 1 OS=Mus musculus OX=10090 GN=Psme1 PE=1 SV=2	8	2	2	2	249	28.7	5.97	6.34	135.6	90.8	125.8	113.4	120.6	109	115.8	102.3	117.5	73.9	122.8	78.4	72.8	72.2	49.2
P16330	Cnp	2',3'-cyclic-nucleotide 3'-phosphodiesterase OS=Mus musculus OX=10090 GN=Cnp PE=1 SV=3	7	3	3	3	420	47.1	8.97	4.71	176.9	117.3	129.7	94.4	80.7	132.4	87.1	89.5	87.6	72.8	74	78.7	88	84.9	106.2
P97807	Fh	Fumarate hydratase, mitochondrial OS=Mus musculus OX=10090 GN=Fh PE=1 SV=3	8	2	2	2	507	54.3	9.04	3.73	84.7	104.8	91.5	135	141.2	93.1	124	115.9	98.5	96.6	96	112.9	87.6	50.8	67.2
P28654	Dcn	Decorin OS=Mus musculus OX=10090 GN=Dcn PE=1 SV=1	7	3	3	3	354	39.8	8.68	5.21	132.5	113.6	119.8	129.1	69.4	124.3	84.4	90.5	85.6	86.4	85.8	87.1	101.7	96.5	93.4
P21279	Gnaq	Guanine nucleotide-binding protein G(q) subunit alpha OS=Mus musculus OX=10090 GN=Gnaq PE=1 SV=4	7	2	2	2	359	42.1	5.68	6.97	220.8	99.3	126.8	64.6	57.6	106	59.7	57	73.7	47.8	65.2	66.6	164.6	149.6	140.7
P19467	Muc13	Mucin-13 OS=Mus musculus OX=10090 GN=Muc13 PE=2 SV=1	3	2	2	2	573	58.7	6.52	5.86	174.7	101.5	95.9	51.9	62.7	95.3	62	64	72	71.4	65.7	74.3	183.7	147.9	176.9
Q9R1E6	Enpp2	Ectonucleotide pyrophosphatase/phosphodiesterase family member 2 OS=Mus musculus OX=10090 GN=Enpp2 PE=1 SV=3	3	3	3	3	862	98.8	7.27	4.82	130.3	132.1	130.2	119.7	137.9	135.9	95.3	88	95.2	80.7	88.8	66.8	71.1	61.7	66.1
Q64339	Isg15	Ubiquitin-like protein ISG15 OS=Mus musculus OX=10090 GN=Isg15 PE=1 SV=4	25	3	3	3	161	17.9	7.9	7.05	79.7	66.8	78.4	85.2	94.3	100.7	92.8	75.6	87.6	89.3	87.3	79.3	155.6	164.9	162.4
P46425	Gstp2	Glutathione S-transferase P 2 OS=Mus musculus OX=10090 GN=Gstp2 PE=1 SV=2	11	2	2	2	210	23.5	7.87	7.23	124.9	97.2	114.5	112.4	115.1	91.3	116	103	117.7	97	113.3	125.9	62.8	55.3	53.6
P14824	Anxa6	Annexin A6 OS=Mus musculus OX=10090 GN=Anxa6 PE=1 SV=3	4	3	3	2	673	75.8	5.5	7.95	287.5	124.7	155.1	88.4	87.7	136.6	90.5	79.9	93.1	67.2	61.7	79.9	49.3	37.6	60.7
P09528	Fth1	Ferritin heavy chain OS=Mus musculus OX=10090 GN=Fth1 PE=1 SV=2	17	2	2	2	182	21.1	5.88	9.01	110.9	102.2	101.8	76.5	60.6	113.9	97.1	108	124.6	83.2	115	82	98.8	112.5	113
Q6ZQ38	Cand1	Cullin-associated NEDD8-dissociated protein 1 OS=Mus musculus OX=10090 GN=Cand1 PE=1 SV=2	2	2	2	2	1230	136.2	5.78	6.79	144.5	138.9	122.4	121.5	117.4	114.1	88.7	101.6	99.2	76.7	94.2	74.1	76.6	76.1	54
P04945		Ig kappa chain V-VI region NQ2-6.1 OS=Mus musculus OX=10090 PE=2 SV=1	15	1	1	1	108	11.7	8.84	4.69	73.9	105.1	109	103.4	109.5	101.7	128.5	113.1	132	89.5	88.3	89.1	84	85.2	87.8
P12382	Pfkl	ATP-dependent 6-phosphofructokinase, liver type OS=Mus musculus OX=10090 GN=Pfkl PE=1 SV=4	4	2	2	2	780	85.3	7.17	5.07	74.8	100.2	77.5	112.5	97.6	107.7	81.9	111.4	86.6	108.6	97.9	129.8	103.9	103.9	105.8
Q9D154	Serpinb1a	Leukocyte elastase inhibitor A OS=Mus musculus OX=10090 GN=Serpinb1a PE=1 SV=1	9	3	3	3	379	42.5	6.21	6.8	129.3	101.3	111	101.7	102.7	104.1	102	123	98.6	121	123.5	93.6	62.5	59	66.6
P01633	Igk-V19-17	Ig kappa chain V19-17 OS=Mus musculus OX=10090 GN=Igk-V19-17 PE=1 SV=1	20	2	6	2	149	16.4	6.92	7.59	100.3	111.1	111.1	94	135	75.6	117.3	94.7	121.2	74.2	93.3	94.5	101.2	99.1	77.3
P29416	Hexa	Beta-hexosaminidase subunit alpha OS=Mus musculus OX=10090 GN=Hexa PE=1 SV=2	4	2	2	2	528	60.6	6.54	5.44	104.2	121.9	121.5	118.3	137.9	125.5	98.5	111.9	102.2	124.1	81.3	91.5	49.1	48.1	64.1
Q64442	Sord	Sorbitol dehydrogenase OS=Mus musculus OX=10090 GN=Sord PE=1 SV=3	4	2	3	2	357	38.2	7.02	6.84	93.3	104.9	95.2	109	104.5	113.8	129.6	106.7	109.1	89.8	85.3	83.2	101.3	81.2	93.2
Q3T9M1	Mfsd2b	Major facilitator superfamily domain-containing protein 2B OS=Mus musculus OX=10090 GN=Mfsd2b PE=2 SV=1	3	1	1	1	494	52.8	7.85	5.22	243.7	137.6	160.5	110.5	79.9	115.3	79.5	81.5	96.3	71.7	83.6	78.4	43.4	59.4	58.4
P61021	Rab5b	Ras-related protein Rab-5B OS=Mus musculus OX=10090 GN=Rab5b PE=1 SV=1	12	2	2	1	215	23.7	8.13	5.64	240.9	135.5	122.6	74.7	93.1	146.5	45.2	38.5	91.3	81.1	40.2	53.2	115.5	107.5	114.2
P18337	Sell	L-selectin OS=Mus musculus OX=10090 GN=Sell PE=1 SV=1	7	2	2	2	372	42.3	6.67	5.57	139.3	125.7	116.7	96.5	119.7	118.9	135.8	102.8	149.4	81.3	97.5	80.1	44.5	42.4	49.4
Q8CIE0	Serpina11	Serpin A11 OS=Mus musculus OX=10090 GN=Serpina11 PE=2 SV=1	5	2	3	2	424	47.2	7.03	6.09	124.8	97.2	96.5	104.9	86.7	108.7	96.7	109.7	103.6	117.9	112.7	108.6	79.6	75.8	76.8
P08249	Mdh2	Malate dehydrogenase, mitochondrial OS=Mus musculus OX=10090 GN=Mdh2 PE=1 SV=3	9	2	2	2	338	35.6	8.68	3.42	132.7	130.6	109.1	106.4	106.5	136.8	99.6	99.9	98.1	95	95	82.8	73.2	67.9	66.4
Q02257	Jup	Junction plakoglobin OS=Mus musculus OX=10090 GN=Jup PE=1 SV=3	3	2	2	2	745	81.7	6.14	7.13	78.8	64.5	272.1	67.4	55.8	89	51.7	58.2	73.9	60.3	96.4	70.7	149.8	133.9	177.4
Q78HU7	Gypc	Glycophorin-C OS=Mus musculus OX=10090 GN=Gypc PE=1 SV=2	37	2	3	2	95	10.3	5.35	8.36	131.4	86	120.4	47.8	61	87.5	50.1	50.1	48.6	76.1	43.7	61.3	212.9	144.8	278.5
P51881	Slc25a5	ADP/ATP translocase 2 OS=Mus musculus OX=10090 GN=Slc25a5 PE=1 SV=3	7	2	2	2	298	32.9	9.73	3.55	321	153.7	195.4	62.3	57.8	120.7	66.5	55.4	74.7	51.2	48.6	57.7	76	67.4	91.7
P47757	Capzb	F-actin-capping protein subunit beta OS=Mus musculus OX=10090 GN=Capzb PE=1 SV=3	8	2	2	2	277	31.3	5.74	4.66	180.5	139.5	144.3	91.8	75.1	153.2	74.5	79.3	61.9	86	78.9	68.7	98.8	55.7	112
Q9CYK2	Qpct	Glutaminyl-peptide cyclotransferase OS=Mus musculus OX=10090 GN=Qpct PE=1 SV=2	8	3	3	2	362	41.1	6.92	6.08	96	105.6	97.4	127.2	111.2	109.9	105.4	138.5	105.2	105.3	97.6	120.6	61.4	58.7	60
P05201	Got1	Aspartate aminotransferase, cytoplasmic OS=Mus musculus OX=10090 GN=Got1 PE=1 SV=3	7	2	3	2	413	46.2	7.14	2.89	175.6	115	149.5	80.9	97.1	94.9	117.7	97.6	107.8	75	91	102.2	68.8	68.9	57.9
P47739	Aldh3a1	Aldehyde dehydrogenase, dimeric NADP-preferring OS=Mus musculus OX=10090 GN=Aldh3a1 PE=1 SV=2	7	3	3	3	453	50.4	6.95	5.42	163.1	112.2	120.7	129.6	125.1	105.7	81.8	99.3	101.4	45.1	95.6	83.2	84.1	85	68.3
Q8R242	Ctbs	Di-N-acetylchitobiase OS=Mus musculus OX=10090 GN=Ctbs PE=1 SV=2	6	2	3	2	366	41.3	5.6	8.88	142.5	106.8	114.3	101.3	104.7	112.4	96.9	85.4	106.3	88.7	108.8	74.2	79.1	86.2	92.3
O35639	Anxa3	Annexin A3 OS=Mus musculus OX=10090 GN=Anxa3 PE=1 SV=4	7	2	3	2	323	36.4	5.76	9.15	211.8	118.2	152.7	94.9	79.6	142.5	74.7	71.7	94.3	87.8	70.1	88	72.8	63.4	77.5
P01652		Ig kappa chain V-V region J606 OS=Mus musculus OX=10090 PE=1 SV=1	15	1	1	1	108	11.8	5.34	5.98	91.3	96.2	100.2	132.3	101.4	117.8	105.4	132.4	104.3	87.6	86.6	91.6	86.1	79.6	87.1
Q9CWJ9	Atic	Bifunctional purine biosynthesis protein ATIC OS=Mus musculus OX=10090 GN=Atic PE=1 SV=2	5	2	2	2	592	64.2	6.76	4.64	133.2	113.5	107.6	97.9	107.1	98.9	99.8	99	108.5	99.3	87.7	92.9	95.8	70.4	88.4
P63024	Vamp3	Vesicle-associated membrane protein 3 OS=Mus musculus OX=10090 GN=Vamp3 PE=1 SV=1	17	1	1	1	103	11.5	8.5	5.05	176.5	120.4	126	93.8	113.7	121	70.7	78.9	81.7	49.6	65.3	60.3	88.3	102.5	151.3
O54819	Tfpi	Tissue factor pathway inhibitor OS=Mus musculus OX=10090 GN=Tfpi PE=2 SV=1	10	2	2	2	306	35	8.4	2.86	110.7	126.3	123.9	124	125.7	106.5	121	99.7	120.2	81.4	108.1	92.7	53.2	58	48.6
P01653		Ig kappa chain V-V region W3082 OS=Mus musculus OX=10090 PE=1 SV=1	15	1	2	1	108	11.8	5.34	9.36	97.4	124.7	131.9	97.2	98.6	129.7	80.4	105.5	122	131.3	79.9	179.8	61.3	19.6	40.7
Q8BKC5	Ipo5	Importin-5 OS=Mus musculus OX=10090 GN=Ipo5 PE=1 SV=3	3	2	2	2	1097	123.5	4.93	3	101.6	121.9	114.5	125.1	112.3	114.5	131.6	102.3	93.8	93.9	141.2	138.9	30.4	14.6	63.2
Q8R3G9	Tspan8	Tetraspanin-8 OS=Mus musculus OX=10090 GN=Tspan8 PE=1 SV=1	13	2	2	2	235	25.6	5.16	3.07	177	114	151.4	75.1	74.2	99.3	52.7	65.2	62	78.4	66.4	49.9	150.2	144.2	140
P11247	Mpo	Myeloperoxidase OS=Mus musculus OX=10090 GN=Mpo PE=1 SV=2	4	2	2	2	718	81.1	9.55	6.16	79.6	106.9	84.9	100.3	92.9	92.2	116.7	144.6	130.7	111.4	110.1	113.9	71	78.1	66.9
Q9WUA3	Pfkp	ATP-dependent 6-phosphofructokinase, platelet type OS=Mus musculus OX=10090 GN=Pfkp PE=1 SV=1	4	2	2	2	784	85.4	7.11	4.96	46.7	74.9	93.8	121.2	78	61.2	68.1	146.9	77.2	169.4	107.8	191.3	99.1	86.9	77.4
O88844	Idh1	Isocitrate dehydrogenase [NADP] cytoplasmic OS=Mus musculus OX=10090 GN=Idh1 PE=1 SV=2	7	3	3	3	414	46.6	7.17	4.78	108.2	102.3	72.9	128.1	98.7	102.6	105.7	113.9	80.5	72.9	89	82.3	123.3	79.3	140.2
P11983	Tcp1	T-complex protein 1 subunit alpha OS=Mus musculus OX=10090 GN=Tcp1 PE=1 SV=3	4	2	3	2	556	60.4	6.16	6.46	94.2	114.8	92.3	79.3	88.6	102	122	99.5	75.1	97.8	96.7	97.6	113.8	73.6	152.6
P98063	Bmp1	Bone morphogenetic protein 1 OS=Mus musculus OX=10090 GN=Bmp1 PE=1 SV=2	2	2	2	2	991	111.6	6.95	4.88	36.9	60.3	60.2	110.9	97	99.4	63.1	92.6	64.6	92.6	73.9	99.2	170.9	184.8	193.6
P59999	Arpc4	Actin-related protein 2/3 complex subunit 4 OS=Mus musculus OX=10090 GN=Arpc4 PE=1 SV=3	15	3	4	3	168	19.7	8.43	4.61	158.2	107.2	110.9	99.6	83	119.4	104.4	119.2	93.6	120.9	102	81	69.5	64.5	66.7
P04940		Ig kappa chain V-VI region NQ2-17.4.1 OS=Mus musculus OX=10090 PE=2 SV=1	14	2	4	1	107	11.6	9.36	10.93	74.8	98.6	92	89.7	96.6	105.7	101.4	112.4	97.2	106	83.7	87.8	112.6	117.3	124.2
P50247	Ahcy	Adenosylhomocysteinase OS=Mus musculus OX=10090 GN=Ahcy PE=1 SV=3	5	2	2	2	432	47.7	6.54	5.39	81.9	99.5	91.8	99.3	93	99.6	153.5	107.3	119.8	105	95.3	104.9	78	90.7	80.2
Q9DAS9	Gng12	Guanine nucleotide-binding protein G(I)/G(S)/G(O) subunit gamma-12 OS=Mus musculus OX=10090 GN=Gng12 PE=1 SV=3	22	1	1	1	72	8	8.97	4.31	202.9	113.6	124.6	83.4	87.1	110.5	87.8	96.4	130	81.4	87.5	90.2	58.4	57	89.2
Q9ES97	Rtn3	Reticulon-3 OS=Mus musculus OX=10090 GN=Rtn3 PE=1 SV=2	2	2	2	2	964	103.8	4.92	7.12	181.9	120.4	182.5	90.4	77.2	88.4	77.9	103	97.1	78	76.2	85.5	88.8	80.2	72.7
P55104	Inhbc	Inhibin beta C chain OS=Mus musculus OX=10090 GN=Inhbc PE=2 SV=2	5	2	3	2	352	39.4	8.12	4.89	71.8	90.3	91.8	123.4	112.2	113	115.5	121.3	114.2	114.1	101.7	111.3	78.7	63	77.8
P23492	Pnp	Purine nucleoside phosphorylase OS=Mus musculus OX=10090 GN=Pnp PE=1 SV=2	8	2	2	2	289	32.3	6.16	5.21	121.3	95.9	98.4	80.8	114.5	128.5	94.2	78.9	96.1	94	83.6	83.8	115.4	116.9	97.5
P61089	Ube2n	Ubiquitin-conjugating enzyme E2 N OS=Mus musculus OX=10090 GN=Ube2n PE=1 SV=1	22	3	3	3	152	17.1	6.57	5.83	187.2	101.2	126.1	77	101.5	116.8	72.4	88.4	82	83.6	91.2	72	100.2	102.4	98.1
P62334	Psmc6	26S proteasome regulatory subunit 10B OS=Mus musculus OX=10090 GN=Psmc6 PE=1 SV=1	4	1	1	1	389	44.1	7.49	4.67	98.9	131.4	101.2	114.7	108.7	133.1	111.5	92.3	88.8	124.1	92.4	115.1	78.6	43	66.1
Q02013	Aqp1	Aquaporin-1 OS=Mus musculus OX=10090 GN=Aqp1 PE=1 SV=3	11	2	3	2	269	28.8	7.43	7	259.6	111.4	154.1	84.6	87.8	103.9	65.7	69.7	86.2	49.5	64.7	67.7	100.3	110	85.1
P01741		Ig heavy chain V region OS=Mus musculus OX=10090 PE=1 SV=1	11	1	1	1	114	12.5	5.06	4.63	114.6	97.1	106.4	90.7	84.8	118.4	115.4	104	100	86.9	87.7	97.1	97.1	85	115
Q9Z2P8	Vamp5	Vesicle-associated membrane protein 5 OS=Mus musculus OX=10090 GN=Vamp5 PE=1 SV=1	19	2	2	2	102	11.4	7.97	5.43	201.5	107.2	134.5	80.3	57.1	102.3	79.5	76.2	76.8	85.2	73.5	105.4	104.7	114	101.8
P02468	Lamc1	Laminin subunit gamma-1 OS=Mus musculus OX=10090 GN=Lamc1 PE=1 SV=2	2	2	2	2	1607	177.2	5.21	5.76	117.4	112.5	104.9	102.9	93.5	111.2	105.5	115.1	114.8	94	100.6	111.4	73.2	72.9	70.2
Q8R3S2	Tspan33	Tetraspanin-33 OS=Mus musculus OX=10090 GN=Tspan33 PE=1 SV=1	8	2	2	2	283	31.5	7.17	5.57	153.1	112.8	139.5	75.4	76.3	62.9	69.4	83.1	67.6	75.9	72.6	78.4	166.7	135.1	131.1
Q99JT2	Stk26	Serine/threonine-protein kinase 26 OS=Mus musculus OX=10090 GN=Stk26 PE=1 SV=1	4	1	1	1	416	46.6	5.24	4.07	188.7	98.3	131.6	87.1	85	127.7	82.9	86.4	92.6	59	81.3	84.1	117	86.4	91.8
Q9WUM4	Coro1c	Coronin-1C OS=Mus musculus OX=10090 GN=Coro1c PE=1 SV=2	4	2	2	1	474	53.1	7.08	3.04	197.4	105.7	138.5	108.9	89.8	134.8	98.1	91.4	104	85.8	82.3	87.6	58.7	57.9	59.1
P27005	S100a8	Protein S100-A8 OS=Mus musculus OX=10090 GN=S100a8 PE=1 SV=3	30	2	2	2	89	10.3	5.68	5.69	126.9	89.9	95.7	71.3	75.8	74	95.8	103	99	72.7	88.2	85	155.6	116.9	149.9
Q9ES89	Extl2	Exostosin-like 2 OS=Mus musculus OX=10090 GN=Extl2 PE=1 SV=1	4	2	3	2	330	37.4	9.04	6.79	69.9	100.7	80.7	150.7	135.6	162.8	110.2	121.6	101.2	77.4	78.5	71.5	77.8	71.5	89.9
P61514	Rpl37a	60S ribosomal protein L37a OS=Mus musculus OX=10090 GN=Rpl37a PE=1 SV=2	20	1	2	1	92	10.3	10.43	9.3	125.5	121.6	106.4	106	108.6	144.8	109.3	105.7	96	111	97.1	127.4	38.1	59.6	42.9
Q8C6C9	Leg1	Protein LEG1 homolog OS=Mus musculus OX=10090 GN=Leg1 PE=2 SV=2	7	2	2	2	337	38.3	4.36	6.42	135	165.1	137.9	94.5	102.3	119.1	87.5	109.1	105.2	115.6	95.6	101	42.7	43.2	46.3
Q60857	Slc6a4	Sodium-dependent serotonin transporter OS=Mus musculus OX=10090 GN=Slc6a4 PE=1 SV=4	4	2	2	2	630	70	6.18	5.03	259.9	100.2	160.8	57.4	54.5	95.7	58.7	93.9	87.3	81.6	88.9	120	76.9	79.6	84.6
Q00612	G6pdx	Glucose-6-phosphate 1-dehydrogenase X OS=Mus musculus OX=10090 GN=G6pdx PE=1 SV=3	5	2	2	2	515	59.2	6.49	5.43	140.8	105.4	111.5	79.6	99.7	93.7	101.1	103.3	108.1	104.2	99.8	97.5	95.4	71.3	88.6
P15105	Glul	Glutamine synthetase OS=Mus musculus OX=10090 GN=Glul PE=1 SV=6	6	3	3	3	373	42.1	7.08	3.44	139.9	84.1	101.3	112.8	113.4	109.8	84.4	104.1	79	119.8	101.5	146.7	67.4	67.7	68
Q3V0K9	Pls1	Plastin-1 OS=Mus musculus OX=10090 GN=Pls1 PE=1 SV=1	4	2	2	1	630	70.4	5.38	5.47	214.3	128	140.7	86.5	96.4	145.5	107.8	82.7	106.3	67.5	70.1	78.4	45	45.7	85.2
Q7M747	Scgb2b24	Secretoglobin family 2B member 24 OS=Mus musculus OX=10090 GN=Scgb2b24 PE=2 SV=1	12	2	3	2	112	12.5	6.28	7.51	142.9	128.2	126.7	130.8	123.5	127.4	102.3	102.3	98.8	91.1	86.3	90.3	52.4	52.2	44.9
Q91VW3	Sh3bgrl3	SH3 domain-binding glutamic acid-rich-like protein 3 OS=Mus musculus OX=10090 GN=Sh3bgrl3 PE=1 SV=1	20	1	1	1	93	10.5	5.14	3.86	212.8	114.3	133.9	104.6	84.5	102.3	71.3	93.5	87.9	87.4	83.3	103.8	82.1	73.4	64.9
P35980	Rpl18	60S ribosomal protein L18 OS=Mus musculus OX=10090 GN=Rpl18 PE=1 SV=3	7	1	1	1	188	21.6	11.78	4.22	114.3	109.9	94.9	104.8	98.8	125.6	90.9	100.5	108.1	128.8	84.8	130.5	61.5	70.9	75.7
Q6X893	Slc44a1	Choline transporter-like protein 1 OS=Mus musculus OX=10090 GN=Slc44a1 PE=1 SV=3	2	1	2	1	653	73	8.75	5.15	190.8	140.2	147.3	96.4	89.5	120.8	81.9	93.9	94.8	75.4	75.3	90.9	84.3	58.6	59.8
Q64737	Gart	Trifunctional purine biosynthetic protein adenosine-3 OS=Mus musculus OX=10090 GN=Gart PE=1 SV=3	1	1	1	1	1010	107.4	6.68	3.66	104.6	111.6	108.8	91	87.3	137.4	117.4	117.9	84.8	108.4	82.4	111.8	83.9	76.1	76.5
Q9QYB1	Clic4	Chloride intracellular channel protein 4 OS=Mus musculus OX=10090 GN=Clic4 PE=1 SV=3	11	2	2	2	253	28.7	5.59	3.1	168.9	96	123.2	76.3	82.5	124.9	90.1	89.2	88	87.5	79.9	91.5	79	115.3	107.8
Q9JKR6	Hyou1	Hypoxia up-regulated protein 1 OS=Mus musculus OX=10090 GN=Hyou1 PE=1 SV=1	2	1	1	1	999	111.1	5.19	3.76	104.1	115.9	136.8	119.8	122.1	88.1	109.9	90.6	137.8	118.6	111.1	101.3	47.7	51.9	44.3
Q9WVH9	Fbln5	Fibulin-5 OS=Mus musculus OX=10090 GN=Fbln5 PE=1 SV=1	4	2	3	2	448	50.2	4.7	7.47	80.7	111	116.6	108.7	147	119.7	97.3	91.7	116.2	56.8	53.7	87.6	103.4	115.7	93.9
P62696	Crybb2	Beta-crystallin B2 OS=Mus musculus OX=10090 GN=Crybb2 PE=1 SV=2	10	2	2	2	205	23.4	7.01	5.79	74.3	64.7	78.2	110.5	538.1	112.1	32.6	58.4	49.3	57.1	56.4	60.9	66.9	81.4	59.2
Q9R100	Cdh17	Cadherin-17 OS=Mus musculus OX=10090 GN=Cdh17 PE=1 SV=1	3	2	4	2	827	91.6	4.87	7.3	204.2	145.8	157.8	126.1	134.2	115.7	107.6	90.6	124.8	47.6	65.2	53.9	36.6	48.5	41.3
P01674		Ig kappa chain V-III region PC 2154 OS=Mus musculus OX=10090 PE=1 SV=1	11	1	4	1	108	11.7	6.27	9.89	96.5	118.7	129.3	93.1	122.2	84.2	108.8	87.4	114.7	81	76.7	96.7	99.8	105.2	85.5
P20491	Fcer1g	High affinity immunoglobulin epsilon receptor subunit gamma OS=Mus musculus OX=10090 GN=Fcer1g PE=1 SV=1	26	2	3	2	86	9.6	7.97	2.24	218	114.7	149.4	90.2	76.7	105	78.4	71.1	86.1	68.5	74.7	74.3	95.9	101.5	95.5
Q6P8J7	Ckmt2	Creatine kinase S-type, mitochondrial OS=Mus musculus OX=10090 GN=Ckmt2 PE=1 SV=1	3	1	1	1	419	47.4	8.4	3.9	227.9	162.3	179.8	86.5	84.8	96.7	60	83.6	79.4	54.7	82.9	56.5	81.4	83.4	80.1
Q63918	Cavin2	Caveolae-associated protein 2 OS=Mus musculus OX=10090 GN=Cavin2 PE=1 SV=3	5	2	2	2	418	46.7	5.21	4.71	107.4	100.8	106	101	87.4	106.4	83.7	96.7	78.8	112.3	89.7	102.7	111.6	104.4	111.1
Q9ET01	Pygl	Glycogen phosphorylase, liver form OS=Mus musculus OX=10090 GN=Pygl PE=1 SV=4	2	2	2	1	850	97.4	7.09	4.62	77.3	123.2	88	125.5	107.6	123.3	112.1	128.6	122.2	109.5	117.4	102	63.1	49	51.3
P01831	Thy1	Thy-1 membrane glycoprotein OS=Mus musculus OX=10090 GN=Thy1 PE=1 SV=1	9	1	1	1	162	18.1	8.97	4.24	126.8	95.8	109.2	100.7	87	98.3	112.6	108.7	120.3	103.5	90.9	122.4	59.7	99	65
O89103	Cd93	Complement component C1q receptor OS=Mus musculus OX=10090 GN=Cd93 PE=1 SV=1	7	2	2	2	644	69.3	5.07	4.62	126	114.8	123.7	102.5	120.9	127.9	100.5	77.1	115.1	90.7	90.8	102.2	67.1	62.6	78
P04117	Fabp4	Fatty acid-binding protein, adipocyte OS=Mus musculus OX=10090 GN=Fabp4 PE=1 SV=3	15	2	2	2	132	14.6	8.4	4.85	148.5	100.2	101.2	103.7	98.9	171.4	96.8	80.5	98.1	85.9	104.9	78.8	86.4	66.8	78
P32921	Wars1	Tryptophan--tRNA ligase, cytoplasmic OS=Mus musculus OX=10090 GN=Wars1 PE=1 SV=2	3	1	1	1	481	54.3	6.89	3.46	116.5	93.7	93.7	88.8	91.3	105.8	77.1	103.5	97.3	131.2	109.8	93.2	98.4	83.3	116.4
P63028	Tpt1	Translationally-controlled tumor protein OS=Mus musculus OX=10090 GN=Tpt1 PE=1 SV=1	8	1	1	1	172	19.5	4.86	4.26	107.5	101.9	100.1	102.6	82.9	115.9	83.2	108.8	96.8	115.2	78.6	140.8	83.5	83.4	98.8
Q9WVE8	Pacsin2	Protein kinase C and casein kinase substrate in neurons protein 2 OS=Mus musculus OX=10090 GN=Pacsin2 PE=1 SV=1	2	1	2	1	486	55.8	5.2	4.72	73.5	78.8	65.4	69.2	150.7	64.4	51.3	64.2	66.6	52.9	57.7	47.4	219.3	200	238.6
Q8K4F0	Cd226	CD226 antigen OS=Mus musculus OX=10090 GN=Cd226 PE=1 SV=1	6	1	1	1	333	38	9.03	2.84	181.3	88.2	126.1	118.6	114.6	95	115	94.5	79.2	104.2	113.6	106	28.9	80.2	54.4
Q9QZQ8	Macroh2a1	Core histone macro-H2A.1 OS=Mus musculus OX=10090 GN=Macroh2a1 PE=1 SV=3	4	1	2	1	372	39.7	9.8	7.19	124.6	128.4	134.4	115.1	120.6	140.5	103.2	100.8	120.3	106	82.1	81.3	53.2	48	41.6
Q9D7S9	Chmp5	Charged multivesicular body protein 5 OS=Mus musculus OX=10090 GN=Chmp5 PE=1 SV=1	5	1	4	1	219	24.6	4.79	10.71	166.6	141	152.8	150.5	155.9	152.4	112.1	82.6	116	52.4	64.7	56.2	29.6	33	34.2
P30412	Ppic	Peptidyl-prolyl cis-trans isomerase C OS=Mus musculus OX=10090 GN=Ppic PE=1 SV=1	11	3	4	2	212	22.8	7.5	6.71	164.9	137.2	159	169.1	147.7	137	94.5	85	105.3	53.2	76.7	68.2	35.9	33.9	32.5
Q9CZ13	Uqcrc1	Cytochrome b-c1 complex subunit 1, mitochondrial OS=Mus musculus OX=10090 GN=Uqcrc1 PE=1 SV=2	4	1	1	1	480	52.8	6.21	3.73	162	130.1	134.5	96	107.3	112.8	75.3	94.9	81.4	96.1	93.1	89.8	65.2	84.7	76.7
P54775	Psmc4	26S proteasome regulatory subunit 6B OS=Mus musculus OX=10090 GN=Psmc4 PE=1 SV=2	5	1	1	1	418	47.4	5.21	3.03	89.3	89.1	115	98.7	103.3	124.5	101.1	91.7	103.9	100.8	93	101.5	113.9	94.7	79.4
Q8CIT9	Sbsn	Suprabasin OS=Mus musculus OX=10090 GN=Sbsn PE=2 SV=1	1	1	1	1	700	72.3	7.31	3.66	140	127.6	98.7	129.3	112.6	123.8	69.9	86.9	85.8	58.6	69.9	72.5	100	77.1	147.1
P36369	Klk1b26	Kallikrein 1-related peptidase b26 OS=Mus musculus OX=10090 GN=Klk1b26 PE=2 SV=1	7	1	1	1	261	28.4	6.86	3.22	70.4	73.5	70.8	61.2	76.2	54.5	233.9	95	430.8	60.3	38.5	86.8	45	54.7	48.4
P35979	Rpl12	60S ribosomal protein L12 OS=Mus musculus OX=10090 GN=Rpl12 PE=1 SV=2	10	1	1	1	165	17.8	9.42	2.99	105.7	133.9	146.7	128.8	96.4	107	103.5	112.2	105.8	116.9	85.5	128.7	46.1	48.3	34.3
Q9EQ21	Hamp	Hepcidin OS=Mus musculus OX=10090 GN=Hamp PE=2 SV=1	14	1	1	1	83	9.3	8.44	3.26	62.6	52.5	57.4	93.2	94.4	64.6	110.9	107.9	116.8	121.1	158.5	155.3	113	104.6	87.2
B2RXS4	Plxnb2	Plexin-B2 OS=Mus musculus OX=10090 GN=Plxnb2 PE=1 SV=1	1	2	2	2	1842	206.1	5.87	4.3	124.9	102.3	125.3	96	102.1	114.7	95.9	134.4	116.5	73.9	89.2	114.1	84.1	70.9	55.8
P35235	Ptpn11	Tyrosine-protein phosphatase non-receptor type 11 OS=Mus musculus OX=10090 GN=Ptpn11 PE=1 SV=3	2	1	1	1	593	68	7.3	2.58	168.9	94.9	128.2	87.5	96.7	95.3	95.7	89.8	76.3	77.4	66.3	99	134.6	103.3	86.1
P97412	Lyst	Lysosomal-trafficking regulator OS=Mus musculus OX=10090 GN=Lyst PE=1 SV=1	0	1	2	1	3788	425	6.6	5.64	22.9	25.5	22.7	32	29.7	25	16.8	25.3	18.4	27.8	173.9	32.3	50.9	267.5	729.3
O35643	Ap1b1	AP-1 complex subunit beta-1 OS=Mus musculus OX=10090 GN=Ap1b1 PE=1 SV=2	2	1	1	1	943	103.9	5.17	3.89	118.2	134.9	123.1	106.6	104.2	79.3	110.7	128.8	121.6	96.7	92.7	93	60	63.9	66.4
P40237	Cd82	CD82 antigen OS=Mus musculus OX=10090 GN=Cd82 PE=1 SV=1	5	1	2	1	266	29.6	5.02	6.56	160.1	96.9	121.7	79.6	81.4	96.8	67.3	95.6	95.2	72.1	68.4	84.7	136.2	130.4	113.6
P04918	Saa3	Serum amyloid A-3 protein OS=Mus musculus OX=10090 GN=Saa3 PE=1 SV=1	12	2	4	1	122	13.8	9.88	4.95	57.1	27.6	61.4	38.2	55.5	51.5	42.4	35.8	72.8	217.3	341	283.8	64.8	69.5	81.3
Q8BH64	Ehd2	EH domain-containing protein 2 OS=Mus musculus OX=10090 GN=Ehd2 PE=1 SV=1	3	2	3	1	543	61.1	6.51	5.58	146.1	90.7	86.1	104.2	86.4	171.6	106	94.8	99.3	62.8	68.5	82.6	85.9	96.9	117.9
Q8CJ96	Rassf8	Ras association domain-containing protein 8 OS=Mus musculus OX=10090 GN=Rassf8 PE=2 SV=1	3	2	3	1	419	48.1	5.95	7.08	177.8	174.1	159.8	149.3	139.3	150.7	93	75.5	118.4	54	67.3	49	30.3	29.4	32
P15702	Spn	Leukosialin OS=Mus musculus OX=10090 GN=Spn PE=1 SV=1	4	1	1	1	395	40	4.96	4.33	91.1	72.3	103.7	91.4	86.4	135.1	83.9	96.4	107.4	62.4	83.4	106.2	147.6	134.6	98.1
Q08093	Cnn2	Calponin-2 OS=Mus musculus OX=10090 GN=Cnn2 PE=1 SV=1	4	1	1	1	305	33.1	7.62	3.85	178.9	125	141.5	109.4	95.4	113.4	82.5	108.1	77.7	97.8	96.9	114.6	51.9	49.7	57.2
Q9ERR7	Selenof	Selenoprotein F OS=Mus musculus OX=10090 GN=Selenof PE=1 SV=3	8	1	1	1	162	17.8	5.35	2.81	78.1	97.1	102	86.8	91.3	107	95.1	92.7	73.1	127.2	117	181.1	67.7	87.8	96.1
Q9ES30	C1qtnf3	Complement C1q tumor necrosis factor-related protein 3 OS=Mus musculus OX=10090 GN=C1qtnf3 PE=2 SV=1	7	2	2	2	246	26.8	6.74	5.31	84.1	88.6	94.7	140.9	89.2	133.9	103.6	146.5	103.1	99.8	69.2	110.7	80.1	85.8	69.9
P62196	Psmc5	26S proteasome regulatory subunit 8 OS=Mus musculus OX=10090 GN=Psmc5 PE=1 SV=1	6	2	2	2	406	45.6	7.55	2.52	111.9	93.1	75.3	104.6	122.2	104.2	87.3	98.6	104.5	132.8	116.6	110.1	84.2	69.3	85
P56395	Cyb5a	Cytochrome b5 OS=Mus musculus OX=10090 GN=Cyb5a PE=1 SV=2	10	1	1	1	134	15.2	5.07	2.96	161	90.5	217.7	70.6	72.6	101.4	49.5	70.7	71.3	65.7	81.3	69.2	127.1	112.2	139.3
Q8QZR4	Oaf	Out at first protein homolog OS=Mus musculus OX=10090 GN=Oaf PE=2 SV=1	8	2	2	2	282	31.5	7.37	2.73	104.7	119.3	137.8	103.5	109.1	120.9	96.6	89.7	106.5	130	112.4	100.4	76.8	40.7	51.6
Q3UZP4	Svip	Small VCP/p97-interacting protein OS=Mus musculus OX=10090 GN=Svip PE=3 SV=1	14	1	1	1	77	8.4	8.91	2.98	127.3	133.7	106.7	68.8	50	89.6	64.6	71.9	68.7	79.7	92.2	82.3	155.8	140.3	168.3
P63158	Hmgb1	High mobility group protein B1 OS=Mus musculus OX=10090 GN=Hmgb1 PE=1 SV=2	6	1	1	1	215	24.9	5.74	3.98	44.8	78.3	73.2	93.4	91.3	86.3	72.8	124.9	79	153.5	77.8	173.6	131.2	90.5	129.5
Q61735	Cd47	Leukocyte surface antigen CD47 OS=Mus musculus OX=10090 GN=Cd47 PE=1 SV=2	4	1	1	1	303	33.1	8.63	4.3	196.9	86.7	130.7	71	67.3	92.2	60.8	79.3	76	62	78	89.6	141.4	142.2	126
P27659	Rpl3	60S ribosomal protein L3 OS=Mus musculus OX=10090 GN=Rpl3 PE=1 SV=3	5	2	2	2	403	46.1	10.21	2.37	106.8	117.9	106.2	91.8	91.8	129.8	87.4	108.9	75.3	121.2	83.4	97.8	102.8	84.2	94.8
P20065	Tmsb4x	Thymosin beta-4 OS=Mus musculus OX=10090 GN=Tmsb4x PE=1 SV=1	28	2	2	2	50	5.7	5.06	2.45	279.5	111.7	150.1	61.1	62.6	114.6	51.3	51.6	69.6	63	54.2	69.6	117.5	122.9	120.6
P06797	Ctsl	Procathepsin L OS=Mus musculus OX=10090 GN=Ctsl PE=1 SV=2	3	1	1	1	334	37.5	6.83	3.55	148.5	145.4	144.3	94.9	111.2	113.7	109.7	83.4	109.5	82.8	82.6	85.4	65.1	56.3	67
O88593	Pglyrp1	Peptidoglycan recognition protein 1 OS=Mus musculus OX=10090 GN=Pglyrp1 PE=1 SV=1	7	1	1	1	182	20.5	7.44	2.97	116.8	103.4	120.6	85.9	103.6	101.3	106	93.5	118.4	88.4	114.5	94.5	90.8	79.2	83.2
P49222	Epb42	Protein 4.2 OS=Mus musculus OX=10090 GN=Epb42 PE=1 SV=3	2	1	1	1	691	76.7	7.31	3.54	92.3	60.4	84.9	86.9	75.3	92.9	72.9	77.6	80.3	57.5	81.9	61.8	232.2	188.1	154.9
Q80TH2	Erbin	Erbin OS=Mus musculus OX=10090 GN=Erbin PE=1 SV=3	1	1	1	1	1402	157.2	5.69	3.36	124.8	125.1	126.8	104.3	101.3	117.6	107.2	101	100.7	71.3	90.7	96.8	75.5	76.3	80.7
Q9D358	Acp1	Low molecular weight phosphotyrosine protein phosphatase OS=Mus musculus OX=10090 GN=Acp1 PE=1 SV=3	7	1	1	1	158	18.2	6.74	2.53	140.6	103.7	105.8	105.1	99.2	97.1	76.9	76.7	86.9	74.3	66.2	57.7	135.9	138.4	135.6
P63323	Rps12	40S ribosomal protein S12 OS=Mus musculus OX=10090 GN=Rps12 PE=1 SV=2	8	1	1	1	132	14.5	7.24	2.82	110.2	104.7	115.6	116.9	103	130.2	112.1	149.4	84.8	131.1	87.4	132.6	41.1	43.4	37.5
Q06318	Scgb1a1	Uteroglobin OS=Mus musculus OX=10090 GN=Scgb1a1 PE=1 SV=1	8	1	2	1	96	10.5	6.49	2.15	136.1	86	94.5	98.6	91.4	120.1	95	86.1	105	102.7	126	95.2	92	95.9	75.4
P56480	Atp5f1b	ATP synthase subunit beta, mitochondrial OS=Mus musculus OX=10090 GN=Atp5f1b PE=1 SV=2	4	2	2	2	529	56.3	5.34	1.74	146.7	121.6	91.1	100.5	108.7	117.8	89	99.6	119.5	97.8	118.7	121	56	52.5	59.6
P00329	Adh1	Alcohol dehydrogenase 1 OS=Mus musculus OX=10090 GN=Adh1 PE=1 SV=2	5	2	2	2	375	39.7	8.1	4.61	124.3	121.8	122.4	102.1	117	106.5	135.5	100.5	149.3	69.8	99	98.5	53.9	58.2	41.2
Q6DFX2	Antxr2	Anthrax toxin receptor 2 OS=Mus musculus OX=10090 GN=Antxr2 PE=1 SV=1	2	1	1	1	487	53.2	7.56	3.59	144.9	119.4	146	133.1	150.4	111.7	86.5	89.6	86.6	61.1	89.8	94.5	66.9	47.9	71.6
A2A8L5	Ptprf	Receptor-type tyrosine-protein phosphatase F OS=Mus musculus OX=10090 GN=Ptprf PE=1 SV=1	1	1	1	1	1898	211.4	6.65	1.89	140.5	141.7	121.7	129.5	140.5	144.1	97	100.1	111.6	95.5	69.6	88.1	53.7	28.4	38.2
O08529	Capn2	Calpain-2 catalytic subunit OS=Mus musculus OX=10090 GN=Capn2 PE=1 SV=4	3	2	2	2	700	79.8	4.96	3.84	124	105.5	119.8	107	88.8	99	101.1	105.3	98.4	93.5	96.5	88.2	83.6	104.2	85
Q9ESY9	Ifi30	Gamma-interferon-inducible lysosomal thiol reductase OS=Mus musculus OX=10090 GN=Ifi30 PE=1 SV=3	4	1	1	1	248	27.8	5.01	3.03	88.7	83.2	93.1	132.3	116.1	111.8	142.5	113.3	142.2	87.5	101.3	117.9	82.6	48.9	38.5
Q3V2D2	Gm94	Uncharacterized protein C5orf46 homolog OS=Mus musculus OX=10090 GN=Gm94 PE=3 SV=1	18	1	1	1	93	10	4.54	3.03	111	142.6	167	95.1	84.2	117.2	91.1	83	110.7	82.6	105.3	123.7	66.8	75.2	44.6
Q6ZPJ3	Ube2o	(E3-independent) E2 ubiquitin-conjugating enzyme UBE2O OS=Mus musculus OX=10090 GN=Ube2o PE=1 SV=3	1	1	1	1	1288	140.7	5.06	2.36	82.7	98.1	71.3	105.4	106.6	121.6	102.5	67	88.9	109.7	83.8	108.5	122.1	88.8	143
P02469	Lamb1	Laminin subunit beta-1 OS=Mus musculus OX=10090 GN=Lamb1 PE=1 SV=3	1	1	1	1	1786	197	4.94	3.25	128.1	98.3	98.9	113.1	124.3	133.6	105.9	92	94.5	86.8	99.7	101.9	55.4	99.9	67.7
P50543	S100a11	Protein S100-A11 OS=Mus musculus OX=10090 GN=S100a11 PE=1 SV=1	9	1	2	1	98	11.1	5.45	4.14	175.6	124.4	140.7	114.3	100.4	119.9	83.2	78.5	107.2	76.3	91.3	86.3	63.9	63.9	74
P11352	Gpx1	Glutathione peroxidase 1 OS=Mus musculus OX=10090 GN=Gpx1 PE=1 SV=2	8	1	1	1	201	22.3	7.21	3.02	130.9	127.1	125.2	114.7	111.5	102.3	124.1	65.1	103.3	85.9	83.1	92.9	70.7	121.5	41.9
Q9JII5	Dazap1	DAZ-associated protein 1 OS=Mus musculus OX=10090 GN=Dazap1 PE=1 SV=2	4	1	1	1	406	43.2	8.56	2.72	190.7	153.8	147.4	105.8	129	121.8	98.8	93	101.2	102.9	94	93.3	26.4	15.9	25.8
P61358	Rpl27	60S ribosomal protein L27 OS=Mus musculus OX=10090 GN=Rpl27 PE=1 SV=2	4	1	7	1	136	15.8	10.56	7.29	90.7	148.3	136.8	102.4	114.6	110.5	134	118.4	121	91.7	97.5	85.3	45.9	52.3	50.6
P62267	Rps23	40S ribosomal protein S23 OS=Mus musculus OX=10090 GN=Rps23 PE=1 SV=3	8	1	1	1	143	15.8	10.49	2.59	104.5	101.8	129.8	122	111.4	92.2	107.9	150.8	112	105.8	78.2	121.6	58.4	48.8	54.9
Q5SYL3	Kiaa0100	Protein KIAA0100 OS=Mus musculus OX=10090 GN=Kiaa0100 PE=1 SV=1	0	1	2	1	2234	254.3	7.34	2.35	68.6	115.9	114	101	98.9	101.7	84.9	96.5	116.4	120.2	104.6	234.1	49.2	40.2	53.8
O08992	Sdcbp	Syntenin-1 OS=Mus musculus OX=10090 GN=Sdcbp PE=1 SV=1	6	2	2	2	299	32.4	7.15	4.2	93.5	88.3	96.8	84	76.3	98.2	64.3	115.4	92	115.9	82.5	175.6	99.4	121.8	95.9
P12815	Pdcd6	Programmed cell death protein 6 OS=Mus musculus OX=10090 GN=Pdcd6 PE=1 SV=2	7	1	1	1	191	21.9	5.4	2.9	141.4	120.9	118.9	93.9	99.9	125.2	78	122.5	80.8	110.9	92.3	108.6	54.5	63.4	88.8
P80316	Cct5	T-complex protein 1 subunit epsilon OS=Mus musculus OX=10090 GN=Cct5 PE=1 SV=1	7	2	2	2	541	59.6	6.02	2	111.2	112	96.4	76.3	113.1	97.9	122.1	98.8	110.1	136.3	101.7	95.7	57.5	88.7	82.2
Q99LJ1	Fuca1	Tissue alpha-L-fucosidase OS=Mus musculus OX=10090 GN=Fuca1 PE=1 SV=1	4	2	2	2	452	52.2	6.95	2.15	104.5	86.7	101.4	127.2	117.7	86	108.5	100.3	100.8	111.7	102.7	143.6	58.4	85.2	65.4
P24668	M6pr	Cation-dependent mannose-6-phosphate receptor OS=Mus musculus OX=10090 GN=M6pr PE=1 SV=1	8	1	1	1	278	31.2	5.39	2.89	160.1	110.8	112.2	76.2	65.2	123	79.2	76	45.3	101.7	81.5	80.3	138.3	111.2	139.1
P21460	Cst3	Cystatin-C OS=Mus musculus OX=10090 GN=Cst3 PE=1 SV=2	6	1	1	1	140	15.5	9	2.79	196.6	153.8	120.6	131.1	53.9	142.7	100.6	46.4	81.5	121.8	88	86.4	59.1	46	71.6
Q60631	Grb2	Growth factor receptor-bound protein 2 OS=Mus musculus OX=10090 GN=Grb2 PE=1 SV=1	6	1	1	1	217	25.2	6.32	3.61	163.4	85.5	135.9	92.6	102.2	112.2	81.6	96.5	89.8	110	89.6	119.9	52.8	89.8	78.1
P35505	Fah	Fumarylacetoacetase OS=Mus musculus OX=10090 GN=Fah PE=1 SV=2	5	2	2	2	419	46.1	7.18	1.79	112	136.9	122.3	95.1	120	105.6	127.1	119.7	139	87.2	93.6	89.4	54.7	42.9	54.7
O54782	Man2b2	Epididymis-specific alpha-mannosidase OS=Mus musculus OX=10090 GN=Man2b2 PE=1 SV=2	1	1	1	1	1018	115.5	7.39	2.41	94.1	89.6	108.7	169.3	139.5	109.8	84.6	82.2	125.6	92.6	98.5	103.7	71.3	63.4	67
P24527	Lta4h	Leukotriene A-4 hydrolase OS=Mus musculus OX=10090 GN=Lta4h PE=1 SV=4	2	1	1	1	611	69	6.42	2.5	240.9	154.1	150.7	94.7	80.8	194.5	79.1	71	95.4	70.8	73.7	72.6	38.7	34.7	48.3
Q91VR8	Brk1	Protein BRICK1 OS=Mus musculus OX=10090 GN=Brk1 PE=1 SV=1	15	1	1	1	75	8.8	5.45	3.28	199.4	106.2	140.3	74.2	75.3	92.6	109.1	99.8	85.7	103.4	125.7	99.8	73.8	61.2	53.7
P70269	Ctse	Cathepsin E OS=Mus musculus OX=10090 GN=Ctse PE=1 SV=2	3	1	1	1	397	42.9	4.64	2.07	118.6	129.8	114.5	139.3	137.8	146.5	121.2	105.1	118.8	84.6	78.4	65.8	51	34.1	54.6
Q9R0Q1	Sytl4	Synaptotagmin-like protein 4 OS=Mus musculus OX=10090 GN=Sytl4 PE=1 SV=1	3	2	2	2	673	76	8.84	1.8	182.8	124.9	133.2	106.2	112.2	87.9	96.7	86.6	97.7	79.9	96.4	102.3	71.4	60.1	61.8
P01680		Ig kappa chain V-IV region S107B OS=Mus musculus OX=10090 PE=4 SV=1	9	1	2	1	129	13.8	8.47	2.48	110.2	119.4	136.8	141.5	148.4	142.4	101	90.2	112.6	66.9	84.8	84.2	63	49.2	49.4
P29341	Pabpc1	Polyadenylate-binding protein 1 OS=Mus musculus OX=10090 GN=Pabpc1 PE=1 SV=2	2	1	1	1	636	70.6	9.5	3.32	123.6	138.7	97	82.6	100.6	122	71.6	113	110.9	107.5	94.3	123.7	80.8	61.8	71.8
O35516	Notch2	Neurogenic locus notch homolog protein 2 OS=Mus musculus OX=10090 GN=Notch2 PE=1 SV=2	0	1	1	1	2473	265.5	5.22	3.17	92	113.3	114.2	157	120.3	90.8	123.9	97.7	130.6	51	82.1	64.9	79.2	67.1	116
Q00560	Il6st	Interleukin-6 receptor subunit beta OS=Mus musculus OX=10090 GN=Il6st PE=1 SV=2	1	1	1	1	917	102.4	5.52	2.87	154.5	97.8	99.6	132.3	83.7	83.5	95.3	63.5	89.2	141.2	88.4	85.4	104.9	78.3	102.3
Q8CGK3	Lonp1	Lon protease homolog, mitochondrial OS=Mus musculus OX=10090 GN=Lonp1 PE=1 SV=2	1	1	4	1	949	105.8	6.57	10.22	185.6	154.8	154.6	154.2	157.3	127.9	107.2	77.6	122.1	48	64	49	36	32.4	29.2
Q9D020	Nt5c3a	Cytosolic 5'-nucleotidase 3A OS=Mus musculus OX=10090 GN=Nt5c3a PE=1 SV=4	3	1	1	1	331	37.2	6.65	2.75	121	116.1	143.1	106.6	104	124.8	96.7	85.4	97.3	93.7	86.4	94.1	77.9	69.6	83.2
Q9JHI9	Slc40a1	Solute carrier family 40 member 1 OS=Mus musculus OX=10090 GN=Slc40a1 PE=1 SV=1	3	1	1	1	570	62.7	6.1	2.74	121.8	69.5	82.9	70.8	60.2	74.5	45.3	62.1	50.4	58.1	70.1	60.1	213.8	211.8	248.6
Q3U0V1	Khsrp	Far upstream element-binding protein 2 OS=Mus musculus OX=10090 GN=Khsrp PE=1 SV=2	2	1	1	1	748	76.7	7.33	1.85	122.4	126.3	154.1	140.6	126.5	130.9	118.3	101.3	106.4	85.8	110	88.9	19.4	39.5	29.8
O70404	Vamp8	Vesicle-associated membrane protein 8 OS=Mus musculus OX=10090 GN=Vamp8 PE=1 SV=1	10	1	1	1	101	11.4	8.19	1.9	258.4	139	126.5	65.9	52.7	91.3	56.2	54.8	65.4	37.6	53.2	73.4	158.1	128.9	138.6
P70349	Hint1	Histidine triad nucleotide-binding protein 1 OS=Mus musculus OX=10090 GN=Hint1 PE=1 SV=3	11	1	1	1	126	13.8	6.87	2.71	135.8	126.2	125.6	94.3	106.3	126.7	75.3	92.2	97.4	59.4	87.1	72.5	117.9	67.6	115.7
Q91ZJ5	Ugp2	UTP--glucose-1-phosphate uridylyltransferase OS=Mus musculus OX=10090 GN=Ugp2 PE=1 SV=3	4	1	1	1	508	56.9	7.61	2.4	114.2	105.6	125.5	77.2	94.8	87.7	91	89.2	77.9	91.9	77	106.9	139.8	129.3	92
P36536	Sar1a	GTP-binding protein SAR1a OS=Mus musculus OX=10090 GN=Sar1a PE=1 SV=1	6	1	1	1	198	22.4	6.93	3.02	92	64.8	75	67.1	82.8	93	83.2	68.2	60.5	55	81.3	59.4	246.3	232.4	139
O35963	Rab33b	Ras-related protein Rab-33B OS=Mus musculus OX=10090 GN=Rab33b PE=1 SV=1	5	1	1	1	229	25.8	7.69	3.04	110.1	46	81.1	57.3	52.4	60.6	57.9	37.9	55.7	51.1	66.3	50.2	262.2	254.9	256.2
Q9Z0K8	Vnn1	Pantetheinase OS=Mus musculus OX=10090 GN=Vnn1 PE=1 SV=3	2	1	1	1	512	57.1	5.94	2.76	122.9	102.9	106.2	103.8	107.1	111.4	95.1	70.4	114.8	106.9	149.6	118.9	62.6	57.3	70.2
P26645	Marcks	Myristoylated alanine-rich C-kinase substrate OS=Mus musculus OX=10090 GN=Marcks PE=1 SV=2	6	1	1	1	309	29.6	4.34	2.51	171.2	146.7	111.9	111	87.4	132.8	66.9	85.4	105.2	64.5	83.5	72.3	88.6	76.5	96.1
Q9D3G5	Stx11	Syntaxin-11 OS=Mus musculus OX=10090 GN=Stx11 PE=1 SV=1	3	1	1	1	287	33.3	7.06	1.96	253.1	107.3	137	103.3	66	114.9	78.2	84.8	76.3	88.3	66.3	80.5	70	91.2	82.9
O70138	Mmp8	Neutrophil collagenase OS=Mus musculus OX=10090 GN=Mmp8 PE=2 SV=2	3	2	2	2	465	53.1	7.03	1.82	104.1	87.8	81.2	88.1	87.1	93.1	108.8	141.5	138.8	105	95.9	113.4	83.1	79.8	92.2
O88456	Capns1	Calpain small subunit 1 OS=Mus musculus OX=10090 GN=Capns1 PE=1 SV=1	3	1	1	1	269	28.4	5.63	2.18	138.4	131	132	100.2	102.5	114.1	94.6	80.8	107.6	81.8	82.5	97.6	69.2	80.8	86.9
Q9EQZ6	Rapgef4	Rap guanine nucleotide exchange factor 4 OS=Mus musculus OX=10090 GN=Rapgef4 PE=1 SV=1	1	1	2	1	1011	115.4	6.92	2.17	36.9	48.3	56.8	62.6	58.4	53.6	84.2	101	67.8	154.4	94.6	153.3	190.3	165.7	172.2
Q61043	Nin	Ninein OS=Mus musculus OX=10090 GN=Nin PE=1 SV=4	1	1	7	1	2113	243.6	5	2.54	296.3	184.5	196.1	110.8	124.5	143.4	84.1	45.8	128.6	30.5	46.8	39.6	24	26.9	17.9
Q9JJV1	Cryba2	Beta-crystallin A2 OS=Mus musculus OX=10090 GN=Cryba2 PE=2 SV=3	9	1	1	1	197	22.2	6.77	2.96	103	117.7	134.3	92.7	269.1	93	56	109.1	83.6	92.1	85.7	91	53.9	57.1	61.6
P14602	Hspb1	Heat shock protein beta-1 OS=Mus musculus OX=10090 GN=Hspb1 PE=1 SV=3	5	1	1	1	209	23	6.55	2.57	135.3	112.8	128.2	123.9	110.7	124.9	90.8	97.9	89.6	71.8	73.8	103.1	75.7	67.2	94.3
Q9D1D4	Tmed10	Transmembrane emp24 domain-containing protein 10 OS=Mus musculus OX=10090 GN=Tmed10 PE=1 SV=1	8	2	2	2	219	24.9	6.7	1.71	231.8	105.4	156.1	95.2	72.2	78	82.6	82.8	79.8	70.1	68.2	87.4	99.2	99.4	91.9
Q91X17	Umod	Uromodulin OS=Mus musculus OX=10090 GN=Umod PE=1 SV=1	2	1	1	1	642	70.8	4.88	2.21	135.1	98.4	115.7	87.9	97.7	83.7	96.5	83.9	91.8	84.1	104	100.9	105.4	106	109
P35285	Rab22a	Ras-related protein Rab-22A OS=Mus musculus OX=10090 GN=Rab22a PE=1 SV=2	7	1	1	1	194	21.8	8.15	2.54	172.7	120.5	107.7	96.1	111.2	104.3	64.2	81	102.1	79.3	82.5	109.4	112.8	78.2	78.1
Q8BZ25	Ankk1	Ankyrin repeat and protein kinase domain-containing protein 1 OS=Mus musculus OX=10090 GN=Ankk1 PE=2 SV=1	1	1	1	1	745	82.4	7.09	1.83	135.8	102.4	99.8	70.9	87.6	104.4	71.3	111.4	85.5	86.8	89.9	112.8	112	120.3	109.2
Q9CR84	Atp5mc1	ATP synthase F(0) complex subunit C1, mitochondrial OS=Mus musculus OX=10090 GN=Atp5mc1 PE=1 SV=1	5	1	1	1	136	14.2	10.01	2.5	268.5	117.9	170.8	56	39.5	111.7	59.7	61.7	62.4	55.6	61.8	72.5	112.9	109.9	139.1
P28843	Dpp4	Dipeptidyl peptidase 4 OS=Mus musculus OX=10090 GN=Dpp4 PE=1 SV=3	1	1	1	1	760	87.4	6.42	2.62	110.7	135.7	115.9	115.9	133.8	105.2	119.5	89.5	107.3	65.6	76.3	74.6	80.5	93.1	76.4
Q91Y44	Brdt	Bromodomain testis-specific protein OS=Mus musculus OX=10090 GN=Brdt PE=1 SV=3	1	1	2	1	956	107.2	8.97	2.44	107.9	53.2	376.9	54.6	47.5	84.6	31.4	33.7	53.6	41.9	90.6	43.9	144.7	130.3	205.2
Q3UUF8	Ankrd34b	Ankyrin repeat domain-containing protein 34B OS=Mus musculus OX=10090 GN=Ankrd34b PE=1 SV=1	2	1	4	1	508	55.4	8.02	6.17	104.2	108.1	97.6	134.8	125.4	119.2	108.4	91.2	98.2	103.7	105.5	88.2	83.8	57.7	73.9
Q9Z2L6	Minpp1	Multiple inositol polyphosphate phosphatase 1 OS=Mus musculus OX=10090 GN=Minpp1 PE=1 SV=3	2	1	2	1	481	54.5	7.49	5.09	134.4	120.3	125	119.2	135.7	112.4	117.1	90.7	97.1	78.7	105.5	88.9	50.7	61.5	62.9
Q6Q477	Atp2b4	Plasma membrane calcium-transporting ATPase 4 OS=Mus musculus OX=10090 GN=Atp2b4 PE=1 SV=1	1	1	2	1	1205	133	6.13	4.22	135.3	69.1	93.4	62.1	52	116.3	59.4	52.1	77.2	71.3	67.3	80.8	165.7	198.7	199.3
O88632	Sema3f	Semaphorin-3F OS=Mus musculus OX=10090 GN=Sema3f PE=2 SV=2	3	1	1	1	785	88.5	8.25	2.87	142.9	165.8	132.5	107	107.1	151.3	150.6	92.8	96.2	74.4	84.8	72.1	45.7	33.3	43.4
P25785	Timp2	Metalloproteinase inhibitor 2 OS=Mus musculus OX=10090 GN=Timp2 PE=1 SV=2	7	1	1	1	220	24.3	7.49	2.71	85.3	106	97.1	117.8	98.2	108.5	98.7	89.5	93.7	131.4	94.4	114.6	78.2	86.3	100.5
Q99LX0	Park7	Parkinson disease protein 7 homolog OS=Mus musculus OX=10090 GN=Park7 PE=1 SV=1	7	1	1	1	189	20	6.77	2.03	114	111.6	92.4	128.6	106.6	112.5	105.1	97.2	96.5	71.6	82.5	103.4	106.5	77.2	94.4
Q9EPL0	Xylt2	Xylosyltransferase 2 OS=Mus musculus OX=10090 GN=Xylt2 PE=2 SV=3	1	1	1	1	865	96.8	8.47	2.54	66.8	117.2	128.3	89.4	103.3	97.8	144.6	112.8	105.8	110	112	99.6	77	53.5	81.9
P27931	Il1r2	Interleukin-1 receptor type 2 OS=Mus musculus OX=10090 GN=Il1r2 PE=1 SV=1	2	1	1	1	410	45.6	7.88	2.48	117.7	129.9	138.2	102.9	109	123.3	73.3	86.9	97.9	87.5	81.9	96.6	96.4	64.3	94.3
Q8BVI5	Stx16	Syntaxin-16 OS=Mus musculus OX=10090 GN=Stx16 PE=1 SV=3	2	1	4	1	326	37.1	5.86	3.85	91.5	139.1	139.1	107.2	131.2	79.1	142.7	126.8	130.9	82.2	95.4	98.4	43.6	48.8	43.9
Q9CQI6	Cotl1	Coactosin-like protein OS=Mus musculus OX=10090 GN=Cotl1 PE=1 SV=3	6	1	1	1	142	15.9	5.4	2.36	199.7	167.6	104.8	75.7	72	104.9	77.1	105.5	71.4	75.9	61.7	79.6	109.2	93	102
O70410	Vmn2r1	Vomeronasal type-2 receptor 1 OS=Mus musculus OX=10090 GN=Vmn2r1 PE=1 SV=1	1	1	2	1	912	102.3	6.92	4.46	83.4	73.6	74.5	54.6	83.6	58.2	84.1	79.1	97.9	193.4	185.9	157.9	109.8	86.4	77.5
Q91V92	Acly	ATP-citrate synthase OS=Mus musculus OX=10090 GN=Acly PE=1 SV=1	1	1	1	1	1091	119.7	7.44	1.66	90.8	128.9	79.8	168.9	98.3	112.3	89.2	136.1	86.5	120.2	109.5	109.3	58.2	40.8	71.4
Q07079	Igfbp5	Insulin-like growth factor-binding protein 5 OS=Mus musculus OX=10090 GN=Igfbp5 PE=1 SV=1	3	1	1	1	271	30.4	8.12	2.33	92.1	87.1	97.8	125.7	90	128.1	77.7	106.4	93.1	124.8	95.7	113.1	94.6	81.9	91.8
O09043	Napsa	Napsin-A OS=Mus musculus OX=10090 GN=Napsa PE=1 SV=1	2	1	1	1	419	45.5	7.5	2.67	114.3	104.1	137	99.4	122.1	82.5	114.8	88.9	168.4	91.1	116.9	102.6	68.1	53.9	36
Q8BGY2	Eif5a2	Eukaryotic translation initiation factor 5A-2 OS=Mus musculus OX=10090 GN=Eif5a2 PE=1 SV=3	5	1	1	1	153	16.8	5.58	2.67	145.4	90.4	93.9	70.8	87	98.9	47.7	93.7	56.2	66.5	66.3	67.2	168.5	167.2	180.3
Q922J6	Tspan2	Tetraspanin-2 OS=Mus musculus OX=10090 GN=Tspan2 PE=1 SV=1	3	1	1	1	221	24.2	7.96	2.59	162.4	102	128.1	87.2	62.8	115.1	71.9	93	76	107.8	97.2	98.5	103	85.8	109.3
O70372	Tert	Telomerase reverse transcriptase OS=Mus musculus OX=10090 GN=Tert PE=1 SV=1	1	1	2	1	1122	127.9	9.91	2.04	45.8	73.8	69.5	88.4	71.7	103.5	114	210	137.1	143.6	80.4	233.8	42.9	45	40.5
Q60575	Kif1b	Kinesin-like protein KIF1B OS=Mus musculus OX=10090 GN=Kif1b PE=1 SV=2	0	1	1	1	1816	204	5.62	1.92	139.1	191.7	197.3	62.6	90.8	81.1	148.9	92.1	173.9	60.3	60.6	65.8	40.2	45.6	50.1
P07146	Prss2	Anionic trypsin-2 OS=Mus musculus OX=10090 GN=Prss2 PE=1 SV=1	3	1	1	1	246	26.2	4.63	2.19	92.2	90.2	99.1	92.4	98.3	63.9	73.4	92.2	65.7	144.8	127.5	172.6	99.4	98.4	89.7
Q8R570	Snap47	Synaptosomal-associated protein 47 OS=Mus musculus OX=10090 GN=Snap47 PE=1 SV=1	2	1	1	1	413	46.5	5.76	2.79	64.4	67.9	65.4	80.4	134.7	88.7	100.5	71.2	74.7	60.3	110.1	63.6	181.5	157.3	179.1
Q9CPU0	Glo1	Lactoylglutathione lyase OS=Mus musculus OX=10090 GN=Glo1 PE=1 SV=3	4	1	1	1	184	20.8	5.47	2.68	157.2	97.9	110.7	81.6	100	99.2	83.8	80.3	96.7	81.6	80.3	96.6	107.9	106.1	120.1
P61222	Abce1	ATP-binding cassette sub-family E member 1 OS=Mus musculus OX=10090 GN=Abce1 PE=1 SV=1	2	1	1	1	599	67.3	8.34	2.3	110.1	88.3	98.4	83.8	135.6	117.4	108.8	114.8	117.9	117.8	86.3	104.3	47.7	72.8	96.2
Q9D662	Sec23b	Protein transport protein Sec23B OS=Mus musculus OX=10090 GN=Sec23b PE=1 SV=1	1	1	1	1	767	86.4	6.96	2.37	128.2	104.8	124.1	119.8	105.9	104.3	128	146.6	107.4	63	98.9	89.5	51.4	59.4	68.5
Q8CI33	Cwf19l1	CWF19-like protein 1 OS=Mus musculus OX=10090 GN=Cwf19l1 PE=1 SV=2	2	1	1	1	537	60.2	7.14	2.5	179	162.7	142.7	122	106	187.3	104.3	73.3	107.9	52.9	65.9	47.3	48.2	45.7	54.8
P15946	Klk1b11	Kallikrein 1-related peptidase b11 OS=Mus musculus OX=10090 GN=Klk1b11 PE=2 SV=1	3	1	1	1	261	28.7	7.14	2.11	129.6	89.6	119.3	97.2	92.8	104.6	96.8	104.1	144.7	84.5	101	109.3	93.8	61.9	70.8
Q60854	Serpinb6	Serpin B6 OS=Mus musculus OX=10090 GN=Serpinb6 PE=1 SV=1	2	1	1	1	378	42.6	5.74	2.12	149.6	110.6	139.2	115.9	127.7	152.7	86.6	66.6	120.5	80.8	78.6	68.2	61.9	67.3	73.9
P70428	Ext2	Exostosin-2 OS=Mus musculus OX=10090 GN=Ext2 PE=1 SV=2	2	1	1	1	718	82	6.65	2.16	78.9	83.7	86.6	102	97.3	90.4	127.9	72.4	137.7	120.4	146.3	159	76.1	56.1	65.3
Q499M4	Tigd5	Tigger transposable element derived 5 OS=Mus musculus OX=10090 GN=Tigd5 PE=2 SV=1	1	1	1	1	642	70.2	7.72	2.18	234.5	111.6	159.6	65.3	61.9	133.2	66	96	75.2	92.3	62.1	70.3	98	69.2	104.8
A2ASS6	Ttn	Titin OS=Mus musculus OX=10090 GN=Ttn PE=1 SV=1	0	1	1	1	35213	3904.1	6.2	2.31	149.9	146.3	123	107.5	87.2	131.5	89.3	103	81.7	103.3	82	90.5	63.2	50.9	90.7
P20444	Prkca	Protein kinase C alpha type OS=Mus musculus OX=10090 GN=Prkca PE=1 SV=3	1	1	1	1	672	76.8	7.14	1.63	244.3	121.2	191.8	101.3	74.8	143.4	62.4	102.4	86.2	81.3	63.9	75.8	47	46.1	58.1
P18181	Cd48	CD48 antigen OS=Mus musculus OX=10090 GN=Cd48 PE=1 SV=1	3	1	1	1	240	27.4	7.69	2.21	168.3	101.2	104	111.7	66.8	106.5	72.2	78.8	122.8	93	93.2	87.5	120.1	104.2	69.5
Q9DBP0	Slc34a2	Sodium-dependent phosphate transport protein 2B OS=Mus musculus OX=10090 GN=Slc34a2 PE=1 SV=1	1	1	1	1	697	76.2	7.68	1.88	69.2	79.6	84.7	104.9	85.9	90.8	87.7	118.5	101	201.4	95.9	107.1	97.6	99.4	76.3
O88312	Agr2	Anterior gradient protein 2 homolog OS=Mus musculus OX=10090 GN=Agr2 PE=1 SV=1	3	1	1	1	175	19.9	9.01	2.14	169.2	122.2	135.3	118.1	79.7	152.3	81.9	112.5	78.5	93.7	80.6	79.9	70.5	58.7	66.9
P35330	Icam2	Intercellular adhesion molecule 2 OS=Mus musculus OX=10090 GN=Icam2 PE=1 SV=1	4	1	1	1	277	31.4	7.91	2.3	128.1	98.3	128.7	108.4	97.1	135	101.5	100	111	97.4	78.6	80.9	57.7	75.2	102.2
Q9QYY9	Adh4	All-trans-retinol dehydrogenase [NAD(+)] ADH4 OS=Mus musculus OX=10090 GN=Adh4 PE=1 SV=4	2	1	5	1	377	40.2	7.83	3.71	177.1	146.1	141.7	88.5	92	142.4	86.9	94.9	88.7	89	84.6	84.2	60	47	76.8
Q8BVW0	Ganc	Neutral alpha-glucosidase C OS=Mus musculus OX=10090 GN=Ganc PE=1 SV=2	1	1	1	1	898	101.9	6.32	1.81	130	91.2	106.9	97.7	86	121.6	88.2	91.1	85.5	77.4	125.6	119.9	93.4	81.3	104.2
Q99L47	St13	Hsc70-interacting protein OS=Mus musculus OX=10090 GN=St13 PE=1 SV=1	2	1	1	1	371	41.6	5.26	2.19	183.8	110.1	172	85.7	99.9	87.1	96.4	95	91.9	71.3	87	95.8	80.3	65.6	78.2
O88792	F11r	Junctional adhesion molecule A OS=Mus musculus OX=10090 GN=F11r PE=1 SV=2	2	1	1	1	300	32.4	6.77	2.01	222.6	142.1	154.1	116	93.4	113.1	85.5	92.7	83.8	84.1	93.9	87.8	47.9	38.7	44.4
P18530		Ig heavy chain V region 7-39 OS=Mus musculus OX=10090 PE=4 SV=1	18	1	1	1	117	13	8.6	2.67	84.2	107.3	111	64.4	113.2	116.5	112	100.8	121.5	94.3	118.1	111.3	84.5	79.5	81.5
Q8CHP8	Pgp	Glycerol-3-phosphate phosphatase OS=Mus musculus OX=10090 GN=Pgp PE=1 SV=1	2	1	1	1	321	34.5	5.35	1.7	130.4	120.6	149.2	108.6	126.1	101	108.3	91.8	107	74.2	73.7	102.7	69.7	70.3	66.5
P16390	Kcna3	Potassium voltage-gated channel subfamily A member 3 OS=Mus musculus OX=10090 GN=Kcna3 PE=1 SV=3	3	1	1	1	528	58.5	5.33	2.31	100.1	112.3	110.3	97.9	93.5	100.6	101.5	96.4	94.5	128.5	117.8	104.5	92.7	76.7	72.9
Q8CHP0	Zc3h3	Zinc finger CCCH domain-containing protein 3 OS=Mus musculus OX=10090 GN=Zc3h3 PE=1 SV=1	1	1	1	1	950	103.2	10.58	2.21	75	90.2	73.7	83.8	120.1	73.8	150	108.6	130.5	126.3	131.1	130.7	71.7	62.8	71.8
P62715	Ppp2cb	Serine/threonine-protein phosphatase 2A catalytic subunit beta isoform OS=Mus musculus OX=10090 GN=Ppp2cb PE=1 SV=1	3	1	1	1	309	35.6	5.43	1.66	133.4	108.5	153.5	96.7	102.8	90.1	82.8	147.5	120.3	69.9	105.1	90.6	70	83.4	45.2
Q8K209	Adgrg1	Adhesion G-protein coupled receptor G1 OS=Mus musculus OX=10090 GN=Adgrg1 PE=1 SV=1	1	1	1	1	687	77.2	8.59	1.8	187.2	113.3	129	54.4	67.9	79.5	62.1	71.1	74.7	97.9	79.6	90	136.2	138.3	118.8
P24472	Gsta4	Glutathione S-transferase A4 OS=Mus musculus OX=10090 GN=Gsta4 PE=1 SV=3	3	1	1	1	222	25.5	7.39	1.69	172.3	136.3	141.4	127.9	129.7	114.8	121.3	84.4	114.6	62	83.8	61.1	42.7	59.1	48.5
P14069	S100a6	Protein S100-A6 OS=Mus musculus OX=10090 GN=S100a6 PE=1 SV=3	9	1	1	1	89	10	5.48	2.14	131	110.6	109.9	90.8	78.9	109.1	86	86.5	88.9	85.5	110.8	151.8	79.9	93.4	86.9
Q62465	Vat1	Synaptic vesicle membrane protein VAT-1 homolog OS=Mus musculus OX=10090 GN=Vat1 PE=1 SV=3	3	1	1	1	406	43.1	6.37	2.47	113.3	133.7	140.2	112.4	118.9	146.1	88.2	88.6	101.7	70	88.1	67.3	77.5	71.3	82.6
P14148	Rpl7	60S ribosomal protein L7 OS=Mus musculus OX=10090 GN=Rpl7 PE=1 SV=2	4	1	1	1	270	31.4	10.89	1.8	162	112.4	120.2	107.3	86.8	111	79.9	85.2	98.8	85.2	98.6	103.7	92.5	80.3	76.1
Q7TQG1	Plekha6	Pleckstrin homology domain-containing family A member 6 OS=Mus musculus OX=10090 GN=Plekha6 PE=1 SV=1	1	1	1	1	1173	131.3	8.97	2.19	49.8	77.1	67.4	96.1	77.4	91.7	77.6	114.2	91.5	150.3	88.1	150.6	109.2	134.3	124.6
O70562	Sprr2k	Small proline-rich protein 2K OS=Mus musculus OX=10090 GN=Sprr2k PE=2 SV=1	13	1	1	1	68	7.5	8.24	2.79	83.1	96.2	139.8	82.1	79.6	66.7	57.3	50.6	70.7	63.8	115.9	93.3	180.6	157.6	162.6
P47880	Igfbp6	Insulin-like growth factor-binding protein 6 OS=Mus musculus OX=10090 GN=Igfbp6 PE=2 SV=2	3	1	1	1	238	25.3	8.19	1.87	115.8	94.4	85.5	92.2	85.9	98.3	53.3	58.3	81.8	54.4	74.6	61.6	219.7	179.1	145.1
P16460	Ass1	Argininosuccinate synthase OS=Mus musculus OX=10090 GN=Ass1 PE=1 SV=1	3	1	1	1	412	46.6	8.22	2.13	109.3	105.2	104	91.1	87.8	104	102	95	91.3	116.1	96	119.8	74.4	97.9	106
Q8BM55	Tmem214	Transmembrane protein 214 OS=Mus musculus OX=10090 GN=Tmem214 PE=1 SV=1	1	1	1	1	687	76.4	9.29	1.94	84.2	70.1	87.1	106.4	96.8	97.6	129.2	105.1	113.9	100.3	147.9	144.2	67.4	84	66
Q91X79	Cela1	Chymotrypsin-like elastase family member 1 OS=Mus musculus OX=10090 GN=Cela1 PE=1 SV=1	3	1	1	1	266	28.9	8.24	1.85	114	121.8	113.7	89.2	105.6	95.1	188	133.4	225.4	62.6	68.4	51.5	40.9	46.4	44
Q3TKT4	Smarca4	Transcription activator BRG1 OS=Mus musculus OX=10090 GN=Smarca4 PE=1 SV=1	1	1	2	1	1613	181.3	8	4.98	153.3	131.5	140	116.2	106.8	116.5	90	85.5	95.6	79.1	87.8	71.4	79.1	75.4	71.8
Q61990	Pcbp2	Poly(rC)-binding protein 2 OS=Mus musculus OX=10090 GN=Pcbp2 PE=1 SV=1	3	1	1	1	362	38.2	6.79	1.64	152.7	116.7	120.6	136.4	111.1	97.2	101.4	130.7	106.9	81.5	99.3	91.5	51.2	52.8	50.1
Q7TSC3	Nek5	Serine/threonine-protein kinase Nek5 OS=Mus musculus OX=10090 GN=Nek5 PE=2 SV=1	1	1	1	1	627	71.7	5.54	1.83	81.7	89.1	86.9	113.1	85.5	82.1	82	106.9	84.9	124.5	108.8	142.4	91.8	95	125.4
P34884	Mif	Macrophage migration inhibitory factor OS=Mus musculus OX=10090 GN=Mif PE=1 SV=2	8	1	1	1	115	12.5	7.34	1.99	108.9	99.7	96.2	103.1	104.7	90.2	92.6	115.2	93.6	101.3	100.2	100.2	97.3	90.3	106.4
Q2PZL6	Fat4	Protocadherin Fat 4 OS=Mus musculus OX=10090 GN=Fat4 PE=1 SV=2	0	1	1	1	4981	540	4.91	2.26	33.5	33	25.1	29.5	41.2	35	27.7	33	29.3	35.9	70.3	34.6	378.7	385.6	307.6
Q920E5	Fdps	Farnesyl pyrophosphate synthase OS=Mus musculus OX=10090 GN=Fdps PE=1 SV=1	2	1	1	1	353	40.6	5.66	1.79	112.6	67.8	104.2	127.7	97.2	99	100.6	150.1	108.7	91.1	81	99.2	106.3	66	88.5
Q7M707	Tas2r109	Taste receptor type 2 member 109 OS=Mus musculus OX=10090 GN=Tas2r109 PE=3 SV=1	2	1	1	1	316	36.7	9.88	2.35	179.9	158.6	183.7	108.3	128.3	104.8	104.8	93.1	132.1	74.6	83.8	71.6	30.2	11.8	34.4
Q9DAU1	Cnpy3	Protein canopy homolog 3 OS=Mus musculus OX=10090 GN=Cnpy3 PE=1 SV=1	3	1	1	1	276	30.5	5.62	1.72	74.2	100.2	87.8	88.6	91.8	82.1	95.4	128.6	80.2	145.2	118.2	147.2	84.5	92.7	83.3
P52431	Pold1	DNA polymerase delta catalytic subunit OS=Mus musculus OX=10090 GN=Pold1 PE=1 SV=2	1	1	1	1	1105	123.7	7.61	1.99	80	68.1	83.9	104.8	83.2	75.9	75.2	84	69	96.4	96.8	105.6	169.9	159.1	148
Q9D417	Fbxo24	F-box only protein 24 OS=Mus musculus OX=10090 GN=Fbxo24 PE=2 SV=1	2	1	1	1	589	65.4	8.56	1.9	49.6	109.2	105.8	96.7	80.3	141.4	65.2	82.8	138.2	139	113.3	282.3	41.1	36.6	18.4
Q9D6A1	Myo1h	Unconventional myosin-Ih OS=Mus musculus OX=10090 GN=Myo1h PE=2 SV=2	1	1	2	1	958	109.9	8.92	3.99	64.1	72.2	80.9	75.1	67.7	83	78.4	109.6	90.8	143.7	107	181.6	120.4	112.3	113.3
Q8BTT6	Diexf	Digestive organ expansion factor homolog OS=Mus musculus OX=10090 GN=Diexf PE=2 SV=2	1	1	1	1	772	88.8	5.74	2.07	67.8	47.4	54.7	513.7	38.3	415.4	45.9	29.1	36.4	58.2	58.8	40.2	32.4	30.2	31.4
Q8R4P9	Abcc10	ATP-binding cassette sub-family C member 10 OS=Mus musculus OX=10090 GN=Abcc10 PE=1 SV=1	0	1	1	1	1501	163.6	7.18	2.3	113.8	123.7	110.3	88.8	115.3	121.2	110.8	114.8	128.4	94	91	101	69.2	53.4	64.2
O88898	Tp63	Tumor protein 63 OS=Mus musculus OX=10090 GN=Tp63 PE=1 SV=1	1	1	2	1	680	76.7	6.65	1.69	126.4	116.4	87	134.9	116.4	126.7	95	117.1	83.9	95	59.6	90.7	62.6	94.8	93.4
Q8VI78	Pla1a	Phospholipase A1 member A OS=Mus musculus OX=10090 GN=Pla1a PE=2 SV=3	2	1	1	1	456	50	7.4	2.13	117.2	99.9	49.2	92	196.5	92.8	93.5	85.1	100.9	120.7	144.7	106.5	63	76.4	61.6
P80206	Otx2	Homeobox protein OTX2 OS=Mus musculus OX=10090 GN=Otx2 PE=1 SV=1	2	1	1	1	289	31.6	9.32	1.69	133.4	107.3	116.5	99.9	115	95	100.1	102.3	116.1	104.4	76.7	122.1	66.4	68.7	76.2
Q8R1U2	Cgref1	Cell growth regulator with EF hand domain protein 1 OS=Mus musculus OX=10090 GN=Cgref1 PE=1 SV=1	2	1	1	1	281	30.8	4.31	1.91	158.1	123.1	120.1	150.4	117.5	167.7	99.8	96.9	86.5	79.3	87.3	83.3	41.4	38	50.6
Q99K28	Arfgap2	ADP-ribosylation factor GTPase-activating protein 2 OS=Mus musculus OX=10090 GN=Arfgap2 PE=1 SV=1	1	1	1	1	520	56.6	8.18	1.82	113	114	117	120.1	123.8	114	79.1	83.2	94.8	82.4	106.3	102.6	89.8	76.9	83.2
Q99MB7	Rnf141	RING finger protein 141 OS=Mus musculus OX=10090 GN=Rnf141 PE=1 SV=2	3	1	1	1	230	25.5	5.2	1.95	62.3	94.1	64.1	59	89.7	89	88.3	118.9	107.2	161.1	224.2	210.1	63.6	23.1	45.3
P70445	Eif4ebp2	Eukaryotic translation initiation factor 4E-binding protein 2 OS=Mus musculus OX=10090 GN=Eif4ebp2 PE=1 SV=1	5	1	1	1	120	12.9	6.52	2.01	248.5	183.5	164.2	96.8	114.7	75.9	100.9	91.1	90.2	61.8	88.8	97.5	25.5	33.5	27.2
Q6P9L6	Kif15	Kinesin-like protein KIF15 OS=Mus musculus OX=10090 GN=Kif15 PE=1 SV=1	1	1	1	1	1387	160	6.05	2.2	261.5	185.9	176.3	95.4	90	129.7	69.3	42.4	87.4	44	73	85.1	43.7	68.1	48.1
Q6ZQ93	Usp34	Ubiquitin carboxyl-terminal hydrolase 34 OS=Mus musculus OX=10090 GN=Usp34 PE=1 SV=3	0	1	1	1	3582	408	5.68	2.86	56.2	102.9	86.2	128.4	96.6	153.8	128.6	97.9	90.8	140.1	82.9	137.3	68.6	63.2	66.5
O35608	Angpt2	Angiopoietin-2 OS=Mus musculus OX=10090 GN=Angpt2 PE=2 SV=2	2	1	1	1	496	56.5	5.57	2.06	41	69.3	72.9	84	70	67	82.8	146.6	88	147.3	79.4	200	115.9	130.2	105.8
Q8BU25	Pamr1	Inactive serine protease PAMR1 OS=Mus musculus OX=10090 GN=Pamr1 PE=2 SV=3	2	1	1	1	720	80.3	7.3	2	265.2	210.4	183.3	116.1	122.3	174.2	73	49.4	117.6	40.5	54.1	44.3	17.3	15.9	16.4
Q9D8S3	Arfgap3	ADP-ribosylation factor GTPase-activating protein 3 OS=Mus musculus OX=10090 GN=Arfgap3 PE=1 SV=2	4	1	1	1	523	57.4	8.47	2.04	89.9	75.8	81.9	99.6	114.8	88.2	113.3	81.1	93.3	93.2	99.9	104.9	99.8	105.3	159.1
P59054	Csrnp1	Cysteine/serine-rich nuclear protein 1 OS=Mus musculus OX=10090 GN=Csrnp1 PE=2 SV=1	1	1	1	1	583	62.5	4.74	2.07	130.6	105.9	117.3	113	125.3	99.9	101.5	112.4	98.5	77.2	95.3	109.5	72.4	66.7	74.6
			18474	7413	12376	6759
											Bloodserum	Caecal tissue
										MS/MS Spetrum	19300	10224
										PSMs	12376	10209
										Peptides	7413	3894
										Unique Peptide	6759	3447
										Proteins	860	1024

## Sheet: sEV68_0
Accession	Gene Name	Description	Coverage [%]	# Peptides	# PSMs	# Unique Peptides	# AAs	MW [kDa]	calc. pI	Score Sequest HT: Sequest HT	B68-1	B68-2	B68-3	OH1	OH2	OH3	P-value	FC
E9Q414	Apob	Apolipoprotein B-100 OS=Mus musculus OX=10090 GN=Apob PE=1 SV=1	45	182	435	182	4505	509.1	6.81	1313.74	67.9	76.1	81.9	155	154.8	154.5	4.03279e-05	0.486539
P22599	Serpina1b	Alpha-1-antitrypsin 1-2 OS=Mus musculus OX=10090 GN=Serpina1b PE=1 SV=2	59	25	311	9	413	45.9	5.54	960.5	101.9	101.9	118.1	194.8	152.9	152.5	0.0167827	0.643543
Q00623	Apoa1	Apolipoprotein A-I OS=Mus musculus OX=10090 GN=Apoa1 PE=1 SV=2	78	31	541	31	264	30.6	5.73	1489.11	104.2	112.2	106.6	174.9	161.4	167.4	0.00019111	0.641255
Q00897	Serpina1d	Alpha-1-antitrypsin 1-4 OS=Mus musculus OX=10090 GN=Serpina1d PE=1 SV=1	55	23	255	5	413	46	5.44	750.75	76.4	83.1	110.5	186.7	163.9	148.6	0.00736908	0.540865
Q91WP6	Serpina3n	Serine protease inhibitor A3N OS=Mus musculus OX=10090 GN=Serpina3n PE=1 SV=1	48	22	141	16	418	46.7	5.82	452.42	54.2	63.9	58.6	104.4	82	81.3	0.0199376	0.660067
P06683	C9	Complement component C9 OS=Mus musculus OX=10090 GN=C9 PE=1 SV=2	59	29	90	29	548	62	5.78	267.09	71.9	82.1	85.9	176.3	179.5	174.8	2.52438e-05	0.45213
Q01279	Egfr	Epidermal growth factor receptor OS=Mus musculus OX=10090 GN=Egfr PE=1 SV=1	25	27	65	27	1210	134.8	6.86	207.31	99.9	94.8	100.9	144.1	166.9	161.5	0.00116876	0.625608
Q61730	Il1rap	Interleukin-1 receptor accessory protein OS=Mus musculus OX=10090 GN=Il1rap PE=1 SV=1	25	16	53	16	570	65.7	7.77	158.62	99	114.4	120.2	206.3	161.1	176.5	0.00884393	0.613348
Q60963	Pla2g7	Platelet-activating factor acetylhydrolase OS=Mus musculus OX=10090 GN=Pla2g7 PE=1 SV=2	38	15	37	15	440	49.2	7.12	103.8	68.5	80	66.9	99.5	116.5	107.5	0.00493363	0.665842
P03987		Ig gamma-3 chain C region OS=Mus musculus OX=10090 PE=1 SV=2	24	8	47	8	398	43.9	7.14	158.5	66.1	93.3	72.6	116.6	137.7	140.8	0.00826985	0.587193
P11859	Agt	Angiotensinogen OS=Mus musculus OX=10090 GN=Agt PE=1 SV=1	25	10	23	10	477	52	5.44	70.37	92.4	105.8	102.6	206.7	148.7	157.5	0.0187294	0.586469
P51910	Apod	Apolipoprotein D OS=Mus musculus OX=10090 GN=Apod PE=1 SV=1	41	8	40	8	189	21.5	4.91	101.05	99.9	113.4	104.9	153.4	173.1	168.6	0.00117582	0.642698
P02762	Mup6	Major urinary protein 6 OS=Mus musculus OX=10090 GN=Mup6 PE=1 SV=2	57	8	13	2	180	20.6	4.94	37.49	73	69.8	82.8	189.7	148.1	149	0.00364685	0.463435
P70274	Selenop	Selenoprotein P OS=Mus musculus OX=10090 GN=Selenop PE=1 SV=3	25	9	20	9	380	42.7	7.09	53.82	97.7	107	111.7	177.9	148.2	148.8	0.00764965	0.666246
P16294	F9	Coagulation factor IX OS=Mus musculus OX=10090 GN=F9 PE=2 SV=3	21	9	16	8	471	52.9	5.44	45.35	76	82.2	81.9	161.2	142.6	141.4	0.000525665	0.539308
P11589	Mup2	Major urinary protein 2 OS=Mus musculus OX=10090 GN=Mup2 PE=1 SV=1	47	7	12	1	180	20.7	5.11	37.73	63.6	72	87.4	279.3	190.1	187.3	0.00956944	0.339577
O35598	Adam10	Disintegrin and metalloproteinase domain-containing protein 10 OS=Mus musculus OX=10090 GN=Adam10 PE=1 SV=2	19	10	12	10	749	83.9	7.94	30.04	66.1	55.7	93.4	216.4	120.9	161.9	0.0338371	0.43109
O35930	Gp1ba	Platelet glycoprotein Ib alpha chain OS=Mus musculus OX=10090 GN=Gp1ba PE=1 SV=2	12	8	11	8	734	80	5.87	34.29	90.9	96.4	101.7	226.1	170.1	199.5	0.00342726	0.485144
O08742	Gp5	Platelet glycoprotein V OS=Mus musculus OX=10090 GN=Gp5 PE=1 SV=1	18	8	10	8	567	63.4	8.97	30.89	108.1	85.7	109.7	203	159.1	169.2	0.00781385	0.57124
O55222	Ilk	Integrin-linked protein kinase OS=Mus musculus OX=10090 GN=Ilk PE=1 SV=2	26	11	14	11	452	51.3	8.07	34.09	85.5	79.2	91.4	154.4	113.8	121.3	0.0265131	0.65751
Q07076	Anxa7	Annexin A7 OS=Mus musculus OX=10090 GN=Anxa7 PE=1 SV=2	19	8	9	8	463	49.9	6.18	24.61	68	45.4	79.7	249.7	116.6	176.5	0.042806	0.355748
Q6P069	Sri	Sorcin OS=Mus musculus OX=10090 GN=Sri PE=1 SV=1	33	7	11	7	198	21.6	5.59	27.47	82.3	64.3	83.7	193.2	111.1	145.3	0.0411585	0.512233
Q5FW60	Mup20	Major urinary protein 20 OS=Mus musculus OX=10090 GN=Mup20 PE=1 SV=1	38	6	8	3	181	20.9	4.89	16.25	81.2	73.6	96.4	181.8	165	156.5	0.00110129	0.499106
P04939	Mup3	Major urinary protein 3 OS=Mus musculus OX=10090 GN=Mup3 PE=1 SV=1	29	5	9	2	184	21.5	4.81	16.76	103.1	89	113	243.2	170	178	0.016961	0.516069
Q8QZY6	Tspan14	Tetraspanin-14 OS=Mus musculus OX=10090 GN=Tspan14 PE=1 SV=1	14	4	6	4	270	30.7	6.51	18.35	82.5	63.8	99.8	199.2	121.3	166.4	0.0320086	0.505443
Q9JI02	Scgb2b20	Secretoglobin family 2B member 20 OS=Mus musculus OX=10090 GN=Scgb2b20 PE=2 SV=1	32	3	9	3	112	12.6	4.53	28.07	113.6	100	124.5	224.2	167.2	177.2	0.0154108	0.594618
P97430	Slpi	Antileukoproteinase OS=Mus musculus OX=10090 GN=Slpi PE=1 SV=1	41	7	10	7	131	14.3	8.79	21.36	96.1	95	115.1	248	147.2	175.5	0.0454569	0.536534
P14211	Calr	Calreticulin OS=Mus musculus OX=10090 GN=Calr PE=1 SV=1	14	6	7	6	416	48	4.49	17.98	86.9	85.2	106.2	191.1	127.5	138.2	0.0457898	0.609238
P13634	Ca1	Carbonic anhydrase 1 OS=Mus musculus OX=10090 GN=Ca1 PE=1 SV=4	12	3	7	3	261	28.3	6.96	14.09	72.8	85.1	81.8	168.6	107.3	134.7	0.0346371	0.58378
P15379	Cd44	CD44 antigen OS=Mus musculus OX=10090 GN=Cd44 PE=1 SV=3	3	2	3	2	778	85.6	4.96	9.49	56.7	87	82.3	122.6	124.5	114.6	0.010238	0.624827
P11438	Lamp1	Lysosome-associated membrane glycoprotein 1 OS=Mus musculus OX=10090 GN=Lamp1 PE=1 SV=2	8	3	3	3	406	43.8	8.4	10.06	96.1	87.5	118.8	196.9	139.7	146.8	0.0409256	0.625569
P17047	Lamp2	Lysosome-associated membrane glycoprotein 2 OS=Mus musculus OX=10090 GN=Lamp2 PE=1 SV=2	7	3	4	3	415	45.7	7.39	12.79	95.4	99.2	114.8	213.5	140.7	175.9	0.0280898	0.583663
P11590	Mup4	Major urinary protein 4 OS=Mus musculus OX=10090 GN=Mup4 PE=1 SV=1	21	4	5	2	178	20.5	5.8	7.87	81.7	77.5	112.7	178	146.8	145.9	0.012382	0.57765
O70443	Gnaz	Guanine nucleotide-binding protein G(z) subunit alpha OS=Mus musculus OX=10090 GN=Gnaz PE=1 SV=4	10	3	3	3	355	40.8	7.61	9.52	87.4	69.9	79	166	109.7	128.9	0.0314752	0.584034
P07743	Bpifa2	BPI fold-containing family A member 2 OS=Mus musculus OX=10090 GN=Bpifa2 PE=1 SV=1	27	4	4	4	235	24.7	5.01	11.25	68.3	84.1	70.2	148.7	215.2	189.1	0.00528108	0.402532
P12399	Ctla2a	Protein CTLA-2-alpha OS=Mus musculus OX=10090 GN=Ctla2a PE=2 SV=2	26	3	4	3	137	15.9	5.34	9.88	125	84.4	110.5	178.6	188	155.4	0.0117373	0.612835
P05201	Got1	Aspartate aminotransferase, cytoplasmic OS=Mus musculus OX=10090 GN=Got1 PE=1 SV=3	7	2	3	2	413	46.2	7.14	2.89	80.9	97.1	94.9	175.6	115	149.5	0.0379972	0.620086
Q8R3G9	Tspan8	Tetraspanin-8 OS=Mus musculus OX=10090 GN=Tspan8 PE=1 SV=1	13	2	2	2	235	25.6	5.16	3.07	75.1	74.2	99.3	177	114	151.4	0.032245	0.561935
Q9ES97	Rtn3	Reticulon-3 OS=Mus musculus OX=10090 GN=Rtn3 PE=1 SV=2	2	2	2	2	964	103.8	4.92	7.12	90.4	77.2	88.4	181.9	120.4	182.5	0.0221467	0.528053
Q8R3S2	Tspan33	Tetraspanin-33 OS=Mus musculus OX=10090 GN=Tspan33 PE=1 SV=1	8	2	2	2	283	31.5	7.17	5.57	75.4	76.3	62.9	153.1	112.8	139.5	0.00724714	0.529354
Q6X893	Slc44a1	Choline transporter-like protein 1 OS=Mus musculus OX=10090 GN=Slc44a1 PE=1 SV=3	2	1	2	1	653	73	8.75	5.15	96.4	89.5	120.8	190.8	140.2	147.3	0.0361977	0.641229
Q6P8J7	Ckmt2	Creatine kinase S-type, mitochondrial OS=Mus musculus OX=10090 GN=Ckmt2 PE=1 SV=1	3	1	1	1	419	47.4	8.4	3.9	86.5	84.8	96.7	227.9	162.3	179.8	0.00726554	0.470175
Q3UZP4	Svip	Small VCP/p97-interacting protein OS=Mus musculus OX=10090 GN=Svip PE=3 SV=1	14	1	1	1	77	8.4	8.91	2.98	68.8	50	89.6	127.3	133.7	106.7	0.0194047	0.566766
Q60575	Kif1b	Kinesin-like protein KIF1B OS=Mus musculus OX=10090 GN=Kif1b PE=1 SV=2	0	1	1	1	1816	204	5.62	1.92	62.6	90.8	81.1	139.1	191.7	197.3	0.00851534	0.444045
Q8K209	Adgrg1	Adhesion G-protein coupled receptor G1 OS=Mus musculus OX=10090 GN=Adgrg1 PE=1 SV=1	1	1	1	1	687	77.2	8.59	1.8	54.4	67.9	79.5	187.2	113.3	129	0.0324818	0.469849
Q7M707	Tas2r109	Taste receptor type 2 member 109 OS=Mus musculus OX=10090 GN=Tas2r109 PE=3 SV=1	2	1	1	1	316	36.7	9.88	2.35	108.3	128.3	104.8	179.9	158.6	183.7	0.00489672	0.653773
P70445	Eif4ebp2	Eukaryotic translation initiation factor 4E-binding protein 2 OS=Mus musculus OX=10090 GN=Eif4ebp2 PE=1 SV=1	5	1	1	1	120	12.9	6.52	2.01	96.8	114.7	75.9	248.5	183.5	164.2	0.0209219	0.482053
Q6P9L6	Kif15	Kinesin-like protein KIF15 OS=Mus musculus OX=10090 GN=Kif15 PE=1 SV=1	1	1	1	1	1387	160	6.05	2.2	95.4	90	129.7	261.5	185.9	176.3	0.02566	0.505211
Q61646	Hp	Haptoglobin OS=Mus musculus OX=10090 GN=Hp PE=1 SV=1	75	27	394	27	347	38.7	6.29	1234.26	74.9	77.8	67.6	33.4	42.8	32.5	0.00114713	2.02668
P98064	Masp1	Mannan-binding lectin serine protease 1 OS=Mus musculus OX=10090 GN=Masp1 PE=1 SV=2	41	26	80	26	704	79.9	5.55	247.05	136.2	117.4	112.1	61.5	71.7	67.1	0.00220053	1.82576
Q9R1P4	Psma1	Proteasome subunit alpha type-1 OS=Mus musculus OX=10090 GN=Psma1 PE=1 SV=1	59	16	38	16	263	29.5	6.46	87.41	111.4	88.1	98	54.5	65.7	63	0.00724203	1.62391
Q19LI2	A1bg	Alpha-1B-glycoprotein OS=Mus musculus OX=10090 GN=A1bg PE=1 SV=1	48	19	54	19	512	56.5	6.79	152.32	335.3	393.7	227	38	32.7	32.7	0.00435149	9.24565
P41317	Mbl2	Mannose-binding protein C OS=Mus musculus OX=10090 GN=Mbl2 PE=1 SV=2	51	13	53	12	244	25.9	5.06	171.39	143.4	111.2	119.3	68.2	77.4	75.8	0.00726189	1.6888
Q9R1P0	Psma4	Proteasome subunit alpha type-4 OS=Mus musculus OX=10090 GN=Psma4 PE=1 SV=1	51	14	29	14	261	29.5	7.72	85.2	118.5	91.1	95	51.1	66.4	66.3	0.0155345	1.65724
P12246	Apcs	Serum amyloid P-component OS=Mus musculus OX=10090 GN=Apcs PE=1 SV=2	31	10	73	10	224	26.2	6.35	223.17	62.1	59.1	57.9	41.1	37.8	39.6	0.000211258	1.51139
P07361	Orm2	Alpha-1-acid glycoprotein 2 OS=Mus musculus OX=10090 GN=Orm2 PE=1 SV=1	39	10	61	8	207	23.8	5.45	174.42	66	76.1	55.8	37.1	37	30.1	0.00772538	1.89923
Q9Z2U1	Psma5	Proteasome subunit alpha type-5 OS=Mus musculus OX=10090 GN=Psma5 PE=1 SV=1	46	8	16	8	241	26.4	4.79	64.25	110.1	86.1	104.5	55.3	73.4	67.3	0.0178092	1.53418
Q9QUM9	Psma6	Proteasome subunit alpha type-6 OS=Mus musculus OX=10090 GN=Psma6 PE=1 SV=1	54	12	20	12	246	27.4	6.76	68.19	115.7	91.2	109.7	49.5	67.6	63.9	0.00800259	1.74917
Q9Z2U0	Psma7	Proteasome subunit alpha type-7 OS=Mus musculus OX=10090 GN=Psma7 PE=1 SV=1	44	12	21	12	248	27.8	8.46	70.57	115.5	86.1	97.1	45	67.6	61	0.0186249	1.72062
O09061	Psmb1	Proteasome subunit beta type-1 OS=Mus musculus OX=10090 GN=Psmb1 PE=1 SV=1	51	9	20	9	240	26.4	7.81	61.02	118.9	91.3	105.5	59	75.4	71.1	0.0171796	1.53625
P49722	Psma2	Proteasome subunit alpha type-2 OS=Mus musculus OX=10090 GN=Psma2 PE=1 SV=3	46	8	15	8	234	25.9	7.43	46	111.3	91.8	100.1	54	70.7	69.9	0.00990918	1.55807
P05367	Saa2	Serum amyloid A-2 protein OS=Mus musculus OX=10090 GN=Saa2 PE=1 SV=1	63	10	53	8	122	13.6	6.93	141.66	27.3	25	22.5	11.8	13.4	10.5	0.00129582	2.09524
O70435	Psma3	Proteasome subunit alpha type-3 OS=Mus musculus OX=10090 GN=Psma3 PE=1 SV=3	38	11	22	11	255	28.4	5.44	61.39	120.5	89.6	97.9	46.5	67.8	63.8	0.0186551	1.72937
P05366	Saa1	Serum amyloid A-1 protein OS=Mus musculus OX=10090 GN=Saa1 PE=1 SV=2	63	10	54	7	122	13.8	7.03	112.29	30.1	29.1	28.6	20.5	18.5	17	0.00066126	1.56786
P14430	H2-Q8	H-2 class I histocompatibility antigen, Q8 alpha chain OS=Mus musculus OX=10090 GN=H2-Q8 PE=3 SV=1	26	7	28	2	326	37.4	5.94	77.43	106.1	112.5	93.7	59.5	59	59.6	0.00126184	1.75351
P01897	H2-L	H-2 class I histocompatibility antigen, L-D alpha chain OS=Mus musculus OX=10090 GN=H2-L PE=1 SV=2	16	6	23	1	362	40.7	6.25	66.41	102.3	117.6	99.2	70.9	64.8	62.5	0.00291641	1.60999
P97321	Fap	Prolyl endopeptidase FAP OS=Mus musculus OX=10090 GN=Fap PE=1 SV=1	16	12	14	12	761	87.9	7.08	35.6	163.3	149.7	148.4	67.3	106.6	92.9	0.00649635	1.72939
P11087	Col1a1	Collagen alpha-1(I) chain OS=Mus musculus OX=10090 GN=Col1a1 PE=1 SV=4	8	9	13	9	1453	137.9	5.85	35.95	215.3	173	185.7	87.7	76.6	83.2	0.00109375	2.31919
Q9Z1T2	Thbs4	Thrombospondin-4 OS=Mus musculus OX=10090 GN=Thbs4 PE=1 SV=1	11	9	13	8	963	106.3	4.67	28.01	184.4	155.2	167.8	97.5	112.7	106.5	0.00263327	1.60215
Q9R1P1	Psmb3	Proteasome subunit beta type-3 OS=Mus musculus OX=10090 GN=Psmb3 PE=1 SV=1	40	6	10	6	205	22.9	6.55	33.94	123.6	93.5	102.1	39.6	70	59.6	0.0167252	1.88652
Q60994	Adipoq	Adiponectin OS=Mus musculus OX=10090 GN=Adipoq PE=1 SV=2	26	6	14	6	247	26.8	5.57	43.08	168.9	149.8	154.8	73	104.9	103.5	0.0057222	1.68266
P14426	H2-D1	H-2 class I histocompatibility antigen, D-K alpha chain OS=Mus musculus OX=10090 GN=H2-D1 PE=1 SV=1	15	6	19	2	362	40.6	5.47	57.72	122.3	119.6	112.5	70.4	72.5	72.3	0.000101742	1.64684
P70195	Psmb7	Proteasome subunit beta type-7 OS=Mus musculus OX=10090 GN=Psmb7 PE=1 SV=1	25	6	13	6	277	29.9	7.99	35.52	132.6	101.1	120.1	52.7	78.7	78.3	0.0187248	1.68717
Q9R1P3	Psmb2	Proteasome subunit beta type-2 OS=Mus musculus OX=10090 GN=Psmb2 PE=1 SV=1	13	2	7	2	201	22.9	7.02	29.68	122.2	95.1	111.9	59.8	74.5	69.4	0.00966331	1.6161
Q01149	Col1a2	Collagen alpha-2(I) chain OS=Mus musculus OX=10090 GN=Col1a2 PE=1 SV=2	7	7	7	7	1372	129.5	9.19	20.37	235	178.5	184.5	101.8	88.5	108.1	0.0060673	2.00402
O35955	Psmb10	Proteasome subunit beta type-10 OS=Mus musculus OX=10090 GN=Psmb10 PE=1 SV=1	25	6	10	6	273	29	6.87	29.51	103.5	91.4	89.8	57.9	64.9	61.7	0.00219757	1.54309
Q3SXB8	Colec11	Collectin-11 OS=Mus musculus OX=10090 GN=Colec11 PE=2 SV=2	19	6	9	6	272	29	5.12	23.28	114.6	118.7	117.7	69.2	68.9	69.4	2.72158e-06	1.69157
O55234	Psmb5	Proteasome subunit beta type-5 OS=Mus musculus OX=10090 GN=Psmb5 PE=1 SV=3	20	5	6	5	264	28.5	7.02	16.82	145.1	114.7	141.3	69.3	92.6	86.5	0.0126452	1.61473
P11152	Lpl	Lipoprotein lipase OS=Mus musculus OX=10090 GN=Lpl PE=1 SV=3	13	5	5	5	474	53.1	7.87	15.57	170.5	135.8	146.1	72.2	89.9	100.6	0.0087263	1.72212
Q80W65	Pcsk9	Proprotein convertase subtilisin/kexin type 9 OS=Mus musculus OX=10090 GN=Pcsk9 PE=1 SV=2	11	7	8	7	694	74.8	6.96	20.8	132.9	91.2	107.8	34.4	44.3	42.5	0.00492858	2.73845
Q80YX1	Tnc	Tenascin OS=Mus musculus OX=10090 GN=Tnc PE=1 SV=1	4	8	8	8	2110	231.7	4.89	11.51	145.1	119.8	159.4	89.3	97.4	94.7	0.0157347	1.50782
P04223	H2-K1	H-2 class I histocompatibility antigen, K-K alpha chain OS=Mus musculus OX=10090 GN=H2-K1 PE=1 SV=1	10	5	14	2	369	41.6	7.03	34.8	89.4	112.7	100.4	66.5	59	71.2	0.00977505	1.53787
Q8CF98	Colec10	Collectin-10 OS=Mus musculus OX=10090 GN=Colec10 PE=2 SV=1	18	5	7	5	277	30.5	7.33	15.29	109.2	109.4	117.5	67.7	70.6	71.8	0.000149548	1.59971
P08121	Col3a1	Collagen alpha-1(III) chain OS=Mus musculus OX=10090 GN=Col3a1 PE=1 SV=4	4	5	6	5	1464	138.9	6.52	16.3	238.5	175.7	216.3	66.7	83.9	78.5	0.00217521	2.75207
Q8R0Z6	Angptl6	Angiopoietin-related protein 6 OS=Mus musculus OX=10090 GN=Angptl6 PE=2 SV=1	11	4	4	4	457	51.1	9	11.68	112.4	91.9	138.9	62.6	77.5	65.2	0.0328659	1.6717
Q60847	Col12a1	Collagen alpha-1(XII) chain OS=Mus musculus OX=10090 GN=Col12a1 PE=2 SV=3	2	4	4	4	3120	340	5.64	5.08	193	172.3	182	113.3	119.1	101.9	0.000819104	1.63715
Q9D1H9	Mfap4	Microfibril-associated glycoprotein 4 OS=Mus musculus OX=10090 GN=Mfap4 PE=1 SV=1	7	1	1	1	257	28.9	5.44	6.53	255.1	156.5	216.2	71.5	82	82.7	0.010687	2.65792
P98063	Bmp1	Bone morphogenetic protein 1 OS=Mus musculus OX=10090 GN=Bmp1 PE=1 SV=2	2	2	2	2	991	111.6	6.95	4.88	110.9	97	99.4	36.9	60.3	60.2	0.00492072	1.95235
Q9ES89	Extl2	Exostosin-like 2 OS=Mus musculus OX=10090 GN=Extl2 PE=1 SV=1	4	2	3	2	330	37.4	9.04	6.79	150.7	135.6	162.8	69.9	100.7	80.7	0.0053013	1.78711

## Sheet: sEV116_0
Accession	Gene Name	Description	Coverage [%]	# Peptides	# PSMs	# Unique Peptides	# AAs	MW [kDa]	calc. pI	Score Sequest HT: Sequest HT	B116-1	B116-2	B116-3	OH1	OH2	OH3	P-value	FC
E9Q414	Apob	Apolipoprotein B-100 OS=Mus musculus OX=10090 GN=Apob PE=1 SV=1	45	182	435	182	4505	509.1	6.81	1313.74	72.4	62.9	94	155	154.8	154.5	0.00104491	0.493862
P07724	Alb	Albumin OS=Mus musculus OX=10090 GN=Alb PE=1 SV=3	93	88	2622	88	608	68.6	6.07	7676.62	106.2	79	117.8	164.2	150.1	149.8	0.0124837	0.652877
P07759	Serpina3k	Serine protease inhibitor A3K OS=Mus musculus OX=10090 GN=Serpina3k PE=1 SV=2	54	26	469	17	418	46.9	5.16	1677.56	86.4	88.1	92.1	182.3	148.6	147.2	0.00370084	0.557624
P22599	Serpina1b	Alpha-1-antitrypsin 1-2 OS=Mus musculus OX=10090 GN=Serpina1b PE=1 SV=2	59	25	311	9	413	45.9	5.54	960.5	82.2	83	103.3	194.8	152.9	152.5	0.00782696	0.536785
Q00623	Apoa1	Apolipoprotein A-I OS=Mus musculus OX=10090 GN=Apoa1 PE=1 SV=2	78	31	541	31	264	30.6	5.73	1489.11	107.4	89	115.1	174.9	161.4	167.4	0.00178965	0.618424
P07758	Serpina1a	Alpha-1-antitrypsin 1-1 OS=Mus musculus OX=10090 GN=Serpina1a PE=1 SV=4	58	23	382	3	413	46	5.72	1237.74	91.2	86.4	99.2	164.6	126.2	131.6	0.018126	0.655303
P13020	Gsn	Gelsolin OS=Mus musculus OX=10090 GN=Gsn PE=1 SV=3	53	37	149	37	780	85.9	6.18	420.96	109.1	88.5	114.2	170.2	163.3	156.8	0.00245033	0.635937
Q00897	Serpina1d	Alpha-1-antitrypsin 1-4 OS=Mus musculus OX=10090 GN=Serpina1d PE=1 SV=1	55	23	255	5	413	46	5.44	750.75	84.1	91.8	91.3	186.7	163.9	148.6	0.00242148	0.535256
Q00896	Serpina1c	Alpha-1-antitrypsin 1-3 OS=Mus musculus OX=10090 GN=Serpina1c PE=1 SV=2	56	23	354	2	412	45.8	5.44	1143.49	92.6	102.2	98.1	174.6	144.1	141.4	0.0071529	0.636601
P60710	Actb	Actin, cytoplasmic 1 OS=Mus musculus OX=10090 GN=Actb PE=1 SV=1	58	17	96	9	375	41.7	5.48	307.47	98.3	97.6	93.9	197.5	130.4	140.5	0.0466745	0.618702
Q64727	Vcl	Vinculin OS=Mus musculus OX=10090 GN=Vcl PE=1 SV=4	42	39	58	39	1066	116.6	6	164.06	90.7	93.8	90.8	178.8	124.5	136.8	0.028958	0.62554
Q62351	Tfrc	Transferrin receptor protein 1 OS=Mus musculus OX=10090 GN=Tfrc PE=1 SV=1	40	30	55	30	763	85.7	6.57	160.91	85	98.3	94.4	232.6	146.1	157.7	0.0345822	0.517711
P29699	Ahsg	Alpha-2-HS-glycoprotein OS=Mus musculus OX=10090 GN=Ahsg PE=1 SV=1	45	13	117	13	345	37.3	6.51	419.14	95.3	76.9	98.3	166.9	123.3	131	0.0286487	0.642213
Q07968	F13b	Coagulation factor XIII B chain OS=Mus musculus OX=10090 GN=F13b PE=1 SV=2	36	21	43	21	669	76.1	6.92	153.24	85.5	89.6	85.8	160.7	137.1	147.9	0.000893603	0.585371
Q64726	Azgp1	Zinc-alpha-2-glycoprotein OS=Mus musculus OX=10090 GN=Azgp1 PE=1 SV=2	49	18	64	18	307	35.3	6.18	190.76	98	85.4	108.1	161.8	138.1	143.9	0.00635546	0.656827
P52430	Pon1	Serum paraoxonase/arylesterase 1 OS=Mus musculus OX=10090 GN=Pon1 PE=1 SV=2	50	15	66	15	355	39.5	5.22	183.97	120	85.6	127	149.6	185	166.6	0.02649	0.663607
Q61730	Il1rap	Interleukin-1 receptor accessory protein OS=Mus musculus OX=10090 GN=Il1rap PE=1 SV=1	25	16	53	16	570	65.7	7.77	158.62	92.3	79	113.2	206.3	161.1	176.5	0.00645699	0.523074
P62737	Acta2	Actin, aortic smooth muscle OS=Mus musculus OX=10090 GN=Acta2 PE=1 SV=1	33	11	71	3	377	42	5.39	196.88	94.9	94.4	93.8	194.9	132.3	142.7	0.0324471	0.602469
P51885	Lum	Lumican OS=Mus musculus OX=10090 GN=Lum PE=1 SV=2	45	13	41	13	338	38.2	6.43	129.74	92.1	78.8	110.3	206.4	149.9	162.2	0.015218	0.542334
P07309	Ttr	Transthyretin OS=Mus musculus OX=10090 GN=Ttr PE=1 SV=1	71	10	60	10	147	15.8	6.16	166.48	99.1	88	101.9	176	145.1	127.8	0.0223517	0.643796
Q61739	Itga6	Integrin alpha-6 OS=Mus musculus OX=10090 GN=Itga6 PE=1 SV=3	22	19	24	19	1091	122.1	7.03	65.21	63.8	75.9	64.8	310.7	131.7	199	0.0497043	0.318834
P11859	Agt	Angiotensinogen OS=Mus musculus OX=10090 GN=Agt PE=1 SV=1	25	10	23	10	477	52	5.44	70.37	89	71.2	97.6	206.7	148.7	157.5	0.012374	0.502632
Q00724	Rbp4	Retinol-binding protein 4 OS=Mus musculus OX=10090 GN=Rbp4 PE=1 SV=2	59	10	31	10	201	23.2	5.99	84.32	95.2	83.4	101.4	186	151.8	153.1	0.00473597	0.570381
A2AQ07	Tubb1	Tubulin beta-1 chain OS=Mus musculus OX=10090 GN=Tubb1 PE=1 SV=1	36	11	18	9	451	50.4	5.07	56.22	79.5	110.3	78.7	163.8	118.6	129.5	0.049348	0.651857
P51910	Apod	Apolipoprotein D OS=Mus musculus OX=10090 GN=Apod PE=1 SV=1	41	8	40	8	189	21.5	4.91	101.05	100.1	81.6	116.9	153.4	173.1	168.6	0.00516748	0.60311
Q7TPR4	Actn1	Alpha-actinin-1 OS=Mus musculus OX=10090 GN=Actn1 PE=1 SV=1	21	15	19	10	892	103	5.38	43.01	82	96.7	78.9	181.6	115.8	140.8	0.0392398	0.587859
Q8R429	Atp2a1	Sarcoplasmic/endoplasmic reticulum calcium ATPase 1 OS=Mus musculus OX=10090 GN=Atp2a1 PE=1 SV=1	16	16	20	12	994	109.4	5.22	51.19	65.8	60.2	77.4	231.2	112.3	173.1	0.0395966	0.393728
Q07235	Serpine2	Glia-derived nexin OS=Mus musculus OX=10090 GN=Serpine2 PE=1 SV=2	27	10	15	10	397	44.2	9.85	48.32	92.6	101.5	95.6	156.8	131.6	153	0.00361901	0.656321
P21956	Mfge8	Lactadherin OS=Mus musculus OX=10090 GN=Mfge8 PE=1 SV=3	29	11	12	11	463	51.2	6.52	37.99	73.4	69.1	84.1	209.3	119.2	152.1	0.0338171	0.471494
Q9Z126	Pf4	Platelet factor 4 OS=Mus musculus OX=10090 GN=Pf4 PE=1 SV=1	35	5	28	5	105	11.2	9.29	87.34	40.7	33.3	38.9	74.7	53.5	61.5	0.0175962	0.59515
O35598	Adam10	Disintegrin and metalloproteinase domain-containing protein 10 OS=Mus musculus OX=10090 GN=Adam10 PE=1 SV=2	19	10	12	10	749	83.9	7.94	30.04	58.7	73	65.9	216.4	120.9	161.9	0.0228642	0.395833
P68254	Ywhaq	14-3-3 protein theta OS=Mus musculus OX=10090 GN=Ywhaq PE=1 SV=1	31	7	13	3	245	27.8	4.78	34.47	87.7	83.6	95.6	185.5	129.5	133.8	0.0297348	0.594697
P04202	Tgfb1	Transforming growth factor beta-1 proprotein OS=Mus musculus OX=10090 GN=Tgfb1 PE=1 SV=1	30	10	13	10	390	44.3	8.62	37.19	82.8	95.6	88.5	161.6	117.4	133.4	0.0225865	0.647187
O35930	Gp1ba	Platelet glycoprotein Ib alpha chain OS=Mus musculus OX=10090 GN=Gp1ba PE=1 SV=2	12	8	11	8	734	80	5.87	34.29	85.1	76.6	94.5	226.1	170.1	199.5	0.00263253	0.430082
Q9WU78	Pdcd6ip	Programmed cell death 6-interacting protein OS=Mus musculus OX=10090 GN=Pdcd6ip PE=1 SV=3	14	11	13	11	869	96	6.52	24.09	78.9	84.9	85.3	173.9	113.6	131.9	0.0342137	0.593944
O08742	Gp5	Platelet glycoprotein V OS=Mus musculus OX=10090 GN=Gp5 PE=1 SV=1	18	8	10	8	567	63.4	8.97	30.89	79.5	92.7	91.2	203	159.1	169.2	0.00302969	0.495765
O55222	Ilk	Integrin-linked protein kinase OS=Mus musculus OX=10090 GN=Ilk PE=1 SV=2	26	11	14	11	452	51.3	8.07	34.09	75.4	80.5	81.9	154.4	113.8	121.3	0.0160726	0.610526
Q07076	Anxa7	Annexin A7 OS=Mus musculus OX=10090 GN=Anxa7 PE=1 SV=2	19	8	9	8	463	49.9	6.18	24.61	54.8	72.9	57.3	249.7	116.6	176.5	0.037442	0.340825
Q8VED5	Krt79	Keratin, type II cytoskeletal 79 OS=Mus musculus OX=10090 GN=Krt79 PE=1 SV=2	7	5	11	1	531	57.5	7.69	27.71	85.4	76.1	104.6	145	117.7	184.3	0.0458562	0.595302
Q6P069	Sri	Sorcin OS=Mus musculus OX=10090 GN=Sri PE=1 SV=1	33	7	11	7	198	21.6	5.59	27.47	73.8	94	74.6	193.2	111.1	145.3	0.0490501	0.539146
Q9WVK4	Ehd1	EH domain-containing protein 1 OS=Mus musculus OX=10090 GN=Ehd1 PE=1 SV=1	13	7	8	3	534	60.6	6.83	23.6	72.4	77.6	69.3	149.3	94.4	113.7	0.0472993	0.613598
P10852	Slc3a2	4F2 cell-surface antigen heavy chain OS=Mus musculus OX=10090 GN=Slc3a2 PE=1 SV=1	14	6	8	6	526	58.3	5.91	25.03	79.1	80.1	93.8	192.2	128.7	145	0.0224238	0.543035
Q9WVA4	Tagln2	Transgelin-2 OS=Mus musculus OX=10090 GN=Tagln2 PE=1 SV=4	33	5	7	5	199	22.4	8.24	17.81	80.9	91.6	97.2	174.4	119.9	127.7	0.0453691	0.6391
P08228	Sod1	Superoxide dismutase [Cu-Zn] OS=Mus musculus OX=10090 GN=Sod1 PE=1 SV=2	37	6	8	6	154	15.9	6.51	23.49	64.2	54.7	70.3	144.6	89.4	110.8	0.0359995	0.548724
P97384	Anxa11	Annexin A11 OS=Mus musculus OX=10090 GN=Anxa11 PE=1 SV=2	17	8	8	8	503	54	7.66	22.7	52.1	65.9	60.9	222.3	106	160	0.0381237	0.366373
P62259	Ywhae	14-3-3 protein epsilon OS=Mus musculus OX=10090 GN=Ywhae PE=1 SV=1	26	6	9	4	255	29.2	4.74	20.79	83	92.6	78.6	177.7	111.5	140.2	0.040799	0.591989
Q8K558	Treml1	Trem-like transcript 1 protein OS=Mus musculus OX=10090 GN=Treml1 PE=1 SV=2	17	4	4	4	317	33.5	5.25	15.41	81.2	77.1	82.5	232.8	131.5	150.3	0.0428293	0.467936
Q5FW60	Mup20	Major urinary protein 20 OS=Mus musculus OX=10090 GN=Mup20 PE=1 SV=1	38	6	8	3	181	20.9	4.89	16.25	91.6	106.6	87.5	181.8	165	156.5	0.00153784	0.567653
P04939	Mup3	Major urinary protein 3 OS=Mus musculus OX=10090 GN=Mup3 PE=1 SV=1	29	5	9	2	184	21.5	4.81	16.76	85	129	104.1	243.2	170	178	0.0262567	0.538058
O08688	Capn5	Calpain-5 OS=Mus musculus OX=10090 GN=Capn5 PE=1 SV=1	16	8	9	8	640	72.9	7.36	12.54	68.3	92.2	76.2	199.1	115.3	140.4	0.0479695	0.520449
Q6IRU2	Tpm4	Tropomyosin alpha-4 chain OS=Mus musculus OX=10090 GN=Tpm4 PE=1 SV=3	30	8	8	7	248	28.5	4.68	14.8	71.3	83.7	76.8	252.6	138.3	160.4	0.0389046	0.420461
Q99JW4	Lims1	LIM and senescent cell antigen-like-containing domain protein 1 OS=Mus musculus OX=10090 GN=Lims1 PE=1 SV=3	18	6	6	6	325	37.2	8.05	15.71	86.7	78.3	98.3	210.4	132.9	158.5	0.0277955	0.524711
Q8QZY6	Tspan14	Tetraspanin-14 OS=Mus musculus OX=10090 GN=Tspan14 PE=1 SV=1	14	4	6	4	270	30.7	6.51	18.35	72.6	77.6	72	199.2	121.3	166.4	0.01761	0.456357
Q9JI02	Scgb2b20	Secretoglobin family 2B member 20 OS=Mus musculus OX=10090 GN=Scgb2b20 PE=2 SV=1	32	3	9	3	112	12.6	4.53	28.07	79	100.1	103.3	224.2	167.2	177.2	0.00759402	0.496658
P40240	Cd9	CD9 antigen OS=Mus musculus OX=10090 GN=Cd9 PE=1 SV=2	14	2	4	2	226	25.2	7.23	16.33	84.7	81.9	76	138.6	101.2	138	0.0234181	0.642139
P43025	Clec3b	Tetranectin OS=Mus musculus OX=10090 GN=Clec3b PE=1 SV=2	23	4	8	4	202	22.2	5.66	21.18	85.9	85.9	89.4	188.6	129.7	137	0.0252726	0.573688
P97430	Slpi	Antileukoproteinase OS=Mus musculus OX=10090 GN=Slpi PE=1 SV=1	41	7	10	7	131	14.3	8.79	21.36	80.4	104.1	87.1	248	147.2	175.5	0.0318717	0.475907
O09131	Gsto1	Glutathione S-transferase omega-1 OS=Mus musculus OX=10090 GN=Gsto1 PE=1 SV=2	18	5	6	5	240	27.5	7.36	13.15	96.3	81.2	101.6	161.5	130.2	160.1	0.00840898	0.617751
Q923D2	Blvrb	Flavin reductase (NADPH) OS=Mus musculus OX=10090 GN=Blvrb PE=1 SV=3	23	5	5	5	206	22.2	7.01	12.44	62.5	62.9	68.8	133.3	85.9	98.6	0.0450683	0.611076
Q64518	Atp2a3	Sarcoplasmic/endoplasmic reticulum calcium ATPase 3 OS=Mus musculus OX=10090 GN=Atp2a3 PE=1 SV=4	7	7	7	3	999	109.5	5.66	15.26	57	79.3	62.7	227.6	110.4	156.9	0.0468389	0.402101
P61982	Ywhag	14-3-3 protein gamma OS=Mus musculus OX=10090 GN=Ywhag PE=1 SV=2	17	5	8	2	247	28.3	4.89	14.96	72.3	94.1	82.1	203.8	115.4	155.5	0.0457176	0.523489
Q8C166	Cpne1	Copine-1 OS=Mus musculus OX=10090 GN=Cpne1 PE=1 SV=1	8	4	6	4	536	58.8	5.66	15.16	61.9	69.5	68.1	227.9	111.3	160.5	0.0418084	0.39924
P27601	Gna13	Guanine nucleotide-binding protein subunit alpha-13 OS=Mus musculus OX=10090 GN=Gna13 PE=1 SV=1	8	3	5	3	377	44	8.21	13.75	84.7	89.6	89.4	192.7	132.9	141.1	0.0227155	0.565031
P13634	Ca1	Carbonic anhydrase 1 OS=Mus musculus OX=10090 GN=Ca1 PE=1 SV=4	12	3	7	3	261	28.3	6.96	14.09	76.8	66.2	80.6	168.6	107.3	134.7	0.0268672	0.544569
O35566	Cd151	CD151 antigen OS=Mus musculus OX=10090 GN=Cd151 PE=1 SV=2	16	5	8	5	253	28.2	7.47	11.86	58.6	74.5	71.5	260.8	132.4	178.9	0.0317755	0.35763
Q5SQX6	Cyfip2	Cytoplasmic FMR1-interacting protein 2 OS=Mus musculus OX=10090 GN=Cyfip2 PE=1 SV=2	4	5	5	5	1253	145.6	7.05	14.03	89.6	91.7	89.3	175	116.1	132	0.044706	0.639565
Q8BSM7	Slc43a1	Large neutral amino acids transporter small subunit 3 OS=Mus musculus OX=10090 GN=Slc43a1 PE=1 SV=1	10	5	5	5	564	62.6	8.12	7.66	69.8	73.9	73.4	183.7	112.8	121.4	0.0402847	0.519502
Q8BJU2	Tspan9	Tetraspanin-9 OS=Mus musculus OX=10090 GN=Tspan9 PE=1 SV=1	20	3	3	3	239	26.7	7.42	10.74	45.6	57.9	56	241.8	113.8	155	0.0366969	0.312378
P10404		MLV-related proviral Env polyprotein OS=Mus musculus OX=10090 PE=1 SV=3	4	2	3	2	641	69.6	7.96	10.47	71.3	90.2	81.9	207.3	119.5	179.1	0.0297132	0.481123
Q9QZI9	Serinc3	Serine incorporator 3 OS=Mus musculus OX=10090 GN=Serinc3 PE=1 SV=2	7	4	6	4	472	52.6	7.23	12.45	63.5	75.5	85.5	246.6	133.1	178.1	0.0297645	0.402474
P32848	Pvalb	Parvalbumin alpha OS=Mus musculus OX=10090 GN=Pvalb PE=1 SV=3	25	2	3	2	110	11.9	5.19	8.33	66.2	70.4	87.9	173.4	117.6	127.5	0.0246947	0.53644
P11438	Lamp1	Lysosome-associated membrane glycoprotein 1 OS=Mus musculus OX=10090 GN=Lamp1 PE=1 SV=2	8	3	3	3	406	43.8	8.4	10.06	85.2	93.6	97.8	196.9	139.7	146.8	0.0199306	0.572197
Q60605	Myl6	Myosin light polypeptide 6 OS=Mus musculus OX=10090 GN=Myl6 PE=1 SV=3	26	4	4	4	151	16.9	4.65	8.73	101.4	94.8	95.7	156.5	131.8	151.7	0.00324859	0.663409
O54962	Banf1	Barrier-to-autointegration factor OS=Mus musculus OX=10090 GN=Banf1 PE=1 SV=1	36	2	4	2	89	10.1	6.09	12.33	68.2	104.1	74.7	163.5	132.4	160.3	0.00926295	0.541429
P17047	Lamp2	Lysosome-associated membrane glycoprotein 2 OS=Mus musculus OX=10090 GN=Lamp2 PE=1 SV=2	7	3	4	3	415	45.7	7.39	12.79	88	81	104.3	213.5	140.7	175.9	0.0180063	0.515563
P11590	Mup4	Major urinary protein 4 OS=Mus musculus OX=10090 GN=Mup4 PE=1 SV=1	21	4	5	2	178	20.5	5.8	7.87	65.6	102.9	82.9	178	146.8	145.9	0.00836156	0.534098
Q9DC11	Plxdc2	Plexin domain-containing protein 2 OS=Mus musculus OX=10090 GN=Plxdc2 PE=1 SV=1	5	3	3	3	530	59.6	6.6	8.75	91	63.7	103.2	135.1	110.4	151	0.0497384	0.650441
O70443	Gnaz	Guanine nucleotide-binding protein G(z) subunit alpha OS=Mus musculus OX=10090 GN=Gnaz PE=1 SV=4	10	3	3	3	355	40.8	7.61	9.52	66	78.7	84	166	109.7	128.9	0.0278777	0.56525
Q8BY89	Slc44a2	Choline transporter-like protein 2 OS=Mus musculus OX=10090 GN=Slc44a2 PE=1 SV=2	5	3	4	3	706	80.1	8.79	10.49	63.1	80.5	72.1	242.5	115.7	173.1	0.0467186	0.405985
Q8R143	Pttg1ip	Pituitary tumor-transforming gene 1 protein-interacting protein OS=Mus musculus OX=10090 GN=Pttg1ip PE=1 SV=1	18	5	6	5	174	20	8.63	11.35	53.2	69.1	58.7	255.5	123.6	164.6	0.0369275	0.332904
P07743	Bpifa2	BPI fold-containing family A member 2 OS=Mus musculus OX=10090 GN=Bpifa2 PE=1 SV=1	27	4	4	4	235	24.7	5.01	11.25	110.3	87	123	148.7	215.2	189.1	0.0244291	0.579204
Q8CI59	Steap3	Metalloreductase STEAP3 OS=Mus musculus OX=10090 GN=Steap3 PE=1 SV=1	8	3	3	3	488	54.7	9.22	8.48	77	84.4	101.3	191.6	124.7	146.1	0.0338414	0.568123
Q01102	Selp	P-selectin OS=Mus musculus OX=10090 GN=Selp PE=1 SV=1	5	4	5	4	768	83	5.99	4.18	62.8	81.7	68.1	244.7	121.2	163.1	0.0452773	0.40189
Q9ET66	Pi16	Peptidase inhibitor 16 OS=Mus musculus OX=10090 GN=Pi16 PE=1 SV=2	4	2	2	2	498	53.6	4.77	8.11	83.5	96.8	100.1	182.2	133.6	138.1	0.0239032	0.617757
P12399	Ctla2a	Protein CTLA-2-alpha OS=Mus musculus OX=10090 GN=Ctla2a PE=2 SV=2	26	3	4	3	137	15.9	5.34	9.88	81	112	69	178.6	188	155.4	0.00570738	0.501916
P21107	Tpm3	Tropomyosin alpha-3 chain OS=Mus musculus OX=10090 GN=Tpm3 PE=1 SV=3	10	4	5	3	285	33	4.72	11.11	81.4	95.5	74.5	215.9	121.4	159.4	0.0438682	0.506141
P16330	Cnp	2',3'-cyclic-nucleotide 3'-phosphodiesterase OS=Mus musculus OX=10090 GN=Cnp PE=1 SV=3	7	3	3	3	420	47.1	8.97	4.71	87.1	89.5	87.6	176.9	117.3	129.7	0.0428324	0.62326
Q3T9M1	Mfsd2b	Major facilitator superfamily domain-containing protein 2B OS=Mus musculus OX=10090 GN=Mfsd2b PE=2 SV=1	3	1	1	1	494	52.8	7.85	5.22	79.5	81.5	96.3	243.7	137.6	160.5	0.0439866	0.474898
Q78HU7	Gypc	Glycophorin-C OS=Mus musculus OX=10090 GN=Gypc PE=1 SV=2	37	2	3	2	95	10.3	5.35	8.36	50.1	50.1	48.6	131.4	86	120.4	0.0099987	0.440497
P51881	Slc25a5	ADP/ATP translocase 2 OS=Mus musculus OX=10090 GN=Slc25a5 PE=1 SV=3	7	2	2	2	298	32.9	9.73	3.55	66.5	55.4	74.7	321	153.7	195.4	0.0355296	0.293389
P47757	Capzb	F-actin-capping protein subunit beta OS=Mus musculus OX=10090 GN=Capzb PE=1 SV=3	8	2	2	2	277	31.3	5.74	4.66	74.5	79.3	61.9	180.5	139.5	144.3	0.00401945	0.46457
O35639	Anxa3	Annexin A3 OS=Mus musculus OX=10090 GN=Anxa3 PE=1 SV=4	7	2	3	2	323	36.4	5.76	9.15	74.7	71.7	94.3	211.8	118.2	152.7	0.046061	0.498653
P63024	Vamp3	Vesicle-associated membrane protein 3 OS=Mus musculus OX=10090 GN=Vamp3 PE=1 SV=1	17	1	1	1	103	11.5	8.5	5.05	70.7	78.9	81.7	176.5	120.4	126	0.0244452	0.546938
Q8R3G9	Tspan8	Tetraspanin-8 OS=Mus musculus OX=10090 GN=Tspan8 PE=1 SV=1	13	2	2	2	235	25.6	5.16	3.07	52.7	65.2	62	177	114	151.4	0.00940588	0.406646
Q9ES97	Rtn3	Reticulon-3 OS=Mus musculus OX=10090 GN=Rtn3 PE=1 SV=2	2	2	2	2	964	103.8	4.92	7.12	77.9	103	97.1	181.9	120.4	182.5	0.0348322	0.573432
Q8R3S2	Tspan33	Tetraspanin-33 OS=Mus musculus OX=10090 GN=Tspan33 PE=1 SV=1	8	2	2	2	283	31.5	7.17	5.57	69.4	83.1	67.6	153.1	112.8	139.5	0.00850907	0.542921
Q6X893	Slc44a1	Choline transporter-like protein 1 OS=Mus musculus OX=10090 GN=Slc44a1 PE=1 SV=3	2	1	2	1	653	73	8.75	5.15	81.9	93.9	94.8	190.8	140.2	147.3	0.0133339	0.565754
P62696	Crybb2	Beta-crystallin B2 OS=Mus musculus OX=10090 GN=Crybb2 PE=1 SV=2	10	2	2	2	205	23.4	7.01	5.79	32.6	58.4	49.3	74.3	64.7	78.2	0.040069	0.645948
Q9R100	Cdh17	Cadherin-17 OS=Mus musculus OX=10090 GN=Cdh17 PE=1 SV=1	3	2	4	2	827	91.6	4.87	7.3	107.6	90.6	124.8	204.2	145.8	157.8	0.0389543	0.636077
Q6P8J7	Ckmt2	Creatine kinase S-type, mitochondrial OS=Mus musculus OX=10090 GN=Ckmt2 PE=1 SV=1	3	1	1	1	419	47.4	8.4	3.9	60	83.6	79.4	227.9	162.3	179.8	0.00522378	0.391228
P30412	Ppic	Peptidyl-prolyl cis-trans isomerase C OS=Mus musculus OX=10090 GN=Ppic PE=1 SV=1	11	3	4	2	212	22.8	7.5	6.71	94.5	85	105.3	164.9	137.2	159	0.00460648	0.617653
Q9CZ13	Uqcrc1	Cytochrome b-c1 complex subunit 1, mitochondrial OS=Mus musculus OX=10090 GN=Uqcrc1 PE=1 SV=2	4	1	1	1	480	52.8	6.21	3.73	75.3	94.9	81.4	162	130.1	134.5	0.00720503	0.58978
Q8CIT9	Sbsn	Suprabasin OS=Mus musculus OX=10090 GN=Sbsn PE=2 SV=1	1	1	1	1	700	72.3	7.31	3.66	69.9	86.9	85.8	140	127.6	98.7	0.0371316	0.662299
Q8CJ96	Rassf8	Ras association domain-containing protein 8 OS=Mus musculus OX=10090 GN=Rassf8 PE=2 SV=1	3	2	3	1	419	48.1	5.95	7.08	93	75.5	118.4	177.8	174.1	159.8	0.00530754	0.56068
Q08093	Cnn2	Calponin-2 OS=Mus musculus OX=10090 GN=Cnn2 PE=1 SV=1	4	1	1	1	305	33.1	7.62	3.85	82.5	108.1	77.7	178.9	125	141.5	0.0333349	0.60238
Q3UZP4	Svip	Small VCP/p97-interacting protein OS=Mus musculus OX=10090 GN=Svip PE=3 SV=1	14	1	1	1	77	8.4	8.91	2.98	64.6	71.9	68.7	127.3	133.7	106.7	0.0029966	0.558064
Q6DFX2	Antxr2	Anthrax toxin receptor 2 OS=Mus musculus OX=10090 GN=Antxr2 PE=1 SV=1	2	1	1	1	487	53.2	7.56	3.59	86.5	89.6	86.6	144.9	119.4	146	0.00491589	0.640263
P50543	S100a11	Protein S100-A11 OS=Mus musculus OX=10090 GN=S100a11 PE=1 SV=1	9	1	2	1	98	11.1	5.45	4.14	83.2	78.5	107.2	175.6	124.4	140.7	0.0308441	0.610166
Q9JII5	Dazap1	DAZ-associated protein 1 OS=Mus musculus OX=10090 GN=Dazap1 PE=1 SV=2	4	1	1	1	406	43.2	8.56	2.72	98.8	93	101.2	190.7	153.8	147.4	0.00842845	0.59565
P24668	M6pr	Cation-dependent mannose-6-phosphate receptor OS=Mus musculus OX=10090 GN=M6pr PE=1 SV=1	8	1	1	1	278	31.2	5.39	2.89	79.2	76	45.3	160.1	110.8	112.2	0.035357	0.523362
P21460	Cst3	Cystatin-C OS=Mus musculus OX=10090 GN=Cst3 PE=1 SV=2	6	1	1	1	140	15.5	9	2.79	100.6	46.4	81.5	196.6	153.8	120.6	0.0407411	0.485138
P24527	Lta4h	Leukotriene A-4 hydrolase OS=Mus musculus OX=10090 GN=Lta4h PE=1 SV=4	2	1	1	1	611	69	6.42	2.5	79.1	71	95.4	240.9	154.1	150.7	0.0300944	0.449881
Q9R0Q1	Sytl4	Synaptotagmin-like protein 4 OS=Mus musculus OX=10090 GN=Sytl4 PE=1 SV=1	3	2	2	2	673	76	8.84	1.8	96.7	86.6	97.7	182.8	124.9	133.2	0.044406	0.637333
Q8CGK3	Lonp1	Lon protease homolog, mitochondrial OS=Mus musculus OX=10090 GN=Lonp1 PE=1 SV=2	1	1	4	1	949	105.8	6.57	10.22	107.2	77.6	122.1	185.6	154.8	154.6	0.0196642	0.62
P26645	Marcks	Myristoylated alanine-rich C-kinase substrate OS=Mus musculus OX=10090 GN=Marcks PE=1 SV=2	6	1	1	1	309	29.6	4.34	2.51	66.9	85.4	105.2	171.2	146.7	111.9	0.048404	0.599116
Q61043	Nin	Ninein OS=Mus musculus OX=10090 GN=Nin PE=1 SV=4	1	1	7	1	2113	243.6	5	2.54	84.1	45.8	128.6	296.3	184.5	196.1	0.0311282	0.381888
Q9CR84	Atp5mc1	ATP synthase F(0) complex subunit C1, mitochondrial OS=Mus musculus OX=10090 GN=Atp5mc1 PE=1 SV=1	5	1	1	1	136	14.2	10.01	2.5	59.7	61.7	62.4	268.5	117.9	170.8	0.0477701	0.329864
Q8CI33	Cwf19l1	CWF19-like protein 1 OS=Mus musculus OX=10090 GN=Cwf19l1 PE=1 SV=2	2	1	1	1	537	60.2	7.14	2.5	104.3	73.3	107.9	179	162.7	142.7	0.0120239	0.589389
A2ASS6	Ttn	Titin OS=Mus musculus OX=10090 GN=Ttn PE=1 SV=1	0	1	1	1	35213	3904.1	6.2	2.31	89.3	103	81.7	149.9	146.3	123	0.00990792	0.653626
O88312	Agr2	Anterior gradient protein 2 homolog OS=Mus musculus OX=10090 GN=Agr2 PE=1 SV=1	3	1	1	1	175	19.9	9.01	2.14	81.9	112.5	78.5	169.2	122.2	135.3	0.0442141	0.639559
Q9QYY9	Adh4	All-trans-retinol dehydrogenase [NAD(+)] ADH4 OS=Mus musculus OX=10090 GN=Adh4 PE=1 SV=4	2	1	5	1	377	40.2	7.83	3.71	86.9	94.9	88.7	177.1	146.1	141.7	0.00472885	0.581846
O88792	F11r	Junctional adhesion molecule A OS=Mus musculus OX=10090 GN=F11r PE=1 SV=2	2	1	1	1	300	32.4	6.77	2.01	85.5	92.7	83.8	222.6	142.1	154.1	0.0274312	0.505012
Q8K209	Adgrg1	Adhesion G-protein coupled receptor G1 OS=Mus musculus OX=10090 GN=Adgrg1 PE=1 SV=1	1	1	1	1	687	77.2	8.59	1.8	62.1	71.1	74.7	187.2	113.3	129	0.0316319	0.484051
Q3TKT4	Smarca4	Transcription activator BRG1 OS=Mus musculus OX=10090 GN=Smarca4 PE=1 SV=1	1	1	2	1	1613	181.3	8	4.98	90	85.5	95.6	153.3	131.5	140	0.00183827	0.638183
Q7M707	Tas2r109	Taste receptor type 2 member 109 OS=Mus musculus OX=10090 GN=Tas2r109 PE=3 SV=1	2	1	1	1	316	36.7	9.88	2.35	104.8	93.1	132.1	179.9	158.6	183.7	0.0100795	0.631942
P70445	Eif4ebp2	Eukaryotic translation initiation factor 4E-binding protein 2 OS=Mus musculus OX=10090 GN=Eif4ebp2 PE=1 SV=1	5	1	1	1	120	12.9	6.52	2.01	100.9	91.1	90.2	248.5	183.5	164.2	0.0152467	0.473331
Q6P9L6	Kif15	Kinesin-like protein KIF15 OS=Mus musculus OX=10090 GN=Kif15 PE=1 SV=1	1	1	1	1	1387	160	6.05	2.2	69.3	42.4	87.4	261.5	185.9	176.3	0.00913013	0.319224
Q8BU25	Pamr1	Inactive serine protease PAMR1 OS=Mus musculus OX=10090 GN=Pamr1 PE=2 SV=3	2	1	1	1	720	80.3	7.3	2	73	49.4	117.6	265.2	210.4	183.3	0.0111593	0.364243
P01027	C3	Complement C3 OS=Mus musculus OX=10090 GN=C3 PE=1 SV=3	84	142	1257	142	1663	186.4	6.73	3921.79	121.2	115.2	112.8	68.9	81.8	79.6	0.00108533	1.51628
P11276	Fn1	Fibronectin OS=Mus musculus OX=10090 GN=Fn1 PE=1 SV=4	59	103	606	103	2477	272.4	5.59	2004.12	77.4	119.2	73.8	41.6	48.6	47.3	0.0396345	1.96655
P01029	C4b	Complement C4-B OS=Mus musculus OX=10090 GN=C4b PE=1 SV=3	63	92	488	92	1738	192.8	7.53	1459.32	140.3	146.2	132.4	64.9	81.9	75	0.000493131	1.88864
Q61147	Cp	Ceruloplasmin OS=Mus musculus OX=10090 GN=Cp PE=1 SV=2	62	66	474	65	1061	121.1	5.85	1548.18	124.8	108.4	112.8	56.8	76.5	69.6	0.0032444	1.70527
P06909	Cfh	Complement factor H OS=Mus musculus OX=10090 GN=Cfh PE=1 SV=2	67	67	335	67	1234	139	6.99	1118.3	128.1	113.7	114.4	70.1	82.8	80.2	0.00251439	1.5281
A6X935	Itih4	Inter alpha-trypsin inhibitor, heavy chain 4 OS=Mus musculus OX=10090 GN=Itih4 PE=1 SV=2	55	45	377	45	942	104.6	6.4	1159.17	122.1	161.8	108.4	72.7	68	67.2	0.0188304	1.88696
Q61646	Hp	Haptoglobin OS=Mus musculus OX=10090 GN=Hp PE=1 SV=1	75	27	394	27	347	38.7	6.29	1234.26	135.7	104.2	115.2	33.4	42.8	32.5	0.00110882	3.26679
Q61704	Itih3	Inter-alpha-trypsin inhibitor heavy chain H3 OS=Mus musculus OX=10090 GN=Itih3 PE=1 SV=3	43	31	137	31	889	99.3	6.05	414.43	106.2	91.8	98.5	63.7	67.5	63.9	0.00146557	1.51973
Q8CG16	C1ra	Complement C1r-A subcomponent OS=Mus musculus OX=10090 GN=C1ra PE=1 SV=1	51	28	84	27	707	80	5.66	267.22	160.1	180.1	132	64.5	99.5	99.2	0.0184994	1.79407
Q8CG14	C1sa	Complement C1s-A subcomponent OS=Mus musculus OX=10090 GN=C1sa PE=2 SV=2	47	25	82	14	688	76.8	5.08	250.21	150	165.3	127.2	69.4	99.5	104.8	0.0227222	1.61673
P08607	C4bpa	C4b-binding protein OS=Mus musculus OX=10090 GN=C4bpa PE=1 SV=3	36	15	89	15	469	51.5	7.15	269.56	136.5	149.1	124.9	45.3	70.5	65	0.00178802	2.27046
Q9R1P4	Psma1	Proteasome subunit alpha type-1 OS=Mus musculus OX=10090 GN=Psma1 PE=1 SV=1	59	16	38	16	263	29.5	6.46	87.41	87.7	131.4	96.7	54.5	65.7	63	0.0323993	1.7238
Q9R1P0	Psma4	Proteasome subunit alpha type-4 OS=Mus musculus OX=10090 GN=Psma4 PE=1 SV=1	51	14	29	14	261	29.5	7.72	85.2	90.9	139.2	92.8	51.1	66.4	66.3	0.0490752	1.7568
P98086	C1qa	Complement C1q subcomponent subunit A OS=Mus musculus OX=10090 GN=C1qa PE=1 SV=2	34	8	43	8	245	26	9.11	161.95	141.5	175.2	125.8	61.3	76.9	80.8	0.00908963	2.02055
Q5I2A0	Serpina3g	Serine protease inhibitor A3G OS=Mus musculus OX=10090 GN=Serpina3g PE=1 SV=2	15	6	75	1	440	49	6.46	260.21	139.2	146.6	120.2	97.1	72.7	74	0.00838183	1.6653
P12246	Apcs	Serum amyloid P-component OS=Mus musculus OX=10090 GN=Apcs PE=1 SV=2	31	10	73	10	224	26.2	6.35	223.17	95.6	111.4	82.8	41.1	37.8	39.6	0.00236692	2.44557
Q9JHH6	Cpb2	Carboxypeptidase B2 OS=Mus musculus OX=10090 GN=Cpb2 PE=1 SV=1	29	11	28	11	422	48.8	7.97	92.62	95.5	123.6	89.9	57	70	61.3	0.0222989	1.641
Q61805	Lbp	Lipopolysaccharide-binding protein OS=Mus musculus OX=10090 GN=Lbp PE=1 SV=2	22	11	37	11	481	53	8.5	106.58	123	137.7	111.7	64.6	61.7	57.6	0.00128698	2.02501
P07361	Orm2	Alpha-1-acid glycoprotein 2 OS=Mus musculus OX=10090 GN=Orm2 PE=1 SV=1	39	10	61	8	207	23.8	5.45	174.42	94.4	77	87.6	37.1	37	30.1	0.000753818	2.4856
Q9QUM9	Psma6	Proteasome subunit alpha type-6 OS=Mus musculus OX=10090 GN=Psma6 PE=1 SV=1	54	12	20	12	246	27.4	6.76	68.19	90.6	137.4	92.3	49.5	67.6	63.9	0.0463656	1.76961
Q9Z2U0	Psma7	Proteasome subunit alpha type-7 OS=Mus musculus OX=10090 GN=Psma7 PE=1 SV=1	44	12	21	12	248	27.8	8.46	70.57	87.9	136.9	92.8	45	67.6	61	0.04737	1.82949
P14106	C1qb	Complement C1q subcomponent subunit B OS=Mus musculus OX=10090 GN=C1qb PE=1 SV=2	33	7	25	7	253	26.7	8.15	80.01	132.2	174.6	116.2	56.4	74.5	77.2	0.0183051	2.03268
Q03311	Bche	Cholinesterase OS=Mus musculus OX=10090 GN=Bche PE=1 SV=2	20	10	18	10	603	68.4	7.25	51.62	144	122.1	134	56.8	93.6	86.2	0.0134197	1.69104
Q9JM99	Prg4	Proteoglycan 4 OS=Mus musculus OX=10090 GN=Prg4 PE=1 SV=2	28	14	22	14	1054	115.9	8.41	55.9	83.2	89.7	79.5	57.5	56.9	52.6	0.00106008	1.51138
P05367	Saa2	Serum amyloid A-2 protein OS=Mus musculus OX=10090 GN=Saa2 PE=1 SV=1	63	10	53	8	122	13.6	6.93	141.66	92	101.1	75.2	11.8	13.4	10.5	0.00052876	7.51541
P05366	Saa1	Serum amyloid A-1 protein OS=Mus musculus OX=10090 GN=Saa1 PE=1 SV=2	63	10	54	7	122	13.8	7.03	112.29	82	83	68.7	20.5	18.5	17	0.000231853	4.17321
Q02105	C1qc	Complement C1q subcomponent subunit C OS=Mus musculus OX=10090 GN=C1qc PE=1 SV=2	26	6	29	6	246	26	8.54	89.66	118.9	154.5	101.8	65.8	76.9	80.2	0.0345501	1.68327
P14430	H2-Q8	H-2 class I histocompatibility antigen, Q8 alpha chain OS=Mus musculus OX=10090 GN=H2-Q8 PE=3 SV=1	26	7	28	2	326	37.4	5.94	77.43	150.4	135.4	147.1	59.5	59	59.6	4.86812e-05	2.43066
P28063	Psmb8	Proteasome subunit beta type-8 OS=Mus musculus OX=10090 GN=Psmb8 PE=1 SV=2	38	8	13	8	276	30.2	6.68	39.59	95.6	134.7	103.3	57.4	67.6	68.3	0.0199226	1.72581
P01897	H2-L	H-2 class I histocompatibility antigen, L-D alpha chain OS=Mus musculus OX=10090 GN=H2-L PE=1 SV=2	16	6	23	1	362	40.7	6.25	66.41	147.3	107.8	144.5	70.9	64.8	62.5	0.00662457	2.01615
Q71KU9	Fgl1	Fibrinogen-like protein 1 OS=Mus musculus OX=10090 GN=Fgl1 PE=1 SV=2	39	10	12	10	314	36.4	5.71	33.74	113.2	111.3	115.6	60.1	62.6	56.2	1.78979e-05	1.90106
P14426	H2-D1	H-2 class I histocompatibility antigen, D-K alpha chain OS=Mus musculus OX=10090 GN=H2-D1 PE=1 SV=1	15	6	19	2	362	40.6	5.47	57.72	169.4	142.9	165.5	70.4	72.5	72.3	0.000454599	2.22026
O35955	Psmb10	Proteasome subunit beta type-10 OS=Mus musculus OX=10090 GN=Psmb10 PE=1 SV=1	25	6	10	6	273	29	6.87	29.51	94.9	128.6	106.2	57.9	64.9	61.7	0.00872024	1.78699
Q3SXB8	Colec11	Collectin-11 OS=Mus musculus OX=10090 GN=Colec11 PE=2 SV=2	19	6	9	6	272	29	5.12	23.28	110.2	128	108.5	69.2	68.9	69.4	0.00174415	1.67084
Q80W65	Pcsk9	Proprotein convertase subtilisin/kexin type 9 OS=Mus musculus OX=10090 GN=Pcsk9 PE=1 SV=2	11	7	8	7	694	74.8	6.96	20.8	102.7	161.9	97.8	34.4	44.3	42.5	0.0181284	2.9901
P04223	H2-K1	H-2 class I histocompatibility antigen, K-K alpha chain OS=Mus musculus OX=10090 GN=H2-K1 PE=1 SV=1	10	5	14	2	369	41.6	7.03	34.8	148.5	128.8	137.5	66.5	59	71.2	0.000413259	2.1088
P11672	Lcn2	Neutrophil gelatinase-associated lipocalin OS=Mus musculus OX=10090 GN=Lcn2 PE=1 SV=1	26	5	8	5	200	22.9	8.81	25.89	85.4	104.4	87.6	44.1	47.5	46.8	0.00160106	2.00434
O70370	Ctss	Cathepsin S OS=Mus musculus OX=10090 GN=Ctss PE=1 SV=2	14	4	5	4	340	38.4	6.96	7.51	140.2	136.9	148.4	95.3	100.6	86.8	0.000836306	1.50513
Q8CF98	Colec10	Collectin-10 OS=Mus musculus OX=10090 GN=Colec10 PE=2 SV=1	18	5	7	5	277	30.5	7.33	15.29	94.7	120.2	102.2	67.7	70.6	71.8	0.00963246	1.50928
P05208	Cela2a	Chymotrypsin-like elastase family member 2A OS=Mus musculus OX=10090 GN=Cela2a PE=1 SV=1	17	3	5	3	271	28.9	8.62	15.68	224.8	144.3	294.3	89.6	81.2	88.6	0.0361712	2.55744
P01758	Igh-VJ558	Ig heavy chain V region 108A OS=Mus musculus OX=10090 GN=Igh-VJ558 PE=4 SV=1	13	1	1	1	117	13	7.97	6.2	140	140.1	137.9	74.9	94.4	70.6	0.00128154	1.74239
P70194	Clec4f	C-type lectin domain family 4 member F OS=Mus musculus OX=10090 GN=Clec4f PE=1 SV=1	4	2	2	2	548	61.2	7.15	7.05	131	133.9	114.4	77.1	76.9	80.4	0.00144633	1.61817
P01902	H2-K1	H-2 class I histocompatibility antigen, K-D alpha chain OS=Mus musculus OX=10090 GN=H2-K1 PE=1 SV=1	5	2	5	1	368	41.5	6.62	9.18	147.3	126.3	124.7	74.9	88.8	88.7	0.00486235	1.57805
Q9Z0M9	Il18bp	Interleukin-18-binding protein OS=Mus musculus OX=10090 GN=Il18bp PE=1 SV=2	6	1	2	1	193	21.2	8.12	6.83	136.7	118.8	159.6	86.2	77.9	89.4	0.0118627	1.63748
Q9EQ21	Hamp	Hepcidin OS=Mus musculus OX=10090 GN=Hamp PE=2 SV=1	14	1	1	1	83	9.3	8.44	3.26	110.9	107.9	116.8	62.6	52.5	57.4	0.000156124	1.94551
Q9ESY9	Ifi30	Gamma-interferon-inducible lysosomal thiol reductase OS=Mus musculus OX=10090 GN=Ifi30 PE=1 SV=3	4	1	1	1	248	27.8	5.01	3.03	142.5	113.3	142.2	88.7	83.2	93.1	0.011781	1.50189
Q9EQZ6	Rapgef4	Rap guanine nucleotide exchange factor 4 OS=Mus musculus OX=10090 GN=Rapgef4 PE=1 SV=1	1	1	2	1	1011	115.4	6.92	2.17	84.2	101	67.8	36.9	48.3	56.8	0.0297055	1.78169
O70372	Tert	Telomerase reverse transcriptase OS=Mus musculus OX=10090 GN=Tert PE=1 SV=1	1	1	2	1	1122	127.9	9.91	2.04	114	210	137.1	45.8	73.8	69.5	0.0398964	2.43839
Q8CHP0	Zc3h3	Zinc finger CCCH domain-containing protein 3 OS=Mus musculus OX=10090 GN=Zc3h3 PE=1 SV=1	1	1	1	1	950	103.2	10.58	2.21	150	108.6	130.5	75	90.2	73.7	0.0186469	1.62871

## Sheet: sEV7dpi_0
Accession	Gene Name	Description	Coverage [%]	# Peptides	# PSMs	# Unique Peptides	# AAs	MW [kDa]	calc. pI	Score Sequest HT: Sequest HT	B7d-1	B7d-2	B7d-3	OH1	OH2	OH3	P-value	FC
E9Q414	Apob	Apolipoprotein B-100 OS=Mus musculus OX=10090 GN=Apob PE=1 SV=1	45	182	435	182	4505	509.1	6.81	1313.74	87.7	126.3	91.8	155	154.8	154.5	0.0124877	0.658626
P07724	Alb	Albumin OS=Mus musculus OX=10090 GN=Alb PE=1 SV=3	93	88	2622	88	608	68.6	6.07	7676.62	56.3	67.3	53.2	164.2	150.1	149.8	0.0001157	0.380952
P07759	Serpina3k	Serine protease inhibitor A3K OS=Mus musculus OX=10090 GN=Serpina3k PE=1 SV=2	54	26	469	17	418	46.9	5.16	1677.56	82.5	82.2	78.6	182.3	148.6	147.2	0.00246881	0.508889
P06728	Apoa4	Apolipoprotein A-IV OS=Mus musculus OX=10090 GN=Apoa4 PE=1 SV=3	79	31	206	31	395	45	5.47	630.09	76.4	85.6	76.5	145.7	122.9	131.2	0.00183635	0.596548
[truncated: 280 more rows]

## Sheet: sEV10dpi_0
Accession	Gene Name	Description	Coverage [%]	# Peptides	# PSMs	# Unique Peptides	# AAs	MW [kDa]	calc. pI	Score Sequest HT: Sequest HT	B10d-1	B10d-2	B10d-3	OH1	OH2	OH3	P-value	FC
[truncated: 448 more rows]
