# Supplementary material for: Quantitative proteomic analysis of local and systemic extracellular vesicles during Eimeria falciformis infectious cycle in the host
Source: Parasit Vectors. 2023 Sep 27;16:339. doi: 10.1186/s13071-023-05906-x (PMC10523797; doi:10.1186/s13071-023-05906-x)
Supplement: Supplementary file 6 — Additional file 6: cEV differentially expressed proteins [file 13071_2023_5906_MOESM6_ESM.xlsx]

## Sheet: Raw data
Accession	Description	Coverage [%]	# Peptides	# PSMs	# Unique Peptides	# AAs	MW [kDa]	calc. pI	Score Sequest HT: Sequest HT	Abundances (Grouped): F1, 126	Abundances (Grouped): F1, 127N	Abundances (Grouped): F1, 127C	Abundances (Grouped): F1, 128N	Abundances (Grouped): F1, 128C	Abundances (Grouped): F1, 129N	Abundances (Grouped): F1, 129C	Abundances (Grouped): F1, 130N	Abundances (Grouped): F1, 130C	Abundances (Grouped): F1, 131N	Abundances (Grouped): F1, 131C	Abundances (Grouped): F1, 132N	Abundances (Grouped): F1, 132C	Abundances (Grouped): F1, 133N	Abundances (Grouped): F1, 133C
Q9EQK5	Major vault protein OS=Mus musculus OX=10090 GN=Mvp PE=1 SV=4	49	34	255	34	861	95.9	5.59	946.41	207.4	205.7	195.2	123.2	124.9	121.8	129	127	124.2	29.1	28.8	26.6	19.2	19.1	18.9
Q61554	Fibrillin-1 OS=Mus musculus OX=10090 GN=Fbn1 PE=1 SV=2	20	48	209	45	2873	312.1	4.92	661.35	227	229.1	227	135.5	134.4	130.6	58.4	57.1	54	42.4	43.1	42.5	39.7	39.5	39.5
Q61838	Pregnancy zone protein OS=Mus musculus OX=10090 GN=Pzp PE=1 SV=3	19	29	144	29	1495	165.7	6.68	535.26	32.5	32.9	33.8	36.9	36.8	37	41.4	47.6	51.9	198.8	189.7	199.5	181.3	193	186.7
P09528	Ferritin heavy chain OS=Mus musculus OX=10090 GN=Fth1 PE=1 SV=2	67	14	143	14	182	21.1	5.88	582.51	70.9	69.5	70.3	88.7	88.6	88.6	86.6	88.6	93.4	159.6	161.8	161.7	91.9	93.1	86.8
Q8VDN2	Sodium/potassium-transporting ATPase subunit alpha-1 OS=Mus musculus OX=10090 GN=Atp1a1 PE=1 SV=1	28	28	124	28	1023	112.9	5.45	435.87	125.3	124.6	125.4	121.9	121.3	121.5	99	97.7	98.4	82.6	85.1	82.6	71.9	71.7	71
Q8VDD5	Myosin-9 OS=Mus musculus OX=10090 GN=Myh9 PE=1 SV=4	18	32	86	25	1960	226.2	5.66	292.79	248.9	251	250	138.2	134.7	131.2	57	55.4	51.9	30.3	30.9	30	30.3	29.6	30.7
O08638	Myosin-11 OS=Mus musculus OX=10090 GN=Myh11 PE=1 SV=1	14	27	90	19	1972	226.9	5.45	293.98	213.9	213.2	210.2	158.8	156.5	154.3	56.4	56.1	52.8	38.6	40.6	38.7	36.5	36.5	37
P97499	Telomerase protein component 1 OS=Mus musculus OX=10090 GN=Tep1 PE=1 SV=1	16	34	74	34	2629	291.3	7.24	245.41	162.7	163.2	163.4	141.6	141	139.6	128.7	125.1	121.9	36.2	37.3	34.3	35.1	34.7	35.2
E9PYK3	Protein mono-ADP-ribosyltransferase PARP4 OS=Mus musculus OX=10090 GN=Parp4 PE=1 SV=1	16	27	77	27	1969	216	6.07	252.82	149.2	149.6	150.6	129.4	130.2	129.4	150.2	142.7	142.4	40.8	41.5	39	35.5	34.9	34.6
P16406	Glutamyl aminopeptidase OS=Mus musculus OX=10090 GN=Enpep PE=1 SV=1	27	28	109	28	945	107.9	5.44	347.24	72.1	72.1	73.3	70.8	70.1	70.2	50	52.4	53.6	112	113.8	116.3	190.3	188.6	194.3
P07724	Albumin OS=Mus musculus OX=10090 GN=Alb PE=1 SV=3	38	20	70	20	608	68.6	6.07	274.52	57.8	57.4	59.8	78.2	77.6	78.7	100.9	102.3	104	130.6	131.2	133.5	128.2	127.9	131.7
Q5SYD0	Unconventional myosin-Id OS=Mus musculus OX=10090 GN=Myo1d PE=1 SV=1	24	21	58	21	1006	116	9.41	190.42	116.2	117.1	122.2	152.7	150.7	152.2	68.9	69.1	66.6	90.5	93	92.9	69.8	69	69
P07356	Annexin A2 OS=Mus musculus OX=10090 GN=Anxa2 PE=1 SV=2	56	18	84	18	339	38.7	7.69	316.5	95.4	95.4	96.8	94.3	94	93.4	101.7	101.5	104.5	122.2	123.8	121.2	86.9	84.8	84.2
P29391	Ferritin light chain 1 OS=Mus musculus OX=10090 GN=Ftl1 PE=1 SV=2	65	11	78	11	183	20.8	6	325.25	69.7	69.4	69.6	107	106.7	109	82.1	85.8	86.2	157.5	149.1	155.3	84.4	86.2	81.8
Q04857	Collagen alpha-1(VI) chain OS=Mus musculus OX=10090 GN=Col6a1 PE=1 SV=1	22	22	61	22	1025	108.4	5.36	205.84	165.6	163.1	159.9	161.3	162.2	158.3	65.1	64	71.8	76.4	68.7	67.3	39.2	39.3	37.7
P60710	Actin, cytoplasmic 1 OS=Mus musculus OX=10090 GN=Actb PE=1 SV=1	39	12	69	5	375	41.7	5.48	251.05	162.7	159.8	151.8	137.4	136.7	136.2	110.5	108.8	106.1	48.4	49.3	47.3	48.7	48.5	47.6
P21447	ATP-dependent translocase ABCB1 OS=Mus musculus OX=10090 GN=Abcb1a PE=1 SV=3	19	25	69	13	1276	140.6	8.85	235.64	119.5	119	118.1	196	186.9	192.8	53.2	53.1	49.3	60.1	61.9	61.3	76.9	75.1	76.8
Q9CPY7	Cytosol aminopeptidase OS=Mus musculus OX=10090 GN=Lap3 PE=1 SV=3	39	17	46	17	519	56.1	7.72	173.84	68.5	69.6	73.5	155.6	158.9	160.9	150.3	147.5	146.9	68	69.6	66.8	54.9	54.1	55.2
Q61781	Keratin, type I cytoskeletal 14 OS=Mus musculus OX=10090 GN=Krt14 PE=1 SV=2	30	13	65	4	484	52.8	5.17	219.55	54.9	55.5	56.1	61.8	65.1	65.7	251.8	252.9	244.3	82.8	84	79.6	48.9	49.4	47.3
Q9QWL7	Keratin, type I cytoskeletal 17 OS=Mus musculus OX=10090 GN=Krt17 PE=1 SV=3	37	18	74	7	433	48.1	5.06	247.29	40.8	40.4	41.9	49.5	53	53.6	201.5	201.2	200.7	149.4	141.8	144.9	61	61.5	58.9
P14094	Sodium/potassium-transporting ATPase subunit beta-1 OS=Mus musculus OX=10090 GN=Atp1b1 PE=1 SV=1	30	12	74	12	304	35.2	8.65	208.18	102.2	104.5	99.8	150.2	144.7	151.9	78.3	81.3	76.1	102	99.3	102	69.9	70.2	67.5
Q62468	Villin-1 OS=Mus musculus OX=10090 GN=Vil1 PE=1 SV=3	23	18	56	18	827	92.7	6.04	191.97	110.7	110.1	109.2	96.1	95.4	96.2	56.4	58.3	58.1	103.1	105.3	106.3	133.4	130.8	130.6
P57780	Alpha-actinin-4 OS=Mus musculus OX=10090 GN=Actn4 PE=1 SV=1	18	16	50	5	912	104.9	5.41	162.45	112.3	111.3	111.3	151.8	152.7	153	101.7	100.6	100.2	79.5	80.4	80	56	54.8	54.6
P09055	Integrin beta-1 OS=Mus musculus OX=10090 GN=Itgb1 PE=1 SV=1	24	18	57	18	798	88.2	5.94	189.39	91.5	96.1	98.3	141.2	138.5	142	69.1	69.3	66.8	103.8	102.8	103.6	90.5	88.9	97.5
Q922U2	Keratin, type II cytoskeletal 5 OS=Mus musculus OX=10090 GN=Krt5 PE=1 SV=1	21	16	99	8	580	61.7	7.75	301.69	42	42.1	43.7	57.6	59.2	60.2	162.9	166.3	163	159	141.6	152.4	81.6	83.9	84.4
Q9WU78	Programmed cell death 6-interacting protein OS=Mus musculus OX=10090 GN=Pdcd6ip PE=1 SV=3	20	18	42	18	869	96	6.52	143.72	50.4	51.2	50	59.6	59.3	59.6	54	58.1	61.2	161.3	164.1	165.9	168.6	167.8	169
P68369	Tubulin alpha-1A chain OS=Mus musculus OX=10090 GN=Tuba1a PE=1 SV=1	38	14	45	5	451	50.1	5.06	144.69	71.3	73.3	76.4	168.4	167.6	173.7	177.3	170	164.9	43.7	43.2	40.8	43.5	42.4	43.5
O88329	Unconventional myosin-Ia OS=Mus musculus OX=10090 GN=Myo1a PE=2 SV=2	21	20	46	16	1043	118.6	9.44	146.23	104.8	106.8	107.7	145.8	143.9	143.4	66.2	66.1	63.3	83.4	84.7	84.6	101.3	99.1	98.8
Q7TPR4	Alpha-actinin-1 OS=Mus musculus OX=10090 GN=Actn1 PE=1 SV=1	18	16	44	5	892	103	5.38	135.91	101.2	98.8	103.2	111.8	108.5	106.1	129.6	119.2	125.3	75	77.6	72	92.8	85.7	93
O54990	Prominin-1 OS=Mus musculus OX=10090 GN=Prom1 PE=1 SV=1	18	14	37	14	867	97.1	6.68	124.75	80.7	80.1	81.3	83.3	83.1	80.9	56.2	58.2	60.7	140.2	140.4	139.9	138	136.4	140.7
Q921I1	Serotransferrin OS=Mus musculus OX=10090 GN=Tf PE=1 SV=1	26	18	43	18	697	76.7	7.18	136.92	48.3	48.6	49.2	54.9	53.9	53.9	58	60.8	62.8	116.9	121.4	121.9	216.1	218.3	215.1
P97449	Aminopeptidase N OS=Mus musculus OX=10090 GN=Anpep PE=1 SV=4	18	16	45	16	966	109.6	5.9	145.41	92.9	92.2	94.1	71.1	70.7	69.6	69.6	68.9	70.1	78.6	83.6	81.5	185.2	180.2	191.8
Q9R1P4	Proteasome subunit alpha type-1 OS=Mus musculus OX=10090 GN=Psma1 PE=1 SV=1	33	8	63	8	263	29.5	6.46	221.99	116.3	118	118.5	121.8	122.9	123.1	129.2	127.1	127.5	86.3	86.6	84.9	46.3	45.7	45.7
P70412	CUB and zona pellucida-like domain-containing protein 1 OS=Mus musculus OX=10090 GN=Cuzd1 PE=1 SV=2	20	11	64	11	606	68	6.64	190.42	110.6	110.2	111.7	114.5	115.4	116.4	71.9	70.1	70.8	74.8	77.3	76.4	124.7	125.1	130.2
P14824	Annexin A6 OS=Mus musculus OX=10090 GN=Anxa6 PE=1 SV=3	32	21	36	21	673	75.8	5.5	117.55	78.1	80.7	79.9	98.3	100.5	99.3	126	122.1	123.3	73.3	75.6	74.1	122	120.9	125.8
Q8R0I0	Angiotensin-converting enzyme 2 OS=Mus musculus OX=10090 GN=Ace2 PE=1 SV=1	22	14	42	14	805	92.3	5.54	132.48	61.5	62.1	65.7	72.8	72.2	74.1	48.8	50.4	50.6	84.8	89.9	90.3	222.5	220	234.2
P11499	Heat shock protein HSP 90-beta OS=Mus musculus OX=10090 GN=Hsp90ab1 PE=1 SV=3	29	19	33	10	724	83.2	5.03	117.26	73.7	75.4	75.2	80.3	83.4	83.1	141	138.1	141.2	110.9	113.9	111.9	91.8	91.5	88.7
P68368	Tubulin alpha-4A chain OS=Mus musculus OX=10090 GN=Tuba4a PE=1 SV=1	35	13	38	4	448	49.9	5.06	116.93	119.9	118.1	115.4	135.1	138.1	137.5	196.7	193.4	188.3	34.7	34.9	31.1	19.4	19	18.3
Q9Z2U0	Proteasome subunit alpha type-7 OS=Mus musculus OX=10090 GN=Psma7 PE=1 SV=1	42	10	65	10	248	27.8	8.46	244.68	88.2	87.5	86.9	96.6	98.3	99	122.2	125.3	124.4	136.6	124.4	135.8	57.6	60	57.1
Q61391	Neprilysin OS=Mus musculus OX=10090 GN=Mme PE=1 SV=3	19	12	35	12	750	85.6	5.81	115.36	72.2	72.5	74.5	84.2	83.9	85.9	67.6	68.7	68.4	99.1	104.1	102.8	170.2	172.1	173.6
P97429	Annexin A4 OS=Mus musculus OX=10090 GN=Anxa4 PE=1 SV=4	39	12	43	12	319	35.9	5.57	155.91	103.2	103	100.5	88.2	89.4	88.3	146	141.6	146.9	76.6	79.8	75.8	87.2	85.8	87.8
Q61555	Fibrillin-2 OS=Mus musculus OX=10090 GN=Fbn2 PE=1 SV=2	6	15	42	12	2907	313.6	4.84	144.83	198.6	197.1	200.1	154.3	152.3	151.1	59.6	56.4	53.5	41.4	43.3	41.6	50.9	49.3	50.6
P11679	Keratin, type II cytoskeletal 8 OS=Mus musculus OX=10090 GN=Krt8 PE=1 SV=4	21	12	42	8	490	54.5	5.82	141.37	93.1	96.6	97.2	98.5	100.3	98.9	173.4	169.4	166.8	85.6	84.5	81.4	52	51.5	50.8
E9Q557	Desmoplakin OS=Mus musculus OX=10090 GN=Dsp PE=1 SV=1	8	21	36	21	2883	332.7	6.8	112.39	67.7	69.9	71.9	70.1	71.9	72.5	203.3	196	201.5	87.4	88.7	84.3	72.4	71.6	70.9
P06795	ATP-dependent translocase ABCB1 OS=Mus musculus OX=10090 GN=Abcb1b PE=1 SV=1	12	13	36	1	1276	140.9	8.34	135.95	203.8	195.3	210.3	150.6	152.7	143.6	60.7	57.2	54.7	46.8	48.6	49.6	43.2	42.9	40.1
Q8BMF4	Dihydrolipoyllysine-residue acetyltransferase component of pyruvate dehydrogenase complex, mitochondrial OS=Mus musculus OX=10090 GN=Dlat PE=1 SV=2	15	7	34	7	642	67.9	8.57	127.39	186.7	179.7	175.5	136.7	140	133.9	106.6	103.3	102.4	51.4	52.7	49.5	28.1	26.3	27.1
Q6IFX2	Keratin, type I cytoskeletal 42 OS=Mus musculus OX=10090 GN=Krt42 PE=1 SV=1	25	12	54	4	452	50.1	5.16	186.18	33.2	32.7	34.3	47.1	50	50.8	170.7	172	179.6	178.2	177.8	176.5	66.9	68	62.3
Q62261	Spectrin beta chain, non-erythrocytic 1 OS=Mus musculus OX=10090 GN=Sptbn1 PE=1 SV=2	9	19	32	19	2363	274.1	5.58	110.65	110.1	109.6	113.8	131.1	131.4	133.5	94	93.3	89.2	67.7	71.2	69.3	95.1	94.4	96.2
P97384	Annexin A11 OS=Mus musculus OX=10090 GN=Anxa11 PE=1 SV=2	24	11	35	10	503	54	7.66	133.88	88.6	87.1	89.2	102	102.2	100.1	88	89.4	91.2	111.3	114.1	112.7	108.7	108.5	106.9
Q60605	Myosin light polypeptide 6 OS=Mus musculus OX=10090 GN=Myl6 PE=1 SV=3	56	8	58	7	151	16.9	4.65	200.58	231.2	234	224.9	162.7	158	156.8	54.2	54.8	50.1	33.9	34.2	34.5	24.1	23.5	23.2
P62806	Histone H4 OS=Mus musculus OX=10090 GN=H4c1 PE=1 SV=2	51	6	79	6	103	11.4	11.36	253.07	111.9	112.8	112.3	47.4	52.1	48.1	265.4	259.2	233	36.1	35.3	28.6	51.8	52.6	53.3
P50446	Keratin, type II cytoskeletal 6A OS=Mus musculus OX=10090 GN=Krt6a PE=1 SV=3	24	15	75	4	553	59.3	7.94	218.69	65.7	64.7	66.4	55.1	58.7	58.2	237.7	232	233.2	97.1	96	93.9	48.3	46.2	46.8
Q6GQT1	Alpha-2-macroglobulin-P OS=Mus musculus OX=10090 GN=A2m PE=2 SV=2	10	14	25	14	1474	164.2	6.61	81.53	45.3	46.8	48.5	44.2	44.9	44.7	40.5	46.5	54.6	250.2	231.7	248.5	117.6	118.6	117.5
Q91WV7	Neutral and basic amino acid transport protein rBAT OS=Mus musculus OX=10090 GN=Slc3a1 PE=1 SV=1	20	14	45	14	685	78.1	5.66	149.15	41.9	41.8	42.8	54.6	53.6	54.6	37.6	41.2	45.5	156.7	157.9	161.3	203	203.5	204
Q9Z2W0	Aspartyl aminopeptidase OS=Mus musculus OX=10090 GN=Dnpep PE=1 SV=2	25	12	52	12	473	52.2	7.25	168.84	112.6	110.8	108.9	101.6	102.6	103.7	170.2	171.1	167.5	78.6	78	75.3	40.3	40.5	38.5
Q02788	Collagen alpha-2(VI) chain OS=Mus musculus OX=10090 GN=Col6a2 PE=1 SV=3	15	16	40	16	1034	110.3	6.42	131.35	161.5	166	166.7	187.5	179.5	185.7	45.1	46.7	41.8	71.7	70.1	71.3	36.1	35.5	34.9
Q9QUM9	Proteasome subunit alpha type-6 OS=Mus musculus OX=10090 GN=Psma6 PE=1 SV=1	33	8	45	8	246	27.4	6.76	162.61	113.6	111.2	110.6	109	110.6	110.7	135.3	135.8	134.1	103.5	104.6	103.1	40.2	39.7	38
P68033	Actin, alpha cardiac muscle 1 OS=Mus musculus OX=10090 GN=Actc1 PE=1 SV=1	32	10	51	3	377	42	5.39	163.64	211.4	205.8	195.7	135.8	138.1	133.7	82.2	79.5	77.5	46.2	46.3	45.9	33.5	35.2	33.3
O70435	Proteasome subunit alpha type-3 OS=Mus musculus OX=10090 GN=Psma3 PE=1 SV=3	27	9	46	9	255	28.4	5.44	167.67	65.3	65.1	64	99.2	100.2	102.8	102	108.8	105.5	158	139.7	152.5	79.3	82.1	75.5
P02088	Hemoglobin subunit beta-1 OS=Mus musculus OX=10090 GN=Hbb-b1 PE=1 SV=2	69	9	36	4	147	15.8	7.65	139.15	45.1	50.5	45.6	75.1	74.5	75	50.7	55.9	60.5	182.5	188.3	185.3	140.5	141.2	129.3
P28063	Proteasome subunit beta type-8 OS=Mus musculus OX=10090 GN=Psmb8 PE=1 SV=2	47	10	33	10	276	30.2	6.68	114.25	106.4	105.7	108.6	121.6	125.3	124.5	162.1	157.3	154.3	71.4	69.6	69.1	42.5	40.7	40.9
Q61739	Integrin alpha-6 OS=Mus musculus OX=10090 GN=Itga6 PE=1 SV=3	12	12	28	12	1091	122.1	7.03	89.32	89.7	89.9	90.7	139.6	130.4	138	67.5	68.5	66.3	93.4	91.1	94.3	112.2	115.2	113.1
Q9CQ19	Myosin regulatory light polypeptide 9 OS=Mus musculus OX=10090 GN=Myl9 PE=1 SV=3	41	7	57	3	172	19.8	4.92	193.34	164.6	165	158.1	183.6	177.5	180.2	52.8	53.7	48.7	66	66.7	65.2	40	39.5	38.4
Q00519	Xanthine dehydrogenase/oxidase OS=Mus musculus OX=10090 GN=Xdh PE=1 SV=5	14	16	31	16	1335	146.5	7.56	99.77	55.7	55.5	56.9	102.5	102.7	103.2	123.4	124.5	128.4	124.6	122.9	124.8	92.1	93.2	89.7
Q64475	Histone H2B type 1-B OS=Mus musculus OX=10090 GN=H2bc3 PE=1 SV=3	38	6	71	2	126	13.9	10.32	239.94	185	183.2	171.3	80.9	81.4	79.2	152.4	152.5	148.3	46.4	46.2	43.9	42.8	42.5	43.8
Q99MZ6	Unconventional myosin-VIIb OS=Mus musculus OX=10090 GN=Myo7b PE=1 SV=3	8	16	29	16	2113	240.7	8.92	90.26	88.2	86.7	89.9	89.5	90	90.1	74.9	76.2	81.1	127.1	133.3	131.5	113.5	113.2	114.8
Q9Z2U1	Proteasome subunit alpha type-5 OS=Mus musculus OX=10090 GN=Psma5 PE=1 SV=1	28	6	50	6	241	26.4	4.79	175.41	88.6	88.9	87.9	100.7	101.3	100.8	115	117.1	117.1	118.4	117.6	117	77.3	76.7	75.7
Q6URW6	Myosin-14 OS=Mus musculus OX=10090 GN=Myh14 PE=1 SV=1	7	12	25	8	2000	228.4	5.55	77.42	208.4	208.1	212.6	136.8	136.4	131.3	87.8	82.8	82.4	39.8	39.1	36.9	32.3	32.8	32.4
Q8CI94	Glycogen phosphorylase, brain form OS=Mus musculus OX=10090 GN=Pygb PE=1 SV=3	14	13	30	9	843	96.7	6.73	95.4	111.8	110.9	114.4	136.1	137.4	140	111.3	107.6	106.7	80.8	84.3	82.3	60	57.9	58.3
Q69ZF7	Metal transporter CNNM4 OS=Mus musculus OX=10090 GN=Cnnm4 PE=1 SV=2	16	9	22	9	771	86.6	6.07	70.44	133.2	127.2	133.1	122.4	123.3	120.1	112.8	110.2	112.4	68.9	69.5	67.3	69.3	65.7	64.6
P57716	Nicastrin OS=Mus musculus OX=10090 GN=Ncstn PE=1 SV=3	17	9	29	9	708	78.4	6.09	99.95	70.6	71.1	73.7	103.3	100.6	103.4	65.6	67.9	69.4	127.1	126.9	128.8	128.6	126.2	136.8
Q3THE2	Myosin regulatory light chain 12B OS=Mus musculus OX=10090 GN=Myl12b PE=1 SV=2	40	6	54	2	172	19.8	4.84	186.27	199.1	201.2	191	159.8	159.4	155.5	63.5	63.5	60	48.2	48.1	47.4	35.9	34.3	33.1
P48036	Annexin A5 OS=Mus musculus OX=10090 GN=Anxa5 PE=1 SV=1	40	12	28	12	319	35.7	4.96	100.35	66.5	67.3	67.9	77.3	78.3	78.1	107.2	105.8	107.3	78.7	84	82	166.4	165.2	168.1
Q91WL0	Epidermal growth factor receptor kinase substrate 8-like protein 3 OS=Mus musculus OX=10090 GN=Eps8l3 PE=2 SV=1	21	11	35	11	600	68.2	7.99	113.71	51	50.6	49.6	49.2	49.1	48.7	43.2	47.1	51.1	150.1	153.9	153.3	202.4	201.5	199.4
P26040	Ezrin OS=Mus musculus OX=10090 GN=Ezr PE=1 SV=3	17	11	40	8	586	69.4	6.1	109.16	56.6	55.9	58.6	60.9	59.6	58.6	55.9	57.6	60.1	120.5	124.2	125.7	202.7	199.2	203.9
O09061	Proteasome subunit beta type-1 OS=Mus musculus OX=10090 GN=Psmb1 PE=1 SV=1	40	9	30	9	240	26.4	7.81	114.68	111.5	112.5	107.9	101	103.2	100.4	136.7	135.5	138.2	86.6	88.2	82.8	65.8	67.5	62.2
Q9R1P0	Proteasome subunit alpha type-4 OS=Mus musculus OX=10090 GN=Psma4 PE=1 SV=1	35	9	43	9	261	29.5	7.72	141.8	86.5	87.8	86.6	107.6	109.8	112.2	118.5	121.6	117.8	128.6	126	126.9	57.1	58.4	54.7
P10107	Annexin A1 OS=Mus musculus OX=10090 GN=Anxa1 PE=1 SV=2	34	13	39	13	346	38.7	7.37	113.95	46.5	47.2	48.4	54.2	54.5	54.1	74.1	76.2	81.6	155.2	158.3	157.1	165	165.1	162.4
P07901	Heat shock protein HSP 90-alpha OS=Mus musculus OX=10090 GN=Hsp90aa1 PE=1 SV=4	21	14	26	6	733	84.7	5.01	84.81	82.1	81	81.4	90.9	92.4	94.8	156.3	154.8	156.5	112.6	111.5	108.6	59.8	57	60.2
P05064	Fructose-bisphosphate aldolase A OS=Mus musculus OX=10090 GN=Aldoa PE=1 SV=2	27	11	20	11	364	39.3	8.09	70.98	100	99.1	97.8	110.1	109	110.2	139.6	137.6	140.2	70	76.8	72.1	80.2	79	78.5
A2A863	Integrin beta-4 OS=Mus musculus OX=10090 GN=Itgb4 PE=1 SV=1	6	9	24	9	1818	201.5	5.88	90.72	86.5	88.3	89.5	134.1	133.9	135.4	76.2	74	72.3	97.3	102.9	99.4	103.6	104	102.7
B1AVD1	Xaa-Pro aminopeptidase 2 OS=Mus musculus OX=10090 GN=Xpnpep2 PE=1 SV=1	12	8	25	8	674	76.4	5.83	88.75	60.5	60.8	61.9	88.7	88.5	90.2	62.1	63.7	67.6	128.9	133.8	134.4	153.9	152.2	152.8
P07759	Serine protease inhibitor A3K OS=Mus musculus OX=10090 GN=Serpina3k PE=1 SV=2	24	7	16	6	418	46.9	5.16	57.91	50.7	52.5	53.1	41.7	40.9	40	65.6	65.4	68.4	77	85.6	82.3	257.2	260.8	259
Q8R3G9	Tetraspanin-8 OS=Mus musculus OX=10090 GN=Tspan8 PE=1 SV=1	20	6	50	6	235	25.6	5.16	173.58	73.2	71.3	71.3	105.8	106.2	107	72.9	74.7	75	119.9	119.8	119.5	129.1	128.6	125.8
P63017	Heat shock cognate 71 kDa protein OS=Mus musculus OX=10090 GN=Hspa8 PE=1 SV=1	27	15	24	13	646	70.8	5.52	72.89	88.4	89.4	90.1	83.3	83.3	83.7	140.4	137.4	141.6	93.6	96.8	94.6	90.7	90.6	95.8
P06151	L-lactate dehydrogenase A chain OS=Mus musculus OX=10090 GN=Ldha PE=1 SV=3	26	8	29	8	332	36.5	7.74	96.04	117.2	113.7	119.3	109.9	116.5	110.7	117.2	115.3	114.5	68	67.8	66.9	86.1	87.5	89.3
Q64524	Histone H2B type 2-E OS=Mus musculus OX=10090 GN=H2bc21 PE=1 SV=3	38	5	56	1	126	14	10.32	183.74	135.3	127.4	130.1	100.2	111.7	115.5	173.1	157.8	159.9	49.9	52.6	51.7	49.8	44.6	40.4
O08688	Calpain-5 OS=Mus musculus OX=10090 GN=Capn5 PE=1 SV=1	25	14	23	14	640	72.9	7.36	67.06	100.1	100	103.1	125.6	126.7	126.8	79	79	78	102.5	104.8	101.9	90.9	90.9	90.7
P13634	Carbonic anhydrase 1 OS=Mus musculus OX=10090 GN=Ca1 PE=1 SV=4	25	6	32	6	261	28.3	6.96	111.24	163.8	162.6	162.5	151.1	151.5	152.1	125.4	123.6	118.6	29.4	29.3	27.8	34.5	33.3	34.4
P58252	Elongation factor 2 OS=Mus musculus OX=10090 GN=Eef2 PE=1 SV=2	14	11	23	11	858	95.3	6.83	67.45	101.1	100.9	101.8	103.2	103.4	101.4	148.3	145	146.8	75.4	78.6	76.2	71.2	73.6	73.2
Q07797	Galectin-3-binding protein OS=Mus musculus OX=10090 GN=Lgals3bp PE=1 SV=1	17	6	20	6	577	64.5	5.14	87.18	178.7	177.8	182.2	122.8	123.5	121	102.1	101.1	97.7	67.6	66.3	64.9	32.3	31.3	30.6
Q04447	Creatine kinase B-type OS=Mus musculus OX=10090 GN=Ckb PE=1 SV=1	22	7	17	7	381	42.7	5.67	60.35	87.4	88.1	86.8	110.9	113.5	116	123	117.3	117.3	86.9	88.1	87.2	90.5	96.4	90.7
P02535	Keratin, type I cytoskeletal 10 OS=Mus musculus OX=10090 GN=Krt10 PE=1 SV=3	11	7	36	4	570	57.7	5.11	129.01	33.1	32.4	33.3	48.9	52.4	53.6	214.6	215	209.8	119.1	118.2	115	84.8	87	82.8
P02089	Hemoglobin subunit beta-2 OS=Mus musculus OX=10090 GN=Hbb-b2 PE=1 SV=2	46	7	27	2	147	15.9	8.05	97.98	48.8	50.2	53.6	60.9	63.8	63.9	62.5	62.2	63.4	87.7	92.2	92.9	236.4	230.6	230.8
P40240	CD9 antigen OS=Mus musculus OX=10090 GN=Cd9 PE=1 SV=2	16	3	17	3	226	25.2	7.23	70.96	72.8	72.1	73.3	83.4	85.1	83.5	69.8	72.3	73.7	166.8	160	164.4	106.9	110.2	105.6
Q9JIP7	Solute carrier family 15 member 1 OS=Mus musculus OX=10090 GN=Slc15a1 PE=1 SV=2	9	6	21	6	709	78.5	7.93	67.98	45.2	46.9	47	64.4	63.7	64.1	31.1	33.4	35.9	116.9	118.6	124.1	233	237.4	238.5
Q8BGZ7	Keratin, type II cytoskeletal 75 OS=Mus musculus OX=10090 GN=Krt75 PE=1 SV=1	14	9	60	1	551	59.7	8.31	182.45	50	52.6	54.1	58.1	59.3	60.6	129.4	132.8	131.2	185.1	174.8	181.2	75.4	75.7	79.7
P10852	4F2 cell-surface antigen heavy chain OS=Mus musculus OX=10090 GN=Slc3a2 PE=1 SV=1	16	9	15	9	526	58.3	5.91	52.57	83.1	80.6	81.5	91.5	90.3	89.8	81.2	81.9	83.7	119.3	123	122.9	124	120.7	126.5
Q99JG3	Annexin A13 OS=Mus musculus OX=10090 GN=Anxa13 PE=1 SV=3	31	8	19	8	317	35.9	5.99	61.31	71.7	68.6	70	81.9	81.5	81.7	81.6	79.7	82	85.7	87.4	85.4	180	181.1	181.7
P99026	Proteasome subunit beta type-4 OS=Mus musculus OX=10090 GN=Psmb4 PE=1 SV=1	25	5	24	5	264	29.1	5.64	83.97	133.4	137.5	135	109.3	111.9	111.7	153.2	147	145.4	56.9	56.7	54.1	50	48.6	49.2
Q9Z2K1	Keratin, type I cytoskeletal 16 OS=Mus musculus OX=10090 GN=Krt16 PE=1 SV=3	15	6	31	4	469	51.6	5.2	112.01	38.4	36.4	37.5	44.1	48.5	50	274.5	274.1	274.4	105.5	103.5	99.7	37.9	38.3	37.3
Q9DCD0	6-phosphogluconate dehydrogenase, decarboxylating OS=Mus musculus OX=10090 GN=Pgd PE=1 SV=3	17	7	20	7	483	53.2	7.23	65.89	117.8	116.7	119.5	112	115.1	116.9	112.8	105.4	107.7	92.6	93.7	92.6	67.4	66.1	63.8
P21278	Guanine nucleotide-binding protein subunit alpha-11 OS=Mus musculus OX=10090 GN=Gna11 PE=1 SV=1	28	9	31	5	359	42	5.97	95.11	93.7	92.6	94	130.1	130.6	131	66.6	68.9	68.4	109.8	113	110.4	97.6	98	95.4
Q9JHU4	Cytoplasmic dynein 1 heavy chain 1 OS=Mus musculus OX=10090 GN=Dync1h1 PE=1 SV=2	3	13	20	13	4644	531.7	6.42	65.51	101.1	99.6	99.6	125.3	124.5	125.3	110.6	110.2	111.3	97.2	99.3	96	67.2	67.4	65.5
Q3UWA6	Heat-stable enterotoxin receptor OS=Mus musculus OX=10090 GN=Gucy2c PE=2 SV=1	9	9	16	9	1072	123.2	6.83	52.65	96.2	93.1	97.6	125	122.4	124.4	59.5	60.3	61.4	97.7	101.5	102.5	118.8	119.8	119.9
Q61847	Meprin A subunit beta OS=Mus musculus OX=10090 GN=Mep1b PE=1 SV=2	12	6	16	6	704	79.5	5.95	53.01	92	90.1	90.2	95	90.7	93.4	69.3	70.2	72.5	123.4	124.3	125.1	118.5	121.4	123.9
P04228	H-2 class II histocompatibility antigen, A-D alpha chain OS=Mus musculus OX=10090 GN=H2-Aa PE=1 SV=1	29	5	14	2	256	28.2	5	61.41	64.8	62.1	65.5	88.6	88.9	91.1	154	149.6	152.1	71.2	75.2	71.2	121.7	118.7	125.4
Q99JW5	Epithelial cell adhesion molecule OS=Mus musculus OX=10090 GN=Epcam PE=1 SV=1	21	5	21	5	315	35	5.95	89.87	137.5	132.8	124	83.7	83.4	82	158.6	159.2	164.4	60.2	64.8	56.9	66.3	66	60.3
Q99MN9	Propionyl-CoA carboxylase beta chain, mitochondrial OS=Mus musculus OX=10090 GN=Pccb PE=1 SV=2	20	8	20	8	541	58.4	7.66	68.1	201.2	195.9	194.5	125.9	128.3	119.8	118.1	111.9	113.7	35.2	37.1	32.3	29.2	28.5	28.4
Q3V0K9	Plastin-1 OS=Mus musculus OX=10090 GN=Pls1 PE=1 SV=1	19	11	20	11	630	70.4	5.38	61.81	97.9	98.7	101.1	94.6	94.8	93.1	102.1	99.6	103.1	78.3	79.9	79.7	127.3	124.5	125.2
Q91VA1	Choline transporter-like protein 4 OS=Mus musculus OX=10090 GN=Slc44a4 PE=1 SV=1	15	11	27	11	707	78.7	8.69	72.69	90.5	90.6	91.6	88	86.8	89.1	70.6	72.2	70.5	113.8	109.2	116.7	131	134.3	145.1
P16546	Spectrin alpha chain, non-erythrocytic 1 OS=Mus musculus OX=10090 GN=Sptan1 PE=1 SV=4	6	12	17	12	2472	284.4	5.33	45.13	102	103.5	103	104.7	102.6	101.6	131	122.8	130.2	83.3	89.7	84.3	80.7	80.5	80.3
P17182	Alpha-enolase OS=Mus musculus OX=10090 GN=Eno1 PE=1 SV=3	14	5	17	5	434	47.1	6.8	61.82	100.9	100.8	101.4	83.9	85.8	83.8	132.4	130.4	133.3	105.4	105	102.8	77.9	77.6	78.5
Q91ZJ5	UTP--glucose-1-phosphate uridylyltransferase OS=Mus musculus OX=10090 GN=Ugp2 PE=1 SV=3	18	8	18	8	508	56.9	7.61	59.6	89.7	90.7	95.7	156	154.5	159.5	127.4	123.7	122	62.5	62.7	61	64.9	64.8	64.7
E9PV24	Fibrinogen alpha chain OS=Mus musculus OX=10090 GN=Fga PE=1 SV=1	7	4	17	4	789	87.4	6.11	65.24	47.5	47.5	50	42.5	43.5	41.6	45.1	51.2	57.9	248	242.3	244.8	116.7	113.7	107.6
P18572	Basigin OS=Mus musculus OX=10090 GN=Bsg PE=1 SV=2	17	6	12	6	389	42.4	5.85	39.29	156.1	154.3	156.9	106.1	103.4	99.5	143.7	141.5	143.6	39.5	43.5	37.2	58.4	56.7	59.7
P14426	H-2 class I histocompatibility antigen, D-K alpha chain OS=Mus musculus OX=10090 GN=H2-D1 PE=1 SV=1	16	6	21	1	362	40.6	5.47	62.5	66.1	66.6	69.4	85.9	86.4	92	92.5	89.8	89	77.3	82.1	80.8	173.8	163.8	184.6
Q80Z19	Mucin-2 (Fragments) OS=Mus musculus OX=10090 GN=Muc2 PE=1 SV=2	4	11	20	11	2680	293.2	5.62	60.74	67.5	68.8	70.7	112.8	111.8	114.4	107.2	105.1	107.4	120.6	121.5	120.9	90.7	88.8	91.7
Q08509	Epidermal growth factor receptor kinase substrate 8 OS=Mus musculus OX=10090 GN=Eps8 PE=1 SV=2	11	9	18	9	821	91.7	7.65	57.71	71.8	71.6	72.7	46.2	46.2	44.3	46.8	50	53.8	136.7	142.6	140.3	197.1	193	187
Q920E5	Farnesyl pyrophosphate synthase OS=Mus musculus OX=10090 GN=Fdps PE=1 SV=1	24	7	18	7	353	40.6	5.66	50.26	76.7	75.5	71.8	83.4	84.7	84.2	108.2	107.5	112.1	127.3	131.7	131.5	101.5	100.8	103.1
P47856	Glutamine--fructose-6-phosphate aminotransferase [isomerizing] 1 OS=Mus musculus OX=10090 GN=Gfpt1 PE=1 SV=3	11	8	20	8	697	78.5	6.84	67.36	110.8	113.2	113.6	156.5	159.4	156.6	112.3	112.9	112.5	55.4	58.8	56	61.8	60.9	59.3
P17563	Methanethiol oxidase OS=Mus musculus OX=10090 GN=Selenbp1 PE=1 SV=2	14	5	16	5	472	52.5	6.29	53.01	222	219.1	222.2	126.7	125.9	120.9	103.1	96.2	97.6	26.2	27.9	25.7	29.5	29.5	27.7
Q9D733	Pancreatic secretory granule membrane major glycoprotein GP2 OS=Mus musculus OX=10090 GN=Gp2 PE=1 SV=3	10	5	26	5	531	59.1	5.19	77.54	134.2	135.5	137.2	148.9	150.7	150.4	90.2	87.2	87.8	58.4	59.9	58.7	67.7	66.5	66.9
Q61233	Plastin-2 OS=Mus musculus OX=10090 GN=Lcp1 PE=1 SV=4	16	10	17	10	627	70.1	5.33	47.78	92.9	92.8	99	96.2	98.2	97.2	110.2	107.4	107.5	106.6	111.2	109.7	91.7	90.1	89.4
Q01853	Transitional endoplasmic reticulum ATPase OS=Mus musculus OX=10090 GN=Vcp PE=1 SV=4	14	9	17	9	806	89.3	5.26	50.07	124.2	121.1	119.6	93.6	93.7	91.7	135.8	129.6	138.8	70	72.1	70.8	81.9	77.6	79.5
Q9D154	Leukocyte elastase inhibitor A OS=Mus musculus OX=10090 GN=Serpinb1a PE=1 SV=1	20	7	12	7	379	42.5	6.21	42.75	110.3	109.3	109.5	99	101.2	98.5	98.5	98.6	97.8	78.9	85.7	79.9	111.6	110.1	111.1
Q148W0	Phospholipid-transporting ATPase IC OS=Mus musculus OX=10090 GN=Atp8b1 PE=1 SV=2	8	11	23	10	1251	143.7	7.36	70.37	103.9	102.4	104.2	133.6	131.2	131.2	77.5	77.1	76.1	90.1	94.2	92.7	96.6	94.1	95.1
O35955	Proteasome subunit beta type-10 OS=Mus musculus OX=10090 GN=Psmb10 PE=1 SV=1	17	4	20	4	273	29	6.87	71.57	105.2	107.1	105.6	129.4	130.3	131.8	162	160.1	157.9	65.7	66.5	63.1	42.2	35.5	37.4
Q02257	Junction plakoglobin OS=Mus musculus OX=10090 GN=Jup PE=1 SV=3	13	9	15	9	745	81.7	6.14	48.64	66.5	65.7	67.4	70.8	74.3	76.9	201.1	190.2	198.6	85.5	82.7	82.1	77.7	80.9	79.4
P08730	Keratin, type I cytoskeletal 13 OS=Mus musculus OX=10090 GN=Krt13 PE=1 SV=2	9	7	36	2	437	47.7	4.86	109.43	33.6	33.8	35.7	50.7	57.8	59.7	184.2	184.1	180.4	118.6	110.5	112	112	109.5	117.6
Q8R016	Bleomycin hydrolase OS=Mus musculus OX=10090 GN=Blmh PE=1 SV=1	16	7	16	7	455	52.5	6.48	54.41	66.3	70	71.1	114.6	114.8	116.9	156.9	153	153.2	92.9	92.1	89.1	69.9	70.7	68.6
Q60692	Proteasome subunit beta type-6 OS=Mus musculus OX=10090 GN=Psmb6 PE=1 SV=3	27	6	14	6	238	25.4	5.11	52.32	200	209	213.3	107.4	107.6	104.7	71.4	72.6	69.8	59	60.7	61.1	55.9	52.7	54.8
Q9D1D4	Transmembrane emp24 domain-containing protein 10 OS=Mus musculus OX=10090 GN=Tmed10 PE=1 SV=1	16	4	10	4	219	24.9	6.7	39.66	66.6	66.6	66.1	55.7	55.8	55.7	62.6	61.4	62.4	48.5	57.4	53.5	262	259.9	266
P24549	Retinal dehydrogenase 1 OS=Mus musculus OX=10090 GN=Aldh1a1 PE=1 SV=5	15	7	20	7	501	54.4	7.8	72.24	119.3	118.4	116.9	149.9	150.7	153.5	100.6	98.8	96	60.6	60.7	59.6	71.6	70.6	72.9
P27601	Guanine nucleotide-binding protein subunit alpha-13 OS=Mus musculus OX=10090 GN=Gna13 PE=1 SV=1	27	10	15	9	377	44	8.21	49.33	100.3	99.1	101.7	124.1	124.9	129.4	85	83.4	83.2	91.6	92.4	92.4	96.3	95.9	100.3
P04104	Keratin, type II cytoskeletal 1 OS=Mus musculus OX=10090 GN=Krt1 PE=1 SV=4	5	4	18	2	637	65.6	8.15	68.86	52.4	57.5	61.2	88.2	89.6	95.8	253.7	252.1	229.5	70.7	66.9	65.2	39.1	36.5	41.7
P40237	CD82 antigen OS=Mus musculus OX=10090 GN=Cd82 PE=1 SV=1	13	4	22	4	266	29.6	5.02	76.59	68.4	68.4	69.3	104.8	101.4	104.4	47.6	51	50.4	106.7	107.5	110.5	165.5	176.5	167.6
P01901	H-2 class I histocompatibility antigen, K-B alpha chain OS=Mus musculus OX=10090 GN=H2-K1 PE=1 SV=1	14	5	20	1	369	41.3	6.39	58.31	47.7	51.6	48.4	67.4	70.6	71.2	89.7	86.4	83.7	114.6	116.9	112.8	179.4	170.5	189
P01899	H-2 class I histocompatibility antigen, D-B alpha chain OS=Mus musculus OX=10090 GN=H2-D1 PE=1 SV=2	19	6	20	2	362	40.8	6.73	66.39	82.7	82.1	86.2	101.9	105.7	101.3	178.1	172.8	176.8	68.8	73.1	69	69.2	68.7	63.5
Q62469	Integrin alpha-2 OS=Mus musculus OX=10090 GN=Itga2 PE=1 SV=2	6	6	13	6	1178	128.9	5.21	47.94	137.6	139.2	143.5	143	140.3	144.1	89.3	86.7	84.6	69	70	68.9	61.3	59.6	62.9
P68372	Tubulin beta-4B chain OS=Mus musculus OX=10090 GN=Tubb4b PE=1 SV=1	22	8	15	2	445	49.8	4.89	43.45	91.4	93.9	100.6	142.1	142.6	143.2	168	163.3	161.1	49.2	49.1	45.4	51.9	49.4	48.6
P32921	Tryptophan--tRNA ligase, cytoplasmic OS=Mus musculus OX=10090 GN=Wars1 PE=1 SV=2	13	5	15	5	481	54.3	6.89	46.71	87	87.1	92.4	136.8	137	139	139.5	136.4	138.8	80	82.1	78.2	55.2	56.4	53.9
Q9JKF1	Ras GTPase-activating-like protein IQGAP1 OS=Mus musculus OX=10090 GN=Iqgap1 PE=1 SV=2	5	8	17	8	1657	188.6	6.48	53.56	144.9	143	146.7	142.4	145	142.9	86.5	85.5	88.5	59.8	63.9	60.8	63.6	62.8	63.5
Q3TTY5	Keratin, type II cytoskeletal 2 epidermal OS=Mus musculus OX=10090 GN=Krt2 PE=1 SV=1	7	8	35	5	707	70.9	8.06	96.57	44.4	43.9	42.5	57.7	62.2	62.1	141.5	145	143	163	154.7	154.8	96.1	96.9	92.4
P63101	14-3-3 protein zeta/delta OS=Mus musculus OX=10090 GN=Ywhaz PE=1 SV=1	24	6	23	2	245	27.8	4.79	65.42	63.6	64.5	62.4	76.9	79.6	79.3	106.3	107	113.7	97.2	99.8	97	153.2	146.4	153.2
Q8K0C9	GDP-mannose 4,6 dehydratase OS=Mus musculus OX=10090 GN=Gmds PE=1 SV=1	23	8	14	8	372	42	7.03	43.43	135.1	135.7	136.2	115.4	115.2	114.4	152.1	143.2	141.5	48.7	48.6	46.2	56.1	56.6	55
Q62470	Integrin alpha-3 OS=Mus musculus OX=10090 GN=Itga3 PE=1 SV=1	6	7	17	7	1053	116.7	6.57	58.85	130.3	126.9	127.4	130.7	130.3	129.3	99.4	97.7	100.9	92.5	94.9	90.8	49.7	50	49.2
O35639	Annexin A3 OS=Mus musculus OX=10090 GN=Anxa3 PE=1 SV=4	24	7	15	6	323	36.4	5.76	53.92	44	41.7	45.1	52	52.7	52.2	75.4	77.2	79.5	115.1	121.2	118.1	210.1	207.5	208.2
O70456	14-3-3 protein sigma OS=Mus musculus OX=10090 GN=Sfn PE=1 SV=2	23	6	20	4	248	27.7	4.78	62.66	67.8	65.8	67.9	58.4	60.7	59.6	284.7	265.2	272.5	45.3	48.9	41.5	54.8	53.3	53.6
Q64727	Vinculin OS=Mus musculus OX=10090 GN=Vcl PE=1 SV=4	9	8	15	8	1066	116.6	6	49.1	82.7	82.2	84.5	96.8	98.7	97.6	121.9	117.2	118.6	82	84.6	80.5	116.8	116.1	119.8
Q9D7Z6	Calcium-activated chloride channel regulator 1 OS=Mus musculus OX=10090 GN=Clca1 PE=1 SV=2	10	9	20	9	913	100	6.01	57.36	204.2	206.5	214.3	122.6	123.9	117.6	90.4	85.8	88.2	42.7	44.2	41.9	40	38.9	38.9
P21279	Guanine nucleotide-binding protein G(q) subunit alpha OS=Mus musculus OX=10090 GN=Gnaq PE=1 SV=4	17	6	26	2	359	42.1	5.68	80.07	80.7	82.1	86.3	119.6	118.2	120.2	81.8	79.8	78.7	103.3	108.6	110.2	110.3	109	111.1
P24270	Catalase OS=Mus musculus OX=10090 GN=Cat PE=1 SV=4	17	7	11	7	527	59.8	7.88	36.11	83.9	85	88.8	128.2	130.7	133.7	101.1	98.8	98.1	97.8	99.1	98.4	85.9	84.8	85.7
Q9D816	Cytochrome P450 2C55 OS=Mus musculus OX=10090 GN=Cyp2c55 PE=1 SV=1	11	5	12	5	490	56.1	6.98	39.88	221.8	220.3	217.6	130	130	124.6	82.4	77.4	78	35.1	36	33.7	38.4	36.9	37.8
Q9DBJ3	Brain-specific angiogenesis inhibitor 1-associated protein 2-like protein 1 OS=Mus musculus OX=10090 GN=Baiap2l1 PE=1 SV=1	9	7	16	7	514	57.2	8.75	46.3	48.8	46.8	47.1	50.7	50	49.7	43.1	45.6	50	133	138	139.2	217.4	218.1	222.4
Q8K0E8	Fibrinogen beta chain OS=Mus musculus OX=10090 GN=Fgb PE=1 SV=1	11	5	12	5	481	54.7	7.08	38.44	59.8	61.4	61	48.2	49.6	46.4	48.4	55.3	61.7	229.4	221.3	226.5	110.8	108.8	111.3
P52480	Pyruvate kinase PKM OS=Mus musculus OX=10090 GN=Pkm PE=1 SV=4	14	8	20	8	531	57.8	7.47	59.14	67	66	67.6	89.8	90.7	91.3	137.4	132.8	141.8	90.9	94.5	91.2	114.9	114	110.2
Q9WVK4	EH domain-containing protein 1 OS=Mus musculus OX=10090 GN=Ehd1 PE=1 SV=1	17	9	11	6	534	60.6	6.83	34.21	70.1	69.1	70	75.3	76.5	76.2	81.3	81.4	83.6	112	118.6	118.5	158.9	154.8	153.6
Q99K30	Epidermal growth factor receptor kinase substrate 8-like protein 2 OS=Mus musculus OX=10090 GN=Eps8l2 PE=1 SV=1	12	8	15	8	729	82.2	7.18	44.8	70.3	67.1	68.5	57.8	59.9	58.7	56.8	58.4	61.2	124.4	134.6	129.6	185.5	181.5	185.5
Q60931	Voltage-dependent anion-selective channel protein 3 OS=Mus musculus OX=10090 GN=Vdac3 PE=1 SV=1	20	5	14	4	283	30.7	8.79	44.73	204.6	194.8	201.4	103.8	105.9	101.6	81.7	74.5	75.2	40.5	41.1	41.2	73.1	79	81.5
Q91YP3	Deoxyribose-phosphate aldolase OS=Mus musculus OX=10090 GN=Dera PE=1 SV=1	26	6	11	6	318	35	8.72	35.04	123.2	124.8	124.2	105.2	107.8	107.6	163.1	161.4	160.8	61.7	62.1	63	46.9	44.4	43.8
P03991	H-2 class I histocompatibility antigen, K-W28 alpha chain OS=Mus musculus OX=10090 GN=H2-K1 PE=1 SV=2	14	5	17	1	368	41.1	7.11	48.54	78.5	91.1	70.4	93.8	110	105.5	145.2	142.2	137.9	91.6	70.3	72.8	90.4	121.9	78.3
Q9Z0F4	Calcium and integrin-binding protein 1 OS=Mus musculus OX=10090 GN=Cib1 PE=1 SV=3	25	4	16	4	191	21.8	4.65	54.18	64.5	65.6	65.5	83.2	84.6	86.5	65.4	68.1	69.6	161.3	164.8	166	118.5	119.4	117.1
P62984	Ubiquitin-60S ribosomal protein L40 OS=Mus musculus OX=10090 GN=Uba52 PE=1 SV=2	37	5	42	5	128	14.7	9.83	129.57	56.8	56.5	58.3	68.4	67.5	68.3	61.6	64.8	67	135.7	137.9	138.9	172	172.4	173.9
P61022	Calcineurin B homologous protein 1 OS=Mus musculus OX=10090 GN=Chp1 PE=1 SV=2	40	6	17	6	195	22.4	5.1	64.71	87.1	86.4	88.2	155.2	148.8	152.6	77.1	76.7	74.2	82	84.8	83.9	101.5	100.1	101.3
P19001	Keratin, type I cytoskeletal 19 OS=Mus musculus OX=10090 GN=Krt19 PE=1 SV=1	18	9	26	4	403	44.5	5.39	83.3	93	93.9	96.6	106.7	106.4	107.1	155.7	154.3	152.4	98.4	100	95.9	47.6	46	45.9
Q6DYE8	Ectonucleotide pyrophosphatase/phosphodiesterase family member 3 OS=Mus musculus OX=10090 GN=Enpp3 PE=1 SV=2	10	7	18	7	874	98.6	6.52	47.28	86.4	89.1	95.1	104.2	105.1	107.4	68.9	71	68.9	93.3	96.2	99.3	138.5	137.2	139.5
Q6IFZ6	Keratin, type II cytoskeletal 1b OS=Mus musculus OX=10090 GN=Krt77 PE=1 SV=1	6	5	20	1	572	61.3	8.02	70.19	41.2	43.1	43.6	61	65.3	66.7	223.2	230.3	209.7	136.7	125.7	127.8	41.4	42.7	41.4
P99024	Tubulin beta-5 chain OS=Mus musculus OX=10090 GN=Tubb5 PE=1 SV=1	24	8	12	3	444	49.6	4.89	32.68	95.8	92.3	99	104.6	116	108.9	168.4	159.1	173.4	68.2	72.4	67	60.9	59.5	54.4
Q61207	Prosaposin OS=Mus musculus OX=10090 GN=Psap PE=1 SV=2	10	5	14	5	557	61.4	5.19	47.85	105.7	105	106.9	104.6	104.7	103.4	87.7	87.6	88.1	124.3	122.7	121.8	79.1	80.1	78.3
Q6NXH9	Keratin, type II cytoskeletal 73 OS=Mus musculus OX=10090 GN=Krt73 PE=1 SV=1	8	5	18	2	539	58.9	8.09	59.75	66.3	64.4	62.4	65.6	73.6	73	246.9	244.1	249	79.2	81.1	75.3	39.1	38.8	41.3
Q9R1P3	Proteasome subunit beta type-2 OS=Mus musculus OX=10090 GN=Psmb2 PE=1 SV=1	28	5	10	5	201	22.9	7.02	39.9	71.5	71.4	74.8	126.4	122.8	129.8	125.3	126.5	128.9	117.9	119	119.2	57.6	55.2	53.7
Q8VED5	Keratin, type II cytoskeletal 79 OS=Mus musculus OX=10090 GN=Krt79 PE=1 SV=2	6	5	25	1	531	57.5	7.69	83.78	26.5	28.6	29.8	49.7	50.3	53.2	138.3	142.3	138.7	211.6	171.6	204.4	80.4	83.9	90.6
Q9WTI7	Unconventional myosin-Ic OS=Mus musculus OX=10090 GN=Myo1c PE=1 SV=2	8	6	10	6	1063	121.9	9.35	30.88	96	90.5	94.6	101.1	104.4	100.2	87.8	87.1	93.3	106	112.8	106	107.7	107.1	105.4
Q6T3U4	NPC1-like intracellular cholesterol transporter 1 OS=Mus musculus OX=10090 GN=Npc1l1 PE=1 SV=1	6	7	17	7	1333	147	6.65	55.01	65	65.7	66.3	73.4	71.2	72	52.1	54.9	58	130.9	134.7	134	172.4	172.3	177.1
Q8BTM8	Filamin-A OS=Mus musculus OX=10090 GN=Flna PE=1 SV=5	3	9	18	3	2647	281	6.04	51.92	117	118.5	120.6	150.9	153	151.6	81.1	78.7	75.9	74.1	76.2	74.9	75	74.8	77.6
Q9D687	Sodium-dependent neutral amino acid transporter B(0)AT1 OS=Mus musculus OX=10090 GN=Slc6a19 PE=1 SV=1	5	4	16	4	634	71.3	5.1	55.16	51.7	51.1	50.3	54.6	53.3	52.7	34.8	35.7	38.9	125.1	132.4	132.5	229.5	232.1	225.4
P49722	Proteasome subunit alpha type-2 OS=Mus musculus OX=10090 GN=Psma2 PE=1 SV=3	15	3	20	3	234	25.9	7.43	81.46	77.9	82.3	84.3	96.2	101.8	101.1	108	105.6	111.4	151	147.9	151.8	63	58.3	59.4
F7BWT7	Tetraspanin-15 OS=Mus musculus OX=10090 GN=Tspan15 PE=1 SV=2	17	5	14	5	294	33	5.97	47.63	72	69.2	73.4	102.2	101.5	101.1	75.2	74.5	77.4	143.4	143.7	146.1	107	105.8	107.5
P62874	Guanine nucleotide-binding protein G(I)/G(S)/G(T) subunit beta-1 OS=Mus musculus OX=10090 GN=Gnb1 PE=1 SV=3	14	4	12	2	340	37.4	6	40.2	98.1	98.2	99.2	163.1	161.2	161.3	81.1	81.7	81	74.8	77.6	76.4	81.8	81.4	83
P18653	Ribosomal protein S6 kinase alpha-1 OS=Mus musculus OX=10090 GN=Rps6ka1 PE=1 SV=1	10	7	13	2	724	81.5	8.1	40.07	107.5	114	110.5	143.2	144.1	141.2	117	111.4	112.3	60.8	64.4	59.4	70.4	73.6	70.3
Q8K0C5	Zymogen granule membrane protein 16 OS=Mus musculus OX=10090 GN=Zg16 PE=1 SV=1	29	4	15	4	167	18.2	9.23	62.12	93.9	99	104.5	177.8	174.3	180.5	53.7	54.3	49.5	63.5	63.2	64.6	105.5	104.6	111.2
P05555	Integrin alpha-M OS=Mus musculus OX=10090 GN=Itgam PE=1 SV=2	6	6	13	6	1153	127.4	7.27	42.93	83.8	83.6	84.3	66.4	67.9	63.7	60.9	61.1	64.9	147.5	151.3	152.7	138.5	135.5	138
Q9D2Q8	Protein S100-A14 OS=Mus musculus OX=10090 GN=S100a14 PE=1 SV=1	55	5	11	5	104	11.6	5.5	39.83	43.9	44.6	44.7	59.7	58.3	58.5	67.9	68.9	72.6	114.4	122.9	121.1	206	201.6	215
Q9JJ00	Phospholipid scramblase 1 OS=Mus musculus OX=10090 GN=Plscr1 PE=1 SV=1	11	3	14	3	328	35.9	5.06	57.73	70.4	71.8	72.1	113.5	113.7	116.8	58.7	61.7	59.8	131.8	129.7	129.6	124.1	122.2	124.1
P31809	Carcinoembryonic antigen-related cell adhesion molecule 1 OS=Mus musculus OX=10090 GN=Ceacam1 PE=1 SV=1	5	2	16	2	521	57	5.58	51.17	72.9	73.3	75.6	89	91.3	94.4	69.9	70.2	67.7	96.7	99.6	99.6	157.7	144.7	197.5
P63094	Guanine nucleotide-binding protein G(s) subunit alpha isoforms short OS=Mus musculus OX=10090 GN=Gnas PE=1 SV=1	19	6	14	5	394	45.6	5.96	42.18	77.5	79.4	81.5	112.8	115.3	116.6	94.3	92.1	95.3	89.9	91.6	92.6	119	120.2	122
P62141	Serine/threonine-protein phosphatase PP1-beta catalytic subunit OS=Mus musculus OX=10090 GN=Ppp1cb PE=1 SV=3	26	7	7	2	327	37.2	6.19	25.79	109.6	108.2	114.7	119.1	121.3	125.1	118.9	119.8	118.4	77.6	80	80.2	72.4	69.7	65.2
P14437	H-2 class II histocompatibility antigen, A-S alpha chain OS=Mus musculus OX=10090 GN=H2-Aa PE=1 SV=1	22	4	11	1	233	25.8	4.72	44.04	65.4	60.5	59.3	146.6	128.1	139.8	92.4	98.7	107.9	93.7	103.6	103.8	94.1	97.2	108.9
P35700	Peroxiredoxin-1 OS=Mus musculus OX=10090 GN=Prdx1 PE=1 SV=1	22	5	20	5	199	22.2	8.12	71.28	105.3	103.7	100.4	130.2	130.9	131.3	150.2	150.4	146.4	57.3	57	55.3	60.5	60.7	60.5
Q80VQ1	Leucine-rich repeat-containing protein 1 OS=Mus musculus OX=10090 GN=Lrrc1 PE=1 SV=2	11	4	9	4	524	59.4	5.16	29.92	100.4	98	100.3	118.1	117.8	118.7	99.9	94.7	95.9	98.7	101.4	99.6	84.2	83.4	88.8
Q61646	Haptoglobin OS=Mus musculus OX=10090 GN=Hp PE=1 SV=1	10	4	11	4	347	38.7	6.29	35.52	54.1	55.7	55.4	59.7	59.8	57.8	49	53	54.9	135.6	141.4	142.9	195.7	196.4	188.5
Q7M758	Aminopeptidase NAALADL1 OS=Mus musculus OX=10090 GN=Naaladl1 PE=2 SV=1	10	5	9	5	745	80.5	5.5	30.02	122.5	127.2	126.7	98.3	99.9	96.4	134	135.1	130.5	69.5	71.7	66	73.4	72.3	76.4
Q9CQ52	Chymotrypsin-like elastase family member 3B OS=Mus musculus OX=10090 GN=Cela3b PE=1 SV=1	8	1	7	1	269	28.9	5.87	40.77	177	167.5	164.5	100.2	100.8	96.7	93.2	89.4	92.6	59.5	63.9	60	74.4	81.3	78.9
P26231	Catenin alpha-1 OS=Mus musculus OX=10090 GN=Ctnna1 PE=1 SV=1	9	7	9	7	906	100	6.23	28.43	106.8	105.1	106	127.5	123.7	125.1	109.9	112	112.9	84.1	86.9	81.8	71.6	72.7	73.8
Q80X90	Filamin-B OS=Mus musculus OX=10090 GN=Flnb PE=1 SV=3	3	9	17	3	2602	277.7	5.71	42.87	87.2	92.1	77.1	88.9	86.6	102.6	120	117.5	139.2	86.3	105.2	83	111.7	103.8	98.7
P08752	Guanine nucleotide-binding protein G(i) subunit alpha-2 OS=Mus musculus OX=10090 GN=Gnai2 PE=1 SV=5	13	4	14	2	355	40.5	5.45	44.66	101.2	98.8	100.9	95.9	98.1	98.9	91.7	91.1	93.9	87.2	91.9	90.1	121.7	117.5	121
Q9R1P1	Proteasome subunit beta type-3 OS=Mus musculus OX=10090 GN=Psmb3 PE=1 SV=1	20	4	11	4	205	22.9	6.55	43.02	95	95.4	94.3	99.1	101.9	101.4	118	119.2	119.3	124.1	121.1	118.1	64.6	64.7	63.9
P30999	Catenin delta-1 OS=Mus musculus OX=10090 GN=Ctnnd1 PE=1 SV=2	9	6	11	6	938	104.9	6.87	34.78	63.3	62.7	64	82.3	80.8	82.4	99.5	98.7	102.1	89.2	93.4	91.5	167.4	160.8	161.8
E9Q7P9	Cadherin-related family member 2 OS=Mus musculus OX=10090 GN=Cdhr2 PE=1 SV=1	4	5	10	5	1308	142.5	4.44	30.11	95.7	95.7	98.2	88.7	89.1	88.7	87.8	85	86.9	98.4	99.1	99.6	129.5	124.7	133
P50247	Adenosylhomocysteinase OS=Mus musculus OX=10090 GN=Ahcy PE=1 SV=3	16	7	15	6	432	47.7	6.54	44.01	126.2	129.7	133.4	137.8	136.8	135.4	102.3	97.6	94.3	66.4	67.2	64.8	69.7	69.2	69.2
Q9Z2H7	PDZ domain-containing protein GIPC2 OS=Mus musculus OX=10090 GN=Gipc2 PE=1 SV=1	14	6	12	6	314	34.1	7.44	34.99	66.8	64.4	64.8	71.8	72.2	70.3	69.7	72.8	74.3	124	125.1	126	167.5	164.4	166
P08113	Endoplasmin OS=Mus musculus OX=10090 GN=Hsp90b1 PE=1 SV=2	9	7	13	6	802	92.4	4.82	44.5	76.6	76.3	74.8	111.2	110	112.5	105.6	105.6	109	133.6	130.2	131.2	74.9	74.5	74
Q60597	2-oxoglutarate dehydrogenase, mitochondrial OS=Mus musculus OX=10090 GN=Ogdh PE=1 SV=3	5	6	11	6	1023	116.4	6.83	39.35	96.8	101.5	105.8	146.9	147.5	150.4	145.2	142.1	141.4	67.9	71.8	70.1	39.2	36.5	37
Q3UV17	Keratin, type II cytoskeletal 2 oral OS=Mus musculus OX=10090 GN=Krt76 PE=1 SV=1	9	7	24	2	594	62.8	8.43	74.58	31.7	30.8	30.6	49.7	54.1	54	189.5	200.4	192.4	154.7	143.5	144.4	75.3	77.4	71.4
P18654	Ribosomal protein S6 kinase alpha-3 OS=Mus musculus OX=10090 GN=Rps6ka3 PE=1 SV=2	9	6	12	1	740	83.6	6.89	35.1
Q64514	Tripeptidyl-peptidase 2 OS=Mus musculus OX=10090 GN=Tpp2 PE=1 SV=3	5	8	15	8	1262	139.8	6.58	44.67	85.9	84.8	86.6	117.8	118	120.3	85.1	86.8	90.3	146.1	147	147	68.8	56.5	59
O35522	Proteasome subunit beta type-9 OS=Mus musculus bactrianus OX=35531 GN=Psmb9 PE=1 SV=1	30	5	14	5	219	23.4	5.22	42.87	90.4	91	87.6	119.8	125	126	175.1	175.1	172.7	81.2	78.6	76.2	34.8	35.4	31.2
P28843	Dipeptidyl peptidase 4 OS=Mus musculus OX=10090 GN=Dpp4 PE=1 SV=3	9	6	10	6	760	87.4	6.42	27.87	60.8	61	59.9	64.5	65	66.3	84.6	82.6	86.7	89.3	95.5	93.8	199.6	196.5	193.9
P09103	Protein disulfide-isomerase OS=Mus musculus OX=10090 GN=P4hb PE=1 SV=2	11	6	10	6	509	57	4.88	27.61	86.8	96.7	89.5	80.4	82.8	79.2	149.6	144.4	147.4	81	87.1	82.1	95.8	94.2	103.2
P01872	Immunoglobulin heavy constant mu OS=Mus musculus OX=10090 GN=Ighm PE=1 SV=2	13	7	12	7	454	49.9	7.01	34.65	70.2	66.9	67.2	57.8	56.6	56	64.6	65.5	73.1	167.5	168.3	173	138.1	141.2	133.9
Q64GA5	Cytosolic phospholipase A2 gamma OS=Mus musculus OX=10090 GN=Pla2g4c PE=1 SV=1	11	6	13	6	597	67.8	6	44.07	140.6	146.9	149.7	184.3	188.7	187.8	82.1	78.2	75.6	44.7	47.6	44	43.8	42.9	43.1
P12367	cAMP-dependent protein kinase type II-alpha regulatory subunit OS=Mus musculus OX=10090 GN=Prkar2a PE=1 SV=2	9	3	7	3	401	45.4	4.89	26.52	86.3	92	92.5	84.6	84.7	80.9	89.6	89.7	94.3	98.9	105	106.1	133	130.6	131.8
O88844	Isocitrate dehydrogenase [NADP] cytoplasmic OS=Mus musculus OX=10090 GN=Idh1 PE=1 SV=2	16	7	9	7	414	46.6	7.17	28.59	109.9	111.3	117.3	98.8	96.3	96	92.1	93.1	96	92.7	96.3	93.7	103.3	98.4	104.9
P40142	Transketolase OS=Mus musculus OX=10090 GN=Tkt PE=1 SV=1	15	8	11	8	623	67.6	7.5	21.63	99.3	102.7	103.3	141.9	142.3	145.4	124.3	126	124	85.2	83	81.4	44.9	46.5	49.7
Q32NZ6	Transmembrane channel-like protein 5 OS=Mus musculus OX=10090 GN=Tmc5 PE=2 SV=1	5	5	14	5	967	111	8.28	45.89	120.8	121.1	116.7	70.7	69.2	66.3	74.5	74.8	79.1	110.7	112.8	112.3	123.4	125.2	122.3
P62880	Guanine nucleotide-binding protein G(I)/G(S)/G(T) subunit beta-2 OS=Mus musculus OX=10090 GN=Gnb2 PE=1 SV=3	11	3	10	1	340	37.3	6	32.35	128.1	124.2	122.7	149.7	147.8	145.4	101.1	101.3	100.4	63.2	72.6	70.2	53.8	57.9	61.5
Q60932	Voltage-dependent anion-selective channel protein 1 OS=Mus musculus OX=10090 GN=Vdac1 PE=1 SV=3	22	5	13	4	296	32.3	8.43	41.56	180	189.3	188.7	98.4	97.2	94.9	85	82.6	80.5	37.9	41.3	39.3	96.5	91.3	97.3
Q8K419	Galectin-4 OS=Mus musculus OX=10090 GN=Lgals4 PE=1 SV=2	10	3	12	3	326	36.3	9.1	38.55	110.1	112.2	120.8	135.3	139.7	141.7	108.2	105.6	99.8	74.1	74.3	74.5	65.6	67.5	70.6
Q8VCM7	Fibrinogen gamma chain OS=Mus musculus OX=10090 GN=Fgg PE=1 SV=1	13	7	21	7	436	49.4	5.86	64.25	34.9	35.4	36.6	41	40.2	40.6	34.3	41.4	46.1	227.2	203.5	223.7	161.4	163.2	170.6
P55012	Solute carrier family 12 member 2 OS=Mus musculus OX=10090 GN=Slc12a2 PE=1 SV=2	5	5	11	5	1205	131	7.33	37.37	106.6	109.4	109	132.9	133.4	129.6	94.3	91.3	91.3	64.7	65.6	62.2	103.6	102.9	103.1
O55234	Proteasome subunit beta type-5 OS=Mus musculus OX=10090 GN=Psmb5 PE=1 SV=3	18	5	17	5	264	28.5	7.02	47.04	241.5	239.6	231.1	96	96.3	87.9	64	59.5	59.9	46.9	48.9	48.8	62.3	59	58.3
Q69ZN7	Myoferlin OS=Mus musculus OX=10090 GN=Myof PE=1 SV=2	3	6	7	6	2048	233.2	6.16	23.17	84.3	80.2	80.8	99.8	103.2	104.7	83.4	82.7	83.7	102.7	112.6	103.3	128.8	121	128.8
P10126	Elongation factor 1-alpha 1 OS=Mus musculus OX=10090 GN=Eef1a1 PE=1 SV=3	15	5	7	5	462	50.1	9.01	26.45	113	108.3	112	94.1	95.6	95.2	195.7	192.2	196.9	58	57.4	54.8	42.2	40.3	44.4
P62137	Serine/threonine-protein phosphatase PP1-alpha catalytic subunit OS=Mus musculus OX=10090 GN=Ppp1ca PE=1 SV=1	27	7	7	2	330	37.5	6.33	23.85	89.2	82.9	95.6	78.3	84.1	87.5	88.8	87.5	99.8	105.1	107.2	107.1	130.3	119.9	136.7
P31428	Dipeptidase 1 OS=Mus musculus OX=10090 GN=Dpep1 PE=1 SV=2	10	4	20	4	410	45.7	6.37	67.71	42.7	44.4	47	109	107.8	112.2	36.2	41.1	40.4	162.2	156.2	162.9	145.5	142.2	150.1
Q60710	Deoxynucleoside triphosphate triphosphohydrolase SAMHD1 OS=Mus musculus OX=10090 GN=Samhd1 PE=1 SV=3	11	6	10	6	658	75.8	7.93	31.12	70.5	74.7	75.4	104.2	109.3	106.8	130.7	129.9	132.1	120.6	117.8	117.6	70.6	70.4	69.3
P01942	Hemoglobin subunit alpha OS=Mus musculus OX=10090 GN=Hba PE=1 SV=2	31	4	15	4	142	15.1	8.22	50.63	52.5	55	58	49.6	48.8	48.2	42	42.9	44.2	96	104.6	102.7	250.1	254.9	250.6
B2RX12	ATP-binding cassette sub-family C member 3 OS=Mus musculus OX=10090 GN=Abcc3 PE=1 SV=2	3	4	6	4	1523	169.1	7.14	16.71	158.6	156.2	157.4	130.1	134.9	131.8	118.5	110.7	111.3	50.4	48.8	50.3	45	51.6	44.4
Q9QXS1	Plectin OS=Mus musculus OX=10090 GN=Plec PE=1 SV=3	2	7	9	6	4691	533.9	5.96	26.72	88.3	90.1	91.8	87.1	91.2	87.2	167	160.4	165.6	76.2	75.3	73.2	79.1	84.4	83.1
P19467	Mucin-13 OS=Mus musculus OX=10090 GN=Muc13 PE=2 SV=1	7	4	38	4	573	58.7	6.52	141.37	74.4	76.1	75.6	76	76.5	76.6	54.4	57.3	58.1	131.4	127.1	133.5	160.1	158.7	164.2
Q9DCX2	ATP synthase subunit d, mitochondrial OS=Mus musculus OX=10090 GN=Atp5pd PE=1 SV=3	39	4	9	4	161	18.7	5.69	29.27	174.8	179.8	189.8	100.6	103	97	132.7	128.6	119.2	46	48.3	45	45.2	43.3	46.8
P68254	14-3-3 protein theta OS=Mus musculus OX=10090 GN=Ywhaq PE=1 SV=1	21	6	20	2	245	27.8	4.78	51.76	91.1	85.8	88.3	80.8	81.2	80.9	162	152.7	156	72.3	75.9	72.5	101.2	97.9	101.5
O35350	Calpain-1 catalytic subunit OS=Mus musculus OX=10090 GN=Capn1 PE=1 SV=1	10	7	15	7	713	82.1	5.87	40.15	119.1	110.4	119.3	102.3	101.8	102.4	109.9	101.4	113.1	91.7	92	89.2	82.5	85.5	79.2
P53986	Monocarboxylate transporter 1 OS=Mus musculus OX=10090 GN=Slc16a1 PE=1 SV=1	10	5	18	5	493	53.2	7.47	54.2	136.7	139.2	143.2	131.2	129.6	129.5	74.2	73	71.9	58.1	59.8	57.6	100.6	96.2	99.3
P11835	Integrin beta-2 OS=Mus musculus OX=10090 GN=Itgb2 PE=1 SV=2	10	6	8	6	771	85	7.12	24.43	77.2	73.8	81	92.5	94.7	93.1	86.5	82	89	148.2	147.3	146.7	98.6	92.3	97.1
P17742	Peptidyl-prolyl cis-trans isomerase A OS=Mus musculus OX=10090 GN=Ppia PE=1 SV=2	30	5	12	5	164	18	7.9	32.23	87.7	87.5	87.2	67.5	73.2	68.8	189.3	178.5	185.1	76.2	80.2	74.5	81.2	78.2	84.9
P07758	Alpha-1-antitrypsin 1-1 OS=Mus musculus OX=10090 GN=Serpina1a PE=1 SV=4	11	6	9	6	413	46	5.72	31.15	57.5	59.2	57.9	46.9	46.6	48	58.5	62.5	60	100.3	105	105	233.1	235.6	224
Q6P069	Sorcin OS=Mus musculus OX=10090 GN=Sri PE=1 SV=1	20	4	12	4	198	21.6	5.59	35.87	81.9	82.2	84.3	89	90.5	91.4	102	103.9	105.2	132.9	134.2	131.7	89.4	88	93.2
Q60930	Voltage-dependent anion-selective channel protein 2 OS=Mus musculus OX=10090 GN=Vdac2 PE=1 SV=2	19	4	11	4	295	31.7	7.49	35.56	171.1	171.7	171.3	95	93.6	90.8	89.1	88.1	87.9	45.6	46.7	44.9	103.2	98.3	102.8
P01902	H-2 class I histocompatibility antigen, K-D alpha chain OS=Mus musculus OX=10090 GN=H2-K1 PE=1 SV=1	11	4	10	3	368	41.5	6.62	37.59	37.8	38.7	39.5	66.8	68.3	71.2	107.2	107.6	109.2	70.3	73.6	70.2	214.7	214.3	210.5
Q68FD5	Clathrin heavy chain 1 OS=Mus musculus OX=10090 GN=Cltc PE=1 SV=3	6	9	13	9	1675	191.4	5.69	27.83	137.6	138.4	142.1	95.7	96.4	92.7	125.5	118	121.6	76.5	76	77.9	69.1	65.9	66.6
Q9CQW2	ADP-ribosylation factor-like protein 8B OS=Mus musculus OX=10090 GN=Arl8b PE=1 SV=1	18	4	14	4	186	21.5	8.43	44.97	76.5	74.6	75.6	123.1	124	124.3	70.8	71.8	69.8	88.5	91	89.2	141.6	141.5	137.9
Q9WV91	Prostaglandin F2 receptor negative regulator OS=Mus musculus OX=10090 GN=Ptgfrn PE=1 SV=2	8	6	10	6	879	98.7	6.61	32.48	118.8	113.6	114.3	114.7	114.2	110.6	138.8	134.3	140	56.1	60.9	57.8	76.3	75.5	73.9
O35604	NPC intracellular cholesterol transporter 1 OS=Mus musculus OX=10090 GN=Npc1 PE=1 SV=2	5	6	10	6	1277	142.8	5.71	31.26	82.8	80.6	81.3	80.7	80.6	76.7	52.4	54.2	56.3	99	105.6	100.5	187.8	180.8	180.8
P31725	Protein S100-A9 OS=Mus musculus OX=10090 GN=S100a9 PE=1 SV=3	35	5	14	5	113	13	7.17	46.87	34.9	34.6	33.7	23.4	22.4	21.1	26.5	30.7	35.5	141.6	143.1	140.6	257.7	298.6	255.6
O35598	Disintegrin and metalloproteinase domain-containing protein 10 OS=Mus musculus OX=10090 GN=Adam10 PE=1 SV=2	8	6	12	6	749	83.9	7.94	36.97	114.6	120.9	119.2	104.9	103.1	102.6	101.3	98.9	99.1	78.9	81.9	79.4	99	97.5	98.6
Q07076	Annexin A7 OS=Mus musculus OX=10090 GN=Anxa7 PE=1 SV=2	14	6	10	6	463	49.9	6.18	37.23	119.5	108.8	104.9	85.5	88	87.1	130	121.5	133.7	59	66.6	63.1	112.3	109.1	111.1
P10639	Thioredoxin OS=Mus musculus OX=10090 GN=Txn PE=1 SV=3	38	3	11	3	105	11.7	4.92	40.14	71.5	71.4	73.4	88.3	91.1	90	153.3	151.1	151.8	102.6	102.3	99.3	84.3	84.3	85.2
Q9DBX3	Sushi domain-containing protein 2 OS=Mus musculus OX=10090 GN=Susd2 PE=1 SV=1	7	6	9	6	820	90.6	6.62	25.84	109.8	110.1	114.6	142.2	141.3	143	84.6	84.9	85.6	69.9	72.2	68.7	90.2	92	91
P12815	Programmed cell death protein 6 OS=Mus musculus OX=10090 GN=Pdcd6 PE=1 SV=2	24	4	10	4	191	21.9	5.4	32.02	54.1	55.2	55.6	72.2	71.4	73.4	74.1	77.3	83.4	166.9	168.3	170.6	127.5	124	126
P26443	Glutamate dehydrogenase 1, mitochondrial OS=Mus musculus OX=10090 GN=Glud1 PE=1 SV=1	10	5	11	5	558	61.3	8	31.01	67.2	68.5	71.2	148.8	148.4	153	147.5	142.1	140.3	96	94.3	93.2	43.9	41.7	43.9
P43406	Integrin alpha-V OS=Mus musculus OX=10090 GN=Itgav PE=1 SV=2	6	7	15	7	1044	115.3	5.63	38.24	74.4	74.5	78.2	106.3	110	105.1	63.4	62.7	61.9	100.6	105.6	104.2	150.6	150.2	152.3
Q9Z0G9	Claudin-3 OS=Mus musculus OX=10090 GN=Cldn3 PE=1 SV=1	13	2	9	2	219	23.3	7.77	29.86	171	171.1	174.2	95.8	100.3	93.8	130.8	127.1	128	56	57.9	54.6	45.4	46.4	47.5
P16858	Glyceraldehyde-3-phosphate dehydrogenase OS=Mus musculus OX=10090 GN=Gapdh PE=1 SV=2	14	4	10	4	333	35.8	8.25	33.81	118.8	117	121.7	95.6	95.1	94.1	155.8	152.8	148.3	53.2	54.3	50.3	78.1	80.6	84.3
P06745	Glucose-6-phosphate isomerase OS=Mus musculus OX=10090 GN=Gpi PE=1 SV=4	9	5	10	5	558	62.7	8.13	30.94	98.6	97.8	99.7	108	108.4	107.1	125.1	117.5	121.2	73.2	77.8	75.7	96.9	98.4	94.5
Q62351	Transferrin receptor protein 1 OS=Mus musculus OX=10090 GN=Tfrc PE=1 SV=1	7	5	7	5	763	85.7	6.57	22.38	89.2	87.4	93.4	89.1	83.3	83.2	125.4	127.5	128.8	105.4	108.8	106.5	87.6	89.8	94.6
P51863	V-type proton ATPase subunit d 1 OS=Mus musculus OX=10090 GN=Atp6v0d1 PE=1 SV=2	10	4	10	4	351	40.3	5	34.14	64.9	66	66.4	106.8	105.8	109	63.5	64.4	62.2	97.8	101.9	98.1	164.5	161.6	167.1
Q64133	Amine oxidase [flavin-containing] A OS=Mus musculus OX=10090 GN=Maoa PE=1 SV=3	12	7	12	6	526	59.6	7.81	33.87	251	247.4	244.6	110.3	110.2	103.4	74.2	71.9	70.8	31.9	32.1	31.4	40.1	39.3	41.4
O88312	Anterior gradient protein 2 homolog OS=Mus musculus OX=10090 GN=Agr2 PE=1 SV=1	30	3	6	3	175	19.9	9.01	24.08	147.4	144.1	148.6	150.1	155.1	150.6	134.6	138.8	130.1	37.5	37	30.9	30.2	33.3	31.5
P01878	Ig alpha chain C region OS=Mus musculus OX=10090 PE=1 SV=1	11	3	12	3	344	36.9	5.06	39.71	190.7	198.3	212.6	115.1	116.1	112.4	92.8	90.6	86.4	58.5	57.9	56.1	37.9	37.6	36.9
P09411	Phosphoglycerate kinase 1 OS=Mus musculus OX=10090 GN=Pgk1 PE=1 SV=4	13	4	8	4	417	44.5	7.9	18.36	102	103.3	98.3	95.1	95.1	96.5	170.9	152.9	161.8	59.6	63.4	60.6	76	80.6	84
Q9CVB6	Actin-related protein 2/3 complex subunit 2 OS=Mus musculus OX=10090 GN=Arpc2 PE=1 SV=3	13	4	9	4	300	34.3	7.36	36.28	88.3	90.5	92.5	121.6	120.4	121.9	127.2	124.8	127.7	96.2	98.8	97.1	64.3	63.6	65.1
P62259	14-3-3 protein epsilon OS=Mus musculus OX=10090 GN=Ywhae PE=1 SV=1	23	5	18	3	255	29.2	4.74	41.59	54.4	54.8	54	72.7	74.3	75.3	113.4	117.4	112	87.2	91.8	90.6	167.4	164.6	170.2
Q9WVL3	Solute carrier family 12 member 7 OS=Mus musculus OX=10090 GN=Slc12a7 PE=1 SV=1	5	5	6	5	1083	119.4	6.51	17.57	155.4	152.4	154.2	115	126	122.9	104.1	103.2	103.7	63.6	61.8	61.2	58.9	58.8	58.7
Q9WUB3	Glycogen phosphorylase, muscle form OS=Mus musculus OX=10090 GN=Pygm PE=1 SV=3	7	6	7	2	842	97.2	7.11	21.63	90.1	86.7	80.6	115	123.8	113	95.5	95.8	91.6	133.3	138.8	137.1	64.8	70.2	63.8
Q9DB77	Cytochrome b-c1 complex subunit 2, mitochondrial OS=Mus musculus OX=10090 GN=Uqcrc2 PE=1 SV=1	8	3	6	3	453	48.2	9.25	22.43	191.5	177.9	183.5	105.4	104.7	98.8	133.1	128.3	131.3	37.9	36.2	35.6	46.5	42.5	46.9
P05533	Lymphocyte antigen 6A-2/6E-1 OS=Mus musculus OX=10090 GN=Ly6a PE=1 SV=1	16	1	10	1	134	14.4	4.83	35.53	82.3	86.9	90.2	129.4	129.5	136.3	104.5	106.7	102.5	120.3	111	121.6	58.2	55.2	65.4
Q9D0R2	Threonine--tRNA ligase 1, cytoplasmic OS=Mus musculus OX=10090 GN=Tars1 PE=1 SV=2	7	4	8	4	722	83.3	7.36	23.69	85.9	87.6	88.2	102.3	103	101.7	115.8	111.4	114.1	114.6	114.9	110.7	81.8	83.8	84.1
P28660	Nck-associated protein 1 OS=Mus musculus OX=10090 GN=Nckap1 PE=1 SV=2	4	5	8	5	1128	128.7	6.62	27.17	65.3	65	66.8	83.8	85.3	84.8	91.1	91.5	92	146.1	147.4	146.2	114.5	109.6	110.6
P08207	Protein S100-A10 OS=Mus musculus OX=10090 GN=S100a10 PE=1 SV=2	28	3	10	3	97	11.2	6.77	34.85	79.5	79.7	79.5	78.9	79.4	79.8	104.5	105.5	111.4	107	115.6	109.8	124.7	123.6	121.1
P60843	Eukaryotic initiation factor 4A-I OS=Mus musculus OX=10090 GN=Eif4a1 PE=1 SV=1	11	6	8	6	406	46.1	5.48	23.27	75.5	76.2	76.1	100.6	100.3	101.9	119.6	114.9	121	98.7	104.4	100.1	105.3	99.5	105.8
P01029	Complement C4-B OS=Mus musculus OX=10090 GN=C4b PE=1 SV=3	3	6	9	6	1738	192.8	7.53	28.46	64.2	89	65	62.4	60.4	61.5	67.4	71.7	76.2	185.7	183.8	190.8	105.6	107.6	108.7
P10518	Delta-aminolevulinic acid dehydratase OS=Mus musculus OX=10090 GN=Alad PE=1 SV=1	18	4	8	4	330	36	6.79	24	96.5	97.7	104.6	157.9	160.6	160.8	135.1	120.5	121.9	60.2	62.5	62.3	51.2	53.3	54.8
Q64444	Carbonic anhydrase 4 OS=Mus musculus OX=10090 GN=Ca4 PE=1 SV=1	12	4	10	4	305	34.3	8.21	34.74	66.7	70.8	72.9	196.9	190.7	197.6	58.5	59.9	57.7	112.8	107.4	112.5	64.1	64.9	66.8
Q6PHZ2	Calcium/calmodulin-dependent protein kinase type II subunit delta OS=Mus musculus OX=10090 GN=Camk2d PE=1 SV=1	15	5	9	5	499	56.3	7.25	23.85	111.1	108.2	113.6	133.3	129.9	131.6	117.3	114.5	108.2	82.2	79.8	80.1	62.5	63.1	64.6
Q6IME9	Keratin, type II cytoskeletal 72 OS=Mus musculus OX=10090 GN=Krt72 PE=3 SV=1	5	3	19	1	520	56.7	7.4	49.79	82.8	87.8	87.3	87.3	87.1	85.3	165.9	160.4	167.6	112.2	112.5	111.2	51.7	50.6	50.3
P20029	Endoplasmic reticulum chaperone BiP OS=Mus musculus OX=10090 GN=Hspa5 PE=1 SV=3	7	4	6	3	655	72.4	5.16	20.73	74.1	78.5	72.2	74.5	76.7	71.4	142.9	139.8	144.2	54.9	60.9	56.3	152.6	152.2	148.5
P26041	Moesin OS=Mus musculus OX=10090 GN=Msn PE=1 SV=3	11	6	9	3	577	67.7	6.6	19.51	62.9	65.3	60.8	61.9	62.7	58.7	111.2	107.7	113.3	93	93.6	87.4	175.3	168.4	177.9
P70677	Caspase-3 OS=Mus musculus OX=10090 GN=Casp3 PE=1 SV=1	14	4	9	4	277	31.5	6.92	25.62	87.4	88.3	85.8	103.1	103.8	101.8	144.8	133.2	137.7	104.2	107.1	103.8	66.8	65.8	66.3
Q06138	Calcium-binding protein 39 OS=Mus musculus OX=10090 GN=Cab39 PE=1 SV=2	19	6	8	6	341	39.8	6.89	21.62	82.7	86.8	88.7	90.2	87.8	89.1	73.4	70	74.8	106	111.7	108.3	143.4	144.3	142.7
P41731	CD63 antigen OS=Mus musculus OX=10090 GN=Cd63 PE=1 SV=2	5	1	15	1	238	25.7	6.98	46.73	59.3	60.1	64.6	94.6	95.1	95.8	51.6	53.8	54.7	136.1	135.8	137.7	153.4	146.5	161
P70441	Na(+)/H(+) exchange regulatory cofactor NHE-RF1 OS=Mus musculus OX=10090 GN=Slc9a3r1 PE=1 SV=3	10	4	11	4	355	38.6	5.9	35.68	63.2	61.4	63.8	54.2	54.2	53.7	55.2	56.4	58.4	103.5	108.6	106.3	222.7	223	215.5
Q7TMS5	Broad substrate specificity ATP-binding cassette transporter ABCG2 OS=Mus musculus OX=10090 GN=Abcg2 PE=1 SV=1	10	5	7	5	657	72.9	8.54	22.6	134.3	130.6	138.1	137.5	141.5	143.3	77.3	72.3	70	78	78.8	76.7	74.2	71.6	75.7
A6X935	Inter alpha-trypsin inhibitor, heavy chain 4 OS=Mus musculus OX=10090 GN=Itih4 PE=1 SV=2	6	5	9	5	942	104.6	6.4	30.94	80.2	82.7	84.4	74.7	74	74.7	73.5	78.4	81.7	161.7	171.9	162.4	101.6	100.2	98
P70704	Phospholipid-transporting ATPase IA OS=Mus musculus OX=10090 GN=Atp8a1 PE=1 SV=2	6	6	12	5	1164	131.3	6.84	32.95	108.1	105.2	107.5	118.8	123.9	121.3	119.1	112.3	116.6	76	82.9	81.2	81.9	70.8	74.6
Q61735	Leukocyte surface antigen CD47 OS=Mus musculus OX=10090 GN=Cd47 PE=1 SV=2	16	4	9	4	303	33.1	8.63	26.63	83.6	84.6	93.8	90.9	91.6	90.2	66.4	68.7	67.2	107.7	107.2	107.3	149.6	138.5	152.8
Q9JIF0	Protein arginine N-methyltransferase 1 OS=Mus musculus OX=10090 GN=Prmt1 PE=1 SV=1	10	5	8	5	371	42.4	5.43	24.57	98	96.3	99.3	118.8	120.1	121	107.9	104.8	117.1	102.1	101.8	101.9	75.2	66.5	69.2
Q9EQP2	EH domain-containing protein 4 OS=Mus musculus OX=10090 GN=Ehd4 PE=1 SV=1	10	5	6	3	541	61.4	6.76	20.34	96	100.3	105.7	92.5	95.8	92.5	100.5	101.5	107.7	104.5	105	108.1	96.7	98	95.2
Q9WVC8	Chloride anion exchanger OS=Mus musculus OX=10090 GN=Slc26a3 PE=1 SV=1	5	4	10	4	757	83.5	8.22	31.46	129.2	136.2	145.1	195.8	201.7	199.7	62.4	60.5	54.6	36	37	34.8	67.8	65.3	74
Q9D855	Cytochrome b-c1 complex subunit 7 OS=Mus musculus OX=10090 GN=Uqcrb PE=1 SV=3	40	4	9	4	111	13.5	9.11	26.24	154.9	156.3	153.7	104.6	107.1	104.4	116.6	111.7	111.6	51.5	52.2	51.1	74.8	73.7	75.8
Q9DBP0	Sodium-dependent phosphate transport protein 2B OS=Mus musculus OX=10090 GN=Slc34a2 PE=1 SV=1	6	5	8	5	697	76.2	7.68	19.78	53.9	54.2	55.4	60.8	61.9	60.7	53.5	56.4	59.8	138.7	143.6	142.8	185.4	183.3	189.6
Q62095	ATP-dependent RNA helicase DDX3Y OS=Mus musculus OX=10090 GN=Ddx3y PE=1 SV=2	6	4	7	3	658	73.4	7.53	19.47	105.2	100	103	97.2	98.3	93.2	132.2	130.9	131	79.6	108.7	84.3	84.5	78.2	73.5
P21956	Lactadherin OS=Mus musculus OX=10090 GN=Mfge8 PE=1 SV=3	8	2	5	2	463	51.2	6.52	22.57	87.6	86	81.5	99	101.8	102.5	82.6	84.5	81.5	94.3	97	95.9	132.1	138.3	135.5
P11438	Lysosome-associated membrane glycoprotein 1 OS=Mus musculus OX=10090 GN=Lamp1 PE=1 SV=2	6	2	7	2	406	43.8	8.4	21.15	125.5	122.9	127.3	103.2	107	100.5	88.9	88.9	84.8	77.2	83.1	79.5	103.7	101.5	105.9
P68510	14-3-3 protein eta OS=Mus musculus OX=10090 GN=Ywhah PE=1 SV=2	17	4	12	2	246	28.2	4.89	36.02	107.4	107	115.6	94.5	94.5	97.5	87.2	85.6	86.8	70.7	75.9	70.8	128.7	132	145.6
O88428	Bifunctional 3'-phosphoadenosine 5'-phosphosulfate synthase 2 OS=Mus musculus OX=10090 GN=Papss2 PE=1 SV=2	12	6	10	6	621	70.3	7.58	30.52	164.5	158.2	159.7	127.7	129.7	124.6	142.5	136.9	136.4	29.4	32.7	29.2	43.1	42.8	42.5
Q9DC51	Guanine nucleotide-binding protein G(i) subunit alpha-3 OS=Mus musculus OX=10090 GN=Gnai3 PE=1 SV=3	12	4	11	2	354	40.5	5.69	31.36	95.5	94.7	97.6	120.5	122.5	122.8	86.1	84.5	84.8	92.6	94.2	91.9	103	103.7	105.5
Q8R0Y6	Cytosolic 10-formyltetrahydrofolate dehydrogenase OS=Mus musculus OX=10090 GN=Aldh1l1 PE=1 SV=1	7	5	7	5	902	98.6	5.91	18.46	108.9	110.2	104.2	121.2	118.3	119.4	127.1	121.1	121.4	78.5	78.2	73.1	76.6	68.5	73.4
Q9JJF9	Signal peptide peptidase-like 2A OS=Mus musculus OX=10090 GN=Sppl2a PE=1 SV=2	5	4	9	4	523	58.1	7.06	34.43	58.7	57.2	57.6	91.8	90.1	91.1	44.1	45.7	46.4	122	126	126.1	184	180.7	178.6
Q6X893	Choline transporter-like protein 1 OS=Mus musculus OX=10090 GN=Slc44a1 PE=1 SV=3	5	4	9	4	653	73	8.75	25.97	130.6	128	127.6	122.7	122.2	119.9	108.7	107.3	111.8	78.2	79	75.6	62.1	65.2	60.9
P29477	Nitric oxide synthase, inducible OS=Mus musculus OX=10090 GN=Nos2 PE=1 SV=1	4	4	7	4	1144	130.5	7.72	20.91	82.7	87.8	85.3	104.9	104.6	107.1	84.2	89	85.4	113.8	112.9	111.2	108.3	106.8	115.8
P02468	Laminin subunit gamma-1 OS=Mus musculus OX=10090 GN=Lamc1 PE=1 SV=2	5	7	7	7	1607	177.2	5.21	17.6	121.8	123	129.5	145.9	138.9	147.1	84	82.7	83.2	74.2	80.2	71.3	73.8	69.7	74.6
Q6Q473	Calcium-activated chloride channel regulator 4A OS=Mus musculus OX=10090 GN=Clca4a PE=1 SV=2	4	4	12	4	924	101.8	5.2	35.88	46.8	49	48.8	70.9	69.2	69.1	48.1	48.2	48.7	62.3	71.1	69.1	269.4	259.3	270
P62071	Ras-related protein R-Ras2 OS=Mus musculus OX=10090 GN=Rras2 PE=1 SV=1	25	4	7	3	204	23.4	6.01	17.2	73.4	74.8	75.7	98.5	98.7	100.3	86.3	86.5	82.5	82.3	89.4	85.3	154.8	156.1	155.4
P16015	Carbonic anhydrase 3 OS=Mus musculus OX=10090 GN=Ca3 PE=1 SV=3	15	4	6	4	260	29.3	7.37	21.22	89.8	97.8	92.1	114.6	113.1	110.6	114.5	110.9	115.5	113.4	116.8	110.1	74.5	64.8	61.5
Q9R112	Sulfide:quinone oxidoreductase, mitochondrial OS=Mus musculus OX=10090 GN=Sqor PE=1 SV=3	11	5	7	5	450	50.3	9.09	20.39	162.1	164.6	166.1	101.6	106.4	102.8	130.1	124.7	122.8	56.1	55.7	56.4	51.2	49.7	49.7
P10833	Ras-related protein R-Ras OS=Mus musculus OX=10090 GN=Rras PE=1 SV=1	13	2	6	1	218	23.7	6.79	19.12	87.2	76.7	84.4	97.8	93.9	96.3	96.7	92.9	102.5	66.5	69.8	69.1	152.4	156.3	157.5
P42225	Signal transducer and activator of transcription 1 OS=Mus musculus OX=10090 GN=Stat1 PE=1 SV=1	11	6	10	6	749	87.1	5.58	25.69	60.3	59.5	61.4	90.2	88.3	90.2	146.6	142.4	151.8	131.4	135.3	131.6	72.2	71.6	67.4
P30275	Creatine kinase U-type, mitochondrial OS=Mus musculus OX=10090 GN=Ckmt1 PE=1 SV=1	10	4	8	4	418	47	8.16	24.7	115.8	116.1	121.8	115.8	115	116.7	114	107.8	107.5	67.2	68.9	63.4	94.6	87.1	88.4
P37804	Transgelin OS=Mus musculus OX=10090 GN=Tagln PE=1 SV=3	28	5	10	5	201	22.6	8.81	25.64	104.4	99.9	105.8	114	111.3	113.1	148	144.6	147.9	66.9	68.5	64.1	71.5	68.7	71.4
P62748	Hippocalcin-like protein 1 OS=Mus musculus OX=10090 GN=Hpcal1 PE=1 SV=2	27	5	8	4	193	22.3	5.5	24.46	77.3	75.5	81.1	99	102.7	104.2	80	82.7	83.3	100.9	111.4	106.5	134.4	129.3	131.5
Q64277	ADP-ribosyl cyclase/cyclic ADP-ribose hydrolase 2 OS=Mus musculus OX=10090 GN=Bst1 PE=1 SV=1	11	3	7	3	311	34.6	5.8	18.61	51.2	48	54.6	95.9	89.7	96.4	58.1	59.2	68.4	127.7	131.7	132.3	158.1	163.6	165
Q9R0Q3	Transmembrane emp24 domain-containing protein 2 OS=Mus musculus OX=10090 GN=Tmed2 PE=1 SV=1	15	3	12	3	201	22.7	5.17	37.57	76.8	60.2	56.4	51.5	49.3	50	40	41.9	41.3	45.5	56.3	53	292	285.6	300.1
P46735	Unconventional myosin-Ib OS=Mus musculus OX=10090 GN=Myo1b PE=1 SV=3	5	5	8	1	1107	128.5	9.26	20.61	67.9	83.3	80.3	173.6	165.8	195.5	68.1	72.1	72.8	110.6	113.2	108.5	72.4	62.8	53.2
P14427	H-2 class I histocompatibility antigen, D-P alpha chain OS=Mus musculus OX=10090 GN=H2-D1 PE=1 SV=1	9	3	8	1	368	41.3	6.25	28.52	174	167.7	170.5	62.3	61.6	52.2	81.9	80	85	79	86.9	81.4	109.8	106.7	101
P30677	Guanine nucleotide-binding protein subunit alpha-14 OS=Mus musculus OX=10090 GN=Gna14 PE=1 SV=2	8	3	12	1	355	41.5	6.3	37.82	74.2	66.8	67.4	91.7	94	94.9	66	73	78	100.3	108.8	103.1	161.7	157.9	162.1
Q8JZM8	Mucin-4 OS=Mus musculus OX=10090 GN=Muc4 PE=2 SV=1	1	5	7	5	3443	364.9	7.43	15.99	83.6	84.8	82.6	77.1	80.5	77.3	78.5	79.6	82.5	154.5	167.8	158.5	105.2	101.7	85.8
P67778	Prohibitin OS=Mus musculus OX=10090 GN=Phb PE=1 SV=1	15	3	6	3	272	29.8	5.76	19.79	167.7	165.6	158.6	95.2	95.8	88.8	130.3	123.7	126	48.2	48.6	44.5	69.2	70.2	67.6
Q8R1I1	Cytochrome b-c1 complex subunit 9 OS=Mus musculus OX=10090 GN=Uqcr10 PE=1 SV=1	27	1	3	1	64	7.4	9.19	18.04	165.2	162.8	162.1	109.6	108.1	102.3	114.9	109.1	114.8	42.9	44.9	39.9	77.1	75.4	70.8
Q9ES88	Solute carrier family 13 member 2 OS=Mus musculus OX=10090 GN=Slc13a2 PE=2 SV=1	9	4	10	4	586	64.1	7.8	29.21	93.9	90.9	92.2	116.5	116.5	117.1	47.8	47.4	50	86.5	91.2	90.8	154.2	154.4	150.4
P12246	Serum amyloid P-component OS=Mus musculus OX=10090 GN=Apcs PE=1 SV=2	17	4	8	4	224	26.2	6.35	24.46	30.7	30.2	33.3	29.3	28.8	27.9	27.5	31.1	38.1	153.3	170.6	163.4	254.9	261.3	219.6
Q5SSW2	Proteasome activator complex subunit 4 OS=Mus musculus OX=10090 GN=Psme4 PE=1 SV=1	2	3	3	3	1843	211.1	7.01	12.37	137.1	128.3	144	128.5	123.7	121.9	99.6	95.3	94.1	78.3	81	78.8	65.1	64.8	59.5
G5E829	Plasma membrane calcium-transporting ATPase 1 OS=Mus musculus OX=10090 GN=Atp2b1 PE=1 SV=1	5	4	5	4	1220	134.7	5.91	16.05	175.3	169.1	162.2	119.1	117.7	112.4	114.9	110.8	119.2	48.7	49.6	41	58.9	54.6	46.4
P46935	E3 ubiquitin-protein ligase NEDD4 OS=Mus musculus OX=10090 GN=Nedd4 PE=1 SV=3	6	4	10	4	887	102.6	5.26	22.8	94.1	98.5	100.2	99.5	108.7	106	92.9	92	98.1	91	96.7	85.2	111.5	114.7	110.8
Q9WV54	Acid ceramidase OS=Mus musculus OX=10090 GN=Asah1 PE=1 SV=1	10	4	8	4	394	44.6	8.46	18.86	62.1	64.9	61.6	81.8	80.3	80.2	77.6	75.6	82.5	127	131.5	129.7	148.6	151.6	145.1
P50543	Protein S100-A11 OS=Mus musculus OX=10090 GN=S100a11 PE=1 SV=1	28	2	7	2	98	11.1	5.45	22.74	81.8	88.1	94.4	85.2	87.8	92.5	82.5	79.6	83.1	130.8	130.8	138.1	98.4	107.7	119.1
Q9D708	Protein S100-A16 OS=Mus musculus OX=10090 GN=S100a16 PE=1 SV=1	28	3	6	3	124	14.3	5.86	20.76	65	65.3	64.2	77.6	77.9	73.7	131	124	142.5	103.1	107.8	100.2	124.9	121.7	121.1
Q8C0Z1	Protein FAM234A OS=Mus musculus OX=10090 GN=Fam234a PE=1 SV=1	5	3	9	3	555	60.5	5.68	29.39	149.8	148.1	154.7	146.1	142.9	141.3	86.8	81.5	79.3	52.4	55	55.4	69.5	64.9	72.3
Q64704	Syntaxin-3 OS=Mus musculus OX=10090 GN=Stx3 PE=1 SV=1	15	4	6	4	289	33.2	5.45	21.79	73.8	71	76.9	67.7	65.1	64.7	39.2	41.3	45.2	141.8	142.9	149.9	169.6	172	178.9
P01027	Complement C3 OS=Mus musculus OX=10090 GN=C3 PE=1 SV=3	2	4	12	4	1663	186.4	6.73	35.25	35	33.9	34.5	31.1	32.1	31.1	36.2	45.1	53.9	318.4	289.1	304.1	87.6	87.1	80.8
Q8QZY6	Tetraspanin-14 OS=Mus musculus OX=10090 GN=Tspan14 PE=1 SV=1	14	4	6	4	270	30.7	6.51	21.41	87.9	86.5	91.5	98	98.8	95.7	85.8	82.5	85.4	131.6	132.5	131.6	101.5	95.8	95
Q2KHK6	Gasdermin-C2 OS=Mus musculus OX=10090 GN=Gsdmc2 PE=2 SV=2	6	3	7	3	480	53.9	6.46	15.83	170.6	177.3	168.1	120.5	121.8	120.4	100.4	102.7	97.7	51.6	50.1	50.2	56.7	55	56.9
Q9Z1Q9	Valine--tRNA ligase OS=Mus musculus OX=10090 GN=Vars1 PE=1 SV=1	4	6	10	6	1263	140.1	7.77	27.76	95.4	92.1	93.6	108.1	107.7	105.9	115	113.1	117.9	108.4	114.1	110	73.9	74.2	70.4
Q99MN1	Lysine--tRNA ligase OS=Mus musculus OX=10090 GN=Kars1 PE=1 SV=1	6	5	9	5	595	67.8	5.94	26.05	81.7	80.6	83	140.2	141.3	142	152.3	143.5	149.6	80.8	83.1	76.9	48.8	49.4	46.8
Q61598	Rab GDP dissociation inhibitor beta OS=Mus musculus OX=10090 GN=Gdi2 PE=1 SV=1	12	5	8	5	445	50.5	6.25	20.06	92.6	93.3	103.4	103.1	104.2	103.6	122.6	121	126.8	84.8	86.1	84.6	89.2	89.9	94.6
Q9CX00	IST1 homolog OS=Mus musculus OX=10090 GN=Ist1 PE=1 SV=1	9	4	6	4	362	39.4	5.44	19.93	74.8	75.5	75.1	91.1	95.5	90.6	73.7	77.4	77.8	135.6	140.4	136.9	119.2	122.5	113.9
Q0VG18	Small integral membrane protein 24 OS=Mus musculus OX=10090 GN=Smim24 PE=1 SV=1	19	3	7	3	120	13.5	8.12	15.97	53	51.1	52.9	63.3	62.2	65.2	40.6	42.6	43.7	72.2	83.2	80.7	269.6	260.9	258.9
Q8R2Q8	Bone marrow stromal antigen 2 OS=Mus musculus OX=10090 GN=Bst2 PE=1 SV=1	16	4	8	4	172	19.1	7.34	23.81	65.9	64.3	67.1	72.4	70.1	69.9	72	72.9	75.4	109.5	115.3	115.2	177.6	174.9	177.4
P62962	Profilin-1 OS=Mus musculus OX=10090 GN=Pfn1 PE=1 SV=2	17	2	10	2	140	14.9	8.28	28.84	103.9	98.1	100.7	93.9	100.4	96	129	122.8	128.6	87.7	93	87.8	87.3	83.6	87.2
Q8C3K6	Sodium/glucose cotransporter 1 OS=Mus musculus OX=10090 GN=Slc5a1 PE=1 SV=1	5	5	8	5	665	73.4	6.98	20.1	63.1	62.5	63.9	68.8	67.1	66.6	45	47.1	49.5	99.5	105.5	105.9	217.4	211.8	226.2
Q9D819	Inorganic pyrophosphatase OS=Mus musculus OX=10090 GN=Ppa1 PE=1 SV=1	14	3	3	3	289	32.6	5.6	12.04	89.7	88.1	91.7	103	106.6	111.4	171.2	177.5	180.3	67.3	72.3	69.3	58.7	59.1	53.9
P06800	Receptor-type tyrosine-protein phosphatase C OS=Mus musculus OX=10090 GN=Ptprc PE=1 SV=4	4	6	8	6	1293	144.7	5.94	21.47	88.8	93.1	91.8	95.9	91.8	93	95.7	97.3	101.8	108.3	111.4	107.9	114.1	103.6	105.6
P12265	Beta-glucuronidase OS=Mus musculus OX=10090 GN=Gusb PE=1 SV=2	8	4	5	4	648	74.1	6.7	15.99	71.4	73.3	83.9	105.5	102.7	103.3	125.5	123.7	126.2	106.1	108.3	105.6	86.1	88.3	90.1
P16627	Heat shock 70 kDa protein 1-like OS=Mus musculus OX=10090 GN=Hspa1l PE=1 SV=4	8	4	6	1	641	70.6	6.24	20.02	73.7	75.8	75	67.3	64.9	68.4	281.8	267.8	288	43.6	41.8	38.2	36.7	37	39.9
Q8BK48	Pyrethroid hydrolase Ces2e OS=Mus musculus OX=10090 GN=Ces2e PE=1 SV=1	7	3	4	3	559	62.3	6.16	12.92	149	158.2	156.3	119	123.9	115.2	93.7	99.2	104.4	62.2	64.9	66.8	61.8	62.1	63.3
P07146	Anionic trypsin-2 OS=Mus musculus OX=10090 GN=Prss2 PE=1 SV=1	14	2	5	2	246	26.2	4.63	19.64	100.9	101.5	99.3	81.3	87.6	86.1	106.9	105.9	102.5	82.1	82.3	80.6	121.5	127.5	134
P18760	Cofilin-1 OS=Mus musculus OX=10090 GN=Cfl1 PE=1 SV=3	19	4	5	4	166	18.5	8.09	17.87	65.8	63.5	65.5	51.8	51.4	50.3	83.5	82.1	84.9	88.9	91.8	91.7	208	201.7	219.2
Q91ZA3	Propionyl-CoA carboxylase alpha chain, mitochondrial OS=Mus musculus OX=10090 GN=Pcca PE=1 SV=2	6	4	6	4	724	79.9	7.25	18.63	161.9	160.9	164.3	99.6	104.5	100.4	105.3	106	102	56.1	59.9	55.5	71.8	77.6	74.2
P20444	Protein kinase C alpha type OS=Mus musculus OX=10090 GN=Prkca PE=1 SV=3	8	5	5	3	672	76.8	7.14	14.12	102.1	102.5	102.1	119.1	120.8	118.3	112.5	110.7	120.7	101.6	101.2	104.7	62.5	62.4	58.8
P14131	40S ribosomal protein S16 OS=Mus musculus OX=10090 GN=Rps16 PE=1 SV=4	18	3	8	3	146	16.4	10.21	21.48	123.5	121.5	125.5	130.5	131.1	127	149.6	146.9	150.6	49.8	53.1	51.5	46.8	48.9	44
Q61147	Ceruloplasmin OS=Mus musculus OX=10090 GN=Cp PE=1 SV=2	3	3	8	3	1061	121.1	5.85	23.14	63.1	62.1	62.1	48.4	50.2	47.3	60.1	63	64.9	145.2	153.6	152.6	177.3	173.5	176.7
P09242	Alkaline phosphatase, tissue-nonspecific isozyme OS=Mus musculus OX=10090 GN=Alpl PE=1 SV=2	11	5	6	5	524	57.5	7.01	11.85	95.8	94.5	102.2	106.7	106.2	104.1	75.9	74.5	76.6	89.4	95.5	91.9	129	119.4	138.4
P47738	Aldehyde dehydrogenase, mitochondrial OS=Mus musculus OX=10090 GN=Aldh2 PE=1 SV=1	7	3	7	3	519	56.5	7.62	20.69	145.6	150.3	151.8	159.4	159.2	158.6	95	94.5	96.6	53.2	54.9	52.2	46.3	39.3	43.2
Q9CYA0	Protein disulfide isomerase Creld2 OS=Mus musculus OX=10090 GN=Creld2 PE=1 SV=1	9	2	5	2	350	38.2	4.58	16.2	114.2	119.5	122.9	114.8	120.6	122	85.6	88.7	86.8	105.3	115.1	107.9	65.9	63.9	66.9
P58774	Tropomyosin beta chain OS=Mus musculus OX=10090 GN=Tpm2 PE=1 SV=1	19	6	8	2	284	32.8	4.7	16.78	250.1	242.8	232.6	90.1	89.3	79	82.2	81	82.4	34.1	35.9	31.7	57.1	53.7	57.9
Q9D0I9	Arginine--tRNA ligase, cytoplasmic OS=Mus musculus OX=10090 GN=Rars1 PE=1 SV=2	7	5	7	5	660	75.6	7.55	18.66	97.2	93.1	98.1	100.6	102	99.7	114.7	114.6	120.2	123	124.9	127.9	61.6	60.6	61.9
P49817	Caveolin-1 OS=Mus musculus OX=10090 GN=Cav1 PE=1 SV=1	22	3	8	2	178	20.5	6.02	28.67	108.9	109.1	107.4	127.6	125.3	127.1	60.5	59.6	57.9	60.6	62.2	60.6	143.2	142.3	147.6
O08532	Voltage-dependent calcium channel subunit alpha-2/delta-1 OS=Mus musculus OX=10090 GN=Cacna2d1 PE=1 SV=1	6	5	5	5	1103	124.6	5.3	12.17	120.8	123	123.9	153.5	157.7	154.2	101.7	92.4	91.2	57.9	60.8	56	73	64.4	69.2
O08677	Kininogen-1 OS=Mus musculus OX=10090 GN=Kng1 PE=1 SV=1	8	6	6	6	661	73.1	6.54	13.18	74.7	66.6	70.3	80.9	78.6	79.5	70.7	76.4	78	144.5	154.3	153.4	125.7	123.7	122.7
O70570	Polymeric immunoglobulin receptor OS=Mus musculus OX=10090 GN=Pigr PE=1 SV=1	3	2	7	2	771	84.9	5.4	28.12	77.8	76.4	81.2	80.4	77.7	78.7	68.7	70.2	72.4	156	161.4	158.6	114.9	113.8	111.8
P04117	Fatty acid-binding protein, adipocyte OS=Mus musculus OX=10090 GN=Fabp4 PE=1 SV=3	11	2	4	2	132	14.6	8.4	13.37	85.1	105.1	88.9	99.5	95.2	96.6	156.2	152.3	158.2	92.3	95.5	100.1	60.5	58	56.5
Q60770	Syntaxin-binding protein 3 OS=Mus musculus OX=10090 GN=Stxbp3 PE=1 SV=1	5	3	7	3	592	67.9	8.02	19.98	70.7	69.6	72.1	93.6	93.3	92.5	109.4	102.8	106.7	96.7	110.3	101.9	121.3	127.4	131.9
Q9D311	Dual oxidase maturation factor 2 OS=Mus musculus OX=10090 GN=Duoxa2 PE=2 SV=1	11	4	11	4	320	35.4	8.66	32.26	58.7	59.4	59.6	92.8	92.8	92	43.4	48.2	51.5	142.7	141.8	143.1	158.2	155.7	160.3
P19783	Cytochrome c oxidase subunit 4 isoform 1, mitochondrial OS=Mus musculus OX=10090 GN=Cox4i1 PE=1 SV=2	20	3	4	3	169	19.5	9.23	10.89	180.5	175.8	178.6	75.1	74.1	67.6	178.3	169.3	177	37.1	39.1	33.1	35.8	38.3	40.2
P62908	40S ribosomal protein S3 OS=Mus musculus OX=10090 GN=Rps3 PE=1 SV=1	18	4	7	4	243	26.7	9.66	20.02	142	146.4	142.9	178	172.6	169.4	104.6	102.7	96.6	44.7	46	43.7	37.2	36.2	37
Q9WVA4	Transgelin-2 OS=Mus musculus OX=10090 GN=Tagln2 PE=1 SV=4	23	3	4	3	199	22.4	8.24	13.33	99.2	101.5	98.6	105.3	105.5	105.2	137.8	136	139.3	80.6	75	72.9	81.5	78.5	83.1
Q61696	Heat shock 70 kDa protein 1A OS=Mus musculus OX=10090 GN=Hspa1a PE=1 SV=2	8	4	5	1	641	70	5.72	16.27	85.6	85.8	85.9	67.8	70.9	72.8	169.6	165.5	168.5	77.8	80.7	73.6	95.1	101.4	99.1
Q9CZ13	Cytochrome b-c1 complex subunit 1, mitochondrial OS=Mus musculus OX=10090 GN=Uqcrc1 PE=1 SV=2	14	5	7	5	480	52.8	6.21	19.74	172.1	177.5	175.2	113.3	112.3	110.5	111.7	110.6	108.5	48.8	48.6	49.2	54.3	52.6	54.8
P11928	2'-5'-oligoadenylate synthase 1A OS=Mus musculus OX=10090 GN=Oas1a PE=1 SV=2	8	2	3	2	367	42.4	8.09	10.67	109.5	100.8	115.8	108.6	113.4	111.9	68.6	76.9	74.6	115.1	118.7	115.6	92.2	87	91.3
Q9WTX5	S-phase kinase-associated protein 1 OS=Mus musculus OX=10090 GN=Skp1 PE=1 SV=3	26	4	5	4	163	18.7	4.54	13.87	112.2	110.1	110.3	110.5	109.4	108.9	103.3	103.7	97.5	91.3	89.6	89.4	86.3	83.6	94
P51906	Excitatory amino acid transporter 3 OS=Mus musculus OX=10090 GN=Slc1a1 PE=1 SV=2	3	1	4	1	523	56.7	6.11	18.89	68.1	70.6	76.3	78.6	82.7	82.8	67.7	70	73.3	152.8	158.4	158.4	118.3	113.8	128.3
P99028	Cytochrome b-c1 complex subunit 6, mitochondrial OS=Mus musculus OX=10090 GN=Uqcrh PE=1 SV=2	29	2	7	2	89	10.4	4.87	28.96	136.5	139.8	135.5	111.8	111.4	109.3	98.8	91	90.6	54.2	53.9	56.1	105	95.4	110.5
Q60854	Serpin B6 OS=Mus musculus OX=10090 GN=Serpinb6 PE=1 SV=1	7	2	5	2	378	42.6	5.74	17.21	102.1	98.8	109.6	89.4	93.8	87.9	208	190.1	196.8	53.8	55.3	48.6	51.5	57.8	56.3
Q9Z280	Phospholipase D1 OS=Mus musculus OX=10090 GN=Pld1 PE=1 SV=1	4	4	5	4	1074	123.9	8.72	13.06	108.2	111	114.8	127.4	133.6	125.4	86	86.4	90.5	82.1	86.4	82.6	87.5	89.8	88.3
P62821	Ras-related protein Rab-1A OS=Mus musculus OX=10090 GN=Rab1A PE=1 SV=3	17	3	6	2	205	22.7	6.21	16.76	80.1	80.4	84.9	79.5	79.1	80.4	143.6	134.3	139.6	84.8	80.5	80.8	117.6	115.6	118.8
Q922F4	Tubulin beta-6 chain OS=Mus musculus OX=10090 GN=Tubb6 PE=1 SV=1	13	4	7	1	447	50.1	4.89	14.64
Q9D0M1	Phosphoribosyl pyrophosphate synthase-associated protein 1 OS=Mus musculus OX=10090 GN=Prpsap1 PE=1 SV=1	7	2	4	2	356	39.4	7.2	14.35	118.3	111.5	126.6	128.9	129.7	121.5	113.7	107.9	108	83.6	84.1	81.2	64.2	60.6	60.3
P14438	H-2 class II histocompatibility antigen, A-U alpha chain (Fragment) OS=Mus musculus OX=10090 GN=H2-Aa PE=1 SV=1	19	3	5	1	227	25.1	4.93	18.26
P18761	Carbonic anhydrase 6 OS=Mus musculus OX=10090 GN=Ca6 PE=1 SV=3	12	3	6	3	317	36.5	6.6	20.56	111.6	103.8	106.5	118.5	117.4	120	134	126.9	132.1	44	46.6	43.4	98	96.3	100.9
Q99JI6	Ras-related protein Rap-1b OS=Mus musculus OX=10090 GN=Rap1b PE=1 SV=2	12	2	3	2	184	20.8	5.78	10.78	98.6	97.2	96	86.2	90.3	85.5	121.4	119.6	112	87.2	83.5	80.6	114.8	111.2	115.8
P06801	NADP-dependent malic enzyme OS=Mus musculus OX=10090 GN=Me1 PE=1 SV=2	9	4	4	4	572	63.9	7.44	10.64	80.8	79.9	87	129.7	125.8	131.3	139.6	132.6	133.9	63.8	76.8	68.3	82.8	79.4	88.2
P14439	H-2 class II histocompatibility antigen, E-U alpha chain OS=Mus musculus OX=10090 GN=H2-Ea PE=2 SV=2	10	3	6	3	255	29.1	5.29	21.1	64.6	64.9	68.5	83.4	83.3	83.6	108.1	107.9	105.2	88.4	90.6	91.9	155	149.2	155.6
O88593	Peptidoglycan recognition protein 1 OS=Mus musculus OX=10090 GN=Pglyrp1 PE=1 SV=1	20	2	5	2	182	20.5	7.44	18	122	118.6	120.6	117.7	121.1	119.1	103.4	106.2	105	89.5	92	84.9	67.2	67	65.8
P58021	Transmembrane 9 superfamily member 2 OS=Mus musculus OX=10090 GN=Tm9sf2 PE=1 SV=1	4	2	2	2	662	75.3	7.43	9.3	46.5	45.8	47.4	44.5	42.1	44.1	59.5	58.2	63.3	36.6	45.9	43.2	315.2	297.5	310
P70195	Proteasome subunit beta type-7 OS=Mus musculus OX=10090 GN=Psmb7 PE=1 SV=1	9	3	12	3	277	29.9	7.99	35.36	100.7	102.6	99.9	109.3	104.5	106	67.4	68.1	66.8	123.9	120.1	124.6	101.3	102.4	102.3
Q9D7L8	Transmembrane and immunoglobulin domain-containing protein 1 OS=Mus musculus OX=10090 GN=Tmigd1 PE=2 SV=1	11	3	10	3	261	29	7.9	25.85	45.9	46.1	47	70	70	69.6	37.1	44.5	42.4	130.7	133.7	137	206.6	206.6	212.8
Q3UZZ4	Olfactomedin-4 OS=Mus musculus OX=10090 GN=Olfm4 PE=2 SV=1	8	3	3	3	505	57.3	6.38	9.09	118.3	116.8	133.4	97.7	99.1	90	78.1	80.1	83	116	120.4	113.3	76.8	91.3	85.8
Q9ET01	Glycogen phosphorylase, liver form OS=Mus musculus OX=10090 GN=Pygl PE=1 SV=4	5	4	5	2	850	97.4	7.09	15.1	94.8	123.9	91.9	110.3	116.2	104.7	108.6	109.2	110.6	86.4	102.1	93.3	81.4	75.4	91.3
Q6ZQM8	UDP-glucuronosyltransferase 1A7 OS=Mus musculus OX=10090 GN=Ugt1a7 PE=1 SV=1	9	4	5	2	531	59.7	8.35	14.59	225.4	225.1	218.2	132.6	132.8	128.7	76.6	73.3	79	35.5	36.2	35.8	32.1	34.1	34.6
Q9R100	Cadherin-17 OS=Mus musculus OX=10090 GN=Cdh17 PE=1 SV=1	2	2	5	2	827	91.6	4.87	16.75	64.9	64.4	61.9	84.1	85.6	87.6	220.3	210.8	216.8	51.7	59.2	52.8	82	77.6	80.3
O08709	Peroxiredoxin-6 OS=Mus musculus OX=10090 GN=Prdx6 PE=1 SV=3	13	4	7	4	224	24.9	6.01	16.96	222.4	219.4	220.4	99.5	100.9	92	105.4	104.5	104.5	37.7	41.7	39.4	36.4	38.7	37.3
Q3V3R4	Integrin alpha-1 OS=Mus musculus OX=10090 GN=Itga1 PE=1 SV=2	3	4	7	4	1179	130.7	6.2	23.36	104.1	102.5	107.2	136.2	131.4	132.6	84.8	82.9	84.4	80.3	86	84.8	93.7	92.4	96.6
P50431	Serine hydroxymethyltransferase, cytosolic OS=Mus musculus OX=10090 GN=Shmt1 PE=1 SV=3	9	4	5	4	478	52.6	6.95	12.17	94.5	82.7	84.5	117.4	119.4	125.1	145.4	127.3	140.5	87.7	92.6	91.1	67.3	63.4	61.1
P05977	Myosin light chain 1/3, skeletal muscle isoform OS=Mus musculus OX=10090 GN=Myl1 PE=1 SV=2	13	3	4	2	188	20.6	5.03	14	212.2	217.6	212.7	154.2	154.2	153.7	75.7	76.2	71	28.6	29	30.9	27.7	29.6	26.6
P01631	Ig kappa chain V-II region 26-10 OS=Mus musculus OX=10090 PE=1 SV=1	12	1	6	1	113	12.3	8.88	23.02	43.5	43.3	45.9	43.2	43.9	43.8	51.7	60.4	66.3	253.4	237.8	249.1	106.8	102.2	108.9
Q61024	Asparagine synthetase [glutamine-hydrolyzing] OS=Mus musculus OX=10090 GN=Asns PE=1 SV=3	5	3	6	3	561	64.2	6.58	15.87	94.4	89.3	94.8	105	104.4	109.6	120.5	119.2	116.9	121.3	121.2	119.7	57.5	63.9	62.2
Q61738	Integrin alpha-7 OS=Mus musculus OX=10090 GN=Itga7 PE=1 SV=3	2	2	3	2	1179	129.2	5.71	9.78	156.2	161.4	159.3	155.9	159.5	147.2	87.2	90.5	88	51.6	56.6	48.4	43.4	45.9	49.1
P00688	Pancreatic alpha-amylase OS=Mus musculus OX=10090 GN=Amy2 PE=1 SV=2	4	2	7	2	508	57.3	7.28	21.38	117	117	113.6	101.3	101.9	100.4	91.8	88.3	88.7	80.2	82.9	80.6	115.5	113.1	107.8
O35114	Lysosome membrane protein 2 OS=Mus musculus OX=10090 GN=Scarb2 PE=1 SV=3	5	2	5	2	478	54	5.1	17.71	124.5	116.6	110.9	114.2	111.8	114.1	103	99.1	103.5	59.7	60.3	61.8	107.4	105.7	107.7
Q9CZN7	Serine hydroxymethyltransferase, mitochondrial OS=Mus musculus OX=10090 GN=Shmt2 PE=1 SV=1	6	3	4	3	504	55.7	8.47	11.07	103	97.8	107.9	107.2	110.6	111.2	130.3	125.9	130.3	82.9	87.1	83.6	76.4	75.5	70.4
P58771	Tropomyosin alpha-1 chain OS=Mus musculus OX=10090 GN=Tpm1 PE=1 SV=1	15	5	8	1	284	32.7	4.74	16.3	205.8	208.7	192.6	77.2	83.2	78.5	76.4	71.3	87.9	43.7	52.7	44.7	96.4	104.5	76.5
P61205	ADP-ribosylation factor 3 OS=Mus musculus OX=10090 GN=Arf3 PE=2 SV=2	14	3	8	3	181	20.6	7.43	24.18	102.8	100.5	102.7	99	98.4	99.9	105.9	105.6	108.2	116.8	114.5	117.1	81.2	74.3	72.9
Q8BHL4	Retinoic acid-induced protein 3 OS=Mus musculus OX=10090 GN=Gprc5a PE=1 SV=1	4	1	6	1	356	40.1	7.62	24.63	75.1	77.4	76	90.4	89.9	89	68.3	69.8	71.9	137.5	136.7	143.2	122.3	121.3	131.1
Q9DBH5	Vesicular integral-membrane protein VIP36 OS=Mus musculus OX=10090 GN=Lman2 PE=1 SV=2	8	3	7	3	358	40.4	6.95	23.04	58.3	55	57.5	54.9	53.5	53	53	51.9	51.3	29.6	38.7	33.5	304.4	294.8	310.9
P12382	ATP-dependent 6-phosphofructokinase, liver type OS=Mus musculus OX=10090 GN=Pfkl PE=1 SV=4	5	4	5	4	780	85.3	7.17	15.15	141.7	144.6	150.3	133.8	131	128.8	95.4	93.7	97.3	63.3	62.4	58	66.4	65.1	68.2
P61982	14-3-3 protein gamma OS=Mus musculus OX=10090 GN=Ywhag PE=1 SV=2	11	3	9	1	247	28.3	4.89	26.97	51.2	56.1	60	74.4	67.3	73.4	109.7	102.5	106.1	91.3	91.7	90.5	164.4	164.7	196.9
P29452	Caspase-1 OS=Mus musculus OX=10090 GN=Casp1 PE=1 SV=1	8	3	4	3	402	45.6	6.04	11.18	116.4	109.1	116.9	131.5	133.4	125.5	112.6	108.8	112.1	69.2	71.6	73.6	75.7	69.2	74.4
Q9D312	Keratin, type I cytoskeletal 20 OS=Mus musculus OX=10090 GN=Krt20 PE=1 SV=1	8	4	7	3	431	49	5.38	21.46	93.2	88.5	80.9	86.7	99.5	96	164.5	163.7	168	64.6	69.7	65.2	90.8	82.7	86
P17427	AP-2 complex subunit alpha-2 OS=Mus musculus OX=10090 GN=Ap2a2 PE=1 SV=2	6	5	6	3	938	104	6.93	12.31	90.4	88.5	98.9	95.8	92.2	90.2	101.5	99.9	100.1	108.5	107.4	113.6	101.3	112.4	99.2
Q8VHF2	Cadherin-related family member 5 OS=Mus musculus OX=10090 GN=Cdhr5 PE=1 SV=1	5	4	7	4	831	88.2	5.08	21.7	26.7	25.8	25.9	27.7	26.7	26.8	31.6	32.9	36.9	114.1	121.6	125.5	289.2	306.4	282.1
Q8R0W0	Epiplakin OS=Mus musculus OX=10090 GN=Eppk1 PE=1 SV=2	3	2	3	1	6548	724.2	6.07	13.74	103.3	120.1	112.4	94.2	102.3	101.4	203.6	197.4	207	37.3	35.4	34.9	53.5	49.9	47.3
P47757	F-actin-capping protein subunit beta OS=Mus musculus OX=10090 GN=Capzb PE=1 SV=3	11	3	8	3	277	31.3	5.74	22.75	99.7	96.6	98	113.7	115.7	114	131.9	130.2	133.4	89	91.8	87	66.2	67.1	65.5
P01921	H-2 class II histocompatibility antigen, A-D beta chain OS=Mus musculus OX=10090 GN=H2-Ab1 PE=1 SV=1	11	3	6	3	265	29.9	7.83	21.62	54.1	54.9	54.5	74.2	79.3	75.8	130.3	127.8	127.7	69.6	71.5	72.6	165.6	162.4	179.8
Q9Z1G4	V-type proton ATPase 116 kDa subunit a1 OS=Mus musculus OX=10090 GN=Atp6v0a1 PE=1 SV=3	4	3	3	3	839	96.4	6.76	9.63	65.7	70.9	77.9	115.3	110.4	109.9	73.7	69.3	74.3	106.1	112.7	119.6	133.7	122.9	137.8
Q03734	Serine protease inhibitor A3M OS=Mus musculus OX=10090 GN=Serpina3m PE=1 SV=2	6	2	3	1	418	47	6.1	12.05	52	48.2	49.8	41.6	48.4	44.3	56.4	54.9	57	73.9	85.4	75.1	260.6	262	290.4
Q571I9	Aldehyde dehydrogenase family 16 member A1 OS=Mus musculus OX=10090 GN=Aldh16a1 PE=1 SV=2	3	2	5	2	802	84.7	6.32	15.26	130.3	122.1	119.4	89.4	85.9	85	183.7	181.2	187	46.3	49	44.3	62.6	52.7	60.9
P54869	Hydroxymethylglutaryl-CoA synthase, mitochondrial OS=Mus musculus OX=10090 GN=Hmgcs2 PE=1 SV=2	8	4	4	3	508	56.8	8.41	11.2	164.6	147.6	165	107.9	111.2	109	118.9	110.9	111.2	41	40.4	39.9	75.4	80.4	76.7
P53395	Lipoamide acyltransferase component of branched-chain alpha-keto acid dehydrogenase complex, mitochondrial OS=Mus musculus OX=10090 GN=Dbt PE=1 SV=2	6	2	2	2	482	53.2	8.6	8.02	133.4	125.2	135.2	110.9	136	127.2	123.3	127.2	123.4	65.2	63.2	64.8	50.4	56.2	58.3
P19096	Fatty acid synthase OS=Mus musculus OX=10090 GN=Fasn PE=1 SV=2	1	3	5	3	2504	272.3	6.58	14.44	107.5	106.6	109.1	134	129	130.5	133.4	130	126.3	64.9	67.8	65.9	66	62.9	66.1
Q9NYQ2	Hydroxyacid oxidase 2 OS=Mus musculus OX=10090 GN=Hao2 PE=1 SV=1	8	3	7	3	353	38.7	7.64	19.11	117.3	117	118.5	136.2	132.4	134.9	104.8	103.3	101.6	33.3	37.2	35.4	111	107.6	109.5
P24822	Intestinal-type alkaline phosphatase OS=Mus musculus OX=10090 GN=Iap PE=2 SV=1	6	4	8	4	559	60.2	6.71	15.79	82.7	84.2	87.9	95.8	104	97.7	99.3	98.2	101.4	88.4	94.9	90.8	128.8	126.5	119.5
P54822	Adenylosuccinate lyase OS=Mus musculus OX=10090 GN=Adsl PE=1 SV=2	9	4	7	4	484	54.8	7.27	17.85	75.6	81	81	124	121.8	123.2	98.1	100.7	102.3	97.5	100.2	99.3	98.9	96	100.4
Q9Z1Q5	Chloride intracellular channel protein 1 OS=Mus musculus OX=10090 GN=Clic1 PE=1 SV=3	12	2	3	2	241	27	5.17	6.66	122.4	119.9	130.1	89.7	93.7	94.6	98.2	96.6	99	83	84.7	81.1	97.5	105	104.3
P20040	H-2 class II histocompatibility antigen, E-Q beta chain OS=Mus musculus OX=10090 PE=1 SV=1	16	3	3	3	264	30.2	6.99	10.95	70.1	72.2	74	105.6	101.9	107.7	154.5	151.1	149.1	72.7	78.1	74.5	93	93.3	102.1
Q9Z2C6	Uroplakin-1b OS=Mus musculus OX=10090 GN=Upk1b PE=2 SV=3	8	3	6	3	260	29.7	5.82	18.46	53.7	57.5	60.7	84.5	82.1	86.6	64	63.7	66.8	99.5	107.5	103.3	190.1	187.7	192.2
Q9DBP5	UMP-CMP kinase OS=Mus musculus OX=10090 GN=Cmpk1 PE=1 SV=1	12	2	3	2	196	22.2	5.83	11.51	109.7	105.9	106.3	111	106.5	105.3	118.2	110.9	113.4	70.3	67.9	65.1	101.5	105.6	102.5
Q9D1A2	Cytosolic non-specific dipeptidase OS=Mus musculus OX=10090 GN=Cndp2 PE=1 SV=1	10	3	6	3	475	52.7	5.66	13.44	105.3	106.1	108.2	108.1	113.7	111.2	110.4	103.4	115	79.7	84.4	82.4	86.5	90.8	94.8
P80314	T-complex protein 1 subunit beta OS=Mus musculus OX=10090 GN=Cct2 PE=1 SV=4	10	3	3	3	535	57.4	6.4	9.61	119.8	123.2	122	99.5	108.5	107.2	130.5	123.1	120.5	66.9	69.1	70.2	76.4	80.4	82.8
Q08857	Platelet glycoprotein 4 OS=Mus musculus OX=10090 GN=Cd36 PE=1 SV=2	4	2	8	2	472	52.7	8.35	24.6	59.2	60.5	62.4	81	80.1	79.4	57.1	56.1	57.5	92.4	102.9	101.7	205	200.5	204.3
P14152	Malate dehydrogenase, cytoplasmic OS=Mus musculus OX=10090 GN=Mdh1 PE=1 SV=3	8	3	7	3	334	36.5	6.58	19.68	97.1	94.2	94.2	98.7	101	104.2	131.3	125.6	131.4	84.5	90.1	86.9	89.2	84.7	86.8
P14869	60S acidic ribosomal protein P0 OS=Mus musculus OX=10090 GN=Rplp0 PE=1 SV=3	9	3	3	3	317	34.2	6.25	9.67	117.6	118.2	115.7	98.6	96.9	97	148.8	154.5	150.2	70	68.7	73	59.1	64.1	67.5
Q91V41	Ras-related protein Rab-14 OS=Mus musculus OX=10090 GN=Rab14 PE=1 SV=3	14	3	5	3	215	23.9	6.21	17.52	111.3	119.4	112.9	97.2	92.5	93.1	121.6	116.5	117.9	79.5	85.6	77.9	96.8	91.3	86.6
Q9DCS9	NADH dehydrogenase [ubiquinone] 1 beta subcomplex subunit 10 OS=Mus musculus OX=10090 GN=Ndufb10 PE=1 SV=3	13	2	4	2	176	21	8.03	9.81	138	175.4	169.7	133.7	103.2	98.3	102.5	93.5	120.6	56.9	48.4	66.7	55.4	53.1	84.3
P28825	Meprin A subunit alpha OS=Mus musculus OX=10090 GN=Mep1a PE=1 SV=4	6	4	5	4	747	84.2	6.24	13.58	99.8	97.3	96.2	146.1	146.4	149.4	102.6	100.6	95.5	56.8	59.7	58.2	101.2	92.3	97.9
P0DP27	Calmodulin-2 OS=Mus musculus OX=10090 GN=Calm2 PE=1 SV=1	19	3	7	3	149	16.8	4.22	18.16	80.4	78.3	79	61.5	60.8	63.7	89.5	88.3	92.4	104.3	109	107.2	159	160.5	166.2
O35643	AP-1 complex subunit beta-1 OS=Mus musculus OX=10090 GN=Ap1b1 PE=1 SV=2	4	3	5	3	943	103.9	5.17	15.21	97	98.3	109.4	103.3	103.5	116.4	99.7	101.4	111.5	81.8	87	88	91.1	111.1	100.3
Q9QZ85	Interferon-inducible GTPase 1 OS=Mus musculus OX=10090 GN=Iigp1 PE=1 SV=2	6	2	4	2	413	47.5	6.33	11.66	51.8	51.5	57.9	107.1	110.8	109	124.6	121.3	128	101.1	108.6	109.6	111.8	104.1	102.6
P21981	Protein-glutamine gamma-glutamyltransferase 2 OS=Mus musculus OX=10090 GN=Tgm2 PE=1 SV=4	5	4	5	4	686	77	5.1	16.05	107.9	101.4	105.2	107.7	103.8	105.7	104.7	105	101.1	81.4	86.1	81.8	102.2	96.8	109.3
Q8R0K2	E3 ubiquitin-protein ligase TRIM31 OS=Mus musculus OX=10090 GN=Trim31 PE=1 SV=1	5	3	5	3	507	57.1	7.85	13.94	84.4	84.6	87.1	117.8	115	116.2	90.2	87.3	89.6	128.1	137.7	128.4	82.2	79.6	71.7
Q8BTJ4	Bis(5'-adenosyl)-triphosphatase enpp4 OS=Mus musculus OX=10090 GN=Enpp4 PE=1 SV=1	5	2	5	2	456	51.6	6.73	13.84	66.5	66.6	68	115.6	111.8	114.7	64.1	68.5	72.2	102.7	113.9	104.9	145	139.2	146.3
Q9CQQ7	ATP synthase F(0) complex subunit B1, mitochondrial OS=Mus musculus OX=10090 GN=Atp5pb PE=1 SV=1	9	3	7	3	256	28.9	9.06	20.05	196.4	193	197	87.3	86.7	87.1	128.6	123.9	125	40.6	42.6	37.7	51.1	49.5	53.6
O70404	Vesicle-associated membrane protein 8 OS=Mus musculus OX=10090 GN=Vamp8 PE=1 SV=1	18	2	6	2	101	11.4	8.19	19.19	81.9	78.1	76	88	88.1	90.4	58.1	57	59.5	112.9	116.2	113.4	161.9	156.7	161.9
Q01514	Guanylate-binding protein 1 OS=Mus musculus OX=10090 GN=Gbp1 PE=1 SV=1	8	5	6	4	589	67.7	5.54	15.65	62.6	62.9	66.6	82.1	87.2	86.5	118.3	119.8	124.5	130.8	133.8	129.4	102.1	97.5	95.9
O55026	Ectonucleoside triphosphate diphosphohydrolase 2 OS=Mus musculus OX=10090 GN=Entpd2 PE=1 SV=2	5	2	2	2	495	54.3	8.37	9.34	133.6	130.2	146.6	113.9	119.7	115.4	96.4	106.6	98.4	80	84.8	77	56.9	72.8	67.7
Q9JHR7	Insulin-degrading enzyme OS=Mus musculus OX=10090 GN=Ide PE=1 SV=1	3	3	5	3	1019	117.7	6.54	14.55	87.7	93.3	94.8	100.4	100	98.5	141.8	143.9	138.3	87.6	93.2	85.2	77.8	76.7	80.7
P63001	Ras-related C3 botulinum toxin substrate 1 OS=Mus musculus OX=10090 GN=Rac1 PE=1 SV=1	19	4	7	4	192	21.4	8.5	12.75	34.8	35.3	36.9	55.7	55.6	56.1	63.9	67.5	64.8	105.8	107.7	111.3	231.4	236.6	236.6
P17426	AP-2 complex subunit alpha-1 OS=Mus musculus OX=10090 GN=Ap2a1 PE=1 SV=1	4	4	4	2	977	107.6	7.03	11.01	91.7	96.6	98.4	107.1	110.3	109.8	120.4	121.5	120.1	86.5	94.1	92.8	79.6	85.9	85.3
P17047	Lysosome-associated membrane glycoprotein 2 OS=Mus musculus OX=10090 GN=Lamp2 PE=1 SV=2	7	3	10	3	415	45.7	7.39	22.97	136.8	138.6	140.6	105.6	106.5	101.4	72.6	74.1	68.3	93.3	92	93.5	90.8	92.8	93.1
P63085	Mitogen-activated protein kinase 1 OS=Mus musculus OX=10090 GN=Mapk1 PE=1 SV=3	7	3	3	2	358	41.2	6.98	8.47	81.9	84.8	84.8	121	119.7	117.1	89.3	87	87.6	110.9	116.5	105.1	100.8	96.5	97
P51150	Ras-related protein Rab-7a OS=Mus musculus OX=10090 GN=Rab7a PE=1 SV=2	13	2	3	2	207	23.5	6.7	9.08	146.5	136.9	142.5	93.3	96.7	97	152.8	143.3	152.8	67.6	72	61.5	46.4	44.9	45.9
Q8BM96	Adhesion G-protein coupled receptor G7 OS=Mus musculus OX=10090 GN=Adgrg7 PE=1 SV=2	5	4	5	4	785	87.6	8.87	11.54	48.2	45.1	48.3	73.1	71.4	69.2	68.1	67	71.5	128.1	137.1	131.7	179.2	183.2	178.6
P42208	Septin-2 OS=Mus musculus OX=10090 GN=Septin2 PE=1 SV=2	6	2	4	2	361	41.5	6.55	12.33	70.9	83.4	67.2	75.5	72.8	78.4	84	83.6	89.9	102.2	102.5	103.2	163.2	160	163.2
Q8BXK9	Chloride intracellular channel protein 5 OS=Mus musculus OX=10090 GN=Clic5 PE=1 SV=1	19	3	4	3	251	28.3	5.94	13.41	102.4	105	109.5	107	103	101.5	80.1	79.7	80.6	84.6	86.2	83.9	118.8	124.6	133
P28776	Indoleamine 2,3-dioxygenase 1 OS=Mus musculus OX=10090 GN=Ido1 PE=1 SV=1	6	2	3	2	407	45.6	6.35	12.27	67.3	66.8	70.8	100.2	99.4	103	167	168	173.1	93.2	98.4	100.7	66.4	66	59.6
Q7TQ65	Transmembrane channel-like protein 4 OS=Mus musculus OX=10090 GN=Tmc4 PE=2 SV=2	5	2	6	2	694	77.3	8.97	15.16	119.2	124.7	138.6	118.5	128.5	137.2	84.2	96.3	80.7	89.6	96.1	90.7	73.3	65.9	56.5
Q9JIZ9	Phospholipid scramblase 3 OS=Mus musculus OX=10090 GN=Plscr3 PE=1 SV=1	7	1	3	1	296	31.8	6.38	7.49	105.5	115.2	129.4	123.2	131.7	118.6	90.2	105.2	105.2	82.3	78.7	86.6	62.5	76.3	89.5
O08692	Neutrophilic granule protein OS=Mus musculus OX=10090 GN=Ngp PE=1 SV=1	12	2	5	2	167	19.3	5.31	16.55	34.5	35.9	36.1	47.2	49.5	48.3	32.7	42.6	50.3	275.5	278.7	274.9	102.3	98.1	93.4
P68404	Protein kinase C beta type OS=Mus musculus OX=10090 GN=Prkcb PE=1 SV=4	6	4	4	2	671	76.7	7.01	11.62	56.6	57.6	58.2	102.5	103.1	103.4	71.8	73.8	75.5	110.4	117.1	111.2	151	153.4	154.4
P18242	Cathepsin D OS=Mus musculus OX=10090 GN=Ctsd PE=1 SV=1	11	3	4	3	410	44.9	7.15	7.86	62.7	65	66.6	100	103	105	158.4	146.4	141.9	73.9	84.1	85.2	105.9	105.4	96.5
P02104	Hemoglobin subunit epsilon-Y2 OS=Mus musculus OX=10090 GN=Hbb-y PE=1 SV=2	18	3	9	2	147	16.1	8.18	32.49	29.3	29.5	30.3	48.3	49.3	47.8	79.7	83.1	92.8	206.8	218.3	214.7	127.1	129.7	113.3
Q64331	Unconventional myosin-VI OS=Mus musculus OX=10090 GN=Myo6 PE=1 SV=1	3	5	5	5	1265	146.3	8.85	12.23	130.9	130	134.8	136.4	132.6	141.1	89.6	84.1	86.3	74.9	75.6	74.3	70.8	70.6	68
Q3TTY0	Phospholipase B1, membrane-associated OS=Mus musculus OX=10090 GN=Plb1 PE=1 SV=2	3	3	3	3	1478	164.4	6.86	8.95	71.8	62.3	72.1	74	71.9	75.6	63.1	49.9	61.4	93.4	79.5	89.2	205.4	218.7	211.7
Q8BH64	EH domain-containing protein 2 OS=Mus musculus OX=10090 GN=Ehd2 PE=1 SV=1	6	3	4	2	543	61.1	6.51	12.26	119.9	134.7	126.5	106.9	90.8	101.7	119	106	129.5	66.7	66.4	60.1	103.1	82.6	86.1
O35074	Prostacyclin synthase OS=Mus musculus OX=10090 GN=Ptgis PE=1 SV=1	8	3	4	3	501	57	6.73	12.74	93.9	102.4	102.2	114.5	113.3	115.6	96.8	92.9	93.8	93.3	88.1	92.3	102.8	104.7	93.5
Q9DCW2	Phospholipid scramblase 2 OS=Mus musculus OX=10090 GN=Plscr2 PE=1 SV=3	7	1	4	1	307	34	4.96	15.69	131.4	140.3	128.6	141.2	145.2	144.8	125.8	121.9	121.5	50	51.4	52.5	51.7	44.2	49.5
P10649	Glutathione S-transferase Mu 1 OS=Mus musculus OX=10090 GN=Gstm1 PE=1 SV=2	13	3	5	3	218	26	7.94	14.69	132.1	128.1	144	115	115	112.5	124.4	120.8	117.6	73.1	72.9	67.2	58.5	60.6	58.3
P41317	Mannose-binding protein C OS=Mus musculus OX=10090 GN=Mbl2 PE=1 SV=2	11	2	3	2	244	25.9	5.06	6.01	104.8	89	102.1	76.6	89.2	85.8	136.5	119.9	137.5	130.8	135.7	129.3	52.4	60.9	49.5
Q9JKA5	Cell surface A33 antigen OS=Mus musculus OX=10090 GN=Gpa33 PE=2 SV=2	10	3	9	3	319	35.7	5.6	24.69	128.3	124.8	124.8	104.9	108.6	106.7	105.2	107.9	107.1	79	83.1	79.7	76.7	82.9	80.4
Q99MB1	Toll-like receptor 3 OS=Mus musculus OX=10090 GN=Tlr3 PE=1 SV=2	6	4	4	4	905	103.6	7.93	9.76	103.7	101.3	103.9	127.8	130.8	121.9	91.4	86.3	88.5	93.6	91.3	88.8	94.3	81.8	94.7
P02469	Laminin subunit beta-1 OS=Mus musculus OX=10090 GN=Lamb1 PE=1 SV=3	2	4	4	4	1786	197	4.94	10.53	150.9	156.1	140	129.7	130.2	128.3	99.2	92.7	96	61.3	64.6	61.2	61	60.5	68.3
Q9CR35	Chymotrypsinogen B OS=Mus musculus OX=10090 GN=Ctrb1 PE=1 SV=1	5	1	4	1	263	27.8	5.07	14.83	279.4	283.2	288.8	90.5	92.3	78.6	67.2	65.2	60.5	29.4	29.4	28.1	34.3	33.6	39.3
Q64324	Syntaxin-binding protein 2 OS=Mus musculus OX=10090 GN=Stxbp2 PE=1 SV=1	10	5	5	5	593	66.3	6.74	13.05	66.4	65.1	68.2	73.6	70.6	70.2	53	53.8	53.7	156.5	164.3	158.5	152	149.6	144.5
Q03265	ATP synthase subunit alpha, mitochondrial OS=Mus musculus OX=10090 GN=Atp5f1a PE=1 SV=1	5	3	3	3	553	59.7	9.19	8.75	140.5	142.1	141.8	87	87.3	84.2	121.7	118.8	117.1	38.6	41.5	41	109.7	110.1	118.5
Q5I2A0	Serine protease inhibitor A3G OS=Mus musculus OX=10090 GN=Serpina3g PE=1 SV=2	8	3	3	3	440	49	6.46	9.72	79.2	81.1	78.9	113.9	120.5	123	100.3	92	92.7	66.5	71.1	69.3	135.5	132.6	143
P52624	Uridine phosphorylase 1 OS=Mus musculus OX=10090 GN=Upp1 PE=1 SV=2	4	1	2	1	311	34.1	6.58	11.07	51.2	52.6	55.7	126.2	125	132.9	243.6	233.5	232.1	58.6	59.4	52.3	25.3	26.8	24.8
P34928	Apolipoprotein C-I OS=Mus musculus OX=10090 GN=Apoc1 PE=1 SV=1	28	3	7	3	88	9.7	9.09	20.5	48.6	45.5	48.1	46.3	45.9	44.7	44.4	52.9	61.1	265.9	267.4	275.6	89.2	84.6	79.8
O35566	CD151 antigen OS=Mus musculus OX=10090 GN=Cd151 PE=1 SV=2	10	3	9	3	253	28.2	7.47	31.75	123.6	126.2	126.9	139.1	137.6	137.4	76.1	77.4	74.4	91.3	91.1	89.1	68.6	73.3	67.8
Q8K2I3	Dimethylaniline monooxygenase [N-oxide-forming] 2 OS=Mus musculus OX=10090 GN=Fmo2 PE=1 SV=3	8	4	8	4	535	60.9	8.47	20.79	86.7	89.1	96.1	140.5	137.6	138.1	117.7	113.8	111.2	72.8	77.4	75.3	79.4	81.3	83.1
O35640	Annexin A8 OS=Mus musculus OX=10090 GN=Anxa8 PE=1 SV=2	10	3	4	3	327	36.7	5.94	11.51	96	104.8	102.7	69.7	72.3	70.9	102.7	99.6	105.8	99.3	114.6	106.5	116.8	120.8	117.4
E9Q634	Unconventional myosin-Ie OS=Mus musculus OX=10090 GN=Myo1e PE=1 SV=1	3	3	3	3	1107	126.7	9.07	6.43	111.7	112.6	133.7	125.6	109.2	119.5	110.6	108.5	96.9	100.2	98	94.8	55	66.8	56.8
Q8BHH8	Clarin-3 OS=Mus musculus OX=10090 GN=Clrn3 PE=1 SV=1	11	2	2	2	226	25.3	8.91	8.41	37.6	35.7	40.9	69.3	67.2	69.5	35.3	36	40.7	119.5	123.8	124.7	236.4	234.1	229.3
Q3TH73	Protein tweety homolog 2 OS=Mus musculus OX=10090 GN=Ttyh2 PE=1 SV=1	5	2	4	2	532	59	6.07	15.62	91.7	89.3	86.7	91.9	92	91	77.1	74.7	77.4	118.3	117.6	115.2	132.1	115.5	129.6
Q63844	Mitogen-activated protein kinase 3 OS=Mus musculus OX=10090 GN=Mapk3 PE=1 SV=5	8	2	2	1	380	43	6.61	6.99
Q9D869	Calcineurin B homologous protein 2 OS=Mus musculus OX=10090 GN=Chp2 PE=2 SV=4	14	2	3	2	196	22.6	5.72	9.68	114.8	126	132	118.7	121.6	115.8	79.4	72.8	73.5	97	98.7	94.1	82.4	86.8	86.6
Q99JI4	26S proteasome non-ATPase regulatory subunit 6 OS=Mus musculus OX=10090 GN=Psmd6 PE=1 SV=1	7	2	3	2	389	45.5	5.52	11.42	111.6	110.8	113	103.7	100.8	100.7	128.9	137.2	117.3	80.5	90	76.1	70.1	78.4	81
Q60590	Alpha-1-acid glycoprotein 1 OS=Mus musculus OX=10090 GN=Orm1 PE=1 SV=1	7	1	1	1	207	23.9	5.85	6.45	98.1	100.6	96.2	78.1	82.7	81.7	84.7	83.6	88.5	130.1	121.9	128.4	110	104.5	110.8
P61979	Heterogeneous nuclear ribonucleoprotein K OS=Mus musculus OX=10090 GN=Hnrnpk PE=1 SV=1	6	3	6	3	463	50.9	5.54	15.88	118.3	114.3	121.2	96.1	100.9	98.1	155.3	150	145.4	65.2	69.2	62.4	67	67.4	69.2
O70475	UDP-glucose 6-dehydrogenase OS=Mus musculus OX=10090 GN=Ugdh PE=1 SV=1	5	3	6	3	493	54.8	7.56	8.5	182.4	174.4	179.3	154.5	152.2	145.1	84.5	78.6	77.3	41.9	45.7	41.8	46.7	47.7	48
Q9Z2M7	Phosphomannomutase 2 OS=Mus musculus OX=10090 GN=Pmm2 PE=1 SV=1	13	3	5	3	242	27.6	6.42	15	106.6	97.5	104.2	118.5	117.4	118.8	140.9	138.6	139.4	60.4	61.3	59.2	78.7	81.2	77.5
Q8BU30	Isoleucine--tRNA ligase, cytoplasmic OS=Mus musculus OX=10090 GN=Iars1 PE=1 SV=2	3	4	7	4	1262	144.2	6.55	12.63	84.2	83.4	87.9	113	111.6	112.3	87.1	88.7	95.5	132.2	147.7	130.8	73.3	70.4	81.6
P63028	Translationally-controlled tumor protein OS=Mus musculus OX=10090 GN=Tpt1 PE=1 SV=1	15	2	3	2	172	19.5	4.86	9.88	105.9	93.5	99.5	100	99.5	98.1	153.2	170.3	161.8	80.7	83.7	74.9	66.1	60	52.8
Q9JMA9	Sodium- and chloride-dependent neutral and basic amino acid transporter B(0+) OS=Mus musculus OX=10090 GN=Slc6a14 PE=1 SV=1	3	2	3	2	638	71.4	7.24	8.2	127.1	125.9	137.4	161	158.3	164.5	80.8	77.9	75.4	64.9	67.7	63.9	67.9	63.4	63.9
P61750	ADP-ribosylation factor 4 OS=Mus musculus OX=10090 GN=Arf4 PE=1 SV=2	6	1	4	1	180	20.4	7.14	16.71	85.8	88.1	92.4	95.8	97.5	94.1	76.3	77.9	80.1	114.4	119.3	121.1	117.1	119.9	120.2
P17751	Triosephosphate isomerase OS=Mus musculus OX=10090 GN=Tpi1 PE=1 SV=5	14	3	4	3	249	26.7	7.3	11.52	155.6	163.5	159.8	119.4	118.3	112.2	120	114.3	118.1	54.2	56.1	53.9	51.6	50	53
Q3UZZ6	Sulfotransferase 1 family member D1 OS=Mus musculus OX=10090 GN=Sult1d1 PE=1 SV=1	8	2	5	2	295	35.1	5.76	15.38	170.6	169.8	169.2	144.3	135.2	137.1	96.4	98.4	92.1	43.3	49.7	49.4	48	50.2	46.4
Q9R0P5	Destrin OS=Mus musculus OX=10090 GN=Dstn PE=1 SV=3	18	3	5	3	165	18.5	7.97	15.71	80.7	81.6	85.5	84.9	85.3	84.1	91.9	89.1	92.1	97.6	102.5	97.7	143	137.8	146.2
Q60766	Immunity-related GTPase family M protein 1 OS=Mus musculus OX=10090 GN=Irgm1 PE=1 SV=1	6	3	4	3	409	46.5	8.28	11.57	85.8	87.1	87.3	116	115.4	120.5	95.7	91.8	95.4	111.2	111.7	113.9	90.8	83.2	94.2
Q91WQ9	Calmodulin-like protein 4 OS=Mus musculus OX=10090 GN=Calml4 PE=1 SV=2	23	4	5	4	153	17.7	7.96	15.33	70.7	66.1	65.2	63.7	62.3	62.6	63.6	62.9	69.1	115.3	121.1	115	190.1	190.3	182
Q91VI7	Ribonuclease inhibitor OS=Mus musculus OX=10090 GN=Rnh1 PE=1 SV=1	8	3	4	3	456	49.8	4.78	11.12	116.2	113.5	113.7	95.9	101.3	96.9	127.5	118.7	131.4	60.3	64.2	61.6	103.4	96.6	98.6
Q9CZX8	40S ribosomal protein S19 OS=Mus musculus OX=10090 GN=Rps19 PE=1 SV=3	23	4	5	4	145	16.1	10.4	10.99	136.6	145.5	139.4	140.3	145.7	129.9	98.8	102.5	101.5	64.4	61	67.6	55.2	56.2	55.5
Q8JZK9	Hydroxymethylglutaryl-CoA synthase, cytoplasmic OS=Mus musculus OX=10090 GN=Hmgcs1 PE=1 SV=1	6	3	3	2	520	57.5	5.99	8.98	65.1	65.5	60.6	83.6	91.5	90.1	150.2	150.3	151.5	79	82.9	74.6	124.7	110.3	120.1
P86044	Anoctamin-9 OS=Mus musculus OX=10090 GN=Ano9 PE=1 SV=1	4	3	7	3	747	87.1	7.44	19.37	132	129.6	128.7	107.1	112.4	109.2	101.7	101.1	99.7	92.7	97.1	99.7	63.5	65.7	59.6
Q8K3X6	Ankyrin repeat and SAM domain-containing protein 4B OS=Mus musculus OX=10090 GN=Anks4b PE=1 SV=1	3	1	4	1	423	47.9	4.96	13.2	48.2	50.2	51.1	40.3	41.5	33.3	40.9	36.7	48.2	118.1	123.7	130.1	240	240.7	257.2
P27773	Protein disulfide-isomerase A3 OS=Mus musculus OX=10090 GN=Pdia3 PE=1 SV=2	7	3	4	3	505	56.6	6.21	9.99	73	80.4	84.7	122.5	119.4	123.6	130.7	126.8	132.3	72.3	87.9	74.3	95.1	85.1	92
P97372	Proteasome activator complex subunit 2 OS=Mus musculus OX=10090 GN=Psme2 PE=1 SV=4	11	2	3	2	239	27	5.76	6.94	114.7	120.1	119.8	128.5	125.7	127.8	109.6	102	106	72.1	68.3	78.9	74.7	81.9	70
Q9JLT2	Trehalase OS=Mus musculus OX=10090 GN=Treh PE=1 SV=1	4	2	4	2	576	65.4	5.58	12.05	70.6	73.1	72	88.3	85.3	87.7	67.7	70.2	71.8	125.5	128.4	128.2	149	145.9	136.3
P43277	Histone H1.3 OS=Mus musculus OX=10090 GN=H1-3 PE=1 SV=2	16	4	5	4	221	22.1	11.03	9.63	58	57.2	62.8	59.8	62.5	63.7	282.2	268	283.5	45.4	44.5	40.3	57.9	58.3	56
Q922K9	Tyrosine-protein kinase FRK OS=Mus musculus OX=10090 GN=Frk PE=1 SV=3	3	1	2	1	512	58.8	5.99	11.45	101.1	111.8	118	97.3	95.8	92.2	81.8	79	73.9	103.8	118.3	110.9	104.4	110.6	101.2
Q9DBJ1	Phosphoglycerate mutase 1 OS=Mus musculus OX=10090 GN=Pgam1 PE=1 SV=3	18	3	4	3	254	28.8	7.18	10.85	120.2	117.9	121.7	90.9	93.4	92.1	160.9	147.2	149.2	75	72.2	65.8	64.1	63.6	65.9
P97371	Proteasome activator complex subunit 1 OS=Mus musculus OX=10090 GN=Psme1 PE=1 SV=2	10	2	3	2	249	28.7	5.97	13.09	68.9	69	72.1	91.9	94.1	92.4	97.3	103	103.2	117.5	123.2	120.5	117.3	116.1	113.5
P05784	Keratin, type I cytoskeletal 18 OS=Mus musculus OX=10090 GN=Krt18 PE=1 SV=5	8	4	9	2	423	47.5	5.33	26.47	72	73.8	78.2	105.8	109.5	113.2	130.7	132.3	133.3	117.1	130.8	125.6	61.2	58.8	57.8
O88983	Syntaxin-8 OS=Mus musculus OX=10090 GN=Stx8 PE=1 SV=1	8	1	1	1	236	26.9	5.01	5.86	121.3	109.3	125.3	127.5	120.1	142	102.8	93.5	83.8	77.7	82.8	79.9	76.3	81.5	76.1
A2CG49	Kalirin OS=Mus musculus OX=10090 GN=Kalrn PE=1 SV=1	1	2	2	2	2964	336.8	6.07	4.59	80.3	90.8	91.2	97	100.2	100.5	65.6	67.6	78.1	115.5	123.7	125.6	130	114.3	119.7
P53026	60S ribosomal protein L10a OS=Mus musculus OX=10090 GN=Rpl10a PE=1 SV=3	17	4	7	4	217	24.9	9.98	19.26	92.8	91.3	95.3	105.5	106.4	110.2	136.6	131.2	129.4	65	67.7	65.4	102	98.9	102.5
Q9Z261	Claudin-7 OS=Mus musculus OX=10090 GN=Cldn7 PE=1 SV=1	8	1	2	1	211	22.3	8.7	5.23	246.6	225.6	164.8	80.8	103.8	86.4	90.9	123	124.1	40.4	45.8	36.9	50.1	39.7	41.2
P54071	Isocitrate dehydrogenase [NADP], mitochondrial OS=Mus musculus OX=10090 GN=Idh2 PE=1 SV=3	5	3	7	3	452	50.9	8.69	18.07	82.1	82.4	80.7	124.4	126.4	125.9	128.8	127.2	132.2	106.5	115	102.3	62.1	51.1	52.9
Q68FL4	Putative adenosylhomocysteinase 3 OS=Mus musculus OX=10090 GN=Ahcyl2 PE=1 SV=1	4	3	4	2	613	66.9	7.36	10.79	182.5	157.7	172.7	150.1	149	139.2	88.6	81.4	85.7	47.4	51.1	53.7	49.3	38.2	53.3
Q61805	Lipopolysaccharide-binding protein OS=Mus musculus OX=10090 GN=Lbp PE=1 SV=2	6	2	2	2	481	53	8.5	5.22	71.9	69.4	69.3	74	71.2	69.3	77.2	73.6	90.7	167.7	171	159.4	117.3	109	109.1
Q64435	UDP-glucuronosyltransferase 1-6 OS=Mus musculus OX=10090 GN=Ugt1a6 PE=1 SV=1	6	3	4	1	531	60.4	8.62	11.77	153.8	158.5	153.5	118.6	115.3	123.5	95.9	86.5	80.2	68	70.1	73.5	64.5	70.7	67.6
Q9CWZ7	Gamma-soluble NSF attachment protein OS=Mus musculus OX=10090 GN=Napg PE=1 SV=1	9	3	4	3	312	34.7	5.41	11.35	95.7	88.7	98.2	106.7	102.7	105.5	89.7	78.1	89.7	89.7	98.9	87	127	114.3	128.1
Q8BY89	Choline transporter-like protein 2 OS=Mus musculus OX=10090 GN=Slc44a2 PE=1 SV=2	4	2	3	2	706	80.1	8.79	10.66	106.9	105.6	98.9	126.5	142	126.2	84.4	84.6	84.2	102.1	106.3	97.1	76.6	78.3	80.2
O88310	Intelectin-1a OS=Mus musculus OX=10090 GN=Itln1 PE=1 SV=1	12	3	4	3	313	34.9	7.87	11.01	209.9	204.9	206.9	98.5	93.3	98.1	97.6	102.4	101.5	46.9	44.1	47.6	48.6	45.1	54.7
P12787	Cytochrome c oxidase subunit 5A, mitochondrial OS=Mus musculus OX=10090 GN=Cox5a PE=1 SV=2	32	3	4	3	146	16.1	6.54	12.04	164.6	164.1	159.1	125.8	121.2	123.4	100.3	96.7	94.8	44.4	49.8	47	71.6	68.1	68.9
P21550	Beta-enolase OS=Mus musculus OX=10090 GN=Eno3 PE=1 SV=3	3	1	2	1	434	47	7.18	7.56	115.5	125.5	126.7	100	104.1	99.8	162.5	165	160.7	58.9	56.9	56.6	56.1	58.7	53
Q8K386	Ras-related protein Rab-15 OS=Mus musculus OX=10090 GN=Rab15 PE=1 SV=1	10	2	4	1	212	24.3	5.71	11.95	105.7	103.5	105.6	83.1	83.6	82.5	121.9	120	123.8	91.9	92.1	91.1	98.2	96.4	100.6
O09044	Synaptosomal-associated protein 23 OS=Mus musculus OX=10090 GN=Snap23 PE=1 SV=1	5	1	6	1	210	23.2	4.98	16.42	98	105.1	96.9	120.3	117.4	115.7	78.9	78.5	78.8	84.7	91.3	88.7	117.9	109.9	117.9
P39039	Mannose-binding protein A OS=Mus musculus OX=10090 GN=Mbl1 PE=1 SV=1	10	3	5	3	239	25.4	7.61	16.14	54.9	54.2	57.6	75.6	74.3	75.6	56.9	62.4	68.7	218.8	211.7	217.9	89.1	95	87.3
P17918	Proliferating cell nuclear antigen OS=Mus musculus OX=10090 GN=Pcna PE=1 SV=2	9	3	5	3	261	28.8	4.77	14.11	66.8	64.7	63.7	147.2	147	152.1	72	74.1	76.1	160.6	160.8	161.5	52.9	52.6	48
P51912	Neutral amino acid transporter B(0) OS=Mus musculus OX=10090 GN=Slc1a5 PE=1 SV=2	4	1	2	1	553	58.4	7.84	9.45	133.4	138.6	125.5	111.4	109.9	109.1	129	114.3	121.8	88.3	83.2	93.5	46.4	42.9	52.9
Q9CPQ8	ATP synthase subunit g, mitochondrial OS=Mus musculus OX=10090 GN=Atp5mg PE=1 SV=1	27	2	6	2	103	11.4	9.74	13.85	193.9	192.2	199.6	102.3	105.8	97	112.6	107.5	106	44.8	47.1	44.4	51.3	48.7	46.8
Q76MZ3	Serine/threonine-protein phosphatase 2A 65 kDa regulatory subunit A alpha isoform OS=Mus musculus OX=10090 GN=Ppp2r1a PE=1 SV=3	3	2	4	2	589	65.3	5.11	11.84	111.4	106.9	112.9	108.5	108.2	100.8	117.5	112.7	112.4	72	74.4	71.6	97.2	95.8	97.6
P15920	V-type proton ATPase 116 kDa subunit a2 OS=Mus musculus OX=10090 GN=Atp6v0a2 PE=1 SV=2	2	2	3	2	856	98.1	6.64	9.94	83.3	79.5	81.7	122.8	120.1	125.7	90.1	86	94.6	82.7	85.8	85.4	119.9	119.3	123.1
Q9D304	E3 ubiquitin-protein ligase RNF128 OS=Mus musculus OX=10090 GN=Rnf128 PE=1 SV=1	8	3	4	3	428	46.2	6.3	9.7	101.8	105.8	111.3	111.3	101.9	108.3	69.7	75.3	70	117.7	130.1	129.4	92	90	85.5
Q99KI0	Aconitate hydratase, mitochondrial OS=Mus musculus OX=10090 GN=Aco2 PE=1 SV=1	3	2	2	2	780	85.4	7.93	7.85	187.5	180.7	192.3	123.3	122.1	122.9	99.9	96.2	91.4	51.6	57.4	51.1	41.7	40	41.9
Q61656	Probable ATP-dependent RNA helicase DDX5 OS=Mus musculus OX=10090 GN=Ddx5 PE=1 SV=2	3	2	3	1	614	69.2	8.92	7.64	112.9	123.4	113.4	118.5	119.3	120.9	147.1	145.9	152.4	65.2	73	60.7	54.1	43.2	50
Q9Z0E6	Guanylate-binding protein 2 OS=Mus musculus OX=10090 GN=Gbp2 PE=1 SV=1	4	2	5	1	589	66.7	5.71	16.89	53.9	56.9	55.6	78.7	81.7	81.6	107.6	120.3	115.6	125.5	136.7	134.6	119.8	111	120.5
P01646	Ig kappa chain V-V region HP 123E6 OS=Mus musculus OX=10090 PE=1 SV=1	19	1	2	1	108	12	7.97	3.77	96.3	92.9	101.4	132.5	155.1	150.2	154.7	137.7	136.9	80.9	71.9	67.9	50.2	40.5	30.8
Q91WS2	NACHT, LRR and PYD domains-containing protein 6 OS=Mus musculus OX=10090 GN=Nlrp6 PE=1 SV=3	3	2	2	2	869	97.3	8.43	5.21	65.8	64.1	75.6	88.8	81	79.2	47.3	52.4	57.9	112.2	117.5	110.3	183.1	181.6	183.1
Q8BPM0	Disheveled-associated activator of morphogenesis 1 OS=Mus musculus OX=10090 GN=Daam1 PE=1 SV=4	2	3	4	3	1077	123.3	7.46	10.59	107.6	115.5	124.8	104.7	96.7	111.4	78.4	82.1	81.3	102.8	100.7	99	83.4	95.3	116.4
Q8JZW4	Copine-5 OS=Mus musculus OX=10090 GN=Cpne5 PE=1 SV=1	4	2	2	1	593	65.6	5.77	6.87	119.1	114.8	129.9	107.3	108.2	81.6	89.6	89.8	96.3	75.6	95.9	83.3	104.8	107.7	96.3
P28665	Murinoglobulin-1 OS=Mus musculus OX=10090 GN=Mug1 PE=1 SV=3	2	3	3	3	1476	165.2	6.42	9.13	70.7	72.1	75.4	70.8	72.2	70.3	73.8	74.1	81.9	133.2	140.6	135.7	143.4	142.9	142.9
Q64282	Interferon-induced protein with tetratricopeptide repeats 1 OS=Mus musculus OX=10090 GN=Ifit1 PE=1 SV=2	5	2	5	2	463	53.7	7.52	13.78	112.6	107.6	104.2	116	115.8	107.8	81.8	79.2	85.3	110.5	124.9	118.7	68.2	84.3	83.1
P26039	Talin-1 OS=Mus musculus OX=10090 GN=Tln1 PE=1 SV=2	1	3	3	3	2541	269.7	6.18	7.56
P11247	Myeloperoxidase OS=Mus musculus OX=10090 GN=Mpo PE=1 SV=2	7	3	3	3	718	81.1	9.55	4.99	98.4	91.3	104.8	84	88.3	87.8	203.6	188.7	189.1	63.2	69	60.2	54.9	58	58.6
Q61937	Nucleophosmin OS=Mus musculus OX=10090 GN=Npm1 PE=1 SV=1	7	2	4	2	292	32.5	4.77	14.32	67.3	68.6	69.2	69.4	71.7	69	84.4	82.8	87.3	41.9	48.6	44.9	227.4	232.8	234.7
O88569	Heterogeneous nuclear ribonucleoproteins A2/B1 OS=Mus musculus OX=10090 GN=Hnrnpa2b1 PE=1 SV=2	5	1	4	1	353	37.4	8.95	13.62	116.8	113.5	118.8	105.5	102.8	103.1	138.5	146.5	138.6	82	85.6	82.4	54	56.6	55.4
P13597	Intercellular adhesion molecule 1 OS=Mus musculus OX=10090 GN=Icam1 PE=1 SV=1	4	2	3	2	537	58.8	6.13	11.99	101	86.7	93.4	79.6	89.3	88.9	108.5	105	101.9	73.1	77.1	74.5	139.5	142.3	139.2
Q8BZF8	Phosphoglucomutase-like protein 5 OS=Mus musculus OX=10090 GN=Pgm5 PE=1 SV=2	5	3	3	3	567	62.2	7.18	7.55	108.1	104.8	114.7	129.1	122.2	129	114.2	107.2	106.8	75.4	77.6	76.5	79.5	75.7	79.1
Q8BKX1	Brain-specific angiogenesis inhibitor 1-associated protein 2 OS=Mus musculus OX=10090 GN=Baiap2 PE=1 SV=2	3	1	2	1	535	59.2	9.04	6.27	79.9	90.7	85.9	109.6	111.6	111.6	97.6	96.8	93.2	137.6	136.1	141.8	77.3	65.1	65
Q9EST1	Gasdermin-A OS=Mus musculus OX=10090 GN=Gsdma PE=2 SV=1	5	2	5	2	446	49.6	5.57	13.78	42.9	38.4	38.3	41.5	42.7	44.1	337.7	332	341.2	39.9	38.9	31.8	45.2	43.3	42.1
O70423	Membrane primary amine oxidase OS=Mus musculus OX=10090 GN=Aoc3 PE=1 SV=3	5	3	3	3	765	84.5	6.42	5.01	121.5	118.3	122.5	150	143	146.4	119.4	125.5	132.2	53.2	54.2	48.5	57.8	53.1	54.5
Q64523	Histone H2A type 2-C OS=Mus musculus OX=10090 GN=H2ac20 PE=1 SV=3	21	4	9	2	129	14	10.9	23.64	154.7	162.6	165.7	93.2	98.9	97.2	178.1	169.9	165.5	33	32.6	29.6	39.5	39.1	40.4
Q8C863	E3 ubiquitin-protein ligase Itchy OS=Mus musculus OX=10090 GN=Itch PE=1 SV=2	4	2	3	2	864	98.9	6.28	4.64	118.6	111.9	116.2	130.2	138.3	130.2	107.3	120.4	116.5	75.5	77.1	83.7	58.1	53.2	62.9
P21995	Embigin OS=Mus musculus OX=10090 GN=Emb PE=1 SV=2	6	2	2	2	330	37	6.02	6.49	132.7	126.4	135.5	106.1	101.5	101.4	95.8	97.6	90.8	91.9	90	89.3	76.5	81	83.3
Q9JLV5	Cullin-3 OS=Mus musculus OX=10090 GN=Cul3 PE=1 SV=1	3	2	2	2	768	88.9	8.46	5.82	79.7	82.4	73.1	111.4	93.5	99.6	147.9	146.3	149.9	68.9	93.1	73.4	108.2	91.9	80.7
O08553	Dihydropyrimidinase-related protein 2 OS=Mus musculus OX=10090 GN=Dpysl2 PE=1 SV=2	2	1	3	1	572	62.2	6.38	9.79	89	95.7	98.6	127.7	140.8	131	131.3	128.7	134.4	59.7	60.9	59.8	75.3	87	80.1
Q7TMB8	Cytoplasmic FMR1-interacting protein 1 OS=Mus musculus OX=10090 GN=Cyfip1 PE=1 SV=1	1	1	5	1	1253	145.1	6.9	15.34	65.4	76.8	66.1	106.2	112.6	117.3	91.2	90.4	100.6	113.4	118.3	121.5	113.9	107.1	99.3
O88342	WD repeat-containing protein 1 OS=Mus musculus OX=10090 GN=Wdr1 PE=1 SV=3	2	2	3	2	606	66.4	6.6	9.23	84.8	81.5	85.5	84.9	87.1	84.8	109.6	100.9	105.3	80.8	85.9	82.1	143.1	144.6	139.1
Q62395	Trefoil factor 3 OS=Mus musculus OX=10090 GN=Tff3 PE=1 SV=2	31	1	4	1	81	8.8	4.55	12.04	111.4	108	113.4	144.9	144.1	145	157.5	140.6	139	56.3	61.8	53.7	44.1	43.7	36.4
Q62273	Sulfate transporter OS=Mus musculus OX=10090 GN=Slc26a2 PE=1 SV=1	3	2	5	2	739	81.6	8.13	14.64	111.3	114.8	105.3	109.6	112	117	160.6	163	156	59.3	58.2	56.5	59.6	57	59.8
Q9D8B3	Charged multivesicular body protein 4b OS=Mus musculus OX=10090 GN=Chmp4b PE=1 SV=2	11	2	3	2	224	24.9	4.82	12.98	61.4	60.6	59.4	158.6	157.2	163	78.9	75	77.9	71.6	76.2	74.7	128.2	129.2	128.3
Q9DBR1	5'-3' exoribonuclease 2 OS=Mus musculus OX=10090 GN=Xrn2 PE=1 SV=1	3	2	3	2	951	108.6	7.59	7.42	100.9	106.5	101	109.9	116.3	114	107	99.4	105.1	108.9	113.5	111.9	69.7	63	73
Q91WQ3	Tyrosine--tRNA ligase, cytoplasmic OS=Mus musculus OX=10090 GN=Yars1 PE=1 SV=3	6	3	3	3	528	59.1	7.01	8.64	118.5	126.8	128.3	117.7	113.1	113.4	126.6	121.7	125	82.8	90.3	78.6	48.9	53.8	54.5
P56480	ATP synthase subunit beta, mitochondrial OS=Mus musculus OX=10090 GN=Atp5f1b PE=1 SV=2	4	2	3	2	529	56.3	5.34	8.93	150.9	144.7	154.2	116.3	123.1	112.7	141.6	151.2	143.7	43.9	40.8	44.9	49.5	46.4	36
Q9WUA3	ATP-dependent 6-phosphofructokinase, platelet type OS=Mus musculus OX=10090 GN=Pfkp PE=1 SV=1	3	1	1	1	784	85.4	7.11	4.91	101.9	108.2	104.6	122	120.6	124.2	130.7	117.6	125.4	69.7	70.9	69	78.5	73	83.6
Q61171	Peroxiredoxin-2 OS=Mus musculus OX=10090 GN=Prdx2 PE=1 SV=3	14	2	2	2	198	21.8	5.41	7.04	133.4	122.6	133.9	143.1	127.8	132.6	110.2	109.5	122.6	60.7	68.5	68.2	50.6	58.9	57.4
Q9JM76	Actin-related protein 2/3 complex subunit 3 OS=Mus musculus OX=10090 GN=Arpc3 PE=1 SV=3	9	2	2	2	178	20.5	8.59	6.41	168.4	160.1	183.7	148.5	148.5	162.8	90.7	82	83.2	62.9	58.2	54.9	30.1	36	30.1
P97370	Sodium/potassium-transporting ATPase subunit beta-3 OS=Mus musculus OX=10090 GN=Atp1b3 PE=1 SV=1	11	2	3	2	278	31.8	8.51	8.32	95.7	90.9	92.2	143.9	149.3	146.7	106.8	95.3	101	103.9	110.2	109.1	55.8	53	46.2
P68037	Ubiquitin-conjugating enzyme E2 L3 OS=Mus musculus OX=10090 GN=Ube2l3 PE=1 SV=1	10	1	2	1	154	17.9	8.51	6.47	112.4	105.3	104.6	127	123.2	131.5	138.8	129.6	122.3	85.7	74.3	85.2	50.4	64.8	44.8
P17665	Cytochrome c oxidase subunit 7C, mitochondrial OS=Mus musculus OX=10090 GN=Cox7c PE=1 SV=1	29	2	3	2	63	7.3	11	9.86	170.5	169.4	189.1	103.6	101.5	98.9	96.4	98	93.3	46.3	51.5	49.2	74.5	80.8	77.1
Q9D8N0	Elongation factor 1-gamma OS=Mus musculus OX=10090 GN=Eef1g PE=1 SV=3	5	2	3	2	437	50	6.74	10.49	100	93.6	95.4	108.3	111	110.2	165.6	158.5	160.2	64.4	63.2	61	70.9	70.4	67.3
P09803	Cadherin-1 OS=Mus musculus OX=10090 GN=Cdh1 PE=1 SV=1	4	2	3	2	884	98.2	4.83	8.82	94.5	91.2	96.9	93.5	92.3	89.1	98.2	91.1	81	47.3	54.6	48.7	171.1	178.8	171.7
P29788	Vitronectin OS=Mus musculus OX=10090 GN=Vtn PE=1 SV=2	3	1	4	1	478	54.8	5.88	10.59	72.1	71.8	72.5	59.1	59.4	58.1	63.8	68	73.9	199.5	196	199.8	100.7	101	104.3
Q6ZQ38	Cullin-associated NEDD8-dissociated protein 1 OS=Mus musculus OX=10090 GN=Cand1 PE=1 SV=2	2	2	2	2	1230	136.2	5.78	5.86	75.2	68.6	73.3	83.8	85	90.8	109.7	106.6	107.6	111.6	116	107.7	129.6	112.5	122
P59108	Copine-2 OS=Mus musculus OX=10090 GN=Cpne2 PE=1 SV=1	6	3	3	2	548	61	5.96	6.05
Q9JHZ2	Progressive ankylosis protein OS=Mus musculus OX=10090 GN=Ankh PE=2 SV=1	6	3	3	3	492	54.3	7.88	8.98	132.9	136.2	139	138.9	137.6	137.6	83.3	74.4	79.3	48.5	50.9	58.4	98.3	89.5	95.1
P38647	Stress-70 protein, mitochondrial OS=Mus musculus OX=10090 GN=Hspa9 PE=1 SV=3	3	2	3	2	679	73.4	6.07	8.51	169.3	176.8	177.5	100.3	100	95.9	103.9	102.5	102.6	40.7	49.8	45.3	80.4	75.1	80
Q9Z2W1	Serine/threonine-protein kinase 25 OS=Mus musculus OX=10090 GN=Stk25 PE=1 SV=2	6	3	3	3	426	48.1	6.81	8.32	49.2	47	51.7	51.3	43.8	46	49.2	47.1	57	121.3	133.2	135.6	216.8	227.7	223.2
Q91V92	ATP-citrate synthase OS=Mus musculus OX=10090 GN=Acly PE=1 SV=1	2	2	3	2	1091	119.7	7.44	9.76	88.2	95.8	91.3	116.4	123.7	119.6	129.2	120.1	131.4	79.2	88.9	80	78.4	77.7	80.2
O55143	Sarcoplasmic/endoplasmic reticulum calcium ATPase 2 OS=Mus musculus OX=10090 GN=Atp2a2 PE=1 SV=2	1	1	3	1	1044	114.8	5.34	8.69	84.2	85.6	89.8	89.2	78.9	94.4	74.8	66.6	69	55.1	57.7	55	204	198.9	196.8
Q8BYC6	Serine/threonine-protein kinase TAO3 OS=Mus musculus OX=10090 GN=Taok3 PE=1 SV=2	4	4	4	4	898	105.3	7.36	8.71	81.6	81.2	91	86.2	81.3	86	75.3	79.1	80.4	97.3	106.6	102	153.1	144.8	154.1
P62242	40S ribosomal protein S8 OS=Mus musculus OX=10090 GN=Rps8 PE=1 SV=2	13	2	3	2	208	24.2	10.32	8.76	103.8	98.9	113.6	86.9	88.2	84.6	182.6	162.2	173.2	51.6	56	50.4	84.6	81.7	81.7
Q9ESD7	Dysferlin OS=Mus musculus OX=10090 GN=Dysf PE=1 SV=3	1	2	4	2	2090	237.8	5.6	8.53	112.6	112.9	113.3	146	134.9	141.9	81.2	70.7	89.8	71.7	68.1	59.8	98.7	104	94.3
Q8VCT3	Aminopeptidase B OS=Mus musculus OX=10090 GN=Rnpep PE=1 SV=2	4	2	2	2	650	72.4	5.35	5.86	111.5	106.8	111.7	107	101.5	102.6	111.8	115.1	124.7	70.8	75.1	70.5	104.5	94.6	91.6
P08228	Superoxide dismutase [Cu-Zn] OS=Mus musculus OX=10090 GN=Sod1 PE=1 SV=2	12	2	5	2	154	15.9	6.51	14.12	55.6	49.5	50.6	74.2	72	73.6	90.5	86.4	92.3	74.1	78.8	76.1	209.2	210	207.2
P80315	T-complex protein 1 subunit delta OS=Mus musculus OX=10090 GN=Cct4 PE=1 SV=3	4	2	4	2	539	58	8.02	9.82	107	96	114.6	125.7	125.6	139.5	112.7	111.8	108.9	95.7	91.5	91.3	63.3	61.3	55.4
P45952	Medium-chain specific acyl-CoA dehydrogenase, mitochondrial OS=Mus musculus OX=10090 GN=Acadm PE=1 SV=1	5	2	4	2	421	46.5	8.37	13.46	82.6	96.6	89.2	120.1	123.4	120.2	148	149.2	153.8	56.8	56.4	51.2	86.2	82.8	83.5
P63276	40S ribosomal protein S17 OS=Mus musculus OX=10090 GN=Rps17 PE=1 SV=2	16	2	3	2	135	15.5	9.85	9.29	161.5	165.5	173.5	135.5	133.5	135.2	108.8	113.2	102	48.6	47.2	46.6	41	42.2	45.7
P21614	Vitamin D-binding protein OS=Mus musculus OX=10090 GN=Gc PE=1 SV=2	4	1	1	1	476	53.6	5.5	4	68.6	48	58.8	60.6	74.3	77.7	72	88.4	73	180.9	219.5	191.9	100.8	101.3	84.1
Q8BTY2	Sodium bicarbonate cotransporter 3 OS=Mus musculus OX=10090 GN=Slc4a7 PE=1 SV=2	2	2	3	2	1034	116.4	6.24	8.71	111.1	119.5	112.9	102.9	109.6	94.1	87.9	88.6	94.5	57.4	73.1	65.2	141.2	114	128
Q7TPZ8	Carboxypeptidase A1 OS=Mus musculus OX=10090 GN=Cpa1 PE=1 SV=1	3	1	2	1	419	47.4	5.67	7.07	129	130.8	130.4	144.7	144.4	146	96.7	87	94.5	55.9	57.7	51.6	71.7	82	77.5
P32261	Antithrombin-III OS=Mus musculus OX=10090 GN=Serpinc1 PE=1 SV=1	3	1	2	1	465	52	6.46	8.99	119.7	151.3	114.4	79.4	81.5	81.5	95.9	92.7	96.6	93.3	89.9	89.5	109.4	102.8	102.1
P97461	40S ribosomal protein S5 OS=Mus musculus OX=10090 GN=Rps5 PE=1 SV=3	14	2	2	2	204	22.9	9.72	5.2	136	132.6	135.1	112.7	120.4	119.2	149.3	142.7	143.1	43.3	49.9	44.4	59.3	56.3	55.8
Q9QYJ0	DnaJ homolog subfamily A member 2 OS=Mus musculus OX=10090 GN=Dnaja2 PE=1 SV=1	7	3	4	3	412	45.7	6.48	11.28	99.1	97.2	103.2	102.6	104.1	102.2	114.1	110.2	114.7	86	86.4	81.6	101.6	102.8	94.1
P09671	Superoxide dismutase [Mn], mitochondrial OS=Mus musculus OX=10090 GN=Sod2 PE=1 SV=3	6	1	2	1	222	24.6	8.62	6.05	92.3	90.5	102	82.7	98.2	93.9	127.3	129.1	137.2	103.5	113.6	110.2	76.5	68.6	74.4
Q8VEM8	Phosphate carrier protein, mitochondrial OS=Mus musculus OX=10090 GN=Slc25a3 PE=1 SV=1	6	2	2	2	357	39.6	9.26	6.56	149.1	165.7	146.5	96.9	118.2	103.5	109	92.1	115.8	54.4	55	68.1	79.6	76.4	69.5
Q9QZJ6	Microfibrillar-associated protein 5 OS=Mus musculus OX=10090 GN=Mfap5 PE=1 SV=1	7	1	6	1	164	18.5	5.94	16.49	175.3	172.3	173.3	156.2	151.9	150.2	50.7	48.7	42.4	57.6	58.2	60	68.4	63.4	71.4
Q8VCZ2	Transmembrane protein 45B OS=Mus musculus OX=10090 GN=Tmem45b PE=1 SV=1	3	1	5	1	278	32.4	7.42	18.28	75.3	78.8	77.5	126.9	124.5	125.7	66.5	68	68.2	79	84.2	83.4	145.7	146	150.3
P61027	Ras-related protein Rab-10 OS=Mus musculus OX=10090 GN=Rab10 PE=1 SV=1	12	2	4	1	200	22.5	8.38	15.19	77.7	75	74.5	89.1	91	95.1	78.1	84	77.3	90.5	93.8	94.4	159.2	154.5	165.8
A2AFS3	Endosome/lysosome-associated apoptosis and autophagy regulator 1 OS=Mus musculus OX=10090 GN=Elapor1 PE=1 SV=1	2	2	3	2	1009	110.6	6.38	9.47	159.3	159.6	160.5	162	162.8	157.3	99.8	93	91.4	33.9	36.1	32.5	50.8	49.3	51.7
O54962	Barrier-to-autointegration factor OS=Mus musculus OX=10090 GN=Banf1 PE=1 SV=1	22	2	6	2	89	10.1	6.09	16.93	38.9	37.1	36	31.8	38.7	40.1	288.1	292.2	268.4	42	42.2	36.6	106.3	98.2	103.5
P01837	Immunoglobulin kappa constant OS=Mus musculus OX=10090 GN=Igkc PE=1 SV=2	21	2	2	2	107	11.9	5.9	6.25	125.3	128.5	135.9	78.8	75.7	76.8	65.2	57.5	67.4	115.3	114	121.1	110.5	103.5	124.3
Q8BFY6	Peflin OS=Mus musculus OX=10090 GN=Pef1 PE=1 SV=1	4	1	2	1	275	29.2	6.3	5.65	96.3	94.9	90.8	155.2	135.1	141.9	89.1	128.9	104.9	116.3	101.2	112	53.5	49.2	30.7
P28867	Protein kinase C delta type OS=Mus musculus OX=10090 GN=Prkcd PE=1 SV=3	4	3	3	2	674	77.5	7.39	7.85
P15532	Nucleoside diphosphate kinase A OS=Mus musculus OX=10090 GN=Nme1 PE=1 SV=1	14	2	3	2	152	17.2	7.37	4.73	94.5	88.9	97	103.3	103	108.6	201.2	187.8	192.8	59.8	63.6	61.9	45.5	43.7	48.5
Q9EPL8	Importin-7 OS=Mus musculus OX=10090 GN=Ipo7 PE=1 SV=2	2	2	3	2	1038	119.4	4.82	7.99	103.2	104.2	89.9	131.9	127.8	117.5	95.3	107.2	103.6	72.2	75.5	67.2	96.2	104.6	103.5
Q78ZA7	Nucleosome assembly protein 1-like 4 OS=Mus musculus OX=10090 GN=Nap1l4 PE=1 SV=1	7	2	2	1	375	42.7	4.67	7.13	153.1	135.1	144.1	90.1	101.6	108.3	238.2	218.2	179.2	51.2	22.1	33.8	24.9
P58242	Acid sphingomyelinase-like phosphodiesterase 3b OS=Mus musculus OX=10090 GN=Smpdl3b PE=1 SV=1	2	1	5	1	456	51.6	6.43	16.4	49.6	48.6	51	80.6	75.9	78.7	54.6	56.3	56.6	154.8	163	153.8	160.5	154.8	161
P25444	40S ribosomal protein S2 OS=Mus musculus OX=10090 GN=Rps2 PE=1 SV=3	4	1	2	1	293	31.2	10.24	5.44	90.2	102.3	103.6	92.1	92.7	103	150.5	146.8	169.1	88.2	91.9	84.6	57.1	62.7	65.3
Q8BW75	Amine oxidase [flavin-containing] B OS=Mus musculus OX=10090 GN=Maob PE=1 SV=4	5	3	3	2	520	58.5	8.29	8.97	224.9	223.4	222.8	111.2	114.9	109.6	84.5	86.5	84.5	38.7	38.6	38	46.8	38.3	37.4
Q99KP3	Lambda-crystallin homolog OS=Mus musculus OX=10090 GN=Cryl1 PE=1 SV=3	5	1	1	1	319	35.2	5.86	4.35	127	173.7	121.6	111.5	145.6	137.7	111.5	106.4	116.4	61.8	43.3	39.7	65.4	59.4	79
P01592	Immunoglobulin J chain OS=Mus musculus OX=10090 GN=Jchain PE=1 SV=4	16	2	2	2	159	18	4.89	6.79	106.3	111.6	123.8	99.2	101	94.2	64.7	73.9	74.6	116	126.2	124.2	89.3	97.1	97.8
P11688	Integrin alpha-5 OS=Mus musculus OX=10090 GN=Itga5 PE=1 SV=3	2	2	2	2	1053	115	5.95	6.75	120.3	118.2	122.2	143.3	134.4	139.8	81.2	86.2	79.8	86.5	92.7	89.8	69.5	70.4	65.6
Q7TPD1	F-box only protein 11 OS=Mus musculus OX=10090 GN=Fbxo11 PE=1 SV=3	2	2	2	2	930	103.7	7.05	5.69	140.8	134.4	141.9	120.7	114	119.2	133.1	120.3	135	60	59.2	54.5	55.2	53.7	57.9
P62270	40S ribosomal protein S18 OS=Mus musculus OX=10090 GN=Rps18 PE=1 SV=3	18	3	3	3	152	17.7	10.99	8.64	110.2	112.1	108.1	108.1	105.4	110.8	94.3	95.2	94.8	110.2	109.2	113.3	73.4	77.2	77.6
P20152	Vimentin OS=Mus musculus OX=10090 GN=Vim PE=1 SV=3	5	2	3	2	466	53.7	5.12	7.2	50.8	57.7	55.5	51	60.9	58	240.2	238.8	239.4	63.1	126.5	68.5	69.8	66.2	53.4
Q91YE6	Importin-9 OS=Mus musculus OX=10090 GN=Ipo9 PE=1 SV=3	2	2	3	2	1041	116	4.81	7.53	66.3	62.2	64.2	82.7	88.1	81.3	82.1	71	85.7	91.4	102.3	94.7	168.2	175.6	184.4
Q8BHG3	Cell cycle control protein 50B OS=Mus musculus OX=10090 GN=Tmem30b PE=2 SV=1	7	2	2	2	353	39.2	7.36	4.87	138	142.2	146.9	107	101.7	107.4	73.1	68.8	67.6	88.8	94.1	89	97.5	94.7	83.1
O08528	Hexokinase-2 OS=Mus musculus OX=10090 GN=Hk2 PE=1 SV=1	3	2	2	2	917	102.5	6.11	5.26
Q6P5F7	Protein tweety homolog 3 OS=Mus musculus OX=10090 GN=Ttyh3 PE=1 SV=1	5	2	2	2	524	57.7	5.85	5.32	92.9	92.2	93.8	102.5	98.2	100.4	76.7	77.7	84.5	113.5	120	118.5	120	104.9	104.2
O55060	Thiopurine S-methyltransferase OS=Mus musculus OX=10090 GN=Tpmt PE=1 SV=1	4	1	2	1	240	27.6	6.44	5.64	160.2	174.2	153.5	135.2	136.1	117.1	100.2	111.7	113.5	63.4	61.6	52.6	33.1	38.6	48.9
P48678	Prelamin-A/C OS=Mus musculus OX=10090 GN=Lmna PE=1 SV=2	3	2	3	2	665	74.2	6.98	5.1	118.8	124	124.5	55.5	57.1	55	171.5	158	160	66.9	66.4	67.8	89.4	91.6	93.6
P47740	Aldehyde dehydrogenase family 3 member A2 OS=Mus musculus OX=10090 GN=Aldh3a2 PE=1 SV=2	4	2	2	2	484	53.9	8.35	6.47	111.1	149.8	118	104.4	103.5	100.9	77	73.7	81.9	74.3	91	84.1	111.5	109.6	109.2
Q9CQ10	Charged multivesicular body protein 3 OS=Mus musculus OX=10090 GN=Chmp3 PE=1 SV=3	4	1	2	1	224	25.2	5.06	6.6	77.9	74.5	74.1	145.7	144.8	143.7	86.9	88.2	82.5	100.7	97.1	98.2	95.4	95.3	94.9
P63242	Eukaryotic translation initiation factor 5A-1 OS=Mus musculus OX=10090 GN=Eif5a PE=1 SV=2	16	2	3	2	154	16.8	5.24	8.35	70.6	67.1	71.2	67.7	67.3	69.2	130.1	132	140.8	72.1	82.1	76.3	152.7	149.5	151.4
P06909	Complement factor H OS=Mus musculus OX=10090 GN=Cfh PE=1 SV=2	2	2	2	2	1234	139	6.99	5.92	84.1	82.4	92	84.6	88.4	83.8	83.4	77.6	91.7	161.8	170.3	163.3	81.2	77.5	77.9
P10404	MLV-related proviral Env polyprotein OS=Mus musculus OX=10090 PE=1 SV=3	3	2	2	2	641	69.6	7.96	5.39
P41245	Matrix metalloproteinase-9 OS=Mus musculus OX=10090 GN=Mmp9 PE=1 SV=2	3	2	3	2	730	80.5	6.09	8.02	33.6	30.6	28.7	30.5	28.5	29.4	30	35.6	43.2	241.1	241.4	237.7	163.1	167	159.6
P62852	40S ribosomal protein S25 OS=Mus musculus OX=10090 GN=Rps25 PE=1 SV=1	7	1	4	1	125	13.7	10.11	11.23	150.5	139.1	149.3	156.7	170.6	161.9	120	102.1	112.7	39	36.9	38	34.8	39.7	48.6
Q62425	Cytochrome c oxidase subunit NDUFA4 OS=Mus musculus OX=10090 GN=Ndufa4 PE=1 SV=2	15	1	2	1	82	9.3	9.52	6.15	174.4	172.7	171.9	95	100.9	95.8	119.7	112.2	116.4	60	61.4	66.1	48.2	50.3	54.9
P14211	Calreticulin OS=Mus musculus OX=10090 GN=Calr PE=1 SV=1	5	2	5	2	416	48	4.49	14.91	81.5	86.8	80.6	87.4	86.6	87	219.8	207.3	216.4	43.2	48.1	41.9	71.3	64.9	77.2
P59999	Actin-related protein 2/3 complex subunit 4 OS=Mus musculus OX=10090 GN=Arpc4 PE=1 SV=3	15	3	3	3	168	19.7	8.43	7.61	92.8	94.3	95.9	100.9	104.2	103.8	115.2	111.7	119.4	78	85.3	82.4	109.8	100.7	105.6
Q8BT60	Copine-3 OS=Mus musculus OX=10090 GN=Cpne3 PE=1 SV=2	5	3	3	2	533	59.5	5.78	8.19	60.3	55.5	56.2	91.8	91	93.9	109.3	112.3	115.9	129.3	130.1	127.6	110.6	104.5	111.6
P56135	ATP synthase subunit f, mitochondrial OS=Mus musculus OX=10090 GN=Atp5mf PE=1 SV=3	14	1	3	1	88	10.3	9.95	8.97	182	180.4	171.2	110.3	117.8	110.4	122.4	118.8	120.4	45.4	48	40.6	46.1	42.2	44
Q93092	Transaldolase OS=Mus musculus OX=10090 GN=Taldo1 PE=1 SV=2	7	2	3	2	337	37.4	7.03	7.73	98	98.4	101.3	115.7	116.6	118.4	129	127.8	121.3	80.8	85	82.1	78.1	76.9	70.5
Q9DC69	NADH dehydrogenase [ubiquinone] 1 alpha subcomplex subunit 9, mitochondrial OS=Mus musculus OX=10090 GN=Ndufa9 PE=1 SV=2	6	2	2	2	377	42.5	9.74	5.28	167.5	181.1	185.7	103.3	109.4	99.4	125.8	121.7	109.7	51.7	51.9	47.7	37.1	56.7	51.3
O70589	Peripheral plasma membrane protein CASK OS=Mus musculus OX=10090 GN=Cask PE=1 SV=2	2	2	2	2	926	105	6.43	5.89	90.6	88.7	89.6	86.2	88.2	85.8	86	79.7	90.5	60.4	69.7	64.3	169	177.9	173.4
P55264	Adenosine kinase OS=Mus musculus OX=10090 GN=Adk PE=1 SV=2	6	2	3	2	361	40.1	6.21	8.49	102	95.4	96.5	96.4	92.4	93	160.8	147.8	160.6	76.2	81.1	70.6	77.4	71.8	78.2
Q8R3D1	TBC1 domain family member 13 OS=Mus musculus OX=10090 GN=Tbc1d13 PE=1 SV=1	4	1	1	1	400	46.4	5.36	3.65	110.6	108.9	110.8	103.6	116.6	107.3	147.2	130.4	124.7	74	66.7	74.1	62.1	82.9	80.1
Q9ES64	Harmonin OS=Mus musculus OX=10090 GN=Ush1c PE=1 SV=1	2	1	1	1	910	102.2	7.09	3.91	130.9	131.8	141.2	105	99.1	90.6	117.3	112.8	112.1	82.5	71.2	76.1	76.4	73.6	79.3
Q01339	Beta-2-glycoprotein 1 OS=Mus musculus OX=10090 GN=Apoh PE=1 SV=1	6	2	3	2	345	38.6	8.22	8.52	81.9	77.7	80.1	77.1	79.5	79.2	73.2	62.8	76.4	105.1	116	111.4	167.7	155.9	156.2
P20108	Thioredoxin-dependent peroxide reductase, mitochondrial OS=Mus musculus OX=10090 GN=Prdx3 PE=1 SV=1	9	2	2	2	257	28.1	7.58	5.53	104.8	106	96.6	120.7	122.3	111.6	164.2	163	169.5	66	58.7	57.5	51	62.9	45.1
Q9JM14	5'(3')-deoxyribonucleotidase, cytosolic type OS=Mus musculus OX=10090 GN=Nt5c PE=1 SV=1	7	1	4	1	200	23.1	5.49	7.56	121.4	121.7	119.2	113.8	117.8	123.1	123.4	122.2	121.8	69.5	64.8	68.3	68.7	66	78.3
P70172	Ileal sodium/bile acid cotransporter OS=Mus musculus OX=10090 GN=Slc10a2 PE=1 SV=2	5	1	2	1	348	38.1	5.39	2.62	67.1	64.9	67.5	77.1	72.8	73.3	50.7	53.7	55.3	114.9	117.9	113.9	188.7	167.2	214.7
Q9QYB1	Chloride intracellular channel protein 4 OS=Mus musculus OX=10090 GN=Clic4 PE=1 SV=3	9	1	2	1	253	28.7	5.59	5.95	88.7	104.6	118	108.9	122.3	118.9	91.9	81.3	91.6	71.1	88.3	98.1	125.9	102.4	88
P01635	Ig kappa chain V-V region K2 (Fragment) OS=Mus musculus OX=10090 PE=1 SV=1	9	1	3	1	115	12.6	8.31	7.7	157.8	150.3	171.7	103.9	106.2	101.2	79.2	74.7	81.7	93	98.8	98.6	64.3	64.5	54.3
P46638	Ras-related protein Rab-11B OS=Mus musculus OX=10090 GN=Rab11b PE=1 SV=3	5	1	2	1	218	24.5	5.94	5.79	108.3	106.6	102	70	72.1	72	115.7	119.2	127	71.6	74.9	74.9	127.9	129.2	128.4
P08775	DNA-directed RNA polymerase II subunit RPB1 OS=Mus musculus OX=10090 GN=Polr2a PE=1 SV=3	1	1	1	1	1970	217	7.37	4.1	79.7	88	93.3	124.3	123	126.6	91.4	114.6	97.4	67.7	70.4	62.9	126.6	109.7	124.5
P42227	Signal transducer and activator of transcription 3 OS=Mus musculus OX=10090 GN=Stat3 PE=1 SV=2	3	2	2	2	770	88	6.3	6.82	77.7	97.8	77	80.5	77.5	79.6	137.7	136.3	135.2	69.7	75.4	74.5	124.3	124.4	132.3
P61226	Ras-related protein Rap-2b OS=Mus musculus OX=10090 GN=Rap2b PE=1 SV=1	7	1	2	1	183	20.5	4.81	6.13	97.5	99.5	94.8	106.9	107.8	109.2	105.9	100.2	108.3	86.5	85.5	80.9	96.9	104.5	115.7
P61161	Actin-related protein 2 OS=Mus musculus OX=10090 GN=Actr2 PE=1 SV=1	4	1	1	1	394	44.7	6.74	4.89	119.8	113.1	124.2	143.4	139.8	147.3	115.1	114.4	115.1	66.5	73.2	60	51.7	61.4	55
Q922Q1	Mitochondrial amidoxime reducing component 2 OS=Mus musculus OX=10090 GN=Mtarc2 PE=1 SV=1	7	2	2	2	338	38.2	8.68	4.42	154.7	163.5	142.2	95.8	106	99	170.3	169.8	167.2	45.8	49.3	40.1	32.6	30.8	32.8
Q9DAX2	Phospholipid phosphatase 2 OS=Mus musculus OX=10090 GN=Plpp2 PE=1 SV=1	9	2	4	2	276	31.2	8.5	11.76	112.8	108.4	110.5	145.3	143.2	144.4	93.3	86.2	88.5	70.3	71.3	67.3	84	87.6	86.9
Q99KJ8	Dynactin subunit 2 OS=Mus musculus OX=10090 GN=Dctn2 PE=1 SV=3	4	1	1	1	402	44.1	5.26	3.36
Q99KC8	von Willebrand factor A domain-containing protein 5A OS=Mus musculus OX=10090 GN=Vwa5a PE=1 SV=2	3	2	2	2	793	87.1	6.58	5.04	126.7	144.7	142.6	139.3	133.7	116.6	117.6	101	107.5	54	57.5	67.9	59.4	65.3	66.1
Q9DBM0	ATP-binding cassette sub-family G member 8 OS=Mus musculus OX=10090 GN=Abcg8 PE=1 SV=1	3	2	3	2	673	75.9	7.33	8.77	64	64.5	68.1	79.3	79.6	77.2	51.1	62.4	59.9	119.8	132.4	128.7	174.3	168.6	170
P24668	Cation-dependent mannose-6-phosphate receptor OS=Mus musculus OX=10090 GN=M6pr PE=1 SV=1	4	1	3	1	278	31.2	5.39	10.79	54.3	51.8	53	143.9	148.9	144.8	95.9	95.7	94.2	88.6	91.1	89.6	116.8	117.7	113.8
Q8BHL3	TBC1 domain family member 10B OS=Mus musculus OX=10090 GN=Tbc1d10b PE=1 SV=2	2	2	2	2	798	87.2	8.9	5.7	102.3	103.9	105.9	80.2	78	78.7	96.8	93.3	99.6	73.6	89.3	79.7	149.9	138.3	130.6
Q7TQI3	Ubiquitin thioesterase OTUB1 OS=Mus musculus OX=10090 GN=Otub1 PE=1 SV=2	8	2	2	2	271	31.3	4.94	5.29	124.4	120.9	129.3	111.9	109.8	112.7	97.5	110.4	108.2	80.5	94.6	85.2	65.6	67.3	81.7
Q9EQH2	Endoplasmic reticulum aminopeptidase 1 OS=Mus musculus OX=10090 GN=Erap1 PE=1 SV=2	3	2	2	2	930	106.5	6.2	5.03	69.4	76.3	87	135	116.4	122.8	118.2	127.7	144.3	64.7	91.9	85.5	89.3	78.4	93.1
P98195	Probable phospholipid-transporting ATPase IIB OS=Mus musculus OX=10090 GN=Atp9b PE=1 SV=4	2	2	2	2	1146	128.9	7.64	6.24	75.4	88.9	82.6	111.7	107.4	109.9	48.4	42.7	47.6	140.8	146.4	148.2	112.5	110.1	127.5
O54890	Integrin beta-3 OS=Mus musculus OX=10090 GN=Itgb3 PE=1 SV=2	2	2	2	2	787	86.7	5.24	5.12	74.5	67	66	95.2	93.5	96.1	55	52.4	49.3	96.1	103.7	94.5	183.6	184.4	188.6
P28656	Nucleosome assembly protein 1-like 1 OS=Mus musculus OX=10090 GN=Nap1l1 PE=1 SV=2	5	2	2	1	391	45.3	4.46	6.38	121.8	121.8	121.2	123.9	121.6	123.6	138.2	138.1	133.6	63.5	62.3	57.1	55	57.8	60.5
Q8BVW3	Tripartite motif-containing protein 14 OS=Mus musculus OX=10090 GN=Trim14 PE=1 SV=2	3	1	4	1	440	49.6	7.93	11.52	77.5	78	77.9	84.4	81.7	81.5	73.4	75.8	86.9	149.2	168.7	162.9	108.3	102.6	91.2
Q60928	Glutathione hydrolase 1 proenzyme OS=Mus musculus OX=10090 GN=Ggt1 PE=1 SV=1	2	1	2	1	568	61.5	7.15	8.69	72.4	77.1	73.6	64.8	67.8	66.3	80	74.4	87.1	94.1	100	98.2	182	173.5	188.7
Q8K0C4	Lanosterol 14-alpha demethylase OS=Mus musculus OX=10090 GN=Cyp51a1 PE=1 SV=1	6	2	3	2	503	56.7	8.41	7.88	98	98.1	100.2	104.2	102.5	101	78.6	78.2	86.8	66.9	72.6	69.3	153.3	146.2	144
Q99L47	Hsc70-interacting protein OS=Mus musculus OX=10090 GN=St13 PE=1 SV=1	3	1	2	1	371	41.6	5.26	5.18	79.5	63.6	70.1	73.7	74.1	88.1	161.5	132.5	147.2	87.2	93.9	89	101.6	118.4	119.8
Q99KE1	NAD-dependent malic enzyme, mitochondrial OS=Mus musculus OX=10090 GN=Me2 PE=1 SV=1	2	1	1	1	589	65.8	7.61	3.38	132.3	109.4	113.2	163.3	154.8	168.1	146.1	122.3	121.3	55.6	58.7	59.4	38	28.5	28.9
Q9CQX5	Claudin domain-containing protein 1 OS=Mus musculus OX=10090 GN=Cldnd1 PE=1 SV=1	6	1	3	1	253	28.6	6.1	9.71	61.8	87.1	63.5	97.8	104.4	105.7	73.4	76.5	78.9	132.9	140.1	133	118.3	110	116.6
P22437	Prostaglandin G/H synthase 1 OS=Mus musculus OX=10090 GN=Ptgs1 PE=1 SV=1	3	1	1	1	602	69	6.83	4.7	157	165	173.6	133.5	132.4	121.9	106.4	101.5	94.2	45.2	52	46.3	57.2	56	57.9
Q9D7S0	Ly6/PLAUR domain-containing protein 8 OS=Mus musculus OX=10090 GN=Lypd8 PE=1 SV=1	4	1	4	1	255	27.5	5.03	8.43	84.3	83.2	87.8	166	161.8	170.8	79.6	78.3	72.8	100.3	97.1	101.4	72.9	70.8	72.9
Q04736	Tyrosine-protein kinase Yes OS=Mus musculus OX=10090 GN=Yes1 PE=1 SV=3	3	1	2	1	541	60.6	6.64	2.4	218.6	205.1	191.8	124.2	119.1	113.6	81.5	80.8	85.9	44.2	48.8	40.3	47.3	49.7	49.1
Q8BYA0	Tubulin-specific chaperone D OS=Mus musculus OX=10090 GN=Tbcd PE=1 SV=1	2	2	2	2	1196	133.2	6.51	5.89	92.6	96.5	90.3	112.3	125.5	127.3	129.3	113.8	130.8	72.1	67.5	67.8	85.6	98.5	90.1
Q0VBK2	Keratin, type II cytoskeletal 80 OS=Mus musculus OX=10090 GN=Krt80 PE=1 SV=1	3	1	3	1	452	50.6	6.27	8.28	116.2	118.1	114.6	93.4	87.7	91.5	148.6	138.6	156.4	78.3	88.9	87.5	56.2	64.7	59.5
Q9D8W7	OCIA domain-containing protein 2 OS=Mus musculus OX=10090 GN=Ociad2 PE=1 SV=1	6	1	4	1	154	16.9	9.41	10.4	204.9	207	207	107.1	107.1	101.7	82.5	80.9	82.1	34.9	38.1	37.6	66.3	71.4	71.3
P51637	Caveolin-3 OS=Mus musculus OX=10090 GN=Cav3 PE=1 SV=1	12	2	2	1	151	17.3	5.81	5.26	98.5	111.4	104.3	134.8	134.6	133.5	91.8	78	87.5	75.3	63.3	62.2	110.1	97.9	116.6
Q60631	Growth factor receptor-bound protein 2 OS=Mus musculus OX=10090 GN=Grb2 PE=1 SV=1	10	2	2	2	217	25.2	6.32	5.74	64.1	68.4	65.4	64.8	71.8	66.9	78	74.7	87.2	109.8	126.6	115.2	173.6	166.3	167.1
P13020	Gelsolin OS=Mus musculus OX=10090 GN=Gsn PE=1 SV=3	1	1	3	1	780	85.9	6.18	14.16	114.8	120.5	121.1	150.4	145.7	147	97.5	84.3	86.4	68.2	74.8	66.7	74	70.4	78
Q9CQA3	Succinate dehydrogenase [ubiquinone] iron-sulfur subunit, mitochondrial OS=Mus musculus OX=10090 GN=Sdhb PE=1 SV=1	9	2	2	2	282	31.8	8.68	6.09	155	141.3	147.4	127.1	124	116	111.8	116.1	109.5	58.1	61	52.7	60.7	59.7	59.5
Q9D0F3	Protein ERGIC-53 OS=Mus musculus OX=10090 GN=Lman1 PE=1 SV=1	4	1	1	1	517	57.8	6.34	4.23	112.6	97.8	92.6	125.5	134.1	126.2	115.3	104.4	96.1	67.7	61.3	47.7	101.5	99.5	117.7
E9Q0N2	Receptor-type tyrosine-protein phosphatase H OS=Mus musculus OX=10090 GN=Ptprh PE=1 SV=1	3	2	4	2	971	106.9	5.25	11.44	51.9	54.6	54.3	89	88	84.2	47.2	47.6	48.5	100.7	102.6	100	206.4	208.9	216
Q91W89	Alpha-mannosidase 2C1 OS=Mus musculus OX=10090 GN=Man2c1 PE=1 SV=1	3	2	2	2	1039	115.6	6.51	6.1	86.4	88	94.8	117.2	122.4	123.5	124.2	120.1	128.9	86.7	87.9	86.7	84.1	77.8	71.4
P53810	Phosphatidylinositol transfer protein alpha isoform OS=Mus musculus OX=10090 GN=Pitpna PE=1 SV=2	6	2	2	2	271	31.9	6.37	6.3	75.2	79	74.8	118.1	120.4	114.2	84.9	83.6	87	128.1	125.5	127.3	93.8	92.1	96
Q99KN1	Arrestin domain-containing protein 1 OS=Mus musculus OX=10090 GN=Arrdc1 PE=1 SV=2	3	1	2	1	434	46.3	7.21	2.84	94.2	89.1	96.6	90.4	86.5	83.9	76.2	70.9	80.3	121.8	122	121	122.1	127.9	117.1
Q91X72	Hemopexin OS=Mus musculus OX=10090 GN=Hpx PE=1 SV=2	3	2	3	2	460	51.3	7.8	8.67	46	45	49.7	43.7	47.4	49.4	50	55.8	64	205.5	212.6	209.6	142.1	137.6	141.6
P15105	Glutamine synthetase OS=Mus musculus OX=10090 GN=Glul PE=1 SV=6	4	2	3	2	373	42.1	7.08	8.84	68.6	67	72.6	70.9	80.3	76	222.1	210.6	217.5	49.3	47.5	43.9	89.1	94.7	90.1
P70280	Vesicle-associated membrane protein 7 OS=Mus musculus OX=10090 GN=Vamp7 PE=1 SV=1	4	1	4	1	220	25	8.6	7.56	141.8	126.8	117.3	138.3	125.4	129.5	80.9	97.5	87	77.6	74.8	79.2	70.2	69.1	84.4
Q3THW5	Histone H2A.V OS=Mus musculus OX=10090 GN=H2az2 PE=1 SV=3	20	3	5	1	128	13.5	10.58	10.66	126.6	131.9	127.2	74.6	87.1	95.7	169.9	172.7	195.8	46.7	20.8	39.1	64.8	66.8	80.5
O55131	Septin-7 OS=Mus musculus OX=10090 GN=Septin7 PE=1 SV=1	3	1	2	1	436	50.5	8.57	5.61	108.4	105.1	107.3	107.9	109.1	93.2	131.9	138.8	136.4	74	73.3	70	80.2	96.9	67.6
Q3SYP2	Chymotrypsin-C OS=Mus musculus OX=10090 GN=Ctrc PE=1 SV=1	7	2	3	2	268	29.5	5.15	6.75	63.1	74.7	75.9	123.8	116.9	127.7	106.8	99.1	105.2	91	100.1	101.6	100.5	102.5	111.2
Q6PHN9	Ras-related protein Rab-35 OS=Mus musculus OX=10090 GN=Rab35 PE=1 SV=1	9	2	2	1	201	23	8.29	4.9
Q9CZS1	Aldehyde dehydrogenase X, mitochondrial OS=Mus musculus OX=10090 GN=Aldh1b1 PE=1 SV=1	4	2	2	2	519	57.5	7.02	5.39	144.6	138.8	135.6	113.4	120	112.6	118.5	114.2	119.6	80.3	80.9	72.6	56.5	50.6	41.8
Q9CXY6	Interleukin enhancer-binding factor 2 OS=Mus musculus OX=10090 GN=Ilf2 PE=1 SV=1	6	2	3	2	390	43	5.26	8.11	94.2	79.6	91.3	96.6	93.3	101.1	118.2	112.3	123.6	115.4	124.9	117.4	78.8	76.5	76.7
P63323	40S ribosomal protein S12 OS=Mus musculus OX=10090 GN=Rps12 PE=1 SV=2	6	1	3	1	132	14.5	7.24	7.91	114.5	133	112.3	95.4	89	96.7	157.3	154.6	159	57.6	59.9	57.5	73.6	73.3	66.4
P35564	Calnexin OS=Mus musculus OX=10090 GN=Canx PE=1 SV=1	4	2	3	2	591	67.2	4.64	5.65	80.1	77.6	81.5	75.3	74.4	76.8	99.8	103.2	96.3	57.6	58.1	57.4	187.8	177.8	196.3
P01800	Ig heavy chain V-III region T957 OS=Mus musculus OX=10090 PE=1 SV=2	14	1	1	1	113	12.7	6.52	4.09	108.6	94	104.3	98.2	101.3	89	93	96.7	95.2	109.5	105.3	95.7	103	116	90.4
Q99MJ6	Na(+)/H(+) exchange regulatory cofactor NHE-RF4 OS=Mus musculus OX=10090 GN=Pdzd3 PE=1 SV=1	3	1	2	1	498	53.5	5.26	7.17	135.2	126.7	131.8	119.5	110.6	111.4	102.9	100	106.9	62.7	71.3	63.4	94.3	81.1	82.2
Q9QZB7	Actin-related protein 10 OS=Mus musculus OX=10090 GN=Actr10 PE=1 SV=2	4	2	2	2	417	46.2	7.61	5.91	85.5	85.5	104.7	136.6	134.4	141.7	98.4	103.5	101.8	91.8	99.4	96.6	82.3	66	71.8
Q9CYS6	Uncharacterized protein C2orf72 homolog OS=Mus musculus OX=10090 PE=1 SV=2	4	1	2	1	286	30.3	6.05	4.84
P06345	H-2 class II histocompatibility antigen, A-S beta chain OS=Mus musculus OX=10090 GN=H2-Ab1 PE=1 SV=1	9	3	4	3	263	29.8	7.5	7.71	78.5	79.4	80.3	91.2	90.9	94.9	137.1	133	126.9	70	68.9	71.2	129.4	121.7	126.7
P80317	T-complex protein 1 subunit zeta OS=Mus musculus OX=10090 GN=Cct6a PE=1 SV=3	4	2	2	2	531	58	7.08	3.15	73.5	71.1	67	74.1	75.4	74.6	119.2	116.5	133.4	106.6	112.7	108.1	126.8	129	112
P35276	Ras-related protein Rab-3D OS=Mus musculus OX=10090 GN=Rab3d PE=1 SV=1	7	1	2	1	219	24.4	4.93	5.79	66.9	65	70.6	73.2	83.2	77.2	90	90.2	96.1	87.7	104.2	104	164.2	174.1	153.4
Q8R3S2	Tetraspanin-33 OS=Mus musculus OX=10090 GN=Tspan33 PE=1 SV=1	5	1	1	1	283	31.5	7.17	3.68	121.4	128.5	131.8	125	130.4	110	93	88.3	88.6	78.5	75.6	68.6	83.8	97.1	79.4
P16110	Galectin-3 OS=Mus musculus OX=10090 GN=Lgals3 PE=1 SV=3	4	1	1	1	264	27.5	8.38	3.88
Q9CQ62	2,4-dienoyl-CoA reductase [(3E)-enoyl-CoA-producing], mitochondrial OS=Mus musculus OX=10090 GN=Decr1 PE=1 SV=1	6	2	4	2	335	36.2	8.95	11.2	105.5	117.6	114	111.5	115.9	117.4	120.4	114.6	114.6	70.9	77.2	69.3	84.1	83.4	83.5
P49312	Heterogeneous nuclear ribonucleoprotein A1 OS=Mus musculus OX=10090 GN=Hnrnpa1 PE=1 SV=2	5	1	1	1	320	34.2	9.23	3.6	135.7	156	141.6	97.9	94.6	109.7	131.1	130.2	144	61.1	69.1	59.3	41.1	73.9	54.7
P11031	Activated RNA polymerase II transcriptional coactivator p15 OS=Mus musculus OX=10090 GN=Sub1 PE=1 SV=3	9	1	2	1	127	14.4	9.6	7.07	62.9	59.2	58.4	65	67.6	71.7	117.4	118.2	129.3	116.4	126.8	117.3	134.1	127	128.7
O08585	Clathrin light chain A OS=Mus musculus OX=10090 GN=Clta PE=1 SV=2	7	2	3	2	235	25.6	4.58	6.75	73.9	68.4	74.4	84.3	82.6	75.2	84.6	80.8	84.1	124.7	134.9	125.4	144.8	128	133.9
P25911	Tyrosine-protein kinase Lyn OS=Mus musculus OX=10090 GN=Lyn PE=1 SV=4	2	1	2	1	512	58.8	7.15	7.43	102.6	106	105.1	80.6	79.3	72.3	90.4	85.7	89.9	115.7	112.1	113.4	116	113.5	117.2
P31230	Aminoacyl tRNA synthase complex-interacting multifunctional protein 1 OS=Mus musculus OX=10090 GN=Aimp1 PE=1 SV=2	4	1	2	1	310	34	8.35	7.59	84.6	80.9	82.2	92.7	95.3	94	129.9	121.3	124.2	100.3	110	98.5	95.5	95.2	95.5
Q61503	5'-nucleotidase OS=Mus musculus OX=10090 GN=Nt5e PE=1 SV=2	2	1	2	1	576	63.8	6.64	5.43	66.4	65.4	65.9	112.3	128.8	121.8	55.6	52.5	52.9	63.9	66.4	67.4	190.7	186.4	203.4
P51432	1-phosphatidylinositol 4,5-bisphosphate phosphodiesterase beta-3 OS=Mus musculus OX=10090 GN=Plcb3 PE=1 SV=2	1	2	2	2	1234	139.4	5.94	5.15	89.9	90.1	93.2	129.3	117.7	122.8	104.6	109.9	113.1	91.7	97.4	92.2	83.6	83.3	81.2
Q9D306	Alpha-1,3-mannosyl-glycoprotein 4-beta-N-acetylglucosaminyltransferase C OS=Mus musculus OX=10090 GN=Mgat4c PE=2 SV=1	3	1	1	1	478	56.2	7.93	3.59	87.6	76.2	75.2	63.2	63.3	61.5	81.5	71.3	79.8	39.9	48.2	50.2	223.6	232.9	245.6
Q61559	IgG receptor FcRn large subunit p51 OS=Mus musculus OX=10090 GN=Fcgrt PE=1 SV=1	4	2	2	2	365	40.1	5.29	5.51	80.7	71.7	79	91.3	88.2	92.4	96.4	90.8	96.1	72.6	88.4	70.5	166.5	155.5	160.1
Q64455	Receptor-type tyrosine-protein phosphatase eta OS=Mus musculus OX=10090 GN=Ptprj PE=1 SV=2	2	2	4	2	1238	136.7	5.57	4.17	50.5	55.1	59	65.3	72.2	78.2	56.6	52.1	50.3	137.8	145.1	141.8	169.7	178.2	188.2
Q9Z2Q6	Septin-5 OS=Mus musculus OX=10090 GN=Septin5 PE=1 SV=2	5	2	2	2	369	42.7	6.67	5.96	64	55.6	62.9	83.4	74.8	74.2	85.1	86.5	86.7	105.1	109	105.2	173.6	167.3	166.7
P00329	Alcohol dehydrogenase 1 OS=Mus musculus OX=10090 GN=Adh1 PE=1 SV=2	5	2	2	2	375	39.7	8.1	5.31	188.9	167.4	164.6	114.2	104.6	112.1	120.1	112.8	119.9	52.7	52.6	47.6	46.4	48.3	48
O09131	Glutathione S-transferase omega-1 OS=Mus musculus OX=10090 GN=Gsto1 PE=1 SV=2	7	2	4	2	240	27.5	7.36	11.69	97.7	104	96.7	88.4	85.9	85.9	123	125	126.3	68.4	73	69.5	121.2	117.2	117.9
P55002	Microfibrillar-associated protein 2 OS=Mus musculus OX=10090 GN=Mfap2 PE=2 SV=1	10	2	3	2	183	20.6	4.89	7.55	136.9	138.8	136.3	121.4	121.1	124.7	53.2	55.4	52.5	79.5	83.6	78.1	105.4	106.6	106.7
Q9D8S3	ADP-ribosylation factor GTPase-activating protein 3 OS=Mus musculus OX=10090 GN=Arfgap3 PE=1 SV=2	3	1	2	1	523	57.4	8.47	6.21	132.6	114.9	138.5	104	123.6	114.6	108.1	106.7	109.2	78.6	72.3	86.5	62.9	77.3	70.5
P06802	Ectonucleotide pyrophosphatase/phosphodiesterase family member 1 OS=Mus musculus OX=10090 GN=Enpp1 PE=1 SV=4	1	1	1	1	906	103.1	6.6	3.02	128.8	127.8	129.2	115.2	109.9	97.4	119.4	113.1	108.7	75	61.7	71.3	89.5	69.9	83
P39654	Polyunsaturated fatty acid lipoxygenase ALOX15 OS=Mus musculus OX=10090 GN=Alox15 PE=1 SV=4	3	2	2	2	663	75.4	6.11	5.06	151.7	144.8	149.7	144.4	148.5	133.1	120.6	89.9	101	57.3	54.5	61.7	39.3	55	48.6
O88627	Sodium/nucleoside cotransporter 2 OS=Mus musculus OX=10090 GN=Slc28a2 PE=1 SV=2	2	1	3	1	660	72.9	7.24	8.14	84.3	86.3	86.7	99.3	90.6	92.9	65	69.9	68.6	68.5	72.9	74.9	184	172.9	183.1
Q8VDM4	26S proteasome non-ATPase regulatory subunit 2 OS=Mus musculus OX=10090 GN=Psmd2 PE=1 SV=1	3	2	2	2	908	100.1	5.17	5.18	107.2	103.8	106.4	120.5	127.5	116	117.7	107.7	112.1	77.6	87.1	77.1	80.1	77	82.2
Q8BHJ6	Serine incorporator 5 OS=Mus musculus OX=10090 GN=Serinc5 PE=2 SV=1	2	1	1	1	461	51.8	8.07	3.9	114.4	106.5	114.6	85.8	93.9	94	102	94.4	105.8	113.7	103.6	102.7	95.1	81.9	91.5
P01807	Ig heavy chain V region X44 OS=Mus musculus OX=10090 PE=1 SV=1	13	1	1	1	119	13.2	7.94	3.71	99.1	87.8	97.2	120	134.7	133.7	88.4	91.1	93.5	90.5	105.4	101	82.5	82.7	92.3
Q9CXE7	Transmembrane emp24 domain-containing protein 5 OS=Mus musculus OX=10090 GN=Tmed5 PE=1 SV=1	5	1	2	1	229	26.2	4.93	5.9	28.3	35.8	29.5	28.8	34.3	28.2	38.4	33.5	37.2	33.9	52.3	47.7	362.2	342.3	367.7
Q99J36	THUMP domain-containing protein 1 OS=Mus musculus OX=10090 GN=Thumpd1 PE=1 SV=1	3	1	2	1	350	38.9	6.07	3.71	105.9	100.7	103.9	108.5	113.1	99.8	72.5	70.8	69.6	132.7	133.2	137.6	84.6	89.9	77.1
Q9R1J0	Sterol-4-alpha-carboxylate 3-dehydrogenase, decarboxylating OS=Mus musculus OX=10090 GN=Nsdhl PE=1 SV=1	4	1	1	1	362	40.7	7.85	3.51	107.2	124.3	120.5	105.3	95.8	98.9	120.5	93.8	107.3	86.3	93.9	83.1	89.2	95.1	78.8
Q9JMH6	Thioredoxin reductase 1, cytoplasmic OS=Mus musculus OX=10090 GN=Txnrd1 PE=1 SV=3	2	1	1	1	613	67	7.44	3.58	82	84.8	87	96.3	107.5	103.2	102	110.8	106.8	85.4	90.4	91.6	124.3	122.2	105.7
Q9JIP4	Pannexin-1 OS=Mus musculus OX=10090 GN=Panx1 PE=1 SV=3	5	2	2	2	426	48.1	7.03	2.6	91.7	89.2	95.8	101.8	101.7	134.7	109.1	80.3	85.9	81.1	86.2	79.8	142.8	106.5	113.3
P62331	ADP-ribosylation factor 6 OS=Mus musculus OX=10090 GN=Arf6 PE=1 SV=2	6	1	1	1	175	20.1	8.95	3.16	57	88.9	76	114.4	119.4	69	67.2	73.6	76.4	140.6	127.9	138.4	114.8	111.7	124.9
Q64339	Ubiquitin-like protein ISG15 OS=Mus musculus OX=10090 GN=Isg15 PE=1 SV=4	21	2	2	2	161	17.9	7.9	2.6	132.7	112.9	133.8	110	110	111.9	122.5	118.3	115.8	90.5	96.5	94.6	47.1	43.5	60.1
Q64521	Glycerol-3-phosphate dehydrogenase, mitochondrial OS=Mus musculus OX=10090 GN=Gpd2 PE=1 SV=2	2	1	1	1	727	80.9	6.61	3.01	146.6	177.7	164.6	117.2	114.7	104.3	90	99.8	96.2	70.7	70.8	53.7	70.6	57.3	65.8
Q9QUI0	Transforming protein RhoA OS=Mus musculus OX=10090 GN=Rhoa PE=1 SV=1	10	2	4	2	193	21.8	6.1	8.31	82.4	81	86	89.6	86.7	83.7	85.8	82.6	88	116.8	119.2	113.9	126.6	120.8	136.8
Q9CR57	60S ribosomal protein L14 OS=Mus musculus OX=10090 GN=Rpl14 PE=1 SV=3	6	1	1	1	217	23.5	11.02	3.47	102.4	102.2	96.3	96.6	113.9	114.1	155.6	150.1	136.8	72.1	84.2	72.2	44.6	99.5	59.5
P70168	Importin subunit beta-1 OS=Mus musculus OX=10090 GN=Kpnb1 PE=1 SV=2	2	1	1	1	876	97.1	4.78	3.39	79.2	89.3	107.4	85	115.9	101.1	143.1	138.9	123.2	92.8	90.9	86.4	73.7	76.9	96.2
Q9QZ88	Vacuolar protein sorting-associated protein 29 OS=Mus musculus OX=10090 GN=Vps29 PE=1 SV=1	9	2	2	2	182	20.5	6.79	5.7	103.7	102.9	113	120.2	117.3	124.8	113.5	110	110.4	87.7	95.6	90.3	68.7	75.2	66.6
Q99JY3	GTPase IMAP family member 4 OS=Mus musculus OX=10090 GN=Gimap4 PE=1 SV=2	6	2	3	2	328	38	6.23	5.11	57.1	59.6	61.2	95.8	98.5	102.7	77.1	87.2	86.8	176.3	187.5	187.7	75.1	77.4	69.9
Q9DCL9	Multifunctional protein ADE2 OS=Mus musculus OX=10090 GN=Paics PE=1 SV=4	3	1	2	1	425	47	7.23	6.63
Q64735	Complement component receptor 1-like protein OS=Mus musculus OX=10090 GN=Cr1l PE=1 SV=1	4	2	3	2	483	53.7	6.65	8.56	143.6	138.6	142.8	145.2	138.6	139.9	108.5	107.5	108	61.9	65.9	64.5	45.3	45.1	44.6
Q8VC28	Aldo-keto reductase family 1 member C13 OS=Mus musculus OX=10090 GN=Akr1c13 PE=1 SV=2	3	1	3	1	323	37	7.08	8.4	134	134.5	131.5	108.4	109.8	115	140.9	143	146	47.2	48.6	52.1	61	57.1	70.9
P62715	Serine/threonine-protein phosphatase 2A catalytic subunit beta isoform OS=Mus musculus OX=10090 GN=Ppp2cb PE=1 SV=1	4	1	1	1	309	35.6	5.43	3.29	113.2	106.6	106.3	103.9	91.9	89.9	135.2	126.6	124.9	85.1	92	86.5	69.5	83	85.3
Q6PDN3	Myosin light chain kinase, smooth muscle OS=Mus musculus OX=10090 GN=Mylk PE=1 SV=3	1	1	1	1	1941	212.8	6.25	3.17	140.1	146.8	147.2	110.9	111.2	104.7	108.2	109.4	118.4	62.7	68	68.5	69.2	66.2	68.6
Q8BHY3	Anoctamin-1 OS=Mus musculus OX=10090 GN=Ano1 PE=1 SV=2	1	1	1	1	960	110.8	7.83	3.32	78.1	82.3	93.4	87.1	94.5	90.7	78.1	99.2	69.5	118.5	137.9	122.5	118.3	114.2	115.5
P56528	ADP-ribosyl cyclase/cyclic ADP-ribose hydrolase 1 OS=Mus musculus OX=10090 GN=Cd38 PE=1 SV=2	3	1	3	1	304	34.4	8.29	8.55	88.4	90.5	89.9	99.3	95.1	96.4	99	92.5	96	44.6	55.5	49.2	169.8	161.6	172.2
Q99KH8	Serine/threonine-protein kinase 24 OS=Mus musculus OX=10090 GN=Stk24 PE=1 SV=1	2	1	3	1	431	47.9	5.43	8.4	65.7	60.9	62.5	55.1	52.2	51.7	56.8	55.2	64.2	107.7	112.6	111.1	207.3	212	225.1
P57776	Elongation factor 1-delta OS=Mus musculus OX=10090 GN=Eef1d PE=1 SV=3	4	1	1	1	281	31.3	5.02	3.47	87.6	82.7	88.6	89.9	89.6	82.4	134.3	131.6	133.1	96.9	95.7	101.6	96.5	102.3	87.2
P18531	Ig heavy chain V region 3-6 OS=Mus musculus OX=10090 GN=Ighv3-6 PE=1 SV=1	17	1	1	1	116	13.1	8.78	2.8	165	146	170.5	93.1	111.9	91.2	108.5	105	118.5	77.8	92.3	74.7	45.7	55.7	44.2
Q8VEH3	ADP-ribosylation factor-like protein 8A OS=Mus musculus OX=10090 GN=Arl8a PE=1 SV=1	8	2	3	2	186	21.4	7.77	7.17	122.4	121.1	125.5	97.5	114.1	95.1	79.2	74.2	75.3	87.1	94.9	96.9	107.7	100.8	108.2
P70414	Sodium/calcium exchanger 1 OS=Mus musculus OX=10090 GN=Slc8a1 PE=1 SV=1	2	1	1	1	970	108	5	2.36	162.6	146.5	150.4	140.5	118	128.5	116.4	111.4	88.9	51.8	57	58.6	51.6	57.5	60.5
B2RXS4	Plexin-B2 OS=Mus musculus OX=10090 GN=Plxnb2 PE=1 SV=1	1	1	3	1	1842	206.1	5.87	9.74	64	68.4	59.8	92.2	87.7	88.3	81	83.4	81.3	122.2	117.8	120.9	144.7	143.6	144.6
Q9DCJ9	N-acetylneuraminate lyase OS=Mus musculus OX=10090 GN=Npl PE=1 SV=1	3	1	2	1	320	35.1	8.03	6.03	69.7	67.4	71.6	68.8	75	67.6	97.3	100	111.1	139	158.6	156.2	103.6	111.7	102.4
P51881	ADP/ATP translocase 2 OS=Mus musculus OX=10090 GN=Slc25a5 PE=1 SV=3	4	1	1	1	298	32.9	9.73	3.59
Q3UPF5	Zinc finger CCCH-type antiviral protein 1 OS=Mus musculus OX=10090 GN=Zc3hav1 PE=1 SV=1	1	1	1	1	946	106.6	8.27	3.99	94.8	105.2	89.1	95.7	93.4	91.5	77.6	80.7	91.6	115.6	123.6	114.9	113	99.6	113.7
Q61410	cGMP-dependent protein kinase 2 OS=Mus musculus OX=10090 GN=Prkg2 PE=1 SV=1	2	1	1	1	762	87	8.22	3.69	85.2	84.7	69	92.9	115.6	101	74.1	61.4	80.6	113.9	129.5	122.5	114.3	138.7	116.5
G3X939	Sodium/hydrogen exchanger 3 OS=Mus musculus OX=10090 GN=Slc9a3 PE=1 SV=1	1	1	1	1	829	93	7.71	3.14	112.8	105.2	113	130.4	115.5	104.1	63.6	69	60.2	82.5	82.3	86.9	134.7	109.1	130.7
Q9D020	Cytosolic 5'-nucleotidase 3A OS=Mus musculus OX=10090 GN=Nt5c3a PE=1 SV=4	5	2	3	2	331	37.2	6.65	8	107.9	109.1	107.9	120.8	125.7	120.5	95	86.4	91.9	69.5	74	66.6	106.5	101.5	116.8
Q9D1C8	Vacuolar protein sorting-associated protein 28 homolog OS=Mus musculus OX=10090 GN=Vps28 PE=1 SV=1	11	2	2	2	221	25.4	5.54	2.34	82.1	96.1	92.4	82.8	93	84.9	91.3	85.2	92.5	146.7	146.7	127	99.4	85.7	94.1
P08071	Lactotransferrin OS=Mus musculus OX=10090 GN=Ltf PE=1 SV=4	2	1	1	1	707	77.8	8.53	4	51.8	63.4	57.3	47.2	46.7	42.7	46.4	50	48.5	140.2	142.7	152.3	208.5	210.6	191.8
P62855	40S ribosomal protein S26 OS=Mus musculus OX=10090 GN=Rps26 PE=1 SV=3	13	1	1	1	115	13	11	3.57	132.1	149	137.7	102.1	92.7	88.6	149.4	143.3	148.7	57.5	76.8	57.5	62.5	50.9	51.3
P01831	Thy-1 membrane glycoprotein OS=Mus musculus OX=10090 GN=Thy1 PE=1 SV=1	9	1	1	1	162	18.1	8.97	3.13	127.5	135.4	134.2	122.5	115.3	116.9	102	90.5	105.4	76.2	71.9	65.5	72.8	87.3	76.8
P62196	26S proteasome regulatory subunit 8 OS=Mus musculus OX=10090 GN=Psmc5 PE=1 SV=1	3	1	1	1	406	45.6	7.55	3.5	60.6	65.3	64.5	128.7	123.5	132.5	107.2	113.8	98.4	135	121.6	126.1	71.5	77.6	73.6
A1L314	Macrophage-expressed gene 1 protein OS=Mus musculus OX=10090 GN=Mpeg1 PE=1 SV=1	2	1	2	1	713	78.3	5.92	6.5	95.9	100.4	110.7	122.7	132.4	121.4	83.5	89.8	85.1	96	102	97.6	91.1	84	87.5
Q91YI0	Argininosuccinate lyase OS=Mus musculus OX=10090 GN=Asl PE=1 SV=1	5	2	3	2	464	51.7	6.96	7.57	125.8	116.8	116	104.2	106.9	101.7	107.8	108.5	103.1	97.5	102.2	95.4	75.4	72.9	65.7
Q8C878	NEDD8-activating enzyme E1 catalytic subunit OS=Mus musculus OX=10090 GN=Uba3 PE=1 SV=2	2	1	1	1	462	51.7	5.45	2.83	114.2	109.5	116.7	135.1	126	139.9	104.3	111.5	103.6	89.2	90.4	88.1	58.7	57.9	55
Q91WC9	Diacylglycerol lipase-beta OS=Mus musculus OX=10090 GN=Daglb PE=1 SV=2	2	1	1	1	669	73.9	6.73	3.36	102.9	113.5	122.6	122.7	118.1	104.4	109.5	119.1	99.3	80.4	83.4	81.5	102.2	74.7	65.7
Q9Z1W9	STE20/SPS1-related proline-alanine-rich protein kinase OS=Mus musculus OX=10090 GN=Stk39 PE=1 SV=1	2	1	1	1	556	60.3	6.29	3.49	117.8	102.6	98.9	122.2	150.4	132.1	143.5	150.7	162.6	40.6	49.2	43.7	66.2	54.5	64.9
Q9JI67	Beta-1,3-galactosyltransferase 5 OS=Mus musculus OX=10090 GN=B3galt5 PE=2 SV=1	6	2	3	2	308	35.9	8.75	7.56	64.8	63.4	63.9	59.6	57.7	55.3	74.1	69	69.8	38.9	47.3	43.2	256.6	266.8	269.7
Q8K1R3	Polyribonucleotide nucleotidyltransferase 1, mitochondrial OS=Mus musculus OX=10090 GN=Pnpt1 PE=1 SV=1	2	1	1	1	783	85.6	8.03	2.69
Q8BXN9	Transmembrane protein 87A OS=Mus musculus OX=10090 GN=Tmem87a PE=1 SV=1	2	1	2	1	555	63.3	6.67	6.96	50.8	55.2	51.9	44.7	48.5	43.7	68.1	73.7	77.7	43.3	51.9	54.6	269.8	274.5	291.7
Q62186	Translocon-associated protein subunit delta OS=Mus musculus OX=10090 GN=Ssr4 PE=1 SV=1	6	1	1	1	172	18.9	5.78	3.08	154	157.7	157.7	95.5	104	101.4	143.8	138.3	150.9	51.3	59.1	39.6	46.2	56.1	44.3
Q9CQW5	Galectin-2 OS=Mus musculus OX=10090 GN=Lgals2 PE=1 SV=1	8	1	1	1	130	14.9	7.55	3.95	106.1	104.8	98.1	112.8	103.1	112.8	85.7	82	85.2	97.7	96.5	99.5	103.5	97.7	114.5
Q8C129	Leucyl-cystinyl aminopeptidase OS=Mus musculus OX=10090 GN=Lnpep PE=1 SV=1	1	1	2	1	1025	117.2	5.96	4.91	83.3	73.6	75.7	100.7	98.3	101.8	74.1	81.1	77	67	75.5	71.4	168.9	177.4	174.1
Q9CQI6	Coactosin-like protein OS=Mus musculus OX=10090 GN=Cotl1 PE=1 SV=3	6	2	3	2	142	15.9	5.4	5.9	78.7	78.7	80.3	77.7	75.2	72.2	106.1	121.5	118.1	106.6	116	110.7	118.1	127.4	112.7
Q922D8	C-1-tetrahydrofolate synthase, cytoplasmic OS=Mus musculus OX=10090 GN=Mthfd1 PE=1 SV=4	1	1	1	1	935	101.1	7.14	4.18	100.6	99.7	100.1	107.5	110.8	111.8	119.9	108	107.9	57.9	70.9	60.6	125.1	112.6	106.4
P19536	Cytochrome c oxidase subunit 5B, mitochondrial OS=Mus musculus OX=10090 GN=Cox5b PE=1 SV=1	9	1	2	1	128	13.8	8.38	6.62	212.3	207	199.8	79.8	77.2	74	109	105.5	110.8	57.2	60.3	56.6	50.2	43.7	56.6
Q61316	Heat shock 70 kDa protein 4 OS=Mus musculus OX=10090 GN=Hspa4 PE=1 SV=1	3	2	2	2	841	94.1	5.24	3.97	81.2	92.8	90.6	81.4	81.5	82	84.3	88.4	87.1	71.3	82.7	76.8	161.7	163.5	174.6
Q7TN37	Transient receptor potential cation channel subfamily M member 4 OS=Mus musculus OX=10090 GN=Trpm4 PE=1 SV=1	1	1	2	1	1213	135.7	8.02	5.68	125.5	134.6	124.6	115.6	115.4	113.8	77.4	80.4	84.3	59	75.2	68.6	120.1	100.6	105
P50544	Very long-chain specific acyl-CoA dehydrogenase, mitochondrial OS=Mus musculus OX=10090 GN=Acadvl PE=1 SV=3	5	2	2	2	656	70.8	8.75	4.96	146.7	143.8	155.1	114.8	123.8	109.8	103.6	97.1	90.2	65.2	63.8	69.5	69.1	69.6	77.8
O35129	Prohibitin-2 OS=Mus musculus OX=10090 GN=Phb2 PE=1 SV=1	6	2	3	2	299	33.3	9.83	7.49	199.2	203	199.6	93.7	95.3	90.9	103.4	104.5	101.8	32.8	36.9	34.8	70.1	65.3	68.8
P97363	Serine palmitoyltransferase 2 OS=Mus musculus OX=10090 GN=Sptlc2 PE=1 SV=2	2	1	2	1	560	62.9	8.18	5.93	84.3	108.2	104.3	90.1	87.6	57.8	96.9	100.8	107.6	69	84	67.7	161.9	152	127.9
Q9JHC0	Glutathione peroxidase 2 OS=Mus musculus OX=10090 GN=Gpx2 PE=2 SV=3	7	1	1	1	190	22	7.77	3.26	141.7	135	120.2	127.6	140.7	120.6	105.4	99.6	95.3	72.4	69	57.8	75	67	72.8
O70562	Small proline-rich protein 2K OS=Mus musculus OX=10090 GN=Sprr2k PE=2 SV=1	13	1	4	1	68	7.5	8.24	9	132	133.7	129.4	63.9	69.5	66.1	209	188.8	192.4	38.3	37.7	34.7	66.7	68.9	68.8
Q91WD5	NADH dehydrogenase [ubiquinone] iron-sulfur protein 2, mitochondrial OS=Mus musculus OX=10090 GN=Ndufs2 PE=1 SV=1	3	1	1	1	463	52.6	6.99	2.98
Q91X97	Neurocalcin-delta OS=Mus musculus OX=10090 GN=Ncald PE=1 SV=4	10	2	3	1	193	22.2	5.35	5.7	111.3	107.5	111.2	97.8	138.8	128.9	107.8	117.8	124	89.1	99.6	72.4	67.4	63.2	63.2
P53996	Cellular nucleic acid-binding protein OS=Mus musculus OX=10090 GN=Cnbp PE=1 SV=2	5	1	3	1	178	19.6	7.58	8.64	95.6	98.1	102.2	132.5	126.1	126.5	82.8	81.1	81.5	67.7	72.3	68.4	117.7	120.9	126.6
Q99JY9	Actin-related protein 3 OS=Mus musculus OX=10090 GN=Actr3 PE=1 SV=3	2	1	2	1	418	47.3	5.88	4.13	105.7	93.6	108.1	157.3	154.1	162.6	139	114.1	115.9	67.9	80.9	65	47.3	22.7	65.9
O70362	Phosphatidylinositol-glycan-specific phospholipase D OS=Mus musculus OX=10090 GN=Gpld1 PE=1 SV=1	2	2	2	2	837	93.2	7.12	5.09	110.6	110.7	114	93.3	85.8	83.3	64.4	60	68.7	121.2	136.2	126.6	102.9	116.9	105.3
A2AGA4	Rhomboid-related protein 2 OS=Mus musculus OX=10090 GN=Rhbdl2 PE=1 SV=1	3	1	1	1	302	33.7	8.15	3.3	88.1	77.9	97.9	82.2	84.1	82.6	73.7	78.7	86.9	48.5	48.9	48.1	196.1	193.6	212.6
Q60997	Deleted in malignant brain tumors 1 protein OS=Mus musculus OX=10090 GN=Dmbt1 PE=1 SV=2	1	1	1	1	2085	226.7	4.97	2.6	122.7	350.6	112	99.4	103.1	97.9	89.8	79.9	87.5	59.1	75.3	51.4	36.6	33	101.6
Q91W53	Golgin subfamily A member 7 OS=Mus musculus OX=10090 GN=Golga7 PE=1 SV=1	12	2	2	2	137	15.8	7.05	5.13	68.5	68.5	70.9	93.9	89.3	96.1	61.4	58.6	60.4	128.6	128.8	131.6	147.8	147.7	147.9
Q9CWK8	Sorting nexin-2 OS=Mus musculus OX=10090 GN=Snx2 PE=1 SV=2	2	1	1	1	519	58.4	5.12	3.15	88.7	73.9	89	85.7	84.5	92.2	173.5	151.8	163.4	65	76.3	72.8	105	80.4	97.7
Q09199	Beta-1,4 N-acetylgalactosaminyltransferase 2 OS=Mus musculus OX=10090 GN=B4galnt2 PE=2 SV=1	4	2	2	2	510	58.3	8.94	4.85	85.4	77.4	86.4	71.9	70.2	74.2	84.9	78.9	81.3	47	60.5	54.1	207	204.8	215.9
Q61165	Sodium/hydrogen exchanger 1 OS=Mus musculus OX=10090 GN=Slc9a1 PE=1 SV=1	2	1	1	1	820	91.4	7.12	3.05	289.2	286.7	263.5	82.2	79.1	73.4	80.2	86.5	73.2	31.1	36.2	26.8	30.4	27.9	33.6
O70439	Syntaxin-7 OS=Mus musculus OX=10090 GN=Stx7 PE=1 SV=3	5	1	1	1	261	29.8	5.78	2.66
Q8BXA1	Golgi integral membrane protein 4 OS=Mus musculus OX=10090 GN=Golim4 PE=1 SV=1	2	2	2	2	655	76.7	4.83	2.6	101.6	100	100.9	67.5	74.3	67.1	58.6	55.4	57.8	46.8	55.5	53.7	209.6	214.9	236.3
P68040	Receptor of activated protein C kinase 1 OS=Mus musculus OX=10090 GN=Rack1 PE=1 SV=3	5	2	3	2	317	35.1	7.69	7.79	105.1	108.1	105.7	104.3	103	105.5	175.7	161.4	169.2	70.1	62.9	64.3	56.8	54.8	53.2
Q3U1J4	DNA damage-binding protein 1 OS=Mus musculus OX=10090 GN=Ddb1 PE=1 SV=2	2	2	2	2	1140	126.8	5.26	2.36
P70296	Phosphatidylethanolamine-binding protein 1 OS=Mus musculus OX=10090 GN=Pebp1 PE=1 SV=3	7	1	1	1	187	20.8	5.4	3.18	121.5	119.4	125.7	126.2	125.2	120.8	153.3	119.3	136.6	69.3	62.7	61.7	45.1	52.2	61.1
Q9JLB0	MAGUK p55 subfamily member 6 OS=Mus musculus OX=10090 GN=Mpp6 PE=1 SV=1	2	1	1	1	553	62.6	6.4	2.6	167.4	183.5	200.7	121.7	108.8	110.1	94.4	104.6	101.8	64	60.1	56.4	46.5	38.8	41.3
Q3TIW9	Ectonucleotide pyrophosphatase/phosphodiesterase family member 7 OS=Mus musculus OX=10090 GN=Enpp7 PE=1 SV=1	2	1	2	1	439	49.6	6.96	6.05	74.1	77.9	72	83.7	85.5	87.6	77.8	81.9	80.8	74.9	77.8	74.8	182.3	188.3	180.8
Q02819	Nucleobindin-1 OS=Mus musculus OX=10090 GN=Nucb1 PE=1 SV=2	2	1	1	1	459	53.4	5.07	3.78	33.3	30.6	33.4	25.4	26.9	29.9	45.6	34.8	40	19.9	36.9	30	369.1	357.1	387.2
P42932	T-complex protein 1 subunit theta OS=Mus musculus OX=10090 GN=Cct8 PE=1 SV=3	2	1	2	1	548	59.5	5.62	5.68	142.7	141.7	147.4	131.9	129.3	132.2	111.1	109.5	97.9	71.9	74	74.2	44	45.9	46.2
P97300	Neuroplastin OS=Mus musculus OX=10090 GN=Nptn PE=1 SV=3	2	1	1	1	397	44.3	7.74	4.32	102.6	95.6	92.9	160.5	152.5	163.8	74.4	71.9	74	74.1	80.8	78.2	92.7	92.8	93.3
Q6ZWN5	40S ribosomal protein S9 OS=Mus musculus OX=10090 GN=Rps9 PE=1 SV=3	10	2	2	2	194	22.6	10.65	5.04	107.5	103.6	102.6	119.6	123.5	120.7	130.6	119.6	125.7	71.5	81.6	75	74.4	72.5	71.8
Q9CQY8	Transmembrane 4 L6 family member 20 OS=Mus musculus OX=10090 GN=Tm4sf20 PE=2 SV=1	4	1	4	1	226	24.7	6.47	10.99	28.8	26.8	28.5	44.1	42.6	42.2	31.1	33.8	36.4	128.4	129.3	131.4	268.6	267.8	260.2
O88343	Electrogenic sodium bicarbonate cotransporter 1 OS=Mus musculus OX=10090 GN=Slc4a4 PE=1 SV=2	1	1	1	1	1079	121.4	6.84	3.15	106.9	101.4	106	112.4	120.8	114.4	69.8	71.8	71.4	64	78	73.7	141.8	122.4	145.3
Q62283	Tetraspanin-7 OS=Mus musculus OX=10090 GN=Tspan7 PE=1 SV=2	6	2	4	2	249	27.5	7.2	7.58	93.3	83.2	79.6	116.2	115.1	114.2	116	102.6	119.4	72.6	87.7	78.8	115	113.8	92.7
Q9CPY3	Sororin OS=Mus musculus OX=10090 GN=Cdca5 PE=1 SV=1	3	1	3	1	264	29	9.58	7.47	281.8	263	263.8	98.1	97.6	92.4	40	38.8	35.6	21.4	26.9	22.3	67.5	74.2	76.4
P35282	Ras-related protein Rab-21 OS=Mus musculus OX=10090 GN=Rab21 PE=1 SV=4	5	1	1	1	222	24.1	7.94	2.82	91.7	93.2	95.5	100.7	108.7	95.4	118.1	114.1	120.3	95.3	103	83	116.2	91.4	73.4
Q8BH61	Coagulation factor XIII A chain OS=Mus musculus OX=10090 GN=F13a1 PE=1 SV=3	2	1	1	1	732	83.2	5.92	3.06	75.1	88.3	77.9	70.4	72.5	59.3	73.3	72.4	81.3	112.6	128.3	106.1	162.8	168.1	151.7
Q6WVG3	BTB/POZ domain-containing protein KCTD12 OS=Mus musculus OX=10090 GN=Kctd12 PE=1 SV=1	4	1	1	1	327	35.9	5.81	2.85	97.4	147.4	85	86.8	116.3	76	108.2	85.8	91.2	73.8	103.5	88.7	126.1	103.9	109.8
Q8BYP3	Rho-related GTP-binding protein RhoF OS=Mus musculus OX=10090 GN=Rhof PE=1 SV=1	9	2	2	2	211	23.6	8.43	3.99	43	40.6	46.1	48.8	51.1	49	56.9	59	61	183.3	193.3	207.5	161.2	150.2	148.9
Q9JIL4	Na(+)/H(+) exchange regulatory cofactor NHE-RF3 OS=Mus musculus OX=10090 GN=Pdzk1 PE=1 SV=1	2	1	1	1	519	56.5	5.43	3.41	61.9	70	79.9	62.8	60	68.4	65	67.9	62.2	91.8	107.7	104.4	190.3	211.5	196.1
Q8BWZ3	N-alpha-acetyltransferase 25, NatB auxiliary subunit OS=Mus musculus OX=10090 GN=Naa25 PE=1 SV=1	1	1	1	1	972	111.6	6.52	2.95	142.4	134.4	116.3	114	104	130.7	117.7	103.9	104.6	66.1	70.1	59.5	85	81.9	69.4
Q61292	Laminin subunit beta-2 OS=Mus musculus OX=10090 GN=Lamb2 PE=1 SV=2	1	1	1	1	1799	196.5	6.67	4.16	159.4	141.8	141	133.5	126.1	131.5	99.1	89.6	97.3	69.5	69.9	59.7	59.1	57.4	65
Q9CRY7	Lysophospholipase D GDPD1 OS=Mus musculus OX=10090 GN=Gdpd1 PE=1 SV=1	5	1	1	1	314	35.8	8.31	3.31	108.7	103	100.5	108.5	113.7	92.8	88	77.3	93	66.6	81.2	78.4	131.5	115	142
P48999	Polyunsaturated fatty acid 5-lipoxygenase OS=Mus musculus OX=10090 GN=Alox5 PE=1 SV=3	2	1	1	1	674	77.9	6.18	3.22
Q8CGA3	Large neutral amino acids transporter small subunit 4 OS=Mus musculus OX=10090 GN=Slc43a2 PE=1 SV=1	2	1	3	1	568	62.4	7.93	5.18	63.3	54.1	64.8	84.7	82.3	81.8	44.8	49.9	59.7	128.8	136.3	128.4	179.2	163.9	178.1
O54724	Caveolae-associated protein 1 OS=Mus musculus OX=10090 GN=Cavin1 PE=1 SV=1	3	1	1	1	392	43.9	5.52	2.6	68.3	68.6	68.2	82	79.7	80.4	100.7	103.8	112.1	97	104.3	104.2	139.7	150.7	140.2
O70492	Sorting nexin-3 OS=Mus musculus OX=10090 GN=Snx3 PE=1 SV=3	9	1	1	1	162	18.7	8.66	1.92	92.4	94.2	99.3	103.8	101.6	91.3	142.7	138	137.9	80.9	82.3	75.8	98	87.9	73.9
Q49B93	Sodium-coupled monocarboxylate transporter 2 OS=Mus musculus OX=10090 GN=Slc5a12 PE=1 SV=1	2	1	1	1	619	67.9	8.18	3.41	81.3	88.7	84.4	65.8	58.8	51	75.3	70.6	87.3	68.5	74.9	72.6	229.9	206.3	184.7
Q80V70	Multiple epidermal growth factor-like domains protein 6 OS=Mus musculus OX=10090 GN=Megf6 PE=2 SV=3	1	1	2	1	1572	164.6	6.28	5.48	163.3	171	185.5	172.1	158	162.6	57.9	59.6	53.7	52.6	58.5	55.6	53	49.8	46.6
Q9D8E6	60S ribosomal protein L4 OS=Mus musculus OX=10090 GN=Rpl4 PE=1 SV=3	2	1	1	1	419	47.1	11	2.36	132.7	134.4	126.5	138.7	134	140.8	131.1	129.3	129.4	53	51.4	46.7	52	50	50
Q8K4L4	Protein POF1B OS=Mus musculus OX=10090 GN=Pof1b PE=2 SV=3	2	1	1	1	587	67.7	6.23	2.83
P34022	Ran-specific GTPase-activating protein OS=Mus musculus OX=10090 GN=Ranbp1 PE=1 SV=2	5	1	2	1	203	23.6	5.22	5.52	77.8	78.5	88.7	98.9	93.8	103.9	115.1	91.7	100.8	70.2	67.9	75.7	169	113.3	154.5
P17892	Pancreatic lipase-related protein 2 OS=Mus musculus OX=10090 GN=Pnliprp2 PE=1 SV=2	2	1	1	1	482	54	6.64	3	113	116.6	124.6	85	94.1	84.4	60.2	74	72.6	94.2	95	98.7	138.9	114.5	134.3
Q8BKC5	Importin-5 OS=Mus musculus OX=10090 GN=Ipo5 PE=1 SV=3	1	1	1	1	1097	123.5	4.93	2.85	116.7	148.4	115	131.2	135.2	136.8	86.8	99.5	90.2	56.3	65.3	61.8	93.7	80.1	83
Q6P9R2	Serine/threonine-protein kinase OSR1 OS=Mus musculus OX=10090 GN=Oxsr1 PE=1 SV=1	3	1	1	1	527	58.2	6.43	2.38	131.3	129.4	129	111.2	109.7	124.9	96	80.6	106	83.9	76.9	82.2	79.7	78.1	81.2
Q8BPB0	MOB kinase activator 1B OS=Mus musculus OX=10090 GN=Mob1b PE=1 SV=3	5	1	1	1	216	25.1	6.73	2.81
Q9ET30	Transmembrane 9 superfamily member 3 OS=Mus musculus OX=10090 GN=Tm9sf3 PE=1 SV=1	1	1	1	1	587	67.5	7.21	3.46	64.5	58.8	66.5	62.5	63.9	64.5	76.2	64.4	65.8	41.7	44.8	46.3	253.5	246.2	280.4
Q6NSR8	Probable aminopeptidase NPEPL1 OS=Mus musculus OX=10090 GN=Npepl1 PE=1 SV=1	2	1	1	1	524	55.9	6.84	2.96	130.3	126.7	122	108.1	106.5	114.1	111.1	116.9	121.8	70.5	72.1	73.2	73.1	83.1	70.7
Q64433	10 kDa heat shock protein, mitochondrial OS=Mus musculus OX=10090 GN=Hspe1 PE=1 SV=2	12	1	2	1	102	11	8.35	4.03	94.9	93.1	99	87.2	83	81.5	172.3	168.1	173.7	91.1	88.3	88.7	58.1	62.5	58.4
Q99KK7	Dipeptidyl peptidase 3 OS=Mus musculus OX=10090 GN=Dpp3 PE=1 SV=2	1	1	1	1	738	82.8	5.38	3.4	109.8	115.8	125.8	136.1	120.7	132.1	97.9	110.8	114	66.9	71	69	80.7	74.5	75.1
Q9CR21	Acyl carrier protein, mitochondrial OS=Mus musculus OX=10090 GN=Ndufab1 PE=1 SV=1	10	1	1	1	156	17.4	5.21	2.62	168.2	173.9	176.5	103	99.3	86.9	131	126.4	142.5	49.2	51	52.6	46.4	48.6	44.4
Q8R2S8	CD177 antigen OS=Mus musculus OX=10090 GN=Cd177 PE=2 SV=1	1	1	1	1	817	87	5.67	3.1	134.2	153.3	134.8	104.2	115.9	101.4	109.1	103.3	104.2	57.5	66.7	65.4	82	88.4	79.8
Q9QZI9	Serine incorporator 3 OS=Mus musculus OX=10090 GN=Serinc3 PE=1 SV=2	3	2	4	2	472	52.6	7.23	9.27	77.9	75.1	82.2	103.3	101.1	107.9	99	95.1	99.5	89.2	95.1	88	138.8	130.1	117.7
Q9ERS2	NADH dehydrogenase [ubiquinone] 1 alpha subcomplex subunit 13 OS=Mus musculus OX=10090 GN=Ndufa13 PE=1 SV=3	6	1	2	1	144	16.8	9.48	5.7	218.7	206.4	211.6	107.4	101.4	97.2	101.4	88.1	103	32	34	31.6	55.6	57.8	54
Q9CPQ1	Cytochrome c oxidase subunit 6C OS=Mus musculus OX=10090 GN=Cox6c PE=1 SV=3	16	1	2	1	76	8.5	10.14	5.03	195.2	205.6	221.8	111.6	108.1	98.4	100.7	88.9	85	39.5	42.9	38.7	54.1	55.6	53.9
Q00623	Apolipoprotein A-I OS=Mus musculus OX=10090 GN=Apoa1 PE=1 SV=2	6	2	3	2	264	30.6	5.73	8.05	49.2	46.9	50.2	49.9	49	49.6	65.1	65.9	69.7	121.6	128.3	122.1	210.7	209.6	212.4
Q8BMS1	Trifunctional enzyme subunit alpha, mitochondrial OS=Mus musculus OX=10090 GN=Hadha PE=1 SV=1	1	1	1	1	763	82.6	9.14	2.83	139	125.9	153.9	130.7	125	113.5	111	104.1	88.6	66	70.8	82.7	64.7	55	69.1
Q9CPU4	Microsomal glutathione S-transferase 3 OS=Mus musculus OX=10090 GN=Mgst3 PE=1 SV=1	9	1	1	1	153	16.9	9.5	2.89	139.6	151.2	143.3	117.5	110.1	101.3	77	72.1	63.5	64.8	82.1	78.4	102.9	85.3	110.8
F8VPU2	FERM, ARHGEF and pleckstrin domain-containing protein 1 OS=Mus musculus OX=10090 GN=Farp1 PE=1 SV=1	1	1	1	1	1048	118.8	7.88	2.5
P35737	Class II histocompatibility antigen, M beta 1 chain OS=Mus musculus OX=10090 GN=H2-DMb1 PE=2 SV=1	4	1	1	1	261	28.9	7.14	2.81	28.6	29.5	30.6	157.4	145.2	150.7	80.2	83.5	83.9	138.5	133.8	136.8	101.1	98	102.2
Q9CR61	NADH dehydrogenase [ubiquinone] 1 beta subcomplex subunit 7 OS=Mus musculus OX=10090 GN=Ndufb7 PE=1 SV=3	7	1	2	1	137	16.3	8.18	5.44	136.8	141.5	154.2	109.2	112.5	114.4	89.5	95	82.1	75.9	94.6	86.1	78.3	62.5	67.4
Q99LD4	COP9 signalosome complex subunit 1 OS=Mus musculus OX=10090 GN=Gps1 PE=1 SV=1	2	1	1	1	471	53.4	6.84	3.01	89.3	100.4	90.3	101.2	115.7	104.3	79.6	95.3	113.9	95.7	88.8	119.6	95.4	101.3	109.1
Q6IRU2	Tropomyosin alpha-4 chain OS=Mus musculus OX=10090 GN=Tpm4 PE=1 SV=3	8	2	2	1	248	28.5	4.68	2.98	93.1	101.4	99.9	127.1	121.6	128.3	102.1	100.3	85.8	82.6	92.7	83.7	94.2	89.9	97.4
Q8CJG0	Protein argonaute-2 OS=Mus musculus OX=10090 GN=Ago2 PE=1 SV=3	1	1	1	1	860	97.2	9.19	3.2
P22892	AP-1 complex subunit gamma-1 OS=Mus musculus OX=10090 GN=Ap1g1 PE=1 SV=3	2	1	1	1	822	91.3	6.8	3.19	118	125.6	120.4	138.9	128	132.1	62.4	57.8	65.4	113	123.5	130.7	63.8	63.5	56.8
Q8C6K9	Collagen alpha-6(VI) chain OS=Mus musculus OX=10090 GN=Col6a6 PE=1 SV=2	0	1	2	1	2265	246.2	6.83	4.38	85.7	87	79.9	124.8	116.5	119.3	54	63.2	63.5	147.9	152	146.3	85.1	82.5	92.3
P55050	Fatty acid-binding protein, intestinal OS=Mus musculus OX=10090 GN=Fabp2 PE=1 SV=2	7	1	1	1	132	15.1	7.24	3.16	93.4	93.1	99.9	88	93.3	91.7	154.9	152.1	146.4	55.3	57.5	53.8	97.9	109.8	112.9
Q8K482	EMILIN-2 OS=Mus musculus OX=10090 GN=Emilin2 PE=1 SV=1	1	1	1	1	1074	117.2	5.62	2.57
P31254	Ubiquitin-like modifier-activating enzyme 1 Y OS=Mus musculus OX=10090 GN=Uba1y PE=1 SV=2	1	1	3	1	1058	118	5.55	7.59	98	89.5	97.9	96.5	99.3	104.1	123.9	123.6	123.1	70.6	78.3	78.5	106.5	104.4	105.8
P70695	Fructose-1,6-bisphosphatase isozyme 2 OS=Mus musculus OX=10090 GN=Fbp2 PE=1 SV=2	4	1	1	1	339	36.9	6.16	2.57	152.4	213.3	149.9	110.5	118.1	111.6	112	104.7	103.3	51.1	54.4	50.3	52.8	55.5	60.1
Q91ZP6	NEDD4 family-interacting protein 2 (Fragment) OS=Mus musculus OX=10090 GN=Ndfip2 PE=1 SV=2	3	1	3	1	311	33.6	4.91	6.51	80.1	85.2	94.1	86.5	80.4	84	44.9	39.5	40	70.8	73.1	74.1	212	201.4	233.8
Q91WU5	Arsenite methyltransferase OS=Mus musculus OX=10090 GN=As3mt PE=1 SV=2	2	1	2	1	376	41.8	5.86	4.76
Q9D8B4	NADH dehydrogenase [ubiquinone] 1 alpha subcomplex subunit 11 OS=Mus musculus OX=10090 GN=Ndufa11 PE=1 SV=2	8	1	1	1	141	15	8.35	2.73	193.1	163.9	179.3	89.9	108.5	104.1	107.9	109.5	105.7	48.8	67.1	50.2	59.7	60.9	51.2
Q8R143	Pituitary tumor-transforming gene 1 protein-interacting protein OS=Mus musculus OX=10090 GN=Pttg1ip PE=1 SV=1	5	1	2	1	174	20	8.63	5.69	68.9	69	68.5	59	58.5	59.4	67.2	72.4	77.8	153	154.4	150.1	149.6	145.9	146.5
P51162	Gastrotropin OS=Mus musculus OX=10090 GN=Fabp6 PE=2 SV=2	13	2	5	2	128	14.5	6.15	14.59	44.8	41.6	43.9	55.2	52.9	53	75.2	77.7	84.7	151.6	149.9	152.3	173.1	168.4	175.6
P35822	Receptor-type tyrosine-protein phosphatase kappa OS=Mus musculus OX=10090 GN=Ptprk PE=1 SV=1	1	1	3	1	1457	164.1	5.95	8.43	81.2	85	86.7	111.5	116	109.7	72	61.9	66.2	97.9	99.5	103.3	128.1	134.1	146.9
P62869	Elongin-B OS=Mus musculus OX=10090 GN=Elob PE=1 SV=1	10	1	1	1	118	13.2	5.01	3.75	91.3	84	90.3	83.4	85.8	86	128.3	134.1	124.1	91.4	90.5	91	112.1	101.5	106.3
P60867	40S ribosomal protein S20 OS=Mus musculus OX=10090 GN=Rps20 PE=1 SV=1	10	1	1	1	119	13.4	9.94	2.52
P00920	Carbonic anhydrase 2 OS=Mus musculus OX=10090 GN=Ca2 PE=1 SV=4	3	1	1	1	260	29	7.01	2.63	150.9	166.1	161	124.7	113.5	112.1	107.1	92.5	104.1	68.9	65.3	69.6	63.4	49.7	51.1
Q8R1M8	Mucosal pentraxin OS=Mus musculus OX=10090 GN=Mptx1 PE=2 SV=1	8	1	1	1	219	24.5	5.67	2.63	152.9	157.6	174.5	78.7	88.8	90.1	140.7	135.6	127.5	68.2	53.6	71.2	49.8	47.2	63.6
Q3UQ44	Ras GTPase-activating-like protein IQGAP2 OS=Mus musculus OX=10090 GN=Iqgap2 PE=1 SV=2	1	1	1	1	1575	180.4	5.64	2.9	76	76.3	89.3	127.3	122.6	133.3	56.4	57.7	55.6	82.4	99.4	85.1	139.3	147.4	151.7
Q91VR8	Protein BRICK1 OS=Mus musculus OX=10090 GN=Brk1 PE=1 SV=1	15	1	1	1	75	8.8	5.45	2.87	71.9	69.1	86.4	94.2	92.4	89	89.2	98.2	93.8	118.6	141.3	133.8	110.9	105	106.3
Q60865	Caprin-1 OS=Mus musculus OX=10090 GN=Caprin1 PE=1 SV=2	2	1	1	1	707	78.1	5.25	2.69	84.5	103.7	84.2	102.3	96	94.3	104.1	109.8	114.2	95.4	93.9	98.6	113.7	98.7	106.8
Q9CQC6	Basic leucine zipper and W2 domain-containing protein 1 OS=Mus musculus OX=10090 GN=Bzw1 PE=1 SV=1	3	1	1	1	419	48	5.92	2.94	91	97.2	94.4	88.1	140.4	85	166	139.2	160.6	58.5	55.6	61.3	80.8	85.9	95.9
Q99J77	Sialic acid synthase OS=Mus musculus OX=10090 GN=Nans PE=1 SV=1	2	1	1	1	359	40	7.06	2.37	121.9	109.3	123.1	112.3	123.3	125.9	132.3	148.1	119.9	66.8	63.3	51.6	71.3	59.4	71.7
Q05921	2-5A-dependent ribonuclease OS=Mus musculus OX=10090 GN=Rnasel PE=1 SV=2	1	1	1	1	735	83.2	6.55	2.72	106.8	118.6	105.6	107.3	139.9	124.2	110.3	108	107.4	73	71.5	78.6	74.7	93.5	80.7
P27612	Phospholipase A-2-activating protein OS=Mus musculus OX=10090 GN=Plaa PE=1 SV=4	2	1	1	1	794	87.2	6.14	2.87
Q9D6R2	Isocitrate dehydrogenase [NAD] subunit alpha, mitochondrial OS=Mus musculus OX=10090 GN=Idh3a PE=1 SV=1	2	1	2	1	366	39.6	6.73	4.36	130.9	132.8	141.1	147	146.6	151.8	119.4	113.6	115.6	53.1	53.8	50.5	47.3	48.8	47.6
O88653	Ragulator complex protein LAMTOR3 OS=Mus musculus OX=10090 GN=Lamtor3 PE=1 SV=1	9	1	2	1	124	13.5	7.34	1.9	109.7	104.8	94.7	88	84.7	81.3	131.4	116.4	119.3	107.5	115	114.6	77.7	76.5	78.6
P16045	Galectin-1 OS=Mus musculus OX=10090 GN=Lgals1 PE=1 SV=3	6	1	2	1	135	14.9	5.49	7.5	70.3	68.9	70.5	87.8	88.7	86.5	115.7	117.9	121	72.5	72.5	76.5	151.1	148	152
Q8CIF6	SID1 transmembrane family member 2 OS=Mus musculus OX=10090 GN=Sidt2 PE=1 SV=1	2	1	1	1	832	94.4	7.21	2.71	125.5	133	130	122.2	115.1	96.6	97.1	84.4	83.7	80.1	73.2	68.9	103.6	94	92.8
P56399	Ubiquitin carboxyl-terminal hydrolase 5 OS=Mus musculus OX=10090 GN=Usp5 PE=1 SV=1	1	1	1	1	858	95.8	5.01	2.43
Q8BP47	Asparagine--tRNA ligase, cytoplasmic OS=Mus musculus OX=10090 GN=NARS1 PE=1 SV=2	3	1	1	1	559	64.2	5.86	3.18	93.7	99.8	81	94.1	88.3	95.2	83.4	64.4	76.7	68.7	89.4	109.7	160.2	138	157.4
O70311	Glycylpeptide N-tetradecanoyltransferase 2 OS=Mus musculus OX=10090 GN=Nmt2 PE=1 SV=1	3	1	1	1	529	60.4	7.8	2.78	123.8	130.2	110	102.3	133.8	85.4	134.2	113.8	137.8	88.4	63.6	78.9	67.5	60.5	69.8
P01758	Ig heavy chain V region 108A OS=Mus musculus OX=10090 GN=Igh-VJ558 PE=4 SV=1	17	1	1	1	117	13	7.97	2.32
P46471	26S proteasome regulatory subunit 7 OS=Mus musculus OX=10090 GN=Psmc2 PE=1 SV=5	2	1	2	1	433	48.6	5.95	4.96	80.4	74.4	73	94.2	90.8	97.1	132.4	129.9	140.7	90.4	96.7	91.5	98.7	106.2	103.6
Q8K1K6	Serpin B10 OS=Mus musculus OX=10090 GN=Serpinb10 PE=2 SV=1	2	1	2	1	397	45.1	6.47	4.84	37.1	41.5	38.9	39.8	44.8	51.3	346.5	317.7	344.6	31.6	33.3	29.8	50.4	45.5	47.1
Q64010	Adapter molecule crk OS=Mus musculus OX=10090 GN=Crk PE=1 SV=1	6	1	1	1	304	33.8	5.55	2.3
Q62348	Translin OS=Mus musculus OX=10090 GN=Tsn PE=1 SV=1	5	1	1	1	228	26.2	6.44	2.62	78.7	78.1	86.3	113.4	106.8	108.3	142.6	135	154.2	71	86.1	77.9	90.9	87.6	83.1
P14847	C-reactive protein OS=Mus musculus OX=10090 GN=Crp PE=1 SV=2	5	1	1	1	225	25.3	6.2	2.79	52.1	70	96.9	76.8	66.1	74	69.4	70.2	74.2	177.9	151	161.2	102.3	100	157.7
Q9R0P6	Signal peptidase complex catalytic subunit SEC11A OS=Mus musculus OX=10090 GN=Sec11a PE=1 SV=1	5	1	2	1	179	20.6	9.33	5.8	100.1	99.4	96.2	79.8	83	71.5	77.3	65.7	71.9	54	63.6	63.9	192.3	181.4	199.8
Q9CQ69	Cytochrome b-c1 complex subunit 8 OS=Mus musculus OX=10090 GN=Uqcrq PE=1 SV=3	10	1	2	1	82	9.8	10.26	5.85	229	216.7	219.1	104.6	105.8	99.7	116	113.1	116.6	32.5	30.5	28.6	28.9	31.6	27.1
Q9QZN4	F-box only protein 6 OS=Mus musculus OX=10090 GN=Fbxo6 PE=1 SV=1	3	1	1	1	295	34.5	8.18	2.1	67.9	73.3	68.7	123.5	110.3	133.5	63.2	90.3	79.9	157.4	187	135.9	105.2	45.2	58.7
Q811D0	Disks large homolog 1 OS=Mus musculus OX=10090 GN=Dlg1 PE=1 SV=1	1	1	1	1	905	100.1	5.8	3.25
P80316	T-complex protein 1 subunit epsilon OS=Mus musculus OX=10090 GN=Cct5 PE=1 SV=1	2	1	1	1	541	59.6	6.02	3.12	108.2	114.3	111.2	108.5	116.1	102.4	127.2	119.9	116.4	63.9	81.6	65.3	100.4	82.6	82.1
Q01405	Protein transport protein Sec23A OS=Mus musculus OX=10090 GN=Sec23a PE=1 SV=2	1	1	2	1	765	86.1	7.08	5.14	73.8	71.3	82.4	76.2	74.4	71.3	78.7	70.2	80.5	99.5	111.3	107.6	162.1	163.7	176.8
Q9QXA6	b(0,+)-type amino acid transporter 1 OS=Mus musculus OX=10090 GN=Slc7a9 PE=1 SV=1	2	1	2	1	487	53.7	8.27	5.39	99.9	102.6	110.6	118.7	113.6	121.5	76.7	76.1	68.3	101.6	100.3	98.8	109.6	100.5	101.5
Q03145	Ephrin type-A receptor 2 OS=Mus musculus OX=10090 GN=Epha2 PE=1 SV=3	1	1	1	1	977	108.8	6.23	2.45	35.5	33.1	39.2	38.5	49.5	50.8	59.7	63.7	59.5	168.3	156.2	164.5	192.8	189	199.5
Q6PEB6	MOB-like protein phocein OS=Mus musculus OX=10090 GN=Mob4 PE=1 SV=1	6	1	1	1	225	26	5.78	2.9	127.7	114	114.9	89.3	95.5	94.5	137.3	135	129	77.6	74.8	81.5	66.8	73.9	88.2
Q9D2M8	Ubiquitin-conjugating enzyme E2 variant 2 OS=Mus musculus OX=10090 GN=Ube2v2 PE=1 SV=4	7	1	1	1	145	16.4	8.09	2.58	88.4	107.1	89.6	85.1	73.5	68	134.3	130.7	136.7	82.7	72.5	73.4	114.4	139.9	103.8
Q9Z1G3	V-type proton ATPase subunit C 1 OS=Mus musculus OX=10090 GN=Atp6v1c1 PE=1 SV=4	3	1	1	1	382	43.9	7.46	2.75	108.9	120.3	127.7	80.2	88.7	78.2	74.9	69.1	75.8	117.3	113.3	124.5	99.5	91.9	129.6
Q80VQ0	Aldehyde dehydrogenase family 3 member B1 OS=Mus musculus OX=10090 GN=Aldh3b1 PE=1 SV=1	2	1	1	1	468	52.3	7.55	3.35	85.8	83.4	98.8	104.7	124.4	115.5	118.1	121	115.2	74.5	90.2	91.7	88.2	105.7	82.9
O89112	Glutathione S-transferase LANCL1 OS=Mus musculus OX=10090 GN=Lancl1 PE=1 SV=1	4	2	2	2	399	45.3	7.77	4.61	98	100.5	92.3	118.8	115.7	114	108.7	107.1	115.3	104.7	100.1	105.4	80	75.7	63.7
O89110	Caspase-8 OS=Mus musculus OX=10090 GN=Casp8 PE=1 SV=1	2	1	2	1	480	55.3	5.25	4.49	95.4	100.5	106.3	126	113	106	97.8	107.4	112.1	90.1	97.8	91.7	96.2	86.6	73.2
Q61699	Heat shock protein 105 kDa OS=Mus musculus OX=10090 GN=Hsph1 PE=1 SV=2	1	1	2	1	858	96.3	5.53	7.25	52.9	53.7	53.8	109.4	108.3	111.8	71.5	77.4	78	179.4	185.3	187.8	78.9	78.6	73.2
Q91XV3	Brain acid soluble protein 1 OS=Mus musculus OX=10090 GN=Basp1 PE=1 SV=3	4	1	1	1	226	22.1	4.51	2.95
Q3UVK0	Endoplasmic reticulum metallopeptidase 1 OS=Mus musculus OX=10090 GN=Ermp1 PE=1 SV=2	1	1	1	1	898	100.1	7.49	2.23
Q6J9G1	Tyrosine-protein kinase STYK1 OS=Mus musculus OX=10090 GN=Styk1 PE=2 SV=2	2	1	2	1	429	48.1	8.29	2.91	76.1	82.5	75.1	124.6	106.2	94.1	54.7	59.5	64	112.3	123.1	121.7	160.3	135.1	110.6
Q61144	Presenilin-2 OS=Mus musculus OX=10090 GN=Psen2 PE=1 SV=3	2	1	1	1	448	50	4.59	2.21
Q6ZWX6	Eukaryotic translation initiation factor 2 subunit 1 OS=Mus musculus OX=10090 GN=Eif2s1 PE=1 SV=3	3	1	1	1	315	36.1	5.08	2.92	119.5	114.1	113.8	116.1	110.3	113	137.8	124.5	130	75.9	84.3	72.1	66.7	57.7	64.1
Q9D662	Protein transport protein Sec23B OS=Mus musculus OX=10090 GN=Sec23b PE=1 SV=1	1	1	1	1	767	86.4	6.96	2.53	99	96.3	103.8	117	105.3	103.6	109.8	106.9	108.9	61.8	73.3	62.1	123.6	108.4	120.2
P18181	CD48 antigen OS=Mus musculus OX=10090 GN=Cd48 PE=1 SV=1	3	1	3	1	240	27.4	7.69	9.19	79.3	77.1	79.5	114.8	112.8	116.1	125.4	123.4	124.2	87.6	91.6	87.3	94.4	93.3	93.3
Q3TYX3	SET and MYND domain-containing protein 5 OS=Mus musculus OX=10090 GN=Smyd5 PE=1 SV=2	3	1	1	1	416	47.1	5.21	2.81
Q9QZC7	Pleckstrin homology domain-containing family B member 2 OS=Mus musculus OX=10090 GN=Plekhb2 PE=1 SV=1	4	1	1	1	221	24.6	5.6	3	97.5	100.8	99.3	99.3	95.5	91.8	68	73.3	73.3	127.1	126.6	124.5	112.5	104	106.5
O88662	Epithelial membrane protein 2 OS=Mus musculus OX=10090 GN=Emp2 PE=1 SV=1	5	1	2	1	172	19.7	7.72	5.23	86.7	89.3	91.6	145.6	146.2	157.4	103.6	88.5	80.5	61.6	76.8	68.7	94.7	105.7	103.1
Q9JIF7	Coatomer subunit beta OS=Mus musculus OX=10090 GN=Copb1 PE=1 SV=1	1	1	1	1	953	107	6	2.29	124.5	122.7	113.5	120	117.3	99.2	164.7	126.2	163.1	78.3	72.5	70.6	41.5	40	46.1
Q8CFE6	Sodium-coupled neutral amino acid transporter 2 OS=Mus musculus OX=10090 GN=Slc38a2 PE=1 SV=1	2	1	1	1	504	55.5	7.94	3.22	49.5	61.6	60.3	51.5	48.1	53.2	60.8	72.6	77.4	197.4	206	190.3	137.9	116.1	117.3
Q9WTX6	Cullin-1 OS=Mus musculus OX=10090 GN=Cul1 PE=1 SV=1	1	1	1	1	776	89.6	8	2.94	135.1	109.2	112	93.1	87.4	83.9	103.6	94.5	103.6	98.5	113.1	108	91.2	80.5	86.3
P35762	CD81 antigen OS=Mus musculus OX=10090 GN=Cd81 PE=1 SV=2	3	1	1	1	236	25.8	5.83	3.43	97.6	94.1	99.8	112.8	116	110.7	76.7	76.3	82.4	115.6	121.2	114.5	96.1	90.7	95.6
P62334	26S proteasome regulatory subunit 10B OS=Mus musculus OX=10090 GN=Psmc6 PE=1 SV=1	4	1	1	1	389	44.1	7.49	2.35
A1A5B6	TBC1 domain family member 25 OS=Mus musculus OX=10090 GN=Tbc1d25 PE=1 SV=1	1	1	2	1	742	82.5	6.79	4.88	121.1	98.9	104.3	107.3	83.2	78.2	107.2	156.4	125.6	111.7	98.3	106.5	68	68.9	64.5
Q8CAS9	Protein mono-ADP-ribosyltransferase PARP9 OS=Mus musculus OX=10090 GN=Parp9 PE=1 SV=2	1	1	1	1	866	96.6	7.09	2.12
E9Q555	E3 ubiquitin-protein ligase RNF213 OS=Mus musculus OX=10090 GN=Rnf213 PE=1 SV=2	0	1	1	1	5152	584.4	6.8	2.39
O55222	Integrin-linked protein kinase OS=Mus musculus OX=10090 GN=Ilk PE=1 SV=2	2	1	1	1	452	51.3	8.07	2.26	86.7	96.5	73.9	90	82.1	96.2	103.9	88.2	95.4	89.6	125.8	120.8	104.7	103.8	142.4
Q3TJD7	PDZ and LIM domain protein 7 OS=Mus musculus OX=10090 GN=Pdlim7 PE=1 SV=1	2	1	1	1	457	50.1	8.47	2.39	127.7	125.6	141.7	134.8	133.7	122.1	111	73.7	102.2	69.6	64.4	51.1	67.6	93.9	80.8
P67984	60S ribosomal protein L22 OS=Mus musculus OX=10090 GN=Rpl22 PE=1 SV=2	10	1	1	1	128	14.8	9.19	2.59
Q9JJX6	P2X purinoceptor 4 OS=Mus musculus OX=10090 GN=P2rx4 PE=1 SV=1	2	1	2	1	388	43.4	7.99	5.21	145.9	150.4	167.6	148	164.5	168.9	87.8	83.1	79.1	55.2	60.5	60.9	42.9	37.9	47.1
P10493	Nidogen-1 OS=Mus musculus OX=10090 GN=Nid1 PE=1 SV=2	1	1	1	1	1245	136.5	5.44	2.43	164.8	160.9	157	118.6	120.2	122.6	116.7	103.9	103.5	68.6	69.2	62.5	41.5	43.1	46.9
Q8VEK0	Cell cycle control protein 50A OS=Mus musculus OX=10090 GN=Tmem30a PE=1 SV=1	2	1	1	1	364	41	8.37	2.4	69.8	66.6	67.1	113.6	109.4	110.7	84.7	88.2	90.9	114	118.1	108.8	125.2	113.4	119.6
Q8BGT9	Polypeptide N-acetylgalactosaminyltransferase 12 OS=Mus musculus OX=10090 GN=Galnt12 PE=2 SV=1	2	1	1	1	576	66.5	7.24	2.8	117.6	122.7	114.6	101.9	107.2	101.5	103.7	93.1	105.7	56.2	73.8	55.2	117.1	112.2	117.6
P40124	Adenylyl cyclase-associated protein 1 OS=Mus musculus OX=10090 GN=Cap1 PE=1 SV=4	2	1	1	1	474	51.5	7.52	2.97	102.7	102.2	110.9	92.5	109.2	105.7	104.3	90.8	92.9	106.3	96.3	99.6	85	90.8	110.8
P11672	Neutrophil gelatinase-associated lipocalin OS=Mus musculus OX=10090 GN=Lcn2 PE=1 SV=1	4	1	2	1	200	22.9	8.81	6.02	21.6	23.3	25.5	14.2	15.7	14.1	15.5	23.3	27	200.1	200	206.1	240.7	236.7	236.4
Q01341	Adenylate cyclase type 6 OS=Mus musculus OX=10090 GN=Adcy6 PE=1 SV=1	1	1	1	1	1165	130.2	7.87	2.47	110	116.8	113.2	117.3	112.2	111.4	116	90	119.3	73.2	81.7	70.3	94.4	94.4	79.8
P63037	DnaJ homolog subfamily A member 1 OS=Mus musculus OX=10090 GN=Dnaja1 PE=1 SV=1	2	1	1	1	397	44.8	7.08	3.24	108.1	106	112.5	101.6	100.7	99.9	85.2	85.1	79.6	104.7	116.7	112.7	96	100.1	91.1
A2A8L5	Receptor-type tyrosine-protein phosphatase F OS=Mus musculus OX=10090 GN=Ptprf PE=1 SV=1	1	1	1	1	1898	211.4	6.65	2.53	120.8	127.1	137.1	77.3	82.9	87.4	95.5	76.5	90.8	82.2	60.9	88.6	119.5	112.9	140.6
Q8R121	Protein Z-dependent protease inhibitor OS=Mus musculus OX=10090 GN=Serpina10 PE=1 SV=1	2	1	1	1	448	51.8	5.67	2.68	67.8	48.3	56.6	53.3	51	52.4	50	45.4	67.1	125.1	129.2	148.4	198	206.4	201
P97352	Protein S100-A13 OS=Mus musculus OX=10090 GN=S100a13 PE=1 SV=1	11	1	1	1	98	11.2	6.13	3.13	96.6	93.9	100.9	113	114.7	123.3	123.9	141.2	119.5	63.4	61.8	60.5	91.5	89.1	106.6
P08103	Tyrosine-protein kinase HCK OS=Mus musculus OX=10090 GN=Hck PE=1 SV=4	2	1	1	1	524	59.1	7.24	2.09	89.4	82.7	89.4	84.7	79	76.1	84.8	86.3	89.5	75.2	87.3	87.9	160.4	156.5	170.9
Q9QUN7	Toll-like receptor 2 OS=Mus musculus OX=10090 GN=Tlr2 PE=1 SV=1	2	1	1	1	784	89.4	6.64	2.14
Q4KML4	Costars family protein ABRACL OS=Mus musculus OX=10090 GN=Abracl PE=1 SV=1	11	1	1	1	81	9	5.8	2.68	103.7	110.9	110.6	111	115.4	111	105.8	100.5	105.4	83.2	85.8	82.5	87.1	91.2	95.8
Q80YR4	E3 ubiquitin-protein ligase ZNF598 OS=Mus musculus OX=10090 GN=Znf598 PE=1 SV=1	1	1	2	1	908	99.1	8.34	5.06	76.7	85	81	102.9	108.4	92.9	108.3	118.6	118.6	129.9	142.7	133.6	71.2	76	54.4
P23953	Carboxylesterase 1C OS=Mus musculus OX=10090 GN=Ces1c PE=1 SV=4	3	1	1	1	554	61	5.06	2.3	110.4	134.1	132.9	98.1	143.3	123.6	85.1	95.7	97.9	66.5	66.1	82.6	98.9	63	101.8
Q9CQF9	Prenylcysteine oxidase OS=Mus musculus OX=10090 GN=Pcyox1 PE=1 SV=1	2	1	1	1	505	56.5	6.92	3.13	114.8	107.2	112.1	74.8	76	77.6	119.3	112.7	123.7	99.3	118.6	99.8	92.8	85.3	86
P97792	Coxsackievirus and adenovirus receptor homolog OS=Mus musculus OX=10090 GN=Cxadr PE=1 SV=1	3	1	1	1	365	39.9	6.96	2.9	146.7	141.5	137.9	84.3	85.6	85.5	131.2	127.2	128.1	61.8	65.3	62.4	71.2	78.8	92.6
Q9WU81	Glucose-6-phosphate exchanger SLC37A2 OS=Mus musculus OX=10090 GN=Slc37a2 PE=1 SV=1	1	1	1	1	501	55	6.37	2.81	164.3	163.6	152.5	234.4	239.5	238.2	64.4	59.2	52.1	18.7	16.8	18.2	23.9	28.2	25.9
P67871	Casein kinase II subunit beta OS=Mus musculus OX=10090 GN=Csnk2b PE=1 SV=1	7	1	1	1	215	24.9	5.55	0
Q8BGQ7	Alanine--tRNA ligase, cytoplasmic OS=Mus musculus OX=10090 GN=Aars1 PE=1 SV=1	2	1	1	1	968	106.8	5.67	2.91	82.7	87	78.8	121.2	126.1	111.6	80.1	95.5	86.5	99.5	77.9	110.4	105.8	126.7	110.3
Q9D309	Protein FAM3B OS=Mus musculus OX=10090 GN=Fam3b PE=1 SV=1	3	1	2	1	235	26.1	8.81	2.4	32	33.6	31	34.3	27.1	38	56.7	57.8	52.3	36.3	55.7	46.1	335.8	339.6	323.9
P12970	60S ribosomal protein L7a OS=Mus musculus OX=10090 GN=Rpl7a PE=1 SV=2	4	1	1	1	266	30	10.56	2.24
P46460	Vesicle-fusing ATPase OS=Mus musculus OX=10090 GN=Nsf PE=1 SV=2	1	1	1	1	744	82.6	6.95	2.36	91	88.8	104	104.9	109.4	110.1	99.9	95	95.5	74.9	73.7	70.4	115	133.3	133.9
Q921J2	GTP-binding protein Rheb OS=Mus musculus OX=10090 GN=Rheb PE=1 SV=1	5	1	1	1	184	20.4	5.92	2.85
Q61247	Alpha-2-antiplasmin OS=Mus musculus OX=10090 GN=Serpinf2 PE=1 SV=1	2	1	2	1	491	54.9	6.3	5.24	35.6	42.8	36.4	44.5	38.4	43.5	65	64.1	64	122.1	131.7	126.7	227.7	222.7	235
Q64332	Synapsin-2 OS=Mus musculus OX=10090 GN=Syn2 PE=1 SV=2	1	1	1	1	586	63.3	8.43	2.67	75.1	75.7	79.8	115.8	111.2	111.6	244.4	233.7	226.1	34.1	36.9	29.1	42.5	44.5	39.5
Q61704	Inter-alpha-trypsin inhibitor heavy chain H3 OS=Mus musculus OX=10090 GN=Itih3 PE=1 SV=3	1	1	2	1	889	99.3	6.05	3.03
P01657	Ig kappa chain V-III region PC 2413 OS=Mus musculus OX=10090 PE=1 SV=1	8	1	1	1	111	11.9	5.33	2.41	91.6	100.7	105.1	112.3	107.9	101.1	94.1	93.2	89.9	116.9	117.4	117.5	82.5	86.6	83.2
P57746	V-type proton ATPase subunit D OS=Mus musculus OX=10090 GN=Atp6v1d PE=1 SV=1	5	1	1	1	247	28.4	9.45	2.1
Q62267	Cornifin-B OS=Mus musculus OX=10090 GN=Sprr1b PE=2 SV=1	5	1	3	1	153	16.6	7.71	8.35	62.8	61.6	68.9	54.6	59	59	234.6	230.2	228.8	63.8	65.8	60.1	82.7	83.1	85
Q60738	Zinc transporter 1 OS=Mus musculus OX=10090 GN=Slc30a1 PE=1 SV=1	2	1	1	1	503	54.7	6.62	2.55	116.2	87.7	141.2	111.5	129.7	130.5	86.4	116.5	115.8	81.1	109.4	105.2	46.9	57.1	64.9
Q9R0Q7	Prostaglandin E synthase 3 OS=Mus musculus OX=10090 GN=Ptges3 PE=1 SV=1	8	1	1	1	160	18.7	4.55	0	120.3	110.3	143.3	109.9	114.9	80.3	113.4	138.9	99.3	86.6	97.3	89.8	71.7	64.4	59.5
Q9DA19	Corepressor interacting with RBPJ 1 OS=Mus musculus OX=10090 GN=Cir1 PE=1 SV=2	2	1	3	1	450	51.8	9.92	7.06	65	65.8	71.3	147.5	147.5	150.6	121.5	120.6	117.5	79.3	81.3	76.2	84.9	83.4	87.6
Q3UVU3	Zinc transporter 10 OS=Mus musculus OX=10090 GN=Slc30a10 PE=1 SV=1	2	1	3	1	470	50.9	7.02	5.35	142	143.7	120.1	180.3	187.4	178.4	46.9	51.6	50.8	52.1	56.3	52.3	72.3	84.7	81.2
Q8R146	Acylamino-acid-releasing enzyme OS=Mus musculus OX=10090 GN=Apeh PE=1 SV=3	1	1	1	1	732	81.5	5.59	2.52	76.2	78.5	71.4	142.2	139.1	143.7	183.8	183.3	177.8	56	53.6	51.4	43.9	50.4	48.7
P11983	T-complex protein 1 subunit alpha OS=Mus musculus OX=10090 GN=Tcp1 PE=1 SV=3	2	1	1	1	556	60.4	6.16	2.05
O88792	Junctional adhesion molecule A OS=Mus musculus OX=10090 GN=F11r PE=1 SV=2	4	1	1	1	300	32.4	6.77	2.95	131	135	131.7	101.7	103.9	108.1	113.5	108.6	115.3	96.5	97.2	95.1	58.2	52.3	51.9
P86048	60S ribosomal protein L10-like OS=Mus musculus OX=10090 GN=Rpl10l PE=2 SV=1	4	1	1	1	214	24.5	10.11	3.04	84.6	88.8	78.4	106.4	94.9	93.7	131.1	134.4	139.1	78.4	94.8	87.1	92.4	91.4	104.6
Q91ZX7	Prolow-density lipoprotein receptor-related protein 1 OS=Mus musculus OX=10090 GN=Lrp1 PE=1 SV=1	0	1	1	1	4545	504.4	5.36	0
Q99PV0	Pre-mRNA-processing-splicing factor 8 OS=Mus musculus OX=10090 GN=Prpf8 PE=1 SV=2	0	1	1	1	2335	273.4	8.84	2.62	63.1	58.4	56.5	105.5	109.4	90	93.5	85.9	99	91.8	103.9	94.7	166.4	155.5	126.5
Q03141	MAP/microtubule affinity-regulating kinase 3 OS=Mus musculus OX=10090 GN=Mark3 PE=1 SV=2	1	1	1	1	753	84.3	9.51	2.36	109.1	100.1	121.9	120.5	103.4	118.7	128.2	123.4	127.2	71.6	87.4	99.5	65.9	56.7	66.3
Q3TZZ7	Extended synaptotagmin-2 OS=Mus musculus OX=10090 GN=Esyt2 PE=1 SV=1	2	1	1	1	845	94.1	7.75	2.37	80.2	115.3	82	76.4	70.6	95.5	106.4	104.2	127.3	94.6	92.2	87.2	120.2	114.1	133.8
Q3UDF0	Solute carrier family 2, facilitated glucose transporter member 6 OS=Mus musculus OX=10090 GN=Slc2a6 PE=1 SV=1	2	1	1	1	497	54.4	8.32	0	143.8	138.1	146.3	120.5	119.3	111	117.3	105.8	102.5	67.1	60.4	56.5	79	74.1	58.3
Q9CQ54	NADH dehydrogenase [ubiquinone] 1 subunit C2 OS=Mus musculus OX=10090 GN=Ndufc2 PE=1 SV=1	8	1	1	1	120	14.2	9.2	3.34	131.8	131.8	113.3	95.4	92.3	97.9	132.1	125.6	133.7	36.6	43	36.8	117.3	105.4	107
Q8BJ64	Choline dehydrogenase, mitochondrial OS=Mus musculus OX=10090 GN=Chdh PE=1 SV=1	1	1	2	1	596	66.4	8.51	5.48	139.3	119.1	126.2	102.7	112.6	106.4	105.7	98.6	103.8	53.7	60.6	57	109.4	102.1	102.9
Q99K28	ADP-ribosylation factor GTPase-activating protein 2 OS=Mus musculus OX=10090 GN=Arfgap2 PE=1 SV=1	3	1	1	1	520	56.6	8.18	2.24	112.6	161.2	114.1	115.2	119.7	104.3	113.7	116.2	117.8	79.7	82.4	76.4	65.2	60.3	61.2
P61082	NEDD8-conjugating enzyme Ubc12 OS=Mus musculus OX=10090 GN=Ube2m PE=1 SV=1	6	1	1	1	183	20.9	7.69	3.1
Q8CIE6	Coatomer subunit alpha OS=Mus musculus OX=10090 GN=Copa PE=1 SV=2	1	1	2	1	1224	138.3	7.65	5.38	71	74.6	75.2	125.9	125.8	129.1	78.5	85.3	83.4	85.9	81.3	83.3	138.7	126.5	135.4
Q9QWK4	CD5 antigen-like OS=Mus musculus OX=10090 GN=Cd5l PE=1 SV=3	2	1	2	1	352	38.8	5.16	5.27	46.9	41.9	47.3	49.2	46.3	52.5	44.6	51.1	59.1	200.8	200.1	205.2	154.3	149	151.8
Q91VS8	FERM, ARHGEF and pleckstrin domain-containing protein 2 OS=Mus musculus OX=10090 GN=Farp2 PE=1 SV=2	1	1	2	1	1065	121.2	8.44	4.43	78.8	80.3	82.3	98.5	100.6	98.3	98.5	88.3	88.4	100.5	118	110.7	120.5	117.6	118.6
P63330	Serine/threonine-protein phosphatase 2A catalytic subunit alpha isoform OS=Mus musculus OX=10090 GN=Ppp2ca PE=1 SV=1	4	1	1	1	309	35.6	5.54	0
Q9R111	Guanine deaminase OS=Mus musculus OX=10090 GN=Gda PE=1 SV=1	4	1	1	1	454	51	5.53	2.84	146.5	128.6	157.7	95.6	104.8	111.7	136.3	137.5	127.9	56.3	67.6	78.5	47.7	39.1	64.2
Q9Z0U1	Tight junction protein ZO-2 OS=Mus musculus OX=10090 GN=Tjp2 PE=1 SV=2	1	1	1	1	1167	131.2	6.79	2.25
Q8BGU5	Cyclin-Y OS=Mus musculus OX=10090 GN=Ccny PE=1 SV=1	4	1	1	1	341	39.4	7.2	2.44	98.5	105.6	116	120.5	124	115.9	101.1	91.7	84.8	72	66.6	68.2	125.2	103.5	106.2
Q7TN79	A-kinase anchor protein 7 isoform gamma OS=Mus musculus OX=10090 GN=Akap7 PE=1 SV=2	4	1	1	1	314	35.5	7.87	2.02	128.1	134.3	132.2	111.2	120.4	105.5	101.4	92.3	93.2	64.8	77.7	69.5	89	100	80.5
O35054	Claudin-4 OS=Mus musculus OX=10090 GN=Cldn4 PE=1 SV=1	4	1	2	1	210	22.3	8.29	2.26	49.3	52.1	58.2	62.2	60	66.4	42.9	38.2	42.6	116.4	117.8	125.5	214.6	223.5	230.2
Q61187	Tumor susceptibility gene 101 protein OS=Mus musculus OX=10090 GN=Tsg101 PE=1 SV=2	3	1	1	1	391	44.1	6.71	0
Q9Z0F8	Disintegrin and metalloproteinase domain-containing protein 17 OS=Mus musculus OX=10090 GN=Adam17 PE=1 SV=3	1	1	1	1	827	93	5.94	2.8
Q6PB44	Tyrosine-protein phosphatase non-receptor type 23 OS=Mus musculus OX=10090 GN=Ptpn23 PE=1 SV=2	0	1	2	1	1692	185.1	6.8	5.48	217.2	215.4	219.5	140.8	144.4	146.3	77.2	70.4	68.6	20.6	20.2	22.1	47.1	41.5	48.8
P54823	Probable ATP-dependent RNA helicase DDX6 OS=Mus musculus OX=10090 GN=Ddx6 PE=1 SV=1	2	1	1	1	483	54.2	8.66	2.3	74.8	95.5	88.1	100.4	110.1	105.9	109.8	132.4	129.8	70.3	86.3	81.2	107.7	108.4	99.2
Q11136	Xaa-Pro dipeptidase OS=Mus musculus OX=10090 GN=Pepd PE=1 SV=3	2	1	1	1	493	55	5.78	3	171.7	165.4	156.8	126.9	116.5	106.3	103	109.7	97.5	63	67.6	66.6	52.1	41.9	54.9
O70255	Myelin protein zero-like protein 2 OS=Mus musculus OX=10090 GN=Mpzl2 PE=1 SV=1	4	1	1	1	215	24.1	6.34	2.84	89.7	80.8	78.9	87.9	85.8	83.4	80.7	85.5	88	87.3	109.9	116.6	142.2	151.6	131.8
Q7TMC8	L-fucose kinase OS=Mus musculus OX=10090 GN=Fcsk PE=1 SV=1	1	1	1	1	1090	119.2	6.6	0	128.9	118	174.8	131.6	137.8	117.1	65.3	68	95	81.4	83.6	76.6	54.1	72.4	95.5
P32883	GTPase KRas OS=Mus musculus OX=10090 GN=Kras PE=1 SV=1	5	1	1	1	189	21.6	6.77	0	59	50.8	47.4	42.1	50.8	49.2	66.5	75.9	77.4	97	113.5	117.2	214.8	211.3	227
P97447	Four and a half LIM domains protein 1 OS=Mus musculus OX=10090 GN=Fhl1 PE=1 SV=3	3	1	1	1	280	31.9	8.37	2.72
Q497I4	Keratin, type I cuticular Ha5 OS=Mus musculus OX=10090 GN=Krt35 PE=1 SV=1	2	1	1	1	455	50.5	4.97	2.5	56.8	62	65.7	83.9	78.8	89.4	130.8	120.4	146.1	126.1	120.3	110	115.1	89.9	104.6
Q9Z2W8	Glutamate receptor 4 OS=Mus musculus OX=10090 GN=Gria4 PE=1 SV=2	1	1	1	1	902	100.8	8.07	2.02	200.6	209.7	210.3	126.4	122.4	124.4	125.1	94.5	112.9	30.4	28.1	27.8	30.3	25.2	31.9
Q60604	Adseverin OS=Mus musculus OX=10090 GN=Scin PE=1 SV=3	1	1	2	1	715	80.2	5.88	4.5	130.3	136.4	144.2	143.1	139	138.6	78.7	80.2	80.5	56.7	65.6	59.7	87.5	77.5	82.2
Q9QY23	Plakophilin-3 OS=Mus musculus OX=10090 GN=Pkp3 PE=1 SV=2	1	1	1	1	797	87.3	9.32	0
Q8VCN5	Cystathionine gamma-lyase OS=Mus musculus OX=10090 GN=Cth PE=1 SV=1	2	1	1	1	398	43.5	7.65	2.63	155.5	153.4	147.3	115.7	129	123.6	137.1	126.6	118.3	40.9	48.5	41.8	57.5	51.7	53.2
P20065	Thymosin beta-4 OS=Mus musculus OX=10090 GN=Tmsb4x PE=1 SV=1	14	1	2	1	50	5.7	5.06	4.92	53.9	48.6	49.4	50.2	53	47.5	72.9	65.4	71.8	79.5	86.5	87.1	250.6	232.9	250.5
P21300	Aldo-keto reductase family 1 member B7 OS=Mus musculus OX=10090 GN=Akr1b7 PE=1 SV=4	3	1	1	1	316	36	7.25	0	175.7	168	185.4	131.6	134.9	126.3	120.8	94.3	99.9	40.9	39.8	35.7	48.1	49.6	48.9
P61164	Alpha-centractin OS=Mus musculus OX=10090 GN=Actr1a PE=1 SV=1	2	1	1	1	376	42.6	6.64	2.24	83.6	80.5	85.1	111	120.2	125.3	89.3	94	92.2	127.8	137	131.6	75.2	71.9	75.3
Q91VD9	NADH-ubiquinone oxidoreductase 75 kDa subunit, mitochondrial OS=Mus musculus OX=10090 GN=Ndufs1 PE=1 SV=2	3	1	1	1	727	79.7	5.72	2.08
E9Q414	Apolipoprotein B-100 OS=Mus musculus OX=10090 GN=Apob PE=1 SV=1	0	1	1	1	4505	509.1	6.81	2.4	117.9	125.6	114.3	89.1	57.9	71.6	87.7	80.3	76.3	85.2	76.7	75.3	165	133.6	143.5
P35803	Neuronal membrane glycoprotein M6-b OS=Mus musculus OX=10090 GN=Gpm6b PE=1 SV=2	2	1	1	1	328	36.2	6.14	3.17	53.9	53.9	49	68.6	64.1	62.7	56.8	52.8	61	79.8	85.7	91.5	245.9	245.3	229.1
Q7TNC9	Inositol polyphosphate-5-phosphatase A OS=Mus musculus OX=10090 GN=Inpp5a PE=1 SV=1	2	1	1	1	412	47.6	6.92	2.56	74.6	67.6	73	120.2	125.4	127.6	66.5	60.9	64	67.8	79.2	75.6	167.2	165.4	165.2
P30416	Peptidyl-prolyl cis-trans isomerase FKBP4 OS=Mus musculus OX=10090 GN=Fkbp4 PE=1 SV=5	2	1	1	1	458	51.5	5.72	2.54	100.1	105.2	110	92.2	95.2	94.2	107.3	102.1	106.7	69.7	74.1	68.1	123.2	124.7	127.2
G3XA57	Rab11 family-interacting protein 2 OS=Mus musculus OX=10090 GN=Rab11fip2 PE=1 SV=1	2	1	1	1	512	58.2	9.45	0
P58044	Isopentenyl-diphosphate Delta-isomerase 1 OS=Mus musculus OX=10090 GN=Idi1 PE=1 SV=1	4	1	1	1	227	26.3	6.16	0
Q5U462	CUB domain-containing protein 1 OS=Mus musculus OX=10090 GN=Cdcp1 PE=2 SV=1	1	1	2	1	833	92.7	7.75	5	89.8	106.1	108.3	106.2	104.6	106.1	115.4	126.6	123.5	117.1	119.8	110	60.3	54.8	51.4
Q9DCM2	Glutathione S-transferase kappa 1 OS=Mus musculus OX=10090 GN=Gstk1 PE=1 SV=3	7	1	1	1	226	25.7	8.88	2.35	102.3	100.8	92.9	115.2	125.9	123	199.2	212.3	211.9	44.2	37.9	29.1	41.4	28.5	35.4
Q8C726	BTB/POZ domain-containing protein 9 OS=Mus musculus OX=10090 GN=Btbd9 PE=1 SV=1	2	1	1	1	612	69.1	5.68	0
P61079	Ubiquitin-conjugating enzyme E2 D3 OS=Mus musculus OX=10090 GN=Ube2d3 PE=1 SV=1	7	1	1	1	147	16.7	7.8	1.73	121.2	125.6	122.2	128.7	112.6	107.8	114.2	93.9	104.3	61.8	70.8	51.3	98.4	100.3	87.2
Q9D4J1	EF-hand domain-containing protein D1 OS=Mus musculus OX=10090 GN=Efhd1 PE=1 SV=1	4	1	1	1	240	27	6.02	2.2	84.8	69.2	73.6	96.7	84.8	80.8	113.7	120.9	132.6	87.6	108.5	107.1	98.2	124.5	116.8
P50516	V-type proton ATPase catalytic subunit A OS=Mus musculus OX=10090 GN=Atp6v1a PE=1 SV=2	1	1	1	1	617	68.3	5.58	2.62	103	102.9	92.2	88	98.7	89	91	89.7	94.4	81.2	90.3	74.4	123.6	140.6	141.1
Q61205	Platelet-activating factor acetylhydrolase IB subunit alpha1 OS=Mus musculus OX=10090 GN=Pafah1b3 PE=1 SV=1	3	1	1	1	232	25.8	6.93	2.79
Q9ER00	Syntaxin-12 OS=Mus musculus OX=10090 GN=Stx12 PE=1 SV=1	3	1	1	1	274	31.2	5.44	0	114.8	119.3	118	106.4	109.2	107.2	123.9	108.2	111.3	81.3	76.4	77.2	79.6	85.1	81.9
Q3TZ89	Protein transport protein Sec31B OS=Mus musculus OX=10090 GN=Sec31b PE=1 SV=2	1	1	1	1	1158	125.6	7.77	2.35
O35149	Zinc transporter 4 OS=Mus musculus OX=10090 GN=Slc30a4 PE=1 SV=2	2	1	1	1	430	47.8	6.77	0
P28740	Kinesin-like protein KIF2A OS=Mus musculus OX=10090 GN=Kif2a PE=1 SV=2	1	1	1	1	705	79.7	6.73	2.44	93.2	90.3	86.8	120.7	122.6	123.2	184.3	162.5	165.7	62.6	59.3	70.9	62.2	52.7	42.8
Q3UFS0	Protein zyg-11 homolog B OS=Mus musculus OX=10090 GN=Zyg11b PE=1 SV=2	2	1	1	1	744	83.9	6.87	0
Q61001	Laminin subunit alpha-5 OS=Mus musculus OX=10090 GN=Lama5 PE=1 SV=4	0	1	1	1	3718	403.8	6.73	2.08	134.6	139.7	114.9	128.8	118.1	136.5	147	115.3	108.7	47.9	45.5	35.2	79.6	71.3	76.8
Q64516	Glycerol kinase OS=Mus musculus OX=10090 GN=Gk PE=1 SV=2	1	1	1	1	559	61.2	5.87	2.36	105.4	95.8	111.2	135.8	122.6	139.7	94.2	87.6	94.4	86.3	92.5	85.1	81	89.7	78.8
Q3T9E4	T-cell-specific guanine nucleotide triphosphate-binding protein 2 OS=Mus musculus OX=10090 GN=Tgtp2 PE=1 SV=2	2	1	2	1	415	47.1	5.74	4.64	134.8	142.9	135.2	149.6	151.9	145.9	86.3	80	87.6	40	50.7	41.5	88.5	80.8	84.2
Q9D1Q6	Endoplasmic reticulum resident protein 44 OS=Mus musculus OX=10090 GN=Erp44 PE=1 SV=1	2	1	1	1	406	46.8	5.27	2.96	77.5	74.5	82.9	111.1	103.8	114.1	101.8	95.7	97.4	72.2	79.2	70.6	128.5	134.9	155.8
P80313	T-complex protein 1 subunit eta OS=Mus musculus OX=10090 GN=Cct7 PE=1 SV=1	2	1	1	1	544	59.6	7.84	2.18	95.2	108.2	110	105.5	92.1	92.9	160.8	140.8	151.9	58	67.5	57.8	90.2	81.8	87.3
Q66JT1	Volume-regulated anion channel subunit LRRC8E OS=Mus musculus OX=10090 GN=Lrrc8e PE=2 SV=2	2	1	1	1	795	90.4	7.03	2.15	111.8	106	88.7	113.8	94.9	101.1	93.1	119.6	109.5	82.7	87.3	57.7	123	91.1	119.8
Q9CQZ6	NADH dehydrogenase [ubiquinone] 1 beta subcomplex subunit 3 OS=Mus musculus OX=10090 GN=Ndufb3 PE=1 SV=1	11	1	1	1	104	11.7	9.04	2.96	161.7	164.7	170.6	113.6	121.3	113.5	116.1	116.8	121	45.8	45.4	39.3	53.8	55.2	61.2
Q61035	Histidine--tRNA ligase, cytoplasmic OS=Mus musculus OX=10090 GN=Hars1 PE=1 SV=2	2	1	1	1	509	57.4	6	2.62	100.3	90	98.3	96.9	105.1	116.3	135.9	145.8	150.3	87.4	83.1	83.9	68.3	67.3	70.9
P70290	55 kDa erythrocyte membrane protein OS=Mus musculus OX=10090 GN=Mpp1 PE=1 SV=1	3	1	1	1	466	52.2	7.2	0
Q4PZA2	Endothelin-converting enzyme 1 OS=Mus musculus OX=10090 GN=Ece1 PE=1 SV=1	1	1	1	1	769	87	5.91	2.6	138.1	130	139.7	98.3	95.1	88	99.8	100.6	109	64.5	73.1	58.4	92.3	104.9	108.1
O09159	Lysosomal alpha-mannosidase OS=Mus musculus OX=10090 GN=Man2b1 PE=1 SV=4	1	1	1	1	1013	114.6	8.13	2.6
Q7TT50	Serine/threonine-protein kinase MRCK beta OS=Mus musculus OX=10090 GN=Cdc42bpb PE=1 SV=2	0	1	1	1	1713	194.6	6.46	2.25	78.2	82.1	84.5	74.4	67.7	61.2	81.3	74.5	76.4	68.4	72.1	79.3	204.8	194.8	200.4
P63325	40S ribosomal protein S10 OS=Mus musculus OX=10090 GN=Rps10 PE=1 SV=1	4	1	1	1	165	18.9	10.15	2.54	97.9	94.3	92.4	105.9	101.4	107.2	200.1	197.7	190.3	41.9	47.4	38.9	68.2	58.1	58.4
Q8BLN5	Lanosterol synthase OS=Mus musculus OX=10090 GN=Lss PE=1 SV=2	2	1	1	1	733	83.1	6.4	2.4
Q64329	Killer cell lectin-like receptor 3 OS=Mus musculus OX=10090 GN=Klra3 PE=1 SV=2	4	1	2	1	266	31.3	8.78	5	85.8	80.4	84.5	97.2	99.4	98.4	58	67	64.4	85.1	83	88.1	174.6	166.3	167.8
Q9EPK2	Protein XRP2 OS=Mus musculus OX=10090 GN=Rp2 PE=1 SV=3	3	1	1	1	347	39.4	5.24	1.7
Q9CY34	NEDD8-conjugating enzyme UBE2F OS=Mus musculus OX=10090 GN=Ube2f PE=1 SV=1	4	1	1	1	185	21.1	6.54	2.64	150.4	158.3	148.9	113.3	110.7	114.5	92.4	91.1	84.8	55.6	65.1	60.6	81.7	87.8	84.9
Q61526	Receptor tyrosine-protein kinase erbB-3 OS=Mus musculus OX=10090 GN=Erbb3 PE=1 SV=2	1	1	1	1	1339	147.5	6.55	2.49	122.8	111.1	105.2	126.7	107.6	108.9	86.8	97.8	96.5	78.6	90.9	75.6	98.7	95.3	97.6
Q80TH2	Erbin OS=Mus musculus OX=10090 GN=Erbin PE=1 SV=3	1	1	1	1	1402	157.2	5.69	0
Q9JHU9	Inositol-3-phosphate synthase 1 OS=Mus musculus OX=10090 GN=Isyna1 PE=1 SV=1	1	1	2	1	557	60.9	6.42	5.19	71.2	77.9	81.5	108.8	108	104.1	107.1	100.2	104	75.4	80.9	84	127.6	134.2	135.1
Q8CHR6	Dihydropyrimidine dehydrogenase [NADP(+)] OS=Mus musculus OX=10090 GN=Dpyd PE=1 SV=1	2	1	1	1	1025	111.2	7.27	0	81.4	81.9	74.9	112.5	113.6	96.6	108.2	98.7	120.8	155.4	134.9	138.6	49.2	71.7	61.6
Q920F6	Structural maintenance of chromosomes protein 1B OS=Mus musculus OX=10090 GN=Smc1b PE=1 SV=1	1	1	2	1	1248	144.4	7.12	5.4	116.1	119.8	123.3	173.5	161.9	168.6	167.9	162	152.6	39.1	33.8	34.1	15	15.8	16.5
P62746	Rho-related GTP-binding protein RhoB OS=Mus musculus OX=10090 GN=Rhob PE=1 SV=1	4	1	2	1	196	22.1	5.24	4.34	91.2	92.8	92.3	105.7	107.1	101.3	89.7	94.3	98.3	71.2	74.8	70.9	136.3	135.4	138.6
Q9JLB2	MAGUK p55 subfamily member 5 OS=Mus musculus OX=10090 GN=Mpp5 PE=1 SV=1	1	1	1	1	675	77.2	6.09	0	104.9	102.7	107.4	95	96.9	87	105.6	109.2	118.5	73.6	76.1	71.2	117	121.3	113.7
Q8BH04	Phosphoenolpyruvate carboxykinase [GTP], mitochondrial OS=Mus musculus OX=10090 GN=Pck2 PE=1 SV=1	2	1	1	1	640	70.5	7.28	2.6	98.1	96.6	94.3	103.4	106.7	99.6	95.1	95	97.2	138.9	136.1	135.5	74.4	61.1	68
O08808	Protein diaphanous homolog 1 OS=Mus musculus OX=10090 GN=Diaph1 PE=1 SV=1	1	1	1	1	1255	139.3	5.57	1.69	65.2	57.9	67.7	90.5	86.6	90.3	86.6	77.5	97.7	88.6	109.3	99.8	166.5	148.3	167.6
Q8K2B3	Succinate dehydrogenase [ubiquinone] flavoprotein subunit, mitochondrial OS=Mus musculus OX=10090 GN=Sdha PE=1 SV=1	1	1	1	1	664	72.5	7.37	2.56	133	124.1	139.6	111.3	109.9	118	89.8	115.4	110.5	64.8	71.5	82.4	88.8	59.6	81.2
Q9D8S4	Oligoribonuclease, mitochondrial OS=Mus musculus OX=10090 GN=Rexo2 PE=1 SV=2	4	1	1	1	237	26.7	7.15	0	105.6	113	102.5	100	111.4	94	102.5	100.4	108.8	46.4	73.9	79	113.1	124.4	125.2
P06684	Complement C5 OS=Mus musculus OX=10090 GN=C5 PE=1 SV=2	1	1	1	1	1680	188.8	6.81	0
P82198	Transforming growth factor-beta-induced protein ig-h3 OS=Mus musculus OX=10090 GN=Tgfbi PE=1 SV=1	1	1	1	1	683	74.6	7.06	2.8	128.5	120.4	126.5	106	107.8	98.9	81.2	74.9	74.9	141.9	151.4	148.5	48	50.3	40.8
P29341	Polyadenylate-binding protein 1 OS=Mus musculus OX=10090 GN=Pabpc1 PE=1 SV=2	2	1	1	1	636	70.6	9.5	0	115.6	117.5	122.5	115.7	129.9	114.2	135.5	122.7	129.1	74.8	65	53.7	75.7	71.5	56.5
Q99JZ0	Syntenin-2 OS=Mus musculus OX=10090 GN=Sdcbp2 PE=2 SV=1	7	1	1	1	292	31.5	8.81	0	149.2	144.8	141	127.4	119.3	126.7	113.8	109.8	103.9	79.3	68.6	73.7	53.5	48.4	40.7
Q63810	Calcineurin subunit B type 1 OS=Mus musculus OX=10090 GN=Ppp3r1 PE=1 SV=3	7	1	1	1	170	19.3	4.81	2.77
P62918	60S ribosomal protein L8 OS=Mus musculus OX=10090 GN=Rpl8 PE=1 SV=2	3	1	2	1	257	28	11.03	4.04	84.2	75.6	76.7	90.6	93.1	97.1	152.7	148.7	153.9	69.9	73.5	71	110.1	104.8	97.9
P62743	AP-2 complex subunit sigma OS=Mus musculus OX=10090 GN=Ap2s1 PE=1 SV=1	6	1	1	1	142	17	6.18	2.48
P14576	Signal recognition particle 54 kDa protein OS=Mus musculus OX=10090 GN=Srp54 PE=1 SV=2	3	1	1	1	504	55.7	8.75	0
O35874	Neutral amino acid transporter A OS=Mus musculus OX=10090 GN=Slc1a4 PE=1 SV=1	2	1	1	1	532	56	5.87	3.09	77.6	79.5	88	95.2	94.9	98.2	55.3	50	54.6	134.7	138.7	142.1	135	126.8	129.4
Q8C0R7	Zinc finger MYND domain-containing protein 15 OS=Mus musculus OX=10090 GN=Zmynd15 PE=1 SV=1	1	1	2	1	736	81.6	6.89	6.57	93.3	87	86.7	51.6	53.9	53.2	69.2	74.7	74.3	127.9	134.7	127.9	157.2	156	152.3
Q9ESB3	Histidine-rich glycoprotein OS=Mus musculus OX=10090 GN=Hrg PE=1 SV=2	1	1	1	1	525	59.1	7.66	2.32
Q9DB05	Alpha-soluble NSF attachment protein OS=Mus musculus OX=10090 GN=Napa PE=1 SV=1	6	1	1	1	295	33.2	5.45	0	279.8	258.6	254.4	85.8	94.3	89.8	90.7	74.1	78.9	28.3	43.9	30.2	29.3	34.4	27.5
Q91ZR2	Sorting nexin-18 OS=Mus musculus OX=10090 GN=Snx18 PE=1 SV=1	1	1	2	1	614	67.9	6.67	4.75	222.3	221.7	218.6	105.4	104.2	95.7	49.5	48.2	52.9	39.2	44.7	42.8	88.5	83.2	83.1
P14069	Protein S100-A6 OS=Mus musculus OX=10090 GN=S100a6 PE=1 SV=3	9	1	3	1	89	10	5.48	8.71	36.7	35.6	34.6	44.7	45.6	45.9	48.4	53.3	53.3	86	90.6	90.7	278.8	280.7	275.1
Q7TN05	AP-1 complex subunit sigma-3 OS=Mus musculus OX=10090 GN=Ap1s3 PE=1 SV=1	5	1	2	1	154	18.4	6.34	5.87	101.2	98.8	103.9	108.6	108.5	106.4	110.9	107.6	105.7	97.1	95.5	92.3	87.2	88.9	87.3
Q5SXJ3	Fanconi anemia group J protein homolog OS=Mus musculus OX=10090 GN=Brip1 PE=2 SV=1	1	1	2	1	1174	131.3	7.5	3.21
P84091	AP-2 complex subunit mu OS=Mus musculus OX=10090 GN=Ap2m1 PE=1 SV=1	2	1	1	1	435	49.6	9.54	0
Q7TST0	Butyrophilin-like protein 1 OS=Mus musculus OX=10090 GN=Btnl1 PE=2 SV=3	2	1	1	1	509	57.7	5.44	1.76	197.4	166.3	156.4	124.9	130.8	117.4	101.1	98.8	99.7	49.1	52.8	52.3	52.8	55.8	44.4
Q63ZW7	InaD-like protein OS=Mus musculus OX=10090 GN=Patj PE=1 SV=2	0	1	1	1	1834	198.4	4.97	2.32	102.6	88.2	97.6	80.1	78.3	78	47.5	46.4	55.1	122.4	138.6	127.4	157.4	135.9	144.4
P97450	ATP synthase-coupling factor 6, mitochondrial OS=Mus musculus OX=10090 GN=Atp5pf PE=1 SV=1	9	1	1	1	108	12.5	9.36	0
Q8BH24	Transmembrane 9 superfamily member 4 OS=Mus musculus OX=10090 GN=Tm9sf4 PE=1 SV=1	1	1	1	1	643	74.6	7.23	2.27	80.7	76.3	72.5	58.3	56.6	59	80.1	73.7	75.4	45.6	52.4	49.5	243	238.2	238.6
Q9D2G2	Dihydrolipoyllysine-residue succinyltransferase component of 2-oxoglutarate dehydrogenase complex, mitochondrial OS=Mus musculus OX=10090 GN=Dlst PE=1 SV=1	2	1	1	1	454	49	8.95	2.44
Q921M3	Splicing factor 3B subunit 3 OS=Mus musculus OX=10090 GN=Sf3b3 PE=1 SV=1	1	1	1	1	1217	135.5	5.26	2.45
Q99P58	Ras-related protein Rab-27B OS=Mus musculus OX=10090 GN=Rab27b PE=1 SV=3	5	1	1	1	218	24.5	5.54	2.03
P28231	Gap junction beta-3 protein OS=Mus musculus OX=10090 GN=Gjb3 PE=1 SV=1	3	1	2	1	270	30.9	8.79	2.36	97.6	93.1	84.1	116.7	101.8	104.5	70.1	69.3	83.3	68.7	83.1	82.7	158.8	134.9	151.2
Q9WUK2	Eukaryotic translation initiation factor 4H OS=Mus musculus OX=10090 GN=Eif4h PE=1 SV=3	5	1	1	1	248	27.3	7.23	2.52	132	140.2	115.1	108	117.8	101.9	81.9	94.4	90	67.3	88.2	57.4	94.4	99.4	111.9
P47753	F-actin-capping protein subunit alpha-1 OS=Mus musculus OX=10090 GN=Capza1 PE=1 SV=4	3	1	1	1	286	32.9	5.55	2.52	78.4	74.5	75.7	94.2	99	101.1	102.3	102	105.2	114.6	116.9	112.5	109.5	111.3	102.8
Q62465	Synaptic vesicle membrane protein VAT-1 homolog OS=Mus musculus OX=10090 GN=Vat1 PE=1 SV=3	2	1	1	1	406	43.1	6.37	2.58	125.7	141.3	138.5	164.5	153.2	156.5	91.3	87.5	81.4	60.5	68.2	54.2	63.3	55.7	58.1
P97350	Plakophilin-1 OS=Mus musculus OX=10090 GN=Pkp1 PE=1 SV=1	2	1	1	1	728	80.8	8.91	2.09	146.2	149.8	171.9	61.3	60.7	67.1	194.1	199.8	208.7	30.6	33.2	26.9	56.7	44	49.2
Q9D0M3	Cytochrome c1, heme protein, mitochondrial OS=Mus musculus OX=10090 GN=Cyc1 PE=1 SV=1	5	1	1	1	325	35.3	9.16	2.3	186.3	172.1	174.2	97.4	94.7	91.8	109.2	131.3	132.5	54.5	48	51.4	48.1	60.3	48.1
P18111	Homeobox protein CDX-1 OS=Mus musculus OX=10090 GN=Cdx1 PE=1 SV=2	3	1	1	1	268	28.4	9.66	2.91	296.1	268.8	254.3	92.8	92.9	82.4	109.3	106.8	111.2	13.8	18.2	13.8	10.6	17.9	11.2
Q80UG5	Septin-9 OS=Mus musculus OX=10090 GN=Septin9 PE=1 SV=1	1	1	1	1	583	65.5	8.9	2.63
Q8CFI2	Ubiquitin-conjugating enzyme E2 R1 OS=Mus musculus OX=10090 GN=Cdc34 PE=1 SV=1	5	1	1	1	235	26.6	4.56	0
Q8R1V4	Transmembrane emp24 domain-containing protein 4 OS=Mus musculus OX=10090 GN=Tmed4 PE=1 SV=1	4	1	1	1	227	26	8.18	2.08	39.3	34.4	39.4	30.2	28.3	27.3	38	34.7	39.1	43.2	51.3	47.7	352.6	345	349.6
Q9JHH6	Carboxypeptidase B2 OS=Mus musculus OX=10090 GN=Cpb2 PE=1 SV=1	4	1	1	1	422	48.8	7.97	0	101.4	103	98.6	87.6	74.1	76.1	101.6	85.8	88.5	155.9	141.5	142.1	95.1	76.9	71.7
Q3THS6	S-adenosylmethionine synthase isoform type-2 OS=Mus musculus OX=10090 GN=Mat2a PE=1 SV=2	2	1	1	1	395	43.7	6.48	3.08	117.2	118.8	118	131.2	126.6	131.4	112.4	106.7	101.1	78.6	80.9	84.7	64.5	63.7	64.2
A2AGT5	Cytoskeleton-associated protein 5 OS=Mus musculus OX=10090 GN=Ckap5 PE=1 SV=1	1	1	1	1	2032	225.5	7.96	0
Q8R3B1	1-phosphatidylinositol 4,5-bisphosphate phosphodiesterase delta-1 OS=Mus musculus OX=10090 GN=Plcd1 PE=1 SV=2	2	1	1	1	756	85.8	6.21	2.49	126.1	110.6	111.6	138.5	120.4	119.8	109.5	102.9	113.3	71.7	86.8	91.8	66.8	62.4	67.8
Q61878	Bone marrow proteoglycan OS=Mus musculus OX=10090 GN=Prg2 PE=1 SV=1	5	1	1	1	223	24.2	6.2	2.27	179.2	169	173.4	145.2	149.2	153.8	74.7	49.3	71.5	74.3	64.2	58.9	48.5	48.8	40.1
P58682	Toll-like receptor 8 OS=Mus musculus OX=10090 GN=Tlr8 PE=1 SV=2	1	1	1	1	1032	119.3	7.31	2.92	168.3	169.4	198.2	163.5	156.7	169.1	109.5	99.8	94.1	25.8	25.9	27.2	31.8	30.2	30.4
P15947	Kallikrein-1 OS=Mus musculus OX=10090 GN=Klk1 PE=1 SV=3	3	1	1	1	261	28.8	5.12	2.17	109.8	113.1	106.1	76.4	71.8	69.1	57.7	54.7	56.4	53.3	59.2	52.6	214.2	200.6	204.9
O35704	Serine palmitoyltransferase 1 OS=Mus musculus OX=10090 GN=Sptlc1 PE=1 SV=2	2	1	1	1	473	52.5	6.4	1.92	92.2	83.5	89.2	71	69.5	63.7	75.2	63.3	71.6	52.2	58	66.9	217.4	215.9	210.3
Q8VI75	Importin-4 OS=Mus musculus OX=10090 GN=Ipo4 PE=1 SV=1	1	1	2	1	1082	119.2	5.03	5.49	95.9	97.8	94.9	119.8	120.8	115.6	128.2	135.5	132.6	125.8	119.6	119.8	32.6	31.8	29.2
Q8BIL5	Protein Hook homolog 1 OS=Mus musculus OX=10090 GN=Hook1 PE=1 SV=2	2	1	1	1	728	84.4	5.22	2.69	128	132.5	135.4	141.5	157.2	154.5	133.1	134.3	130.9	49.4	53.9	41.6	35.3	39.5	33
Q9D0M5	Dynein light chain 2, cytoplasmic OS=Mus musculus OX=10090 GN=Dynll2 PE=1 SV=1	8	1	1	1	89	10.3	7.37	3.05	140.7	141.3	136.5	121.6	111.7	114.9	127.4	122.2	118.2	58.9	63.8	60.1	62.3	58.9	61.4
Q9JKN1	Zinc transporter 7 OS=Mus musculus OX=10090 GN=Slc30a7 PE=1 SV=1	3	1	1	1	378	41.8	6.84	2.92	104.9	100.4	102.8	95.9	105.3	96.1	88.2	94.9	89	58.4	62.7	61	146.5	138.7	155.3
O55242	Sigma non-opioid intracellular receptor 1 OS=Mus musculus OX=10090 GN=Sigmar1 PE=1 SV=1	4	1	1	1	223	25.2	5.91	1.69
P62281	40S ribosomal protein S11 OS=Mus musculus OX=10090 GN=Rps11 PE=1 SV=3	4	1	1	1	158	18.4	10.3	2.84	47.1	50.4	55.1	85.9	82.4	99.8	115.9	111.9	116.2	110.7	107.8	119.9	129.1	129.1	138.6
Q9D8U8	Sorting nexin-5 OS=Mus musculus OX=10090 GN=Snx5 PE=1 SV=1	2	1	3	1	404	46.8	6.62	9.88	133.6	128.4	129.9	155.3	153.3	159	128.7	122	118.8	55.1	53.9	56.7	35.6	34.3	35.4
Q9Z2L6	Multiple inositol polyphosphate phosphatase 1 OS=Mus musculus OX=10090 GN=Minpp1 PE=1 SV=3	2	1	1	1	481	54.5	7.49	2.12	79.5	74.8	63.7	101.3	113.6	103.1	92	100.1	111.8	129.3	138.8	124	89.8	72.2	105.9
Q2NKI2	Ventral anterior homeobox 1 OS=Mus musculus OX=10090 GN=Vax1 PE=2 SV=2	3	1	1	1	338	35.1	9.38	2.95	113.3	113.3	118.7	125.6	127.1	124.9	182	175	187.5	44	41.3	40	36.5	34.3	36.4
P62309	Small nuclear ribonucleoprotein G OS=Mus musculus OX=10090 GN=Snrpg PE=1 SV=1	9	1	1	1	76	8.5	8.88	2.37
P17225	Polypyrimidine tract-binding protein 1 OS=Mus musculus OX=10090 GN=Ptbp1 PE=1 SV=2	1	1	1	1	527	56.4	8.34	2.62	103.3	106.6	107.3	113	123.8	111.6	144.8	141.6	143.2	80.1	82.7	82.4	54	53.3	52.4
Q91XU3	Phosphatidylinositol 5-phosphate 4-kinase type-2 gamma OS=Mus musculus OX=10090 GN=Pip4k2c PE=1 SV=1	2	1	1	1	421	47.3	6.89	2.64	91	89.3	94.4	110	109	108.3	75.9	78.5	86.6	94.7	99.7	100.5	124	117	121.1
O35682	Myeloid-associated differentiation marker OS=Mus musculus OX=10090 GN=Myadm PE=1 SV=2	3	1	1	1	320	35.3	8.31	2.19	113.1	122.1	124	143.2	135.7	142.8	96.2	97.5	98.2	72.2	74.8	73.1	72.3	68.9	65.9
Q6P5F9	Exportin-1 OS=Mus musculus OX=10090 GN=Xpo1 PE=1 SV=1	1	1	1	1	1071	123	6.07	0
O35286	Pre-mRNA-splicing factor ATP-dependent RNA helicase DHX15 OS=Mus musculus OX=10090 GN=Dhx15 PE=1 SV=2	2	1	1	1	795	90.9	7.46	0	139	149.4	163.2	104.3	110.6	108.9	92.7	79	80.7	57.3	57.5	57.1	100.9	104.9	94.6
Q07832	Serine/threonine-protein kinase PLK1 OS=Mus musculus OX=10090 GN=Plk1 PE=1 SV=2	1	1	1	1	603	68.3	8.72	2.91	65.4	65.4	67.4	118.7	128.6	124.1	81.7	80.4	94	129.2	132.2	130.7	98.6	95.2	88.3
P70424	Receptor tyrosine-protein kinase erbB-2 OS=Mus musculus OX=10090 GN=Erbb2 PE=1 SV=3	1	1	1	1	1256	138.5	5.97	2.37	98.4	95	100.7	128.6	115.8	108.2	96.8	98.5	105.1	61.9	87.6	67.8	111.1	123	101.5
Q9ERI6	Retinol dehydrogenase 14 OS=Mus musculus OX=10090 GN=Rdh14 PE=1 SV=1	4	1	1	1	334	36.3	8.18	0	229.4	224.8	212.8	74.3	75.8	65.2	95.8	89.3	90.7	40.3	44.5	41.1	62	80.2	73.8
Q7M759	Alpha/beta hydrolase domain-containing protein 17B OS=Mus musculus OX=10090 GN=Abhd17b PE=1 SV=1	3	1	1	1	288	32.2	6.29	2.21	83.7	76.6	78.9	134	129.2	133.1	72.4	70.3	68.7	80.1	91.3	82.3	129.4	141.4	128.6
Q9Z206	Neuroepithelial cell-transforming gene 1 protein OS=Mus musculus OX=10090 GN=Net1 PE=1 SV=2	2	1	1	1	595	67.7	9.11	0	201.9	212.3	159.1	116.1	107	126.8	116.2	128.2	129.1	15.7	22	15.5	53.6	45.2	51.3
O88456	Calpain small subunit 1 OS=Mus musculus OX=10090 GN=Capns1 PE=1 SV=1	3	1	2	1	269	28.4	5.63	5.77	67.9	70	75.3	88.4	94.6	85.4	113.1	111.4	121.5	114.7	122.1	121.1	108.7	102	104.1
Q9R0H0	Peroxisomal acyl-coenzyme A oxidase 1 OS=Mus musculus OX=10090 GN=Acox1 PE=1 SV=5	2	1	1	1	661	74.6	8.48	2.12	142	117.2	149.3	119.8	91.5	91.7	173.2	152.4	159.7	36.9	47.4	59	57.2	38.5	64.3
Q8C633	Calcium-binding and spermatid-specific protein 1 OS=Mus musculus OX=10090 GN=Cabs1 PE=1 SV=1	2	1	2	1	391	42.3	4.18	4.39	162.2	154.6	163.6	183.3	196.7	186.9	52.7	55.5	46.3	35.1	38.5	38.4	61.8	60.3	64.1
Q80U16	Rho family-interacting cell polarization regulator 2 OS=Mus musculus OX=10090 GN=Ripor2 PE=1 SV=2	1	1	2	1	1078	118.9	5.64	4.18	158.1	164	169.8	137.7	143.1	134	83.2	88.5	88.8	66.7	66.9	70.2	45.7	40	43.3
Q61982	Neurogenic locus notch homolog protein 3 OS=Mus musculus OX=10090 GN=Notch3 PE=1 SV=1	0	1	1	1	2318	244.1	5.33	2.03	135.7	116	116	106.3	99.8	100.5	92	85.8	91.5	61.6	63.8	62.4	125.7	119.5	123.5
P16330	2',3'-cyclic-nucleotide 3'-phosphodiesterase OS=Mus musculus OX=10090 GN=Cnp PE=1 SV=3	2	1	1	1	420	47.1	8.97	0
P00405	Cytochrome c oxidase subunit 2 OS=Mus musculus OX=10090 GN=Mtco2 PE=1 SV=1	4	1	2	1	227	26	4.73	4.99	248.1	241	240.2	77.4	76.7	85	125.4	113	109.7	29.7	33.2	32.1	35.6	26.8	26.1
Q91YN5	UDP-N-acetylhexosamine pyrophosphorylase OS=Mus musculus OX=10090 GN=Uap1 PE=1 SV=1	1	1	1	1	522	58.6	6.49	2.83	97.5	105.8	107.4	126.1	133.6	130.9	132.6	128.6	126.1	92.2	96.1	90.3	47.4	44.1	41.3
P31938	Dual specificity mitogen-activated protein kinase kinase 1 OS=Mus musculus OX=10090 GN=Map2k1 PE=1 SV=2	2	1	1	1	393	43.4	6.7	2.34
O88708	Origin recognition complex subunit 4 OS=Mus musculus OX=10090 GN=Orc4 PE=1 SV=2	3	1	1	1	433	50	7.15	2.25	359.5	357.3	373	84.6	89.3	78.1	35.8	32.1	32.3	10.7	10	8.3	10.5	9.1	9.5
Q6ZWQ0	Nesprin-2 OS=Mus musculus OX=10090 GN=Syne2 PE=1 SV=2	0	1	3	1	6874	782.2	5.33	6.59	48.4	47.4	41.7	50.4	53.9	49.1	42.1	46.3	50.6	138.8	152.3	142.3	212.3	216.4	208.2
Q3TCJ1	BRISC complex subunit Abraxas 2 OS=Mus musculus OX=10090 GN=Abraxas2 PE=1 SV=1	2	1	1	1	415	46.9	6.18	1.9	71.8	64.4	69.3	99.3	92.1	98.7	80.9	82.5	88.3	128.7	138	138.7	120.3	117.3	109.8
Q80XR2	Calcium-transporting ATPase type 2C member 1 OS=Mus musculus OX=10090 GN=Atp2c1 PE=1 SV=2	1	1	2	1	918	100.2	6.83	4.67	109.9	104.3	99.1	149.7	153.1	163	153.5	157.4	157.4	27	36.2	31.6	54.5	54.3	49.1
O70370	Cathepsin S OS=Mus musculus OX=10090 GN=Ctss PE=1 SV=2	4	1	1	1	340	38.4	6.96	0	103.1	99.9	105.1	96.3	93.9	95.5	89.8	83.4	98.3	138.9	136.3	138.4	76.2	76.9	68.1
P97290	Plasma protease C1 inhibitor OS=Mus musculus OX=10090 GN=Serping1 PE=1 SV=3	2	1	1	1	504	55.5	6.29	0	204.5	178.8	183.2	94.4	98.6	88.2	112.3	111.3	117.5	60.1	51.2	51.8	47.5	53.2	47.6
Q9CR84	ATP synthase F(0) complex subunit C1, mitochondrial OS=Mus musculus OX=10090 GN=Atp5mc1 PE=1 SV=1	5	1	1	1	136	14.2	10.01	2.69	123.4	114.1	109.2	87.7	94.5	93.5	69	73.3	66.8	55.9	54.1	55.1	172.3	161.8	169.3
A2ALS5	Rap1 GTPase-activating protein 1 OS=Mus musculus OX=10090 GN=Rap1gap PE=1 SV=2	2	1	1	1	663	73.4	5.87	0
Q08091	Calponin-1 OS=Mus musculus OX=10090 GN=Cnn1 PE=1 SV=1	3	1	1	1	297	33.3	8.97	2.48	136.4	124.8	128.2	109	109.4	109.7	112.6	103.9	108.9	54.2	60.7	68.2	95.7	86.7	91.7
Q91YQ5	Dolichyl-diphosphooligosaccharide--protein glycosyltransferase subunit 1 OS=Mus musculus OX=10090 GN=Rpn1 PE=1 SV=1	2	1	1	1	608	68.5	6.46	0
P50580	Proliferation-associated protein 2G4 OS=Mus musculus OX=10090 GN=Pa2g4 PE=1 SV=3	2	1	1	1	394	43.7	6.86	2.2
P62301	40S ribosomal protein S13 OS=Mus musculus OX=10090 GN=Rps13 PE=1 SV=2	10	1	1	1	151	17.2	10.54	2.29
O70318	Band 4.1-like protein 2 OS=Mus musculus OX=10090 GN=Epb41l2 PE=1 SV=2	2	1	1	1	988	109.9	5.43	0
Q61495	Desmoglein-1-alpha OS=Mus musculus OX=10090 GN=Dsg1a PE=2 SV=2	1	1	2	1	1057	114.5	4.89	4.19	33.1	30.6	31.9	62.8	59.6	67.5	127.2	130.6	133.4	125.9	129.1	128.6	139.5	157.4	143
P08226	Apolipoprotein E OS=Mus musculus OX=10090 GN=Apoe PE=1 SV=2	3	1	1	1	311	35.8	5.68	2.11	77.3	73.6	59.9	77.4	68.3	60.9	66.4	64.5	54.7	97	99.4	99	192.9	197.5	211.2
Q9DBG6	Dolichyl-diphosphooligosaccharide--protein glycosyltransferase subunit 2 OS=Mus musculus OX=10090 GN=Rpn2 PE=1 SV=1	1	1	1	1	631	69	5.81	1.81	70.2	98.5	61.8	74.9	68.1	67.6	83.2	81.3	90.7	100.2	103.9	100.7	173.3	162.8	162.9
Q8K1E0	Syntaxin-5 OS=Mus musculus OX=10090 GN=Stx5 PE=1 SV=3	2	1	1	1	355	39.7	8.92	0	77.6	77	78.2	90.2	91.5	83.3	61.9	73.3	60.7	55.7	57.6	50.1	210.9	214.8	217.1
Q62447	Cyclin-C OS=Mus musculus OX=10090 GN=Ccnc PE=2 SV=4	2	1	1	1	283	33.2	7.33	2.3	119.2	115.5	131	127.2	125.4	119	85	84	78.5	70.9	76.6	75.6	102.9	91.8	97.4
Q06194	Coagulation factor VIII OS=Mus musculus OX=10090 GN=F8 PE=2 SV=2	0	1	1	1	2319	266	7.34	2.98	47.9	49	43.4	88	84.1	87.9	39.4	45	44.1	165.1	159.7	165.1	163.8	159.8	157.8
O88952	Protein lin-7 homolog C OS=Mus musculus OX=10090 GN=Lin7c PE=1 SV=2	4	1	1	1	197	21.8	8.43	2.97	90	93.4	89.5	86.2	82.8	85.4	105	98.7	112	87	92.2	89.4	132.3	125.1	131
P17897	Lysozyme C-1 OS=Mus musculus OX=10090 GN=Lyz1 PE=1 SV=1	5	1	1	1	148	16.8	9.41	2.59	134.9	133.3	137.7	87.7	86.9	84.2	119.4	120.2	120.5	98.3	99.8	89.7	60.4	58.3	68.7
P26638	Serine--tRNA ligase, cytoplasmic OS=Mus musculus OX=10090 GN=Sars1 PE=1 SV=3	2	1	1	1	512	58.4	6.3	2.46
P46425	Glutathione S-transferase P 2 OS=Mus musculus OX=10090 GN=Gstp2 PE=1 SV=2	3	1	1	1	210	23.5	7.87	2.65	186.6	177.9	178.6	125.7	125.7	130.6	113.5	107.3	87.4	44.7	45.3	48.9	37.9	44.3	45.7
Q9ERR7	Selenoprotein F OS=Mus musculus OX=10090 GN=Selenof PE=1 SV=3	8	1	1	1	162	17.8	5.35	0

## Sheet: Quantified proteins
Accession	Gene Name	Description	Coverage [%]	# Peptides	# PSMs	# Unique Peptides	# AAs	MW [kDa]	calc. pI	Score Sequest HT: Sequest HT	T0-1	T0-2	T0-3	T68-1	T68-2	T68-3	T116-1	T116-2	T116-3	T7d-1	T7d-2	T7d-3	T10d-1	T10d-2	T10d-3
Q9EQK5	Mvp	Major vault protein OS=Mus musculus OX=10090 GN=Mvp PE=1 SV=4	49	34	255	34	861	95.9	5.59	946.41	207.4	205.7	195.2	123.2	124.9	121.8	129	127	124.2	29.1	28.8	26.6	19.2	19.1	18.9
Q61554	Fbn1	Fibrillin-1 OS=Mus musculus OX=10090 GN=Fbn1 PE=1 SV=2	20	48	209	45	2873	312.1	4.92	661.35	227	229.1	227	135.5	134.4	130.6	58.4	57.1	54	42.4	43.1	42.5	39.7	39.5	39.5
Q61838	Pzp	Pregnancy zone protein OS=Mus musculus OX=10090 GN=Pzp PE=1 SV=3	19	29	144	29	1495	165.7	6.68	535.26	32.5	32.9	33.8	36.9	36.8	37	41.4	47.6	51.9	198.8	189.7	199.5	181.3	193	186.7
P09528	Fth1	Ferritin heavy chain OS=Mus musculus OX=10090 GN=Fth1 PE=1 SV=2	67	14	143	14	182	21.1	5.88	582.51	70.9	69.5	70.3	88.7	88.6	88.6	86.6	88.6	93.4	159.6	161.8	161.7	91.9	93.1	86.8
Q8VDN2	Atp1a1	Sodium/potassium-transporting ATPase subunit alpha-1 OS=Mus musculus OX=10090 GN=Atp1a1 PE=1 SV=1	28	28	124	28	1023	112.9	5.45	435.87	125.3	124.6	125.4	121.9	121.3	121.5	99	97.7	98.4	82.6	85.1	82.6	71.9	71.7	71
Q8VDD5	Myh9	Myosin-9 OS=Mus musculus OX=10090 GN=Myh9 PE=1 SV=4	18	32	86	25	1960	226.2	5.66	292.79	248.9	251	250	138.2	134.7	131.2	57	55.4	51.9	30.3	30.9	30	30.3	29.6	30.7
O08638	Myh11	Myosin-11 OS=Mus musculus OX=10090 GN=Myh11 PE=1 SV=1	14	27	90	19	1972	226.9	5.45	293.98	213.9	213.2	210.2	158.8	156.5	154.3	56.4	56.1	52.8	38.6	40.6	38.7	36.5	36.5	37
P97499	Tep1	Telomerase protein component 1 OS=Mus musculus OX=10090 GN=Tep1 PE=1 SV=1	16	34	74	34	2629	291.3	7.24	245.41	162.7	163.2	163.4	141.6	141	139.6	128.7	125.1	121.9	36.2	37.3	34.3	35.1	34.7	35.2
E9PYK3	Parp4	Protein mono-ADP-ribosyltransferase PARP4 OS=Mus musculus OX=10090 GN=Parp4 PE=1 SV=1	16	27	77	27	1969	216	6.07	252.82	149.2	149.6	150.6	129.4	130.2	129.4	150.2	142.7	142.4	40.8	41.5	39	35.5	34.9	34.6
P16406	Enpep	Glutamyl aminopeptidase OS=Mus musculus OX=10090 GN=Enpep PE=1 SV=1	27	28	109	28	945	107.9	5.44	347.24	72.1	72.1	73.3	70.8	70.1	70.2	50	52.4	53.6	112	113.8	116.3	190.3	188.6	194.3
P07724	Alb	Albumin OS=Mus musculus OX=10090 GN=Alb PE=1 SV=3	38	20	70	20	608	68.6	6.07	274.52	57.8	57.4	59.8	78.2	77.6	78.7	100.9	102.3	104	130.6	131.2	133.5	128.2	127.9	131.7
Q5SYD0	Myo1d	Unconventional myosin-Id OS=Mus musculus OX=10090 GN=Myo1d PE=1 SV=1	24	21	58	21	1006	116	9.41	190.42	116.2	117.1	122.2	152.7	150.7	152.2	68.9	69.1	66.6	90.5	93	92.9	69.8	69	69
P07356	Anxa2	Annexin A2 OS=Mus musculus OX=10090 GN=Anxa2 PE=1 SV=2	56	18	84	18	339	38.7	7.69	316.5	95.4	95.4	96.8	94.3	94	93.4	101.7	101.5	104.5	122.2	123.8	121.2	86.9	84.8	84.2
P29391	Ftl1	Ferritin light chain 1 OS=Mus musculus OX=10090 GN=Ftl1 PE=1 SV=2	65	11	78	11	183	20.8	6	325.25	69.7	69.4	69.6	107	106.7	109	82.1	85.8	86.2	157.5	149.1	155.3	84.4	86.2	81.8
Q04857	Col6a1	Collagen alpha-1(VI) chain OS=Mus musculus OX=10090 GN=Col6a1 PE=1 SV=1	22	22	61	22	1025	108.4	5.36	205.84	165.6	163.1	159.9	161.3	162.2	158.3	65.1	64	71.8	76.4	68.7	67.3	39.2	39.3	37.7
P60710	Actb	Actin, cytoplasmic 1 OS=Mus musculus OX=10090 GN=Actb PE=1 SV=1	39	12	69	5	375	41.7	5.48	251.05	162.7	159.8	151.8	137.4	136.7	136.2	110.5	108.8	106.1	48.4	49.3	47.3	48.7	48.5	47.6
P21447	Abcb1a	ATP-dependent translocase ABCB1 OS=Mus musculus OX=10090 GN=Abcb1a PE=1 SV=3	19	25	69	13	1276	140.6	8.85	235.64	119.5	119	118.1	196	186.9	192.8	53.2	53.1	49.3	60.1	61.9	61.3	76.9	75.1	76.8
Q9CPY7	Lap3	Cytosol aminopeptidase OS=Mus musculus OX=10090 GN=Lap3 PE=1 SV=3	39	17	46	17	519	56.1	7.72	173.84	68.5	69.6	73.5	155.6	158.9	160.9	150.3	147.5	146.9	68	69.6	66.8	54.9	54.1	55.2
Q61781	Krt14	Keratin, type I cytoskeletal 14 OS=Mus musculus OX=10090 GN=Krt14 PE=1 SV=2	30	13	65	4	484	52.8	5.17	219.55	54.9	55.5	56.1	61.8	65.1	65.7	251.8	252.9	244.3	82.8	84	79.6	48.9	49.4	47.3
Q9QWL7	Krt17	Keratin, type I cytoskeletal 17 OS=Mus musculus OX=10090 GN=Krt17 PE=1 SV=3	37	18	74	7	433	48.1	5.06	247.29	40.8	40.4	41.9	49.5	53	53.6	201.5	201.2	200.7	149.4	141.8	144.9	61	61.5	58.9
P14094	Atp1b1	Sodium/potassium-transporting ATPase subunit beta-1 OS=Mus musculus OX=10090 GN=Atp1b1 PE=1 SV=1	30	12	74	12	304	35.2	8.65	208.18	102.2	104.5	99.8	150.2	144.7	151.9	78.3	81.3	76.1	102	99.3	102	69.9	70.2	67.5
Q62468	Vil1	Villin-1 OS=Mus musculus OX=10090 GN=Vil1 PE=1 SV=3	23	18	56	18	827	92.7	6.04	191.97	110.7	110.1	109.2	96.1	95.4	96.2	56.4	58.3	58.1	103.1	105.3	106.3	133.4	130.8	130.6
P57780	Actn4	Alpha-actinin-4 OS=Mus musculus OX=10090 GN=Actn4 PE=1 SV=1	18	16	50	5	912	104.9	5.41	162.45	112.3	111.3	111.3	151.8	152.7	153	101.7	100.6	100.2	79.5	80.4	80	56	54.8	54.6
P09055	Itgb1	Integrin beta-1 OS=Mus musculus OX=10090 GN=Itgb1 PE=1 SV=1	24	18	57	18	798	88.2	5.94	189.39	91.5	96.1	98.3	141.2	138.5	142	69.1	69.3	66.8	103.8	102.8	103.6	90.5	88.9	97.5
Q922U2	Krt5	Keratin, type II cytoskeletal 5 OS=Mus musculus OX=10090 GN=Krt5 PE=1 SV=1	21	16	99	8	580	61.7	7.75	301.69	42	42.1	43.7	57.6	59.2	60.2	162.9	166.3	163	159	141.6	152.4	81.6	83.9	84.4
Q9WU78	Pdcd6ip	Programmed cell death 6-interacting protein OS=Mus musculus OX=10090 GN=Pdcd6ip PE=1 SV=3	20	18	42	18	869	96	6.52	143.72	50.4	51.2	50	59.6	59.3	59.6	54	58.1	61.2	161.3	164.1	165.9	168.6	167.8	169
P68369	Tuba1a	Tubulin alpha-1A chain OS=Mus musculus OX=10090 GN=Tuba1a PE=1 SV=1	38	14	45	5	451	50.1	5.06	144.69	71.3	73.3	76.4	168.4	167.6	173.7	177.3	170	164.9	43.7	43.2	40.8	43.5	42.4	43.5
O88329	Myo1a	Unconventional myosin-Ia OS=Mus musculus OX=10090 GN=Myo1a PE=2 SV=2	21	20	46	16	1043	118.6	9.44	146.23	104.8	106.8	107.7	145.8	143.9	143.4	66.2	66.1	63.3	83.4	84.7	84.6	101.3	99.1	98.8
Q7TPR4	Actn1	Alpha-actinin-1 OS=Mus musculus OX=10090 GN=Actn1 PE=1 SV=1	18	16	44	5	892	103	5.38	135.91	101.2	98.8	103.2	111.8	108.5	106.1	129.6	119.2	125.3	75	77.6	72	92.8	85.7	93
O54990	Prom1	Prominin-1 OS=Mus musculus OX=10090 GN=Prom1 PE=1 SV=1	18	14	37	14	867	97.1	6.68	124.75	80.7	80.1	81.3	83.3	83.1	80.9	56.2	58.2	60.7	140.2	140.4	139.9	138	136.4	140.7
Q921I1	Tf	Serotransferrin OS=Mus musculus OX=10090 GN=Tf PE=1 SV=1	26	18	43	18	697	76.7	7.18	136.92	48.3	48.6	49.2	54.9	53.9	53.9	58	60.8	62.8	116.9	121.4	121.9	216.1	218.3	215.1
P97449	Anpep	Aminopeptidase N OS=Mus musculus OX=10090 GN=Anpep PE=1 SV=4	18	16	45	16	966	109.6	5.9	145.41	92.9	92.2	94.1	71.1	70.7	69.6	69.6	68.9	70.1	78.6	83.6	81.5	185.2	180.2	191.8
Q9R1P4	Psma1	Proteasome subunit alpha type-1 OS=Mus musculus OX=10090 GN=Psma1 PE=1 SV=1	33	8	63	8	263	29.5	6.46	221.99	116.3	118	118.5	121.8	122.9	123.1	129.2	127.1	127.5	86.3	86.6	84.9	46.3	45.7	45.7
P70412	Cuzd1	CUB and zona pellucida-like domain-containing protein 1 OS=Mus musculus OX=10090 GN=Cuzd1 PE=1 SV=2	20	11	64	11	606	68	6.64	190.42	110.6	110.2	111.7	114.5	115.4	116.4	71.9	70.1	70.8	74.8	77.3	76.4	124.7	125.1	130.2
P14824	Anxa6	Annexin A6 OS=Mus musculus OX=10090 GN=Anxa6 PE=1 SV=3	32	21	36	21	673	75.8	5.5	117.55	78.1	80.7	79.9	98.3	100.5	99.3	126	122.1	123.3	73.3	75.6	74.1	122	120.9	125.8
Q8R0I0	Ace2	Angiotensin-converting enzyme 2 OS=Mus musculus OX=10090 GN=Ace2 PE=1 SV=1	22	14	42	14	805	92.3	5.54	132.48	61.5	62.1	65.7	72.8	72.2	74.1	48.8	50.4	50.6	84.8	89.9	90.3	222.5	220	234.2
P11499	Hsp90ab1	Heat shock protein HSP 90-beta OS=Mus musculus OX=10090 GN=Hsp90ab1 PE=1 SV=3	29	19	33	10	724	83.2	5.03	117.26	73.7	75.4	75.2	80.3	83.4	83.1	141	138.1	141.2	110.9	113.9	111.9	91.8	91.5	88.7
P68368	Tuba4a	Tubulin alpha-4A chain OS=Mus musculus OX=10090 GN=Tuba4a PE=1 SV=1	35	13	38	4	448	49.9	5.06	116.93	119.9	118.1	115.4	135.1	138.1	137.5	196.7	193.4	188.3	34.7	34.9	31.1	19.4	19	18.3
Q9Z2U0	Psma7	Proteasome subunit alpha type-7 OS=Mus musculus OX=10090 GN=Psma7 PE=1 SV=1	42	10	65	10	248	27.8	8.46	244.68	88.2	87.5	86.9	96.6	98.3	99	122.2	125.3	124.4	136.6	124.4	135.8	57.6	60	57.1
Q61391	Mme	Neprilysin OS=Mus musculus OX=10090 GN=Mme PE=1 SV=3	19	12	35	12	750	85.6	5.81	115.36	72.2	72.5	74.5	84.2	83.9	85.9	67.6	68.7	68.4	99.1	104.1	102.8	170.2	172.1	173.6
P97429	Anxa4	Annexin A4 OS=Mus musculus OX=10090 GN=Anxa4 PE=1 SV=4	39	12	43	12	319	35.9	5.57	155.91	103.2	103	100.5	88.2	89.4	88.3	146	141.6	146.9	76.6	79.8	75.8	87.2	85.8	87.8
Q61555	Fbn2	Fibrillin-2 OS=Mus musculus OX=10090 GN=Fbn2 PE=1 SV=2	6	15	42	12	2907	313.6	4.84	144.83	198.6	197.1	200.1	154.3	152.3	151.1	59.6	56.4	53.5	41.4	43.3	41.6	50.9	49.3	50.6
P11679	Krt8	Keratin, type II cytoskeletal 8 OS=Mus musculus OX=10090 GN=Krt8 PE=1 SV=4	21	12	42	8	490	54.5	5.82	141.37	93.1	96.6	97.2	98.5	100.3	98.9	173.4	169.4	166.8	85.6	84.5	81.4	52	51.5	50.8
E9Q557	Dsp	Desmoplakin OS=Mus musculus OX=10090 GN=Dsp PE=1 SV=1	8	21	36	21	2883	332.7	6.8	112.39	67.7	69.9	71.9	70.1	71.9	72.5	203.3	196	201.5	87.4	88.7	84.3	72.4	71.6	70.9
P06795	Abcb1b	ATP-dependent translocase ABCB1 OS=Mus musculus OX=10090 GN=Abcb1b PE=1 SV=1	12	13	36	1	1276	140.9	8.34	135.95	203.8	195.3	210.3	150.6	152.7	143.6	60.7	57.2	54.7	46.8	48.6	49.6	43.2	42.9	40.1
Q8BMF4	Dlat	Dihydrolipoyllysine-residue acetyltransferase component of pyruvate dehydrogenase complex, mitochondrial OS=Mus musculus OX=10090 GN=Dlat PE=1 SV=2	15	7	34	7	642	67.9	8.57	127.39	186.7	179.7	175.5	136.7	140	133.9	106.6	103.3	102.4	51.4	52.7	49.5	28.1	26.3	27.1
Q6IFX2	Krt42	Keratin, type I cytoskeletal 42 OS=Mus musculus OX=10090 GN=Krt42 PE=1 SV=1	25	12	54	4	452	50.1	5.16	186.18	33.2	32.7	34.3	47.1	50	50.8	170.7	172	179.6	178.2	177.8	176.5	66.9	68	62.3
Q62261	Sptbn1	Spectrin beta chain, non-erythrocytic 1 OS=Mus musculus OX=10090 GN=Sptbn1 PE=1 SV=2	9	19	32	19	2363	274.1	5.58	110.65	110.1	109.6	113.8	131.1	131.4	133.5	94	93.3	89.2	67.7	71.2	69.3	95.1	94.4	96.2
P97384	Anxa11	Annexin A11 OS=Mus musculus OX=10090 GN=Anxa11 PE=1 SV=2	24	11	35	10	503	54	7.66	133.88	88.6	87.1	89.2	102	102.2	100.1	88	89.4	91.2	111.3	114.1	112.7	108.7	108.5	106.9
Q60605	Myl6	Myosin light polypeptide 6 OS=Mus musculus OX=10090 GN=Myl6 PE=1 SV=3	56	8	58	7	151	16.9	4.65	200.58	231.2	234	224.9	162.7	158	156.8	54.2	54.8	50.1	33.9	34.2	34.5	24.1	23.5	23.2
P62806	H4c1	Histone H4 OS=Mus musculus OX=10090 GN=H4c1 PE=1 SV=2	51	6	79	6	103	11.4	11.36	253.07	111.9	112.8	112.3	47.4	52.1	48.1	265.4	259.2	233	36.1	35.3	28.6	51.8	52.6	53.3
P50446	Krt6a	Keratin, type II cytoskeletal 6A OS=Mus musculus OX=10090 GN=Krt6a PE=1 SV=3	24	15	75	4	553	59.3	7.94	218.69	65.7	64.7	66.4	55.1	58.7	58.2	237.7	232	233.2	97.1	96	93.9	48.3	46.2	46.8
Q6GQT1	A2m	Alpha-2-macroglobulin-P OS=Mus musculus OX=10090 GN=A2m PE=2 SV=2	10	14	25	14	1474	164.2	6.61	81.53	45.3	46.8	48.5	44.2	44.9	44.7	40.5	46.5	54.6	250.2	231.7	248.5	117.6	118.6	117.5
Q91WV7	Slc3a1	Neutral and basic amino acid transport protein rBAT OS=Mus musculus OX=10090 GN=Slc3a1 PE=1 SV=1	20	14	45	14	685	78.1	5.66	149.15	41.9	41.8	42.8	54.6	53.6	54.6	37.6	41.2	45.5	156.7	157.9	161.3	203	203.5	204
Q9Z2W0	Dnpep	Aspartyl aminopeptidase OS=Mus musculus OX=10090 GN=Dnpep PE=1 SV=2	25	12	52	12	473	52.2	7.25	168.84	112.6	110.8	108.9	101.6	102.6	103.7	170.2	171.1	167.5	78.6	78	75.3	40.3	40.5	38.5
Q02788	Col6a2	Collagen alpha-2(VI) chain OS=Mus musculus OX=10090 GN=Col6a2 PE=1 SV=3	15	16	40	16	1034	110.3	6.42	131.35	161.5	166	166.7	187.5	179.5	185.7	45.1	46.7	41.8	71.7	70.1	71.3	36.1	35.5	34.9
Q9QUM9	Psma6	Proteasome subunit alpha type-6 OS=Mus musculus OX=10090 GN=Psma6 PE=1 SV=1	33	8	45	8	246	27.4	6.76	162.61	113.6	111.2	110.6	109	110.6	110.7	135.3	135.8	134.1	103.5	104.6	103.1	40.2	39.7	38
P68033	Actc1	Actin, alpha cardiac muscle 1 OS=Mus musculus OX=10090 GN=Actc1 PE=1 SV=1	32	10	51	3	377	42	5.39	163.64	211.4	205.8	195.7	135.8	138.1	133.7	82.2	79.5	77.5	46.2	46.3	45.9	33.5	35.2	33.3
O70435	Psma3	Proteasome subunit alpha type-3 OS=Mus musculus OX=10090 GN=Psma3 PE=1 SV=3	27	9	46	9	255	28.4	5.44	167.67	65.3	65.1	64	99.2	100.2	102.8	102	108.8	105.5	158	139.7	152.5	79.3	82.1	75.5
P02088	Hbb-b1	Hemoglobin subunit beta-1 OS=Mus musculus OX=10090 GN=Hbb-b1 PE=1 SV=2	69	9	36	4	147	15.8	7.65	139.15	45.1	50.5	45.6	75.1	74.5	75	50.7	55.9	60.5	182.5	188.3	185.3	140.5	141.2	129.3
P28063	Psmb8	Proteasome subunit beta type-8 OS=Mus musculus OX=10090 GN=Psmb8 PE=1 SV=2	47	10	33	10	276	30.2	6.68	114.25	106.4	105.7	108.6	121.6	125.3	124.5	162.1	157.3	154.3	71.4	69.6	69.1	42.5	40.7	40.9
Q61739	Itga6	Integrin alpha-6 OS=Mus musculus OX=10090 GN=Itga6 PE=1 SV=3	12	12	28	12	1091	122.1	7.03	89.32	89.7	89.9	90.7	139.6	130.4	138	67.5	68.5	66.3	93.4	91.1	94.3	112.2	115.2	113.1
Q9CQ19	Myl9	Myosin regulatory light polypeptide 9 OS=Mus musculus OX=10090 GN=Myl9 PE=1 SV=3	41	7	57	3	172	19.8	4.92	193.34	164.6	165	158.1	183.6	177.5	180.2	52.8	53.7	48.7	66	66.7	65.2	40	39.5	38.4
Q00519	Xdh	Xanthine dehydrogenase/oxidase OS=Mus musculus OX=10090 GN=Xdh PE=1 SV=5	14	16	31	16	1335	146.5	7.56	99.77	55.7	55.5	56.9	102.5	102.7	103.2	123.4	124.5	128.4	124.6	122.9	124.8	92.1	93.2	89.7
Q64475	H2bc3	Histone H2B type 1-B OS=Mus musculus OX=10090 GN=H2bc3 PE=1 SV=3	38	6	71	2	126	13.9	10.32	239.94	185	183.2	171.3	80.9	81.4	79.2	152.4	152.5	148.3	46.4	46.2	43.9	42.8	42.5	43.8
Q99MZ6	Myo7b	Unconventional myosin-VIIb OS=Mus musculus OX=10090 GN=Myo7b PE=1 SV=3	8	16	29	16	2113	240.7	8.92	90.26	88.2	86.7	89.9	89.5	90	90.1	74.9	76.2	81.1	127.1	133.3	131.5	113.5	113.2	114.8
Q9Z2U1	Psma5	Proteasome subunit alpha type-5 OS=Mus musculus OX=10090 GN=Psma5 PE=1 SV=1	28	6	50	6	241	26.4	4.79	175.41	88.6	88.9	87.9	100.7	101.3	100.8	115	117.1	117.1	118.4	117.6	117	77.3	76.7	75.7
Q6URW6	Myh14	Myosin-14 OS=Mus musculus OX=10090 GN=Myh14 PE=1 SV=1	7	12	25	8	2000	228.4	5.55	77.42	208.4	208.1	212.6	136.8	136.4	131.3	87.8	82.8	82.4	39.8	39.1	36.9	32.3	32.8	32.4
Q8CI94	Pygb	Glycogen phosphorylase, brain form OS=Mus musculus OX=10090 GN=Pygb PE=1 SV=3	14	13	30	9	843	96.7	6.73	95.4	111.8	110.9	114.4	136.1	137.4	140	111.3	107.6	106.7	80.8	84.3	82.3	60	57.9	58.3
Q69ZF7	Cnnm4	Metal transporter CNNM4 OS=Mus musculus OX=10090 GN=Cnnm4 PE=1 SV=2	16	9	22	9	771	86.6	6.07	70.44	133.2	127.2	133.1	122.4	123.3	120.1	112.8	110.2	112.4	68.9	69.5	67.3	69.3	65.7	64.6
P57716	Ncstn	Nicastrin OS=Mus musculus OX=10090 GN=Ncstn PE=1 SV=3	17	9	29	9	708	78.4	6.09	99.95	70.6	71.1	73.7	103.3	100.6	103.4	65.6	67.9	69.4	127.1	126.9	128.8	128.6	126.2	136.8
Q3THE2	Myl12b	Myosin regulatory light chain 12B OS=Mus musculus OX=10090 GN=Myl12b PE=1 SV=2	40	6	54	2	172	19.8	4.84	186.27	199.1	201.2	191	159.8	159.4	155.5	63.5	63.5	60	48.2	48.1	47.4	35.9	34.3	33.1
P48036	Anxa5	Annexin A5 OS=Mus musculus OX=10090 GN=Anxa5 PE=1 SV=1	40	12	28	12	319	35.7	4.96	100.35	66.5	67.3	67.9	77.3	78.3	78.1	107.2	105.8	107.3	78.7	84	82	166.4	165.2	168.1
Q91WL0	Eps8l3	Epidermal growth factor receptor kinase substrate 8-like protein 3 OS=Mus musculus OX=10090 GN=Eps8l3 PE=2 SV=1	21	11	35	11	600	68.2	7.99	113.71	51	50.6	49.6	49.2	49.1	48.7	43.2	47.1	51.1	150.1	153.9	153.3	202.4	201.5	199.4
P26040	Ezr	Ezrin OS=Mus musculus OX=10090 GN=Ezr PE=1 SV=3	17	11	40	8	586	69.4	6.1	109.16	56.6	55.9	58.6	60.9	59.6	58.6	55.9	57.6	60.1	120.5	124.2	125.7	202.7	199.2	203.9
O09061	Psmb1	Proteasome subunit beta type-1 OS=Mus musculus OX=10090 GN=Psmb1 PE=1 SV=1	40	9	30	9	240	26.4	7.81	114.68	111.5	112.5	107.9	101	103.2	100.4	136.7	135.5	138.2	86.6	88.2	82.8	65.8	67.5	62.2
Q9R1P0	Psma4	Proteasome subunit alpha type-4 OS=Mus musculus OX=10090 GN=Psma4 PE=1 SV=1	35	9	43	9	261	29.5	7.72	141.8	86.5	87.8	86.6	107.6	109.8	112.2	118.5	121.6	117.8	128.6	126	126.9	57.1	58.4	54.7
P10107	Anxa1	Annexin A1 OS=Mus musculus OX=10090 GN=Anxa1 PE=1 SV=2	34	13	39	13	346	38.7	7.37	113.95	46.5	47.2	48.4	54.2	54.5	54.1	74.1	76.2	81.6	155.2	158.3	157.1	165	165.1	162.4
P07901	Hsp90aa1	Heat shock protein HSP 90-alpha OS=Mus musculus OX=10090 GN=Hsp90aa1 PE=1 SV=4	21	14	26	6	733	84.7	5.01	84.81	82.1	81	81.4	90.9	92.4	94.8	156.3	154.8	156.5	112.6	111.5	108.6	59.8	57	60.2
P05064	Aldoa	Fructose-bisphosphate aldolase A OS=Mus musculus OX=10090 GN=Aldoa PE=1 SV=2	27	11	20	11	364	39.3	8.09	70.98	100	99.1	97.8	110.1	109	110.2	139.6	137.6	140.2	70	76.8	72.1	80.2	79	78.5
A2A863	Itgb4	Integrin beta-4 OS=Mus musculus OX=10090 GN=Itgb4 PE=1 SV=1	6	9	24	9	1818	201.5	5.88	90.72	86.5	88.3	89.5	134.1	133.9	135.4	76.2	74	72.3	97.3	102.9	99.4	103.6	104	102.7
B1AVD1	Xpnpep2	Xaa-Pro aminopeptidase 2 OS=Mus musculus OX=10090 GN=Xpnpep2 PE=1 SV=1	12	8	25	8	674	76.4	5.83	88.75	60.5	60.8	61.9	88.7	88.5	90.2	62.1	63.7	67.6	128.9	133.8	134.4	153.9	152.2	152.8
P07759	Serpina3k	Serine protease inhibitor A3K OS=Mus musculus OX=10090 GN=Serpina3k PE=1 SV=2	24	7	16	6	418	46.9	5.16	57.91	50.7	52.5	53.1	41.7	40.9	40	65.6	65.4	68.4	77	85.6	82.3	257.2	260.8	259
Q8R3G9	Tspan8	Tetraspanin-8 OS=Mus musculus OX=10090 GN=Tspan8 PE=1 SV=1	20	6	50	6	235	25.6	5.16	173.58	73.2	71.3	71.3	105.8	106.2	107	72.9	74.7	75	119.9	119.8	119.5	129.1	128.6	125.8
P63017	Hspa8	Heat shock cognate 71 kDa protein OS=Mus musculus OX=10090 GN=Hspa8 PE=1 SV=1	27	15	24	13	646	70.8	5.52	72.89	88.4	89.4	90.1	83.3	83.3	83.7	140.4	137.4	141.6	93.6	96.8	94.6	90.7	90.6	95.8
P06151	Ldha	L-lactate dehydrogenase A chain OS=Mus musculus OX=10090 GN=Ldha PE=1 SV=3	26	8	29	8	332	36.5	7.74	96.04	117.2	113.7	119.3	109.9	116.5	110.7	117.2	115.3	114.5	68	67.8	66.9	86.1	87.5	89.3
Q64524	H2bc21	Histone H2B type 2-E OS=Mus musculus OX=10090 GN=H2bc21 PE=1 SV=3	38	5	56	1	126	14	10.32	183.74	135.3	127.4	130.1	100.2	111.7	115.5	173.1	157.8	159.9	49.9	52.6	51.7	49.8	44.6	40.4
O08688	Capn5	Calpain-5 OS=Mus musculus OX=10090 GN=Capn5 PE=1 SV=1	25	14	23	14	640	72.9	7.36	67.06	100.1	100	103.1	125.6	126.7	126.8	79	79	78	102.5	104.8	101.9	90.9	90.9	90.7
P13634	Ca1	Carbonic anhydrase 1 OS=Mus musculus OX=10090 GN=Ca1 PE=1 SV=4	25	6	32	6	261	28.3	6.96	111.24	163.8	162.6	162.5	151.1	151.5	152.1	125.4	123.6	118.6	29.4	29.3	27.8	34.5	33.3	34.4
P58252	Eef2	Elongation factor 2 OS=Mus musculus OX=10090 GN=Eef2 PE=1 SV=2	14	11	23	11	858	95.3	6.83	67.45	101.1	100.9	101.8	103.2	103.4	101.4	148.3	145	146.8	75.4	78.6	76.2	71.2	73.6	73.2
Q07797	Lgals3bp	Galectin-3-binding protein OS=Mus musculus OX=10090 GN=Lgals3bp PE=1 SV=1	17	6	20	6	577	64.5	5.14	87.18	178.7	177.8	182.2	122.8	123.5	121	102.1	101.1	97.7	67.6	66.3	64.9	32.3	31.3	30.6
Q04447	Ckb	Creatine kinase B-type OS=Mus musculus OX=10090 GN=Ckb PE=1 SV=1	22	7	17	7	381	42.7	5.67	60.35	87.4	88.1	86.8	110.9	113.5	116	123	117.3	117.3	86.9	88.1	87.2	90.5	96.4	90.7
P02535	Krt10	Keratin, type I cytoskeletal 10 OS=Mus musculus OX=10090 GN=Krt10 PE=1 SV=3	11	7	36	4	570	57.7	5.11	129.01	33.1	32.4	33.3	48.9	52.4	53.6	214.6	215	209.8	119.1	118.2	115	84.8	87	82.8
P02089	Hbb-b2	Hemoglobin subunit beta-2 OS=Mus musculus OX=10090 GN=Hbb-b2 PE=1 SV=2	46	7	27	2	147	15.9	8.05	97.98	48.8	50.2	53.6	60.9	63.8	63.9	62.5	62.2	63.4	87.7	92.2	92.9	236.4	230.6	230.8
P40240	Cd9	CD9 antigen OS=Mus musculus OX=10090 GN=Cd9 PE=1 SV=2	16	3	17	3	226	25.2	7.23	70.96	72.8	72.1	73.3	83.4	85.1	83.5	69.8	72.3	73.7	166.8	160	164.4	106.9	110.2	105.6
Q9JIP7	Slc15a1	Solute carrier family 15 member 1 OS=Mus musculus OX=10090 GN=Slc15a1 PE=1 SV=2	9	6	21	6	709	78.5	7.93	67.98	45.2	46.9	47	64.4	63.7	64.1	31.1	33.4	35.9	116.9	118.6	124.1	233	237.4	238.5
Q8BGZ7	Krt75	Keratin, type II cytoskeletal 75 OS=Mus musculus OX=10090 GN=Krt75 PE=1 SV=1	14	9	60	1	551	59.7	8.31	182.45	50	52.6	54.1	58.1	59.3	60.6	129.4	132.8	131.2	185.1	174.8	181.2	75.4	75.7	79.7
P10852	Slc3a2	4F2 cell-surface antigen heavy chain OS=Mus musculus OX=10090 GN=Slc3a2 PE=1 SV=1	16	9	15	9	526	58.3	5.91	52.57	83.1	80.6	81.5	91.5	90.3	89.8	81.2	81.9	83.7	119.3	123	122.9	124	120.7	126.5
Q99JG3	Anxa13	Annexin A13 OS=Mus musculus OX=10090 GN=Anxa13 PE=1 SV=3	31	8	19	8	317	35.9	5.99	61.31	71.7	68.6	70	81.9	81.5	81.7	81.6	79.7	82	85.7	87.4	85.4	180	181.1	181.7
P99026	Psmb4	Proteasome subunit beta type-4 OS=Mus musculus OX=10090 GN=Psmb4 PE=1 SV=1	25	5	24	5	264	29.1	5.64	83.97	133.4	137.5	135	109.3	111.9	111.7	153.2	147	145.4	56.9	56.7	54.1	50	48.6	49.2
Q9Z2K1	Krt16	Keratin, type I cytoskeletal 16 OS=Mus musculus OX=10090 GN=Krt16 PE=1 SV=3	15	6	31	4	469	51.6	5.2	112.01	38.4	36.4	37.5	44.1	48.5	50	274.5	274.1	274.4	105.5	103.5	99.7	37.9	38.3	37.3
Q9DCD0	Pgd	6-phosphogluconate dehydrogenase, decarboxylating OS=Mus musculus OX=10090 GN=Pgd PE=1 SV=3	17	7	20	7	483	53.2	7.23	65.89	117.8	116.7	119.5	112	115.1	116.9	112.8	105.4	107.7	92.6	93.7	92.6	67.4	66.1	63.8
P21278	Gna11	Guanine nucleotide-binding protein subunit alpha-11 OS=Mus musculus OX=10090 GN=Gna11 PE=1 SV=1	28	9	31	5	359	42	5.97	95.11	93.7	92.6	94	130.1	130.6	131	66.6	68.9	68.4	109.8	113	110.4	97.6	98	95.4
Q9JHU4	Dync1h1	Cytoplasmic dynein 1 heavy chain 1 OS=Mus musculus OX=10090 GN=Dync1h1 PE=1 SV=2	3	13	20	13	4644	531.7	6.42	65.51	101.1	99.6	99.6	125.3	124.5	125.3	110.6	110.2	111.3	97.2	99.3	96	67.2	67.4	65.5
Q3UWA6	Gucy2c	Heat-stable enterotoxin receptor OS=Mus musculus OX=10090 GN=Gucy2c PE=2 SV=1	9	9	16	9	1072	123.2	6.83	52.65	96.2	93.1	97.6	125	122.4	124.4	59.5	60.3	61.4	97.7	101.5	102.5	118.8	119.8	119.9
Q61847	Mep1b	Meprin A subunit beta OS=Mus musculus OX=10090 GN=Mep1b PE=1 SV=2	12	6	16	6	704	79.5	5.95	53.01	92	90.1	90.2	95	90.7	93.4	69.3	70.2	72.5	123.4	124.3	125.1	118.5	121.4	123.9
P04228	H2-Aa	H-2 class II histocompatibility antigen, A-D alpha chain OS=Mus musculus OX=10090 GN=H2-Aa PE=1 SV=1	29	5	14	2	256	28.2	5	61.41	64.8	62.1	65.5	88.6	88.9	91.1	154	149.6	152.1	71.2	75.2	71.2	121.7	118.7	125.4
Q99JW5	Epcam	Epithelial cell adhesion molecule OS=Mus musculus OX=10090 GN=Epcam PE=1 SV=1	21	5	21	5	315	35	5.95	89.87	137.5	132.8	124	83.7	83.4	82	158.6	159.2	164.4	60.2	64.8	56.9	66.3	66	60.3
Q99MN9	Pccb	Propionyl-CoA carboxylase beta chain, mitochondrial OS=Mus musculus OX=10090 GN=Pccb PE=1 SV=2	20	8	20	8	541	58.4	7.66	68.1	201.2	195.9	194.5	125.9	128.3	119.8	118.1	111.9	113.7	35.2	37.1	32.3	29.2	28.5	28.4
Q3V0K9	Pls1	Plastin-1 OS=Mus musculus OX=10090 GN=Pls1 PE=1 SV=1	19	11	20	11	630	70.4	5.38	61.81	97.9	98.7	101.1	94.6	94.8	93.1	102.1	99.6	103.1	78.3	79.9	79.7	127.3	124.5	125.2
Q91VA1	Slc44a4	Choline transporter-like protein 4 OS=Mus musculus OX=10090 GN=Slc44a4 PE=1 SV=1	15	11	27	11	707	78.7	8.69	72.69	90.5	90.6	91.6	88	86.8	89.1	70.6	72.2	70.5	113.8	109.2	116.7	131	134.3	145.1
P16546	Sptan1	Spectrin alpha chain, non-erythrocytic 1 OS=Mus musculus OX=10090 GN=Sptan1 PE=1 SV=4	6	12	17	12	2472	284.4	5.33	45.13	102	103.5	103	104.7	102.6	101.6	131	122.8	130.2	83.3	89.7	84.3	80.7	80.5	80.3
P17182	Eno1	Alpha-enolase OS=Mus musculus OX=10090 GN=Eno1 PE=1 SV=3	14	5	17	5	434	47.1	6.8	61.82	100.9	100.8	101.4	83.9	85.8	83.8	132.4	130.4	133.3	105.4	105	102.8	77.9	77.6	78.5
Q91ZJ5	Ugp2	UTP--glucose-1-phosphate uridylyltransferase OS=Mus musculus OX=10090 GN=Ugp2 PE=1 SV=3	18	8	18	8	508	56.9	7.61	59.6	89.7	90.7	95.7	156	154.5	159.5	127.4	123.7	122	62.5	62.7	61	64.9	64.8	64.7
E9PV24	Fga	Fibrinogen alpha chain OS=Mus musculus OX=10090 GN=Fga PE=1 SV=1	7	4	17	4	789	87.4	6.11	65.24	47.5	47.5	50	42.5	43.5	41.6	45.1	51.2	57.9	248	242.3	244.8	116.7	113.7	107.6
P18572	Bsg	Basigin OS=Mus musculus OX=10090 GN=Bsg PE=1 SV=2	17	6	12	6	389	42.4	5.85	39.29	156.1	154.3	156.9	106.1	103.4	99.5	143.7	141.5	143.6	39.5	43.5	37.2	58.4	56.7	59.7
P14426	H2-D1	H-2 class I histocompatibility antigen, D-K alpha chain OS=Mus musculus OX=10090 GN=H2-D1 PE=1 SV=1	16	6	21	1	362	40.6	5.47	62.5	66.1	66.6	69.4	85.9	86.4	92	92.5	89.8	89	77.3	82.1	80.8	173.8	163.8	184.6
Q80Z19	Muc2	Mucin-2 (Fragments) OS=Mus musculus OX=10090 GN=Muc2 PE=1 SV=2	4	11	20	11	2680	293.2	5.62	60.74	67.5	68.8	70.7	112.8	111.8	114.4	107.2	105.1	107.4	120.6	121.5	120.9	90.7	88.8	91.7
Q08509	Eps8	Epidermal growth factor receptor kinase substrate 8 OS=Mus musculus OX=10090 GN=Eps8 PE=1 SV=2	11	9	18	9	821	91.7	7.65	57.71	71.8	71.6	72.7	46.2	46.2	44.3	46.8	50	53.8	136.7	142.6	140.3	197.1	193	187
Q920E5	Fdps	Farnesyl pyrophosphate synthase OS=Mus musculus OX=10090 GN=Fdps PE=1 SV=1	24	7	18	7	353	40.6	5.66	50.26	76.7	75.5	71.8	83.4	84.7	84.2	108.2	107.5	112.1	127.3	131.7	131.5	101.5	100.8	103.1
P47856	Gfpt1	Glutamine--fructose-6-phosphate aminotransferase [isomerizing] 1 OS=Mus musculus OX=10090 GN=Gfpt1 PE=1 SV=3	11	8	20	8	697	78.5	6.84	67.36	110.8	113.2	113.6	156.5	159.4	156.6	112.3	112.9	112.5	55.4	58.8	56	61.8	60.9	59.3
P17563	Selenbp1	Methanethiol oxidase OS=Mus musculus OX=10090 GN=Selenbp1 PE=1 SV=2	14	5	16	5	472	52.5	6.29	53.01	222	219.1	222.2	126.7	125.9	120.9	103.1	96.2	97.6	26.2	27.9	25.7	29.5	29.5	27.7
Q9D733	Gp2	Pancreatic secretory granule membrane major glycoprotein GP2 OS=Mus musculus OX=10090 GN=Gp2 PE=1 SV=3	10	5	26	5	531	59.1	5.19	77.54	134.2	135.5	137.2	148.9	150.7	150.4	90.2	87.2	87.8	58.4	59.9	58.7	67.7	66.5	66.9
Q61233	Lcp1	Plastin-2 OS=Mus musculus OX=10090 GN=Lcp1 PE=1 SV=4	16	10	17	10	627	70.1	5.33	47.78	92.9	92.8	99	96.2	98.2	97.2	110.2	107.4	107.5	106.6	111.2	109.7	91.7	90.1	89.4
Q01853	Vcp	Transitional endoplasmic reticulum ATPase OS=Mus musculus OX=10090 GN=Vcp PE=1 SV=4	14	9	17	9	806	89.3	5.26	50.07	124.2	121.1	119.6	93.6	93.7	91.7	135.8	129.6	138.8	70	72.1	70.8	81.9	77.6	79.5
Q9D154	Serpinb1a	Leukocyte elastase inhibitor A OS=Mus musculus OX=10090 GN=Serpinb1a PE=1 SV=1	20	7	12	7	379	42.5	6.21	42.75	110.3	109.3	109.5	99	101.2	98.5	98.5	98.6	97.8	78.9	85.7	79.9	111.6	110.1	111.1
Q148W0	Atp8b1	Phospholipid-transporting ATPase IC OS=Mus musculus OX=10090 GN=Atp8b1 PE=1 SV=2	8	11	23	10	1251	143.7	7.36	70.37	103.9	102.4	104.2	133.6	131.2	131.2	77.5	77.1	76.1	90.1	94.2	92.7	96.6	94.1	95.1
O35955	Psmb10	Proteasome subunit beta type-10 OS=Mus musculus OX=10090 GN=Psmb10 PE=1 SV=1	17	4	20	4	273	29	6.87	71.57	105.2	107.1	105.6	129.4	130.3	131.8	162	160.1	157.9	65.7	66.5	63.1	42.2	35.5	37.4
Q02257	Jup	Junction plakoglobin OS=Mus musculus OX=10090 GN=Jup PE=1 SV=3	13	9	15	9	745	81.7	6.14	48.64	66.5	65.7	67.4	70.8	74.3	76.9	201.1	190.2	198.6	85.5	82.7	82.1	77.7	80.9	79.4
P08730	Krt13	Keratin, type I cytoskeletal 13 OS=Mus musculus OX=10090 GN=Krt13 PE=1 SV=2	9	7	36	2	437	47.7	4.86	109.43	33.6	33.8	35.7	50.7	57.8	59.7	184.2	184.1	180.4	118.6	110.5	112	112	109.5	117.6
Q8R016	Blmh	Bleomycin hydrolase OS=Mus musculus OX=10090 GN=Blmh PE=1 SV=1	16	7	16	7	455	52.5	6.48	54.41	66.3	70	71.1	114.6	114.8	116.9	156.9	153	153.2	92.9	92.1	89.1	69.9	70.7	68.6
Q60692	Psmb6	Proteasome subunit beta type-6 OS=Mus musculus OX=10090 GN=Psmb6 PE=1 SV=3	27	6	14	6	238	25.4	5.11	52.32	200	209	213.3	107.4	107.6	104.7	71.4	72.6	69.8	59	60.7	61.1	55.9	52.7	54.8
Q9D1D4	Tmed10	Transmembrane emp24 domain-containing protein 10 OS=Mus musculus OX=10090 GN=Tmed10 PE=1 SV=1	16	4	10	4	219	24.9	6.7	39.66	66.6	66.6	66.1	55.7	55.8	55.7	62.6	61.4	62.4	48.5	57.4	53.5	262	259.9	266
P24549	Aldh1a1	Retinal dehydrogenase 1 OS=Mus musculus OX=10090 GN=Aldh1a1 PE=1 SV=5	15	7	20	7	501	54.4	7.8	72.24	119.3	118.4	116.9	149.9	150.7	153.5	100.6	98.8	96	60.6	60.7	59.6	71.6	70.6	72.9
P27601	Gna13	Guanine nucleotide-binding protein subunit alpha-13 OS=Mus musculus OX=10090 GN=Gna13 PE=1 SV=1	27	10	15	9	377	44	8.21	49.33	100.3	99.1	101.7	124.1	124.9	129.4	85	83.4	83.2	91.6	92.4	92.4	96.3	95.9	100.3
P04104	Krt1	Keratin, type II cytoskeletal 1 OS=Mus musculus OX=10090 GN=Krt1 PE=1 SV=4	5	4	18	2	637	65.6	8.15	68.86	52.4	57.5	61.2	88.2	89.6	95.8	253.7	252.1	229.5	70.7	66.9	65.2	39.1	36.5	41.7
P40237	Cd82	CD82 antigen OS=Mus musculus OX=10090 GN=Cd82 PE=1 SV=1	13	4	22	4	266	29.6	5.02	76.59	68.4	68.4	69.3	104.8	101.4	104.4	47.6	51	50.4	106.7	107.5	110.5	165.5	176.5	167.6
P01901	H2-K1	H-2 class I histocompatibility antigen, K-B alpha chain OS=Mus musculus OX=10090 GN=H2-K1 PE=1 SV=1	14	5	20	1	369	41.3	6.39	58.31	47.7	51.6	48.4	67.4	70.6	71.2	89.7	86.4	83.7	114.6	116.9	112.8	179.4	170.5	189
P01899	H2-D1	H-2 class I histocompatibility antigen, D-B alpha chain OS=Mus musculus OX=10090 GN=H2-D1 PE=1 SV=2	19	6	20	2	362	40.8	6.73	66.39	82.7	82.1	86.2	101.9	105.7	101.3	178.1	172.8	176.8	68.8	73.1	69	69.2	68.7	63.5
Q62469	Itga2	Integrin alpha-2 OS=Mus musculus OX=10090 GN=Itga2 PE=1 SV=2	6	6	13	6	1178	128.9	5.21	47.94	137.6	139.2	143.5	143	140.3	144.1	89.3	86.7	84.6	69	70	68.9	61.3	59.6	62.9
P68372	Tubb4b	Tubulin beta-4B chain OS=Mus musculus OX=10090 GN=Tubb4b PE=1 SV=1	22	8	15	2	445	49.8	4.89	43.45	91.4	93.9	100.6	142.1	142.6	143.2	168	163.3	161.1	49.2	49.1	45.4	51.9	49.4	48.6
P32921	Wars1	Tryptophan--tRNA ligase, cytoplasmic OS=Mus musculus OX=10090 GN=Wars1 PE=1 SV=2	13	5	15	5	481	54.3	6.89	46.71	87	87.1	92.4	136.8	137	139	139.5	136.4	138.8	80	82.1	78.2	55.2	56.4	53.9
Q9JKF1	Iqgap1	Ras GTPase-activating-like protein IQGAP1 OS=Mus musculus OX=10090 GN=Iqgap1 PE=1 SV=2	5	8	17	8	1657	188.6	6.48	53.56	144.9	143	146.7	142.4	145	142.9	86.5	85.5	88.5	59.8	63.9	60.8	63.6	62.8	63.5
Q3TTY5	Krt2	Keratin, type II cytoskeletal 2 epidermal OS=Mus musculus OX=10090 GN=Krt2 PE=1 SV=1	7	8	35	5	707	70.9	8.06	96.57	44.4	43.9	42.5	57.7	62.2	62.1	141.5	145	143	163	154.7	154.8	96.1	96.9	92.4
P63101	Ywhaz	14-3-3 protein zeta/delta OS=Mus musculus OX=10090 GN=Ywhaz PE=1 SV=1	24	6	23	2	245	27.8	4.79	65.42	63.6	64.5	62.4	76.9	79.6	79.3	106.3	107	113.7	97.2	99.8	97	153.2	146.4	153.2
Q8K0C9	Gmds	GDP-mannose 4,6 dehydratase OS=Mus musculus OX=10090 GN=Gmds PE=1 SV=1	23	8	14	8	372	42	7.03	43.43	135.1	135.7	136.2	115.4	115.2	114.4	152.1	143.2	141.5	48.7	48.6	46.2	56.1	56.6	55
Q62470	Itga3	Integrin alpha-3 OS=Mus musculus OX=10090 GN=Itga3 PE=1 SV=1	6	7	17	7	1053	116.7	6.57	58.85	130.3	126.9	127.4	130.7	130.3	129.3	99.4	97.7	100.9	92.5	94.9	90.8	49.7	50	49.2
O35639	Anxa3	Annexin A3 OS=Mus musculus OX=10090 GN=Anxa3 PE=1 SV=4	24	7	15	6	323	36.4	5.76	53.92	44	41.7	45.1	52	52.7	52.2	75.4	77.2	79.5	115.1	121.2	118.1	210.1	207.5	208.2
O70456	Sfn	14-3-3 protein sigma OS=Mus musculus OX=10090 GN=Sfn PE=1 SV=2	23	6	20	4	248	27.7	4.78	62.66	67.8	65.8	67.9	58.4	60.7	59.6	284.7	265.2	272.5	45.3	48.9	41.5	54.8	53.3	53.6
Q64727	Vcl	Vinculin OS=Mus musculus OX=10090 GN=Vcl PE=1 SV=4	9	8	15	8	1066	116.6	6	49.1	82.7	82.2	84.5	96.8	98.7	97.6	121.9	117.2	118.6	82	84.6	80.5	116.8	116.1	119.8
Q9D7Z6	Clca1	Calcium-activated chloride channel regulator 1 OS=Mus musculus OX=10090 GN=Clca1 PE=1 SV=2	10	9	20	9	913	100	6.01	57.36	204.2	206.5	214.3	122.6	123.9	117.6	90.4	85.8	88.2	42.7	44.2	41.9	40	38.9	38.9
P21279	Gnaq	Guanine nucleotide-binding protein G(q) subunit alpha OS=Mus musculus OX=10090 GN=Gnaq PE=1 SV=4	17	6	26	2	359	42.1	5.68	80.07	80.7	82.1	86.3	119.6	118.2	120.2	81.8	79.8	78.7	103.3	108.6	110.2	110.3	109	111.1
P24270	Cat	Catalase OS=Mus musculus OX=10090 GN=Cat PE=1 SV=4	17	7	11	7	527	59.8	7.88	36.11	83.9	85	88.8	128.2	130.7	133.7	101.1	98.8	98.1	97.8	99.1	98.4	85.9	84.8	85.7
Q9D816	Cyp2c55	Cytochrome P450 2C55 OS=Mus musculus OX=10090 GN=Cyp2c55 PE=1 SV=1	11	5	12	5	490	56.1	6.98	39.88	221.8	220.3	217.6	130	130	124.6	82.4	77.4	78	35.1	36	33.7	38.4	36.9	37.8
Q9DBJ3	Baiap2l1	Brain-specific angiogenesis inhibitor 1-associated protein 2-like protein 1 OS=Mus musculus OX=10090 GN=Baiap2l1 PE=1 SV=1	9	7	16	7	514	57.2	8.75	46.3	48.8	46.8	47.1	50.7	50	49.7	43.1	45.6	50	133	138	139.2	217.4	218.1	222.4
Q8K0E8	Fgb	Fibrinogen beta chain OS=Mus musculus OX=10090 GN=Fgb PE=1 SV=1	11	5	12	5	481	54.7	7.08	38.44	59.8	61.4	61	48.2	49.6	46.4	48.4	55.3	61.7	229.4	221.3	226.5	110.8	108.8	111.3
P52480	Pkm	Pyruvate kinase PKM OS=Mus musculus OX=10090 GN=Pkm PE=1 SV=4	14	8	20	8	531	57.8	7.47	59.14	67	66	67.6	89.8	90.7	91.3	137.4	132.8	141.8	90.9	94.5	91.2	114.9	114	110.2
Q9WVK4	Ehd1	EH domain-containing protein 1 OS=Mus musculus OX=10090 GN=Ehd1 PE=1 SV=1	17	9	11	6	534	60.6	6.83	34.21	70.1	69.1	70	75.3	76.5	76.2	81.3	81.4	83.6	112	118.6	118.5	158.9	154.8	153.6
Q99K30	Eps8l2	Epidermal growth factor receptor kinase substrate 8-like protein 2 OS=Mus musculus OX=10090 GN=Eps8l2 PE=1 SV=1	12	8	15	8	729	82.2	7.18	44.8	70.3	67.1	68.5	57.8	59.9	58.7	56.8	58.4	61.2	124.4	134.6	129.6	185.5	181.5	185.5
Q60931	Vdac3	Voltage-dependent anion-selective channel protein 3 OS=Mus musculus OX=10090 GN=Vdac3 PE=1 SV=1	20	5	14	4	283	30.7	8.79	44.73	204.6	194.8	201.4	103.8	105.9	101.6	81.7	74.5	75.2	40.5	41.1	41.2	73.1	79	81.5
Q91YP3	Dera	Deoxyribose-phosphate aldolase OS=Mus musculus OX=10090 GN=Dera PE=1 SV=1	26	6	11	6	318	35	8.72	35.04	123.2	124.8	124.2	105.2	107.8	107.6	163.1	161.4	160.8	61.7	62.1	63	46.9	44.4	43.8
P03991	H2-K1	H-2 class I histocompatibility antigen, K-W28 alpha chain OS=Mus musculus OX=10090 GN=H2-K1 PE=1 SV=2	14	5	17	1	368	41.1	7.11	48.54	78.5	91.1	70.4	93.8	110	105.5	145.2	142.2	137.9	91.6	70.3	72.8	90.4	121.9	78.3
Q9Z0F4	Cib1	Calcium and integrin-binding protein 1 OS=Mus musculus OX=10090 GN=Cib1 PE=1 SV=3	25	4	16	4	191	21.8	4.65	54.18	64.5	65.6	65.5	83.2	84.6	86.5	65.4	68.1	69.6	161.3	164.8	166	118.5	119.4	117.1
P62984	Uba52	Ubiquitin-60S ribosomal protein L40 OS=Mus musculus OX=10090 GN=Uba52 PE=1 SV=2	37	5	42	5	128	14.7	9.83	129.57	56.8	56.5	58.3	68.4	67.5	68.3	61.6	64.8	67	135.7	137.9	138.9	172	172.4	173.9
P61022	Chp1	Calcineurin B homologous protein 1 OS=Mus musculus OX=10090 GN=Chp1 PE=1 SV=2	40	6	17	6	195	22.4	5.1	64.71	87.1	86.4	88.2	155.2	148.8	152.6	77.1	76.7	74.2	82	84.8	83.9	101.5	100.1	101.3
P19001	Krt19	Keratin, type I cytoskeletal 19 OS=Mus musculus OX=10090 GN=Krt19 PE=1 SV=1	18	9	26	4	403	44.5	5.39	83.3	93	93.9	96.6	106.7	106.4	107.1	155.7	154.3	152.4	98.4	100	95.9	47.6	46	45.9
Q6DYE8	Enpp3	Ectonucleotide pyrophosphatase/phosphodiesterase family member 3 OS=Mus musculus OX=10090 GN=Enpp3 PE=1 SV=2	10	7	18	7	874	98.6	6.52	47.28	86.4	89.1	95.1	104.2	105.1	107.4	68.9	71	68.9	93.3	96.2	99.3	138.5	137.2	139.5
Q6IFZ6	Krt77	Keratin, type II cytoskeletal 1b OS=Mus musculus OX=10090 GN=Krt77 PE=1 SV=1	6	5	20	1	572	61.3	8.02	70.19	41.2	43.1	43.6	61	65.3	66.7	223.2	230.3	209.7	136.7	125.7	127.8	41.4	42.7	41.4
P99024	Tubb5	Tubulin beta-5 chain OS=Mus musculus OX=10090 GN=Tubb5 PE=1 SV=1	24	8	12	3	444	49.6	4.89	32.68	95.8	92.3	99	104.6	116	108.9	168.4	159.1	173.4	68.2	72.4	67	60.9	59.5	54.4
Q61207	Psap	Prosaposin OS=Mus musculus OX=10090 GN=Psap PE=1 SV=2	10	5	14	5	557	61.4	5.19	47.85	105.7	105	106.9	104.6	104.7	103.4	87.7	87.6	88.1	124.3	122.7	121.8	79.1	80.1	78.3
Q6NXH9	Krt73	Keratin, type II cytoskeletal 73 OS=Mus musculus OX=10090 GN=Krt73 PE=1 SV=1	8	5	18	2	539	58.9	8.09	59.75	66.3	64.4	62.4	65.6	73.6	73	246.9	244.1	249	79.2	81.1	75.3	39.1	38.8	41.3
Q9R1P3	Psmb2	Proteasome subunit beta type-2 OS=Mus musculus OX=10090 GN=Psmb2 PE=1 SV=1	28	5	10	5	201	22.9	7.02	39.9	71.5	71.4	74.8	126.4	122.8	129.8	125.3	126.5	128.9	117.9	119	119.2	57.6	55.2	53.7
Q8VED5	Krt79	Keratin, type II cytoskeletal 79 OS=Mus musculus OX=10090 GN=Krt79 PE=1 SV=2	6	5	25	1	531	57.5	7.69	83.78	26.5	28.6	29.8	49.7	50.3	53.2	138.3	142.3	138.7	211.6	171.6	204.4	80.4	83.9	90.6
Q9WTI7	Myo1c	Unconventional myosin-Ic OS=Mus musculus OX=10090 GN=Myo1c PE=1 SV=2	8	6	10	6	1063	121.9	9.35	30.88	96	90.5	94.6	101.1	104.4	100.2	87.8	87.1	93.3	106	112.8	106	107.7	107.1	105.4
Q6T3U4	Npc1l1	NPC1-like intracellular cholesterol transporter 1 OS=Mus musculus OX=10090 GN=Npc1l1 PE=1 SV=1	6	7	17	7	1333	147	6.65	55.01	65	65.7	66.3	73.4	71.2	72	52.1	54.9	58	130.9	134.7	134	172.4	172.3	177.1
Q8BTM8	Flna	Filamin-A OS=Mus musculus OX=10090 GN=Flna PE=1 SV=5	3	9	18	3	2647	281	6.04	51.92	117	118.5	120.6	150.9	153	151.6	81.1	78.7	75.9	74.1	76.2	74.9	75	74.8	77.6
Q9D687	Slc6a19	Sodium-dependent neutral amino acid transporter B(0)AT1 OS=Mus musculus OX=10090 GN=Slc6a19 PE=1 SV=1	5	4	16	4	634	71.3	5.1	55.16	51.7	51.1	50.3	54.6	53.3	52.7	34.8	35.7	38.9	125.1	132.4	132.5	229.5	232.1	225.4
P49722	Psma2	Proteasome subunit alpha type-2 OS=Mus musculus OX=10090 GN=Psma2 PE=1 SV=3	15	3	20	3	234	25.9	7.43	81.46	77.9	82.3	84.3	96.2	101.8	101.1	108	105.6	111.4	151	147.9	151.8	63	58.3	59.4
F7BWT7	Tspan15	Tetraspanin-15 OS=Mus musculus OX=10090 GN=Tspan15 PE=1 SV=2	17	5	14	5	294	33	5.97	47.63	72	69.2	73.4	102.2	101.5	101.1	75.2	74.5	77.4	143.4	143.7	146.1	107	105.8	107.5
P62874	Gnb1	Guanine nucleotide-binding protein G(I)/G(S)/G(T) subunit beta-1 OS=Mus musculus OX=10090 GN=Gnb1 PE=1 SV=3	14	4	12	2	340	37.4	6	40.2	98.1	98.2	99.2	163.1	161.2	161.3	81.1	81.7	81	74.8	77.6	76.4	81.8	81.4	83
P18653	Rps6ka1	Ribosomal protein S6 kinase alpha-1 OS=Mus musculus OX=10090 GN=Rps6ka1 PE=1 SV=1	10	7	13	2	724	81.5	8.1	40.07	107.5	114	110.5	143.2	144.1	141.2	117	111.4	112.3	60.8	64.4	59.4	70.4	73.6	70.3
Q8K0C5	Zg16	Zymogen granule membrane protein 16 OS=Mus musculus OX=10090 GN=Zg16 PE=1 SV=1	29	4	15	4	167	18.2	9.23	62.12	93.9	99	104.5	177.8	174.3	180.5	53.7	54.3	49.5	63.5	63.2	64.6	105.5	104.6	111.2
P05555	Itgam	Integrin alpha-M OS=Mus musculus OX=10090 GN=Itgam PE=1 SV=2	6	6	13	6	1153	127.4	7.27	42.93	83.8	83.6	84.3	66.4	67.9	63.7	60.9	61.1	64.9	147.5	151.3	152.7	138.5	135.5	138
Q9D2Q8	S100a14	Protein S100-A14 OS=Mus musculus OX=10090 GN=S100a14 PE=1 SV=1	55	5	11	5	104	11.6	5.5	39.83	43.9	44.6	44.7	59.7	58.3	58.5	67.9	68.9	72.6	114.4	122.9	121.1	206	201.6	215
Q9JJ00	Plscr1	Phospholipid scramblase 1 OS=Mus musculus OX=10090 GN=Plscr1 PE=1 SV=1	11	3	14	3	328	35.9	5.06	57.73	70.4	71.8	72.1	113.5	113.7	116.8	58.7	61.7	59.8	131.8	129.7	129.6	124.1	122.2	124.1
P31809	Ceacam1	Carcinoembryonic antigen-related cell adhesion molecule 1 OS=Mus musculus OX=10090 GN=Ceacam1 PE=1 SV=1	5	2	16	2	521	57	5.58	51.17	72.9	73.3	75.6	89	91.3	94.4	69.9	70.2	67.7	96.7	99.6	99.6	157.7	144.7	197.5
P63094	Gnas	Guanine nucleotide-binding protein G(s) subunit alpha isoforms short OS=Mus musculus OX=10090 GN=Gnas PE=1 SV=1	19	6	14	5	394	45.6	5.96	42.18	77.5	79.4	81.5	112.8	115.3	116.6	94.3	92.1	95.3	89.9	91.6	92.6	119	120.2	122
P62141	Ppp1cb	Serine/threonine-protein phosphatase PP1-beta catalytic subunit OS=Mus musculus OX=10090 GN=Ppp1cb PE=1 SV=3	26	7	7	2	327	37.2	6.19	25.79	109.6	108.2	114.7	119.1	121.3	125.1	118.9	119.8	118.4	77.6	80	80.2	72.4	69.7	65.2
P14437	H2-Aa	H-2 class II histocompatibility antigen, A-S alpha chain OS=Mus musculus OX=10090 GN=H2-Aa PE=1 SV=1	22	4	11	1	233	25.8	4.72	44.04	65.4	60.5	59.3	146.6	128.1	139.8	92.4	98.7	107.9	93.7	103.6	103.8	94.1	97.2	108.9
P35700	Prdx1	Peroxiredoxin-1 OS=Mus musculus OX=10090 GN=Prdx1 PE=1 SV=1	22	5	20	5	199	22.2	8.12	71.28	105.3	103.7	100.4	130.2	130.9	131.3	150.2	150.4	146.4	57.3	57	55.3	60.5	60.7	60.5
Q80VQ1	Lrrc1	Leucine-rich repeat-containing protein 1 OS=Mus musculus OX=10090 GN=Lrrc1 PE=1 SV=2	11	4	9	4	524	59.4	5.16	29.92	100.4	98	100.3	118.1	117.8	118.7	99.9	94.7	95.9	98.7	101.4	99.6	84.2	83.4	88.8
Q61646	Hp	Haptoglobin OS=Mus musculus OX=10090 GN=Hp PE=1 SV=1	10	4	11	4	347	38.7	6.29	35.52	54.1	55.7	55.4	59.7	59.8	57.8	49	53	54.9	135.6	141.4	142.9	195.7	196.4	188.5
Q7M758	Naaladl1	Aminopeptidase NAALADL1 OS=Mus musculus OX=10090 GN=Naaladl1 PE=2 SV=1	10	5	9	5	745	80.5	5.5	30.02	122.5	127.2	126.7	98.3	99.9	96.4	134	135.1	130.5	69.5	71.7	66	73.4	72.3	76.4
Q9CQ52	Cela3b	Chymotrypsin-like elastase family member 3B OS=Mus musculus OX=10090 GN=Cela3b PE=1 SV=1	8	1	7	1	269	28.9	5.87	40.77	177	167.5	164.5	100.2	100.8	96.7	93.2	89.4	92.6	59.5	63.9	60	74.4	81.3	78.9
P26231	Ctnna1	Catenin alpha-1 OS=Mus musculus OX=10090 GN=Ctnna1 PE=1 SV=1	9	7	9	7	906	100	6.23	28.43	106.8	105.1	106	127.5	123.7	125.1	109.9	112	112.9	84.1	86.9	81.8	71.6	72.7	73.8
Q80X90	Flnb	Filamin-B OS=Mus musculus OX=10090 GN=Flnb PE=1 SV=3	3	9	17	3	2602	277.7	5.71	42.87	87.2	92.1	77.1	88.9	86.6	102.6	120	117.5	139.2	86.3	105.2	83	111.7	103.8	98.7
P08752	Gnai2	Guanine nucleotide-binding protein G(i) subunit alpha-2 OS=Mus musculus OX=10090 GN=Gnai2 PE=1 SV=5	13	4	14	2	355	40.5	5.45	44.66	101.2	98.8	100.9	95.9	98.1	98.9	91.7	91.1	93.9	87.2	91.9	90.1	121.7	117.5	121
Q9R1P1	Psmb3	Proteasome subunit beta type-3 OS=Mus musculus OX=10090 GN=Psmb3 PE=1 SV=1	20	4	11	4	205	22.9	6.55	43.02	95	95.4	94.3	99.1	101.9	101.4	118	119.2	119.3	124.1	121.1	118.1	64.6	64.7	63.9
P30999	Ctnnd1	Catenin delta-1 OS=Mus musculus OX=10090 GN=Ctnnd1 PE=1 SV=2	9	6	11	6	938	104.9	6.87	34.78	63.3	62.7	64	82.3	80.8	82.4	99.5	98.7	102.1	89.2	93.4	91.5	167.4	160.8	161.8
E9Q7P9	Cdhr2	Cadherin-related family member 2 OS=Mus musculus OX=10090 GN=Cdhr2 PE=1 SV=1	4	5	10	5	1308	142.5	4.44	30.11	95.7	95.7	98.2	88.7	89.1	88.7	87.8	85	86.9	98.4	99.1	99.6	129.5	124.7	133
P50247	Ahcy	Adenosylhomocysteinase OS=Mus musculus OX=10090 GN=Ahcy PE=1 SV=3	16	7	15	6	432	47.7	6.54	44.01	126.2	129.7	133.4	137.8	136.8	135.4	102.3	97.6	94.3	66.4	67.2	64.8	69.7	69.2	69.2
Q9Z2H7	Gipc2	PDZ domain-containing protein GIPC2 OS=Mus musculus OX=10090 GN=Gipc2 PE=1 SV=1	14	6	12	6	314	34.1	7.44	34.99	66.8	64.4	64.8	71.8	72.2	70.3	69.7	72.8	74.3	124	125.1	126	167.5	164.4	166
P08113	Hsp90b1	Endoplasmin OS=Mus musculus OX=10090 GN=Hsp90b1 PE=1 SV=2	9	7	13	6	802	92.4	4.82	44.5	76.6	76.3	74.8	111.2	110	112.5	105.6	105.6	109	133.6	130.2	131.2	74.9	74.5	74
Q60597	Ogdh	2-oxoglutarate dehydrogenase, mitochondrial OS=Mus musculus OX=10090 GN=Ogdh PE=1 SV=3	5	6	11	6	1023	116.4	6.83	39.35	96.8	101.5	105.8	146.9	147.5	150.4	145.2	142.1	141.4	67.9	71.8	70.1	39.2	36.5	37
Q3UV17	Krt76	Keratin, type II cytoskeletal 2 oral OS=Mus musculus OX=10090 GN=Krt76 PE=1 SV=1	9	7	24	2	594	62.8	8.43	74.58	31.7	30.8	30.6	49.7	54.1	54	189.5	200.4	192.4	154.7	143.5	144.4	75.3	77.4	71.4
Q64514	Tpp2	Tripeptidyl-peptidase 2 OS=Mus musculus OX=10090 GN=Tpp2 PE=1 SV=3	5	8	15	8	1262	139.8	6.58	44.67	85.9	84.8	86.6	117.8	118	120.3	85.1	86.8	90.3	146.1	147	147	68.8	56.5	59
O35522	Psmb9	Proteasome subunit beta type-9 OS=Mus musculus bactrianus OX=35531 GN=Psmb9 PE=1 SV=1	30	5	14	5	219	23.4	5.22	42.87	90.4	91	87.6	119.8	125	126	175.1	175.1	172.7	81.2	78.6	76.2	34.8	35.4	31.2
P28843	Dpp4	Dipeptidyl peptidase 4 OS=Mus musculus OX=10090 GN=Dpp4 PE=1 SV=3	9	6	10	6	760	87.4	6.42	27.87	60.8	61	59.9	64.5	65	66.3	84.6	82.6	86.7	89.3	95.5	93.8	199.6	196.5	193.9
P09103	P4hb	Protein disulfide-isomerase OS=Mus musculus OX=10090 GN=P4hb PE=1 SV=2	11	6	10	6	509	57	4.88	27.61	86.8	96.7	89.5	80.4	82.8	79.2	149.6	144.4	147.4	81	87.1	82.1	95.8	94.2	103.2
P01872	Ighm	Immunoglobulin heavy constant mu OS=Mus musculus OX=10090 GN=Ighm PE=1 SV=2	13	7	12	7	454	49.9	7.01	34.65	70.2	66.9	67.2	57.8	56.6	56	64.6	65.5	73.1	167.5	168.3	173	138.1	141.2	133.9
Q64GA5	Pla2g4c	Cytosolic phospholipase A2 gamma OS=Mus musculus OX=10090 GN=Pla2g4c PE=1 SV=1	11	6	13	6	597	67.8	6	44.07	140.6	146.9	149.7	184.3	188.7	187.8	82.1	78.2	75.6	44.7	47.6	44	43.8	42.9	43.1
P12367	Prkar2a	cAMP-dependent protein kinase type II-alpha regulatory subunit OS=Mus musculus OX=10090 GN=Prkar2a PE=1 SV=2	9	3	7	3	401	45.4	4.89	26.52	86.3	92	92.5	84.6	84.7	80.9	89.6	89.7	94.3	98.9	105	106.1	133	130.6	131.8
O88844	Idh1	Isocitrate dehydrogenase [NADP] cytoplasmic OS=Mus musculus OX=10090 GN=Idh1 PE=1 SV=2	16	7	9	7	414	46.6	7.17	28.59	109.9	111.3	117.3	98.8	96.3	96	92.1	93.1	96	92.7	96.3	93.7	103.3	98.4	104.9
P40142	Tkt	Transketolase OS=Mus musculus OX=10090 GN=Tkt PE=1 SV=1	15	8	11	8	623	67.6	7.5	21.63	99.3	102.7	103.3	141.9	142.3	145.4	124.3	126	124	85.2	83	81.4	44.9	46.5	49.7
Q32NZ6	Tmc5	Transmembrane channel-like protein 5 OS=Mus musculus OX=10090 GN=Tmc5 PE=2 SV=1	5	5	14	5	967	111	8.28	45.89	120.8	121.1	116.7	70.7	69.2	66.3	74.5	74.8	79.1	110.7	112.8	112.3	123.4	125.2	122.3
P62880	Gnb2	Guanine nucleotide-binding protein G(I)/G(S)/G(T) subunit beta-2 OS=Mus musculus OX=10090 GN=Gnb2 PE=1 SV=3	11	3	10	1	340	37.3	6	32.35	128.1	124.2	122.7	149.7	147.8	145.4	101.1	101.3	100.4	63.2	72.6	70.2	53.8	57.9	61.5
Q60932	Vdac1	Voltage-dependent anion-selective channel protein 1 OS=Mus musculus OX=10090 GN=Vdac1 PE=1 SV=3	22	5	13	4	296	32.3	8.43	41.56	180	189.3	188.7	98.4	97.2	94.9	85	82.6	80.5	37.9	41.3	39.3	96.5	91.3	97.3
Q8K419	Lgals4	Galectin-4 OS=Mus musculus OX=10090 GN=Lgals4 PE=1 SV=2	10	3	12	3	326	36.3	9.1	38.55	110.1	112.2	120.8	135.3	139.7	141.7	108.2	105.6	99.8	74.1	74.3	74.5	65.6	67.5	70.6
Q8VCM7	Fgg	Fibrinogen gamma chain OS=Mus musculus OX=10090 GN=Fgg PE=1 SV=1	13	7	21	7	436	49.4	5.86	64.25	34.9	35.4	36.6	41	40.2	40.6	34.3	41.4	46.1	227.2	203.5	223.7	161.4	163.2	170.6
P55012	Slc12a2	Solute carrier family 12 member 2 OS=Mus musculus OX=10090 GN=Slc12a2 PE=1 SV=2	5	5	11	5	1205	131	7.33	37.37	106.6	109.4	109	132.9	133.4	129.6	94.3	91.3	91.3	64.7	65.6	62.2	103.6	102.9	103.1
O55234	Psmb5	Proteasome subunit beta type-5 OS=Mus musculus OX=10090 GN=Psmb5 PE=1 SV=3	18	5	17	5	264	28.5	7.02	47.04	241.5	239.6	231.1	96	96.3	87.9	64	59.5	59.9	46.9	48.9	48.8	62.3	59	58.3
Q69ZN7	Myof	Myoferlin OS=Mus musculus OX=10090 GN=Myof PE=1 SV=2	3	6	7	6	2048	233.2	6.16	23.17	84.3	80.2	80.8	99.8	103.2	104.7	83.4	82.7	83.7	102.7	112.6	103.3	128.8	121	128.8
P10126	Eef1a1	Elongation factor 1-alpha 1 OS=Mus musculus OX=10090 GN=Eef1a1 PE=1 SV=3	15	5	7	5	462	50.1	9.01	26.45	113	108.3	112	94.1	95.6	95.2	195.7	192.2	196.9	58	57.4	54.8	42.2	40.3	44.4
P62137	Ppp1ca	Serine/threonine-protein phosphatase PP1-alpha catalytic subunit OS=Mus musculus OX=10090 GN=Ppp1ca PE=1 SV=1	27	7	7	2	330	37.5	6.33	23.85	89.2	82.9	95.6	78.3	84.1	87.5	88.8	87.5	99.8	105.1	107.2	107.1	130.3	119.9	136.7
P31428	Dpep1	Dipeptidase 1 OS=Mus musculus OX=10090 GN=Dpep1 PE=1 SV=2	10	4	20	4	410	45.7	6.37	67.71	42.7	44.4	47	109	107.8	112.2	36.2	41.1	40.4	162.2	156.2	162.9	145.5	142.2	150.1
Q60710	Samhd1	Deoxynucleoside triphosphate triphosphohydrolase SAMHD1 OS=Mus musculus OX=10090 GN=Samhd1 PE=1 SV=3	11	6	10	6	658	75.8	7.93	31.12	70.5	74.7	75.4	104.2	109.3	106.8	130.7	129.9	132.1	120.6	117.8	117.6	70.6	70.4	69.3
P01942	Hba	Hemoglobin subunit alpha OS=Mus musculus OX=10090 GN=Hba PE=1 SV=2	31	4	15	4	142	15.1	8.22	50.63	52.5	55	58	49.6	48.8	48.2	42	42.9	44.2	96	104.6	102.7	250.1	254.9	250.6
B2RX12	Abcc3	ATP-binding cassette sub-family C member 3 OS=Mus musculus OX=10090 GN=Abcc3 PE=1 SV=2	3	4	6	4	1523	169.1	7.14	16.71	158.6	156.2	157.4	130.1	134.9	131.8	118.5	110.7	111.3	50.4	48.8	50.3	45	51.6	44.4
Q9QXS1	Plec	Plectin OS=Mus musculus OX=10090 GN=Plec PE=1 SV=3	2	7	9	6	4691	533.9	5.96	26.72	88.3	90.1	91.8	87.1	91.2	87.2	167	160.4	165.6	76.2	75.3	73.2	79.1	84.4	83.1
P19467	Muc13	Mucin-13 OS=Mus musculus OX=10090 GN=Muc13 PE=2 SV=1	7	4	38	4	573	58.7	6.52	141.37	74.4	76.1	75.6	76	76.5	76.6	54.4	57.3	58.1	131.4	127.1	133.5	160.1	158.7	164.2
Q9DCX2	Atp5pd	ATP synthase subunit d, mitochondrial OS=Mus musculus OX=10090 GN=Atp5pd PE=1 SV=3	39	4	9	4	161	18.7	5.69	29.27	174.8	179.8	189.8	100.6	103	97	132.7	128.6	119.2	46	48.3	45	45.2	43.3	46.8
P68254	Ywhaq	14-3-3 protein theta OS=Mus musculus OX=10090 GN=Ywhaq PE=1 SV=1	21	6	20	2	245	27.8	4.78	51.76	91.1	85.8	88.3	80.8	81.2	80.9	162	152.7	156	72.3	75.9	72.5	101.2	97.9	101.5
O35350	Capn1	Calpain-1 catalytic subunit OS=Mus musculus OX=10090 GN=Capn1 PE=1 SV=1	10	7	15	7	713	82.1	5.87	40.15	119.1	110.4	119.3	102.3	101.8	102.4	109.9	101.4	113.1	91.7	92	89.2	82.5	85.5	79.2
P53986	Slc16a1	Monocarboxylate transporter 1 OS=Mus musculus OX=10090 GN=Slc16a1 PE=1 SV=1	10	5	18	5	493	53.2	7.47	54.2	136.7	139.2	143.2	131.2	129.6	129.5	74.2	73	71.9	58.1	59.8	57.6	100.6	96.2	99.3
P11835	Itgb2	Integrin beta-2 OS=Mus musculus OX=10090 GN=Itgb2 PE=1 SV=2	10	6	8	6	771	85	7.12	24.43	77.2	73.8	81	92.5	94.7	93.1	86.5	82	89	148.2	147.3	146.7	98.6	92.3	97.1
P17742	Ppia	Peptidyl-prolyl cis-trans isomerase A OS=Mus musculus OX=10090 GN=Ppia PE=1 SV=2	30	5	12	5	164	18	7.9	32.23	87.7	87.5	87.2	67.5	73.2	68.8	189.3	178.5	185.1	76.2	80.2	74.5	81.2	78.2	84.9
P07758	Serpina1a	Alpha-1-antitrypsin 1-1 OS=Mus musculus OX=10090 GN=Serpina1a PE=1 SV=4	11	6	9	6	413	46	5.72	31.15	57.5	59.2	57.9	46.9	46.6	48	58.5	62.5	60	100.3	105	105	233.1	235.6	224
Q6P069	Sri	Sorcin OS=Mus musculus OX=10090 GN=Sri PE=1 SV=1	20	4	12	4	198	21.6	5.59	35.87	81.9	82.2	84.3	89	90.5	91.4	102	103.9	105.2	132.9	134.2	131.7	89.4	88	93.2
Q60930	Vdac2	Voltage-dependent anion-selective channel protein 2 OS=Mus musculus OX=10090 GN=Vdac2 PE=1 SV=2	19	4	11	4	295	31.7	7.49	35.56	171.1	171.7	171.3	95	93.6	90.8	89.1	88.1	87.9	45.6	46.7	44.9	103.2	98.3	102.8
P01902	H2-K1	H-2 class I histocompatibility antigen, K-D alpha chain OS=Mus musculus OX=10090 GN=H2-K1 PE=1 SV=1	11	4	10	3	368	41.5	6.62	37.59	37.8	38.7	39.5	66.8	68.3	71.2	107.2	107.6	109.2	70.3	73.6	70.2	214.7	214.3	210.5
Q68FD5	Cltc	Clathrin heavy chain 1 OS=Mus musculus OX=10090 GN=Cltc PE=1 SV=3	6	9	13	9	1675	191.4	5.69	27.83	137.6	138.4	142.1	95.7	96.4	92.7	125.5	118	121.6	76.5	76	77.9	69.1	65.9	66.6
Q9CQW2	Arl8b	ADP-ribosylation factor-like protein 8B OS=Mus musculus OX=10090 GN=Arl8b PE=1 SV=1	18	4	14	4	186	21.5	8.43	44.97	76.5	74.6	75.6	123.1	124	124.3	70.8	71.8	69.8	88.5	91	89.2	141.6	141.5	137.9
Q9WV91	Ptgfrn	Prostaglandin F2 receptor negative regulator OS=Mus musculus OX=10090 GN=Ptgfrn PE=1 SV=2	8	6	10	6	879	98.7	6.61	32.48	118.8	113.6	114.3	114.7	114.2	110.6	138.8	134.3	140	56.1	60.9	57.8	76.3	75.5	73.9
O35604	Npc1	NPC intracellular cholesterol transporter 1 OS=Mus musculus OX=10090 GN=Npc1 PE=1 SV=2	5	6	10	6	1277	142.8	5.71	31.26	82.8	80.6	81.3	80.7	80.6	76.7	52.4	54.2	56.3	99	105.6	100.5	187.8	180.8	180.8
P31725	S100a9	Protein S100-A9 OS=Mus musculus OX=10090 GN=S100a9 PE=1 SV=3	35	5	14	5	113	13	7.17	46.87	34.9	34.6	33.7	23.4	22.4	21.1	26.5	30.7	35.5	141.6	143.1	140.6	257.7	298.6	255.6
O35598	Adam10	Disintegrin and metalloproteinase domain-containing protein 10 OS=Mus musculus OX=10090 GN=Adam10 PE=1 SV=2	8	6	12	6	749	83.9	7.94	36.97	114.6	120.9	119.2	104.9	103.1	102.6	101.3	98.9	99.1	78.9	81.9	79.4	99	97.5	98.6
Q07076	Anxa7	Annexin A7 OS=Mus musculus OX=10090 GN=Anxa7 PE=1 SV=2	14	6	10	6	463	49.9	6.18	37.23	119.5	108.8	104.9	85.5	88	87.1	130	121.5	133.7	59	66.6	63.1	112.3	109.1	111.1
P10639	Txn	Thioredoxin OS=Mus musculus OX=10090 GN=Txn PE=1 SV=3	38	3	11	3	105	11.7	4.92	40.14	71.5	71.4	73.4	88.3	91.1	90	153.3	151.1	151.8	102.6	102.3	99.3	84.3	84.3	85.2
Q9DBX3	Susd2	Sushi domain-containing protein 2 OS=Mus musculus OX=10090 GN=Susd2 PE=1 SV=1	7	6	9	6	820	90.6	6.62	25.84	109.8	110.1	114.6	142.2	141.3	143	84.6	84.9	85.6	69.9	72.2	68.7	90.2	92	91
P12815	Pdcd6	Programmed cell death protein 6 OS=Mus musculus OX=10090 GN=Pdcd6 PE=1 SV=2	24	4	10	4	191	21.9	5.4	32.02	54.1	55.2	55.6	72.2	71.4	73.4	74.1	77.3	83.4	166.9	168.3	170.6	127.5	124	126
P26443	Glud1	Glutamate dehydrogenase 1, mitochondrial OS=Mus musculus OX=10090 GN=Glud1 PE=1 SV=1	10	5	11	5	558	61.3	8	31.01	67.2	68.5	71.2	148.8	148.4	153	147.5	142.1	140.3	96	94.3	93.2	43.9	41.7	43.9
P43406	Itgav	Integrin alpha-V OS=Mus musculus OX=10090 GN=Itgav PE=1 SV=2	6	7	15	7	1044	115.3	5.63	38.24	74.4	74.5	78.2	106.3	110	105.1	63.4	62.7	61.9	100.6	105.6	104.2	150.6	150.2	152.3
Q9Z0G9	Cldn3	Claudin-3 OS=Mus musculus OX=10090 GN=Cldn3 PE=1 SV=1	13	2	9	2	219	23.3	7.77	29.86	171	171.1	174.2	95.8	100.3	93.8	130.8	127.1	128	56	57.9	54.6	45.4	46.4	47.5
P16858	Gapdh	Glyceraldehyde-3-phosphate dehydrogenase OS=Mus musculus OX=10090 GN=Gapdh PE=1 SV=2	14	4	10	4	333	35.8	8.25	33.81	118.8	117	121.7	95.6	95.1	94.1	155.8	152.8	148.3	53.2	54.3	50.3	78.1	80.6	84.3
P06745	Gpi	Glucose-6-phosphate isomerase OS=Mus musculus OX=10090 GN=Gpi PE=1 SV=4	9	5	10	5	558	62.7	8.13	30.94	98.6	97.8	99.7	108	108.4	107.1	125.1	117.5	121.2	73.2	77.8	75.7	96.9	98.4	94.5
Q62351	Tfrc	Transferrin receptor protein 1 OS=Mus musculus OX=10090 GN=Tfrc PE=1 SV=1	7	5	7	5	763	85.7	6.57	22.38	89.2	87.4	93.4	89.1	83.3	83.2	125.4	127.5	128.8	105.4	108.8	106.5	87.6	89.8	94.6
P51863	Atp6v0d1	V-type proton ATPase subunit d 1 OS=Mus musculus OX=10090 GN=Atp6v0d1 PE=1 SV=2	10	4	10	4	351	40.3	5	34.14	64.9	66	66.4	106.8	105.8	109	63.5	64.4	62.2	97.8	101.9	98.1	164.5	161.6	167.1
Q64133	Maoa	Amine oxidase [flavin-containing] A OS=Mus musculus OX=10090 GN=Maoa PE=1 SV=3	12	7	12	6	526	59.6	7.81	33.87	251	247.4	244.6	110.3	110.2	103.4	74.2	71.9	70.8	31.9	32.1	31.4	40.1	39.3	41.4
O88312	Agr2	Anterior gradient protein 2 homolog OS=Mus musculus OX=10090 GN=Agr2 PE=1 SV=1	30	3	6	3	175	19.9	9.01	24.08	147.4	144.1	148.6	150.1	155.1	150.6	134.6	138.8	130.1	37.5	37	30.9	30.2	33.3	31.5
P01878		Ig alpha chain C region OS=Mus musculus OX=10090 PE=1 SV=1	11	3	12	3	344	36.9	5.06	39.71	190.7	198.3	212.6	115.1	116.1	112.4	92.8	90.6	86.4	58.5	57.9	56.1	37.9	37.6	36.9
P09411	Pgk1	Phosphoglycerate kinase 1 OS=Mus musculus OX=10090 GN=Pgk1 PE=1 SV=4	13	4	8	4	417	44.5	7.9	18.36	102	103.3	98.3	95.1	95.1	96.5	170.9	152.9	161.8	59.6	63.4	60.6	76	80.6	84
Q9CVB6	Arpc2	Actin-related protein 2/3 complex subunit 2 OS=Mus musculus OX=10090 GN=Arpc2 PE=1 SV=3	13	4	9	4	300	34.3	7.36	36.28	88.3	90.5	92.5	121.6	120.4	121.9	127.2	124.8	127.7	96.2	98.8	97.1	64.3	63.6	65.1
P62259	Ywhae	14-3-3 protein epsilon OS=Mus musculus OX=10090 GN=Ywhae PE=1 SV=1	23	5	18	3	255	29.2	4.74	41.59	54.4	54.8	54	72.7	74.3	75.3	113.4	117.4	112	87.2	91.8	90.6	167.4	164.6	170.2
Q9WVL3	Slc12a7	Solute carrier family 12 member 7 OS=Mus musculus OX=10090 GN=Slc12a7 PE=1 SV=1	5	5	6	5	1083	119.4	6.51	17.57	155.4	152.4	154.2	115	126	122.9	104.1	103.2	103.7	63.6	61.8	61.2	58.9	58.8	58.7
Q9WUB3	Pygm	Glycogen phosphorylase, muscle form OS=Mus musculus OX=10090 GN=Pygm PE=1 SV=3	7	6	7	2	842	97.2	7.11	21.63	90.1	86.7	80.6	115	123.8	113	95.5	95.8	91.6	133.3	138.8	137.1	64.8	70.2	63.8
Q9DB77	Uqcrc2	Cytochrome b-c1 complex subunit 2, mitochondrial OS=Mus musculus OX=10090 GN=Uqcrc2 PE=1 SV=1	8	3	6	3	453	48.2	9.25	22.43	191.5	177.9	183.5	105.4	104.7	98.8	133.1	128.3	131.3	37.9	36.2	35.6	46.5	42.5	46.9
P05533	Ly6a	Lymphocyte antigen 6A-2/6E-1 OS=Mus musculus OX=10090 GN=Ly6a PE=1 SV=1	16	1	10	1	134	14.4	4.83	35.53	82.3	86.9	90.2	129.4	129.5	136.3	104.5	106.7	102.5	120.3	111	121.6	58.2	55.2	65.4
Q9D0R2	Tars1	Threonine--tRNA ligase 1, cytoplasmic OS=Mus musculus OX=10090 GN=Tars1 PE=1 SV=2	7	4	8	4	722	83.3	7.36	23.69	85.9	87.6	88.2	102.3	103	101.7	115.8	111.4	114.1	114.6	114.9	110.7	81.8	83.8	84.1
P28660	Nckap1	Nck-associated protein 1 OS=Mus musculus OX=10090 GN=Nckap1 PE=1 SV=2	4	5	8	5	1128	128.7	6.62	27.17	65.3	65	66.8	83.8	85.3	84.8	91.1	91.5	92	146.1	147.4	146.2	114.5	109.6	110.6
P08207	S100a10	Protein S100-A10 OS=Mus musculus OX=10090 GN=S100a10 PE=1 SV=2	28	3	10	3	97	11.2	6.77	34.85	79.5	79.7	79.5	78.9	79.4	79.8	104.5	105.5	111.4	107	115.6	109.8	124.7	123.6	121.1
P60843	Eif4a1	Eukaryotic initiation factor 4A-I OS=Mus musculus OX=10090 GN=Eif4a1 PE=1 SV=1	11	6	8	6	406	46.1	5.48	23.27	75.5	76.2	76.1	100.6	100.3	101.9	119.6	114.9	121	98.7	104.4	100.1	105.3	99.5	105.8
P01029	C4b	Complement C4-B OS=Mus musculus OX=10090 GN=C4b PE=1 SV=3	3	6	9	6	1738	192.8	7.53	28.46	64.2	89	65	62.4	60.4	61.5	67.4	71.7	76.2	185.7	183.8	190.8	105.6	107.6	108.7
P10518	Alad	Delta-aminolevulinic acid dehydratase OS=Mus musculus OX=10090 GN=Alad PE=1 SV=1	18	4	8	4	330	36	6.79	24	96.5	97.7	104.6	157.9	160.6	160.8	135.1	120.5	121.9	60.2	62.5	62.3	51.2	53.3	54.8
Q64444	Ca4	Carbonic anhydrase 4 OS=Mus musculus OX=10090 GN=Ca4 PE=1 SV=1	12	4	10	4	305	34.3	8.21	34.74	66.7	70.8	72.9	196.9	190.7	197.6	58.5	59.9	57.7	112.8	107.4	112.5	64.1	64.9	66.8
Q6PHZ2	Camk2d	Calcium/calmodulin-dependent protein kinase type II subunit delta OS=Mus musculus OX=10090 GN=Camk2d PE=1 SV=1	15	5	9	5	499	56.3	7.25	23.85	111.1	108.2	113.6	133.3	129.9	131.6	117.3	114.5	108.2	82.2	79.8	80.1	62.5	63.1	64.6
Q6IME9	Krt72	Keratin, type II cytoskeletal 72 OS=Mus musculus OX=10090 GN=Krt72 PE=3 SV=1	5	3	19	1	520	56.7	7.4	49.79	82.8	87.8	87.3	87.3	87.1	85.3	165.9	160.4	167.6	112.2	112.5	111.2	51.7	50.6	50.3
P20029	Hspa5	Endoplasmic reticulum chaperone BiP OS=Mus musculus OX=10090 GN=Hspa5 PE=1 SV=3	7	4	6	3	655	72.4	5.16	20.73	74.1	78.5	72.2	74.5	76.7	71.4	142.9	139.8	144.2	54.9	60.9	56.3	152.6	152.2	148.5
P26041	Msn	Moesin OS=Mus musculus OX=10090 GN=Msn PE=1 SV=3	11	6	9	3	577	67.7	6.6	19.51	62.9	65.3	60.8	61.9	62.7	58.7	111.2	107.7	113.3	93	93.6	87.4	175.3	168.4	177.9
P70677	Casp3	Caspase-3 OS=Mus musculus OX=10090 GN=Casp3 PE=1 SV=1	14	4	9	4	277	31.5	6.92	25.62	87.4	88.3	85.8	103.1	103.8	101.8	144.8	133.2	137.7	104.2	107.1	103.8	66.8	65.8	66.3
Q06138	Cab39	Calcium-binding protein 39 OS=Mus musculus OX=10090 GN=Cab39 PE=1 SV=2	19	6	8	6	341	39.8	6.89	21.62	82.7	86.8	88.7	90.2	87.8	89.1	73.4	70	74.8	106	111.7	108.3	143.4	144.3	142.7
P41731	Cd63	CD63 antigen OS=Mus musculus OX=10090 GN=Cd63 PE=1 SV=2	5	1	15	1	238	25.7	6.98	46.73	59.3	60.1	64.6	94.6	95.1	95.8	51.6	53.8	54.7	136.1	135.8	137.7	153.4	146.5	161
P70441	Slc9a3r1	Na(+)/H(+) exchange regulatory cofactor NHE-RF1 OS=Mus musculus OX=10090 GN=Slc9a3r1 PE=1 SV=3	10	4	11	4	355	38.6	5.9	35.68	63.2	61.4	63.8	54.2	54.2	53.7	55.2	56.4	58.4	103.5	108.6	106.3	222.7	223	215.5
Q7TMS5	Abcg2	Broad substrate specificity ATP-binding cassette transporter ABCG2 OS=Mus musculus OX=10090 GN=Abcg2 PE=1 SV=1	10	5	7	5	657	72.9	8.54	22.6	134.3	130.6	138.1	137.5	141.5	143.3	77.3	72.3	70	78	78.8	76.7	74.2	71.6	75.7
A6X935	Itih4	Inter alpha-trypsin inhibitor, heavy chain 4 OS=Mus musculus OX=10090 GN=Itih4 PE=1 SV=2	6	5	9	5	942	104.6	6.4	30.94	80.2	82.7	84.4	74.7	74	74.7	73.5	78.4	81.7	161.7	171.9	162.4	101.6	100.2	98
P70704	Atp8a1	Phospholipid-transporting ATPase IA OS=Mus musculus OX=10090 GN=Atp8a1 PE=1 SV=2	6	6	12	5	1164	131.3	6.84	32.95	108.1	105.2	107.5	118.8	123.9	121.3	119.1	112.3	116.6	76	82.9	81.2	81.9	70.8	74.6
Q61735	Cd47	Leukocyte surface antigen CD47 OS=Mus musculus OX=10090 GN=Cd47 PE=1 SV=2	16	4	9	4	303	33.1	8.63	26.63	83.6	84.6	93.8	90.9	91.6	90.2	66.4	68.7	67.2	107.7	107.2	107.3	149.6	138.5	152.8
Q9JIF0	Prmt1	Protein arginine N-methyltransferase 1 OS=Mus musculus OX=10090 GN=Prmt1 PE=1 SV=1	10	5	8	5	371	42.4	5.43	24.57	98	96.3	99.3	118.8	120.1	121	107.9	104.8	117.1	102.1	101.8	101.9	75.2	66.5	69.2
Q9EQP2	Ehd4	EH domain-containing protein 4 OS=Mus musculus OX=10090 GN=Ehd4 PE=1 SV=1	10	5	6	3	541	61.4	6.76	20.34	96	100.3	105.7	92.5	95.8	92.5	100.5	101.5	107.7	104.5	105	108.1	96.7	98	95.2
Q9WVC8	Slc26a3	Chloride anion exchanger OS=Mus musculus OX=10090 GN=Slc26a3 PE=1 SV=1	5	4	10	4	757	83.5	8.22	31.46	129.2	136.2	145.1	195.8	201.7	199.7	62.4	60.5	54.6	36	37	34.8	67.8	65.3	74
Q9D855	Uqcrb	Cytochrome b-c1 complex subunit 7 OS=Mus musculus OX=10090 GN=Uqcrb PE=1 SV=3	40	4	9	4	111	13.5	9.11	26.24	154.9	156.3	153.7	104.6	107.1	104.4	116.6	111.7	111.6	51.5	52.2	51.1	74.8	73.7	75.8
Q9DBP0	Slc34a2	Sodium-dependent phosphate transport protein 2B OS=Mus musculus OX=10090 GN=Slc34a2 PE=1 SV=1	6	5	8	5	697	76.2	7.68	19.78	53.9	54.2	55.4	60.8	61.9	60.7	53.5	56.4	59.8	138.7	143.6	142.8	185.4	183.3	189.6
Q62095	Ddx3y	ATP-dependent RNA helicase DDX3Y OS=Mus musculus OX=10090 GN=Ddx3y PE=1 SV=2	6	4	7	3	658	73.4	7.53	19.47	105.2	100	103	97.2	98.3	93.2	132.2	130.9	131	79.6	108.7	84.3	84.5	78.2	73.5
P21956	Mfge8	Lactadherin OS=Mus musculus OX=10090 GN=Mfge8 PE=1 SV=3	8	2	5	2	463	51.2	6.52	22.57	87.6	86	81.5	99	101.8	102.5	82.6	84.5	81.5	94.3	97	95.9	132.1	138.3	135.5
P11438	Lamp1	Lysosome-associated membrane glycoprotein 1 OS=Mus musculus OX=10090 GN=Lamp1 PE=1 SV=2	6	2	7	2	406	43.8	8.4	21.15	125.5	122.9	127.3	103.2	107	100.5	88.9	88.9	84.8	77.2	83.1	79.5	103.7	101.5	105.9
P68510	Ywhah	14-3-3 protein eta OS=Mus musculus OX=10090 GN=Ywhah PE=1 SV=2	17	4	12	2	246	28.2	4.89	36.02	107.4	107	115.6	94.5	94.5	97.5	87.2	85.6	86.8	70.7	75.9	70.8	128.7	132	145.6
O88428	Papss2	Bifunctional 3'-phosphoadenosine 5'-phosphosulfate synthase 2 OS=Mus musculus OX=10090 GN=Papss2 PE=1 SV=2	12	6	10	6	621	70.3	7.58	30.52	164.5	158.2	159.7	127.7	129.7	124.6	142.5	136.9	136.4	29.4	32.7	29.2	43.1	42.8	42.5
Q9DC51	Gnai3	Guanine nucleotide-binding protein G(i) subunit alpha-3 OS=Mus musculus OX=10090 GN=Gnai3 PE=1 SV=3	12	4	11	2	354	40.5	5.69	31.36	95.5	94.7	97.6	120.5	122.5	122.8	86.1	84.5	84.8	92.6	94.2	91.9	103	103.7	105.5
Q8R0Y6	Aldh1l1	Cytosolic 10-formyltetrahydrofolate dehydrogenase OS=Mus musculus OX=10090 GN=Aldh1l1 PE=1 SV=1	7	5	7	5	902	98.6	5.91	18.46	108.9	110.2	104.2	121.2	118.3	119.4	127.1	121.1	121.4	78.5	78.2	73.1	76.6	68.5	73.4
Q9JJF9	Sppl2a	Signal peptide peptidase-like 2A OS=Mus musculus OX=10090 GN=Sppl2a PE=1 SV=2	5	4	9	4	523	58.1	7.06	34.43	58.7	57.2	57.6	91.8	90.1	91.1	44.1	45.7	46.4	122	126	126.1	184	180.7	178.6
Q6X893	Slc44a1	Choline transporter-like protein 1 OS=Mus musculus OX=10090 GN=Slc44a1 PE=1 SV=3	5	4	9	4	653	73	8.75	25.97	130.6	128	127.6	122.7	122.2	119.9	108.7	107.3	111.8	78.2	79	75.6	62.1	65.2	60.9
P29477	Nos2	Nitric oxide synthase, inducible OS=Mus musculus OX=10090 GN=Nos2 PE=1 SV=1	4	4	7	4	1144	130.5	7.72	20.91	82.7	87.8	85.3	104.9	104.6	107.1	84.2	89	85.4	113.8	112.9	111.2	108.3	106.8	115.8
P02468	Lamc1	Laminin subunit gamma-1 OS=Mus musculus OX=10090 GN=Lamc1 PE=1 SV=2	5	7	7	7	1607	177.2	5.21	17.6	121.8	123	129.5	145.9	138.9	147.1	84	82.7	83.2	74.2	80.2	71.3	73.8	69.7	74.6
Q6Q473	Clca4a	Calcium-activated chloride channel regulator 4A OS=Mus musculus OX=10090 GN=Clca4a PE=1 SV=2	4	4	12	4	924	101.8	5.2	35.88	46.8	49	48.8	70.9	69.2	69.1	48.1	48.2	48.7	62.3	71.1	69.1	269.4	259.3	270
P62071	Rras2	Ras-related protein R-Ras2 OS=Mus musculus OX=10090 GN=Rras2 PE=1 SV=1	25	4	7	3	204	23.4	6.01	17.2	73.4	74.8	75.7	98.5	98.7	100.3	86.3	86.5	82.5	82.3	89.4	85.3	154.8	156.1	155.4
P16015	Ca3	Carbonic anhydrase 3 OS=Mus musculus OX=10090 GN=Ca3 PE=1 SV=3	15	4	6	4	260	29.3	7.37	21.22	89.8	97.8	92.1	114.6	113.1	110.6	114.5	110.9	115.5	113.4	116.8	110.1	74.5	64.8	61.5
Q9R112	Sqor	Sulfide:quinone oxidoreductase, mitochondrial OS=Mus musculus OX=10090 GN=Sqor PE=1 SV=3	11	5	7	5	450	50.3	9.09	20.39	162.1	164.6	166.1	101.6	106.4	102.8	130.1	124.7	122.8	56.1	55.7	56.4	51.2	49.7	49.7
P10833	Rras	Ras-related protein R-Ras OS=Mus musculus OX=10090 GN=Rras PE=1 SV=1	13	2	6	1	218	23.7	6.79	19.12	87.2	76.7	84.4	97.8	93.9	96.3	96.7	92.9	102.5	66.5	69.8	69.1	152.4	156.3	157.5
P42225	Stat1	Signal transducer and activator of transcription 1 OS=Mus musculus OX=10090 GN=Stat1 PE=1 SV=1	11	6	10	6	749	87.1	5.58	25.69	60.3	59.5	61.4	90.2	88.3	90.2	146.6	142.4	151.8	131.4	135.3	131.6	72.2	71.6	67.4
P30275	Ckmt1	Creatine kinase U-type, mitochondrial OS=Mus musculus OX=10090 GN=Ckmt1 PE=1 SV=1	10	4	8	4	418	47	8.16	24.7	115.8	116.1	121.8	115.8	115	116.7	114	107.8	107.5	67.2	68.9	63.4	94.6	87.1	88.4
P37804	Tagln	Transgelin OS=Mus musculus OX=10090 GN=Tagln PE=1 SV=3	28	5	10	5	201	22.6	8.81	25.64	104.4	99.9	105.8	114	111.3	113.1	148	144.6	147.9	66.9	68.5	64.1	71.5	68.7	71.4
P62748	Hpcal1	Hippocalcin-like protein 1 OS=Mus musculus OX=10090 GN=Hpcal1 PE=1 SV=2	27	5	8	4	193	22.3	5.5	24.46	77.3	75.5	81.1	99	102.7	104.2	80	82.7	83.3	100.9	111.4	106.5	134.4	129.3	131.5
Q64277	Bst1	ADP-ribosyl cyclase/cyclic ADP-ribose hydrolase 2 OS=Mus musculus OX=10090 GN=Bst1 PE=1 SV=1	11	3	7	3	311	34.6	5.8	18.61	51.2	48	54.6	95.9	89.7	96.4	58.1	59.2	68.4	127.7	131.7	132.3	158.1	163.6	165
Q9R0Q3	Tmed2	Transmembrane emp24 domain-containing protein 2 OS=Mus musculus OX=10090 GN=Tmed2 PE=1 SV=1	15	3	12	3	201	22.7	5.17	37.57	76.8	60.2	56.4	51.5	49.3	50	40	41.9	41.3	45.5	56.3	53	292	285.6	300.1
P46735	Myo1b	Unconventional myosin-Ib OS=Mus musculus OX=10090 GN=Myo1b PE=1 SV=3	5	5	8	1	1107	128.5	9.26	20.61	67.9	83.3	80.3	173.6	165.8	195.5	68.1	72.1	72.8	110.6	113.2	108.5	72.4	62.8	53.2
P14427	H2-D1	H-2 class I histocompatibility antigen, D-P alpha chain OS=Mus musculus OX=10090 GN=H2-D1 PE=1 SV=1	9	3	8	1	368	41.3	6.25	28.52	174	167.7	170.5	62.3	61.6	52.2	81.9	80	85	79	86.9	81.4	109.8	106.7	101
P30677	Gna14	Guanine nucleotide-binding protein subunit alpha-14 OS=Mus musculus OX=10090 GN=Gna14 PE=1 SV=2	8	3	12	1	355	41.5	6.3	37.82	74.2	66.8	67.4	91.7	94	94.9	66	73	78	100.3	108.8	103.1	161.7	157.9	162.1
Q8JZM8	Muc4	Mucin-4 OS=Mus musculus OX=10090 GN=Muc4 PE=2 SV=1	1	5	7	5	3443	364.9	7.43	15.99	83.6	84.8	82.6	77.1	80.5	77.3	78.5	79.6	82.5	154.5	167.8	158.5	105.2	101.7	85.8
P67778	Phb	Prohibitin OS=Mus musculus OX=10090 GN=Phb PE=1 SV=1	15	3	6	3	272	29.8	5.76	19.79	167.7	165.6	158.6	95.2	95.8	88.8	130.3	123.7	126	48.2	48.6	44.5	69.2	70.2	67.6
Q8R1I1	Uqcr10	Cytochrome b-c1 complex subunit 9 OS=Mus musculus OX=10090 GN=Uqcr10 PE=1 SV=1	27	1	3	1	64	7.4	9.19	18.04	165.2	162.8	162.1	109.6	108.1	102.3	114.9	109.1	114.8	42.9	44.9	39.9	77.1	75.4	70.8
Q9ES88	Slc13a2	Solute carrier family 13 member 2 OS=Mus musculus OX=10090 GN=Slc13a2 PE=2 SV=1	9	4	10	4	586	64.1	7.8	29.21	93.9	90.9	92.2	116.5	116.5	117.1	47.8	47.4	50	86.5	91.2	90.8	154.2	154.4	150.4
P12246	Apcs	Serum amyloid P-component OS=Mus musculus OX=10090 GN=Apcs PE=1 SV=2	17	4	8	4	224	26.2	6.35	24.46	30.7	30.2	33.3	29.3	28.8	27.9	27.5	31.1	38.1	153.3	170.6	163.4	254.9	261.3	219.6
Q5SSW2	Psme4	Proteasome activator complex subunit 4 OS=Mus musculus OX=10090 GN=Psme4 PE=1 SV=1	2	3	3	3	1843	211.1	7.01	12.37	137.1	128.3	144	128.5	123.7	121.9	99.6	95.3	94.1	78.3	81	78.8	65.1	64.8	59.5
G5E829	Atp2b1	Plasma membrane calcium-transporting ATPase 1 OS=Mus musculus OX=10090 GN=Atp2b1 PE=1 SV=1	5	4	5	4	1220	134.7	5.91	16.05	175.3	169.1	162.2	119.1	117.7	112.4	114.9	110.8	119.2	48.7	49.6	41	58.9	54.6	46.4
P46935	Nedd4	E3 ubiquitin-protein ligase NEDD4 OS=Mus musculus OX=10090 GN=Nedd4 PE=1 SV=3	6	4	10	4	887	102.6	5.26	22.8	94.1	98.5	100.2	99.5	108.7	106	92.9	92	98.1	91	96.7	85.2	111.5	114.7	110.8
Q9WV54	Asah1	Acid ceramidase OS=Mus musculus OX=10090 GN=Asah1 PE=1 SV=1	10	4	8	4	394	44.6	8.46	18.86	62.1	64.9	61.6	81.8	80.3	80.2	77.6	75.6	82.5	127	131.5	129.7	148.6	151.6	145.1
P50543	S100a11	Protein S100-A11 OS=Mus musculus OX=10090 GN=S100a11 PE=1 SV=1	28	2	7	2	98	11.1	5.45	22.74	81.8	88.1	94.4	85.2	87.8	92.5	82.5	79.6	83.1	130.8	130.8	138.1	98.4	107.7	119.1
Q9D708	S100a16	Protein S100-A16 OS=Mus musculus OX=10090 GN=S100a16 PE=1 SV=1	28	3	6	3	124	14.3	5.86	20.76	65	65.3	64.2	77.6	77.9	73.7	131	124	142.5	103.1	107.8	100.2	124.9	121.7	121.1
Q8C0Z1	Fam234a	Protein FAM234A OS=Mus musculus OX=10090 GN=Fam234a PE=1 SV=1	5	3	9	3	555	60.5	5.68	29.39	149.8	148.1	154.7	146.1	142.9	141.3	86.8	81.5	79.3	52.4	55	55.4	69.5	64.9	72.3
Q64704	Stx3	Syntaxin-3 OS=Mus musculus OX=10090 GN=Stx3 PE=1 SV=1	15	4	6	4	289	33.2	5.45	21.79	73.8	71	76.9	67.7	65.1	64.7	39.2	41.3	45.2	141.8	142.9	149.9	169.6	172	178.9
P01027	C3	Complement C3 OS=Mus musculus OX=10090 GN=C3 PE=1 SV=3	2	4	12	4	1663	186.4	6.73	35.25	35	33.9	34.5	31.1	32.1	31.1	36.2	45.1	53.9	318.4	289.1	304.1	87.6	87.1	80.8
Q8QZY6	Tspan14	Tetraspanin-14 OS=Mus musculus OX=10090 GN=Tspan14 PE=1 SV=1	14	4	6	4	270	30.7	6.51	21.41	87.9	86.5	91.5	98	98.8	95.7	85.8	82.5	85.4	131.6	132.5	131.6	101.5	95.8	95
Q2KHK6	Gsdmc2	Gasdermin-C2 OS=Mus musculus OX=10090 GN=Gsdmc2 PE=2 SV=2	6	3	7	3	480	53.9	6.46	15.83	170.6	177.3	168.1	120.5	121.8	120.4	100.4	102.7	97.7	51.6	50.1	50.2	56.7	55	56.9
Q9Z1Q9	Vars1	Valine--tRNA ligase OS=Mus musculus OX=10090 GN=Vars1 PE=1 SV=1	4	6	10	6	1263	140.1	7.77	27.76	95.4	92.1	93.6	108.1	107.7	105.9	115	113.1	117.9	108.4	114.1	110	73.9	74.2	70.4
Q99MN1	Kars1	Lysine--tRNA ligase OS=Mus musculus OX=10090 GN=Kars1 PE=1 SV=1	6	5	9	5	595	67.8	5.94	26.05	81.7	80.6	83	140.2	141.3	142	152.3	143.5	149.6	80.8	83.1	76.9	48.8	49.4	46.8
Q61598	Gdi2	Rab GDP dissociation inhibitor beta OS=Mus musculus OX=10090 GN=Gdi2 PE=1 SV=1	12	5	8	5	445	50.5	6.25	20.06	92.6	93.3	103.4	103.1	104.2	103.6	122.6	121	126.8	84.8	86.1	84.6	89.2	89.9	94.6
Q9CX00	Ist1	IST1 homolog OS=Mus musculus OX=10090 GN=Ist1 PE=1 SV=1	9	4	6	4	362	39.4	5.44	19.93	74.8	75.5	75.1	91.1	95.5	90.6	73.7	77.4	77.8	135.6	140.4	136.9	119.2	122.5	113.9
Q0VG18	Smim24	Small integral membrane protein 24 OS=Mus musculus OX=10090 GN=Smim24 PE=1 SV=1	19	3	7	3	120	13.5	8.12	15.97	53	51.1	52.9	63.3	62.2	65.2	40.6	42.6	43.7	72.2	83.2	80.7	269.6	260.9	258.9
Q8R2Q8	Bst2	Bone marrow stromal antigen 2 OS=Mus musculus OX=10090 GN=Bst2 PE=1 SV=1	16	4	8	4	172	19.1	7.34	23.81	65.9	64.3	67.1	72.4	70.1	69.9	72	72.9	75.4	109.5	115.3	115.2	177.6	174.9	177.4
P62962	Pfn1	Profilin-1 OS=Mus musculus OX=10090 GN=Pfn1 PE=1 SV=2	17	2	10	2	140	14.9	8.28	28.84	103.9	98.1	100.7	93.9	100.4	96	129	122.8	128.6	87.7	93	87.8	87.3	83.6	87.2
Q8C3K6	Slc5a1	Sodium/glucose cotransporter 1 OS=Mus musculus OX=10090 GN=Slc5a1 PE=1 SV=1	5	5	8	5	665	73.4	6.98	20.1	63.1	62.5	63.9	68.8	67.1	66.6	45	47.1	49.5	99.5	105.5	105.9	217.4	211.8	226.2
Q9D819	Ppa1	Inorganic pyrophosphatase OS=Mus musculus OX=10090 GN=Ppa1 PE=1 SV=1	14	3	3	3	289	32.6	5.6	12.04	89.7	88.1	91.7	103	106.6	111.4	171.2	177.5	180.3	67.3	72.3	69.3	58.7	59.1	53.9
P06800	Ptprc	Receptor-type tyrosine-protein phosphatase C OS=Mus musculus OX=10090 GN=Ptprc PE=1 SV=4	4	6	8	6	1293	144.7	5.94	21.47	88.8	93.1	91.8	95.9	91.8	93	95.7	97.3	101.8	108.3	111.4	107.9	114.1	103.6	105.6
P12265	Gusb	Beta-glucuronidase OS=Mus musculus OX=10090 GN=Gusb PE=1 SV=2	8	4	5	4	648	74.1	6.7	15.99	71.4	73.3	83.9	105.5	102.7	103.3	125.5	123.7	126.2	106.1	108.3	105.6	86.1	88.3	90.1
P16627	Hspa1l	Heat shock 70 kDa protein 1-like OS=Mus musculus OX=10090 GN=Hspa1l PE=1 SV=4	8	4	6	1	641	70.6	6.24	20.02	73.7	75.8	75	67.3	64.9	68.4	281.8	267.8	288	43.6	41.8	38.2	36.7	37	39.9
Q8BK48	Ces2e	Pyrethroid hydrolase Ces2e OS=Mus musculus OX=10090 GN=Ces2e PE=1 SV=1	7	3	4	3	559	62.3	6.16	12.92	149	158.2	156.3	119	123.9	115.2	93.7	99.2	104.4	62.2	64.9	66.8	61.8	62.1	63.3
P07146	Prss2	Anionic trypsin-2 OS=Mus musculus OX=10090 GN=Prss2 PE=1 SV=1	14	2	5	2	246	26.2	4.63	19.64	100.9	101.5	99.3	81.3	87.6	86.1	106.9	105.9	102.5	82.1	82.3	80.6	121.5	127.5	134
P18760	Cfl1	Cofilin-1 OS=Mus musculus OX=10090 GN=Cfl1 PE=1 SV=3	19	4	5	4	166	18.5	8.09	17.87	65.8	63.5	65.5	51.8	51.4	50.3	83.5	82.1	84.9	88.9	91.8	91.7	208	201.7	219.2
Q91ZA3	Pcca	Propionyl-CoA carboxylase alpha chain, mitochondrial OS=Mus musculus OX=10090 GN=Pcca PE=1 SV=2	6	4	6	4	724	79.9	7.25	18.63	161.9	160.9	164.3	99.6	104.5	100.4	105.3	106	102	56.1	59.9	55.5	71.8	77.6	74.2
P20444	Prkca	Protein kinase C alpha type OS=Mus musculus OX=10090 GN=Prkca PE=1 SV=3	8	5	5	3	672	76.8	7.14	14.12	102.1	102.5	102.1	119.1	120.8	118.3	112.5	110.7	120.7	101.6	101.2	104.7	62.5	62.4	58.8
P14131	Rps16	40S ribosomal protein S16 OS=Mus musculus OX=10090 GN=Rps16 PE=1 SV=4	18	3	8	3	146	16.4	10.21	21.48	123.5	121.5	125.5	130.5	131.1	127	149.6	146.9	150.6	49.8	53.1	51.5	46.8	48.9	44
Q61147	Cp	Ceruloplasmin OS=Mus musculus OX=10090 GN=Cp PE=1 SV=2	3	3	8	3	1061	121.1	5.85	23.14	63.1	62.1	62.1	48.4	50.2	47.3	60.1	63	64.9	145.2	153.6	152.6	177.3	173.5	176.7
P09242	Alpl	Alkaline phosphatase, tissue-nonspecific isozyme OS=Mus musculus OX=10090 GN=Alpl PE=1 SV=2	11	5	6	5	524	57.5	7.01	11.85	95.8	94.5	102.2	106.7	106.2	104.1	75.9	74.5	76.6	89.4	95.5	91.9	129	119.4	138.4
P47738	Aldh2	Aldehyde dehydrogenase, mitochondrial OS=Mus musculus OX=10090 GN=Aldh2 PE=1 SV=1	7	3	7	3	519	56.5	7.62	20.69	145.6	150.3	151.8	159.4	159.2	158.6	95	94.5	96.6	53.2	54.9	52.2	46.3	39.3	43.2
Q9CYA0	Creld2	Protein disulfide isomerase Creld2 OS=Mus musculus OX=10090 GN=Creld2 PE=1 SV=1	9	2	5	2	350	38.2	4.58	16.2	114.2	119.5	122.9	114.8	120.6	122	85.6	88.7	86.8	105.3	115.1	107.9	65.9	63.9	66.9
P58774	Tpm2	Tropomyosin beta chain OS=Mus musculus OX=10090 GN=Tpm2 PE=1 SV=1	19	6	8	2	284	32.8	4.7	16.78	250.1	242.8	232.6	90.1	89.3	79	82.2	81	82.4	34.1	35.9	31.7	57.1	53.7	57.9
Q9D0I9	Rars1	Arginine--tRNA ligase, cytoplasmic OS=Mus musculus OX=10090 GN=Rars1 PE=1 SV=2	7	5	7	5	660	75.6	7.55	18.66	97.2	93.1	98.1	100.6	102	99.7	114.7	114.6	120.2	123	124.9	127.9	61.6	60.6	61.9
P49817	Cav1	Caveolin-1 OS=Mus musculus OX=10090 GN=Cav1 PE=1 SV=1	22	3	8	2	178	20.5	6.02	28.67	108.9	109.1	107.4	127.6	125.3	127.1	60.5	59.6	57.9	60.6	62.2	60.6	143.2	142.3	147.6
O08532	Cacna2d1	Voltage-dependent calcium channel subunit alpha-2/delta-1 OS=Mus musculus OX=10090 GN=Cacna2d1 PE=1 SV=1	6	5	5	5	1103	124.6	5.3	12.17	120.8	123	123.9	153.5	157.7	154.2	101.7	92.4	91.2	57.9	60.8	56	73	64.4	69.2
O08677	Kng1	Kininogen-1 OS=Mus musculus OX=10090 GN=Kng1 PE=1 SV=1	8	6	6	6	661	73.1	6.54	13.18	74.7	66.6	70.3	80.9	78.6	79.5	70.7	76.4	78	144.5	154.3	153.4	125.7	123.7	122.7
O70570	Pigr	Polymeric immunoglobulin receptor OS=Mus musculus OX=10090 GN=Pigr PE=1 SV=1	3	2	7	2	771	84.9	5.4	28.12	77.8	76.4	81.2	80.4	77.7	78.7	68.7	70.2	72.4	156	161.4	158.6	114.9	113.8	111.8
P04117	Fabp4	Fatty acid-binding protein, adipocyte OS=Mus musculus OX=10090 GN=Fabp4 PE=1 SV=3	11	2	4	2	132	14.6	8.4	13.37	85.1	105.1	88.9	99.5	95.2	96.6	156.2	152.3	158.2	92.3	95.5	100.1	60.5	58	56.5
Q60770	Stxbp3	Syntaxin-binding protein 3 OS=Mus musculus OX=10090 GN=Stxbp3 PE=1 SV=1	5	3	7	3	592	67.9	8.02	19.98	70.7	69.6	72.1	93.6	93.3	92.5	109.4	102.8	106.7	96.7	110.3	101.9	121.3	127.4	131.9
Q9D311	Duoxa2	Dual oxidase maturation factor 2 OS=Mus musculus OX=10090 GN=Duoxa2 PE=2 SV=1	11	4	11	4	320	35.4	8.66	32.26	58.7	59.4	59.6	92.8	92.8	92	43.4	48.2	51.5	142.7	141.8	143.1	158.2	155.7	160.3
P19783	Cox4i1	Cytochrome c oxidase subunit 4 isoform 1, mitochondrial OS=Mus musculus OX=10090 GN=Cox4i1 PE=1 SV=2	20	3	4	3	169	19.5	9.23	10.89	180.5	175.8	178.6	75.1	74.1	67.6	178.3	169.3	177	37.1	39.1	33.1	35.8	38.3	40.2
P62908	Rps3	40S ribosomal protein S3 OS=Mus musculus OX=10090 GN=Rps3 PE=1 SV=1	18	4	7	4	243	26.7	9.66	20.02	142	146.4	142.9	178	172.6	169.4	104.6	102.7	96.6	44.7	46	43.7	37.2	36.2	37
Q9WVA4	Tagln2	Transgelin-2 OS=Mus musculus OX=10090 GN=Tagln2 PE=1 SV=4	23	3	4	3	199	22.4	8.24	13.33	99.2	101.5	98.6	105.3	105.5	105.2	137.8	136	139.3	80.6	75	72.9	81.5	78.5	83.1
Q61696	Hspa1a	Heat shock 70 kDa protein 1A OS=Mus musculus OX=10090 GN=Hspa1a PE=1 SV=2	8	4	5	1	641	70	5.72	16.27	85.6	85.8	85.9	67.8	70.9	72.8	169.6	165.5	168.5	77.8	80.7	73.6	95.1	101.4	99.1
Q9CZ13	Uqcrc1	Cytochrome b-c1 complex subunit 1, mitochondrial OS=Mus musculus OX=10090 GN=Uqcrc1 PE=1 SV=2	14	5	7	5	480	52.8	6.21	19.74	172.1	177.5	175.2	113.3	112.3	110.5	111.7	110.6	108.5	48.8	48.6	49.2	54.3	52.6	54.8
P11928	Oas1a	2'-5'-oligoadenylate synthase 1A OS=Mus musculus OX=10090 GN=Oas1a PE=1 SV=2	8	2	3	2	367	42.4	8.09	10.67	109.5	100.8	115.8	108.6	113.4	111.9	68.6	76.9	74.6	115.1	118.7	115.6	92.2	87	91.3
Q9WTX5	Skp1	S-phase kinase-associated protein 1 OS=Mus musculus OX=10090 GN=Skp1 PE=1 SV=3	26	4	5	4	163	18.7	4.54	13.87	112.2	110.1	110.3	110.5	109.4	108.9	103.3	103.7	97.5	91.3	89.6	89.4	86.3	83.6	94
P51906	Slc1a1	Excitatory amino acid transporter 3 OS=Mus musculus OX=10090 GN=Slc1a1 PE=1 SV=2	3	1	4	1	523	56.7	6.11	18.89	68.1	70.6	76.3	78.6	82.7	82.8	67.7	70	73.3	152.8	158.4	158.4	118.3	113.8	128.3
P99028	Uqcrh	Cytochrome b-c1 complex subunit 6, mitochondrial OS=Mus musculus OX=10090 GN=Uqcrh PE=1 SV=2	29	2	7	2	89	10.4	4.87	28.96	136.5	139.8	135.5	111.8	111.4	109.3	98.8	91	90.6	54.2	53.9	56.1	105	95.4	110.5
Q60854	Serpinb6	Serpin B6 OS=Mus musculus OX=10090 GN=Serpinb6 PE=1 SV=1	7	2	5	2	378	42.6	5.74	17.21	102.1	98.8	109.6	89.4	93.8	87.9	208	190.1	196.8	53.8	55.3	48.6	51.5	57.8	56.3
Q9Z280	Pld1	Phospholipase D1 OS=Mus musculus OX=10090 GN=Pld1 PE=1 SV=1	4	4	5	4	1074	123.9	8.72	13.06	108.2	111	114.8	127.4	133.6	125.4	86	86.4	90.5	82.1	86.4	82.6	87.5	89.8	88.3
P62821	Rab1A	Ras-related protein Rab-1A OS=Mus musculus OX=10090 GN=Rab1A PE=1 SV=3	17	3	6	2	205	22.7	6.21	16.76	80.1	80.4	84.9	79.5	79.1	80.4	143.6	134.3	139.6	84.8	80.5	80.8	117.6	115.6	118.8
Q9D0M1	Prpsap1	Phosphoribosyl pyrophosphate synthase-associated protein 1 OS=Mus musculus OX=10090 GN=Prpsap1 PE=1 SV=1	7	2	4	2	356	39.4	7.2	14.35	118.3	111.5	126.6	128.9	129.7	121.5	113.7	107.9	108	83.6	84.1	81.2	64.2	60.6	60.3
P18761	Ca6	Carbonic anhydrase 6 OS=Mus musculus OX=10090 GN=Ca6 PE=1 SV=3	12	3	6	3	317	36.5	6.6	20.56	111.6	103.8	106.5	118.5	117.4	120	134	126.9	132.1	44	46.6	43.4	98	96.3	100.9
Q99JI6	Rap1b	Ras-related protein Rap-1b OS=Mus musculus OX=10090 GN=Rap1b PE=1 SV=2	12	2	3	2	184	20.8	5.78	10.78	98.6	97.2	96	86.2	90.3	85.5	121.4	119.6	112	87.2	83.5	80.6	114.8	111.2	115.8
P06801	Me1	NADP-dependent malic enzyme OS=Mus musculus OX=10090 GN=Me1 PE=1 SV=2	9	4	4	4	572	63.9	7.44	10.64	80.8	79.9	87	129.7	125.8	131.3	139.6	132.6	133.9	63.8	76.8	68.3	82.8	79.4	88.2
P14439	H2-Ea	H-2 class II histocompatibility antigen, E-U alpha chain OS=Mus musculus OX=10090 GN=H2-Ea PE=2 SV=2	10	3	6	3	255	29.1	5.29	21.1	64.6	64.9	68.5	83.4	83.3	83.6	108.1	107.9	105.2	88.4	90.6	91.9	155	149.2	155.6
O88593	Pglyrp1	Peptidoglycan recognition protein 1 OS=Mus musculus OX=10090 GN=Pglyrp1 PE=1 SV=1	20	2	5	2	182	20.5	7.44	18	122	118.6	120.6	117.7	121.1	119.1	103.4	106.2	105	89.5	92	84.9	67.2	67	65.8
P58021	Tm9sf2	Transmembrane 9 superfamily member 2 OS=Mus musculus OX=10090 GN=Tm9sf2 PE=1 SV=1	4	2	2	2	662	75.3	7.43	9.3	46.5	45.8	47.4	44.5	42.1	44.1	59.5	58.2	63.3	36.6	45.9	43.2	315.2	297.5	310
P70195	Psmb7	Proteasome subunit beta type-7 OS=Mus musculus OX=10090 GN=Psmb7 PE=1 SV=1	9	3	12	3	277	29.9	7.99	35.36	100.7	102.6	99.9	109.3	104.5	106	67.4	68.1	66.8	123.9	120.1	124.6	101.3	102.4	102.3
Q9D7L8	Tmigd1	Transmembrane and immunoglobulin domain-containing protein 1 OS=Mus musculus OX=10090 GN=Tmigd1 PE=2 SV=1	11	3	10	3	261	29	7.9	25.85	45.9	46.1	47	70	70	69.6	37.1	44.5	42.4	130.7	133.7	137	206.6	206.6	212.8
Q3UZZ4	Olfm4	Olfactomedin-4 OS=Mus musculus OX=10090 GN=Olfm4 PE=2 SV=1	8	3	3	3	505	57.3	6.38	9.09	118.3	116.8	133.4	97.7	99.1	90	78.1	80.1	83	116	120.4	113.3	76.8	91.3	85.8
Q9ET01	Pygl	Glycogen phosphorylase, liver form OS=Mus musculus OX=10090 GN=Pygl PE=1 SV=4	5	4	5	2	850	97.4	7.09	15.1	94.8	123.9	91.9	110.3	116.2	104.7	108.6	109.2	110.6	86.4	102.1	93.3	81.4	75.4	91.3
Q6ZQM8	Ugt1a7	UDP-glucuronosyltransferase 1A7 OS=Mus musculus OX=10090 GN=Ugt1a7 PE=1 SV=1	9	4	5	2	531	59.7	8.35	14.59	225.4	225.1	218.2	132.6	132.8	128.7	76.6	73.3	79	35.5	36.2	35.8	32.1	34.1	34.6
Q9R100	Cdh17	Cadherin-17 OS=Mus musculus OX=10090 GN=Cdh17 PE=1 SV=1	2	2	5	2	827	91.6	4.87	16.75	64.9	64.4	61.9	84.1	85.6	87.6	220.3	210.8	216.8	51.7	59.2	52.8	82	77.6	80.3
O08709	Prdx6	Peroxiredoxin-6 OS=Mus musculus OX=10090 GN=Prdx6 PE=1 SV=3	13	4	7	4	224	24.9	6.01	16.96	222.4	219.4	220.4	99.5	100.9	92	105.4	104.5	104.5	37.7	41.7	39.4	36.4	38.7	37.3
Q3V3R4	Itga1	Integrin alpha-1 OS=Mus musculus OX=10090 GN=Itga1 PE=1 SV=2	3	4	7	4	1179	130.7	6.2	23.36	104.1	102.5	107.2	136.2	131.4	132.6	84.8	82.9	84.4	80.3	86	84.8	93.7	92.4	96.6
P50431	Shmt1	Serine hydroxymethyltransferase, cytosolic OS=Mus musculus OX=10090 GN=Shmt1 PE=1 SV=3	9	4	5	4	478	52.6	6.95	12.17	94.5	82.7	84.5	117.4	119.4	125.1	145.4	127.3	140.5	87.7	92.6	91.1	67.3	63.4	61.1
P05977	Myl1	Myosin light chain 1/3, skeletal muscle isoform OS=Mus musculus OX=10090 GN=Myl1 PE=1 SV=2	13	3	4	2	188	20.6	5.03	14	212.2	217.6	212.7	154.2	154.2	153.7	75.7	76.2	71	28.6	29	30.9	27.7	29.6	26.6
P01631		Ig kappa chain V-II region 26-10 OS=Mus musculus OX=10090 PE=1 SV=1	12	1	6	1	113	12.3	8.88	23.02	43.5	43.3	45.9	43.2	43.9	43.8	51.7	60.4	66.3	253.4	237.8	249.1	106.8	102.2	108.9
Q61024	Asns	Asparagine synthetase [glutamine-hydrolyzing] OS=Mus musculus OX=10090 GN=Asns PE=1 SV=3	5	3	6	3	561	64.2	6.58	15.87	94.4	89.3	94.8	105	104.4	109.6	120.5	119.2	116.9	121.3	121.2	119.7	57.5	63.9	62.2
Q61738	Itga7	Integrin alpha-7 OS=Mus musculus OX=10090 GN=Itga7 PE=1 SV=3	2	2	3	2	1179	129.2	5.71	9.78	156.2	161.4	159.3	155.9	159.5	147.2	87.2	90.5	88	51.6	56.6	48.4	43.4	45.9	49.1
P00688	Amy2	Pancreatic alpha-amylase OS=Mus musculus OX=10090 GN=Amy2 PE=1 SV=2	4	2	7	2	508	57.3	7.28	21.38	117	117	113.6	101.3	101.9	100.4	91.8	88.3	88.7	80.2	82.9	80.6	115.5	113.1	107.8
O35114	Scarb2	Lysosome membrane protein 2 OS=Mus musculus OX=10090 GN=Scarb2 PE=1 SV=3	5	2	5	2	478	54	5.1	17.71	124.5	116.6	110.9	114.2	111.8	114.1	103	99.1	103.5	59.7	60.3	61.8	107.4	105.7	107.7
Q9CZN7	Shmt2	Serine hydroxymethyltransferase, mitochondrial OS=Mus musculus OX=10090 GN=Shmt2 PE=1 SV=1	6	3	4	3	504	55.7	8.47	11.07	103	97.8	107.9	107.2	110.6	111.2	130.3	125.9	130.3	82.9	87.1	83.6	76.4	75.5	70.4
P58771	Tpm1	Tropomyosin alpha-1 chain OS=Mus musculus OX=10090 GN=Tpm1 PE=1 SV=1	15	5	8	1	284	32.7	4.74	16.3	205.8	208.7	192.6	77.2	83.2	78.5	76.4	71.3	87.9	43.7	52.7	44.7	96.4	104.5	76.5
P61205	Arf3	ADP-ribosylation factor 3 OS=Mus musculus OX=10090 GN=Arf3 PE=2 SV=2	14	3	8	3	181	20.6	7.43	24.18	102.8	100.5	102.7	99	98.4	99.9	105.9	105.6	108.2	116.8	114.5	117.1	81.2	74.3	72.9
Q8BHL4	Gprc5a	Retinoic acid-induced protein 3 OS=Mus musculus OX=10090 GN=Gprc5a PE=1 SV=1	4	1	6	1	356	40.1	7.62	24.63	75.1	77.4	76	90.4	89.9	89	68.3	69.8	71.9	137.5	136.7	143.2	122.3	121.3	131.1
Q9DBH5	Lman2	Vesicular integral-membrane protein VIP36 OS=Mus musculus OX=10090 GN=Lman2 PE=1 SV=2	8	3	7	3	358	40.4	6.95	23.04	58.3	55	57.5	54.9	53.5	53	53	51.9	51.3	29.6	38.7	33.5	304.4	294.8	310.9
P12382	Pfkl	ATP-dependent 6-phosphofructokinase, liver type OS=Mus musculus OX=10090 GN=Pfkl PE=1 SV=4	5	4	5	4	780	85.3	7.17	15.15	141.7	144.6	150.3	133.8	131	128.8	95.4	93.7	97.3	63.3	62.4	58	66.4	65.1	68.2
P61982	Ywhag	14-3-3 protein gamma OS=Mus musculus OX=10090 GN=Ywhag PE=1 SV=2	11	3	9	1	247	28.3	4.89	26.97	51.2	56.1	60	74.4	67.3	73.4	109.7	102.5	106.1	91.3	91.7	90.5	164.4	164.7	196.9
P29452	Casp1	Caspase-1 OS=Mus musculus OX=10090 GN=Casp1 PE=1 SV=1	8	3	4	3	402	45.6	6.04	11.18	116.4	109.1	116.9	131.5	133.4	125.5	112.6	108.8	112.1	69.2	71.6	73.6	75.7	69.2	74.4
Q9D312	Krt20	Keratin, type I cytoskeletal 20 OS=Mus musculus OX=10090 GN=Krt20 PE=1 SV=1	8	4	7	3	431	49	5.38	21.46	93.2	88.5	80.9	86.7	99.5	96	164.5	163.7	168	64.6	69.7	65.2	90.8	82.7	86
P17427	Ap2a2	AP-2 complex subunit alpha-2 OS=Mus musculus OX=10090 GN=Ap2a2 PE=1 SV=2	6	5	6	3	938	104	6.93	12.31	90.4	88.5	98.9	95.8	92.2	90.2	101.5	99.9	100.1	108.5	107.4	113.6	101.3	112.4	99.2
Q8VHF2	Cdhr5	Cadherin-related family member 5 OS=Mus musculus OX=10090 GN=Cdhr5 PE=1 SV=1	5	4	7	4	831	88.2	5.08	21.7	26.7	25.8	25.9	27.7	26.7	26.8	31.6	32.9	36.9	114.1	121.6	125.5	289.2	306.4	282.1
Q8R0W0	Eppk1	Epiplakin OS=Mus musculus OX=10090 GN=Eppk1 PE=1 SV=2	3	2	3	1	6548	724.2	6.07	13.74	103.3	120.1	112.4	94.2	102.3	101.4	203.6	197.4	207	37.3	35.4	34.9	53.5	49.9	47.3
P47757	Capzb	F-actin-capping protein subunit beta OS=Mus musculus OX=10090 GN=Capzb PE=1 SV=3	11	3	8	3	277	31.3	5.74	22.75	99.7	96.6	98	113.7	115.7	114	131.9	130.2	133.4	89	91.8	87	66.2	67.1	65.5
P01921	H2-Ab1	H-2 class II histocompatibility antigen, A-D beta chain OS=Mus musculus OX=10090 GN=H2-Ab1 PE=1 SV=1	11	3	6	3	265	29.9	7.83	21.62	54.1	54.9	54.5	74.2	79.3	75.8	130.3	127.8	127.7	69.6	71.5	72.6	165.6	162.4	179.8
Q9Z1G4	Atp6v0a1	V-type proton ATPase 116 kDa subunit a1 OS=Mus musculus OX=10090 GN=Atp6v0a1 PE=1 SV=3	4	3	3	3	839	96.4	6.76	9.63	65.7	70.9	77.9	115.3	110.4	109.9	73.7	69.3	74.3	106.1	112.7	119.6	133.7	122.9	137.8
Q03734	Serpina3m	Serine protease inhibitor A3M OS=Mus musculus OX=10090 GN=Serpina3m PE=1 SV=2	6	2	3	1	418	47	6.1	12.05	52	48.2	49.8	41.6	48.4	44.3	56.4	54.9	57	73.9	85.4	75.1	260.6	262	290.4
Q571I9	Aldh16a1	Aldehyde dehydrogenase family 16 member A1 OS=Mus musculus OX=10090 GN=Aldh16a1 PE=1 SV=2	3	2	5	2	802	84.7	6.32	15.26	130.3	122.1	119.4	89.4	85.9	85	183.7	181.2	187	46.3	49	44.3	62.6	52.7	60.9
P54869	Hmgcs2	Hydroxymethylglutaryl-CoA synthase, mitochondrial OS=Mus musculus OX=10090 GN=Hmgcs2 PE=1 SV=2	8	4	4	3	508	56.8	8.41	11.2	164.6	147.6	165	107.9	111.2	109	118.9	110.9	111.2	41	40.4	39.9	75.4	80.4	76.7
P53395	Dbt	Lipoamide acyltransferase component of branched-chain alpha-keto acid dehydrogenase complex, mitochondrial OS=Mus musculus OX=10090 GN=Dbt PE=1 SV=2	6	2	2	2	482	53.2	8.6	8.02	133.4	125.2	135.2	110.9	136	127.2	123.3	127.2	123.4	65.2	63.2	64.8	50.4	56.2	58.3
P19096	Fasn	Fatty acid synthase OS=Mus musculus OX=10090 GN=Fasn PE=1 SV=2	1	3	5	3	2504	272.3	6.58	14.44	107.5	106.6	109.1	134	129	130.5	133.4	130	126.3	64.9	67.8	65.9	66	62.9	66.1
Q9NYQ2	Hao2	Hydroxyacid oxidase 2 OS=Mus musculus OX=10090 GN=Hao2 PE=1 SV=1	8	3	7	3	353	38.7	7.64	19.11	117.3	117	118.5	136.2	132.4	134.9	104.8	103.3	101.6	33.3	37.2	35.4	111	107.6	109.5
P24822	Iap	Intestinal-type alkaline phosphatase OS=Mus musculus OX=10090 GN=Iap PE=2 SV=1	6	4	8	4	559	60.2	6.71	15.79	82.7	84.2	87.9	95.8	104	97.7	99.3	98.2	101.4	88.4	94.9	90.8	128.8	126.5	119.5
P54822	Adsl	Adenylosuccinate lyase OS=Mus musculus OX=10090 GN=Adsl PE=1 SV=2	9	4	7	4	484	54.8	7.27	17.85	75.6	81	81	124	121.8	123.2	98.1	100.7	102.3	97.5	100.2	99.3	98.9	96	100.4
Q9Z1Q5	Clic1	Chloride intracellular channel protein 1 OS=Mus musculus OX=10090 GN=Clic1 PE=1 SV=3	12	2	3	2	241	27	5.17	6.66	122.4	119.9	130.1	89.7	93.7	94.6	98.2	96.6	99	83	84.7	81.1	97.5	105	104.3
P20040		H-2 class II histocompatibility antigen, E-Q beta chain OS=Mus musculus OX=10090 PE=1 SV=1	16	3	3	3	264	30.2	6.99	10.95	70.1	72.2	74	105.6	101.9	107.7	154.5	151.1	149.1	72.7	78.1	74.5	93	93.3	102.1
Q9Z2C6	Upk1b	Uroplakin-1b OS=Mus musculus OX=10090 GN=Upk1b PE=2 SV=3	8	3	6	3	260	29.7	5.82	18.46	53.7	57.5	60.7	84.5	82.1	86.6	64	63.7	66.8	99.5	107.5	103.3	190.1	187.7	192.2
Q9DBP5	Cmpk1	UMP-CMP kinase OS=Mus musculus OX=10090 GN=Cmpk1 PE=1 SV=1	12	2	3	2	196	22.2	5.83	11.51	109.7	105.9	106.3	111	106.5	105.3	118.2	110.9	113.4	70.3	67.9	65.1	101.5	105.6	102.5
Q9D1A2	Cndp2	Cytosolic non-specific dipeptidase OS=Mus musculus OX=10090 GN=Cndp2 PE=1 SV=1	10	3	6	3	475	52.7	5.66	13.44	105.3	106.1	108.2	108.1	113.7	111.2	110.4	103.4	115	79.7	84.4	82.4	86.5	90.8	94.8
P80314	Cct2	T-complex protein 1 subunit beta OS=Mus musculus OX=10090 GN=Cct2 PE=1 SV=4	10	3	3	3	535	57.4	6.4	9.61	119.8	123.2	122	99.5	108.5	107.2	130.5	123.1	120.5	66.9	69.1	70.2	76.4	80.4	82.8
Q08857	Cd36	Platelet glycoprotein 4 OS=Mus musculus OX=10090 GN=Cd36 PE=1 SV=2	4	2	8	2	472	52.7	8.35	24.6	59.2	60.5	62.4	81	80.1	79.4	57.1	56.1	57.5	92.4	102.9	101.7	205	200.5	204.3
P14152	Mdh1	Malate dehydrogenase, cytoplasmic OS=Mus musculus OX=10090 GN=Mdh1 PE=1 SV=3	8	3	7	3	334	36.5	6.58	19.68	97.1	94.2	94.2	98.7	101	104.2	131.3	125.6	131.4	84.5	90.1	86.9	89.2	84.7	86.8
P14869	Rplp0	60S acidic ribosomal protein P0 OS=Mus musculus OX=10090 GN=Rplp0 PE=1 SV=3	9	3	3	3	317	34.2	6.25	9.67	117.6	118.2	115.7	98.6	96.9	97	148.8	154.5	150.2	70	68.7	73	59.1	64.1	67.5
Q91V41	Rab14	Ras-related protein Rab-14 OS=Mus musculus OX=10090 GN=Rab14 PE=1 SV=3	14	3	5	3	215	23.9	6.21	17.52	111.3	119.4	112.9	97.2	92.5	93.1	121.6	116.5	117.9	79.5	85.6	77.9	96.8	91.3	86.6
Q9DCS9	Ndufb10	NADH dehydrogenase [ubiquinone] 1 beta subcomplex subunit 10 OS=Mus musculus OX=10090 GN=Ndufb10 PE=1 SV=3	13	2	4	2	176	21	8.03	9.81	138	175.4	169.7	133.7	103.2	98.3	102.5	93.5	120.6	56.9	48.4	66.7	55.4	53.1	84.3
P28825	Mep1a	Meprin A subunit alpha OS=Mus musculus OX=10090 GN=Mep1a PE=1 SV=4	6	4	5	4	747	84.2	6.24	13.58	99.8	97.3	96.2	146.1	146.4	149.4	102.6	100.6	95.5	56.8	59.7	58.2	101.2	92.3	97.9
P0DP27	Calm2	Calmodulin-2 OS=Mus musculus OX=10090 GN=Calm2 PE=1 SV=1	19	3	7	3	149	16.8	4.22	18.16	80.4	78.3	79	61.5	60.8	63.7	89.5	88.3	92.4	104.3	109	107.2	159	160.5	166.2
O35643	Ap1b1	AP-1 complex subunit beta-1 OS=Mus musculus OX=10090 GN=Ap1b1 PE=1 SV=2	4	3	5	3	943	103.9	5.17	15.21	97	98.3	109.4	103.3	103.5	116.4	99.7	101.4	111.5	81.8	87	88	91.1	111.1	100.3
Q9QZ85	Iigp1	Interferon-inducible GTPase 1 OS=Mus musculus OX=10090 GN=Iigp1 PE=1 SV=2	6	2	4	2	413	47.5	6.33	11.66	51.8	51.5	57.9	107.1	110.8	109	124.6	121.3	128	101.1	108.6	109.6	111.8	104.1	102.6
P21981	Tgm2	Protein-glutamine gamma-glutamyltransferase 2 OS=Mus musculus OX=10090 GN=Tgm2 PE=1 SV=4	5	4	5	4	686	77	5.1	16.05	107.9	101.4	105.2	107.7	103.8	105.7	104.7	105	101.1	81.4	86.1	81.8	102.2	96.8	109.3
Q8R0K2	Trim31	E3 ubiquitin-protein ligase TRIM31 OS=Mus musculus OX=10090 GN=Trim31 PE=1 SV=1	5	3	5	3	507	57.1	7.85	13.94	84.4	84.6	87.1	117.8	115	116.2	90.2	87.3	89.6	128.1	137.7	128.4	82.2	79.6	71.7
Q8BTJ4	Enpp4	Bis(5'-adenosyl)-triphosphatase enpp4 OS=Mus musculus OX=10090 GN=Enpp4 PE=1 SV=1	5	2	5	2	456	51.6	6.73	13.84	66.5	66.6	68	115.6	111.8	114.7	64.1	68.5	72.2	102.7	113.9	104.9	145	139.2	146.3
Q9CQQ7	Atp5pb	ATP synthase F(0) complex subunit B1, mitochondrial OS=Mus musculus OX=10090 GN=Atp5pb PE=1 SV=1	9	3	7	3	256	28.9	9.06	20.05	196.4	193	197	87.3	86.7	87.1	128.6	123.9	125	40.6	42.6	37.7	51.1	49.5	53.6
O70404	Vamp8	Vesicle-associated membrane protein 8 OS=Mus musculus OX=10090 GN=Vamp8 PE=1 SV=1	18	2	6	2	101	11.4	8.19	19.19	81.9	78.1	76	88	88.1	90.4	58.1	57	59.5	112.9	116.2	113.4	161.9	156.7	161.9
Q01514	Gbp1	Guanylate-binding protein 1 OS=Mus musculus OX=10090 GN=Gbp1 PE=1 SV=1	8	5	6	4	589	67.7	5.54	15.65	62.6	62.9	66.6	82.1	87.2	86.5	118.3	119.8	124.5	130.8	133.8	129.4	102.1	97.5	95.9
O55026	Entpd2	Ectonucleoside triphosphate diphosphohydrolase 2 OS=Mus musculus OX=10090 GN=Entpd2 PE=1 SV=2	5	2	2	2	495	54.3	8.37	9.34	133.6	130.2	146.6	113.9	119.7	115.4	96.4	106.6	98.4	80	84.8	77	56.9	72.8	67.7
Q9JHR7	Ide	Insulin-degrading enzyme OS=Mus musculus OX=10090 GN=Ide PE=1 SV=1	3	3	5	3	1019	117.7	6.54	14.55	87.7	93.3	94.8	100.4	100	98.5	141.8	143.9	138.3	87.6	93.2	85.2	77.8	76.7	80.7
P63001	Rac1	Ras-related C3 botulinum toxin substrate 1 OS=Mus musculus OX=10090 GN=Rac1 PE=1 SV=1	19	4	7	4	192	21.4	8.5	12.75	34.8	35.3	36.9	55.7	55.6	56.1	63.9	67.5	64.8	105.8	107.7	111.3	231.4	236.6	236.6
P17426	Ap2a1	AP-2 complex subunit alpha-1 OS=Mus musculus OX=10090 GN=Ap2a1 PE=1 SV=1	4	4	4	2	977	107.6	7.03	11.01	91.7	96.6	98.4	107.1	110.3	109.8	120.4	121.5	120.1	86.5	94.1	92.8	79.6	85.9	85.3
P17047	Lamp2	Lysosome-associated membrane glycoprotein 2 OS=Mus musculus OX=10090 GN=Lamp2 PE=1 SV=2	7	3	10	3	415	45.7	7.39	22.97	136.8	138.6	140.6	105.6	106.5	101.4	72.6	74.1	68.3	93.3	92	93.5	90.8	92.8	93.1
P63085	Mapk1	Mitogen-activated protein kinase 1 OS=Mus musculus OX=10090 GN=Mapk1 PE=1 SV=3	7	3	3	2	358	41.2	6.98	8.47	81.9	84.8	84.8	121	119.7	117.1	89.3	87	87.6	110.9	116.5	105.1	100.8	96.5	97
P51150	Rab7a	Ras-related protein Rab-7a OS=Mus musculus OX=10090 GN=Rab7a PE=1 SV=2	13	2	3	2	207	23.5	6.7	9.08	146.5	136.9	142.5	93.3	96.7	97	152.8	143.3	152.8	67.6	72	61.5	46.4	44.9	45.9
Q8BM96	Adgrg7	Adhesion G-protein coupled receptor G7 OS=Mus musculus OX=10090 GN=Adgrg7 PE=1 SV=2	5	4	5	4	785	87.6	8.87	11.54	48.2	45.1	48.3	73.1	71.4	69.2	68.1	67	71.5	128.1	137.1	131.7	179.2	183.2	178.6
P42208	Septin2	Septin-2 OS=Mus musculus OX=10090 GN=Septin2 PE=1 SV=2	6	2	4	2	361	41.5	6.55	12.33	70.9	83.4	67.2	75.5	72.8	78.4	84	83.6	89.9	102.2	102.5	103.2	163.2	160	163.2
Q8BXK9	Clic5	Chloride intracellular channel protein 5 OS=Mus musculus OX=10090 GN=Clic5 PE=1 SV=1	19	3	4	3	251	28.3	5.94	13.41	102.4	105	109.5	107	103	101.5	80.1	79.7	80.6	84.6	86.2	83.9	118.8	124.6	133
P28776	Ido1	Indoleamine 2,3-dioxygenase 1 OS=Mus musculus OX=10090 GN=Ido1 PE=1 SV=1	6	2	3	2	407	45.6	6.35	12.27	67.3	66.8	70.8	100.2	99.4	103	167	168	173.1	93.2	98.4	100.7	66.4	66	59.6
Q7TQ65	Tmc4	Transmembrane channel-like protein 4 OS=Mus musculus OX=10090 GN=Tmc4 PE=2 SV=2	5	2	6	2	694	77.3	8.97	15.16	119.2	124.7	138.6	118.5	128.5	137.2	84.2	96.3	80.7	89.6	96.1	90.7	73.3	65.9	56.5
Q9JIZ9	Plscr3	Phospholipid scramblase 3 OS=Mus musculus OX=10090 GN=Plscr3 PE=1 SV=1	7	1	3	1	296	31.8	6.38	7.49	105.5	115.2	129.4	123.2	131.7	118.6	90.2	105.2	105.2	82.3	78.7	86.6	62.5	76.3	89.5
O08692	Ngp	Neutrophilic granule protein OS=Mus musculus OX=10090 GN=Ngp PE=1 SV=1	12	2	5	2	167	19.3	5.31	16.55	34.5	35.9	36.1	47.2	49.5	48.3	32.7	42.6	50.3	275.5	278.7	274.9	102.3	98.1	93.4
P68404	Prkcb	Protein kinase C beta type OS=Mus musculus OX=10090 GN=Prkcb PE=1 SV=4	6	4	4	2	671	76.7	7.01	11.62	56.6	57.6	58.2	102.5	103.1	103.4	71.8	73.8	75.5	110.4	117.1	111.2	151	153.4	154.4
P18242	Ctsd	Cathepsin D OS=Mus musculus OX=10090 GN=Ctsd PE=1 SV=1	11	3	4	3	410	44.9	7.15	7.86	62.7	65	66.6	100	103	105	158.4	146.4	141.9	73.9	84.1	85.2	105.9	105.4	96.5
P02104	Hbb-y	Hemoglobin subunit epsilon-Y2 OS=Mus musculus OX=10090 GN=Hbb-y PE=1 SV=2	18	3	9	2	147	16.1	8.18	32.49	29.3	29.5	30.3	48.3	49.3	47.8	79.7	83.1	92.8	206.8	218.3	214.7	127.1	129.7	113.3
Q64331	Myo6	Unconventional myosin-VI OS=Mus musculus OX=10090 GN=Myo6 PE=1 SV=1	3	5	5	5	1265	146.3	8.85	12.23	130.9	130	134.8	136.4	132.6	141.1	89.6	84.1	86.3	74.9	75.6	74.3	70.8	70.6	68
Q3TTY0	Plb1	Phospholipase B1, membrane-associated OS=Mus musculus OX=10090 GN=Plb1 PE=1 SV=2	3	3	3	3	1478	164.4	6.86	8.95	71.8	62.3	72.1	74	71.9	75.6	63.1	49.9	61.4	93.4	79.5	89.2	205.4	218.7	211.7
Q8BH64	Ehd2	EH domain-containing protein 2 OS=Mus musculus OX=10090 GN=Ehd2 PE=1 SV=1	6	3	4	2	543	61.1	6.51	12.26	119.9	134.7	126.5	106.9	90.8	101.7	119	106	129.5	66.7	66.4	60.1	103.1	82.6	86.1
O35074	Ptgis	Prostacyclin synthase OS=Mus musculus OX=10090 GN=Ptgis PE=1 SV=1	8	3	4	3	501	57	6.73	12.74	93.9	102.4	102.2	114.5	113.3	115.6	96.8	92.9	93.8	93.3	88.1	92.3	102.8	104.7	93.5
Q9DCW2	Plscr2	Phospholipid scramblase 2 OS=Mus musculus OX=10090 GN=Plscr2 PE=1 SV=3	7	1	4	1	307	34	4.96	15.69	131.4	140.3	128.6	141.2	145.2	144.8	125.8	121.9	121.5	50	51.4	52.5	51.7	44.2	49.5
P10649	Gstm1	Glutathione S-transferase Mu 1 OS=Mus musculus OX=10090 GN=Gstm1 PE=1 SV=2	13	3	5	3	218	26	7.94	14.69	132.1	128.1	144	115	115	112.5	124.4	120.8	117.6	73.1	72.9	67.2	58.5	60.6	58.3
P41317	Mbl2	Mannose-binding protein C OS=Mus musculus OX=10090 GN=Mbl2 PE=1 SV=2	11	2	3	2	244	25.9	5.06	6.01	104.8	89	102.1	76.6	89.2	85.8	136.5	119.9	137.5	130.8	135.7	129.3	52.4	60.9	49.5
Q9JKA5	Gpa33	Cell surface A33 antigen OS=Mus musculus OX=10090 GN=Gpa33 PE=2 SV=2	10	3	9	3	319	35.7	5.6	24.69	128.3	124.8	124.8	104.9	108.6	106.7	105.2	107.9	107.1	79	83.1	79.7	76.7	82.9	80.4
Q99MB1	Tlr3	Toll-like receptor 3 OS=Mus musculus OX=10090 GN=Tlr3 PE=1 SV=2	6	4	4	4	905	103.6	7.93	9.76	103.7	101.3	103.9	127.8	130.8	121.9	91.4	86.3	88.5	93.6	91.3	88.8	94.3	81.8	94.7
P02469	Lamb1	Laminin subunit beta-1 OS=Mus musculus OX=10090 GN=Lamb1 PE=1 SV=3	2	4	4	4	1786	197	4.94	10.53	150.9	156.1	140	129.7	130.2	128.3	99.2	92.7	96	61.3	64.6	61.2	61	60.5	68.3
Q9CR35	Ctrb1	Chymotrypsinogen B OS=Mus musculus OX=10090 GN=Ctrb1 PE=1 SV=1	5	1	4	1	263	27.8	5.07	14.83	279.4	283.2	288.8	90.5	92.3	78.6	67.2	65.2	60.5	29.4	29.4	28.1	34.3	33.6	39.3
Q64324	Stxbp2	Syntaxin-binding protein 2 OS=Mus musculus OX=10090 GN=Stxbp2 PE=1 SV=1	10	5	5	5	593	66.3	6.74	13.05	66.4	65.1	68.2	73.6	70.6	70.2	53	53.8	53.7	156.5	164.3	158.5	152	149.6	144.5
Q03265	Atp5f1a	ATP synthase subunit alpha, mitochondrial OS=Mus musculus OX=10090 GN=Atp5f1a PE=1 SV=1	5	3	3	3	553	59.7	9.19	8.75	140.5	142.1	141.8	87	87.3	84.2	121.7	118.8	117.1	38.6	41.5	41	109.7	110.1	118.5
Q5I2A0	Serpina3g	Serine protease inhibitor A3G OS=Mus musculus OX=10090 GN=Serpina3g PE=1 SV=2	8	3	3	3	440	49	6.46	9.72	79.2	81.1	78.9	113.9	120.5	123	100.3	92	92.7	66.5	71.1	69.3	135.5	132.6	143
P52624	Upp1	Uridine phosphorylase 1 OS=Mus musculus OX=10090 GN=Upp1 PE=1 SV=2	4	1	2	1	311	34.1	6.58	11.07	51.2	52.6	55.7	126.2	125	132.9	243.6	233.5	232.1	58.6	59.4	52.3	25.3	26.8	24.8
P34928	Apoc1	Apolipoprotein C-I OS=Mus musculus OX=10090 GN=Apoc1 PE=1 SV=1	28	3	7	3	88	9.7	9.09	20.5	48.6	45.5	48.1	46.3	45.9	44.7	44.4	52.9	61.1	265.9	267.4	275.6	89.2	84.6	79.8
O35566	Cd151	CD151 antigen OS=Mus musculus OX=10090 GN=Cd151 PE=1 SV=2	10	3	9	3	253	28.2	7.47	31.75	123.6	126.2	126.9	139.1	137.6	137.4	76.1	77.4	74.4	91.3	91.1	89.1	68.6	73.3	67.8
Q8K2I3	Fmo2	Dimethylaniline monooxygenase [N-oxide-forming] 2 OS=Mus musculus OX=10090 GN=Fmo2 PE=1 SV=3	8	4	8	4	535	60.9	8.47	20.79	86.7	89.1	96.1	140.5	137.6	138.1	117.7	113.8	111.2	72.8	77.4	75.3	79.4	81.3	83.1
O35640	Anxa8	Annexin A8 OS=Mus musculus OX=10090 GN=Anxa8 PE=1 SV=2	10	3	4	3	327	36.7	5.94	11.51	96	104.8	102.7	69.7	72.3	70.9	102.7	99.6	105.8	99.3	114.6	106.5	116.8	120.8	117.4
E9Q634	Myo1e	Unconventional myosin-Ie OS=Mus musculus OX=10090 GN=Myo1e PE=1 SV=1	3	3	3	3	1107	126.7	9.07	6.43	111.7	112.6	133.7	125.6	109.2	119.5	110.6	108.5	96.9	100.2	98	94.8	55	66.8	56.8
Q8BHH8	Clrn3	Clarin-3 OS=Mus musculus OX=10090 GN=Clrn3 PE=1 SV=1	11	2	2	2	226	25.3	8.91	8.41	37.6	35.7	40.9	69.3	67.2	69.5	35.3	36	40.7	119.5	123.8	124.7	236.4	234.1	229.3
Q3TH73	Ttyh2	Protein tweety homolog 2 OS=Mus musculus OX=10090 GN=Ttyh2 PE=1 SV=1	5	2	4	2	532	59	6.07	15.62	91.7	89.3	86.7	91.9	92	91	77.1	74.7	77.4	118.3	117.6	115.2	132.1	115.5	129.6
Q9D869	Chp2	Calcineurin B homologous protein 2 OS=Mus musculus OX=10090 GN=Chp2 PE=2 SV=4	14	2	3	2	196	22.6	5.72	9.68	114.8	126	132	118.7	121.6	115.8	79.4	72.8	73.5	97	98.7	94.1	82.4	86.8	86.6
Q99JI4	Psmd6	26S proteasome non-ATPase regulatory subunit 6 OS=Mus musculus OX=10090 GN=Psmd6 PE=1 SV=1	7	2	3	2	389	45.5	5.52	11.42	111.6	110.8	113	103.7	100.8	100.7	128.9	137.2	117.3	80.5	90	76.1	70.1	78.4	81
Q60590	Orm1	Alpha-1-acid glycoprotein 1 OS=Mus musculus OX=10090 GN=Orm1 PE=1 SV=1	7	1	1	1	207	23.9	5.85	6.45	98.1	100.6	96.2	78.1	82.7	81.7	84.7	83.6	88.5	130.1	121.9	128.4	110	104.5	110.8
P61979	Hnrnpk	Heterogeneous nuclear ribonucleoprotein K OS=Mus musculus OX=10090 GN=Hnrnpk PE=1 SV=1	6	3	6	3	463	50.9	5.54	15.88	118.3	114.3	121.2	96.1	100.9	98.1	155.3	150	145.4	65.2	69.2	62.4	67	67.4	69.2
O70475	Ugdh	UDP-glucose 6-dehydrogenase OS=Mus musculus OX=10090 GN=Ugdh PE=1 SV=1	5	3	6	3	493	54.8	7.56	8.5	182.4	174.4	179.3	154.5	152.2	145.1	84.5	78.6	77.3	41.9	45.7	41.8	46.7	47.7	48
Q9Z2M7	Pmm2	Phosphomannomutase 2 OS=Mus musculus OX=10090 GN=Pmm2 PE=1 SV=1	13	3	5	3	242	27.6	6.42	15	106.6	97.5	104.2	118.5	117.4	118.8	140.9	138.6	139.4	60.4	61.3	59.2	78.7	81.2	77.5
Q8BU30	Iars1	Isoleucine--tRNA ligase, cytoplasmic OS=Mus musculus OX=10090 GN=Iars1 PE=1 SV=2	3	4	7	4	1262	144.2	6.55	12.63	84.2	83.4	87.9	113	111.6	112.3	87.1	88.7	95.5	132.2	147.7	130.8	73.3	70.4	81.6
P63028	Tpt1	Translationally-controlled tumor protein OS=Mus musculus OX=10090 GN=Tpt1 PE=1 SV=1	15	2	3	2	172	19.5	4.86	9.88	105.9	93.5	99.5	100	99.5	98.1	153.2	170.3	161.8	80.7	83.7	74.9	66.1	60	52.8
Q9JMA9	Slc6a14	Sodium- and chloride-dependent neutral and basic amino acid transporter B(0+) OS=Mus musculus OX=10090 GN=Slc6a14 PE=1 SV=1	3	2	3	2	638	71.4	7.24	8.2	127.1	125.9	137.4	161	158.3	164.5	80.8	77.9	75.4	64.9	67.7	63.9	67.9	63.4	63.9
P61750	Arf4	ADP-ribosylation factor 4 OS=Mus musculus OX=10090 GN=Arf4 PE=1 SV=2	6	1	4	1	180	20.4	7.14	16.71	85.8	88.1	92.4	95.8	97.5	94.1	76.3	77.9	80.1	114.4	119.3	121.1	117.1	119.9	120.2
P17751	Tpi1	Triosephosphate isomerase OS=Mus musculus OX=10090 GN=Tpi1 PE=1 SV=5	14	3	4	3	249	26.7	7.3	11.52	155.6	163.5	159.8	119.4	118.3	112.2	120	114.3	118.1	54.2	56.1	53.9	51.6	50	53
Q3UZZ6	Sult1d1	Sulfotransferase 1 family member D1 OS=Mus musculus OX=10090 GN=Sult1d1 PE=1 SV=1	8	2	5	2	295	35.1	5.76	15.38	170.6	169.8	169.2	144.3	135.2	137.1	96.4	98.4	92.1	43.3	49.7	49.4	48	50.2	46.4
Q9R0P5	Dstn	Destrin OS=Mus musculus OX=10090 GN=Dstn PE=1 SV=3	18	3	5	3	165	18.5	7.97	15.71	80.7	81.6	85.5	84.9	85.3	84.1	91.9	89.1	92.1	97.6	102.5	97.7	143	137.8	146.2
Q60766	Irgm1	Immunity-related GTPase family M protein 1 OS=Mus musculus OX=10090 GN=Irgm1 PE=1 SV=1	6	3	4	3	409	46.5	8.28	11.57	85.8	87.1	87.3	116	115.4	120.5	95.7	91.8	95.4	111.2	111.7	113.9	90.8	83.2	94.2
Q91WQ9	Calml4	Calmodulin-like protein 4 OS=Mus musculus OX=10090 GN=Calml4 PE=1 SV=2	23	4	5	4	153	17.7	7.96	15.33	70.7	66.1	65.2	63.7	62.3	62.6	63.6	62.9	69.1	115.3	121.1	115	190.1	190.3	182
Q91VI7	Rnh1	Ribonuclease inhibitor OS=Mus musculus OX=10090 GN=Rnh1 PE=1 SV=1	8	3	4	3	456	49.8	4.78	11.12	116.2	113.5	113.7	95.9	101.3	96.9	127.5	118.7	131.4	60.3	64.2	61.6	103.4	96.6	98.6
Q9CZX8	Rps19	40S ribosomal protein S19 OS=Mus musculus OX=10090 GN=Rps19 PE=1 SV=3	23	4	5	4	145	16.1	10.4	10.99	136.6	145.5	139.4	140.3	145.7	129.9	98.8	102.5	101.5	64.4	61	67.6	55.2	56.2	55.5
Q8JZK9	Hmgcs1	Hydroxymethylglutaryl-CoA synthase, cytoplasmic OS=Mus musculus OX=10090 GN=Hmgcs1 PE=1 SV=1	6	3	3	2	520	57.5	5.99	8.98	65.1	65.5	60.6	83.6	91.5	90.1	150.2	150.3	151.5	79	82.9	74.6	124.7	110.3	120.1
P86044	Ano9	Anoctamin-9 OS=Mus musculus OX=10090 GN=Ano9 PE=1 SV=1	4	3	7	3	747	87.1	7.44	19.37	132	129.6	128.7	107.1	112.4	109.2	101.7	101.1	99.7	92.7	97.1	99.7	63.5	65.7	59.6
Q8K3X6	Anks4b	Ankyrin repeat and SAM domain-containing protein 4B OS=Mus musculus OX=10090 GN=Anks4b PE=1 SV=1	3	1	4	1	423	47.9	4.96	13.2	48.2	50.2	51.1	40.3	41.5	33.3	40.9	36.7	48.2	118.1	123.7	130.1	240	240.7	257.2
P27773	Pdia3	Protein disulfide-isomerase A3 OS=Mus musculus OX=10090 GN=Pdia3 PE=1 SV=2	7	3	4	3	505	56.6	6.21	9.99	73	80.4	84.7	122.5	119.4	123.6	130.7	126.8	132.3	72.3	87.9	74.3	95.1	85.1	92
P97372	Psme2	Proteasome activator complex subunit 2 OS=Mus musculus OX=10090 GN=Psme2 PE=1 SV=4	11	2	3	2	239	27	5.76	6.94	114.7	120.1	119.8	128.5	125.7	127.8	109.6	102	106	72.1	68.3	78.9	74.7	81.9	70
Q9JLT2	Treh	Trehalase OS=Mus musculus OX=10090 GN=Treh PE=1 SV=1	4	2	4	2	576	65.4	5.58	12.05	70.6	73.1	72	88.3	85.3	87.7	67.7	70.2	71.8	125.5	128.4	128.2	149	145.9	136.3
P43277	H1-3	Histone H1.3 OS=Mus musculus OX=10090 GN=H1-3 PE=1 SV=2	16	4	5	4	221	22.1	11.03	9.63	58	57.2	62.8	59.8	62.5	63.7	282.2	268	283.5	45.4	44.5	40.3	57.9	58.3	56
Q922K9	Frk	Tyrosine-protein kinase FRK OS=Mus musculus OX=10090 GN=Frk PE=1 SV=3	3	1	2	1	512	58.8	5.99	11.45	101.1	111.8	118	97.3	95.8	92.2	81.8	79	73.9	103.8	118.3	110.9	104.4	110.6	101.2
Q9DBJ1	Pgam1	Phosphoglycerate mutase 1 OS=Mus musculus OX=10090 GN=Pgam1 PE=1 SV=3	18	3	4	3	254	28.8	7.18	10.85	120.2	117.9	121.7	90.9	93.4	92.1	160.9	147.2	149.2	75	72.2	65.8	64.1	63.6	65.9
P97371	Psme1	Proteasome activator complex subunit 1 OS=Mus musculus OX=10090 GN=Psme1 PE=1 SV=2	10	2	3	2	249	28.7	5.97	13.09	68.9	69	72.1	91.9	94.1	92.4	97.3	103	103.2	117.5	123.2	120.5	117.3	116.1	113.5
P05784	Krt18	Keratin, type I cytoskeletal 18 OS=Mus musculus OX=10090 GN=Krt18 PE=1 SV=5	8	4	9	2	423	47.5	5.33	26.47	72	73.8	78.2	105.8	109.5	113.2	130.7	132.3	133.3	117.1	130.8	125.6	61.2	58.8	57.8
O88983	Stx8	Syntaxin-8 OS=Mus musculus OX=10090 GN=Stx8 PE=1 SV=1	8	1	1	1	236	26.9	5.01	5.86	121.3	109.3	125.3	127.5	120.1	142	102.8	93.5	83.8	77.7	82.8	79.9	76.3	81.5	76.1
A2CG49	Kalrn	Kalirin OS=Mus musculus OX=10090 GN=Kalrn PE=1 SV=1	1	2	2	2	2964	336.8	6.07	4.59	80.3	90.8	91.2	97	100.2	100.5	65.6	67.6	78.1	115.5	123.7	125.6	130	114.3	119.7
P53026	Rpl10a	60S ribosomal protein L10a OS=Mus musculus OX=10090 GN=Rpl10a PE=1 SV=3	17	4	7	4	217	24.9	9.98	19.26	92.8	91.3	95.3	105.5	106.4	110.2	136.6	131.2	129.4	65	67.7	65.4	102	98.9	102.5
Q9Z261	Cldn7	Claudin-7 OS=Mus musculus OX=10090 GN=Cldn7 PE=1 SV=1	8	1	2	1	211	22.3	8.7	5.23	246.6	225.6	164.8	80.8	103.8	86.4	90.9	123	124.1	40.4	45.8	36.9	50.1	39.7	41.2
P54071	Idh2	Isocitrate dehydrogenase [NADP], mitochondrial OS=Mus musculus OX=10090 GN=Idh2 PE=1 SV=3	5	3	7	3	452	50.9	8.69	18.07	82.1	82.4	80.7	124.4	126.4	125.9	128.8	127.2	132.2	106.5	115	102.3	62.1	51.1	52.9
Q68FL4	Ahcyl2	Putative adenosylhomocysteinase 3 OS=Mus musculus OX=10090 GN=Ahcyl2 PE=1 SV=1	4	3	4	2	613	66.9	7.36	10.79	182.5	157.7	172.7	150.1	149	139.2	88.6	81.4	85.7	47.4	51.1	53.7	49.3	38.2	53.3
Q61805	Lbp	Lipopolysaccharide-binding protein OS=Mus musculus OX=10090 GN=Lbp PE=1 SV=2	6	2	2	2	481	53	8.5	5.22	71.9	69.4	69.3	74	71.2	69.3	77.2	73.6	90.7	167.7	171	159.4	117.3	109	109.1
Q64435	Ugt1a6	UDP-glucuronosyltransferase 1-6 OS=Mus musculus OX=10090 GN=Ugt1a6 PE=1 SV=1	6	3	4	1	531	60.4	8.62	11.77	153.8	158.5	153.5	118.6	115.3	123.5	95.9	86.5	80.2	68	70.1	73.5	64.5	70.7	67.6
Q9CWZ7	Napg	Gamma-soluble NSF attachment protein OS=Mus musculus OX=10090 GN=Napg PE=1 SV=1	9	3	4	3	312	34.7	5.41	11.35	95.7	88.7	98.2	106.7	102.7	105.5	89.7	78.1	89.7	89.7	98.9	87	127	114.3	128.1
Q8BY89	Slc44a2	Choline transporter-like protein 2 OS=Mus musculus OX=10090 GN=Slc44a2 PE=1 SV=2	4	2	3	2	706	80.1	8.79	10.66	106.9	105.6	98.9	126.5	142	126.2	84.4	84.6	84.2	102.1	106.3	97.1	76.6	78.3	80.2
O88310	Itln1	Intelectin-1a OS=Mus musculus OX=10090 GN=Itln1 PE=1 SV=1	12	3	4	3	313	34.9	7.87	11.01	209.9	204.9	206.9	98.5	93.3	98.1	97.6	102.4	101.5	46.9	44.1	47.6	48.6	45.1	54.7
P12787	Cox5a	Cytochrome c oxidase subunit 5A, mitochondrial OS=Mus musculus OX=10090 GN=Cox5a PE=1 SV=2	32	3	4	3	146	16.1	6.54	12.04	164.6	164.1	159.1	125.8	121.2	123.4	100.3	96.7	94.8	44.4	49.8	47	71.6	68.1	68.9
P21550	Eno3	Beta-enolase OS=Mus musculus OX=10090 GN=Eno3 PE=1 SV=3	3	1	2	1	434	47	7.18	7.56	115.5	125.5	126.7	100	104.1	99.8	162.5	165	160.7	58.9	56.9	56.6	56.1	58.7	53
Q8K386	Rab15	Ras-related protein Rab-15 OS=Mus musculus OX=10090 GN=Rab15 PE=1 SV=1	10	2	4	1	212	24.3	5.71	11.95	105.7	103.5	105.6	83.1	83.6	82.5	121.9	120	123.8	91.9	92.1	91.1	98.2	96.4	100.6
O09044	Snap23	Synaptosomal-associated protein 23 OS=Mus musculus OX=10090 GN=Snap23 PE=1 SV=1	5	1	6	1	210	23.2	4.98	16.42	98	105.1	96.9	120.3	117.4	115.7	78.9	78.5	78.8	84.7	91.3	88.7	117.9	109.9	117.9
P39039	Mbl1	Mannose-binding protein A OS=Mus musculus OX=10090 GN=Mbl1 PE=1 SV=1	10	3	5	3	239	25.4	7.61	16.14	54.9	54.2	57.6	75.6	74.3	75.6	56.9	62.4	68.7	218.8	211.7	217.9	89.1	95	87.3
P17918	Pcna	Proliferating cell nuclear antigen OS=Mus musculus OX=10090 GN=Pcna PE=1 SV=2	9	3	5	3	261	28.8	4.77	14.11	66.8	64.7	63.7	147.2	147	152.1	72	74.1	76.1	160.6	160.8	161.5	52.9	52.6	48
P51912	Slc1a5	Neutral amino acid transporter B(0) OS=Mus musculus OX=10090 GN=Slc1a5 PE=1 SV=2	4	1	2	1	553	58.4	7.84	9.45	133.4	138.6	125.5	111.4	109.9	109.1	129	114.3	121.8	88.3	83.2	93.5	46.4	42.9	52.9
Q9CPQ8	Atp5mg	ATP synthase subunit g, mitochondrial OS=Mus musculus OX=10090 GN=Atp5mg PE=1 SV=1	27	2	6	2	103	11.4	9.74	13.85	193.9	192.2	199.6	102.3	105.8	97	112.6	107.5	106	44.8	47.1	44.4	51.3	48.7	46.8
Q76MZ3	Ppp2r1a	Serine/threonine-protein phosphatase 2A 65 kDa regulatory subunit A alpha isoform OS=Mus musculus OX=10090 GN=Ppp2r1a PE=1 SV=3	3	2	4	2	589	65.3	5.11	11.84	111.4	106.9	112.9	108.5	108.2	100.8	117.5	112.7	112.4	72	74.4	71.6	97.2	95.8	97.6
P15920	Atp6v0a2	V-type proton ATPase 116 kDa subunit a2 OS=Mus musculus OX=10090 GN=Atp6v0a2 PE=1 SV=2	2	2	3	2	856	98.1	6.64	9.94	83.3	79.5	81.7	122.8	120.1	125.7	90.1	86	94.6	82.7	85.8	85.4	119.9	119.3	123.1
Q9D304	Rnf128	E3 ubiquitin-protein ligase RNF128 OS=Mus musculus OX=10090 GN=Rnf128 PE=1 SV=1	8	3	4	3	428	46.2	6.3	9.7	101.8	105.8	111.3	111.3	101.9	108.3	69.7	75.3	70	117.7	130.1	129.4	92	90	85.5
Q99KI0	Aco2	Aconitate hydratase, mitochondrial OS=Mus musculus OX=10090 GN=Aco2 PE=1 SV=1	3	2	2	2	780	85.4	7.93	7.85	187.5	180.7	192.3	123.3	122.1	122.9	99.9	96.2	91.4	51.6	57.4	51.1	41.7	40	41.9
Q61656	Ddx5	Probable ATP-dependent RNA helicase DDX5 OS=Mus musculus OX=10090 GN=Ddx5 PE=1 SV=2	3	2	3	1	614	69.2	8.92	7.64	112.9	123.4	113.4	118.5	119.3	120.9	147.1	145.9	152.4	65.2	73	60.7	54.1	43.2	50
Q9Z0E6	Gbp2	Guanylate-binding protein 2 OS=Mus musculus OX=10090 GN=Gbp2 PE=1 SV=1	4	2	5	1	589	66.7	5.71	16.89	53.9	56.9	55.6	78.7	81.7	81.6	107.6	120.3	115.6	125.5	136.7	134.6	119.8	111	120.5
P01646		Ig kappa chain V-V region HP 123E6 OS=Mus musculus OX=10090 PE=1 SV=1	19	1	2	1	108	12	7.97	3.77	96.3	92.9	101.4	132.5	155.1	150.2	154.7	137.7	136.9	80.9	71.9	67.9	50.2	40.5	30.8
Q91WS2	Nlrp6	NACHT, LRR and PYD domains-containing protein 6 OS=Mus musculus OX=10090 GN=Nlrp6 PE=1 SV=3	3	2	2	2	869	97.3	8.43	5.21	65.8	64.1	75.6	88.8	81	79.2	47.3	52.4	57.9	112.2	117.5	110.3	183.1	181.6	183.1
Q8BPM0	Daam1	Disheveled-associated activator of morphogenesis 1 OS=Mus musculus OX=10090 GN=Daam1 PE=1 SV=4	2	3	4	3	1077	123.3	7.46	10.59	107.6	115.5	124.8	104.7	96.7	111.4	78.4	82.1	81.3	102.8	100.7	99	83.4	95.3	116.4
Q8JZW4	Cpne5	Copine-5 OS=Mus musculus OX=10090 GN=Cpne5 PE=1 SV=1	4	2	2	1	593	65.6	5.77	6.87	119.1	114.8	129.9	107.3	108.2	81.6	89.6	89.8	96.3	75.6	95.9	83.3	104.8	107.7	96.3
P28665	Mug1	Murinoglobulin-1 OS=Mus musculus OX=10090 GN=Mug1 PE=1 SV=3	2	3	3	3	1476	165.2	6.42	9.13	70.7	72.1	75.4	70.8	72.2	70.3	73.8	74.1	81.9	133.2	140.6	135.7	143.4	142.9	142.9
Q64282	Ifit1	Interferon-induced protein with tetratricopeptide repeats 1 OS=Mus musculus OX=10090 GN=Ifit1 PE=1 SV=2	5	2	5	2	463	53.7	7.52	13.78	112.6	107.6	104.2	116	115.8	107.8	81.8	79.2	85.3	110.5	124.9	118.7	68.2	84.3	83.1
P11247	Mpo	Myeloperoxidase OS=Mus musculus OX=10090 GN=Mpo PE=1 SV=2	7	3	3	3	718	81.1	9.55	4.99	98.4	91.3	104.8	84	88.3	87.8	203.6	188.7	189.1	63.2	69	60.2	54.9	58	58.6
Q61937	Npm1	Nucleophosmin OS=Mus musculus OX=10090 GN=Npm1 PE=1 SV=1	7	2	4	2	292	32.5	4.77	14.32	67.3	68.6	69.2	69.4	71.7	69	84.4	82.8	87.3	41.9	48.6	44.9	227.4	232.8	234.7
O88569	Hnrnpa2b1	Heterogeneous nuclear ribonucleoproteins A2/B1 OS=Mus musculus OX=10090 GN=Hnrnpa2b1 PE=1 SV=2	5	1	4	1	353	37.4	8.95	13.62	116.8	113.5	118.8	105.5	102.8	103.1	138.5	146.5	138.6	82	85.6	82.4	54	56.6	55.4
P13597	Icam1	Intercellular adhesion molecule 1 OS=Mus musculus OX=10090 GN=Icam1 PE=1 SV=1	4	2	3	2	537	58.8	6.13	11.99	101	86.7	93.4	79.6	89.3	88.9	108.5	105	101.9	73.1	77.1	74.5	139.5	142.3	139.2
Q8BZF8	Pgm5	Phosphoglucomutase-like protein 5 OS=Mus musculus OX=10090 GN=Pgm5 PE=1 SV=2	5	3	3	3	567	62.2	7.18	7.55	108.1	104.8	114.7	129.1	122.2	129	114.2	107.2	106.8	75.4	77.6	76.5	79.5	75.7	79.1
Q8BKX1	Baiap2	Brain-specific angiogenesis inhibitor 1-associated protein 2 OS=Mus musculus OX=10090 GN=Baiap2 PE=1 SV=2	3	1	2	1	535	59.2	9.04	6.27	79.9	90.7	85.9	109.6	111.6	111.6	97.6	96.8	93.2	137.6	136.1	141.8	77.3	65.1	65
Q9EST1	Gsdma	Gasdermin-A OS=Mus musculus OX=10090 GN=Gsdma PE=2 SV=1	5	2	5	2	446	49.6	5.57	13.78	42.9	38.4	38.3	41.5	42.7	44.1	337.7	332	341.2	39.9	38.9	31.8	45.2	43.3	42.1
O70423	Aoc3	Membrane primary amine oxidase OS=Mus musculus OX=10090 GN=Aoc3 PE=1 SV=3	5	3	3	3	765	84.5	6.42	5.01	121.5	118.3	122.5	150	143	146.4	119.4	125.5	132.2	53.2	54.2	48.5	57.8	53.1	54.5
Q64523	H2ac20	Histone H2A type 2-C OS=Mus musculus OX=10090 GN=H2ac20 PE=1 SV=3	21	4	9	2	129	14	10.9	23.64	154.7	162.6	165.7	93.2	98.9	97.2	178.1	169.9	165.5	33	32.6	29.6	39.5	39.1	40.4
Q8C863	Itch	E3 ubiquitin-protein ligase Itchy OS=Mus musculus OX=10090 GN=Itch PE=1 SV=2	4	2	3	2	864	98.9	6.28	4.64	118.6	111.9	116.2	130.2	138.3	130.2	107.3	120.4	116.5	75.5	77.1	83.7	58.1	53.2	62.9
P21995	Emb	Embigin OS=Mus musculus OX=10090 GN=Emb PE=1 SV=2	6	2	2	2	330	37	6.02	6.49	132.7	126.4	135.5	106.1	101.5	101.4	95.8	97.6	90.8	91.9	90	89.3	76.5	81	83.3
Q9JLV5	Cul3	Cullin-3 OS=Mus musculus OX=10090 GN=Cul3 PE=1 SV=1	3	2	2	2	768	88.9	8.46	5.82	79.7	82.4	73.1	111.4	93.5	99.6	147.9	146.3	149.9	68.9	93.1	73.4	108.2	91.9	80.7
O08553	Dpysl2	Dihydropyrimidinase-related protein 2 OS=Mus musculus OX=10090 GN=Dpysl2 PE=1 SV=2	2	1	3	1	572	62.2	6.38	9.79	89	95.7	98.6	127.7	140.8	131	131.3	128.7	134.4	59.7	60.9	59.8	75.3	87	80.1
Q7TMB8	Cyfip1	Cytoplasmic FMR1-interacting protein 1 OS=Mus musculus OX=10090 GN=Cyfip1 PE=1 SV=1	1	1	5	1	1253	145.1	6.9	15.34	65.4	76.8	66.1	106.2	112.6	117.3	91.2	90.4	100.6	113.4	118.3	121.5	113.9	107.1	99.3
O88342	Wdr1	WD repeat-containing protein 1 OS=Mus musculus OX=10090 GN=Wdr1 PE=1 SV=3	2	2	3	2	606	66.4	6.6	9.23	84.8	81.5	85.5	84.9	87.1	84.8	109.6	100.9	105.3	80.8	85.9	82.1	143.1	144.6	139.1
Q62395	Tff3	Trefoil factor 3 OS=Mus musculus OX=10090 GN=Tff3 PE=1 SV=2	31	1	4	1	81	8.8	4.55	12.04	111.4	108	113.4	144.9	144.1	145	157.5	140.6	139	56.3	61.8	53.7	44.1	43.7	36.4
Q62273	Slc26a2	Sulfate transporter OS=Mus musculus OX=10090 GN=Slc26a2 PE=1 SV=1	3	2	5	2	739	81.6	8.13	14.64	111.3	114.8	105.3	109.6	112	117	160.6	163	156	59.3	58.2	56.5	59.6	57	59.8
Q9D8B3	Chmp4b	Charged multivesicular body protein 4b OS=Mus musculus OX=10090 GN=Chmp4b PE=1 SV=2	11	2	3	2	224	24.9	4.82	12.98	61.4	60.6	59.4	158.6	157.2	163	78.9	75	77.9	71.6	76.2	74.7	128.2	129.2	128.3
Q9DBR1	Xrn2	5'-3' exoribonuclease 2 OS=Mus musculus OX=10090 GN=Xrn2 PE=1 SV=1	3	2	3	2	951	108.6	7.59	7.42	100.9	106.5	101	109.9	116.3	114	107	99.4	105.1	108.9	113.5	111.9	69.7	63	73
Q91WQ3	Yars1	Tyrosine--tRNA ligase, cytoplasmic OS=Mus musculus OX=10090 GN=Yars1 PE=1 SV=3	6	3	3	3	528	59.1	7.01	8.64	118.5	126.8	128.3	117.7	113.1	113.4	126.6	121.7	125	82.8	90.3	78.6	48.9	53.8	54.5
P56480	Atp5f1b	ATP synthase subunit beta, mitochondrial OS=Mus musculus OX=10090 GN=Atp5f1b PE=1 SV=2	4	2	3	2	529	56.3	5.34	8.93	150.9	144.7	154.2	116.3	123.1	112.7	141.6	151.2	143.7	43.9	40.8	44.9	49.5	46.4	36
Q9WUA3	Pfkp	ATP-dependent 6-phosphofructokinase, platelet type OS=Mus musculus OX=10090 GN=Pfkp PE=1 SV=1	3	1	1	1	784	85.4	7.11	4.91	101.9	108.2	104.6	122	120.6	124.2	130.7	117.6	125.4	69.7	70.9	69	78.5	73	83.6
Q61171	Prdx2	Peroxiredoxin-2 OS=Mus musculus OX=10090 GN=Prdx2 PE=1 SV=3	14	2	2	2	198	21.8	5.41	7.04	133.4	122.6	133.9	143.1	127.8	132.6	110.2	109.5	122.6	60.7	68.5	68.2	50.6	58.9	57.4
Q9JM76	Arpc3	Actin-related protein 2/3 complex subunit 3 OS=Mus musculus OX=10090 GN=Arpc3 PE=1 SV=3	9	2	2	2	178	20.5	8.59	6.41	168.4	160.1	183.7	148.5	148.5	162.8	90.7	82	83.2	62.9	58.2	54.9	30.1	36	30.1
P97370	Atp1b3	Sodium/potassium-transporting ATPase subunit beta-3 OS=Mus musculus OX=10090 GN=Atp1b3 PE=1 SV=1	11	2	3	2	278	31.8	8.51	8.32	95.7	90.9	92.2	143.9	149.3	146.7	106.8	95.3	101	103.9	110.2	109.1	55.8	53	46.2
P68037	Ube2l3	Ubiquitin-conjugating enzyme E2 L3 OS=Mus musculus OX=10090 GN=Ube2l3 PE=1 SV=1	10	1	2	1	154	17.9	8.51	6.47	112.4	105.3	104.6	127	123.2	131.5	138.8	129.6	122.3	85.7	74.3	85.2	50.4	64.8	44.8
P17665	Cox7c	Cytochrome c oxidase subunit 7C, mitochondrial OS=Mus musculus OX=10090 GN=Cox7c PE=1 SV=1	29	2	3	2	63	7.3	11	9.86	170.5	169.4	189.1	103.6	101.5	98.9	96.4	98	93.3	46.3	51.5	49.2	74.5	80.8	77.1
Q9D8N0	Eef1g	Elongation factor 1-gamma OS=Mus musculus OX=10090 GN=Eef1g PE=1 SV=3	5	2	3	2	437	50	6.74	10.49	100	93.6	95.4	108.3	111	110.2	165.6	158.5	160.2	64.4	63.2	61	70.9	70.4	67.3
P09803	Cdh1	Cadherin-1 OS=Mus musculus OX=10090 GN=Cdh1 PE=1 SV=1	4	2	3	2	884	98.2	4.83	8.82	94.5	91.2	96.9	93.5	92.3	89.1	98.2	91.1	81	47.3	54.6	48.7	171.1	178.8	171.7
P29788	Vtn	Vitronectin OS=Mus musculus OX=10090 GN=Vtn PE=1 SV=2	3	1	4	1	478	54.8	5.88	10.59	72.1	71.8	72.5	59.1	59.4	58.1	63.8	68	73.9	199.5	196	199.8	100.7	101	104.3
Q6ZQ38	Cand1	Cullin-associated NEDD8-dissociated protein 1 OS=Mus musculus OX=10090 GN=Cand1 PE=1 SV=2	2	2	2	2	1230	136.2	5.78	5.86	75.2	68.6	73.3	83.8	85	90.8	109.7	106.6	107.6	111.6	116	107.7	129.6	112.5	122
Q9JHZ2	Ankh	Progressive ankylosis protein OS=Mus musculus OX=10090 GN=Ankh PE=2 SV=1	6	3	3	3	492	54.3	7.88	8.98	132.9	136.2	139	138.9	137.6	137.6	83.3	74.4	79.3	48.5	50.9	58.4	98.3	89.5	95.1
P38647	Hspa9	Stress-70 protein, mitochondrial OS=Mus musculus OX=10090 GN=Hspa9 PE=1 SV=3	3	2	3	2	679	73.4	6.07	8.51	169.3	176.8	177.5	100.3	100	95.9	103.9	102.5	102.6	40.7	49.8	45.3	80.4	75.1	80
Q9Z2W1	Stk25	Serine/threonine-protein kinase 25 OS=Mus musculus OX=10090 GN=Stk25 PE=1 SV=2	6	3	3	3	426	48.1	6.81	8.32	49.2	47	51.7	51.3	43.8	46	49.2	47.1	57	121.3	133.2	135.6	216.8	227.7	223.2
Q91V92	Acly	ATP-citrate synthase OS=Mus musculus OX=10090 GN=Acly PE=1 SV=1	2	2	3	2	1091	119.7	7.44	9.76	88.2	95.8	91.3	116.4	123.7	119.6	129.2	120.1	131.4	79.2	88.9	80	78.4	77.7	80.2
O55143	Atp2a2	Sarcoplasmic/endoplasmic reticulum calcium ATPase 2 OS=Mus musculus OX=10090 GN=Atp2a2 PE=1 SV=2	1	1	3	1	1044	114.8	5.34	8.69	84.2	85.6	89.8	89.2	78.9	94.4	74.8	66.6	69	55.1	57.7	55	204	198.9	196.8
Q8BYC6	Taok3	Serine/threonine-protein kinase TAO3 OS=Mus musculus OX=10090 GN=Taok3 PE=1 SV=2	4	4	4	4	898	105.3	7.36	8.71	81.6	81.2	91	86.2	81.3	86	75.3	79.1	80.4	97.3	106.6	102	153.1	144.8	154.1
P62242	Rps8	40S ribosomal protein S8 OS=Mus musculus OX=10090 GN=Rps8 PE=1 SV=2	13	2	3	2	208	24.2	10.32	8.76	103.8	98.9	113.6	86.9	88.2	84.6	182.6	162.2	173.2	51.6	56	50.4	84.6	81.7	81.7
Q9ESD7	Dysf	Dysferlin OS=Mus musculus OX=10090 GN=Dysf PE=1 SV=3	1	2	4	2	2090	237.8	5.6	8.53	112.6	112.9	113.3	146	134.9	141.9	81.2	70.7	89.8	71.7	68.1	59.8	98.7	104	94.3
Q8VCT3	Rnpep	Aminopeptidase B OS=Mus musculus OX=10090 GN=Rnpep PE=1 SV=2	4	2	2	2	650	72.4	5.35	5.86	111.5	106.8	111.7	107	101.5	102.6	111.8	115.1	124.7	70.8	75.1	70.5	104.5	94.6	91.6
P08228	Sod1	Superoxide dismutase [Cu-Zn] OS=Mus musculus OX=10090 GN=Sod1 PE=1 SV=2	12	2	5	2	154	15.9	6.51	14.12	55.6	49.5	50.6	74.2	72	73.6	90.5	86.4	92.3	74.1	78.8	76.1	209.2	210	207.2
P80315	Cct4	T-complex protein 1 subunit delta OS=Mus musculus OX=10090 GN=Cct4 PE=1 SV=3	4	2	4	2	539	58	8.02	9.82	107	96	114.6	125.7	125.6	139.5	112.7	111.8	108.9	95.7	91.5	91.3	63.3	61.3	55.4
P45952	Acadm	Medium-chain specific acyl-CoA dehydrogenase, mitochondrial OS=Mus musculus OX=10090 GN=Acadm PE=1 SV=1	5	2	4	2	421	46.5	8.37	13.46	82.6	96.6	89.2	120.1	123.4	120.2	148	149.2	153.8	56.8	56.4	51.2	86.2	82.8	83.5
P63276	Rps17	40S ribosomal protein S17 OS=Mus musculus OX=10090 GN=Rps17 PE=1 SV=2	16	2	3	2	135	15.5	9.85	9.29	161.5	165.5	173.5	135.5	133.5	135.2	108.8	113.2	102	48.6	47.2	46.6	41	42.2	45.7
P21614	Gc	Vitamin D-binding protein OS=Mus musculus OX=10090 GN=Gc PE=1 SV=2	4	1	1	1	476	53.6	5.5	4	68.6	48	58.8	60.6	74.3	77.7	72	88.4	73	180.9	219.5	191.9	100.8	101.3	84.1
Q8BTY2	Slc4a7	Sodium bicarbonate cotransporter 3 OS=Mus musculus OX=10090 GN=Slc4a7 PE=1 SV=2	2	2	3	2	1034	116.4	6.24	8.71	111.1	119.5	112.9	102.9	109.6	94.1	87.9	88.6	94.5	57.4	73.1	65.2	141.2	114	128
Q7TPZ8	Cpa1	Carboxypeptidase A1 OS=Mus musculus OX=10090 GN=Cpa1 PE=1 SV=1	3	1	2	1	419	47.4	5.67	7.07	129	130.8	130.4	144.7	144.4	146	96.7	87	94.5	55.9	57.7	51.6	71.7	82	77.5
P32261	Serpinc1	Antithrombin-III OS=Mus musculus OX=10090 GN=Serpinc1 PE=1 SV=1	3	1	2	1	465	52	6.46	8.99	119.7	151.3	114.4	79.4	81.5	81.5	95.9	92.7	96.6	93.3	89.9	89.5	109.4	102.8	102.1
P97461	Rps5	40S ribosomal protein S5 OS=Mus musculus OX=10090 GN=Rps5 PE=1 SV=3	14	2	2	2	204	22.9	9.72	5.2	136	132.6	135.1	112.7	120.4	119.2	149.3	142.7	143.1	43.3	49.9	44.4	59.3	56.3	55.8
Q9QYJ0	Dnaja2	DnaJ homolog subfamily A member 2 OS=Mus musculus OX=10090 GN=Dnaja2 PE=1 SV=1	7	3	4	3	412	45.7	6.48	11.28	99.1	97.2	103.2	102.6	104.1	102.2	114.1	110.2	114.7	86	86.4	81.6	101.6	102.8	94.1
P09671	Sod2	Superoxide dismutase [Mn], mitochondrial OS=Mus musculus OX=10090 GN=Sod2 PE=1 SV=3	6	1	2	1	222	24.6	8.62	6.05	92.3	90.5	102	82.7	98.2	93.9	127.3	129.1	137.2	103.5	113.6	110.2	76.5	68.6	74.4
Q8VEM8	Slc25a3	Phosphate carrier protein, mitochondrial OS=Mus musculus OX=10090 GN=Slc25a3 PE=1 SV=1	6	2	2	2	357	39.6	9.26	6.56	149.1	165.7	146.5	96.9	118.2	103.5	109	92.1	115.8	54.4	55	68.1	79.6	76.4	69.5
Q9QZJ6	Mfap5	Microfibrillar-associated protein 5 OS=Mus musculus OX=10090 GN=Mfap5 PE=1 SV=1	7	1	6	1	164	18.5	5.94	16.49	175.3	172.3	173.3	156.2	151.9	150.2	50.7	48.7	42.4	57.6	58.2	60	68.4	63.4	71.4
Q8VCZ2	Tmem45b	Transmembrane protein 45B OS=Mus musculus OX=10090 GN=Tmem45b PE=1 SV=1	3	1	5	1	278	32.4	7.42	18.28	75.3	78.8	77.5	126.9	124.5	125.7	66.5	68	68.2	79	84.2	83.4	145.7	146	150.3
P61027	Rab10	Ras-related protein Rab-10 OS=Mus musculus OX=10090 GN=Rab10 PE=1 SV=1	12	2	4	1	200	22.5	8.38	15.19	77.7	75	74.5	89.1	91	95.1	78.1	84	77.3	90.5	93.8	94.4	159.2	154.5	165.8
A2AFS3	Elapor1	Endosome/lysosome-associated apoptosis and autophagy regulator 1 OS=Mus musculus OX=10090 GN=Elapor1 PE=1 SV=1	2	2	3	2	1009	110.6	6.38	9.47	159.3	159.6	160.5	162	162.8	157.3	99.8	93	91.4	33.9	36.1	32.5	50.8	49.3	51.7
O54962	Banf1	Barrier-to-autointegration factor OS=Mus musculus OX=10090 GN=Banf1 PE=1 SV=1	22	2	6	2	89	10.1	6.09	16.93	38.9	37.1	36	31.8	38.7	40.1	288.1	292.2	268.4	42	42.2	36.6	106.3	98.2	103.5
P01837	Igkc	Immunoglobulin kappa constant OS=Mus musculus OX=10090 GN=Igkc PE=1 SV=2	21	2	2	2	107	11.9	5.9	6.25	125.3	128.5	135.9	78.8	75.7	76.8	65.2	57.5	67.4	115.3	114	121.1	110.5	103.5	124.3
Q8BFY6	Pef1	Peflin OS=Mus musculus OX=10090 GN=Pef1 PE=1 SV=1	4	1	2	1	275	29.2	6.3	5.65	96.3	94.9	90.8	155.2	135.1	141.9	89.1	128.9	104.9	116.3	101.2	112	53.5	49.2	30.7
P15532	Nme1	Nucleoside diphosphate kinase A OS=Mus musculus OX=10090 GN=Nme1 PE=1 SV=1	14	2	3	2	152	17.2	7.37	4.73	94.5	88.9	97	103.3	103	108.6	201.2	187.8	192.8	59.8	63.6	61.9	45.5	43.7	48.5
Q9EPL8	Ipo7	Importin-7 OS=Mus musculus OX=10090 GN=Ipo7 PE=1 SV=2	2	2	3	2	1038	119.4	4.82	7.99	103.2	104.2	89.9	131.9	127.8	117.5	95.3	107.2	103.6	72.2	75.5	67.2	96.2	104.6	103.5
P58242	Smpdl3b	Acid sphingomyelinase-like phosphodiesterase 3b OS=Mus musculus OX=10090 GN=Smpdl3b PE=1 SV=1	2	1	5	1	456	51.6	6.43	16.4	49.6	48.6	51	80.6	75.9	78.7	54.6	56.3	56.6	154.8	163	153.8	160.5	154.8	161
P25444	Rps2	40S ribosomal protein S2 OS=Mus musculus OX=10090 GN=Rps2 PE=1 SV=3	4	1	2	1	293	31.2	10.24	5.44	90.2	102.3	103.6	92.1	92.7	103	150.5	146.8	169.1	88.2	91.9	84.6	57.1	62.7	65.3
Q8BW75	Maob	Amine oxidase [flavin-containing] B OS=Mus musculus OX=10090 GN=Maob PE=1 SV=4	5	3	3	2	520	58.5	8.29	8.97	224.9	223.4	222.8	111.2	114.9	109.6	84.5	86.5	84.5	38.7	38.6	38	46.8	38.3	37.4
Q99KP3	Cryl1	Lambda-crystallin homolog OS=Mus musculus OX=10090 GN=Cryl1 PE=1 SV=3	5	1	1	1	319	35.2	5.86	4.35	127	173.7	121.6	111.5	145.6	137.7	111.5	106.4	116.4	61.8	43.3	39.7	65.4	59.4	79
P01592	Jchain	Immunoglobulin J chain OS=Mus musculus OX=10090 GN=Jchain PE=1 SV=4	16	2	2	2	159	18	4.89	6.79	106.3	111.6	123.8	99.2	101	94.2	64.7	73.9	74.6	116	126.2	124.2	89.3	97.1	97.8
P11688	Itga5	Integrin alpha-5 OS=Mus musculus OX=10090 GN=Itga5 PE=1 SV=3	2	2	2	2	1053	115	5.95	6.75	120.3	118.2	122.2	143.3	134.4	139.8	81.2	86.2	79.8	86.5	92.7	89.8	69.5	70.4	65.6
Q7TPD1	Fbxo11	F-box only protein 11 OS=Mus musculus OX=10090 GN=Fbxo11 PE=1 SV=3	2	2	2	2	930	103.7	7.05	5.69	140.8	134.4	141.9	120.7	114	119.2	133.1	120.3	135	60	59.2	54.5	55.2	53.7	57.9
P62270	Rps18	40S ribosomal protein S18 OS=Mus musculus OX=10090 GN=Rps18 PE=1 SV=3	18	3	3	3	152	17.7	10.99	8.64	110.2	112.1	108.1	108.1	105.4	110.8	94.3	95.2	94.8	110.2	109.2	113.3	73.4	77.2	77.6
P20152	Vim	Vimentin OS=Mus musculus OX=10090 GN=Vim PE=1 SV=3	5	2	3	2	466	53.7	5.12	7.2	50.8	57.7	55.5	51	60.9	58	240.2	238.8	239.4	63.1	126.5	68.5	69.8	66.2	53.4
Q91YE6	Ipo9	Importin-9 OS=Mus musculus OX=10090 GN=Ipo9 PE=1 SV=3	2	2	3	2	1041	116	4.81	7.53	66.3	62.2	64.2	82.7	88.1	81.3	82.1	71	85.7	91.4	102.3	94.7	168.2	175.6	184.4
Q8BHG3	Tmem30b	Cell cycle control protein 50B OS=Mus musculus OX=10090 GN=Tmem30b PE=2 SV=1	7	2	2	2	353	39.2	7.36	4.87	138	142.2	146.9	107	101.7	107.4	73.1	68.8	67.6	88.8	94.1	89	97.5	94.7	83.1
Q6P5F7	Ttyh3	Protein tweety homolog 3 OS=Mus musculus OX=10090 GN=Ttyh3 PE=1 SV=1	5	2	2	2	524	57.7	5.85	5.32	92.9	92.2	93.8	102.5	98.2	100.4	76.7	77.7	84.5	113.5	120	118.5	120	104.9	104.2
O55060	Tpmt	Thiopurine S-methyltransferase OS=Mus musculus OX=10090 GN=Tpmt PE=1 SV=1	4	1	2	1	240	27.6	6.44	5.64	160.2	174.2	153.5	135.2	136.1	117.1	100.2	111.7	113.5	63.4	61.6	52.6	33.1	38.6	48.9
P48678	Lmna	Prelamin-A/C OS=Mus musculus OX=10090 GN=Lmna PE=1 SV=2	3	2	3	2	665	74.2	6.98	5.1	118.8	124	124.5	55.5	57.1	55	171.5	158	160	66.9	66.4	67.8	89.4	91.6	93.6
P47740	Aldh3a2	Aldehyde dehydrogenase family 3 member A2 OS=Mus musculus OX=10090 GN=Aldh3a2 PE=1 SV=2	4	2	2	2	484	53.9	8.35	6.47	111.1	149.8	118	104.4	103.5	100.9	77	73.7	81.9	74.3	91	84.1	111.5	109.6	109.2
Q9CQ10	Chmp3	Charged multivesicular body protein 3 OS=Mus musculus OX=10090 GN=Chmp3 PE=1 SV=3	4	1	2	1	224	25.2	5.06	6.6	77.9	74.5	74.1	145.7	144.8	143.7	86.9	88.2	82.5	100.7	97.1	98.2	95.4	95.3	94.9
P63242	Eif5a	Eukaryotic translation initiation factor 5A-1 OS=Mus musculus OX=10090 GN=Eif5a PE=1 SV=2	16	2	3	2	154	16.8	5.24	8.35	70.6	67.1	71.2	67.7	67.3	69.2	130.1	132	140.8	72.1	82.1	76.3	152.7	149.5	151.4
P06909	Cfh	Complement factor H OS=Mus musculus OX=10090 GN=Cfh PE=1 SV=2	2	2	2	2	1234	139	6.99	5.92	84.1	82.4	92	84.6	88.4	83.8	83.4	77.6	91.7	161.8	170.3	163.3	81.2	77.5	77.9
P41245	Mmp9	Matrix metalloproteinase-9 OS=Mus musculus OX=10090 GN=Mmp9 PE=1 SV=2	3	2	3	2	730	80.5	6.09	8.02	33.6	30.6	28.7	30.5	28.5	29.4	30	35.6	43.2	241.1	241.4	237.7	163.1	167	159.6
P62852	Rps25	40S ribosomal protein S25 OS=Mus musculus OX=10090 GN=Rps25 PE=1 SV=1	7	1	4	1	125	13.7	10.11	11.23	150.5	139.1	149.3	156.7	170.6	161.9	120	102.1	112.7	39	36.9	38	34.8	39.7	48.6
Q62425	Ndufa4	Cytochrome c oxidase subunit NDUFA4 OS=Mus musculus OX=10090 GN=Ndufa4 PE=1 SV=2	15	1	2	1	82	9.3	9.52	6.15	174.4	172.7	171.9	95	100.9	95.8	119.7	112.2	116.4	60	61.4	66.1	48.2	50.3	54.9
P14211	Calr	Calreticulin OS=Mus musculus OX=10090 GN=Calr PE=1 SV=1	5	2	5	2	416	48	4.49	14.91	81.5	86.8	80.6	87.4	86.6	87	219.8	207.3	216.4	43.2	48.1	41.9	71.3	64.9	77.2
P59999	Arpc4	Actin-related protein 2/3 complex subunit 4 OS=Mus musculus OX=10090 GN=Arpc4 PE=1 SV=3	15	3	3	3	168	19.7	8.43	7.61	92.8	94.3	95.9	100.9	104.2	103.8	115.2	111.7	119.4	78	85.3	82.4	109.8	100.7	105.6
Q8BT60	Cpne3	Copine-3 OS=Mus musculus OX=10090 GN=Cpne3 PE=1 SV=2	5	3	3	2	533	59.5	5.78	8.19	60.3	55.5	56.2	91.8	91	93.9	109.3	112.3	115.9	129.3	130.1	127.6	110.6	104.5	111.6
P56135	Atp5mf	ATP synthase subunit f, mitochondrial OS=Mus musculus OX=10090 GN=Atp5mf PE=1 SV=3	14	1	3	1	88	10.3	9.95	8.97	182	180.4	171.2	110.3	117.8	110.4	122.4	118.8	120.4	45.4	48	40.6	46.1	42.2	44
Q93092	Taldo1	Transaldolase OS=Mus musculus OX=10090 GN=Taldo1 PE=1 SV=2	7	2	3	2	337	37.4	7.03	7.73	98	98.4	101.3	115.7	116.6	118.4	129	127.8	121.3	80.8	85	82.1	78.1	76.9	70.5
Q9DC69	Ndufa9	NADH dehydrogenase [ubiquinone] 1 alpha subcomplex subunit 9, mitochondrial OS=Mus musculus OX=10090 GN=Ndufa9 PE=1 SV=2	6	2	2	2	377	42.5	9.74	5.28	167.5	181.1	185.7	103.3	109.4	99.4	125.8	121.7	109.7	51.7	51.9	47.7	37.1	56.7	51.3
O70589	Cask	Peripheral plasma membrane protein CASK OS=Mus musculus OX=10090 GN=Cask PE=1 SV=2	2	2	2	2	926	105	6.43	5.89	90.6	88.7	89.6	86.2	88.2	85.8	86	79.7	90.5	60.4	69.7	64.3	169	177.9	173.4
P55264	Adk	Adenosine kinase OS=Mus musculus OX=10090 GN=Adk PE=1 SV=2	6	2	3	2	361	40.1	6.21	8.49	102	95.4	96.5	96.4	92.4	93	160.8	147.8	160.6	76.2	81.1	70.6	77.4	71.8	78.2
Q8R3D1	Tbc1d13	TBC1 domain family member 13 OS=Mus musculus OX=10090 GN=Tbc1d13 PE=1 SV=1	4	1	1	1	400	46.4	5.36	3.65	110.6	108.9	110.8	103.6	116.6	107.3	147.2	130.4	124.7	74	66.7	74.1	62.1	82.9	80.1
Q9ES64	Ush1c	Harmonin OS=Mus musculus OX=10090 GN=Ush1c PE=1 SV=1	2	1	1	1	910	102.2	7.09	3.91	130.9	131.8	141.2	105	99.1	90.6	117.3	112.8	112.1	82.5	71.2	76.1	76.4	73.6	79.3
Q01339	Apoh	Beta-2-glycoprotein 1 OS=Mus musculus OX=10090 GN=Apoh PE=1 SV=1	6	2	3	2	345	38.6	8.22	8.52	81.9	77.7	80.1	77.1	79.5	79.2	73.2	62.8	76.4	105.1	116	111.4	167.7	155.9	156.2
P20108	Prdx3	Thioredoxin-dependent peroxide reductase, mitochondrial OS=Mus musculus OX=10090 GN=Prdx3 PE=1 SV=1	9	2	2	2	257	28.1	7.58	5.53	104.8	106	96.6	120.7	122.3	111.6	164.2	163	169.5	66	58.7	57.5	51	62.9	45.1
Q9JM14	Nt5c	5'(3')-deoxyribonucleotidase, cytosolic type OS=Mus musculus OX=10090 GN=Nt5c PE=1 SV=1	7	1	4	1	200	23.1	5.49	7.56	121.4	121.7	119.2	113.8	117.8	123.1	123.4	122.2	121.8	69.5	64.8	68.3	68.7	66	78.3
P70172	Slc10a2	Ileal sodium/bile acid cotransporter OS=Mus musculus OX=10090 GN=Slc10a2 PE=1 SV=2	5	1	2	1	348	38.1	5.39	2.62	67.1	64.9	67.5	77.1	72.8	73.3	50.7	53.7	55.3	114.9	117.9	113.9	188.7	167.2	214.7
Q9QYB1	Clic4	Chloride intracellular channel protein 4 OS=Mus musculus OX=10090 GN=Clic4 PE=1 SV=3	9	1	2	1	253	28.7	5.59	5.95	88.7	104.6	118	108.9	122.3	118.9	91.9	81.3	91.6	71.1	88.3	98.1	125.9	102.4	88
P01635		Ig kappa chain V-V region K2 (Fragment) OS=Mus musculus OX=10090 PE=1 SV=1	9	1	3	1	115	12.6	8.31	7.7	157.8	150.3	171.7	103.9	106.2	101.2	79.2	74.7	81.7	93	98.8	98.6	64.3	64.5	54.3
P46638	Rab11b	Ras-related protein Rab-11B OS=Mus musculus OX=10090 GN=Rab11b PE=1 SV=3	5	1	2	1	218	24.5	5.94	5.79	108.3	106.6	102	70	72.1	72	115.7	119.2	127	71.6	74.9	74.9	127.9	129.2	128.4
P08775	Polr2a	DNA-directed RNA polymerase II subunit RPB1 OS=Mus musculus OX=10090 GN=Polr2a PE=1 SV=3	1	1	1	1	1970	217	7.37	4.1	79.7	88	93.3	124.3	123	126.6	91.4	114.6	97.4	67.7	70.4	62.9	126.6	109.7	124.5
P42227	Stat3	Signal transducer and activator of transcription 3 OS=Mus musculus OX=10090 GN=Stat3 PE=1 SV=2	3	2	2	2	770	88	6.3	6.82	77.7	97.8	77	80.5	77.5	79.6	137.7	136.3	135.2	69.7	75.4	74.5	124.3	124.4	132.3
P61226	Rap2b	Ras-related protein Rap-2b OS=Mus musculus OX=10090 GN=Rap2b PE=1 SV=1	7	1	2	1	183	20.5	4.81	6.13	97.5	99.5	94.8	106.9	107.8	109.2	105.9	100.2	108.3	86.5	85.5	80.9	96.9	104.5	115.7
P61161	Actr2	Actin-related protein 2 OS=Mus musculus OX=10090 GN=Actr2 PE=1 SV=1	4	1	1	1	394	44.7	6.74	4.89	119.8	113.1	124.2	143.4	139.8	147.3	115.1	114.4	115.1	66.5	73.2	60	51.7	61.4	55
Q922Q1	Mtarc2	Mitochondrial amidoxime reducing component 2 OS=Mus musculus OX=10090 GN=Mtarc2 PE=1 SV=1	7	2	2	2	338	38.2	8.68	4.42	154.7	163.5	142.2	95.8	106	99	170.3	169.8	167.2	45.8	49.3	40.1	32.6	30.8	32.8
Q9DAX2	Plpp2	Phospholipid phosphatase 2 OS=Mus musculus OX=10090 GN=Plpp2 PE=1 SV=1	9	2	4	2	276	31.2	8.5	11.76	112.8	108.4	110.5	145.3	143.2	144.4	93.3	86.2	88.5	70.3	71.3	67.3	84	87.6	86.9
Q99KC8	Vwa5a	von Willebrand factor A domain-containing protein 5A OS=Mus musculus OX=10090 GN=Vwa5a PE=1 SV=2	3	2	2	2	793	87.1	6.58	5.04	126.7	144.7	142.6	139.3	133.7	116.6	117.6	101	107.5	54	57.5	67.9	59.4	65.3	66.1
Q9DBM0	Abcg8	ATP-binding cassette sub-family G member 8 OS=Mus musculus OX=10090 GN=Abcg8 PE=1 SV=1	3	2	3	2	673	75.9	7.33	8.77	64	64.5	68.1	79.3	79.6	77.2	51.1	62.4	59.9	119.8	132.4	128.7	174.3	168.6	170
P24668	M6pr	Cation-dependent mannose-6-phosphate receptor OS=Mus musculus OX=10090 GN=M6pr PE=1 SV=1	4	1	3	1	278	31.2	5.39	10.79	54.3	51.8	53	143.9	148.9	144.8	95.9	95.7	94.2	88.6	91.1	89.6	116.8	117.7	113.8
Q8BHL3	Tbc1d10b	TBC1 domain family member 10B OS=Mus musculus OX=10090 GN=Tbc1d10b PE=1 SV=2	2	2	2	2	798	87.2	8.9	5.7	102.3	103.9	105.9	80.2	78	78.7	96.8	93.3	99.6	73.6	89.3	79.7	149.9	138.3	130.6
Q7TQI3	Otub1	Ubiquitin thioesterase OTUB1 OS=Mus musculus OX=10090 GN=Otub1 PE=1 SV=2	8	2	2	2	271	31.3	4.94	5.29	124.4	120.9	129.3	111.9	109.8	112.7	97.5	110.4	108.2	80.5	94.6	85.2	65.6	67.3	81.7
Q9EQH2	Erap1	Endoplasmic reticulum aminopeptidase 1 OS=Mus musculus OX=10090 GN=Erap1 PE=1 SV=2	3	2	2	2	930	106.5	6.2	5.03	69.4	76.3	87	135	116.4	122.8	118.2	127.7	144.3	64.7	91.9	85.5	89.3	78.4	93.1
P98195	Atp9b	Probable phospholipid-transporting ATPase IIB OS=Mus musculus OX=10090 GN=Atp9b PE=1 SV=4	2	2	2	2	1146	128.9	7.64	6.24	75.4	88.9	82.6	111.7	107.4	109.9	48.4	42.7	47.6	140.8	146.4	148.2	112.5	110.1	127.5
O54890	Itgb3	Integrin beta-3 OS=Mus musculus OX=10090 GN=Itgb3 PE=1 SV=2	2	2	2	2	787	86.7	5.24	5.12	74.5	67	66	95.2	93.5	96.1	55	52.4	49.3	96.1	103.7	94.5	183.6	184.4	188.6
P28656	Nap1l1	Nucleosome assembly protein 1-like 1 OS=Mus musculus OX=10090 GN=Nap1l1 PE=1 SV=2	5	2	2	1	391	45.3	4.46	6.38	121.8	121.8	121.2	123.9	121.6	123.6	138.2	138.1	133.6	63.5	62.3	57.1	55	57.8	60.5
Q8BVW3	Trim14	Tripartite motif-containing protein 14 OS=Mus musculus OX=10090 GN=Trim14 PE=1 SV=2	3	1	4	1	440	49.6	7.93	11.52	77.5	78	77.9	84.4	81.7	81.5	73.4	75.8	86.9	149.2	168.7	162.9	108.3	102.6	91.2
Q60928	Ggt1	Glutathione hydrolase 1 proenzyme OS=Mus musculus OX=10090 GN=Ggt1 PE=1 SV=1	2	1	2	1	568	61.5	7.15	8.69	72.4	77.1	73.6	64.8	67.8	66.3	80	74.4	87.1	94.1	100	98.2	182	173.5	188.7
Q8K0C4	Cyp51a1	Lanosterol 14-alpha demethylase OS=Mus musculus OX=10090 GN=Cyp51a1 PE=1 SV=1	6	2	3	2	503	56.7	8.41	7.88	98	98.1	100.2	104.2	102.5	101	78.6	78.2	86.8	66.9	72.6	69.3	153.3	146.2	144
Q99L47	St13	Hsc70-interacting protein OS=Mus musculus OX=10090 GN=St13 PE=1 SV=1	3	1	2	1	371	41.6	5.26	5.18	79.5	63.6	70.1	73.7	74.1	88.1	161.5	132.5	147.2	87.2	93.9	89	101.6	118.4	119.8
Q99KE1	Me2	NAD-dependent malic enzyme, mitochondrial OS=Mus musculus OX=10090 GN=Me2 PE=1 SV=1	2	1	1	1	589	65.8	7.61	3.38	132.3	109.4	113.2	163.3	154.8	168.1	146.1	122.3	121.3	55.6	58.7	59.4	38	28.5	28.9
Q9CQX5	Cldnd1	Claudin domain-containing protein 1 OS=Mus musculus OX=10090 GN=Cldnd1 PE=1 SV=1	6	1	3	1	253	28.6	6.1	9.71	61.8	87.1	63.5	97.8	104.4	105.7	73.4	76.5	78.9	132.9	140.1	133	118.3	110	116.6
P22437	Ptgs1	Prostaglandin G/H synthase 1 OS=Mus musculus OX=10090 GN=Ptgs1 PE=1 SV=1	3	1	1	1	602	69	6.83	4.7	157	165	173.6	133.5	132.4	121.9	106.4	101.5	94.2	45.2	52	46.3	57.2	56	57.9
Q9D7S0	Lypd8	Ly6/PLAUR domain-containing protein 8 OS=Mus musculus OX=10090 GN=Lypd8 PE=1 SV=1	4	1	4	1	255	27.5	5.03	8.43	84.3	83.2	87.8	166	161.8	170.8	79.6	78.3	72.8	100.3	97.1	101.4	72.9	70.8	72.9
Q04736	Yes1	Tyrosine-protein kinase Yes OS=Mus musculus OX=10090 GN=Yes1 PE=1 SV=3	3	1	2	1	541	60.6	6.64	2.4	218.6	205.1	191.8	124.2	119.1	113.6	81.5	80.8	85.9	44.2	48.8	40.3	47.3	49.7	49.1
Q8BYA0	Tbcd	Tubulin-specific chaperone D OS=Mus musculus OX=10090 GN=Tbcd PE=1 SV=1	2	2	2	2	1196	133.2	6.51	5.89	92.6	96.5	90.3	112.3	125.5	127.3	129.3	113.8	130.8	72.1	67.5	67.8	85.6	98.5	90.1
Q0VBK2	Krt80	Keratin, type II cytoskeletal 80 OS=Mus musculus OX=10090 GN=Krt80 PE=1 SV=1	3	1	3	1	452	50.6	6.27	8.28	116.2	118.1	114.6	93.4	87.7	91.5	148.6	138.6	156.4	78.3	88.9	87.5	56.2	64.7	59.5
Q9D8W7	Ociad2	OCIA domain-containing protein 2 OS=Mus musculus OX=10090 GN=Ociad2 PE=1 SV=1	6	1	4	1	154	16.9	9.41	10.4	204.9	207	207	107.1	107.1	101.7	82.5	80.9	82.1	34.9	38.1	37.6	66.3	71.4	71.3
P51637	Cav3	Caveolin-3 OS=Mus musculus OX=10090 GN=Cav3 PE=1 SV=1	12	2	2	1	151	17.3	5.81	5.26	98.5	111.4	104.3	134.8	134.6	133.5	91.8	78	87.5	75.3	63.3	62.2	110.1	97.9	116.6
Q60631	Grb2	Growth factor receptor-bound protein 2 OS=Mus musculus OX=10090 GN=Grb2 PE=1 SV=1	10	2	2	2	217	25.2	6.32	5.74	64.1	68.4	65.4	64.8	71.8	66.9	78	74.7	87.2	109.8	126.6	115.2	173.6	166.3	167.1
P13020	Gsn	Gelsolin OS=Mus musculus OX=10090 GN=Gsn PE=1 SV=3	1	1	3	1	780	85.9	6.18	14.16	114.8	120.5	121.1	150.4	145.7	147	97.5	84.3	86.4	68.2	74.8	66.7	74	70.4	78
Q9CQA3	Sdhb	Succinate dehydrogenase [ubiquinone] iron-sulfur subunit, mitochondrial OS=Mus musculus OX=10090 GN=Sdhb PE=1 SV=1	9	2	2	2	282	31.8	8.68	6.09	155	141.3	147.4	127.1	124	116	111.8	116.1	109.5	58.1	61	52.7	60.7	59.7	59.5
Q9D0F3	Lman1	Protein ERGIC-53 OS=Mus musculus OX=10090 GN=Lman1 PE=1 SV=1	4	1	1	1	517	57.8	6.34	4.23	112.6	97.8	92.6	125.5	134.1	126.2	115.3	104.4	96.1	67.7	61.3	47.7	101.5	99.5	117.7
E9Q0N2	Ptprh	Receptor-type tyrosine-protein phosphatase H OS=Mus musculus OX=10090 GN=Ptprh PE=1 SV=1	3	2	4	2	971	106.9	5.25	11.44	51.9	54.6	54.3	89	88	84.2	47.2	47.6	48.5	100.7	102.6	100	206.4	208.9	216
Q91W89	Man2c1	Alpha-mannosidase 2C1 OS=Mus musculus OX=10090 GN=Man2c1 PE=1 SV=1	3	2	2	2	1039	115.6	6.51	6.1	86.4	88	94.8	117.2	122.4	123.5	124.2	120.1	128.9	86.7	87.9	86.7	84.1	77.8	71.4
P53810	Pitpna	Phosphatidylinositol transfer protein alpha isoform OS=Mus musculus OX=10090 GN=Pitpna PE=1 SV=2	6	2	2	2	271	31.9	6.37	6.3	75.2	79	74.8	118.1	120.4	114.2	84.9	83.6	87	128.1	125.5	127.3	93.8	92.1	96
Q99KN1	Arrdc1	Arrestin domain-containing protein 1 OS=Mus musculus OX=10090 GN=Arrdc1 PE=1 SV=2	3	1	2	1	434	46.3	7.21	2.84	94.2	89.1	96.6	90.4	86.5	83.9	76.2	70.9	80.3	121.8	122	121	122.1	127.9	117.1
Q91X72	Hpx	Hemopexin OS=Mus musculus OX=10090 GN=Hpx PE=1 SV=2	3	2	3	2	460	51.3	7.8	8.67	46	45	49.7	43.7	47.4	49.4	50	55.8	64	205.5	212.6	209.6	142.1	137.6	141.6
P15105	Glul	Glutamine synthetase OS=Mus musculus OX=10090 GN=Glul PE=1 SV=6	4	2	3	2	373	42.1	7.08	8.84	68.6	67	72.6	70.9	80.3	76	222.1	210.6	217.5	49.3	47.5	43.9	89.1	94.7	90.1
P70280	Vamp7	Vesicle-associated membrane protein 7 OS=Mus musculus OX=10090 GN=Vamp7 PE=1 SV=1	4	1	4	1	220	25	8.6	7.56	141.8	126.8	117.3	138.3	125.4	129.5	80.9	97.5	87	77.6	74.8	79.2	70.2	69.1	84.4
Q3THW5	H2az2	Histone H2A.V OS=Mus musculus OX=10090 GN=H2az2 PE=1 SV=3	20	3	5	1	128	13.5	10.58	10.66	126.6	131.9	127.2	74.6	87.1	95.7	169.9	172.7	195.8	46.7	20.8	39.1	64.8	66.8	80.5
O55131	Septin7	Septin-7 OS=Mus musculus OX=10090 GN=Septin7 PE=1 SV=1	3	1	2	1	436	50.5	8.57	5.61	108.4	105.1	107.3	107.9	109.1	93.2	131.9	138.8	136.4	74	73.3	70	80.2	96.9	67.6
Q3SYP2	Ctrc	Chymotrypsin-C OS=Mus musculus OX=10090 GN=Ctrc PE=1 SV=1	7	2	3	2	268	29.5	5.15	6.75	63.1	74.7	75.9	123.8	116.9	127.7	106.8	99.1	105.2	91	100.1	101.6	100.5	102.5	111.2
Q9CZS1	Aldh1b1	Aldehyde dehydrogenase X, mitochondrial OS=Mus musculus OX=10090 GN=Aldh1b1 PE=1 SV=1	4	2	2	2	519	57.5	7.02	5.39	144.6	138.8	135.6	113.4	120	112.6	118.5	114.2	119.6	80.3	80.9	72.6	56.5	50.6	41.8
Q9CXY6	Ilf2	Interleukin enhancer-binding factor 2 OS=Mus musculus OX=10090 GN=Ilf2 PE=1 SV=1	6	2	3	2	390	43	5.26	8.11	94.2	79.6	91.3	96.6	93.3	101.1	118.2	112.3	123.6	115.4	124.9	117.4	78.8	76.5	76.7
P63323	Rps12	40S ribosomal protein S12 OS=Mus musculus OX=10090 GN=Rps12 PE=1 SV=2	6	1	3	1	132	14.5	7.24	7.91	114.5	133	112.3	95.4	89	96.7	157.3	154.6	159	57.6	59.9	57.5	73.6	73.3	66.4
P35564	Canx	Calnexin OS=Mus musculus OX=10090 GN=Canx PE=1 SV=1	4	2	3	2	591	67.2	4.64	5.65	80.1	77.6	81.5	75.3	74.4	76.8	99.8	103.2	96.3	57.6	58.1	57.4	187.8	177.8	196.3
P01800		Ig heavy chain V-III region T957 OS=Mus musculus OX=10090 PE=1 SV=2	14	1	1	1	113	12.7	6.52	4.09	108.6	94	104.3	98.2	101.3	89	93	96.7	95.2	109.5	105.3	95.7	103	116	90.4
Q99MJ6	Pdzd3	Na(+)/H(+) exchange regulatory cofactor NHE-RF4 OS=Mus musculus OX=10090 GN=Pdzd3 PE=1 SV=1	3	1	2	1	498	53.5	5.26	7.17	135.2	126.7	131.8	119.5	110.6	111.4	102.9	100	106.9	62.7	71.3	63.4	94.3	81.1	82.2
Q9QZB7	Actr10	Actin-related protein 10 OS=Mus musculus OX=10090 GN=Actr10 PE=1 SV=2	4	2	2	2	417	46.2	7.61	5.91	85.5	85.5	104.7	136.6	134.4	141.7	98.4	103.5	101.8	91.8	99.4	96.6	82.3	66	71.8
P06345	H2-Ab1	H-2 class II histocompatibility antigen, A-S beta chain OS=Mus musculus OX=10090 GN=H2-Ab1 PE=1 SV=1	9	3	4	3	263	29.8	7.5	7.71	78.5	79.4	80.3	91.2	90.9	94.9	137.1	133	126.9	70	68.9	71.2	129.4	121.7	126.7
P80317	Cct6a	T-complex protein 1 subunit zeta OS=Mus musculus OX=10090 GN=Cct6a PE=1 SV=3	4	2	2	2	531	58	7.08	3.15	73.5	71.1	67	74.1	75.4	74.6	119.2	116.5	133.4	106.6	112.7	108.1	126.8	129	112
P35276	Rab3d	Ras-related protein Rab-3D OS=Mus musculus OX=10090 GN=Rab3d PE=1 SV=1	7	1	2	1	219	24.4	4.93	5.79	66.9	65	70.6	73.2	83.2	77.2	90	90.2	96.1	87.7	104.2	104	164.2	174.1	153.4
Q8R3S2	Tspan33	Tetraspanin-33 OS=Mus musculus OX=10090 GN=Tspan33 PE=1 SV=1	5	1	1	1	283	31.5	7.17	3.68	121.4	128.5	131.8	125	130.4	110	93	88.3	88.6	78.5	75.6	68.6	83.8	97.1	79.4
Q9CQ62	Decr1	2,4-dienoyl-CoA reductase [(3E)-enoyl-CoA-producing], mitochondrial OS=Mus musculus OX=10090 GN=Decr1 PE=1 SV=1	6	2	4	2	335	36.2	8.95	11.2	105.5	117.6	114	111.5	115.9	117.4	120.4	114.6	114.6	70.9	77.2	69.3	84.1	83.4	83.5
P49312	Hnrnpa1	Heterogeneous nuclear ribonucleoprotein A1 OS=Mus musculus OX=10090 GN=Hnrnpa1 PE=1 SV=2	5	1	1	1	320	34.2	9.23	3.6	135.7	156	141.6	97.9	94.6	109.7	131.1	130.2	144	61.1	69.1	59.3	41.1	73.9	54.7
P11031	Sub1	Activated RNA polymerase II transcriptional coactivator p15 OS=Mus musculus OX=10090 GN=Sub1 PE=1 SV=3	9	1	2	1	127	14.4	9.6	7.07	62.9	59.2	58.4	65	67.6	71.7	117.4	118.2	129.3	116.4	126.8	117.3	134.1	127	128.7
O08585	Clta	Clathrin light chain A OS=Mus musculus OX=10090 GN=Clta PE=1 SV=2	7	2	3	2	235	25.6	4.58	6.75	73.9	68.4	74.4	84.3	82.6	75.2	84.6	80.8	84.1	124.7	134.9	125.4	144.8	128	133.9
P25911	Lyn	Tyrosine-protein kinase Lyn OS=Mus musculus OX=10090 GN=Lyn PE=1 SV=4	2	1	2	1	512	58.8	7.15	7.43	102.6	106	105.1	80.6	79.3	72.3	90.4	85.7	89.9	115.7	112.1	113.4	116	113.5	117.2
P31230	Aimp1	Aminoacyl tRNA synthase complex-interacting multifunctional protein 1 OS=Mus musculus OX=10090 GN=Aimp1 PE=1 SV=2	4	1	2	1	310	34	8.35	7.59	84.6	80.9	82.2	92.7	95.3	94	129.9	121.3	124.2	100.3	110	98.5	95.5	95.2	95.5
Q61503	Nt5e	5'-nucleotidase OS=Mus musculus OX=10090 GN=Nt5e PE=1 SV=2	2	1	2	1	576	63.8	6.64	5.43	66.4	65.4	65.9	112.3	128.8	121.8	55.6	52.5	52.9	63.9	66.4	67.4	190.7	186.4	203.4
P51432	Plcb3	1-phosphatidylinositol 4,5-bisphosphate phosphodiesterase beta-3 OS=Mus musculus OX=10090 GN=Plcb3 PE=1 SV=2	1	2	2	2	1234	139.4	5.94	5.15	89.9	90.1	93.2	129.3	117.7	122.8	104.6	109.9	113.1	91.7	97.4	92.2	83.6	83.3	81.2
Q9D306	Mgat4c	Alpha-1,3-mannosyl-glycoprotein 4-beta-N-acetylglucosaminyltransferase C OS=Mus musculus OX=10090 GN=Mgat4c PE=2 SV=1	3	1	1	1	478	56.2	7.93	3.59	87.6	76.2	75.2	63.2	63.3	61.5	81.5	71.3	79.8	39.9	48.2	50.2	223.6	232.9	245.6
Q61559	Fcgrt	IgG receptor FcRn large subunit p51 OS=Mus musculus OX=10090 GN=Fcgrt PE=1 SV=1	4	2	2	2	365	40.1	5.29	5.51	80.7	71.7	79	91.3	88.2	92.4	96.4	90.8	96.1	72.6	88.4	70.5	166.5	155.5	160.1
Q64455	Ptprj	Receptor-type tyrosine-protein phosphatase eta OS=Mus musculus OX=10090 GN=Ptprj PE=1 SV=2	2	2	4	2	1238	136.7	5.57	4.17	50.5	55.1	59	65.3	72.2	78.2	56.6	52.1	50.3	137.8	145.1	141.8	169.7	178.2	188.2
Q9Z2Q6	Septin5	Septin-5 OS=Mus musculus OX=10090 GN=Septin5 PE=1 SV=2	5	2	2	2	369	42.7	6.67	5.96	64	55.6	62.9	83.4	74.8	74.2	85.1	86.5	86.7	105.1	109	105.2	173.6	167.3	166.7
P00329	Adh1	Alcohol dehydrogenase 1 OS=Mus musculus OX=10090 GN=Adh1 PE=1 SV=2	5	2	2	2	375	39.7	8.1	5.31	188.9	167.4	164.6	114.2	104.6	112.1	120.1	112.8	119.9	52.7	52.6	47.6	46.4	48.3	48
O09131	Gsto1	Glutathione S-transferase omega-1 OS=Mus musculus OX=10090 GN=Gsto1 PE=1 SV=2	7	2	4	2	240	27.5	7.36	11.69	97.7	104	96.7	88.4	85.9	85.9	123	125	126.3	68.4	73	69.5	121.2	117.2	117.9
P55002	Mfap2	Microfibrillar-associated protein 2 OS=Mus musculus OX=10090 GN=Mfap2 PE=2 SV=1	10	2	3	2	183	20.6	4.89	7.55	136.9	138.8	136.3	121.4	121.1	124.7	53.2	55.4	52.5	79.5	83.6	78.1	105.4	106.6	106.7
Q9D8S3	Arfgap3	ADP-ribosylation factor GTPase-activating protein 3 OS=Mus musculus OX=10090 GN=Arfgap3 PE=1 SV=2	3	1	2	1	523	57.4	8.47	6.21	132.6	114.9	138.5	104	123.6	114.6	108.1	106.7	109.2	78.6	72.3	86.5	62.9	77.3	70.5
P06802	Enpp1	Ectonucleotide pyrophosphatase/phosphodiesterase family member 1 OS=Mus musculus OX=10090 GN=Enpp1 PE=1 SV=4	1	1	1	1	906	103.1	6.6	3.02	128.8	127.8	129.2	115.2	109.9	97.4	119.4	113.1	108.7	75	61.7	71.3	89.5	69.9	83
P39654	Alox15	Polyunsaturated fatty acid lipoxygenase ALOX15 OS=Mus musculus OX=10090 GN=Alox15 PE=1 SV=4	3	2	2	2	663	75.4	6.11	5.06	151.7	144.8	149.7	144.4	148.5	133.1	120.6	89.9	101	57.3	54.5	61.7	39.3	55	48.6
O88627	Slc28a2	Sodium/nucleoside cotransporter 2 OS=Mus musculus OX=10090 GN=Slc28a2 PE=1 SV=2	2	1	3	1	660	72.9	7.24	8.14	84.3	86.3	86.7	99.3	90.6	92.9	65	69.9	68.6	68.5	72.9	74.9	184	172.9	183.1
Q8VDM4	Psmd2	26S proteasome non-ATPase regulatory subunit 2 OS=Mus musculus OX=10090 GN=Psmd2 PE=1 SV=1	3	2	2	2	908	100.1	5.17	5.18	107.2	103.8	106.4	120.5	127.5	116	117.7	107.7	112.1	77.6	87.1	77.1	80.1	77	82.2
Q8BHJ6	Serinc5	Serine incorporator 5 OS=Mus musculus OX=10090 GN=Serinc5 PE=2 SV=1	2	1	1	1	461	51.8	8.07	3.9	114.4	106.5	114.6	85.8	93.9	94	102	94.4	105.8	113.7	103.6	102.7	95.1	81.9	91.5
P01807		Ig heavy chain V region X44 OS=Mus musculus OX=10090 PE=1 SV=1	13	1	1	1	119	13.2	7.94	3.71	99.1	87.8	97.2	120	134.7	133.7	88.4	91.1	93.5	90.5	105.4	101	82.5	82.7	92.3
Q9CXE7	Tmed5	Transmembrane emp24 domain-containing protein 5 OS=Mus musculus OX=10090 GN=Tmed5 PE=1 SV=1	5	1	2	1	229	26.2	4.93	5.9	28.3	35.8	29.5	28.8	34.3	28.2	38.4	33.5	37.2	33.9	52.3	47.7	362.2	342.3	367.7
Q99J36	Thumpd1	THUMP domain-containing protein 1 OS=Mus musculus OX=10090 GN=Thumpd1 PE=1 SV=1	3	1	2	1	350	38.9	6.07	3.71	105.9	100.7	103.9	108.5	113.1	99.8	72.5	70.8	69.6	132.7	133.2	137.6	84.6	89.9	77.1
Q9R1J0	Nsdhl	Sterol-4-alpha-carboxylate 3-dehydrogenase, decarboxylating OS=Mus musculus OX=10090 GN=Nsdhl PE=1 SV=1	4	1	1	1	362	40.7	7.85	3.51	107.2	124.3	120.5	105.3	95.8	98.9	120.5	93.8	107.3	86.3	93.9	83.1	89.2	95.1	78.8
Q9JMH6	Txnrd1	Thioredoxin reductase 1, cytoplasmic OS=Mus musculus OX=10090 GN=Txnrd1 PE=1 SV=3	2	1	1	1	613	67	7.44	3.58	82	84.8	87	96.3	107.5	103.2	102	110.8	106.8	85.4	90.4	91.6	124.3	122.2	105.7
Q9JIP4	Panx1	Pannexin-1 OS=Mus musculus OX=10090 GN=Panx1 PE=1 SV=3	5	2	2	2	426	48.1	7.03	2.6	91.7	89.2	95.8	101.8	101.7	134.7	109.1	80.3	85.9	81.1	86.2	79.8	142.8	106.5	113.3
P62331	Arf6	ADP-ribosylation factor 6 OS=Mus musculus OX=10090 GN=Arf6 PE=1 SV=2	6	1	1	1	175	20.1	8.95	3.16	57	88.9	76	114.4	119.4	69	67.2	73.6	76.4	140.6	127.9	138.4	114.8	111.7	124.9
Q64339	Isg15	Ubiquitin-like protein ISG15 OS=Mus musculus OX=10090 GN=Isg15 PE=1 SV=4	21	2	2	2	161	17.9	7.9	2.6	132.7	112.9	133.8	110	110	111.9	122.5	118.3	115.8	90.5	96.5	94.6	47.1	43.5	60.1
Q64521	Gpd2	Glycerol-3-phosphate dehydrogenase, mitochondrial OS=Mus musculus OX=10090 GN=Gpd2 PE=1 SV=2	2	1	1	1	727	80.9	6.61	3.01	146.6	177.7	164.6	117.2	114.7	104.3	90	99.8	96.2	70.7	70.8	53.7	70.6	57.3	65.8
Q9QUI0	Rhoa	Transforming protein RhoA OS=Mus musculus OX=10090 GN=Rhoa PE=1 SV=1	10	2	4	2	193	21.8	6.1	8.31	82.4	81	86	89.6	86.7	83.7	85.8	82.6	88	116.8	119.2	113.9	126.6	120.8	136.8
Q9CR57	Rpl14	60S ribosomal protein L14 OS=Mus musculus OX=10090 GN=Rpl14 PE=1 SV=3	6	1	1	1	217	23.5	11.02	3.47	102.4	102.2	96.3	96.6	113.9	114.1	155.6	150.1	136.8	72.1	84.2	72.2	44.6	99.5	59.5
P70168	Kpnb1	Importin subunit beta-1 OS=Mus musculus OX=10090 GN=Kpnb1 PE=1 SV=2	2	1	1	1	876	97.1	4.78	3.39	79.2	89.3	107.4	85	115.9	101.1	143.1	138.9	123.2	92.8	90.9	86.4	73.7	76.9	96.2
Q9QZ88	Vps29	Vacuolar protein sorting-associated protein 29 OS=Mus musculus OX=10090 GN=Vps29 PE=1 SV=1	9	2	2	2	182	20.5	6.79	5.7	103.7	102.9	113	120.2	117.3	124.8	113.5	110	110.4	87.7	95.6	90.3	68.7	75.2	66.6
Q99JY3	Gimap4	GTPase IMAP family member 4 OS=Mus musculus OX=10090 GN=Gimap4 PE=1 SV=2	6	2	3	2	328	38	6.23	5.11	57.1	59.6	61.2	95.8	98.5	102.7	77.1	87.2	86.8	176.3	187.5	187.7	75.1	77.4	69.9
Q64735	Cr1l	Complement component receptor 1-like protein OS=Mus musculus OX=10090 GN=Cr1l PE=1 SV=1	4	2	3	2	483	53.7	6.65	8.56	143.6	138.6	142.8	145.2	138.6	139.9	108.5	107.5	108	61.9	65.9	64.5	45.3	45.1	44.6
Q8VC28	Akr1c13	Aldo-keto reductase family 1 member C13 OS=Mus musculus OX=10090 GN=Akr1c13 PE=1 SV=2	3	1	3	1	323	37	7.08	8.4	134	134.5	131.5	108.4	109.8	115	140.9	143	146	47.2	48.6	52.1	61	57.1	70.9
P62715	Ppp2cb	Serine/threonine-protein phosphatase 2A catalytic subunit beta isoform OS=Mus musculus OX=10090 GN=Ppp2cb PE=1 SV=1	4	1	1	1	309	35.6	5.43	3.29	113.2	106.6	106.3	103.9	91.9	89.9	135.2	126.6	124.9	85.1	92	86.5	69.5	83	85.3
Q6PDN3	Mylk	Myosin light chain kinase, smooth muscle OS=Mus musculus OX=10090 GN=Mylk PE=1 SV=3	1	1	1	1	1941	212.8	6.25	3.17	140.1	146.8	147.2	110.9	111.2	104.7	108.2	109.4	118.4	62.7	68	68.5	69.2	66.2	68.6
Q8BHY3	Ano1	Anoctamin-1 OS=Mus musculus OX=10090 GN=Ano1 PE=1 SV=2	1	1	1	1	960	110.8	7.83	3.32	78.1	82.3	93.4	87.1	94.5	90.7	78.1	99.2	69.5	118.5	137.9	122.5	118.3	114.2	115.5
P56528	Cd38	ADP-ribosyl cyclase/cyclic ADP-ribose hydrolase 1 OS=Mus musculus OX=10090 GN=Cd38 PE=1 SV=2	3	1	3	1	304	34.4	8.29	8.55	88.4	90.5	89.9	99.3	95.1	96.4	99	92.5	96	44.6	55.5	49.2	169.8	161.6	172.2
Q99KH8	Stk24	Serine/threonine-protein kinase 24 OS=Mus musculus OX=10090 GN=Stk24 PE=1 SV=1	2	1	3	1	431	47.9	5.43	8.4	65.7	60.9	62.5	55.1	52.2	51.7	56.8	55.2	64.2	107.7	112.6	111.1	207.3	212	225.1
P57776	Eef1d	Elongation factor 1-delta OS=Mus musculus OX=10090 GN=Eef1d PE=1 SV=3	4	1	1	1	281	31.3	5.02	3.47	87.6	82.7	88.6	89.9	89.6	82.4	134.3	131.6	133.1	96.9	95.7	101.6	96.5	102.3	87.2
P18531	Ighv3-6	Ig heavy chain V region 3-6 OS=Mus musculus OX=10090 GN=Ighv3-6 PE=1 SV=1	17	1	1	1	116	13.1	8.78	2.8	165	146	170.5	93.1	111.9	91.2	108.5	105	118.5	77.8	92.3	74.7	45.7	55.7	44.2
Q8VEH3	Arl8a	ADP-ribosylation factor-like protein 8A OS=Mus musculus OX=10090 GN=Arl8a PE=1 SV=1	8	2	3	2	186	21.4	7.77	7.17	122.4	121.1	125.5	97.5	114.1	95.1	79.2	74.2	75.3	87.1	94.9	96.9	107.7	100.8	108.2
P70414	Slc8a1	Sodium/calcium exchanger 1 OS=Mus musculus OX=10090 GN=Slc8a1 PE=1 SV=1	2	1	1	1	970	108	5	2.36	162.6	146.5	150.4	140.5	118	128.5	116.4	111.4	88.9	51.8	57	58.6	51.6	57.5	60.5
B2RXS4	Plxnb2	Plexin-B2 OS=Mus musculus OX=10090 GN=Plxnb2 PE=1 SV=1	1	1	3	1	1842	206.1	5.87	9.74	64	68.4	59.8	92.2	87.7	88.3	81	83.4	81.3	122.2	117.8	120.9	144.7	143.6	144.6
Q9DCJ9	Npl	N-acetylneuraminate lyase OS=Mus musculus OX=10090 GN=Npl PE=1 SV=1	3	1	2	1	320	35.1	8.03	6.03	69.7	67.4	71.6	68.8	75	67.6	97.3	100	111.1	139	158.6	156.2	103.6	111.7	102.4
Q3UPF5	Zc3hav1	Zinc finger CCCH-type antiviral protein 1 OS=Mus musculus OX=10090 GN=Zc3hav1 PE=1 SV=1	1	1	1	1	946	106.6	8.27	3.99	94.8	105.2	89.1	95.7	93.4	91.5	77.6	80.7	91.6	115.6	123.6	114.9	113	99.6	113.7
Q61410	Prkg2	cGMP-dependent protein kinase 2 OS=Mus musculus OX=10090 GN=Prkg2 PE=1 SV=1	2	1	1	1	762	87	8.22	3.69	85.2	84.7	69	92.9	115.6	101	74.1	61.4	80.6	113.9	129.5	122.5	114.3	138.7	116.5
G3X939	Slc9a3	Sodium/hydrogen exchanger 3 OS=Mus musculus OX=10090 GN=Slc9a3 PE=1 SV=1	1	1	1	1	829	93	7.71	3.14	112.8	105.2	113	130.4	115.5	104.1	63.6	69	60.2	82.5	82.3	86.9	134.7	109.1	130.7
Q9D020	Nt5c3a	Cytosolic 5'-nucleotidase 3A OS=Mus musculus OX=10090 GN=Nt5c3a PE=1 SV=4	5	2	3	2	331	37.2	6.65	8	107.9	109.1	107.9	120.8	125.7	120.5	95	86.4	91.9	69.5	74	66.6	106.5	101.5	116.8
Q9D1C8	Vps28	Vacuolar protein sorting-associated protein 28 homolog OS=Mus musculus OX=10090 GN=Vps28 PE=1 SV=1	11	2	2	2	221	25.4	5.54	2.34	82.1	96.1	92.4	82.8	93	84.9	91.3	85.2	92.5	146.7	146.7	127	99.4	85.7	94.1
P08071	Ltf	Lactotransferrin OS=Mus musculus OX=10090 GN=Ltf PE=1 SV=4	2	1	1	1	707	77.8	8.53	4	51.8	63.4	57.3	47.2	46.7	42.7	46.4	50	48.5	140.2	142.7	152.3	208.5	210.6	191.8
P62855	Rps26	40S ribosomal protein S26 OS=Mus musculus OX=10090 GN=Rps26 PE=1 SV=3	13	1	1	1	115	13	11	3.57	132.1	149	137.7	102.1	92.7	88.6	149.4	143.3	148.7	57.5	76.8	57.5	62.5	50.9	51.3
P01831	Thy1	Thy-1 membrane glycoprotein OS=Mus musculus OX=10090 GN=Thy1 PE=1 SV=1	9	1	1	1	162	18.1	8.97	3.13	127.5	135.4	134.2	122.5	115.3	116.9	102	90.5	105.4	76.2	71.9	65.5	72.8	87.3	76.8
P62196	Psmc5	26S proteasome regulatory subunit 8 OS=Mus musculus OX=10090 GN=Psmc5 PE=1 SV=1	3	1	1	1	406	45.6	7.55	3.5	60.6	65.3	64.5	128.7	123.5	132.5	107.2	113.8	98.4	135	121.6	126.1	71.5	77.6	73.6
A1L314	Mpeg1	Macrophage-expressed gene 1 protein OS=Mus musculus OX=10090 GN=Mpeg1 PE=1 SV=1	2	1	2	1	713	78.3	5.92	6.5	95.9	100.4	110.7	122.7	132.4	121.4	83.5	89.8	85.1	96	102	97.6	91.1	84	87.5
Q91YI0	Asl	Argininosuccinate lyase OS=Mus musculus OX=10090 GN=Asl PE=1 SV=1	5	2	3	2	464	51.7	6.96	7.57	125.8	116.8	116	104.2	106.9	101.7	107.8	108.5	103.1	97.5	102.2	95.4	75.4	72.9	65.7
Q8C878	Uba3	NEDD8-activating enzyme E1 catalytic subunit OS=Mus musculus OX=10090 GN=Uba3 PE=1 SV=2	2	1	1	1	462	51.7	5.45	2.83	114.2	109.5	116.7	135.1	126	139.9	104.3	111.5	103.6	89.2	90.4	88.1	58.7	57.9	55
Q91WC9	Daglb	Diacylglycerol lipase-beta OS=Mus musculus OX=10090 GN=Daglb PE=1 SV=2	2	1	1	1	669	73.9	6.73	3.36	102.9	113.5	122.6	122.7	118.1	104.4	109.5	119.1	99.3	80.4	83.4	81.5	102.2	74.7	65.7
Q9Z1W9	Stk39	STE20/SPS1-related proline-alanine-rich protein kinase OS=Mus musculus OX=10090 GN=Stk39 PE=1 SV=1	2	1	1	1	556	60.3	6.29	3.49	117.8	102.6	98.9	122.2	150.4	132.1	143.5	150.7	162.6	40.6	49.2	43.7	66.2	54.5	64.9
Q9JI67	B3galt5	Beta-1,3-galactosyltransferase 5 OS=Mus musculus OX=10090 GN=B3galt5 PE=2 SV=1	6	2	3	2	308	35.9	8.75	7.56	64.8	63.4	63.9	59.6	57.7	55.3	74.1	69	69.8	38.9	47.3	43.2	256.6	266.8	269.7
Q8BXN9	Tmem87a	Transmembrane protein 87A OS=Mus musculus OX=10090 GN=Tmem87a PE=1 SV=1	2	1	2	1	555	63.3	6.67	6.96	50.8	55.2	51.9	44.7	48.5	43.7	68.1	73.7	77.7	43.3	51.9	54.6	269.8	274.5	291.7
Q62186	Ssr4	Translocon-associated protein subunit delta OS=Mus musculus OX=10090 GN=Ssr4 PE=1 SV=1	6	1	1	1	172	18.9	5.78	3.08	154	157.7	157.7	95.5	104	101.4	143.8	138.3	150.9	51.3	59.1	39.6	46.2	56.1	44.3
Q9CQW5	Lgals2	Galectin-2 OS=Mus musculus OX=10090 GN=Lgals2 PE=1 SV=1	8	1	1	1	130	14.9	7.55	3.95	106.1	104.8	98.1	112.8	103.1	112.8	85.7	82	85.2	97.7	96.5	99.5	103.5	97.7	114.5
Q8C129	Lnpep	Leucyl-cystinyl aminopeptidase OS=Mus musculus OX=10090 GN=Lnpep PE=1 SV=1	1	1	2	1	1025	117.2	5.96	4.91	83.3	73.6	75.7	100.7	98.3	101.8	74.1	81.1	77	67	75.5	71.4	168.9	177.4	174.1
Q9CQI6	Cotl1	Coactosin-like protein OS=Mus musculus OX=10090 GN=Cotl1 PE=1 SV=3	6	2	3	2	142	15.9	5.4	5.9	78.7	78.7	80.3	77.7	75.2	72.2	106.1	121.5	118.1	106.6	116	110.7	118.1	127.4	112.7
Q922D8	Mthfd1	C-1-tetrahydrofolate synthase, cytoplasmic OS=Mus musculus OX=10090 GN=Mthfd1 PE=1 SV=4	1	1	1	1	935	101.1	7.14	4.18	100.6	99.7	100.1	107.5	110.8	111.8	119.9	108	107.9	57.9	70.9	60.6	125.1	112.6	106.4
P19536	Cox5b	Cytochrome c oxidase subunit 5B, mitochondrial OS=Mus musculus OX=10090 GN=Cox5b PE=1 SV=1	9	1	2	1	128	13.8	8.38	6.62	212.3	207	199.8	79.8	77.2	74	109	105.5	110.8	57.2	60.3	56.6	50.2	43.7	56.6
Q61316	Hspa4	Heat shock 70 kDa protein 4 OS=Mus musculus OX=10090 GN=Hspa4 PE=1 SV=1	3	2	2	2	841	94.1	5.24	3.97	81.2	92.8	90.6	81.4	81.5	82	84.3	88.4	87.1	71.3	82.7	76.8	161.7	163.5	174.6
Q7TN37	Trpm4	Transient receptor potential cation channel subfamily M member 4 OS=Mus musculus OX=10090 GN=Trpm4 PE=1 SV=1	1	1	2	1	1213	135.7	8.02	5.68	125.5	134.6	124.6	115.6	115.4	113.8	77.4	80.4	84.3	59	75.2	68.6	120.1	100.6	105
P50544	Acadvl	Very long-chain specific acyl-CoA dehydrogenase, mitochondrial OS=Mus musculus OX=10090 GN=Acadvl PE=1 SV=3	5	2	2	2	656	70.8	8.75	4.96	146.7	143.8	155.1	114.8	123.8	109.8	103.6	97.1	90.2	65.2	63.8	69.5	69.1	69.6	77.8
O35129	Phb2	Prohibitin-2 OS=Mus musculus OX=10090 GN=Phb2 PE=1 SV=1	6	2	3	2	299	33.3	9.83	7.49	199.2	203	199.6	93.7	95.3	90.9	103.4	104.5	101.8	32.8	36.9	34.8	70.1	65.3	68.8
P97363	Sptlc2	Serine palmitoyltransferase 2 OS=Mus musculus OX=10090 GN=Sptlc2 PE=1 SV=2	2	1	2	1	560	62.9	8.18	5.93	84.3	108.2	104.3	90.1	87.6	57.8	96.9	100.8	107.6	69	84	67.7	161.9	152	127.9
Q9JHC0	Gpx2	Glutathione peroxidase 2 OS=Mus musculus OX=10090 GN=Gpx2 PE=2 SV=3	7	1	1	1	190	22	7.77	3.26	141.7	135	120.2	127.6	140.7	120.6	105.4	99.6	95.3	72.4	69	57.8	75	67	72.8
O70562	Sprr2k	Small proline-rich protein 2K OS=Mus musculus OX=10090 GN=Sprr2k PE=2 SV=1	13	1	4	1	68	7.5	8.24	9	132	133.7	129.4	63.9	69.5	66.1	209	188.8	192.4	38.3	37.7	34.7	66.7	68.9	68.8
Q91X97	Ncald	Neurocalcin-delta OS=Mus musculus OX=10090 GN=Ncald PE=1 SV=4	10	2	3	1	193	22.2	5.35	5.7	111.3	107.5	111.2	97.8	138.8	128.9	107.8	117.8	124	89.1	99.6	72.4	67.4	63.2	63.2
P53996	Cnbp	Cellular nucleic acid-binding protein OS=Mus musculus OX=10090 GN=Cnbp PE=1 SV=2	5	1	3	1	178	19.6	7.58	8.64	95.6	98.1	102.2	132.5	126.1	126.5	82.8	81.1	81.5	67.7	72.3	68.4	117.7	120.9	126.6
Q99JY9	Actr3	Actin-related protein 3 OS=Mus musculus OX=10090 GN=Actr3 PE=1 SV=3	2	1	2	1	418	47.3	5.88	4.13	105.7	93.6	108.1	157.3	154.1	162.6	139	114.1	115.9	67.9	80.9	65	47.3	22.7	65.9
O70362	Gpld1	Phosphatidylinositol-glycan-specific phospholipase D OS=Mus musculus OX=10090 GN=Gpld1 PE=1 SV=1	2	2	2	2	837	93.2	7.12	5.09	110.6	110.7	114	93.3	85.8	83.3	64.4	60	68.7	121.2	136.2	126.6	102.9	116.9	105.3
A2AGA4	Rhbdl2	Rhomboid-related protein 2 OS=Mus musculus OX=10090 GN=Rhbdl2 PE=1 SV=1	3	1	1	1	302	33.7	8.15	3.3	88.1	77.9	97.9	82.2	84.1	82.6	73.7	78.7	86.9	48.5	48.9	48.1	196.1	193.6	212.6
Q60997	Dmbt1	Deleted in malignant brain tumors 1 protein OS=Mus musculus OX=10090 GN=Dmbt1 PE=1 SV=2	1	1	1	1	2085	226.7	4.97	2.6	122.7	350.6	112	99.4	103.1	97.9	89.8	79.9	87.5	59.1	75.3	51.4	36.6	33	101.6
Q91W53	Golga7	Golgin subfamily A member 7 OS=Mus musculus OX=10090 GN=Golga7 PE=1 SV=1	12	2	2	2	137	15.8	7.05	5.13	68.5	68.5	70.9	93.9	89.3	96.1	61.4	58.6	60.4	128.6	128.8	131.6	147.8	147.7	147.9
Q9CWK8	Snx2	Sorting nexin-2 OS=Mus musculus OX=10090 GN=Snx2 PE=1 SV=2	2	1	1	1	519	58.4	5.12	3.15	88.7	73.9	89	85.7	84.5	92.2	173.5	151.8	163.4	65	76.3	72.8	105	80.4	97.7
Q09199	B4galnt2	Beta-1,4 N-acetylgalactosaminyltransferase 2 OS=Mus musculus OX=10090 GN=B4galnt2 PE=2 SV=1	4	2	2	2	510	58.3	8.94	4.85	85.4	77.4	86.4	71.9	70.2	74.2	84.9	78.9	81.3	47	60.5	54.1	207	204.8	215.9
Q61165	Slc9a1	Sodium/hydrogen exchanger 1 OS=Mus musculus OX=10090 GN=Slc9a1 PE=1 SV=1	2	1	1	1	820	91.4	7.12	3.05	289.2	286.7	263.5	82.2	79.1	73.4	80.2	86.5	73.2	31.1	36.2	26.8	30.4	27.9	33.6
Q8BXA1	Golim4	Golgi integral membrane protein 4 OS=Mus musculus OX=10090 GN=Golim4 PE=1 SV=1	2	2	2	2	655	76.7	4.83	2.6	101.6	100	100.9	67.5	74.3	67.1	58.6	55.4	57.8	46.8	55.5	53.7	209.6	214.9	236.3
P68040	Rack1	Receptor of activated protein C kinase 1 OS=Mus musculus OX=10090 GN=Rack1 PE=1 SV=3	5	2	3	2	317	35.1	7.69	7.79	105.1	108.1	105.7	104.3	103	105.5	175.7	161.4	169.2	70.1	62.9	64.3	56.8	54.8	53.2
P70296	Pebp1	Phosphatidylethanolamine-binding protein 1 OS=Mus musculus OX=10090 GN=Pebp1 PE=1 SV=3	7	1	1	1	187	20.8	5.4	3.18	121.5	119.4	125.7	126.2	125.2	120.8	153.3	119.3	136.6	69.3	62.7	61.7	45.1	52.2	61.1
Q9JLB0	Mpp6	MAGUK p55 subfamily member 6 OS=Mus musculus OX=10090 GN=Mpp6 PE=1 SV=1	2	1	1	1	553	62.6	6.4	2.6	167.4	183.5	200.7	121.7	108.8	110.1	94.4	104.6	101.8	64	60.1	56.4	46.5	38.8	41.3
Q3TIW9	Enpp7	Ectonucleotide pyrophosphatase/phosphodiesterase family member 7 OS=Mus musculus OX=10090 GN=Enpp7 PE=1 SV=1	2	1	2	1	439	49.6	6.96	6.05	74.1	77.9	72	83.7	85.5	87.6	77.8	81.9	80.8	74.9	77.8	74.8	182.3	188.3	180.8
Q02819	Nucb1	Nucleobindin-1 OS=Mus musculus OX=10090 GN=Nucb1 PE=1 SV=2	2	1	1	1	459	53.4	5.07	3.78	33.3	30.6	33.4	25.4	26.9	29.9	45.6	34.8	40	19.9	36.9	30	369.1	357.1	387.2
P42932	Cct8	T-complex protein 1 subunit theta OS=Mus musculus OX=10090 GN=Cct8 PE=1 SV=3	2	1	2	1	548	59.5	5.62	5.68	142.7	141.7	147.4	131.9	129.3	132.2	111.1	109.5	97.9	71.9	74	74.2	44	45.9	46.2
P97300	Nptn	Neuroplastin OS=Mus musculus OX=10090 GN=Nptn PE=1 SV=3	2	1	1	1	397	44.3	7.74	4.32	102.6	95.6	92.9	160.5	152.5	163.8	74.4	71.9	74	74.1	80.8	78.2	92.7	92.8	93.3
Q6ZWN5	Rps9	40S ribosomal protein S9 OS=Mus musculus OX=10090 GN=Rps9 PE=1 SV=3	10	2	2	2	194	22.6	10.65	5.04	107.5	103.6	102.6	119.6	123.5	120.7	130.6	119.6	125.7	71.5	81.6	75	74.4	72.5	71.8
Q9CQY8	Tm4sf20	Transmembrane 4 L6 family member 20 OS=Mus musculus OX=10090 GN=Tm4sf20 PE=2 SV=1	4	1	4	1	226	24.7	6.47	10.99	28.8	26.8	28.5	44.1	42.6	42.2	31.1	33.8	36.4	128.4	129.3	131.4	268.6	267.8	260.2
O88343	Slc4a4	Electrogenic sodium bicarbonate cotransporter 1 OS=Mus musculus OX=10090 GN=Slc4a4 PE=1 SV=2	1	1	1	1	1079	121.4	6.84	3.15	106.9	101.4	106	112.4	120.8	114.4	69.8	71.8	71.4	64	78	73.7	141.8	122.4	145.3
Q62283	Tspan7	Tetraspanin-7 OS=Mus musculus OX=10090 GN=Tspan7 PE=1 SV=2	6	2	4	2	249	27.5	7.2	7.58	93.3	83.2	79.6	116.2	115.1	114.2	116	102.6	119.4	72.6	87.7	78.8	115	113.8	92.7
Q9CPY3	Cdca5	Sororin OS=Mus musculus OX=10090 GN=Cdca5 PE=1 SV=1	3	1	3	1	264	29	9.58	7.47	281.8	263	263.8	98.1	97.6	92.4	40	38.8	35.6	21.4	26.9	22.3	67.5	74.2	76.4
P35282	Rab21	Ras-related protein Rab-21 OS=Mus musculus OX=10090 GN=Rab21 PE=1 SV=4	5	1	1	1	222	24.1	7.94	2.82	91.7	93.2	95.5	100.7	108.7	95.4	118.1	114.1	120.3	95.3	103	83	116.2	91.4	73.4
Q8BH61	F13a1	Coagulation factor XIII A chain OS=Mus musculus OX=10090 GN=F13a1 PE=1 SV=3	2	1	1	1	732	83.2	5.92	3.06	75.1	88.3	77.9	70.4	72.5	59.3	73.3	72.4	81.3	112.6	128.3	106.1	162.8	168.1	151.7
Q6WVG3	Kctd12	BTB/POZ domain-containing protein KCTD12 OS=Mus musculus OX=10090 GN=Kctd12 PE=1 SV=1	4	1	1	1	327	35.9	5.81	2.85	97.4	147.4	85	86.8	116.3	76	108.2	85.8	91.2	73.8	103.5	88.7	126.1	103.9	109.8
Q8BYP3	Rhof	Rho-related GTP-binding protein RhoF OS=Mus musculus OX=10090 GN=Rhof PE=1 SV=1	9	2	2	2	211	23.6	8.43	3.99	43	40.6	46.1	48.8	51.1	49	56.9	59	61	183.3	193.3	207.5	161.2	150.2	148.9
Q9JIL4	Pdzk1	Na(+)/H(+) exchange regulatory cofactor NHE-RF3 OS=Mus musculus OX=10090 GN=Pdzk1 PE=1 SV=1	2	1	1	1	519	56.5	5.43	3.41	61.9	70	79.9	62.8	60	68.4	65	67.9	62.2	91.8	107.7	104.4	190.3	211.5	196.1
Q8BWZ3	Naa25	N-alpha-acetyltransferase 25, NatB auxiliary subunit OS=Mus musculus OX=10090 GN=Naa25 PE=1 SV=1	1	1	1	1	972	111.6	6.52	2.95	142.4	134.4	116.3	114	104	130.7	117.7	103.9	104.6	66.1	70.1	59.5	85	81.9	69.4
Q61292	Lamb2	Laminin subunit beta-2 OS=Mus musculus OX=10090 GN=Lamb2 PE=1 SV=2	1	1	1	1	1799	196.5	6.67	4.16	159.4	141.8	141	133.5	126.1	131.5	99.1	89.6	97.3	69.5	69.9	59.7	59.1	57.4	65
Q9CRY7	Gdpd1	Lysophospholipase D GDPD1 OS=Mus musculus OX=10090 GN=Gdpd1 PE=1 SV=1	5	1	1	1	314	35.8	8.31	3.31	108.7	103	100.5	108.5	113.7	92.8	88	77.3	93	66.6	81.2	78.4	131.5	115	142
Q8CGA3	Slc43a2	Large neutral amino acids transporter small subunit 4 OS=Mus musculus OX=10090 GN=Slc43a2 PE=1 SV=1	2	1	3	1	568	62.4	7.93	5.18	63.3	54.1	64.8	84.7	82.3	81.8	44.8	49.9	59.7	128.8	136.3	128.4	179.2	163.9	178.1
O54724	Cavin1	Caveolae-associated protein 1 OS=Mus musculus OX=10090 GN=Cavin1 PE=1 SV=1	3	1	1	1	392	43.9	5.52	2.6	68.3	68.6	68.2	82	79.7	80.4	100.7	103.8	112.1	97	104.3	104.2	139.7	150.7	140.2
O70492	Snx3	Sorting nexin-3 OS=Mus musculus OX=10090 GN=Snx3 PE=1 SV=3	9	1	1	1	162	18.7	8.66	1.92	92.4	94.2	99.3	103.8	101.6	91.3	142.7	138	137.9	80.9	82.3	75.8	98	87.9	73.9
Q49B93	Slc5a12	Sodium-coupled monocarboxylate transporter 2 OS=Mus musculus OX=10090 GN=Slc5a12 PE=1 SV=1	2	1	1	1	619	67.9	8.18	3.41	81.3	88.7	84.4	65.8	58.8	51	75.3	70.6	87.3	68.5	74.9	72.6	229.9	206.3	184.7
Q80V70	Megf6	Multiple epidermal growth factor-like domains protein 6 OS=Mus musculus OX=10090 GN=Megf6 PE=2 SV=3	1	1	2	1	1572	164.6	6.28	5.48	163.3	171	185.5	172.1	158	162.6	57.9	59.6	53.7	52.6	58.5	55.6	53	49.8	46.6
Q9D8E6	Rpl4	60S ribosomal protein L4 OS=Mus musculus OX=10090 GN=Rpl4 PE=1 SV=3	2	1	1	1	419	47.1	11	2.36	132.7	134.4	126.5	138.7	134	140.8	131.1	129.3	129.4	53	51.4	46.7	52	50	50
P34022	Ranbp1	Ran-specific GTPase-activating protein OS=Mus musculus OX=10090 GN=Ranbp1 PE=1 SV=2	5	1	2	1	203	23.6	5.22	5.52	77.8	78.5	88.7	98.9	93.8	103.9	115.1	91.7	100.8	70.2	67.9	75.7	169	113.3	154.5
P17892	Pnliprp2	Pancreatic lipase-related protein 2 OS=Mus musculus OX=10090 GN=Pnliprp2 PE=1 SV=2	2	1	1	1	482	54	6.64	3	113	116.6	124.6	85	94.1	84.4	60.2	74	72.6	94.2	95	98.7	138.9	114.5	134.3
Q8BKC5	Ipo5	Importin-5 OS=Mus musculus OX=10090 GN=Ipo5 PE=1 SV=3	1	1	1	1	1097	123.5	4.93	2.85	116.7	148.4	115	131.2	135.2	136.8	86.8	99.5	90.2	56.3	65.3	61.8	93.7	80.1	83
Q6P9R2	Oxsr1	Serine/threonine-protein kinase OSR1 OS=Mus musculus OX=10090 GN=Oxsr1 PE=1 SV=1	3	1	1	1	527	58.2	6.43	2.38	131.3	129.4	129	111.2	109.7	124.9	96	80.6	106	83.9	76.9	82.2	79.7	78.1	81.2
Q9ET30	Tm9sf3	Transmembrane 9 superfamily member 3 OS=Mus musculus OX=10090 GN=Tm9sf3 PE=1 SV=1	1	1	1	1	587	67.5	7.21	3.46	64.5	58.8	66.5	62.5	63.9	64.5	76.2	64.4	65.8	41.7	44.8	46.3	253.5	246.2	280.4
Q6NSR8	Npepl1	Probable aminopeptidase NPEPL1 OS=Mus musculus OX=10090 GN=Npepl1 PE=1 SV=1	2	1	1	1	524	55.9	6.84	2.96	130.3	126.7	122	108.1	106.5	114.1	111.1	116.9	121.8	70.5	72.1	73.2	73.1	83.1	70.7
Q64433	Hspe1	10 kDa heat shock protein, mitochondrial OS=Mus musculus OX=10090 GN=Hspe1 PE=1 SV=2	12	1	2	1	102	11	8.35	4.03	94.9	93.1	99	87.2	83	81.5	172.3	168.1	173.7	91.1	88.3	88.7	58.1	62.5	58.4
Q99KK7	Dpp3	Dipeptidyl peptidase 3 OS=Mus musculus OX=10090 GN=Dpp3 PE=1 SV=2	1	1	1	1	738	82.8	5.38	3.4	109.8	115.8	125.8	136.1	120.7	132.1	97.9	110.8	114	66.9	71	69	80.7	74.5	75.1
Q9CR21	Ndufab1	Acyl carrier protein, mitochondrial OS=Mus musculus OX=10090 GN=Ndufab1 PE=1 SV=1	10	1	1	1	156	17.4	5.21	2.62	168.2	173.9	176.5	103	99.3	86.9	131	126.4	142.5	49.2	51	52.6	46.4	48.6	44.4
Q8R2S8	Cd177	CD177 antigen OS=Mus musculus OX=10090 GN=Cd177 PE=2 SV=1	1	1	1	1	817	87	5.67	3.1	134.2	153.3	134.8	104.2	115.9	101.4	109.1	103.3	104.2	57.5	66.7	65.4	82	88.4	79.8
Q9QZI9	Serinc3	Serine incorporator 3 OS=Mus musculus OX=10090 GN=Serinc3 PE=1 SV=2	3	2	4	2	472	52.6	7.23	9.27	77.9	75.1	82.2	103.3	101.1	107.9	99	95.1	99.5	89.2	95.1	88	138.8	130.1	117.7
Q9ERS2	Ndufa13	NADH dehydrogenase [ubiquinone] 1 alpha subcomplex subunit 13 OS=Mus musculus OX=10090 GN=Ndufa13 PE=1 SV=3	6	1	2	1	144	16.8	9.48	5.7	218.7	206.4	211.6	107.4	101.4	97.2	101.4	88.1	103	32	34	31.6	55.6	57.8	54
Q9CPQ1	Cox6c	Cytochrome c oxidase subunit 6C OS=Mus musculus OX=10090 GN=Cox6c PE=1 SV=3	16	1	2	1	76	8.5	10.14	5.03	195.2	205.6	221.8	111.6	108.1	98.4	100.7	88.9	85	39.5	42.9	38.7	54.1	55.6	53.9
Q00623	Apoa1	Apolipoprotein A-I OS=Mus musculus OX=10090 GN=Apoa1 PE=1 SV=2	6	2	3	2	264	30.6	5.73	8.05	49.2	46.9	50.2	49.9	49	49.6	65.1	65.9	69.7	121.6	128.3	122.1	210.7	209.6	212.4
Q8BMS1	Hadha	Trifunctional enzyme subunit alpha, mitochondrial OS=Mus musculus OX=10090 GN=Hadha PE=1 SV=1	1	1	1	1	763	82.6	9.14	2.83	139	125.9	153.9	130.7	125	113.5	111	104.1	88.6	66	70.8	82.7	64.7	55	69.1
Q9CPU4	Mgst3	Microsomal glutathione S-transferase 3 OS=Mus musculus OX=10090 GN=Mgst3 PE=1 SV=1	9	1	1	1	153	16.9	9.5	2.89	139.6	151.2	143.3	117.5	110.1	101.3	77	72.1	63.5	64.8	82.1	78.4	102.9	85.3	110.8
P35737	H2-DMb1	Class II histocompatibility antigen, M beta 1 chain OS=Mus musculus OX=10090 GN=H2-DMb1 PE=2 SV=1	4	1	1	1	261	28.9	7.14	2.81	28.6	29.5	30.6	157.4	145.2	150.7	80.2	83.5	83.9	138.5	133.8	136.8	101.1	98	102.2
Q9CR61	Ndufb7	NADH dehydrogenase [ubiquinone] 1 beta subcomplex subunit 7 OS=Mus musculus OX=10090 GN=Ndufb7 PE=1 SV=3	7	1	2	1	137	16.3	8.18	5.44	136.8	141.5	154.2	109.2	112.5	114.4	89.5	95	82.1	75.9	94.6	86.1	78.3	62.5	67.4
Q99LD4	Gps1	COP9 signalosome complex subunit 1 OS=Mus musculus OX=10090 GN=Gps1 PE=1 SV=1	2	1	1	1	471	53.4	6.84	3.01	89.3	100.4	90.3	101.2	115.7	104.3	79.6	95.3	113.9	95.7	88.8	119.6	95.4	101.3	109.1
Q6IRU2	Tpm4	Tropomyosin alpha-4 chain OS=Mus musculus OX=10090 GN=Tpm4 PE=1 SV=3	8	2	2	1	248	28.5	4.68	2.98	93.1	101.4	99.9	127.1	121.6	128.3	102.1	100.3	85.8	82.6	92.7	83.7	94.2	89.9	97.4
P22892	Ap1g1	AP-1 complex subunit gamma-1 OS=Mus musculus OX=10090 GN=Ap1g1 PE=1 SV=3	2	1	1	1	822	91.3	6.8	3.19	118	125.6	120.4	138.9	128	132.1	62.4	57.8	65.4	113	123.5	130.7	63.8	63.5	56.8
Q8C6K9	Col6a6	Collagen alpha-6(VI) chain OS=Mus musculus OX=10090 GN=Col6a6 PE=1 SV=2	0	1	2	1	2265	246.2	6.83	4.38	85.7	87	79.9	124.8	116.5	119.3	54	63.2	63.5	147.9	152	146.3	85.1	82.5	92.3
P55050	Fabp2	Fatty acid-binding protein, intestinal OS=Mus musculus OX=10090 GN=Fabp2 PE=1 SV=2	7	1	1	1	132	15.1	7.24	3.16	93.4	93.1	99.9	88	93.3	91.7	154.9	152.1	146.4	55.3	57.5	53.8	97.9	109.8	112.9
P31254	Uba1y	Ubiquitin-like modifier-activating enzyme 1 Y OS=Mus musculus OX=10090 GN=Uba1y PE=1 SV=2	1	1	3	1	1058	118	5.55	7.59	98	89.5	97.9	96.5	99.3	104.1	123.9	123.6	123.1	70.6	78.3	78.5	106.5	104.4	105.8
P70695	Fbp2	Fructose-1,6-bisphosphatase isozyme 2 OS=Mus musculus OX=10090 GN=Fbp2 PE=1 SV=2	4	1	1	1	339	36.9	6.16	2.57	152.4	213.3	149.9	110.5	118.1	111.6	112	104.7	103.3	51.1	54.4	50.3	52.8	55.5	60.1
Q91ZP6	Ndfip2	NEDD4 family-interacting protein 2 (Fragment) OS=Mus musculus OX=10090 GN=Ndfip2 PE=1 SV=2	3	1	3	1	311	33.6	4.91	6.51	80.1	85.2	94.1	86.5	80.4	84	44.9	39.5	40	70.8	73.1	74.1	212	201.4	233.8
Q9D8B4	Ndufa11	NADH dehydrogenase [ubiquinone] 1 alpha subcomplex subunit 11 OS=Mus musculus OX=10090 GN=Ndufa11 PE=1 SV=2	8	1	1	1	141	15	8.35	2.73	193.1	163.9	179.3	89.9	108.5	104.1	107.9	109.5	105.7	48.8	67.1	50.2	59.7	60.9	51.2
Q8R143	Pttg1ip	Pituitary tumor-transforming gene 1 protein-interacting protein OS=Mus musculus OX=10090 GN=Pttg1ip PE=1 SV=1	5	1	2	1	174	20	8.63	5.69	68.9	69	68.5	59	58.5	59.4	67.2	72.4	77.8	153	154.4	150.1	149.6	145.9	146.5
P51162	Fabp6	Gastrotropin OS=Mus musculus OX=10090 GN=Fabp6 PE=2 SV=2	13	2	5	2	128	14.5	6.15	14.59	44.8	41.6	43.9	55.2	52.9	53	75.2	77.7	84.7	151.6	149.9	152.3	173.1	168.4	175.6
P35822	Ptprk	Receptor-type tyrosine-protein phosphatase kappa OS=Mus musculus OX=10090 GN=Ptprk PE=1 SV=1	1	1	3	1	1457	164.1	5.95	8.43	81.2	85	86.7	111.5	116	109.7	72	61.9	66.2	97.9	99.5	103.3	128.1	134.1	146.9
P62869	Elob	Elongin-B OS=Mus musculus OX=10090 GN=Elob PE=1 SV=1	10	1	1	1	118	13.2	5.01	3.75	91.3	84	90.3	83.4	85.8	86	128.3	134.1	124.1	91.4	90.5	91	112.1	101.5	106.3
P00920	Ca2	Carbonic anhydrase 2 OS=Mus musculus OX=10090 GN=Ca2 PE=1 SV=4	3	1	1	1	260	29	7.01	2.63	150.9	166.1	161	124.7	113.5	112.1	107.1	92.5	104.1	68.9	65.3	69.6	63.4	49.7	51.1
Q8R1M8	Mptx1	Mucosal pentraxin OS=Mus musculus OX=10090 GN=Mptx1 PE=2 SV=1	8	1	1	1	219	24.5	5.67	2.63	152.9	157.6	174.5	78.7	88.8	90.1	140.7	135.6	127.5	68.2	53.6	71.2	49.8	47.2	63.6
Q3UQ44	Iqgap2	Ras GTPase-activating-like protein IQGAP2 OS=Mus musculus OX=10090 GN=Iqgap2 PE=1 SV=2	1	1	1	1	1575	180.4	5.64	2.9	76	76.3	89.3	127.3	122.6	133.3	56.4	57.7	55.6	82.4	99.4	85.1	139.3	147.4	151.7
Q91VR8	Brk1	Protein BRICK1 OS=Mus musculus OX=10090 GN=Brk1 PE=1 SV=1	15	1	1	1	75	8.8	5.45	2.87	71.9	69.1	86.4	94.2	92.4	89	89.2	98.2	93.8	118.6	141.3	133.8	110.9	105	106.3
Q60865	Caprin1	Caprin-1 OS=Mus musculus OX=10090 GN=Caprin1 PE=1 SV=2	2	1	1	1	707	78.1	5.25	2.69	84.5	103.7	84.2	102.3	96	94.3	104.1	109.8	114.2	95.4	93.9	98.6	113.7	98.7	106.8
Q9CQC6	Bzw1	Basic leucine zipper and W2 domain-containing protein 1 OS=Mus musculus OX=10090 GN=Bzw1 PE=1 SV=1	3	1	1	1	419	48	5.92	2.94	91	97.2	94.4	88.1	140.4	85	166	139.2	160.6	58.5	55.6	61.3	80.8	85.9	95.9
Q99J77	Nans	Sialic acid synthase OS=Mus musculus OX=10090 GN=Nans PE=1 SV=1	2	1	1	1	359	40	7.06	2.37	121.9	109.3	123.1	112.3	123.3	125.9	132.3	148.1	119.9	66.8	63.3	51.6	71.3	59.4	71.7
Q05921	Rnasel	2-5A-dependent ribonuclease OS=Mus musculus OX=10090 GN=Rnasel PE=1 SV=2	1	1	1	1	735	83.2	6.55	2.72	106.8	118.6	105.6	107.3	139.9	124.2	110.3	108	107.4	73	71.5	78.6	74.7	93.5	80.7
Q9D6R2	Idh3a	Isocitrate dehydrogenase [NAD] subunit alpha, mitochondrial OS=Mus musculus OX=10090 GN=Idh3a PE=1 SV=1	2	1	2	1	366	39.6	6.73	4.36	130.9	132.8	141.1	147	146.6	151.8	119.4	113.6	115.6	53.1	53.8	50.5	47.3	48.8	47.6
O88653	Lamtor3	Ragulator complex protein LAMTOR3 OS=Mus musculus OX=10090 GN=Lamtor3 PE=1 SV=1	9	1	2	1	124	13.5	7.34	1.9	109.7	104.8	94.7	88	84.7	81.3	131.4	116.4	119.3	107.5	115	114.6	77.7	76.5	78.6
P16045	Lgals1	Galectin-1 OS=Mus musculus OX=10090 GN=Lgals1 PE=1 SV=3	6	1	2	1	135	14.9	5.49	7.5	70.3	68.9	70.5	87.8	88.7	86.5	115.7	117.9	121	72.5	72.5	76.5	151.1	148	152
Q8CIF6	Sidt2	SID1 transmembrane family member 2 OS=Mus musculus OX=10090 GN=Sidt2 PE=1 SV=1	2	1	1	1	832	94.4	7.21	2.71	125.5	133	130	122.2	115.1	96.6	97.1	84.4	83.7	80.1	73.2	68.9	103.6	94	92.8
Q8BP47	NARS1	Asparagine--tRNA ligase, cytoplasmic OS=Mus musculus OX=10090 GN=NARS1 PE=1 SV=2	3	1	1	1	559	64.2	5.86	3.18	93.7	99.8	81	94.1	88.3	95.2	83.4	64.4	76.7	68.7	89.4	109.7	160.2	138	157.4
O70311	Nmt2	Glycylpeptide N-tetradecanoyltransferase 2 OS=Mus musculus OX=10090 GN=Nmt2 PE=1 SV=1	3	1	1	1	529	60.4	7.8	2.78	123.8	130.2	110	102.3	133.8	85.4	134.2	113.8	137.8	88.4	63.6	78.9	67.5	60.5	69.8
P46471	Psmc2	26S proteasome regulatory subunit 7 OS=Mus musculus OX=10090 GN=Psmc2 PE=1 SV=5	2	1	2	1	433	48.6	5.95	4.96	80.4	74.4	73	94.2	90.8	97.1	132.4	129.9	140.7	90.4	96.7	91.5	98.7	106.2	103.6
Q8K1K6	Serpinb10	Serpin B10 OS=Mus musculus OX=10090 GN=Serpinb10 PE=2 SV=1	2	1	2	1	397	45.1	6.47	4.84	37.1	41.5	38.9	39.8	44.8	51.3	346.5	317.7	344.6	31.6	33.3	29.8	50.4	45.5	47.1
Q62348	Tsn	Translin OS=Mus musculus OX=10090 GN=Tsn PE=1 SV=1	5	1	1	1	228	26.2	6.44	2.62	78.7	78.1	86.3	113.4	106.8	108.3	142.6	135	154.2	71	86.1	77.9	90.9	87.6	83.1
P14847	Crp	C-reactive protein OS=Mus musculus OX=10090 GN=Crp PE=1 SV=2	5	1	1	1	225	25.3	6.2	2.79	52.1	70	96.9	76.8	66.1	74	69.4	70.2	74.2	177.9	151	161.2	102.3	100	157.7
Q9R0P6	Sec11a	Signal peptidase complex catalytic subunit SEC11A OS=Mus musculus OX=10090 GN=Sec11a PE=1 SV=1	5	1	2	1	179	20.6	9.33	5.8	100.1	99.4	96.2	79.8	83	71.5	77.3	65.7	71.9	54	63.6	63.9	192.3	181.4	199.8
Q9CQ69	Uqcrq	Cytochrome b-c1 complex subunit 8 OS=Mus musculus OX=10090 GN=Uqcrq PE=1 SV=3	10	1	2	1	82	9.8	10.26	5.85	229	216.7	219.1	104.6	105.8	99.7	116	113.1	116.6	32.5	30.5	28.6	28.9	31.6	27.1
Q9QZN4	Fbxo6	F-box only protein 6 OS=Mus musculus OX=10090 GN=Fbxo6 PE=1 SV=1	3	1	1	1	295	34.5	8.18	2.1	67.9	73.3	68.7	123.5	110.3	133.5	63.2	90.3	79.9	157.4	187	135.9	105.2	45.2	58.7
P80316	Cct5	T-complex protein 1 subunit epsilon OS=Mus musculus OX=10090 GN=Cct5 PE=1 SV=1	2	1	1	1	541	59.6	6.02	3.12	108.2	114.3	111.2	108.5	116.1	102.4	127.2	119.9	116.4	63.9	81.6	65.3	100.4	82.6	82.1
Q01405	Sec23a	Protein transport protein Sec23A OS=Mus musculus OX=10090 GN=Sec23a PE=1 SV=2	1	1	2	1	765	86.1	7.08	5.14	73.8	71.3	82.4	76.2	74.4	71.3	78.7	70.2	80.5	99.5	111.3	107.6	162.1	163.7	176.8
Q9QXA6	Slc7a9	b(0,+)-type amino acid transporter 1 OS=Mus musculus OX=10090 GN=Slc7a9 PE=1 SV=1	2	1	2	1	487	53.7	8.27	5.39	99.9	102.6	110.6	118.7	113.6	121.5	76.7	76.1	68.3	101.6	100.3	98.8	109.6	100.5	101.5
Q03145	Epha2	Ephrin type-A receptor 2 OS=Mus musculus OX=10090 GN=Epha2 PE=1 SV=3	1	1	1	1	977	108.8	6.23	2.45	35.5	33.1	39.2	38.5	49.5	50.8	59.7	63.7	59.5	168.3	156.2	164.5	192.8	189	199.5
Q6PEB6	Mob4	MOB-like protein phocein OS=Mus musculus OX=10090 GN=Mob4 PE=1 SV=1	6	1	1	1	225	26	5.78	2.9	127.7	114	114.9	89.3	95.5	94.5	137.3	135	129	77.6	74.8	81.5	66.8	73.9	88.2
Q9D2M8	Ube2v2	Ubiquitin-conjugating enzyme E2 variant 2 OS=Mus musculus OX=10090 GN=Ube2v2 PE=1 SV=4	7	1	1	1	145	16.4	8.09	2.58	88.4	107.1	89.6	85.1	73.5	68	134.3	130.7	136.7	82.7	72.5	73.4	114.4	139.9	103.8
Q9Z1G3	Atp6v1c1	V-type proton ATPase subunit C 1 OS=Mus musculus OX=10090 GN=Atp6v1c1 PE=1 SV=4	3	1	1	1	382	43.9	7.46	2.75	108.9	120.3	127.7	80.2	88.7	78.2	74.9	69.1	75.8	117.3	113.3	124.5	99.5	91.9	129.6
Q80VQ0	Aldh3b1	Aldehyde dehydrogenase family 3 member B1 OS=Mus musculus OX=10090 GN=Aldh3b1 PE=1 SV=1	2	1	1	1	468	52.3	7.55	3.35	85.8	83.4	98.8	104.7	124.4	115.5	118.1	121	115.2	74.5	90.2	91.7	88.2	105.7	82.9
O89112	Lancl1	Glutathione S-transferase LANCL1 OS=Mus musculus OX=10090 GN=Lancl1 PE=1 SV=1	4	2	2	2	399	45.3	7.77	4.61	98	100.5	92.3	118.8	115.7	114	108.7	107.1	115.3	104.7	100.1	105.4	80	75.7	63.7
O89110	Casp8	Caspase-8 OS=Mus musculus OX=10090 GN=Casp8 PE=1 SV=1	2	1	2	1	480	55.3	5.25	4.49	95.4	100.5	106.3	126	113	106	97.8	107.4	112.1	90.1	97.8	91.7	96.2	86.6	73.2
Q61699	Hsph1	Heat shock protein 105 kDa OS=Mus musculus OX=10090 GN=Hsph1 PE=1 SV=2	1	1	2	1	858	96.3	5.53	7.25	52.9	53.7	53.8	109.4	108.3	111.8	71.5	77.4	78	179.4	185.3	187.8	78.9	78.6	73.2
Q6J9G1	Styk1	Tyrosine-protein kinase STYK1 OS=Mus musculus OX=10090 GN=Styk1 PE=2 SV=2	2	1	2	1	429	48.1	8.29	2.91	76.1	82.5	75.1	124.6	106.2	94.1	54.7	59.5	64	112.3	123.1	121.7	160.3	135.1	110.6
Q6ZWX6	Eif2s1	Eukaryotic translation initiation factor 2 subunit 1 OS=Mus musculus OX=10090 GN=Eif2s1 PE=1 SV=3	3	1	1	1	315	36.1	5.08	2.92	119.5	114.1	113.8	116.1	110.3	113	137.8	124.5	130	75.9	84.3	72.1	66.7	57.7	64.1
Q9D662	Sec23b	Protein transport protein Sec23B OS=Mus musculus OX=10090 GN=Sec23b PE=1 SV=1	1	1	1	1	767	86.4	6.96	2.53	99	96.3	103.8	117	105.3	103.6	109.8	106.9	108.9	61.8	73.3	62.1	123.6	108.4	120.2
P18181	Cd48	CD48 antigen OS=Mus musculus OX=10090 GN=Cd48 PE=1 SV=1	3	1	3	1	240	27.4	7.69	9.19	79.3	77.1	79.5	114.8	112.8	116.1	125.4	123.4	124.2	87.6	91.6	87.3	94.4	93.3	93.3
Q9QZC7	Plekhb2	Pleckstrin homology domain-containing family B member 2 OS=Mus musculus OX=10090 GN=Plekhb2 PE=1 SV=1	4	1	1	1	221	24.6	5.6	3	97.5	100.8	99.3	99.3	95.5	91.8	68	73.3	73.3	127.1	126.6	124.5	112.5	104	106.5
O88662	Emp2	Epithelial membrane protein 2 OS=Mus musculus OX=10090 GN=Emp2 PE=1 SV=1	5	1	2	1	172	19.7	7.72	5.23	86.7	89.3	91.6	145.6	146.2	157.4	103.6	88.5	80.5	61.6	76.8	68.7	94.7	105.7	103.1
Q9JIF7	Copb1	Coatomer subunit beta OS=Mus musculus OX=10090 GN=Copb1 PE=1 SV=1	1	1	1	1	953	107	6	2.29	124.5	122.7	113.5	120	117.3	99.2	164.7	126.2	163.1	78.3	72.5	70.6	41.5	40	46.1
Q8CFE6	Slc38a2	Sodium-coupled neutral amino acid transporter 2 OS=Mus musculus OX=10090 GN=Slc38a2 PE=1 SV=1	2	1	1	1	504	55.5	7.94	3.22	49.5	61.6	60.3	51.5	48.1	53.2	60.8	72.6	77.4	197.4	206	190.3	137.9	116.1	117.3
Q9WTX6	Cul1	Cullin-1 OS=Mus musculus OX=10090 GN=Cul1 PE=1 SV=1	1	1	1	1	776	89.6	8	2.94	135.1	109.2	112	93.1	87.4	83.9	103.6	94.5	103.6	98.5	113.1	108	91.2	80.5	86.3
P35762	Cd81	CD81 antigen OS=Mus musculus OX=10090 GN=Cd81 PE=1 SV=2	3	1	1	1	236	25.8	5.83	3.43	97.6	94.1	99.8	112.8	116	110.7	76.7	76.3	82.4	115.6	121.2	114.5	96.1	90.7	95.6
A1A5B6	Tbc1d25	TBC1 domain family member 25 OS=Mus musculus OX=10090 GN=Tbc1d25 PE=1 SV=1	1	1	2	1	742	82.5	6.79	4.88	121.1	98.9	104.3	107.3	83.2	78.2	107.2	156.4	125.6	111.7	98.3	106.5	68	68.9	64.5
O55222	Ilk	Integrin-linked protein kinase OS=Mus musculus OX=10090 GN=Ilk PE=1 SV=2	2	1	1	1	452	51.3	8.07	2.26	86.7	96.5	73.9	90	82.1	96.2	103.9	88.2	95.4	89.6	125.8	120.8	104.7	103.8	142.4
Q3TJD7	Pdlim7	PDZ and LIM domain protein 7 OS=Mus musculus OX=10090 GN=Pdlim7 PE=1 SV=1	2	1	1	1	457	50.1	8.47	2.39	127.7	125.6	141.7	134.8	133.7	122.1	111	73.7	102.2	69.6	64.4	51.1	67.6	93.9	80.8
Q9JJX6	P2rx4	P2X purinoceptor 4 OS=Mus musculus OX=10090 GN=P2rx4 PE=1 SV=1	2	1	2	1	388	43.4	7.99	5.21	145.9	150.4	167.6	148	164.5	168.9	87.8	83.1	79.1	55.2	60.5	60.9	42.9	37.9	47.1
P10493	Nid1	Nidogen-1 OS=Mus musculus OX=10090 GN=Nid1 PE=1 SV=2	1	1	1	1	1245	136.5	5.44	2.43	164.8	160.9	157	118.6	120.2	122.6	116.7	103.9	103.5	68.6	69.2	62.5	41.5	43.1	46.9
Q8VEK0	Tmem30a	Cell cycle control protein 50A OS=Mus musculus OX=10090 GN=Tmem30a PE=1 SV=1	2	1	1	1	364	41	8.37	2.4	69.8	66.6	67.1	113.6	109.4	110.7	84.7	88.2	90.9	114	118.1	108.8	125.2	113.4	119.6
Q8BGT9	Galnt12	Polypeptide N-acetylgalactosaminyltransferase 12 OS=Mus musculus OX=10090 GN=Galnt12 PE=2 SV=1	2	1	1	1	576	66.5	7.24	2.8	117.6	122.7	114.6	101.9	107.2	101.5	103.7	93.1	105.7	56.2	73.8	55.2	117.1	112.2	117.6
P40124	Cap1	Adenylyl cyclase-associated protein 1 OS=Mus musculus OX=10090 GN=Cap1 PE=1 SV=4	2	1	1	1	474	51.5	7.52	2.97	102.7	102.2	110.9	92.5	109.2	105.7	104.3	90.8	92.9	106.3	96.3	99.6	85	90.8	110.8
P11672	Lcn2	Neutrophil gelatinase-associated lipocalin OS=Mus musculus OX=10090 GN=Lcn2 PE=1 SV=1	4	1	2	1	200	22.9	8.81	6.02	21.6	23.3	25.5	14.2	15.7	14.1	15.5	23.3	27	200.1	200	206.1	240.7	236.7	236.4
Q01341	Adcy6	Adenylate cyclase type 6 OS=Mus musculus OX=10090 GN=Adcy6 PE=1 SV=1	1	1	1	1	1165	130.2	7.87	2.47	110	116.8	113.2	117.3	112.2	111.4	116	90	119.3	73.2	81.7	70.3	94.4	94.4	79.8
P63037	Dnaja1	DnaJ homolog subfamily A member 1 OS=Mus musculus OX=10090 GN=Dnaja1 PE=1 SV=1	2	1	1	1	397	44.8	7.08	3.24	108.1	106	112.5	101.6	100.7	99.9	85.2	85.1	79.6	104.7	116.7	112.7	96	100.1	91.1
A2A8L5	Ptprf	Receptor-type tyrosine-protein phosphatase F OS=Mus musculus OX=10090 GN=Ptprf PE=1 SV=1	1	1	1	1	1898	211.4	6.65	2.53	120.8	127.1	137.1	77.3	82.9	87.4	95.5	76.5	90.8	82.2	60.9	88.6	119.5	112.9	140.6
Q8R121	Serpina10	Protein Z-dependent protease inhibitor OS=Mus musculus OX=10090 GN=Serpina10 PE=1 SV=1	2	1	1	1	448	51.8	5.67	2.68	67.8	48.3	56.6	53.3	51	52.4	50	45.4	67.1	125.1	129.2	148.4	198	206.4	201
P97352	S100a13	Protein S100-A13 OS=Mus musculus OX=10090 GN=S100a13 PE=1 SV=1	11	1	1	1	98	11.2	6.13	3.13	96.6	93.9	100.9	113	114.7	123.3	123.9	141.2	119.5	63.4	61.8	60.5	91.5	89.1	106.6
P08103	Hck	Tyrosine-protein kinase HCK OS=Mus musculus OX=10090 GN=Hck PE=1 SV=4	2	1	1	1	524	59.1	7.24	2.09	89.4	82.7	89.4	84.7	79	76.1	84.8	86.3	89.5	75.2	87.3	87.9	160.4	156.5	170.9
Q4KML4	Abracl	Costars family protein ABRACL OS=Mus musculus OX=10090 GN=Abracl PE=1 SV=1	11	1	1	1	81	9	5.8	2.68	103.7	110.9	110.6	111	115.4	111	105.8	100.5	105.4	83.2	85.8	82.5	87.1	91.2	95.8
Q80YR4	Znf598	E3 ubiquitin-protein ligase ZNF598 OS=Mus musculus OX=10090 GN=Znf598 PE=1 SV=1	1	1	2	1	908	99.1	8.34	5.06	76.7	85	81	102.9	108.4	92.9	108.3	118.6	118.6	129.9	142.7	133.6	71.2	76	54.4
P23953	Ces1c	Carboxylesterase 1C OS=Mus musculus OX=10090 GN=Ces1c PE=1 SV=4	3	1	1	1	554	61	5.06	2.3	110.4	134.1	132.9	98.1	143.3	123.6	85.1	95.7	97.9	66.5	66.1	82.6	98.9	63	101.8
Q9CQF9	Pcyox1	Prenylcysteine oxidase OS=Mus musculus OX=10090 GN=Pcyox1 PE=1 SV=1	2	1	1	1	505	56.5	6.92	3.13	114.8	107.2	112.1	74.8	76	77.6	119.3	112.7	123.7	99.3	118.6	99.8	92.8	85.3	86
P97792	Cxadr	Coxsackievirus and adenovirus receptor homolog OS=Mus musculus OX=10090 GN=Cxadr PE=1 SV=1	3	1	1	1	365	39.9	6.96	2.9	146.7	141.5	137.9	84.3	85.6	85.5	131.2	127.2	128.1	61.8	65.3	62.4	71.2	78.8	92.6
Q9WU81	Slc37a2	Glucose-6-phosphate exchanger SLC37A2 OS=Mus musculus OX=10090 GN=Slc37a2 PE=1 SV=1	1	1	1	1	501	55	6.37	2.81	164.3	163.6	152.5	234.4	239.5	238.2	64.4	59.2	52.1	18.7	16.8	18.2	23.9	28.2	25.9
Q8BGQ7	Aars1	Alanine--tRNA ligase, cytoplasmic OS=Mus musculus OX=10090 GN=Aars1 PE=1 SV=1	2	1	1	1	968	106.8	5.67	2.91	82.7	87	78.8	121.2	126.1	111.6	80.1	95.5	86.5	99.5	77.9	110.4	105.8	126.7	110.3
Q9D309	Fam3b	Protein FAM3B OS=Mus musculus OX=10090 GN=Fam3b PE=1 SV=1	3	1	2	1	235	26.1	8.81	2.4	32	33.6	31	34.3	27.1	38	56.7	57.8	52.3	36.3	55.7	46.1	335.8	339.6	323.9
P46460	Nsf	Vesicle-fusing ATPase OS=Mus musculus OX=10090 GN=Nsf PE=1 SV=2	1	1	1	1	744	82.6	6.95	2.36	91	88.8	104	104.9	109.4	110.1	99.9	95	95.5	74.9	73.7	70.4	115	133.3	133.9
Q61247	Serpinf2	Alpha-2-antiplasmin OS=Mus musculus OX=10090 GN=Serpinf2 PE=1 SV=1	2	1	2	1	491	54.9	6.3	5.24	35.6	42.8	36.4	44.5	38.4	43.5	65	64.1	64	122.1	131.7	126.7	227.7	222.7	235
Q64332	Syn2	Synapsin-2 OS=Mus musculus OX=10090 GN=Syn2 PE=1 SV=2	1	1	1	1	586	63.3	8.43	2.67	75.1	75.7	79.8	115.8	111.2	111.6	244.4	233.7	226.1	34.1	36.9	29.1	42.5	44.5	39.5
P01657		Ig kappa chain V-III region PC 2413 OS=Mus musculus OX=10090 PE=1 SV=1	8	1	1	1	111	11.9	5.33	2.41	91.6	100.7	105.1	112.3	107.9	101.1	94.1	93.2	89.9	116.9	117.4	117.5	82.5	86.6	83.2
Q62267	Sprr1b	Cornifin-B OS=Mus musculus OX=10090 GN=Sprr1b PE=2 SV=1	5	1	3	1	153	16.6	7.71	8.35	62.8	61.6	68.9	54.6	59	59	234.6	230.2	228.8	63.8	65.8	60.1	82.7	83.1	85
Q60738	Slc30a1	Zinc transporter 1 OS=Mus musculus OX=10090 GN=Slc30a1 PE=1 SV=1	2	1	1	1	503	54.7	6.62	2.55	116.2	87.7	141.2	111.5	129.7	130.5	86.4	116.5	115.8	81.1	109.4	105.2	46.9	57.1	64.9
Q9DA19	Cir1	Corepressor interacting with RBPJ 1 OS=Mus musculus OX=10090 GN=Cir1 PE=1 SV=2	2	1	3	1	450	51.8	9.92	7.06	65	65.8	71.3	147.5	147.5	150.6	121.5	120.6	117.5	79.3	81.3	76.2	84.9	83.4	87.6
Q3UVU3	Slc30a10	Zinc transporter 10 OS=Mus musculus OX=10090 GN=Slc30a10 PE=1 SV=1	2	1	3	1	470	50.9	7.02	5.35	142	143.7	120.1	180.3	187.4	178.4	46.9	51.6	50.8	52.1	56.3	52.3	72.3	84.7	81.2
Q8R146	Apeh	Acylamino-acid-releasing enzyme OS=Mus musculus OX=10090 GN=Apeh PE=1 SV=3	1	1	1	1	732	81.5	5.59	2.52	76.2	78.5	71.4	142.2	139.1	143.7	183.8	183.3	177.8	56	53.6	51.4	43.9	50.4	48.7
O88792	F11r	Junctional adhesion molecule A OS=Mus musculus OX=10090 GN=F11r PE=1 SV=2	4	1	1	1	300	32.4	6.77	2.95	131	135	131.7	101.7	103.9	108.1	113.5	108.6	115.3	96.5	97.2	95.1	58.2	52.3	51.9
P86048	Rpl10l	60S ribosomal protein L10-like OS=Mus musculus OX=10090 GN=Rpl10l PE=2 SV=1	4	1	1	1	214	24.5	10.11	3.04	84.6	88.8	78.4	106.4	94.9	93.7	131.1	134.4	139.1	78.4	94.8	87.1	92.4	91.4	104.6
Q99PV0	Prpf8	Pre-mRNA-processing-splicing factor 8 OS=Mus musculus OX=10090 GN=Prpf8 PE=1 SV=2	0	1	1	1	2335	273.4	8.84	2.62	63.1	58.4	56.5	105.5	109.4	90	93.5	85.9	99	91.8	103.9	94.7	166.4	155.5	126.5
Q03141	Mark3	MAP/microtubule affinity-regulating kinase 3 OS=Mus musculus OX=10090 GN=Mark3 PE=1 SV=2	1	1	1	1	753	84.3	9.51	2.36	109.1	100.1	121.9	120.5	103.4	118.7	128.2	123.4	127.2	71.6	87.4	99.5	65.9	56.7	66.3
Q3TZZ7	Esyt2	Extended synaptotagmin-2 OS=Mus musculus OX=10090 GN=Esyt2 PE=1 SV=1	2	1	1	1	845	94.1	7.75	2.37	80.2	115.3	82	76.4	70.6	95.5	106.4	104.2	127.3	94.6	92.2	87.2	120.2	114.1	133.8
Q9CQ54	Ndufc2	NADH dehydrogenase [ubiquinone] 1 subunit C2 OS=Mus musculus OX=10090 GN=Ndufc2 PE=1 SV=1	8	1	1	1	120	14.2	9.2	3.34	131.8	131.8	113.3	95.4	92.3	97.9	132.1	125.6	133.7	36.6	43	36.8	117.3	105.4	107
Q8BJ64	Chdh	Choline dehydrogenase, mitochondrial OS=Mus musculus OX=10090 GN=Chdh PE=1 SV=1	1	1	2	1	596	66.4	8.51	5.48	139.3	119.1	126.2	102.7	112.6	106.4	105.7	98.6	103.8	53.7	60.6	57	109.4	102.1	102.9
Q99K28	Arfgap2	ADP-ribosylation factor GTPase-activating protein 2 OS=Mus musculus OX=10090 GN=Arfgap2 PE=1 SV=1	3	1	1	1	520	56.6	8.18	2.24	112.6	161.2	114.1	115.2	119.7	104.3	113.7	116.2	117.8	79.7	82.4	76.4	65.2	60.3	61.2
Q8CIE6	Copa	Coatomer subunit alpha OS=Mus musculus OX=10090 GN=Copa PE=1 SV=2	1	1	2	1	1224	138.3	7.65	5.38	71	74.6	75.2	125.9	125.8	129.1	78.5	85.3	83.4	85.9	81.3	83.3	138.7	126.5	135.4
Q9QWK4	Cd5l	CD5 antigen-like OS=Mus musculus OX=10090 GN=Cd5l PE=1 SV=3	2	1	2	1	352	38.8	5.16	5.27	46.9	41.9	47.3	49.2	46.3	52.5	44.6	51.1	59.1	200.8	200.1	205.2	154.3	149	151.8
Q91VS8	Farp2	FERM, ARHGEF and pleckstrin domain-containing protein 2 OS=Mus musculus OX=10090 GN=Farp2 PE=1 SV=2	1	1	2	1	1065	121.2	8.44	4.43	78.8	80.3	82.3	98.5	100.6	98.3	98.5	88.3	88.4	100.5	118	110.7	120.5	117.6	118.6
Q9R111	Gda	Guanine deaminase OS=Mus musculus OX=10090 GN=Gda PE=1 SV=1	4	1	1	1	454	51	5.53	2.84	146.5	128.6	157.7	95.6	104.8	111.7	136.3	137.5	127.9	56.3	67.6	78.5	47.7	39.1	64.2
Q8BGU5	Ccny	Cyclin-Y OS=Mus musculus OX=10090 GN=Ccny PE=1 SV=1	4	1	1	1	341	39.4	7.2	2.44	98.5	105.6	116	120.5	124	115.9	101.1	91.7	84.8	72	66.6	68.2	125.2	103.5	106.2
Q7TN79	Akap7	A-kinase anchor protein 7 isoform gamma OS=Mus musculus OX=10090 GN=Akap7 PE=1 SV=2	4	1	1	1	314	35.5	7.87	2.02	128.1	134.3	132.2	111.2	120.4	105.5	101.4	92.3	93.2	64.8	77.7	69.5	89	100	80.5
O35054	Cldn4	Claudin-4 OS=Mus musculus OX=10090 GN=Cldn4 PE=1 SV=1	4	1	2	1	210	22.3	8.29	2.26	49.3	52.1	58.2	62.2	60	66.4	42.9	38.2	42.6	116.4	117.8	125.5	214.6	223.5	230.2
Q6PB44	Ptpn23	Tyrosine-protein phosphatase non-receptor type 23 OS=Mus musculus OX=10090 GN=Ptpn23 PE=1 SV=2	0	1	2	1	1692	185.1	6.8	5.48	217.2	215.4	219.5	140.8	144.4	146.3	77.2	70.4	68.6	20.6	20.2	22.1	47.1	41.5	48.8
P54823	Ddx6	Probable ATP-dependent RNA helicase DDX6 OS=Mus musculus OX=10090 GN=Ddx6 PE=1 SV=1	2	1	1	1	483	54.2	8.66	2.3	74.8	95.5	88.1	100.4	110.1	105.9	109.8	132.4	129.8	70.3	86.3	81.2	107.7	108.4	99.2
Q11136	Pepd	Xaa-Pro dipeptidase OS=Mus musculus OX=10090 GN=Pepd PE=1 SV=3	2	1	1	1	493	55	5.78	3	171.7	165.4	156.8	126.9	116.5	106.3	103	109.7	97.5	63	67.6	66.6	52.1	41.9	54.9
O70255	Mpzl2	Myelin protein zero-like protein 2 OS=Mus musculus OX=10090 GN=Mpzl2 PE=1 SV=1	4	1	1	1	215	24.1	6.34	2.84	89.7	80.8	78.9	87.9	85.8	83.4	80.7	85.5	88	87.3	109.9	116.6	142.2	151.6	131.8
Q497I4	Krt35	Keratin, type I cuticular Ha5 OS=Mus musculus OX=10090 GN=Krt35 PE=1 SV=1	2	1	1	1	455	50.5	4.97	2.5	56.8	62	65.7	83.9	78.8	89.4	130.8	120.4	146.1	126.1	120.3	110	115.1	89.9	104.6
Q9Z2W8	Gria4	Glutamate receptor 4 OS=Mus musculus OX=10090 GN=Gria4 PE=1 SV=2	1	1	1	1	902	100.8	8.07	2.02	200.6	209.7	210.3	126.4	122.4	124.4	125.1	94.5	112.9	30.4	28.1	27.8	30.3	25.2	31.9
Q60604	Scin	Adseverin OS=Mus musculus OX=10090 GN=Scin PE=1 SV=3	1	1	2	1	715	80.2	5.88	4.5	130.3	136.4	144.2	143.1	139	138.6	78.7	80.2	80.5	56.7	65.6	59.7	87.5	77.5	82.2
Q8VCN5	Cth	Cystathionine gamma-lyase OS=Mus musculus OX=10090 GN=Cth PE=1 SV=1	2	1	1	1	398	43.5	7.65	2.63	155.5	153.4	147.3	115.7	129	123.6	137.1	126.6	118.3	40.9	48.5	41.8	57.5	51.7	53.2
P20065	Tmsb4x	Thymosin beta-4 OS=Mus musculus OX=10090 GN=Tmsb4x PE=1 SV=1	14	1	2	1	50	5.7	5.06	4.92	53.9	48.6	49.4	50.2	53	47.5	72.9	65.4	71.8	79.5	86.5	87.1	250.6	232.9	250.5
P61164	Actr1a	Alpha-centractin OS=Mus musculus OX=10090 GN=Actr1a PE=1 SV=1	2	1	1	1	376	42.6	6.64	2.24	83.6	80.5	85.1	111	120.2	125.3	89.3	94	92.2	127.8	137	131.6	75.2	71.9	75.3
E9Q414	Apob	Apolipoprotein B-100 OS=Mus musculus OX=10090 GN=Apob PE=1 SV=1	0	1	1	1	4505	509.1	6.81	2.4	117.9	125.6	114.3	89.1	57.9	71.6	87.7	80.3	76.3	85.2	76.7	75.3	165	133.6	143.5
P35803	Gpm6b	Neuronal membrane glycoprotein M6-b OS=Mus musculus OX=10090 GN=Gpm6b PE=1 SV=2	2	1	1	1	328	36.2	6.14	3.17	53.9	53.9	49	68.6	64.1	62.7	56.8	52.8	61	79.8	85.7	91.5	245.9	245.3	229.1
Q7TNC9	Inpp5a	Inositol polyphosphate-5-phosphatase A OS=Mus musculus OX=10090 GN=Inpp5a PE=1 SV=1	2	1	1	1	412	47.6	6.92	2.56	74.6	67.6	73	120.2	125.4	127.6	66.5	60.9	64	67.8	79.2	75.6	167.2	165.4	165.2
P30416	Fkbp4	Peptidyl-prolyl cis-trans isomerase FKBP4 OS=Mus musculus OX=10090 GN=Fkbp4 PE=1 SV=5	2	1	1	1	458	51.5	5.72	2.54	100.1	105.2	110	92.2	95.2	94.2	107.3	102.1	106.7	69.7	74.1	68.1	123.2	124.7	127.2
Q5U462	Cdcp1	CUB domain-containing protein 1 OS=Mus musculus OX=10090 GN=Cdcp1 PE=2 SV=1	1	1	2	1	833	92.7	7.75	5	89.8	106.1	108.3	106.2	104.6	106.1	115.4	126.6	123.5	117.1	119.8	110	60.3	54.8	51.4
Q9DCM2	Gstk1	Glutathione S-transferase kappa 1 OS=Mus musculus OX=10090 GN=Gstk1 PE=1 SV=3	7	1	1	1	226	25.7	8.88	2.35	102.3	100.8	92.9	115.2	125.9	123	199.2	212.3	211.9	44.2	37.9	29.1	41.4	28.5	35.4
P61079	Ube2d3	Ubiquitin-conjugating enzyme E2 D3 OS=Mus musculus OX=10090 GN=Ube2d3 PE=1 SV=1	7	1	1	1	147	16.7	7.8	1.73	121.2	125.6	122.2	128.7	112.6	107.8	114.2	93.9	104.3	61.8	70.8	51.3	98.4	100.3	87.2
Q9D4J1	Efhd1	EF-hand domain-containing protein D1 OS=Mus musculus OX=10090 GN=Efhd1 PE=1 SV=1	4	1	1	1	240	27	6.02	2.2	84.8	69.2	73.6	96.7	84.8	80.8	113.7	120.9	132.6	87.6	108.5	107.1	98.2	124.5	116.8
P50516	Atp6v1a	V-type proton ATPase catalytic subunit A OS=Mus musculus OX=10090 GN=Atp6v1a PE=1 SV=2	1	1	1	1	617	68.3	5.58	2.62	103	102.9	92.2	88	98.7	89	91	89.7	94.4	81.2	90.3	74.4	123.6	140.6	141.1
P28740	Kif2a	Kinesin-like protein KIF2A OS=Mus musculus OX=10090 GN=Kif2a PE=1 SV=2	1	1	1	1	705	79.7	6.73	2.44	93.2	90.3	86.8	120.7	122.6	123.2	184.3	162.5	165.7	62.6	59.3	70.9	62.2	52.7	42.8
Q61001	Lama5	Laminin subunit alpha-5 OS=Mus musculus OX=10090 GN=Lama5 PE=1 SV=4	0	1	1	1	3718	403.8	6.73	2.08	134.6	139.7	114.9	128.8	118.1	136.5	147	115.3	108.7	47.9	45.5	35.2	79.6	71.3	76.8
Q64516	Gk	Glycerol kinase OS=Mus musculus OX=10090 GN=Gk PE=1 SV=2	1	1	1	1	559	61.2	5.87	2.36	105.4	95.8	111.2	135.8	122.6	139.7	94.2	87.6	94.4	86.3	92.5	85.1	81	89.7	78.8
Q3T9E4	Tgtp2	T-cell-specific guanine nucleotide triphosphate-binding protein 2 OS=Mus musculus OX=10090 GN=Tgtp2 PE=1 SV=2	2	1	2	1	415	47.1	5.74	4.64	134.8	142.9	135.2	149.6	151.9	145.9	86.3	80	87.6	40	50.7	41.5	88.5	80.8	84.2
Q9D1Q6	Erp44	Endoplasmic reticulum resident protein 44 OS=Mus musculus OX=10090 GN=Erp44 PE=1 SV=1	2	1	1	1	406	46.8	5.27	2.96	77.5	74.5	82.9	111.1	103.8	114.1	101.8	95.7	97.4	72.2	79.2	70.6	128.5	134.9	155.8
P80313	Cct7	T-complex protein 1 subunit eta OS=Mus musculus OX=10090 GN=Cct7 PE=1 SV=1	2	1	1	1	544	59.6	7.84	2.18	95.2	108.2	110	105.5	92.1	92.9	160.8	140.8	151.9	58	67.5	57.8	90.2	81.8	87.3
Q66JT1	Lrrc8e	Volume-regulated anion channel subunit LRRC8E OS=Mus musculus OX=10090 GN=Lrrc8e PE=2 SV=2	2	1	1	1	795	90.4	7.03	2.15	111.8	106	88.7	113.8	94.9	101.1	93.1	119.6	109.5	82.7	87.3	57.7	123	91.1	119.8
Q9CQZ6	Ndufb3	NADH dehydrogenase [ubiquinone] 1 beta subcomplex subunit 3 OS=Mus musculus OX=10090 GN=Ndufb3 PE=1 SV=1	11	1	1	1	104	11.7	9.04	2.96	161.7	164.7	170.6	113.6	121.3	113.5	116.1	116.8	121	45.8	45.4	39.3	53.8	55.2	61.2
Q61035	Hars1	Histidine--tRNA ligase, cytoplasmic OS=Mus musculus OX=10090 GN=Hars1 PE=1 SV=2	2	1	1	1	509	57.4	6	2.62	100.3	90	98.3	96.9	105.1	116.3	135.9	145.8	150.3	87.4	83.1	83.9	68.3	67.3	70.9
[truncated: 71 more rows]

## Sheet: cEV68_0
Accession	Gene Name	Description	Coverage [%]	# Peptides	# PSMs	# Unique Peptides	# AAs	MW [kDa]	calc. pI	Score Sequest HT: Sequest HT	T68-1	T68-2	T68-3	T0-1	T0-2	T0-3	P-value	FC
[truncated: 496 more rows]

[truncated: 3 more sheets: cEV116_0, cEV7dpi_0, cEV10dpi_0]
