# Supplementary material for: Quantitative proteomic analysis of local and systemic extracellular vesicles during Eimeria falciformis infectious cycle in the host
Source: Parasit Vectors. 2023 Sep 27;16:339. doi: 10.1186/s13071-023-05906-x (PMC10523797; doi:10.1186/s13071-023-05906-x)
Supplement: Supplementary file 7 — Additional file 7: GO terms for sEV proteins [file 13071_2023_5906_MOESM7_ESM.xlsx]

## Sheet: GO_sEV68_0
id	term	category	ListHits	ListTotal	PopHits	PopTotal	pval	padj	Enrichment_score	Protein_Gene
GO:0005615	extracellular space	cellular_component	96	168	1505	16625	3.04169e-56	5.18912e-53	6.31229	E9Q414:Apob,P07759:Serpina3k,P06728:Apoa4,P22599:Serpina1b,Q00623:Apoa1,P07758:Serpina1a,P13020:Gsn,Q00897:Serpina1d,Q00896:Serpina1c,Q91WP6:Serpina3n,Q8CIZ8:Vwf,Q06890:Clu,P06683:C9,Q61129:Cfi,Q01339:Apoh,Q64726:Azgp1,Q8R121:Serpina10,P52430:Pon1,Q60963:Pla2g7,Q9QXC1:Fetub,P14847:Crp,P11859:Agt,P16301:Lcat,P51910:Apod,P09813:Apoa2,Q07235:Serpine2,P33587:Proc,P18242:Ctsd,P02762:Mup6,P70274:Seleno…
GO:0005839	proteasome core complex	cellular_component	15	168	20	16625	9.18268e-27	7.83282e-24	74.2188	Q9R1P4:Psma1,Q9R1P0:Psma4,Q9Z2U1:Psma5,Q9QUM9:Psma6,Q9Z2U0:Psma7,O09061:Psmb1,P49722:Psma2,O70435:Psma3,P28063:Psmb8,Q9R1P1:Psmb3,P70195:Psmb7,Q9R1P3:Psmb2,O35955:Psmb10,O55234:Psmb5,Q60692:Psmb6
GO:0010499	proteasomal ubiquitin-independent protein catabolic process	biological_process	15	168	23	16625	2.82943e-25	1.609e-22	64.538	Q9R1P4:Psma1,Q9R1P0:Psma4,Q9Z2U1:Psma5,Q9QUM9:Psma6,Q9Z2U0:Psma7,O09061:Psmb1,P49722:Psma2,O70435:Psma3,P28063:Psmb8,Q9R1P1:Psmb3,P70195:Psmb7,Q9R1P3:Psmb2,O35955:Psmb10,O55234:Psmb5,Q60692:Psmb6
GO:0034364	high-density lipoprotein particle	cellular_component	13	168	23	16625	7.49864e-21	3.19817e-18	55.933	E9Q414:Apob,P06728:Apoa4,Q00623:Apoa1,Q01339:Apoh,P52430:Pon1,Q60963:Pla2g7,P31532:Saa4,P16301:Lcat,P09813:Apoa2,P55065:Pltp,P05367:Saa2,P05366:Saa1,P27656:Lipc
GO:0004175	endopeptidase activity	molecular_function	20	168	108	16625	5.31984e-20	1.81513e-17	18.3256	P18242:Ctsd,P16294:F9,O35598:Adam10,P06797:Ctsl,Q9R1P4:Psma1,Q9R1P0:Psma4,Q9Z2U1:Psma5,Q9QUM9:Psma6,Q9Z2U0:Psma7,O09061:Psmb1,P49722:Psma2,O70435:Psma3,P28063:Psmb8,P97321:Fap,Q9R1P1:Psmb3,P70195:Psmb7,Q9R1P3:Psmb2,O35955:Psmb10,O55234:Psmb5,Q60692:Psmb6
GO:0062023	collagen-containing extracellular matrix	cellular_component	27	168	294	16625	1.93416e-18	5.49947e-16	9.08801	P07759:Serpina3k,P07758:Serpina1a,Q8CIZ8:Vwf,B2RPV6:Mmrn1,Q07235:Serpine2,P18242:Ctsd,O35598:Adam10,Q07076:Anxa7,O08538:Angpt1,P14211:Calr,P06797:Ctsl,Q91X79:Cela1,P11276:Fn1,Q8K0E8:Fgb,E9PV24:Fga,Q61704:Itih3,P41317:Mbl2,Q62009:Postn,P11087:Col1a1,Q9Z1T2:Thbs4,Q01149:Col1a2,Q80YX1:Tnc,P08121:Col3a1,Q8R0Z6:Angptl6,Q60847:Col12a1,Q9D1H9:Mfap4,P98063:Bmp1
GO:0000502	proteasome complex	cellular_component	14	168	52	16625	8.48179e-17	2.06713e-14	26.6426	Q9R1P4:Psma1,Q9R1P0:Psma4,Q9Z2U1:Psma5,Q9QUM9:Psma6,Q9Z2U0:Psma7,O09061:Psmb1,P49722:Psma2,O70435:Psma3,P28063:Psmb8,Q9R1P1:Psmb3,P70195:Psmb7,Q9R1P3:Psmb2,O55234:Psmb5,Q60692:Psmb6
GO:0004298	threonine-type endopeptidase activity	molecular_function	9	168	15	16625	4.20788e-15	8.9733e-13	59.375	Q9R1P0:Psma4,O09061:Psmb1,P28063:Psmb8,Q9R1P1:Psmb3,P70195:Psmb7,Q9R1P3:Psmb2,O35955:Psmb10,O55234:Psmb5,Q60692:Psmb6
GO:0007596	blood coagulation	biological_process	14	168	71	16625	9.78392e-15	1.8546e-12	19.5129	Q8CIZ8:Vwf,P06683:C9,Q01339:Apoh,Q07968:F13b,B2RPV6:Mmrn1,Q8R121:Serpina10,Q07235:Serpine2,P33587:Proc,P16294:F9,O35930:Gp1ba,O08742:Gp5,P01027:C3,E9PV24:Fga,Q9JHH6:Cpb2
GO:0019774	proteasome core complex, beta-subunit complex	cellular_component	8	168	12	16625	4.39848e-14	7.50381e-12	65.9722	O09061:Psmb1,P28063:Psmb8,Q9R1P1:Psmb3,P70195:Psmb7,Q9R1P3:Psmb2,O35955:Psmb10,O55234:Psmb5,Q60692:Psmb6
GO:0019773	proteasome core complex, alpha-subunit complex	cellular_component	7	168	8	16625	7.52964e-14	1.16778e-11	86.5885	Q9R1P4:Psma1,Q9R1P0:Psma4,Q9Z2U1:Psma5,Q9QUM9:Psma6,Q9Z2U0:Psma7,P49722:Psma2,O70435:Psma3
GO:0006953	acute-phase response	biological_process	10	168	36	16625	1.71871e-12	2.44343e-10	27.4884	P22599:Serpina1b,P07758:Serpina1a,Q91WP6:Serpina3n,P31532:Saa4,P14847:Crp,P11276:Fn1,Q61646:Hp,P07361:Orm2,P05367:Saa2,P05366:Saa1
GO:0005576	extracellular region	cellular_component	36	168	933	16625	2.3463e-12	3.07907e-10	3.81833	E9Q414:Apob,P06728:Apoa4,P22599:Serpina1b,Q00623:Apoa1,P07758:Serpina1a,P13020:Gsn,Q00897:Serpina1d,Q00896:Serpina1c,Q91WP6:Serpina3n,Q8CIZ8:Vwf,Q07968:F13b,B2RPV6:Mmrn1,Q61730:Il1rap,Q9QXC1:Fetub,P03987:,P09813:Apoa2,Q07235:Serpine2,P70274:Selenop,Q5FW60:Mup20,P14211:Calr,P07743:Bpifa2,Q8K209:Adgrg1,P01027:C3,P01029:C4b,Q921I1:Tf,P06909:Cfh,Q61704:Itih3,Q19LI2:A1bg,P55065:Pltp,P11087:Col1a1,Q9EQ…
GO:0006958	complement activation, classical pathway	biological_process	13	168	103	16625	3.49621e-11	4.26038e-09	12.4899	P06683:C9,Q61129:Cfi,P14847:Crp,P01798:,P01803:,P01027:C3,P01029:C4b,Q91WP0:Masp2,P41317:Mbl2,P39039:Mbl1,P12246:Apcs,Q02105:C1qc,P01810:
GO:0001867	complement activation, lectin pathway	biological_process	6	168	9	16625	7.97664e-11	9.0721e-09	65.9722	P98064:Masp1,Q91WP0:Masp2,P41317:Mbl2,P39039:Mbl1,Q3SXB8:Colec11,Q9D1H9:Mfap4
GO:0002020	protease binding	molecular_function	13	168	121	16625	2.74011e-10	2.92165e-08	10.6319	P22599:Serpina1b,P07758:Serpina1a,Q00897:Serpina1d,Q00896:Serpina1c,Q8CIZ8:Vwf,Q6P069:Sri,P11276:Fn1,P41317:Mbl2,P39039:Mbl1,P97321:Fap,P11087:Col1a1,Q01149:Col1a2,P08121:Col3a1
GO:0002476	antigen processing and presentation of endogenous peptide antigen via MHC class Ib	biological_process	7	168	19	16625	4.31878e-10	4.33402e-08	36.4583	Q64726:Azgp1,P01898:H2-Q10,P14430:H2-Q8,P01897:H2-L,P14426:H2-D1,P04223:H2-K1,P01902:H2-K1
GO:0043161	proteasome-mediated ubiquitin-dependent protein catabolic process	biological_process	15	168	182	16625	4.87909e-10	4.40729e-08	8.15591	Q9R1P4:Psma1,Q9R1P0:Psma4,Q9Z2U1:Psma5,Q9QUM9:Psma6,Q9Z2U0:Psma7,O09061:Psmb1,P49722:Psma2,O70435:Psma3,P28063:Psmb8,Q9R1P1:Psmb3,P70195:Psmb7,Q9R1P3:Psmb2,O35955:Psmb10,O55234:Psmb5,Q60692:Psmb6
GO:0010951	negative regulation of endopeptidase activity	biological_process	10	168	61	16625	4.90847e-10	4.40729e-08	16.2227	P07759:Serpina3k,P22599:Serpina1b,P07758:Serpina1a,Q00897:Serpina1d,Q00896:Serpina1c,Q91WP6:Serpina3n,Q8R121:Serpina10,Q9QXC1:Fetub,P11859:Agt,Q07235:Serpine2
GO:0004866	endopeptidase inhibitor activity	molecular_function	8	168	31	16625	5.95425e-10	5.07898e-08	25.5376	P22599:Serpina1b,P07758:Serpina1a,Q00897:Serpina1d,Q00896:Serpina1c,Q9QXC1:Fetub,P97430:Slpi,P01027:C3,P01029:C4b
GO:0042627	chylomicron	cellular_component	6	168	12	16625	8.55631e-10	6.95098e-08	49.4792	E9Q414:Apob,P06728:Apoa4,Q00623:Apoa1,Q01339:Apoh,P09813:Apoa2,P11152:Lpl
GO:0034372	very-low-density lipoprotein particle remodeling	biological_process	5	168	7	16625	2.05119e-09	1.59061e-07	70.6845	P06728:Apoa4,Q00623:Apoa1,P16301:Lcat,P11152:Lpl,P27656:Lipc
GO:0004867	serine-type endopeptidase inhibitor activity	molecular_function	11	168	101	16625	5.85494e-09	4.25635e-07	10.7776	P07759:Serpina3k,P22599:Serpina1b,P07758:Serpina1a,Q00897:Serpina1d,Q00896:Serpina1c,Q91WP6:Serpina3n,Q8R121:Serpina10,P11859:Agt,Q07235:Serpine2,P97430:Slpi,Q61704:Itih3
GO:0009986	cell surface	cellular_component	26	168	687	16625	5.98783e-09	4.25635e-07	3.74515	P06728:Apoa4,Q00623:Apoa1,Q06890:Clu,Q01279:Egfr,Q01339:Apoh,O35598:Adam10,O08742:Gp5,Q8QZY6:Tspan14,P14211:Calr,P15379:Cd44,P11438:Lamp1,Q8R3G9:Tspan8,Q8R3S2:Tspan33,P01027:C3,Q921I1:Tf,Q8K0E8:Fgb,E9PV24:Fga,P01898:H2-Q10,P97321:Fap,Q60994:Adipoq,P14426:H2-D1,P11152:Lpl,Q80W65:Pcsk9,P04223:H2-K1,P27656:Lipc,P01902:H2-K1
GO:0008203	cholesterol metabolic process	biological_process	10	168	80	16625	7.6007e-09	5.18672e-07	12.3698	E9Q414:Apob,P06728:Apoa4,Q00623:Apoa1,P52430:Pon1,P16301:Lcat,P09813:Apoa2,Q8VCC2:Ces1,P05366:Saa1,Q80W65:Pcsk9,P27656:Lipc
GO:0034361	very-low-density lipoprotein particle	cellular_component	6	168	18	16625	1.63473e-08	1.03291e-06	32.9861	E9Q414:Apob,P06728:Apoa4,Q00623:Apoa1,Q01339:Apoh,P09813:Apoa2,P11152:Lpl
GO:0042157	lipoprotein metabolic process	biological_process	6	168	18	16625	1.63473e-08	1.03291e-06	32.9861	E9Q414:Apob,P06728:Apoa4,Q00623:Apoa1,P16301:Lcat,P09813:Apoa2,Q80W65:Pcsk9
GO:0005581	collagen trimer	cellular_component	9	168	66	16625	2.00291e-08	1.22035e-06	13.4943	P41317:Mbl2,P39039:Mbl1,Q02105:C1qc,P11087:Col1a1,Q60994:Adipoq,Q01149:Col1a2,Q3SXB8:Colec11,Q8CF98:Colec10,P08121:Col3a1
GO:0006956	complement activation	biological_process	5	168	10	16625	2.40161e-08	1.41281e-06	49.4792	Q61129:Cfi,P01027:C3,P01029:C4b,P06909:Cfh,Q3SXB8:Colec11
GO:0042612	MHC class I protein complex	cellular_component	6	168	20	16625	3.35646e-08	1.84849e-06	29.6875	P01898:H2-Q10,P14430:H2-Q8,P01897:H2-L,P14426:H2-D1,P04223:H2-K1,P01902:H2-K1
GO:0008201	heparin binding	molecular_function	12	168	148	16625	3.39893e-08	1.84849e-06	8.02365	E9Q414:Apob,Q01339:Apoh,Q8R121:Serpina10,Q07235:Serpine2,Q8K209:Adgrg1,P11276:Fn1,P06909:Cfh,Q62009:Postn,P05366:Saa1,Q9Z1T2:Thbs4,P11152:Lpl,P27656:Lipc
GO:0005102	signaling receptor binding	molecular_function	18	168	367	16625	3.46727e-08	1.84849e-06	4.85354	Q00623:Apoa1,Q06890:Clu,Q01279:Egfr,P09813:Apoa2,Q07235:Serpine2,O08538:Angpt1,P11276:Fn1,Q8K0E8:Fgb,E9PV24:Fga,P01898:H2-Q10,P41317:Mbl2,Q60994:Adipoq,P14426:H2-D1,P11152:Lpl,P04223:H2-K1,Q8R0Z6:Angptl6,Q9D1H9:Mfap4,P01902:H2-K1
GO:0034375	high-density lipoprotein particle remodeling	biological_process	5	168	12	16625	7.42515e-08	3.72568e-06	41.2326	Q00623:Apoa1,P16301:Lcat,P09813:Apoa2,P55065:Pltp,P27656:Lipc
GO:0005550	pheromone binding	molecular_function	5	168	12	16625	7.42515e-08	3.72568e-06	41.2326	P02762:Mup6,P11589:Mup2,Q5FW60:Mup20,P04939:Mup3,P11590:Mup4
GO:0005178	integrin binding	molecular_function	11	168	135	16625	1.22679e-07	5.97974e-06	8.06327	Q8CIZ8:Vwf,Q01279:Egfr,O55222:Ilk,Q07076:Anxa7,P14211:Calr,Q8R3G9:Tspan8,P11276:Fn1,P97321:Fap,Q9Z1T2:Thbs4,P08121:Col3a1,Q64339:Isg15
GO:0071556	integral component of lumenal side of endoplasmic reticulum membrane	cellular_component	6	168	25	16625	1.47073e-07	6.96963e-06	23.75	P01898:H2-Q10,P14430:H2-Q8,P01897:H2-L,P14426:H2-D1,P04223:H2-K1,P01902:H2-K1
GO:0043691	reverse cholesterol transport	biological_process	5	168	14	16625	1.8464e-07	8.51341e-06	35.3423	P06728:Apoa4,Q00623:Apoa1,P16301:Lcat,P09813:Apoa2,Q8VCC2:Ces1
GO:0010888	negative regulation of lipid storage	biological_process	5	168	15	16625	2.74701e-07	1.23326e-05	32.9861	P14847:Crp,P02762:Mup6,P11589:Mup2,P04939:Mup3,P11590:Mup4
GO:0034366	spherical high-density lipoprotein particle	cellular_component	4	168	7	16625	3.43933e-07	1.50449e-05	56.5476	Q00623:Apoa1,Q06890:Clu,P52430:Pon1,P09813:Apoa2
GO:0034097	response to cytokine	biological_process	8	168	76	16625	9.67656e-07	4.08408e-05	10.4167	P07759:Serpina3k,P22599:Serpina1b,P07758:Serpina1a,Q00897:Serpina1d,Q00896:Serpina1c,Q91WP6:Serpina3n,P06909:Cfh,P08121:Col3a1
GO:0042824	MHC class I peptide loading complex	cellular_component	5	168	19	16625	1.0294e-06	4.08408e-05	26.0417	P14211:Calr,P01898:H2-Q10,P14426:H2-D1,P04223:H2-K1,P01902:H2-K1
GO:0030169	low-density lipoprotein particle binding	molecular_function	5	168	19	16625	1.0294e-06	4.08408e-05	26.0417	P14847:Crp,P12246:Apcs,P55065:Pltp,Q80W65:Pcsk9,P27656:Lipc
GO:0046470	phosphatidylcholine metabolic process	biological_process	5	168	19	16625	1.0294e-06	4.08408e-05	26.0417	P06728:Apoa4,Q00623:Apoa1,P52430:Pon1,P16301:Lcat,P27656:Lipc
GO:0010873	positive regulation of cholesterol esterification	biological_process	4	168	9	16625	1.21871e-06	4.72526e-05	43.9815	P06728:Apoa4,Q00623:Apoa1,P11859:Agt,P09813:Apoa2
GO:0120020	cholesterol transfer activity	molecular_function	5	168	21	16625	1.7722e-06	6.57256e-05	23.5615	E9Q414:Apob,P06728:Apoa4,Q00623:Apoa1,P09813:Apoa2,P55065:Pltp
GO:0030301	cholesterol transport	biological_process	5	168	21	16625	1.7722e-06	6.57256e-05	23.5615	E9Q414:Apob,Q00623:Apoa1,P16301:Lcat,P09813:Apoa2,P27656:Lipc
GO:0045834	positive regulation of lipid metabolic process	biological_process	4	168	10	16625	2.01517e-06	7.01608e-05	39.5833	P02762:Mup6,P11589:Mup2,P04939:Mup3,P11590:Mup4
GO:0005009	insulin-activated receptor activity	molecular_function	4	168	10	16625	2.01517e-06	7.01608e-05	39.5833	P02762:Mup6,P11589:Mup2,P04939:Mup3,P11590:Mup4
GO:0031649	heat generation	biological_process	4	168	10	16625	2.01517e-06	7.01608e-05	39.5833	P02762:Mup6,P11589:Mup2,P04939:Mup3,P11590:Mup4
GO:0030670	phagocytic vesicle membrane	cellular_component	7	168	60	16625	2.33714e-06	7.83171e-05	11.5451	P17047:Lamp2,P01898:H2-Q10,P14430:H2-Q8,P01897:H2-L,P14426:H2-D1,P04223:H2-K1,P01902:H2-K1
GO:0009897	external side of plasma membrane	cellular_component	18	168	489	16625	2.34125e-06	7.83171e-05	3.64264	Q8CIZ8:Vwf,Q64726:Azgp1,P01798:,P14211:Calr,P15379:Cd44,P11438:Lamp1,P01803:,P06797:Ctsl,P06909:Cfh,Q8K0E8:Fgb,E9PV24:Fga,P01898:H2-Q10,P14430:H2-Q8,P01897:H2-L,P01810:,P14426:H2-D1,P04223:H2-K1,P01902:H2-K1
GO:0071396	cellular response to lipid	biological_process	4	168	11	16625	3.14174e-06	0.000101128	35.9848	P02762:Mup6,P11589:Mup2,P04939:Mup3,P11590:Mup4
GO:0008035	high-density lipoprotein particle binding	molecular_function	4	168	11	16625	3.14174e-06	0.000101128	35.9848	Q00623:Apoa1,P52430:Pon1,P09813:Apoa2,P55065:Pltp
GO:0042632	cholesterol homeostasis	biological_process	8	168	89	16625	3.24282e-06	0.000102449	8.89513	E9Q414:Apob,P06728:Apoa4,Q00623:Apoa1,P16301:Lcat,P09813:Apoa2,P11152:Lpl,Q80W65:Pcsk9,P27656:Lipc
GO:0034190	apolipoprotein receptor binding	molecular_function	3	168	4	16625	4.02478e-06	0.000124841	74.2188	Q00623:Apoa1,P09813:Apoa2,Q80W65:Pcsk9
GO:0030195	negative regulation of blood coagulation	biological_process	4	168	12	16625	4.67548e-06	0.000139936	32.9861	Q01339:Apoh,Q07235:Serpine2,P33587:Proc,Q8R3G9:Tspan8
GO:0046977	TAP binding	molecular_function	4	168	12	16625	4.67548e-06	0.000139936	32.9861	P01898:H2-Q10,P14426:H2-D1,P04223:H2-K1,P01902:H2-K1
GO:0042277	peptide binding	molecular_function	8	168	95	16625	5.30197e-06	0.000155951	8.33333	P18242:Ctsd,P14211:Calr,P06797:Ctsl,P01898:H2-Q10,P14426:H2-D1,Q9EQH2:Erap1,P04223:H2-K1,P01902:H2-K1
GO:0010875	positive regulation of cholesterol efflux	biological_process	5	168	26	16625	5.49926e-06	0.000156362	19.0304	Q00623:Apoa1,P52430:Pon1,Q8VCC2:Ces1,P55065:Pltp,Q60994:Adipoq
GO:0045721	negative regulation of gluconeogenesis	biological_process	5	168	26	16625	5.49926e-06	0.000156362	19.0304	P02762:Mup6,P11589:Mup2,P04939:Mup3,P11590:Mup4,Q60994:Adipoq
GO:0043434	response to peptide hormone	biological_process	7	168	70	16625	6.6653e-06	0.000181439	9.89583	P07759:Serpina3k,P22599:Serpina1b,P07758:Serpina1a,Q00897:Serpina1d,Q00896:Serpina1c,Q91WP6:Serpina3n,P11087:Col1a1
GO:0034374	low-density lipoprotein particle remodeling	biological_process	4	168	13	16625	6.70029e-06	0.000181439	30.4487	E9Q414:Apob,Q60963:Pla2g7,P09813:Apoa2,P27656:Lipc
GO:0062061	TAP complex binding	molecular_function	4	168	13	16625	6.70029e-06	0.000181439	30.4487	P01898:H2-Q10,P14426:H2-D1,P04223:H2-K1,P01902:H2-K1
GO:0042060	wound healing	biological_process	8	168	102	16625	9.00996e-06	0.000240172	7.76144	P13020:Gsn,Q01279:Egfr,P14847:Crp,P11276:Fn1,Q62009:Postn,P11087:Col1a1,Q80YX1:Tnc,P08121:Col3a1
GO:0051055	negative regulation of lipid biosynthetic process	biological_process	4	168	14	16625	9.30654e-06	0.00024056	28.2738	P02762:Mup6,P11589:Mup2,P04939:Mup3,P11590:Mup4
GO:0042610	CD8 receptor binding	molecular_function	4	168	14	16625	9.30654e-06	0.00024056	28.2738	P01898:H2-Q10,P14426:H2-D1,P04223:H2-K1,P01902:H2-K1
GO:0007599	hemostasis	biological_process	3	168	5	16625	9.98707e-06	0.000243399	59.375	Q8CIZ8:Vwf,O35930:Gp1ba,Q07076:Anxa7
GO:0002719	negative regulation of cytokine production involved in immune response	biological_process	3	168	5	16625	9.98707e-06	0.000243399	59.375	Q00623:Apoa1,P09813:Apoa2,O08538:Angpt1
GO:0030300	regulation of intestinal cholesterol absorption	biological_process	3	168	5	16625	9.98707e-06	0.000243399	59.375	P06728:Apoa4,Q00623:Apoa1,P09813:Apoa2
GO:0060228	phosphatidylcholine-sterol O-acyltransferase activator activity	molecular_function	3	168	5	16625	9.98707e-06	0.000243399	59.375	P06728:Apoa4,Q00623:Apoa1,P09813:Apoa2
GO:0005509	calcium ion binding	molecular_function	19	168	606	16625	1.22192e-05	0.000293604	3.10265	P13020:Gsn,B2RPV6:Mmrn1,P52430:Pon1,P14847:Crp,P33587:Proc,P16294:F9,Q07076:Anxa7,Q6P069:Sri,P14211:Calr,O88456:Capns1,P98064:Masp1,Q91WP0:Masp2,P41317:Mbl2,P39039:Mbl1,P12246:Apcs,Q9Z1T2:Thbs4,Q3SXB8:Colec11,P11152:Lpl,P98063:Bmp1
GO:0042730	fibrinolysis	biological_process	4	168	15	16625	1.25909e-05	0.000298333	26.3889	O35930:Gp1ba,Q8K0E8:Fgb,E9PV24:Fga,Q9JHH6:Cpb2
GO:0036094	small molecule binding	molecular_function	5	168	32	16625	1.60299e-05	0.000369553	15.4622	P02762:Mup6,P11589:Mup2,Q5FW60:Mup20,P04939:Mup3,P11590:Mup4
GO:0070527	platelet aggregation	biological_process	5	168	32	16625	1.60299e-05	0.000369553	15.4622	O35930:Gp1ba,P11276:Fn1,P06909:Cfh,Q8K0E8:Fgb,E9PV24:Fga
GO:0030881	beta-2-microglobulin binding	molecular_function	4	168	16	16625	1.66557e-05	0.000373877	24.7396	P01898:H2-Q10,P14426:H2-D1,P04223:H2-K1,P01902:H2-K1
GO:0010907	positive regulation of glucose metabolic process	biological_process	4	168	16	16625	1.66557e-05	0.000373877	24.7396	P02762:Mup6,P11589:Mup2,P04939:Mup3,P11590:Mup4
GO:0007160	cell-matrix adhesion	biological_process	7	168	81	16625	1.76155e-05	0.000390286	8.55195	P11859:Agt,O08742:Gp5,O55222:Ilk,P11276:Fn1,Q8K0E8:Fgb,E9PV24:Fga,P08121:Col3a1
GO:0070971	endoplasmic reticulum exit site	cellular_component	5	168	33	16625	1.87387e-05	0.000409849	14.9937	E9Q414:Apob,P01898:H2-Q10,P14426:H2-D1,P04223:H2-K1,P01902:H2-K1
GO:0005577	fibrinogen complex	cellular_component	3	168	6	16625	1.98256e-05	0.000417561	49.4792	P11276:Fn1,Q8K0E8:Fgb,E9PV24:Fga
GO:0072378	blood coagulation, fibrin clot formation	biological_process	3	168	6	16625	1.98256e-05	0.000417561	49.4792	P11276:Fn1,Q8K0E8:Fgb,E9PV24:Fga
GO:0042158	lipoprotein biosynthetic process	biological_process	3	168	6	16625	1.98256e-05	0.000417561	49.4792	E9Q414:Apob,Q00623:Apoa1,P16301:Lcat
GO:0005783	endoplasmic reticulum	cellular_component	26	168	1071	16625	2.72331e-05	0.000566582	2.40235	E9Q414:Apob,P22599:Serpina1b,P07758:Serpina1a,Q00897:Serpina1d,Q00896:Serpina1c,Q8CIZ8:Vwf,P51910:Apod,P33587:Proc,P14211:Calr,Q8VCC2:Ces1,Q9ES97:Rtn3,Q8K0E8:Fgb,Q61646:Hp,P01898:H2-Q10,Q8CFX1:H6pd,P11087:Col1a1,Q9Z1T2:Thbs4,Q60994:Adipoq,P14426:H2-D1,Q01149:Col1a2,Q80W65:Pcsk9,P04223:H2-K1,O88998:Olfm1,P01902:H2-K1,Q9ES89:Extl2,Q8BM55:Tmem214
GO:0050766	positive regulation of phagocytosis	biological_process	6	168	60	16625	3.10383e-05	0.000637967	9.89583	Q00623:Apoa1,P09813:Apoa2,P14211:Calr,P01027:C3,P41317:Mbl2,P39039:Mbl1
GO:0006112	energy reserve metabolic process	biological_process	4	168	19	16625	3.46408e-05	0.000703539	20.8333	P02762:Mup6,P11589:Mup2,P04939:Mup3,P11590:Mup4
GO:0009617	response to bacterium	biological_process	9	168	162	16625	3.99815e-05	0.000802451	5.49769	Q91WP6:Serpina3n,Q8VCC2:Ces1,P01027:C3,Q921I1:Tf,Q61646:Hp,P05366:Saa1,Q60994:Adipoq,P11152:Lpl,Q64339:Isg15
GO:0008233	peptidase activity	molecular_function	8	168	126	16625	4.20402e-05	0.000833959	6.28307	P33587:Proc,P18242:Ctsd,P16294:F9,Q91WP0:Masp2,P97321:Fap,Q9EQH2:Erap1,O55234:Psmb5,P98063:Bmp1
GO:0042608	T cell receptor binding	molecular_function	4	168	20	16625	4.29607e-05	0.000842425	19.7917	P01898:H2-Q10,P14426:H2-D1,P04223:H2-K1,P01902:H2-K1
GO:0006508	proteolysis	biological_process	10	168	206	16625	4.71343e-05	0.000913764	4.8038	P33587:Proc,P18242:Ctsd,P16294:F9,P06797:Ctsl,Q91X79:Cela1,Q9JHH6:Cpb2,P97321:Fap,Q9EQH2:Erap1,O55234:Psmb5,P98063:Bmp1
GO:0045475	locomotor rhythm	biological_process	4	168	21	16625	5.26521e-05	0.00100926	18.8492	P02762:Mup6,P11589:Mup2,P04939:Mup3,P11590:Mup4
GO:0034380	high-density lipoprotein particle assembly	biological_process	3	168	8	16625	5.46894e-05	0.00102528	37.1094	P06728:Apoa4,Q00623:Apoa1,P09813:Apoa2
GO:0001849	complement component C1q complex binding	molecular_function	3	168	8	16625	5.46894e-05	0.00102528	37.1094	P14847:Crp,P01029:C4b,P12246:Apcs
GO:0004252	serine-type endopeptidase activity	molecular_function	9	168	173	16625	6.66749e-05	0.00123639	5.14812	Q61129:Cfi,P33587:Proc,P16294:F9,Q91X79:Cela1,Q61646:Hp,P98064:Masp1,Q91WP0:Masp2,P97321:Fap,Q80W65:Pcsk9
GO:0061179	negative regulation of insulin secretion involved in cellular response to glucose stimulus	biological_process	4	168	23	16625	7.66817e-05	0.00140665	17.2101	P02762:Mup6,P11589:Mup2,P04939:Mup3,P11590:Mup4
GO:0072562	blood microparticle	cellular_component	3	168	9	16625	8.14247e-05	0.00147777	32.9861	Q8K0E8:Fgb,E9PV24:Fga,Q61646:Hp
GO:0005543	phospholipid binding	molecular_function	7	168	104	16625	8.86175e-05	0.00159138	6.66066	E9Q414:Apob,P06728:Apoa4,Q00623:Apoa1,Q01339:Apoh,P52430:Pon1,Q60963:Pla2g7,P09813:Apoa2
GO:0010628	positive regulation of gene expression	biological_process	16	168	532	16625	0.000100439	0.00174933	2.97619	E9Q414:Apob,P13020:Gsn,Q06890:Clu,P14847:Crp,P11859:Agt,P02762:Mup6,P11589:Mup2,O08538:Angpt1,P04939:Mup3,P14211:Calr,P15379:Cd44,P11590:Mup4,Q60575:Kif1b,P11276:Fn1,Q80YX1:Tnc,O88998:Olfm1
GO:0005584	collagen type I trimer	cellular_component	2	168	2	16625	0.000101515	0.00174933	98.9583	P11087:Col1a1,Q01149:Col1a2
GO:0034371	chylomicron remodeling	biological_process	2	168	2	16625	0.000101515	0.00174933	98.9583	P11152:Lpl,P27656:Lipc
GO:0120153	calcium-dependent carbohydrate binding	molecular_function	2	168	2	16625	0.000101515	0.00174933	98.9583	P39039:Mbl1,Q3SXB8:Colec11
GO:0005537	mannose binding	molecular_function	4	168	25	16625	0.000107832	0.00182506	15.8333	P41317:Mbl2,P39039:Mbl1,Q3SXB8:Colec11,Q8CF98:Colec10
GO:0015485	cholesterol binding	molecular_function	5	168	47	16625	0.000108049	0.00182506	10.5275	P06728:Apoa4,Q00623:Apoa1,P14847:Crp,P51910:Apod,P09813:Apoa2
GO:0051006	positive regulation of lipoprotein lipase activity	biological_process	3	168	10	16625	0.000115457	0.00189395	29.6875	P06728:Apoa4,Q00623:Apoa1,Q01339:Apoh
GO:0097197	tetraspanin-enriched microdomain	cellular_component	3	168	10	16625	0.000115457	0.00189395	29.6875	O35598:Adam10,Q8QZY6:Tspan14,Q8R3S2:Tspan33
GO:0002474	antigen processing and presentation of peptide antigen via MHC class I	biological_process	3	168	10	16625	0.000115457	0.00189395	29.6875	P01898:H2-Q10,P14430:H2-Q8,P01897:H2-L
GO:0033344	cholesterol efflux	biological_process	4	168	26	16625	0.000126438	0.00205432	15.2244	E9Q414:Apob,P06728:Apoa4,Q00623:Apoa1,P09813:Apoa2
GO:0005797	Golgi medial cisterna	cellular_component	4	168	27	16625	0.000147263	0.00237011	14.6605	P01898:H2-Q10,P14426:H2-D1,P04223:H2-K1,P01902:H2-K1
GO:0010898	positive regulation of triglyceride catabolic process	biological_process	3	168	11	16625	0.000157576	0.00237898	26.9886	P06728:Apoa4,Q00623:Apoa1,Q01339:Apoh
GO:0034383	low-density lipoprotein particle clearance	biological_process	3	168	11	16625	0.000157576	0.00237898	26.9886	E9Q414:Apob,Q60994:Adipoq,P27656:Lipc
GO:0042590	antigen processing and presentation of exogenous peptide antigen via MHC class I	biological_process	3	168	11	16625	0.000157576	0.00237898	26.9886	P04223:H2-K1,P01902:H2-K1,Q9ESY9:Ifi30
GO:0002485	antigen processing and presentation of endogenous peptide antigen via MHC class I via ER pathway, TAP-dependent	biological_process	3	168	11	16625	0.000157576	0.00237898	26.9886	P14426:H2-D1,P04223:H2-K1,P01902:H2-K1
GO:0006957	complement activation, alternative pathway	biological_process	3	168	11	16625	0.000157576	0.00237898	26.9886	P06683:C9,P01027:C3,P06909:Cfh
GO:0097435	supramolecular fiber organization	biological_process	3	168	11	16625	0.000157576	0.00237898	26.9886	O55222:Ilk,P08121:Col3a1,Q9D1H9:Mfap4
GO:0033700	phospholipid efflux	biological_process	3	168	11	16625	0.000157576	0.00237898	26.9886	P06728:Apoa4,Q00623:Apoa1,P09813:Apoa2
GO:0007155	cell adhesion	biological_process	12	168	338	16625	0.00017016	0.00254643	3.51331	Q8CIZ8:Vwf,Q64726:Azgp1,O35930:Gp1ba,P15379:Cd44,Q8K209:Adgrg1,P11276:Fn1,Q8K0E8:Fgb,Q62009:Postn,P97321:Fap,Q80YX1:Tnc,Q60847:Col12a1,Q9D1H9:Mfap4
GO:0031210	phosphatidylcholine binding	molecular_function	4	168	29	16625	0.000196184	0.00291034	13.6494	P06728:Apoa4,Q00623:Apoa1,P09813:Apoa2,P55065:Pltp
GO:0048407	platelet-derived growth factor binding	molecular_function	3	168	12	16625	0.000208543	0.00301503	24.7396	P11087:Col1a1,Q01149:Col1a2,P08121:Col3a1
GO:0034362	low-density lipoprotein particle	cellular_component	3	168	12	16625	0.000208543	0.00301503	24.7396	E9Q414:Apob,Q00623:Apoa1,Q60963:Pla2g7
GO:0031639	plasminogen activation	biological_process	3	168	12	16625	0.000208543	0.00301503	24.7396	Q01339:Apoh,Q8K0E8:Fgb,E9PV24:Fga
GO:0050750	low-density lipoprotein particle receptor binding	molecular_function	4	168	30	16625	0.000224592	0.00321978	13.1944	E9Q414:Apob,Q06890:Clu,P14847:Crp,Q80W65:Pcsk9
GO:0005794	Golgi apparatus	cellular_component	23	168	1016	16625	0.00023309	0.00331377	2.2402	P22599:Serpina1b,P07758:Serpina1a,Q00897:Serpina1d,Q00896:Serpina1c,P33587:Proc,O35598:Adam10,P61205:Arf3,P97430:Slpi,P14211:Calr,P15379:Cd44,Q9ES97:Rtn3,O35643:Ap1b1,Q61646:Hp,P01898:H2-Q10,P11087:Col1a1,P14426:H2-D1,Q80W65:Pcsk9,P04223:H2-K1,Q8CF98:Colec10,P19096:Fasn,P01902:H2-K1,P98063:Bmp1,Q8BM55:Tmem214
GO:0051897	positive regulation of protein kinase B signaling	biological_process	7	168	122	16625	0.000240096	0.00338516	5.67794	Q01279:Egfr,P02762:Mup6,P11589:Mup2,O55222:Ilk,O08538:Angpt1,P04939:Mup3,P11590:Mup4
GO:0009060	aerobic respiration	biological_process	4	168	31	16625	0.000255844	0.00357763	12.7688	P02762:Mup6,P11589:Mup2,P04939:Mup3,P11590:Mup4
GO:0070584	mitochondrion morphogenesis	biological_process	4	168	32	16625	0.000290104	0.00402371	12.3698	P02762:Mup6,P11589:Mup2,P04939:Mup3,P11590:Mup4
GO:0061740	protein targeting to lysosome involved in chaperone-mediated autophagy	biological_process	2	168	3	16625	0.000302516	0.00403198	65.9722	Q06890:Clu,P17047:Lamp2
GO:0070653	high-density lipoprotein particle receptor binding	molecular_function	2	168	3	16625	0.000302516	0.00403198	65.9722	Q00623:Apoa1,P09813:Apoa2
GO:0060309	elastin catabolic process	biological_process	2	168	3	16625	0.000302516	0.00403198	65.9722	P06797:Ctsl,Q91X79:Cela1
GO:0018206	peptidyl-methionine modification	biological_process	2	168	3	16625	0.000302516	0.00403198	65.9722	Q00623:Apoa1,P09813:Apoa2
GO:0010903	negative regulation of very-low-density lipoprotein particle remodeling	biological_process	2	168	3	16625	0.000302516	0.00403198	65.9722	Q00623:Apoa1,P09813:Apoa2
GO:0006955	immune response	biological_process	9	168	213	16625	0.000320254	0.00423529	4.18134	P01679:,P97430:Slpi,P01663:,P06797:Ctsl,P06909:Cfh,P01897:H2-L,P14426:H2-D1,P03977:,P01626:
GO:0070328	triglyceride homeostasis	biological_process	4	168	33	16625	0.000327533	0.00429825	11.9949	P06728:Apoa4,Q00623:Apoa1,P11152:Lpl,P27656:Lipc
GO:0034116	positive regulation of heterotypic cell-cell adhesion	biological_process	3	168	14	16625	0.000339947	0.00442709	21.2054	P15379:Cd44,Q8K0E8:Fgb,E9PV24:Fga
GO:0042605	peptide antigen binding	molecular_function	4	168	34	16625	0.000368299	0.00475999	11.6422	P01898:H2-Q10,P14426:H2-D1,P04223:H2-K1,P01902:H2-K1
GO:0045723	positive regulation of fatty acid biosynthetic process	biological_process	3	168	15	16625	0.000421786	0.00541027	19.7917	P06728:Apoa4,Q00623:Apoa1,P11859:Agt
GO:0000902	cell morphogenesis	biological_process	6	168	97	16625	0.000450502	0.00573549	6.12113	Q06890:Clu,Q01279:Egfr,O35930:Gp1ba,O55222:Ilk,Q3TKT4:Smarca4,O35955:Psmb10
GO:0006656	phosphatidylcholine biosynthetic process	biological_process	3	168	16	16625	0.000515277	0.0064637	18.5547	Q00623:Apoa1,P16301:Lcat,P09813:Apoa2
GO:0051258	protein polymerization	biological_process	3	168	16	16625	0.000515277	0.0064637	18.5547	P14847:Crp,Q8K0E8:Fgb,E9PV24:Fga
GO:0050821	protein stabilization	biological_process	8	168	182	16625	0.00053091	0.00661119	4.34982	Q00623:Apoa1,Q06890:Clu,P09813:Apoa2,P14211:Calr,P11438:Lamp1,P17047:Lamp2,P80317:Cct6a,Q9ESY9:Ifi30
GO:0004465	lipoprotein lipase activity	molecular_function	2	168	4	16625	0.000601008	0.00720771	49.4792	P11152:Lpl,P27656:Lipc
GO:0060192	negative regulation of lipase activity	biological_process	2	168	4	16625	0.000601008	0.00720771	49.4792	Q00623:Apoa1,P09813:Apoa2
GO:0042583	chromaffin granule	cellular_component	2	168	4	16625	0.000601008	0.00720771	49.4792	Q06890:Clu,P06797:Ctsl
GO:0034189	very-low-density lipoprotein particle binding	molecular_function	2	168	4	16625	0.000601008	0.00720771	49.4792	P55065:Pltp,Q80W65:Pcsk9
GO:0046314	phosphocreatine biosynthetic process	biological_process	2	168	4	16625	0.000601008	0.00720771	49.4792	Q6P8J7:Ckmt2,Q04447:Ckb
GO:0005549	odorant binding	molecular_function	5	168	68	16625	0.000619115	0.00720771	7.27635	P02762:Mup6,P11589:Mup2,Q5FW60:Mup20,P04939:Mup3,P11590:Mup4
GO:0016042	lipid catabolic process	biological_process	5	168	68	16625	0.000619115	0.00720771	7.27635	E9Q414:Apob,P06728:Apoa4,Q8VCC2:Ces1,P11152:Lpl,P27656:Lipc
GO:0019433	triglyceride catabolic process	biological_process	3	168	17	16625	0.000621063	0.00720771	17.4632	E9Q414:Apob,P11152:Lpl,P27656:Lipc
GO:0031091	platelet alpha granule	cellular_component	3	168	17	16625	0.000621063	0.00720771	17.4632	Q07235:Serpine2,Q8K0E8:Fgb,E9PV24:Fga
GO:0034185	apolipoprotein binding	molecular_function	3	168	17	16625	0.000621063	0.00720771	17.4632	P11152:Lpl,Q80W65:Pcsk9,P27656:Lipc
GO:0051603	proteolysis involved in cellular protein catabolic process	biological_process	4	168	39	16625	0.00062806	0.00723966	10.1496	P12399:Ctla2a,P06797:Ctsl,Q9QUM9:Psma6,P97321:Fap
GO:0001568	blood vessel development	biological_process	5	168	74	16625	0.000911359	0.0104348	6.68637	P11859:Agt,Q3TKT4:Smarca4,P11087:Col1a1,Q01149:Col1a2,P08121:Col3a1
GO:0018158	protein oxidation	biological_process	2	168	5	16625	0.000995022	0.0106761	39.5833	Q00623:Apoa1,P09813:Apoa2
GO:0055102	lipase inhibitor activity	molecular_function	2	168	5	16625	0.000995022	0.0106761	39.5833	Q00623:Apoa1,P09813:Apoa2
GO:0042159	lipoprotein catabolic process	biological_process	2	168	5	16625	0.000995022	0.0106761	39.5833	E9Q414:Apob,P18242:Ctsd
GO:0043152	induction of bacterial agglutination	biological_process	2	168	5	16625	0.000995022	0.0106761	39.5833	Q8K0E8:Fgb,E9PV24:Fga
GO:0003331	positive regulation of extracellular matrix constituent secretion	biological_process	2	168	5	16625	0.000995022	0.0106761	39.5833	P11859:Agt,Q9JHH6:Cpb2
GO:0004111	creatine kinase activity	molecular_function	2	168	5	16625	0.000995022	0.0106761	39.5833	Q6P8J7:Ckmt2,Q04447:Ckb
GO:1905598	negative regulation of low-density lipoprotein receptor activity	biological_process	2	168	5	16625	0.000995022	0.0106761	39.5833	Q60994:Adipoq,Q80W65:Pcsk9
GO:0044793	negative regulation by host of viral process	biological_process	2	168	5	16625	0.000995022	0.0106761	39.5833	P14847:Crp,P12246:Apcs
GO:0005534	galactose binding	molecular_function	2	168	5	16625	0.000995022	0.0106761	39.5833	P41317:Mbl2,P70194:Clec4f
GO:0048525	negative regulation of viral process	biological_process	2	168	5	16625	0.000995022	0.0106761	39.5833	P41317:Mbl2,P12246:Apcs
GO:0030198	extracellular matrix organization	biological_process	7	168	159	16625	0.00117116	0.0124181	4.35666	P11859:Agt,Q3TKT4:Smarca4,P11276:Fn1,Q62009:Postn,P11087:Col1a1,Q01149:Col1a2,P08121:Col3a1
GO:0045087	innate immune response	biological_process	13	168	479	16625	0.00117881	0.0124181	2.68572	Q61129:Cfi,Q61730:Il1rap,P14847:Crp,P01798:,P97430:Slpi,P01803:,P01029:C4b,Q8K0E8:Fgb,E9PV24:Fga,P41317:Mbl2,P12246:Apcs,Q02105:C1qc,P01810:
GO:0043395	heparan sulfate proteoglycan binding	molecular_function	3	168	21	16625	0.00117921	0.0124181	14.1369	P06909:Cfh,P11152:Lpl,P27656:Lipc
GO:0031012	extracellular matrix	cellular_component	9	168	256	16625	0.00119449	0.0125019	3.479	Q8CIZ8:Vwf,O35930:Gp1ba,P11276:Fn1,Q62009:Postn,P11087:Col1a1,Q9Z1T2:Thbs4,Q01149:Col1a2,Q80YX1:Tnc,P08121:Col3a1
GO:0008289	lipid binding	molecular_function	6	168	117	16625	0.00120844	0.0125707	5.07479	P06728:Apoa4,Q00623:Apoa1,Q01339:Apoh,P09813:Apoa2,P01027:C3,P27656:Lipc
GO:0042742	defense response to bacterium	biological_process	8	168	210	16625	0.00134351	0.0138453	3.76984	P01798:,P01803:,P07743:Bpifa2,Q61646:Hp,P01810:,P04223:H2-K1,P01902:H2-K1,Q64339:Isg15
GO:0004806	triglyceride lipase activity	molecular_function	3	168	22	16625	0.00135531	0.0138453	13.4943	P16301:Lcat,P11152:Lpl,P27656:Lipc
GO:0035634	response to stilbenoid	biological_process	3	168	22	16625	0.00135531	0.0138453	13.4943	P06728:Apoa4,P04939:Mup3,P05367:Saa2
GO:0007229	integrin-mediated signaling pathway	biological_process	5	168	81	16625	0.00136977	0.0139097	6.10854	Q00623:Apoa1,O55222:Ilk,P11276:Fn1,P08121:Col3a1,Q64339:Isg15
GO:0004064	arylesterase activity	molecular_function	2	168	6	16625	0.00148262	0.0142901	32.9861	P52430:Pon1,P13634:Ca1
GO:0014012	peripheral nervous system axon regeneration	biological_process	2	168	6	16625	0.00148262	0.0142901	32.9861	P51910:Apod,Q80YX1:Tnc
GO:0051873	killing by host of symbiont cells	biological_process	2	168	6	16625	0.00148262	0.0142901	32.9861	P41317:Mbl2,P39039:Mbl1
GO:0052548	regulation of endopeptidase activity	biological_process	2	168	6	16625	0.00148262	0.0142901	32.9861	O70435:Psma3,P28063:Psmb8
GO:0010757	negative regulation of plasminogen activation	biological_process	2	168	6	16625	0.00148262	0.0142901	32.9861	Q07235:Serpine2,Q9JHH6:Cpb2
GO:0070487	monocyte aggregation	biological_process	2	168	6	16625	0.00148262	0.0142901	32.9861	P15379:Cd44,P06909:Cfh
GO:1990111	spermatoproteasome complex	cellular_component	2	168	6	16625	0.00148262	0.0142901	32.9861	P28063:Psmb8,O35955:Psmb10
GO:0034363	intermediate-density lipoprotein particle	cellular_component	2	168	6	16625	0.00148262	0.0142901	32.9861	E9Q414:Apob,Q00623:Apoa1
GO:0045650	negative regulation of macrophage differentiation	biological_process	2	168	6	16625	0.00148262	0.0142901	32.9861	Q02105:C1qc,Q60994:Adipoq
GO:0006826	iron ion transport	biological_process	3	168	23	16625	0.00154711	0.0148279	12.9076	Q921I1:Tf,Q61147:Cp,Q9Z0Z4:Heph
GO:0006869	lipid transport	biological_process	4	168	51	16625	0.00173708	0.0165556	7.76144	P06728:Apoa4,P51910:Apod,P09813:Apoa2,P55065:Pltp
GO:0032930	positive regulation of superoxide anion generation	biological_process	3	168	24	16625	0.00175508	0.0166343	12.3698	Q01279:Egfr,P14847:Crp,P11859:Agt
GO:0048306	calcium-dependent protein binding	molecular_function	5	168	86	16625	0.00178817	0.0168543	5.75339	Q07076:Anxa7,P98064:Masp1,Q91WP0:Masp2,P41317:Mbl2,P39039:Mbl1
GO:0048260	positive regulation of receptor-mediated endocytosis	biological_process	3	168	25	16625	0.00197971	0.018557	11.875	Q06890:Clu,P01027:C3,Q921I1:Tf
GO:0051918	negative regulation of fibrinolysis	biological_process	2	168	7	16625	0.00206189	0.019014	28.2738	Q01339:Apoh,Q9JHH6:Cpb2
GO:0010886	positive regulation of cholesterol storage	biological_process	2	168	7	16625	0.00206189	0.019014	28.2738	E9Q414:Apob,P11152:Lpl
GO:0010544	negative regulation of platelet activation	biological_process	2	168	7	16625	0.00206189	0.019014	28.2738	Q07235:Serpine2,O08742:Gp5
GO:0001916	positive regulation of T cell mediated cytotoxicity	biological_process	3	168	27	16625	0.00248071	0.0227532	10.9954	P14426:H2-D1,P04223:H2-K1,P01902:H2-K1
GO:0052739	phosphatidylserine 1-acylhydrolase activity	molecular_function	2	168	8	16625	0.00273096	0.02414	24.7396	P11152:Lpl,P27656:Lipc
GO:0048102	autophagic cell death	biological_process	2	168	8	16625	0.00273096	0.02414	24.7396	P11438:Lamp1,P06797:Ctsl
GO:0003847	1-alkyl-2-acetylglycerophosphocholine esterase activity	molecular_function	2	168	8	16625	0.00273096	0.02414	24.7396	Q60963:Pla2g7,P16301:Lcat
GO:0071813	lipoprotein particle binding	molecular_function	2	168	8	16625	0.00273096	0.02414	24.7396	Q00623:Apoa1,P11152:Lpl
GO:0052740	1-acyl-2-lysophosphatidylserine acylhydrolase activity	molecular_function	2	168	8	16625	0.00273096	0.02414	24.7396	P11152:Lpl,P27656:Lipc
GO:0004322	ferroxidase activity	molecular_function	2	168	8	16625	0.00273096	0.02414	24.7396	Q61147:Cp,Q9Z0Z4:Heph
GO:0090277	positive regulation of peptide hormone secretion	biological_process	2	168	8	16625	0.00273096	0.02414	24.7396	Q8K0E8:Fgb,E9PV24:Fga
GO:0001889	liver development	biological_process	5	168	95	16625	0.00276672	0.0243045	5.20833	Q8CIZ8:Vwf,P33587:Proc,Q3TKT4:Smarca4,Q61646:Hp,Q80W65:Pcsk9
GO:0009612	response to mechanical stimulus	biological_process	4	168	58	16625	0.00279231	0.0243045	6.82471	Q62009:Postn,P11087:Col1a1,Q80YX1:Tnc,P08121:Col3a1
GO:0071230	cellular response to amino acid stimulus	biological_process	4	168	58	16625	0.00279231	0.0243045	6.82471	Q01279:Egfr,P11087:Col1a1,Q01149:Col1a2,P08121:Col3a1
GO:0044344	cellular response to fibroblast growth factor stimulus	biological_process	3	168	29	16625	0.00305353	0.0264433	10.2371	P15379:Cd44,Q62009:Postn,P11087:Col1a1
GO:0031232	extrinsic component of external side of plasma membrane	cellular_component	2	168	9	16625	0.00348797	0.0294578	21.9907	Q07235:Serpine2,Q921I1:Tf
GO:1900020	positive regulation of protein kinase C activity	biological_process	2	168	9	16625	0.00348797	0.0294578	21.9907	Q01279:Egfr,P11859:Agt
GO:0010642	negative regulation of platelet-derived growth factor receptor signaling pathway	biological_process	2	168	9	16625	0.00348797	0.0294578	21.9907	P51910:Apod,Q60994:Adipoq
GO:0072594	establishment of protein localization to organelle	biological_process	2	168	9	16625	0.00348797	0.0294578	21.9907	P11438:Lamp1,P17047:Lamp2
GO:0030853	negative regulation of granulocyte differentiation	biological_process	2	168	9	16625	0.00348797	0.0294578	21.9907	Q02105:C1qc,Q60994:Adipoq
GO:0051592	response to calcium ion	biological_process	4	168	63	16625	0.00377054	0.0316874	6.28307	Q01279:Egfr,Q07076:Anxa7,Q8K0E8:Fgb,E9PV24:Fga
GO:0005764	lysosome	cellular_component	9	168	306	16625	0.00397805	0.0332106	2.91054	P18242:Ctsd,P14211:Calr,P11438:Lamp1,P17047:Lamp2,P12399:Ctla2a,P05201:Got1,P06797:Ctsl,Q80W65:Pcsk9,Q9ESY9:Ifi30
GO:0051384	response to glucocorticoid	biological_process	4	168	64	16625	0.00399073	0.0332106	6.1849	P16301:Lcat,P05201:Got1,P06797:Ctsl,Q60994:Adipoq
GO:0031638	zymogen activation	biological_process	3	168	32	16625	0.00405417	0.0334126	9.27734	P16294:F9,P06797:Ctsl,Q61646:Hp
GO:2000352	negative regulation of endothelial cell apoptotic process	biological_process	3	168	32	16625	0.00405417	0.0334126	9.27734	O08538:Angpt1,Q8K0E8:Fgb,E9PV24:Fga
GO:0005518	collagen binding	molecular_function	4	168	65	16625	0.00421945	0.0346076	6.08974	Q8CIZ8:Vwf,O08742:Gp5,Q8K209:Adgrg1,Q9Z1T2:Thbs4
GO:2001223	negative regulation of neuron migration	biological_process	2	168	10	16625	0.0043311	0.0348531	19.7917	Q8K209:Adgrg1,P08121:Col3a1
GO:0010745	negative regulation of macrophage derived foam cell differentiation	biological_process	2	168	10	16625	0.0043311	0.0348531	19.7917	P14847:Crp,Q60994:Adipoq
GO:0008970	phospholipase A1 activity	molecular_function	2	168	10	16625	0.0043311	0.0348531	19.7917	P11152:Lpl,P27656:Lipc
GO:0006825	copper ion transport	biological_process	2	168	10	16625	0.0043311	0.0348531	19.7917	Q61147:Cp,Q9Z0Z4:Heph
GO:0035025	positive regulation of Rho protein signal transduction	biological_process	3	168	33	16625	0.00442683	0.0354562	8.99621	Q00623:Apoa1,Q8K209:Adgrg1,P08121:Col3a1
GO:0050728	negative regulation of inflammatory response	biological_process	5	168	110	16625	0.00518023	0.0412966	4.49811	Q00623:Apoa1,P33587:Proc,P15379:Cd44,P12399:Ctla2a,Q60994:Adipoq
GO:0006641	triglyceride metabolic process	biological_process	3	168	35	16625	0.00523275	0.0413414	8.48214	Q01339:Apoh,Q80W65:Pcsk9,P27656:Lipc
GO:0034115	negative regulation of heterotypic cell-cell adhesion	biological_process	2	168	11	16625	0.00525855	0.0413414	17.9924	Q00623:Apoa1,Q60994:Adipoq
GO:0048771	tissue remodeling	biological_process	2	168	11	16625	0.00525855	0.0413414	17.9924	Q91X79:Cela1,Q9Z1T2:Thbs4
GO:0005788	endoplasmic reticulum lumen	cellular_component	5	168	111	16625	0.00538122	0.0421117	4.45758	P14211:Calr,Q8VCC2:Ces1,Q8CFX1:H6pd,Q9EQH2:Erap1,Q80W65:Pcsk9
GO:0042327	positive regulation of phosphorylation	biological_process	3	168	36	16625	0.00566659	0.0441425	8.24653	Q01279:Egfr,O55222:Ilk,Q921I1:Tf
GO:0019814	immunoglobulin complex	cellular_component	4	168	71	16625	0.00577953	0.04477	5.57512	P01679:,P01663:,P03977:,P01626:
GO:0050731	positive regulation of peptidyl-tyrosine phosphorylation	biological_process	5	168	113	16625	0.00579963	0.04477	4.37869	P11859:Agt,O08538:Angpt1,P15379:Cd44,Q9Z1T2:Thbs4,Q60994:Adipoq
GO:0031333	negative regulation of protein-containing complex assembly	biological_process	3	168	37	16625	0.00612138	0.0470409	8.02365	Q06890:Clu,P17047:Lamp2,Q3UZP4:Svip
GO:0046930	pore complex	cellular_component	2	168	12	16625	0.00626855	0.0475296	16.4931	O35598:Adam10,Q8R3S2:Tspan33
GO:0010884	positive regulation of lipid storage	biological_process	2	168	12	16625	0.00626855	0.0475296	16.4931	E9Q414:Apob,P01027:C3
GO:0043589	skin morphogenesis	biological_process	2	168	12	16625	0.00626855	0.0475296	16.4931	P11087:Col1a1,Q01149:Col1a2
GO:0043621	protein self-association	molecular_function	4	168	73	16625	0.00637452	0.0481192	5.42237	P33587:Proc,Q3UZP4:Svip,P41317:Mbl2,Q80W65:Pcsk9
GO:0042802	identical protein binding	molecular_function	29	168	1783	16625	0.00662515	0.0497907	1.60953	P06728:Apoa4,P22599:Serpina1b,Q00623:Apoa1,P07758:Serpina1a,Q00897:Serpina1d,Q00896:Serpina1c,Q8CIZ8:Vwf,Q01279:Egfr,Q01339:Apoh,P14847:Crp,Q6P069:Sri,O08538:Angpt1,Q91ZJ5:Ugp2,P11276:Fn1,P06909:Cfh,Q61646:Hp,Q91WP0:Masp2,P41317:Mbl2,P39039:Mbl1,P12246:Apcs,Q9Z2U0:Psma7,P97321:Fap,P11087:Col1a1,Q9Z1T2:Thbs4,Q60994:Adipoq,Q01149:Col1a2,P19096:Fasn,P27656:Lipc,P98063:Bmp1
GO:0009967	positive regulation of signal transduction	biological_process	2	168	13	16625	0.00735936	0.051156	15.2244	O55222:Ilk,Q60994:Adipoq
GO:2000343	positive regulation of chemokine (C-X-C motif) ligand 2 production	biological_process	2	168	13	16625	0.00735936	0.051156	15.2244	Q62009:Postn,P11152:Lpl
GO:0044754	autolysosome	cellular_component	2	168	13	16625	0.00735936	0.051156	15.2244	P11438:Lamp1,P17047:Lamp2
GO:0010744	positive regulation of macrophage derived foam cell differentiation	biological_process	2	168	13	16625	0.00735936	0.051156	15.2244	E9Q414:Apob,P11152:Lpl
GO:0009743	response to carbohydrate	biological_process	2	168	13	16625	0.00735936	0.051156	15.2244	E9Q414:Apob,P05201:Got1
GO:0006633	fatty acid biosynthetic process	biological_process	3	168	40	16625	0.00761394	0.051156	7.42188	P11152:Lpl,P19096:Fasn,P27656:Lipc
GO:0048812	neuron projection morphogenesis	biological_process	4	168	77	16625	0.00768357	0.051156	5.14069	Q06890:Clu,Q01279:Egfr,O55222:Ilk,Q9Z1T2:Thbs4
GO:0010804	negative regulation of tumor necrosis factor-mediated signaling pathway	biological_process	2	168	14	16625	0.00852926	0.051156	14.1369	Q00623:Apoa1,Q60994:Adipoq
GO:0046931	pore complex assembly	biological_process	2	168	14	16625	0.00852926	0.051156	14.1369	O35598:Adam10,Q8R3S2:Tspan33
GO:0009651	response to salt stress	biological_process	2	168	14	16625	0.00852926	0.051156	14.1369	P11859:Agt,Q07076:Anxa7
GO:1900026	positive regulation of substrate adhesion-dependent cell spreading	biological_process	3	168	42	16625	0.00871802	0.051156	7.06845	Q00623:Apoa1,O55222:Ilk,P14211:Calr
GO:0031100	animal organ regeneration	biological_process	3	168	42	16625	0.00871802	0.051156	7.06845	Q00623:Apoa1,Q01339:Apoh,P09813:Apoa2
GO:0034987	immunoglobulin receptor binding	molecular_function	4	168	81	16625	0.0091582	0.051156	4.88683	P03987:,P01798:,P01803:,P01810:
GO:0005902	microvillus	cellular_component	4	168	82	16625	0.00955365	0.051156	4.82724	O08538:Angpt1,P15379:Cd44,P06797:Ctsl,P27656:Lipc
GO:0009615	response to virus	biological_process	4	168	82	16625	0.00955365	0.051156	4.82724	E9Q414:Apob,Q06890:Clu,P49722:Psma2,Q64339:Isg15
GO:0070492	oligosaccharide binding	molecular_function	2	168	15	16625	0.00977657	0.051156	13.1944	P39039:Mbl1,Q3SXB8:Colec11
GO:0016298	lipase activity	molecular_function	2	168	15	16625	0.00977657	0.051156	13.1944	P11152:Lpl,P27656:Lipc
GO:0048143	astrocyte activation	biological_process	2	168	15	16625	0.00977657	0.051156	13.1944	Q01279:Egfr,P11859:Agt
GO:0046688	response to copper ion	biological_process	2	168	15	16625	0.00977657	0.051156	13.1944	P16301:Lcat,Q61147:Cp
GO:0010955	negative regulation of protein processing	biological_process	2	168	15	16625	0.00977657	0.051156	13.1944	Q07235:Serpine2,P12399:Ctla2a
GO:0001580	detection of chemical stimulus involved in sensory perception of bitter taste	biological_process	3	168	44	16625	0.00991118	0.051156	6.74716	Q64726:Azgp1,Q7M707:Tas2r109,O70570:Pigr
GO:0001905	activation of membrane attack complex	biological_process	1	168	1	16625	0.0101053	0.051156	98.9583	P06909:Cfh
GO:0090107	regulation of high-density lipoprotein particle assembly	biological_process	1	168	1	16625	0.0101053	0.051156	98.9583	P16301:Lcat
GO:0032945	negative regulation of mononuclear cell proliferation	biological_process	1	168	1	16625	0.0101053	0.051156	98.9583	P14847:Crp
GO:0031703	type 2 angiotensin receptor binding	molecular_function	1	168	1	16625	0.0101053	0.051156	98.9583	P11859:Agt
GO:0000772	mating pheromone activity	molecular_function	1	168	1	16625	0.0101053	0.051156	98.9583	Q5FW60:Mup20
GO:0001906	cell killing	biological_process	1	168	1	16625	0.0101053	0.051156	98.9583	P06683:C9
GO:0044537	regulation of circulating fibrinogen levels	biological_process	1	168	1	16625	0.0101053	0.051156	98.9583	P33587:Proc
GO:0004607	phosphatidylcholine-sterol O-acyltransferase activity	molecular_function	1	168	1	16625	0.0101053	0.051156	98.9583	P16301:Lcat
GO:2000446	regulation of macrophage migration inhibitory factor signaling pathway	biological_process	1	168	1	16625	0.0101053	0.051156	98.9583	O08538:Angpt1
GO:0034104	negative regulation of tissue remodeling	biological_process	1	168	1	16625	0.0101053	0.051156	98.9583	P11859:Agt
GO:0070471	uterine smooth muscle contraction	biological_process	1	168	1	16625	0.0101053	0.051156	98.9583	P11859:Agt
GO:1905589	positive regulation of L-arginine import across plasma membrane	biological_process	1	168	1	16625	0.0101053	0.051156	98.9583	P11859:Agt
GO:0061110	dense core granule biogenesis	biological_process	1	168	1	16625	0.0101053	0.051156	98.9583	Q07235:Serpine2
GO:1905010	positive regulation of L-lysine import across plasma membrane	biological_process	1	168	1	16625	0.0101053	0.051156	98.9583	P11859:Agt
GO:1902632	positive regulation of membrane hyperpolarization	biological_process	1	168	1	16625	0.0101053	0.051156	98.9583	P11859:Agt
GO:0051089	constitutive protein ectodomain proteolysis	biological_process	1	168	1	16625	0.0101053	0.051156	98.9583	O35598:Adam10
GO:0001999	renal response to blood flow involved in circulatory renin-angiotensin regulation of systemic arterial blood pressure	biological_process	1	168	1	16625	0.0101053	0.051156	98.9583	P11859:Agt
GO:0061108	seminal vesicle epithelium development	biological_process	1	168	1	16625	0.0101053	0.051156	98.9583	Q07235:Serpine2
GO:0034441	plasma lipoprotein particle oxidation	biological_process	1	168	1	16625	0.0101053	0.051156	98.9583	Q60963:Pla2g7
GO:0061742	chaperone-mediated autophagy translocation complex	cellular_component	1	168	1	16625	0.0101053	0.051156	98.9583	P17047:Lamp2
GO:0004516	nicotinate phosphoribosyltransferase activity	molecular_function	1	168	1	16625	0.0101053	0.051156	98.9583	Q8CC86:Naprt
GO:0034355	NAD salvage	biological_process	1	168	1	16625	0.0101053	0.051156	98.9583	Q8CC86:Naprt
GO:0106139	symbiont cell surface	cellular_component	1	168	1	16625	0.0101053	0.051156	98.9583	P01029:C4b
GO:0060588	negative regulation of lipoprotein lipid oxidation	biological_process	1	168	1	16625	0.0101053	0.051156	98.9583	P51910:Apod
GO:0097489	multivesicular body, internal vesicle lumen	cellular_component	1	168	1	16625	0.0101053	0.051156	98.9583	Q01279:Egfr
GO:0072377	blood coagulation, common pathway	biological_process	1	168	1	16625	0.0101053	0.051156	98.9583	E9PV24:Fga
GO:0001970	positive regulation of activation of membrane attack complex	biological_process	1	168	1	16625	0.0101053	0.051156	98.9583	P01027:C3
GO:0001855	complement component C4b binding	molecular_function	1	168	1	16625	0.0101053	0.051156	98.9583	Q91WP0:Masp2
GO:1905208	negative regulation of cardiocyte differentiation	biological_process	1	168	1	16625	0.0101053	0.051156	98.9583	Q01279:Egfr
GO:0031715	C5L2 anaphylatoxin chemotactic receptor binding	molecular_function	1	168	1	16625	0.0101053	0.051156	98.9583	P01027:C3
GO:0140053	mitochondrial gene expression	biological_process	1	168	1	16625	0.0101053	0.051156	98.9583	P06909:Cfh
GO:0003983	UTP:glucose-1-phosphate uridylyltransferase activity	molecular_function	1	168	1	16625	0.0101053	0.051156	98.9583	Q91ZJ5:Ugp2
GO:1904240	negative regulation of VCP-NPL4-UFD1 AAA ATPase complex assembly	biological_process	1	168	1	16625	0.0101053	0.051156	98.9583	Q3UZP4:Svip
GO:0033594	response to hydroxyisoflavone	biological_process	1	168	1	16625	0.0101053	0.051156	98.9583	Q01279:Egfr
GO:1990267	response to transition metal nanoparticle	biological_process	1	168	1	16625	0.0101053	0.051156	98.9583	P05201:Got1
GO:0060621	negative regulation of cholesterol import	biological_process	1	168	1	16625	0.0101053	0.051156	98.9583	P09813:Apoa2
GO:0051917	regulation of fibrinolysis	biological_process	1	168	1	16625	0.0101053	0.051156	98.9583	Q01339:Apoh
GO:0047801	L-cysteine:2-oxoglutarate aminotransferase activity	molecular_function	1	168	1	16625	0.0101053	0.051156	98.9583	P05201:Got1
GO:0046434	organophosphate catabolic process	biological_process	1	168	1	16625	0.0101053	0.051156	98.9583	P52430:Pon1
GO:0090320	regulation of chylomicron remnant clearance	biological_process	1	168	1	16625	0.0101053	0.051156	98.9583	Q8VCC2:Ces1
GO:0032557	pyrimidine ribonucleotide binding	molecular_function	1	168	1	16625	0.0101053	0.051156	98.9583	Q91ZJ5:Ugp2
GO:0060695	negative regulation of cholesterol transporter activity	biological_process	1	168	1	16625	0.0101053	0.051156	98.9583	P09813:Apoa2
GO:2000296	negative regulation of hydrogen peroxide catabolic process	biological_process	1	168	1	16625	0.0101053	0.051156	98.9583	Q61646:Hp
GO:1902847	regulation of neuronal signal transduction	biological_process	1	168	1	16625	0.0101053	0.051156	98.9583	Q06890:Clu
GO:2000534	positive regulation of renal albumin absorption	biological_process	1	168	1	16625	0.0101053	0.051156	98.9583	Q60994:Adipoq
GO:0033034	positive regulation of myeloid cell apoptotic process	biological_process	1	168	1	16625	0.0101053	0.051156	98.9583	Q60994:Adipoq
GO:2000478	positive regulation of metanephric glomerular visceral epithelial cell development	biological_process	1	168	1	16625	0.0101053	0.051156	98.9583	Q60994:Adipoq
GO:0110113	positive regulation of lipid transporter activity	biological_process	1	168	1	16625	0.0101053	0.051156	98.9583	Q60994:Adipoq
GO:2000590	negative regulation of metanephric mesenchymal cell migration	biological_process	1	168	1	16625	0.0101053	0.051156	98.9583	Q60994:Adipoq
GO:0090317	negative regulation of intracellular protein transport	biological_process	1	168	1	16625	0.0101053	0.051156	98.9583	Q60994:Adipoq
GO:0071306	cellular response to vitamin E	biological_process	1	168	1	16625	0.0101053	0.051156	98.9583	P11087:Col1a1
GO:0032802	low-density lipoprotein particle receptor catabolic process	biological_process	1	168	1	16625	0.0101053	0.051156	98.9583	Q80W65:Pcsk9
GO:1903054	negative regulation of extracellular matrix organization	biological_process	1	168	1	16625	0.0101053	0.051156	98.9583	P97321:Fap
GO:1903906	regulation of plasma membrane raft polarization	biological_process	1	168	1	16625	0.0101053	0.051156	98.9583	P13020:Gsn
GO:1903909	regulation of receptor clustering	biological_process	1	168	1	16625	0.0101053	0.051156	98.9583	P13020:Gsn
GO:0097017	renal protein absorption	biological_process	1	168	1	16625	0.0101053	0.051156	98.9583	P13020:Gsn
GO:1902362	melanocyte apoptotic process	biological_process	1	168	1	16625	0.0101053	0.051156	98.9583	P97321:Fap
GO:1905368	peptidase complex	cellular_component	1	168	1	16625	0.0101053	0.051156	98.9583	P97321:Fap
GO:0047935	glucose 1-dehydrogenase (NADP+) activity	molecular_function	1	168	1	16625	0.0101053	0.051156	98.9583	Q8CFX1:H6pd
GO:0047934	glucose 1-dehydrogenase (NAD+) activity	molecular_function	1	168	1	16625	0.0101053	0.051156	98.9583	Q8CFX1:H6pd
GO:1903903	regulation of establishment of T cell polarity	biological_process	1	168	1	16625	0.0101053	0.051156	98.9583	P13020:Gsn
GO:0010189	vitamin E biosynthetic process	biological_process	1	168	1	16625	0.0101053	0.051156	98.9583	P55065:Pltp
GO:0032799	low-density lipoprotein receptor particle metabolic process	biological_process	1	168	1	16625	0.0101053	0.051156	98.9583	Q80W65:Pcsk9
GO:0060739	mesenchymal-epithelial cell signaling involved in prostate gland development	biological_process	1	168	1	16625	0.0101053	0.051156	98.9583	Q80YX1:Tnc
GO:0034359	mature chylomicron	cellular_component	1	168	1	16625	0.0101053	0.051156	98.9583	E9Q414:Apob
GO:0031983	vesicle lumen	cellular_component	1	168	1	16625	0.0101053	0.051156	98.9583	E9Q414:Apob
GO:0035248	alpha-1,4-N-acetylgalactosaminyltransferase activity	molecular_function	1	168	1	16625	0.0101053	0.051156	98.9583	Q9ES89:Extl2
GO:0051132	NK T cell activation	biological_process	1	168	1	16625	0.0101053	0.051156	98.9583	P70194:Clec4f
GO:0046461	neutral lipid catabolic process	biological_process	1	168	1	16625	0.0101053	0.051156	98.9583	P27656:Lipc
GO:0005595	collagen type XII trimer	cellular_component	1	168	1	16625	0.0101053	0.051156	98.9583	Q60847:Col12a1
GO:0005586	collagen type III trimer	cellular_component	1	168	1	16625	0.0101053	0.051156	98.9583	P08121:Col3a1
GO:1905596	negative regulation of low-density lipoprotein particle receptor binding	biological_process	1	168	1	16625	0.0101053	0.051156	98.9583	Q80W65:Pcsk9
GO:0031177	phosphopantetheine binding	molecular_function	1	168	1	16625	0.0101053	0.051156	98.9583	P19096:Fasn
GO:0047117	enoyl-[acyl-carrier-protein] reductase (NADPH, A-specific) activity	molecular_function	1	168	1	16625	0.0101053	0.051156	98.9583	P19096:Fasn
GO:0006982	response to lipid hydroperoxide	biological_process	1	168	1	16625	0.0101053	0.051156	98.9583	P06728:Apoa4
GO:0004313	[acyl-carrier-protein] S-acetyltransferase activity	molecular_function	1	168	1	16625	0.0101053	0.051156	98.9583	P19096:Fasn
GO:0004317	3-hydroxypalmitoyl-[acyl-carrier-protein] dehydratase activity	molecular_function	1	168	1	16625	0.0101053	0.051156	98.9583	P19096:Fasn
GO:0047451	3-hydroxyoctanoyl-[acyl-carrier-protein] dehydratase activity	molecular_function	1	168	1	16625	0.0101053	0.051156	98.9583	P19096:Fasn
GO:0008693	3-hydroxydecanoyl-[acyl-carrier-protein] dehydratase activity	molecular_function	1	168	1	16625	0.0101053	0.051156	98.9583	P19096:Fasn
GO:0008659	(3R)-hydroxymyristoyl-[acyl-carrier-protein] dehydratase activity	molecular_function	1	168	1	16625	0.0101053	0.051156	98.9583	P19096:Fasn
GO:0065005	protein-lipid complex assembly	biological_process	1	168	1	16625	0.0101053	0.051156	98.9583	P06728:Apoa4
GO:0099020	perinuclear endoplasmic reticulum lumen	cellular_component	1	168	1	16625	0.0101053	0.051156	98.9583	Q06890:Clu
GO:0021683	cerebellar granular layer morphogenesis	biological_process	1	168	1	16625	0.0101053	0.051156	98.9583	Q07235:Serpine2
GO:1905895	negative regulation of cellular response to tunicamycin	biological_process	1	168	1	16625	0.0101053	0.051156	98.9583	Q06890:Clu
GO:0001792	polymeric immunoglobulin receptor activity	molecular_function	1	168	1	16625	0.0101053	0.051156	98.9583	O70570:Pigr
GO:0140340	cerebroside transfer activity	molecular_function	1	168	1	16625	0.0101053	0.051156	98.9583	P55065:Pltp
GO:0140339	phosphatidylglycerol transfer activity	molecular_function	1	168	1	16625	0.0101053	0.051156	98.9583	P55065:Pltp
GO:0140337	diacylglyceride transfer activity	molecular_function	1	168	1	16625	0.0101053	0.051156	98.9583	P55065:Pltp
GO:1905892	negative regulation of cellular response to thapsigargin	biological_process	1	168	1	16625	0.0101053	0.051156	98.9583	Q06890:Clu
GO:0021675	nerve development	biological_process	2	168	16	16625	0.0110996	0.0558582	12.3698	O55222:Ilk,P06797:Ctsl
GO:0042308	negative regulation of protein import into nucleus	biological_process	2	168	16	16625	0.0110996	0.0558582	12.3698	P51910:Apod,O08538:Angpt1
GO:0006644	phospholipid metabolic process	biological_process	3	168	46	16625	0.0111948	0.0561713	6.4538	Q00623:Apoa1,P16301:Lcat,Q80W65:Pcsk9
GO:0006629	lipid metabolic process	biological_process	4	168	86	16625	0.011246	0.0562631	4.60271	E9Q414:Apob,P16301:Lcat,P51910:Apod,P55065:Pltp
GO:0001658	branching involved in ureteric bud morphogenesis	biological_process	3	168	47	16625	0.0118708	0.0590426	6.31649	P11859:Agt,O55222:Ilk,P15379:Cd44
GO:0045429	positive regulation of nitric oxide biosynthetic process	biological_process	3	168	47	16625	0.0118708	0.0590426	6.31649	Q06890:Clu,P14847:Crp,P11859:Agt
GO:0032966	negative regulation of collagen biosynthetic process	biological_process	2	168	17	16625	0.0124968	0.0619752	11.6422	P05201:Got1,P11276:Fn1
GO:0002250	adaptive immune response	biological_process	7	168	248	16625	0.0131525	0.065038	2.79318	P01679:,P01663:,Q8K0E8:Fgb,E9PV24:Fga,P03977:,Q9EQH2:Erap1,P01626:
GO:0030199	collagen fibril organization	biological_process	3	168	49	16625	0.0132921	0.0655385	6.05867	P11087:Col1a1,Q01149:Col1a2,P08121:Col3a1
GO:0003823	antigen binding	molecular_function	4	168	91	16625	0.0136182	0.066953	4.34982	P01798:,P01803:,P01810:,Q9D1H9:Mfap4
GO:0016209	antioxidant activity	molecular_function	2	168	18	16625	0.0139664	0.0678821	10.9954	P06728:Apoa4,Q61646:Hp
GO:1902430	negative regulation of amyloid-beta formation	biological_process	2	168	18	16625	0.0139664	0.0678821	10.9954	Q06890:Clu,Q9ES97:Rtn3
GO:0005773	vacuole	cellular_component	2	168	18	16625	0.0139664	0.0678821	10.9954	P11438:Lamp1,P06797:Ctsl
GO:0018149	peptide cross-linking	biological_process	2	168	18	16625	0.0139664	0.0678821	10.9954	P11276:Fn1,P08121:Col3a1
GO:0007162	negative regulation of cell adhesion	biological_process	3	168	51	16625	0.0148063	0.071557	5.82108	O35598:Adam10,O08538:Angpt1,Q80YX1:Tnc
GO:0045907	positive regulation of vasoconstriction	biological_process	3	168	51	16625	0.0148063	0.071557	5.82108	Q01279:Egfr,Q8K0E8:Fgb,E9PV24:Fga
GO:0009792	embryo development ending in birth or egg hatching	biological_process	2	168	19	16625	0.0155069	0.0743111	10.4167	Q60575:Kif1b,Q8CF98:Colec10
GO:0046889	positive regulation of lipid biosynthetic process	biological_process	2	168	19	16625	0.0155069	0.0743111	10.4167	P06728:Apoa4,Q00623:Apoa1
GO:0045178	basal part of cell	cellular_component	2	168	19	16625	0.0155069	0.0743111	10.4167	Q921I1:Tf,P97321:Fap
GO:0016529	sarcoplasmic reticulum	cellular_component	3	168	52	16625	0.0155985	0.0745409	5.70913	P14211:Calr,Q8CFX1:H6pd,Q9Z1T2:Thbs4
GO:0005770	late endosome	cellular_component	5	168	146	16625	0.016375	0.0755638	3.38898	P11438:Lamp1,P17047:Lamp2,Q921I1:Tf,Q80W65:Pcsk9,P27656:Lipc
GO:0042593	glucose homeostasis	biological_process	5	168	147	16625	0.0168173	0.0755638	3.36593	P02762:Mup6,P11589:Mup2,P04939:Mup3,P11590:Mup4,Q60994:Adipoq
GO:0031589	cell-substrate adhesion	biological_process	2	168	20	16625	0.0171167	0.0755638	9.89583	Q8CIZ8:Vwf,O08538:Angpt1
GO:0005201	extracellular matrix structural constituent	molecular_function	3	168	55	16625	0.0181163	0.0755638	5.39773	P11087:Col1a1,Q01149:Col1a2,P08121:Col3a1
GO:0005507	copper ion binding	molecular_function	3	168	55	16625	0.0181163	0.0755638	5.39773	P06728:Apoa4,Q61147:Cp,Q9Z0Z4:Heph
GO:0042310	vasoconstriction	biological_process	2	168	21	16625	0.0187944	0.0755638	9.4246	P14847:Crp,P11859:Agt
GO:0032355	response to estradiol	biological_process	4	168	101	16625	0.0192626	0.0755638	3.91914	E9Q414:Apob,P14211:Calr,Q62009:Postn,P11087:Col1a1
GO:0033138	positive regulation of peptidyl-serine phosphorylation	biological_process	4	168	101	16625	0.0192626	0.0755638	3.91914	Q01279:Egfr,P11859:Agt,O08538:Angpt1,P15379:Cd44
GO:0051087	chaperone binding	molecular_function	4	168	102	16625	0.0198954	0.0755638	3.88072	Q8CIZ8:Vwf,P11276:Fn1,Q61147:Cp,Q8K0E8:Fgb
GO:0006911	phagocytosis, engulfment	biological_process	4	168	102	16625	0.0198954	0.0755638	3.88072	P13020:Gsn,P01798:,P01803:,P01810:
GO:0005881	cytoplasmic microtubule	cellular_component	3	168	57	16625	0.0199129	0.0755638	5.20833	P05367:Saa2,P05366:Saa1,Q8BM55:Tmem214
GO:2000584	negative regulation of platelet-derived growth factor receptor-alpha signaling pathway	biological_process	1	168	2	16625	0.020109	0.0755638	49.4792	Q60994:Adipoq
GO:1902618	cellular response to fluoride	biological_process	1	168	2	16625	0.020109	0.0755638	49.4792	P11087:Col1a1
GO:0004609	phosphatidylserine decarboxylase activity	molecular_function	1	168	2	16625	0.020109	0.0755638	49.4792	P05201:Got1
GO:0002434	immune complex clearance	biological_process	1	168	2	16625	0.020109	0.0755638	49.4792	Q06890:Clu
GO:0004063	aryldialkylphosphatase activity	molecular_function	1	168	2	16625	0.020109	0.0755638	49.4792	P52430:Pon1
GO:0002502	peptide antigen assembly with MHC class I protein complex	biological_process	1	168	2	16625	0.020109	0.0755638	49.4792	P14211:Calr
GO:0046395	carboxylic acid catabolic process	biological_process	1	168	2	16625	0.020109	0.0755638	49.4792	P52430:Pon1
GO:1902617	response to fluoride	biological_process	1	168	2	16625	0.020109	0.0755638	49.4792	P52430:Pon1
GO:0090205	positive regulation of cholesterol metabolic process	biological_process	1	168	2	16625	0.020109	0.0755638	49.4792	Q8VCC2:Ces1
GO:1990666	PCSK9-LDLR complex	cellular_component	1	168	2	16625	0.020109	0.0755638	49.4792	Q80W65:Pcsk9
GO:1901611	phosphatidylglycerol binding	molecular_function	1	168	2	16625	0.020109	0.0755638	49.4792	P55065:Pltp
GO:0034378	chylomicron assembly	biological_process	1	168	2	16625	0.020109	0.0755638	49.4792	Q8VCC2:Ces1
GO:0034238	macrophage fusion	biological_process	1	168	2	16625	0.020109	0.0755638	49.4792	P15379:Cd44
GO:1990667	PCSK9-AnxA2 complex	cellular_component	1	168	2	16625	0.020109	0.0755638	49.4792	Q80W65:Pcsk9
GO:0002114	interleukin-33 receptor activity	molecular_function	1	168	2	16625	0.020109	0.0755638	49.4792	Q61730:Il1rap
GO:0070994	detection of oxidative stress	biological_process	1	168	2	16625	0.020109	0.0755638	49.4792	Q60994:Adipoq
GO:0070208	protein heterotrimerization	biological_process	1	168	2	16625	0.020109	0.0755638	49.4792	Q01149:Col1a2
GO:0038172	interleukin-33-mediated signaling pathway	biological_process	1	168	2	16625	0.020109	0.0755638	49.4792	Q61730:Il1rap
GO:0046469	platelet activating factor metabolic process	biological_process	1	168	2	16625	0.020109	0.0755638	49.4792	Q60963:Pla2g7
GO:0062234	platelet activating factor catabolic process	biological_process	1	168	2	16625	0.020109	0.0755638	49.4792	Q60963:Pla2g7
GO:0101004	cytolytic granule membrane	cellular_component	1	168	2	16625	0.020109	0.0755638	49.4792	P11438:Lamp1
GO:0097637	integral component of autophagosome membrane	cellular_component	1	168	2	16625	0.020109	0.0755638	49.4792	P17047:Lamp2
GO:0035692	macrophage migration inhibitory factor receptor complex	cellular_component	1	168	2	16625	0.020109	0.0755638	49.4792	P15379:Cd44
GO:0061474	phagolysosome membrane	cellular_component	1	168	2	16625	0.020109	0.0755638	49.4792	P11438:Lamp1
GO:0046836	glycolipid transport	biological_process	1	168	2	16625	0.020109	0.0755638	49.4792	P55065:Pltp
GO:1905601	negative regulation of receptor-mediated endocytosis involved in cholesterol transport	biological_process	1	168	2	16625	0.020109	0.0755638	49.4792	Q80W65:Pcsk9
GO:0099243	extrinsic component of synaptic membrane	cellular_component	1	168	2	16625	0.020109	0.0755638	49.4792	O88998:Olfm1
GO:1902998	positive regulation of neurofibrillary tangle assembly	biological_process	1	168	2	16625	0.020109	0.0755638	49.4792	Q06890:Clu
GO:0035478	chylomicron binding	molecular_function	1	168	2	16625	0.020109	0.0755638	49.4792	P27656:Lipc
GO:2000098	negative regulation of smooth muscle cell-matrix adhesion	biological_process	1	168	2	16625	0.020109	0.0755638	49.4792	P51910:Apod
GO:0070001	aspartic-type peptidase activity	molecular_function	1	168	2	16625	0.020109	0.0755638	49.4792	P18242:Ctsd
GO:0010712	regulation of collagen metabolic process	biological_process	1	168	2	16625	0.020109	0.0755638	49.4792	Q9D1H9:Mfap4
GO:0071751	secretory IgA immunoglobulin complex	cellular_component	1	168	2	16625	0.020109	0.0755638	49.4792	O70570:Pigr
GO:0071307	cellular response to vitamin K	biological_process	1	168	2	16625	0.020109	0.0755638	49.4792	Q62009:Postn
GO:0071379	cellular response to prostaglandin stimulus	biological_process	1	168	2	16625	0.020109	0.0755638	49.4792	E9Q414:Apob
GO:0032461	positive regulation of protein oligomerization	biological_process	1	168	2	16625	0.020109	0.0755638	49.4792	Q64339:Isg15
GO:0001888	glucuronyl-galactosyl-proteoglycan 4-alpha-N-acetylglucosaminyltransferase activity	molecular_function	1	168	2	16625	0.020109	0.0755638	49.4792	Q9ES89:Extl2
GO:0034370	triglyceride-rich lipoprotein particle remodeling	biological_process	1	168	2	16625	0.020109	0.0755638	49.4792	P09813:Apoa2
GO:0016667	oxidoreductase activity, acting on a sulfur group of donors	molecular_function	1	168	2	16625	0.020109	0.0755638	49.4792	Q9ESY9:Ifi30
GO:0016671	oxidoreductase activity, acting on a sulfur group of donors, disulfide as acceptor	molecular_function	1	168	2	16625	0.020109	0.0755638	49.4792	Q9ESY9:Ifi30
GO:0042007	interleukin-18 binding	molecular_function	1	168	2	16625	0.020109	0.0755638	49.4792	Q9Z0M9:Il18bp
GO:0016296	palmitoyl-[acyl-carrier-protein] hydrolase activity	molecular_function	1	168	2	16625	0.020109	0.0755638	49.4792	P19096:Fasn
GO:0004320	oleoyl-[acyl-carrier-protein] hydrolase activity	molecular_function	1	168	2	16625	0.020109	0.0755638	49.4792	P19096:Fasn
GO:0016295	myristoyl-[acyl-carrier-protein] hydrolase activity	molecular_function	1	168	2	16625	0.020109	0.0755638	49.4792	P19096:Fasn
GO:0032803	regulation of low-density lipoprotein particle receptor catabolic process	biological_process	1	168	2	16625	0.020109	0.0755638	49.4792	Q80W65:Pcsk9
GO:1903019	negative regulation of glycoprotein metabolic process	biological_process	1	168	2	16625	0.020109	0.0755638	49.4792	P12246:Apcs
GO:1903016	negative regulation of exo-alpha-sialidase activity	biological_process	1	168	2	16625	0.020109	0.0755638	49.4792	P12246:Apcs
GO:0044871	negative regulation by host of viral glycoprotein metabolic process	biological_process	1	168	2	16625	0.020109	0.0755638	49.4792	P12246:Apcs
GO:1901342	regulation of vasculature development	biological_process	1	168	2	16625	0.020109	0.0755638	49.4792	O35598:Adam10
GO:0102131	3-oxo-glutaryl-[acp] methyl ester reductase activity	molecular_function	1	168	2	16625	0.020109	0.0755638	49.4792	P19096:Fasn
GO:0102132	3-oxo-pimeloyl-[acp] methyl ester reductase activity	molecular_function	1	168	2	16625	0.020109	0.0755638	49.4792	P19096:Fasn
GO:0004316	3-oxoacyl-[acyl-carrier-protein] reductase (NADPH) activity	molecular_function	1	168	2	16625	0.020109	0.0755638	49.4792	P19096:Fasn
GO:0004315	3-oxoacyl-[acyl-carrier-protein] synthase activity	molecular_function	1	168	2	16625	0.020109	0.0755638	49.4792	P19096:Fasn
GO:0004314	[acyl-carrier-protein] S-malonyltransferase activity	molecular_function	1	168	2	16625	0.020109	0.0755638	49.4792	P19096:Fasn
GO:0002019	regulation of renal output by angiotensin	biological_process	1	168	2	16625	0.020109	0.0755638	49.4792	P11859:Agt
GO:0002415	immunoglobulin transcytosis in epithelial cells mediated by polymeric immunoglobulin receptor	biological_process	1	168	2	16625	0.020109	0.0755638	49.4792	O70570:Pigr
GO:0004312	fatty acid synthase activity	molecular_function	1	168	2	16625	0.020109	0.0755638	49.4792	P19096:Fasn
GO:0038093	Fc receptor signaling pathway	biological_process	1	168	2	16625	0.020109	0.0755638	49.4792	O70570:Pigr
GO:0034445	negative regulation of plasma lipoprotein oxidation	biological_process	1	168	2	16625	0.020109	0.0755638	49.4792	P06728:Apoa4
GO:0120017	ceramide transfer activity	molecular_function	1	168	2	16625	0.020109	0.0755638	49.4792	P55065:Pltp
GO:0044869	negative regulation by host of viral exo-alpha-sialidase activity	biological_process	1	168	2	16625	0.020109	0.0755638	49.4792	P12246:Apcs
GO:0070543	response to linoleic acid	biological_process	1	168	2	16625	0.020109	0.0755638	49.4792	Q60994:Adipoq
GO:1990836	lysosomal matrix	cellular_component	1	168	2	16625	0.020109	0.0755638	49.4792	P17047:Lamp2
GO:0019255	glucose 1-phosphate metabolic process	biological_process	1	168	2	16625	0.020109	0.0755638	49.4792	Q91ZJ5:Ugp2
GO:0006011	UDP-glucose metabolic process	biological_process	1	168	2	16625	0.020109	0.0755638	49.4792	Q91ZJ5:Ugp2
GO:0014891	striated muscle atrophy	biological_process	1	168	2	16625	0.020109	0.0755638	49.4792	P13020:Gsn
GO:0043373	CD4-positive, alpha-beta T cell lineage commitment	biological_process	1	168	2	16625	0.020109	0.0755638	49.4792	P06797:Ctsl
GO:1990778	protein localization to cell periphery	biological_process	1	168	2	16625	0.020109	0.0755638	49.4792	Q60575:Kif1b
GO:0010716	negative regulation of extracellular matrix disassembly	biological_process	1	168	2	16625	0.020109	0.0755638	49.4792	P97321:Fap
GO:0046530	photoreceptor cell differentiation	biological_process	1	168	2	16625	0.020109	0.0755638	49.4792	P06909:Cfh
GO:0006603	phosphocreatine metabolic process	biological_process	1	168	2	16625	0.020109	0.0755638	49.4792	Q6P8J7:Ckmt2
GO:2000064	regulation of cortisol biosynthetic process	biological_process	1	168	2	16625	0.020109	0.0755638	49.4792	Q8CFX1:H6pd
GO:1905114	cell surface receptor signaling pathway involved in cell-cell signaling	biological_process	1	168	2	16625	0.020109	0.0755638	49.4792	P01027:C3
GO:0097278	complement-dependent cytotoxicity	biological_process	1	168	2	16625	0.020109	0.0755638	49.4792	P01027:C3
GO:0007597	blood coagulation, intrinsic pathway	biological_process	1	168	2	16625	0.020109	0.0755638	49.4792	Q01339:Apoh
GO:0120014	phospholipid transfer activity	molecular_function	1	168	2	16625	0.020109	0.0755638	49.4792	P55065:Pltp
GO:0017057	6-phosphogluconolactonase activity	molecular_function	1	168	2	16625	0.020109	0.0755638	49.4792	Q8CFX1:H6pd
GO:0035887	aortic smooth muscle cell differentiation	biological_process	1	168	2	16625	0.020109	0.0755638	49.4792	Q3TKT4:Smarca4
GO:0019551	glutamate catabolic process to 2-oxoglutarate	biological_process	1	168	2	16625	0.020109	0.0755638	49.4792	P05201:Got1
GO:0019550	glutamate catabolic process to aspartate	biological_process	1	168	2	16625	0.020109	0.0755638	49.4792	P05201:Got1
GO:1903923	positive regulation of protein processing in phagocytic vesicle	biological_process	1	168	2	16625	0.020109	0.0755638	49.4792	P13020:Gsn
GO:0060268	negative regulation of respiratory burst	biological_process	1	168	2	16625	0.020109	0.0755638	49.4792	Q01339:Apoh
GO:0010710	regulation of collagen catabolic process	biological_process	1	168	2	16625	0.020109	0.0755638	49.4792	P97321:Fap
GO:0140338	sphingomyelin transfer activity	molecular_function	1	168	2	16625	0.020109	0.0755638	49.4792	P55065:Pltp
GO:0034986	iron chaperone activity	molecular_function	1	168	2	16625	0.020109	0.0755638	49.4792	Q921I1:Tf
GO:0051604	protein maturation	biological_process	2	168	22	16625	0.0205383	0.0765028	8.99621	Q8QZY6:Tspan14,Q8R3S2:Tspan33
GO:0042246	tissue regeneration	biological_process	2	168	22	16625	0.0205383	0.0765028	8.99621	P13020:Gsn,P51910:Apod
GO:0005319	lipid transporter activity	molecular_function	2	168	22	16625	0.0205383	0.0765028	8.99621	Q00623:Apoa1,P09813:Apoa2
GO:0004177	aminopeptidase activity	molecular_function	2	168	22	16625	0.0205383	0.0765028	8.99621	P06797:Ctsl,Q9EQH2:Erap1
GO:0016192	vesicle-mediated transport	biological_process	5	168	158	16625	0.0222135	0.0819869	3.13159	P13020:Gsn,P61205:Arf3,Q9ES97:Rtn3,O35643:Ap1b1,Q60575:Kif1b
GO:0008593	regulation of Notch signaling pathway	biological_process	2	168	23	16625	0.022347	0.0819869	8.60507	O35598:Adam10,Q62009:Postn
GO:0046597	negative regulation of viral entry into host cell	biological_process	2	168	23	16625	0.022347	0.0819869	8.60507	P13020:Gsn,P12246:Apcs
GO:1990939	ATP-dependent microtubule motor activity	molecular_function	2	168	23	16625	0.022347	0.0819869	8.60507	Q60575:Kif1b,Q6P9L6:Kif15
GO:0031258	lamellipodium membrane	cellular_component	2	168	23	16625	0.022347	0.0819869	8.60507	P15379:Cd44,P97321:Fap
GO:0035987	endodermal cell differentiation	biological_process	2	168	23	16625	0.022347	0.0819869	8.60507	P11276:Fn1,Q60847:Col12a1
GO:0005539	glycosaminoglycan binding	molecular_function	2	168	23	16625	0.022347	0.0819869	8.60507	Q07235:Serpine2,Q9ES89:Extl2
GO:0031982	vesicle	cellular_component	5	168	159	16625	0.0227536	0.0830603	3.1119	Q07076:Anxa7,Q6P069:Sri,P11438:Lamp1,Q921I1:Tf,P98063:Bmp1
GO:0008217	regulation of blood pressure	biological_process	3	168	60	16625	0.0227856	0.0830603	4.94792	P11859:Agt,Q9EQH2:Erap1,Q01149:Col1a2
GO:0030139	endocytic vesicle	cellular_component	3	168	60	16625	0.0227856	0.0830603	4.94792	Q00623:Apoa1,Q01279:Egfr,Q921I1:Tf
GO:0010595	positive regulation of endothelial cell migration	biological_process	3	168	61	16625	0.0237906	0.086539	4.8668	P11859:Agt,O08538:Angpt1,P14211:Calr
GO:0005604	basement membrane	cellular_component	4	168	108	16625	0.0239609	0.086973	3.66512	P11276:Fn1,Q921I1:Tf,Q9Z1T2:Thbs4,Q80YX1:Tnc
GO:0006509	membrane protein ectodomain proteolysis	biological_process	2	168	24	16625	0.024219	0.0873521	8.24653	O35598:Adam10,Q9EQH2:Erap1
GO:0034622	cellular protein-containing complex assembly	biological_process	2	168	24	16625	0.024219	0.0873521	8.24653	Q8K0E8:Fgb,E9PV24:Fga
GO:0015914	phospholipid transport	biological_process	2	168	24	16625	0.024219	0.0873521	8.24653	Q00623:Apoa1,P55065:Pltp
GO:0006006	glucose metabolic process	biological_process	3	168	62	16625	0.0248193	0.0893287	4.78831	P51910:Apod,Q8CFX1:H6pd,Q60994:Adipoq
GO:0070374	positive regulation of ERK1 and ERK2 cascade	biological_process	6	168	221	16625	0.0249319	0.089545	2.68665	Q01279:Egfr,O08538:Angpt1,P15379:Cd44,P01027:C3,Q8K0E8:Fgb,E9PV24:Fga
GO:0010467	gene expression	biological_process	3	168	65	16625	0.0280477	0.0936031	4.56731	Q3TKT4:Smarca4,P06909:Cfh,Q60994:Adipoq
GO:0004620	phospholipase activity	molecular_function	2	168	26	16625	0.0281471	0.0936031	7.61218	P11152:Lpl,P27656:Lipc
GO:0005829	cytosol	cellular_component	48	168	3669	16625	0.0282033	0.0936031	1.29463	E9Q414:Apob,P06728:Apoa4,Q00623:Apoa1,P13020:Gsn,Q06890:Clu,P09813:Apoa2,Q07235:Serpine2,P02762:Mup6,P11589:Mup2,Q07076:Anxa7,Q6P069:Sri,P04939:Mup3,Q9DBJ1:Pgam1,P14211:Calr,P15379:Cd44,P11438:Lamp1,P11590:Mup4,Q8CC86:Naprt,O70443:Gnaz,P80317:Cct6a,P05201:Got1,Q6X893:Slc44a1,O35643:Ap1b1,Q9JII5:Dazap1,O88456:Capns1,P98064:Masp1,Q9R1P4:Psma1,Q9R1P0:Psma4,Q9Z2U1:Psma5,Q9QUM9:Psma6,Q9Z2U0:Psma7,O090…
GO:1902722	positive regulation of prolactin secretion	biological_process	1	168	3	16625	0.0300123	0.0936031	32.9861	Q01279:Egfr
GO:0007161	calcium-independent cell-matrix adhesion	biological_process	1	168	3	16625	0.0300123	0.0936031	32.9861	P11276:Fn1
GO:0032805	positive regulation of low-density lipoprotein particle receptor catabolic process	biological_process	1	168	3	16625	0.0300123	0.0936031	32.9861	Q80W65:Pcsk9
GO:0001543	ovarian follicle rupture	biological_process	1	168	3	16625	0.0300123	0.0936031	32.9861	P11859:Agt
GO:1902174	positive regulation of keratinocyte apoptotic process	biological_process	1	168	3	16625	0.0300123	0.0936031	32.9861	P13020:Gsn
GO:1901841	regulation of high voltage-gated calcium channel activity	biological_process	1	168	3	16625	0.0300123	0.0936031	32.9861	Q6P069:Sri
GO:1901077	regulation of relaxation of muscle	biological_process	1	168	3	16625	0.0300123	0.0936031	32.9861	Q6P069:Sri
GO:0001920	negative regulation of receptor recycling	biological_process	1	168	3	16625	0.0300123	0.0936031	32.9861	Q80W65:Pcsk9
GO:0003160	endocardium morphogenesis	biological_process	1	168	3	16625	0.0300123	0.0936031	32.9861	O08538:Angpt1
GO:0048144	fibroblast proliferation	biological_process	1	168	3	16625	0.0300123	0.0936031	32.9861	P11859:Agt
GO:0016101	diterpenoid metabolic process	biological_process	1	168	3	16625	0.0300123	0.0936031	32.9861	Q01279:Egfr
GO:1904237	positive regulation of substrate-dependent cell migration, cell attachment to substrate	biological_process	1	168	3	16625	0.0300123	0.0936031	32.9861	P11276:Fn1
GO:0034756	regulation of iron ion transport	biological_process	1	168	3	16625	0.0300123	0.0936031	32.9861	Q921I1:Tf
GO:0030120	vesicle coat	cellular_component	1	168	3	16625	0.0300123	0.0936031	32.9861	Q921I1:Tf
GO:0001887	selenium compound metabolic process	biological_process	1	168	3	16625	0.0300123	0.0936031	32.9861	P70274:Selenop
GO:0034365	discoidal high-density lipoprotein particle	cellular_component	1	168	3	16625	0.0300123	0.0936031	32.9861	Q00623:Apoa1
GO:0042628	mating plug formation	biological_process	1	168	3	16625	0.0300123	0.0936031	32.9861	Q07235:Serpine2
GO:0010424	DNA methylation on cytosine within a CG sequence	biological_process	1	168	3	16625	0.0300123	0.0936031	32.9861	Q3TKT4:Smarca4
GO:0061113	pancreas morphogenesis	biological_process	1	168	3	16625	0.0300123	0.0936031	32.9861	Q91X79:Cela1
GO:0007403	glial cell fate determination	biological_process	1	168	3	16625	0.0300123	0.0936031	32.9861	Q3TKT4:Smarca4
GO:0035813	regulation of renal sodium excretion	biological_process	1	168	3	16625	0.0300123	0.0936031	32.9861	P11859:Agt
GO:0021801	cerebral cortex radial glia guided migration	biological_process	1	168	3	16625	0.0300123	0.0936031	32.9861	Q8K209:Adgrg1
GO:0097451	glial limiting end-foot	cellular_component	1	168	3	16625	0.0300123	0.0936031	32.9861	Q8K209:Adgrg1
GO:1900221	regulation of amyloid-beta clearance	biological_process	1	168	3	16625	0.0300123	0.0936031	32.9861	Q06890:Clu
GO:0010970	transport along microtubule	biological_process	1	168	3	16625	0.0300123	0.0936031	32.9861	Q60575:Kif1b
GO:1902661	positive regulation of glucose mediated signaling pathway	biological_process	1	168	3	16625	0.0300123	0.0936031	32.9861	Q3TKT4:Smarca4
GO:0047237	glucuronylgalactosylproteoglycan 4-beta-N-acetylgalactosaminyltransferase activity	molecular_function	1	168	3	16625	0.0300123	0.0936031	32.9861	Q9ES89:Extl2
GO:0035846	oviduct epithelium development	biological_process	1	168	3	16625	0.0300123	0.0936031	32.9861	P01027:C3
GO:0010750	positive regulation of nitric oxide mediated signal transduction	biological_process	1	168	3	16625	0.0300123	0.0936031	32.9861	Q01279:Egfr
GO:0004345	glucose-6-phosphate dehydrogenase activity	molecular_function	1	168	3	16625	0.0300123	0.0936031	32.9861	Q8CFX1:H6pd
GO:0010866	regulation of triglyceride biosynthetic process	biological_process	1	168	3	16625	0.0300123	0.0936031	32.9861	P01027:C3
GO:0032375	negative regulation of cholesterol transport	biological_process	1	168	3	16625	0.0300123	0.0936031	32.9861	P09813:Apoa2
GO:0150064	vertebrate eye-specific patterning	biological_process	1	168	3	16625	0.0300123	0.0936031	32.9861	P01027:C3
GO:0055118	negative regulation of cardiac muscle contraction	biological_process	1	168	3	16625	0.0300123	0.0936031	32.9861	Q6P069:Sri
GO:1904121	phosphatidylethanolamine transfer activity	molecular_function	1	168	3	16625	0.0300123	0.0936031	32.9861	P55065:Pltp
GO:0034230	enkephalin processing	biological_process	1	168	3	16625	0.0300123	0.0936031	32.9861	P06797:Ctsl
GO:0034505	tooth mineralization	biological_process	1	168	3	16625	0.0300123	0.0936031	32.9861	P11087:Col1a1
GO:0099545	trans-synaptic signaling by trans-synaptic complex	biological_process	1	168	3	16625	0.0300123	0.0936031	32.9861	Q61730:Il1rap
GO:0051640	organelle localization	biological_process	1	168	3	16625	0.0300123	0.0936031	32.9861	P06909:Cfh
GO:0071603	endothelial cell-cell adhesion	biological_process	1	168	3	16625	0.0300123	0.0936031	32.9861	Q9Z1T2:Thbs4
GO:0030478	actin cap	cellular_component	1	168	3	16625	0.0300123	0.0936031	32.9861	P13020:Gsn
GO:1903070	negative regulation of ER-associated ubiquitin-dependent protein catabolic process	biological_process	1	168	3	16625	0.0300123	0.0936031	32.9861	Q3UZP4:Svip
GO:1900625	positive regulation of monocyte aggregation	biological_process	1	168	3	16625	0.0300123	0.0936031	32.9861	P15379:Cd44
GO:0016807	cysteine-type carboxypeptidase activity	molecular_function	1	168	3	16625	0.0300123	0.0936031	32.9861	P06797:Ctsl
GO:0033590	response to cobalamin	biological_process	1	168	3	16625	0.0300123	0.0936031	32.9861	Q01279:Egfr
GO:0055096	low-density lipoprotein particle mediated signaling	biological_process	1	168	3	16625	0.0300123	0.0936031	32.9861	P11152:Lpl
GO:0051788	response to misfolded protein	biological_process	1	168	3	16625	0.0300123	0.0936031	32.9861	Q06890:Clu
GO:0002246	wound healing involved in inflammatory response	biological_process	1	168	3	16625	0.0300123	0.0936031	32.9861	P15379:Cd44
GO:0019730	antimicrobial humoral response	biological_process	1	168	3	16625	0.0300123	0.0936031	32.9861	Q3SXB8:Colec11
GO:0036313	phosphatidylinositol 3-kinase catalytic subunit binding	molecular_function	1	168	3	16625	0.0300123	0.0936031	32.9861	P13020:Gsn
GO:2000392	regulation of lamellipodium morphogenesis	biological_process	1	168	3	16625	0.0300123	0.0936031	32.9861	P15379:Cd44
GO:0005006	epidermal growth factor-activated receptor activity	molecular_function	1	168	3	16625	0.0300123	0.0936031	32.9861	Q01279:Egfr
GO:0071801	regulation of podosome assembly	biological_process	1	168	3	16625	0.0300123	0.0936031	32.9861	P13020:Gsn
GO:0004514	nicotinate-nucleotide diphosphorylase (carboxylating) activity	molecular_function	1	168	3	16625	0.0300123	0.0936031	32.9861	Q8CC86:Naprt
GO:0003051	angiotensin-mediated drinking behavior	biological_process	1	168	3	16625	0.0300123	0.0936031	32.9861	P11859:Agt
GO:0051180	vitamin transport	biological_process	1	168	3	16625	0.0300123	0.0936031	32.9861	Q00623:Apoa1
GO:0034698	response to gonadotropin	biological_process	1	168	3	16625	0.0300123	0.0936031	32.9861	P06797:Ctsl
GO:0097325	melanocyte proliferation	biological_process	1	168	3	16625	0.0300123	0.0936031	32.9861	P97321:Fap
GO:0031088	platelet dense granule membrane	cellular_component	1	168	3	16625	0.0300123	0.0936031	32.9861	P17047:Lamp2
GO:0048408	epidermal growth factor binding	molecular_function	1	168	3	16625	0.0300123	0.0936031	32.9861	Q01279:Egfr
GO:0043323	positive regulation of natural killer cell degranulation	biological_process	1	168	3	16625	0.0300123	0.0936031	32.9861	P11438:Lamp1
GO:0004082	bisphosphoglycerate mutase activity	molecular_function	1	168	3	16625	0.0300123	0.0936031	32.9861	Q9DBJ1:Pgam1
GO:0043456	regulation of pentose-phosphate shunt	biological_process	1	168	3	16625	0.0300123	0.0936031	32.9861	Q9DBJ1:Pgam1
GO:0060230	lipoprotein lipase activator activity	molecular_function	1	168	3	16625	0.0300123	0.0936031	32.9861	Q01339:Apoh
GO:0102007	acyl-L-homoserine-lactone lactonohydrolase activity	molecular_function	1	168	3	16625	0.0300123	0.0936031	32.9861	P52430:Pon1
GO:0004069	L-aspartate:2-oxoglutarate aminotransferase activity	molecular_function	1	168	3	16625	0.0300123	0.0936031	32.9861	P05201:Got1
GO:0004619	phosphoglycerate mutase activity	molecular_function	1	168	3	16625	0.0300123	0.0936031	32.9861	Q9DBJ1:Pgam1
GO:0006533	aspartate catabolic process	biological_process	1	168	3	16625	0.0300123	0.0936031	32.9861	P05201:Got1
GO:0006532	aspartate biosynthetic process	biological_process	1	168	3	16625	0.0300123	0.0936031	32.9861	P05201:Got1
GO:1902042	negative regulation of extrinsic apoptotic signaling pathway via death domain receptors	biological_process	2	168	27	16625	0.0302004	0.0938467	7.33025	Q8K0E8:Fgb,E9PV24:Fga
GO:0045780	positive regulation of bone resorption	biological_process	2	168	27	16625	0.0302004	0.0938467	7.33025	Q01279:Egfr,Q921I1:Tf
GO:0048146	positive regulation of fibroblast proliferation	biological_process	3	168	67	16625	0.030318	0.0940408	4.43097	Q01279:Egfr,P11859:Agt,P11276:Fn1
GO:1901224	positive regulation of NIK/NF-kappaB signaling	biological_process	3	168	68	16625	0.0314884	0.0974941	4.36581	Q01279:Egfr,O55222:Ilk,P14211:Calr
GO:0008198	ferrous iron binding	molecular_function	2	168	28	16625	0.0323113	0.0998608	7.06845	Q921I1:Tf,Q9Z0Z4:Heph
GO:0045921	positive regulation of exocytosis	biological_process	2	168	29	16625	0.0344786	0.106174	6.82471	Q8K0E8:Fgb,E9PV24:Fga
GO:0002092	positive regulation of receptor internalization	biological_process	2	168	29	16625	0.0344786	0.106174	6.82471	O08538:Angpt1,Q80W65:Pcsk9
GO:0031625	ubiquitin protein ligase binding	molecular_function	7	168	305	16625	0.0355595	0.108856	2.27117	Q06890:Clu,Q01279:Egfr,P14211:Calr,Q9CZ13:Uqcrc1,O70435:Psma3,Q04447:Ckb,Q64339:Isg15
GO:0071260	cellular response to mechanical stimulus	biological_process	3	168	72	16625	0.036404	0.108856	4.12326	Q01279:Egfr,P05201:Got1,P11087:Col1a1
GO:0009749	response to glucose	biological_process	3	168	72	16625	0.036404	0.108856	4.12326	P09813:Apoa2,P06797:Ctsl,Q60994:Adipoq
GO:0005790	smooth endoplasmic reticulum	cellular_component	2	168	30	16625	0.0367008	0.108856	6.59722	Q6P069:Sri,P14211:Calr
GO:0042571	immunoglobulin complex, circulating	cellular_component	3	168	73	16625	0.037691	0.108856	4.06678	P01798:,P01803:,P01810:
GO:0001525	angiogenesis	biological_process	6	168	245	16625	0.0383826	0.108856	2.42347	O08538:Angpt1,Q8K209:Adgrg1,P11276:Fn1,P06909:Cfh,P97321:Fap,Q8R0Z6:Angptl6
GO:0070371	ERK1 and ERK2 cascade	biological_process	2	168	31	16625	0.0389766	0.108856	6.38441	P11859:Agt,Q921I1:Tf
GO:0004869	cysteine-type endopeptidase inhibitor activity	molecular_function	2	168	31	16625	0.0389766	0.108856	6.38441	Q9QXC1:Fetub,Q6ZPJ3:Ube2o
GO:0001530	lipopolysaccharide binding	molecular_function	2	168	31	16625	0.0389766	0.108856	6.38441	P07743:Bpifa2,Q9R1P4:Psma1
GO:0034612	response to tumor necrosis factor	biological_process	2	168	31	16625	0.0389766	0.108856	6.38441	O35598:Adam10,Q60994:Adipoq
GO:0050681	androgen receptor binding	molecular_function	2	168	31	16625	0.0389766	0.108856	6.38441	P14211:Calr,Q3TKT4:Smarca4
GO:0071953	elastic fiber	cellular_component	1	168	4	16625	0.039816	0.108856	24.7396	Q9D1H9:Mfap4
GO:0060414	aorta smooth muscle tissue morphogenesis	biological_process	1	168	4	16625	0.039816	0.108856	24.7396	P08121:Col3a1
GO:0097418	neurofibrillary tangle	cellular_component	1	168	4	16625	0.039816	0.108856	24.7396	Q06890:Clu
GO:0003190	atrioventricular valve formation	biological_process	1	168	4	16625	0.039816	0.108856	24.7396	O88998:Olfm1
GO:0023041	neuronal signal transduction	biological_process	1	168	4	16625	0.039816	0.108856	24.7396	O88998:Olfm1
GO:0032286	central nervous system myelin maintenance	biological_process	1	168	4	16625	0.039816	0.108856	24.7396	Q06890:Clu
GO:0019276	UDP-N-acetylgalactosamine metabolic process	biological_process	1	168	4	16625	0.039816	0.108856	24.7396	Q9ES89:Extl2
GO:0032411	positive regulation of transporter activity	biological_process	1	168	4	16625	0.039816	0.108856	24.7396	P52430:Pon1
GO:0017038	protein import	biological_process	1	168	4	16625	0.039816	0.108856	24.7396	Q06890:Clu
GO:0071288	cellular response to mercury ion	biological_process	1	168	4	16625	0.039816	0.108856	24.7396	P11276:Fn1
GO:1990523	bone regeneration	biological_process	1	168	4	16625	0.039816	0.108856	24.7396	Q62009:Postn
GO:0046340	diacylglycerol catabolic process	biological_process	1	168	4	16625	0.039816	0.108856	24.7396	P09813:Apoa2
GO:0032020	ISG15-protein conjugation	biological_process	1	168	4	16625	0.039816	0.108856	24.7396	Q64339:Isg15
GO:0006114	glycerol biosynthetic process	biological_process	1	168	4	16625	0.039816	0.108856	24.7396	P05201:Got1
GO:0098664	G protein-coupled serotonin receptor signaling pathway	biological_process	1	168	4	16625	0.039816	0.108856	24.7396	O70443:Gnaz
GO:0071635	negative regulation of transforming growth factor beta production	biological_process	1	168	4	16625	0.039816	0.108856	24.7396	P11276:Fn1
GO:0031821	G protein-coupled serotonin receptor binding	molecular_function	1	168	4	16625	0.039816	0.108856	24.7396	O70443:Gnaz
GO:0034382	chylomicron remnant clearance	biological_process	1	168	4	16625	0.039816	0.108856	24.7396	P27656:Lipc
GO:0007044	cell-substrate junction assembly	biological_process	1	168	4	16625	0.039816	0.108856	24.7396	P11276:Fn1
GO:0043648	dicarboxylic acid metabolic process	biological_process	1	168	4	16625	0.039816	0.108856	24.7396	P05201:Got1
GO:0047179	platelet-activating factor acetyltransferase activity	molecular_function	1	168	4	16625	0.039816	0.108856	24.7396	P16301:Lcat
GO:1902995	positive regulation of phospholipid efflux	biological_process	1	168	4	16625	0.039816	0.108856	24.7396	Q00623:Apoa1
GO:0002068	glandular epithelial cell development	biological_process	1	168	4	16625	0.039816	0.108856	24.7396	P19096:Fasn
GO:0030984	kininogen binding	molecular_function	1	168	4	16625	0.039816	0.108856	24.7396	P06797:Ctsl
GO:0010988	regulation of low-density lipoprotein particle clearance	biological_process	1	168	4	16625	0.039816	0.108856	24.7396	P14847:Crp
GO:0071799	cellular response to prostaglandin D stimulus	biological_process	1	168	4	16625	0.039816	0.108856	24.7396	Q80YX1:Tnc
GO:0060447	bud outgrowth involved in lung branching	biological_process	1	168	4	16625	0.039816	0.108856	24.7396	Q80YX1:Tnc
GO:0060244	negative regulation of cell proliferation involved in contact inhibition	biological_process	1	168	4	16625	0.039816	0.108856	24.7396	P97321:Fap
GO:0098966	perisynaptic extracellular matrix	cellular_component	1	168	4	16625	0.039816	0.108856	24.7396	Q80YX1:Tnc
GO:0033144	negative regulation of intracellular steroid hormone receptor signaling pathway	biological_process	1	168	4	16625	0.039816	0.108856	24.7396	P14211:Calr
GO:0010536	positive regulation of activation of Janus kinase activity	biological_process	1	168	4	16625	0.039816	0.108856	24.7396	P11859:Agt
GO:0030547	signaling receptor inhibitor activity	molecular_function	1	168	4	16625	0.039816	0.108856	24.7396	Q80W65:Pcsk9
GO:1901844	regulation of cell communication by electrical coupling involved in cardiac conduction	biological_process	1	168	4	16625	0.039816	0.108856	24.7396	Q6P069:Sri
GO:0070326	very-low-density lipoprotein particle receptor binding	molecular_function	1	168	4	16625	0.039816	0.108856	24.7396	Q80W65:Pcsk9
GO:0007171	activation of transmembrane receptor protein tyrosine kinase activity	biological_process	1	168	4	16625	0.039816	0.108856	24.7396	O08538:Angpt1
GO:0001998	angiotensin-mediated vasoconstriction involved in regulation of systemic arterial blood pressure	biological_process	1	168	4	16625	0.039816	0.108856	24.7396	P11859:Agt
GO:0072012	glomerulus vasculature development	biological_process	1	168	4	16625	0.039816	0.108856	24.7396	O08538:Angpt1
GO:0008065	establishment of blood-nerve barrier	biological_process	1	168	4	16625	0.039816	0.108856	24.7396	P11859:Agt
GO:1990048	anterograde neuronal dense core vesicle transport	biological_process	1	168	4	16625	0.039816	0.108856	24.7396	Q60575:Kif1b
GO:2000427	positive regulation of apoptotic cell clearance	biological_process	1	168	4	16625	0.039816	0.108856	24.7396	P01027:C3
GO:0097327	response to antineoplastic agent	biological_process	1	168	4	16625	0.039816	0.108856	24.7396	O35598:Adam10
GO:0042806	fucose binding	molecular_function	1	168	4	16625	0.039816	0.108856	24.7396	Q3SXB8:Colec11
GO:0071787	endoplasmic reticulum tubular network formation	biological_process	1	168	4	16625	0.039816	0.108856	24.7396	Q9ES97:Rtn3
GO:0150062	complement-mediated synapse pruning	biological_process	1	168	4	16625	0.039816	0.108856	24.7396	P01027:C3
GO:0060571	morphogenesis of an epithelial fold	biological_process	1	168	4	16625	0.039816	0.108856	24.7396	Q01279:Egfr
GO:0009051	pentose-phosphate shunt, oxidative branch	biological_process	1	168	4	16625	0.039816	0.108856	24.7396	Q8CFX1:H6pd
GO:0002018	renin-angiotensin regulation of aldosterone production	biological_process	1	168	4	16625	0.039816	0.108856	24.7396	P11859:Agt
GO:0001188	RNA polymerase I preinitiation complex assembly	biological_process	1	168	4	16625	0.039816	0.108856	24.7396	Q3TKT4:Smarca4
GO:0051969	regulation of transmission of nerve impulse	biological_process	1	168	4	16625	0.039816	0.108856	24.7396	P11859:Agt
GO:0070141	response to UV-A	biological_process	1	168	4	16625	0.039816	0.108856	24.7396	Q01279:Egfr
GO:0017129	triglyceride binding	molecular_function	1	168	4	16625	0.039816	0.108856	24.7396	P11152:Lpl
GO:1903659	regulation of complement-dependent cytotoxicity	biological_process	1	168	4	16625	0.039816	0.108856	24.7396	P06909:Cfh
GO:1901201	regulation of extracellular matrix assembly	biological_process	1	168	4	16625	0.039816	0.108856	24.7396	P11859:Agt
GO:1902945	metalloendopeptidase activity involved in amyloid precursor protein catabolic process	molecular_function	1	168	4	16625	0.039816	0.108856	24.7396	O35598:Adam10
GO:0034191	apolipoprotein A-I receptor binding	molecular_function	1	168	4	16625	0.039816	0.108856	24.7396	Q00623:Apoa1
GO:0001851	complement component C3b binding	molecular_function	1	168	4	16625	0.039816	0.108856	24.7396	P06909:Cfh
GO:0042117	monocyte activation	biological_process	1	168	4	16625	0.039816	0.108856	24.7396	O35598:Adam10
GO:1903061	positive regulation of protein lipidation	biological_process	1	168	4	16625	0.039816	0.108856	24.7396	Q3UZP4:Svip
GO:0034197	triglyceride transport	biological_process	1	168	4	16625	0.039816	0.108856	24.7396	Q01339:Apoh
GO:0001664	G protein-coupled receptor binding	molecular_function	3	168	75	16625	0.040334	0.10992	3.95833	O70443:Gnaz,P05367:Saa2,P05366:Saa1
GO:0014070	response to organic cyclic compound	biological_process	3	168	75	16625	0.040334	0.10992	3.95833	Q07076:Anxa7,P06797:Ctsl,Q9R1P3:Psmb2
GO:0001968	fibronectin binding	molecular_function	2	168	32	16625	0.0413048	0.112029	6.1849	Q9Z1T2:Thbs4,Q80YX1:Tnc
GO:2000179	positive regulation of neural precursor cell proliferation	biological_process	2	168	32	16625	0.0413048	0.112029	6.1849	Q5FW60:Mup20,Q8K209:Adgrg1
GO:0006695	cholesterol biosynthetic process	biological_process	2	168	32	16625	0.0413048	0.112029	6.1849	P06728:Apoa4,Q00623:Apoa1
GO:0014068	positive regulation of phosphatidylinositol 3-kinase signaling	biological_process	3	168	77	16625	0.0430685	0.116627	3.85552	P11859:Agt,O08538:Angpt1,P11276:Fn1
GO:0055072	iron ion homeostasis	biological_process	2	168	33	16625	0.043684	0.117919	5.99747	Q61147:Cp,Q9Z0Z4:Heph
GO:0071276	cellular response to cadmium ion	biological_process	2	168	33	16625	0.043684	0.117919	5.99747	P13020:Gsn,Q01279:Egfr
GO:0005791	rough endoplasmic reticulum	cellular_component	3	168	78	16625	0.0444698	0.119662	3.80609	E9PV24:Fga,P39039:Mbl1,Q80W65:Pcsk9
GO:0009267	cellular response to starvation	biological_process	3	168	78	16625	0.0444698	0.119662	3.80609	P17047:Lamp2,P06797:Ctsl,Q80W65:Pcsk9
GO:0045335	phagocytic vesicle	cellular_component	3	168	79	16625	0.0458936	0.123105	3.75791	P13020:Gsn,P14211:Calr,P11438:Lamp1
GO:0016301	kinase activity	molecular_function	3	168	79	16625	0.0458936	0.123105	3.75791	Q01279:Egfr,Q6P8J7:Ckmt2,Q04447:Ckb
GO:0070372	regulation of ERK1 and ERK2 cascade	biological_process	2	168	34	16625	0.046113	0.123499	5.82108	Q01279:Egfr,P11276:Fn1
GO:0052689	carboxylic ester hydrolase activity	molecular_function	2	168	35	16625	0.0485906	0.124423	5.65476	Q8VCC2:Ces1,P27656:Lipc
GO:0006631	fatty acid metabolic process	biological_process	3	168	81	16625	0.0488084	0.124423	3.66512	P01027:C3,P11152:Lpl,P27656:Lipc
GO:0005579	membrane attack complex	cellular_component	1	168	5	16625	0.0495213	0.124423	19.7917	P06683:C9
GO:0014873	response to muscle activity involved in regulation of muscle adaptation	biological_process	1	168	5	16625	0.0495213	0.124423	19.7917	P11859:Agt
GO:0034435	cholesterol esterification	biological_process	1	168	5	16625	0.0495213	0.124423	19.7917	P16301:Lcat
GO:0034186	apolipoprotein A-I binding	molecular_function	1	168	5	16625	0.0495213	0.124423	19.7917	P16301:Lcat
GO:0031960	response to corticosteroid	biological_process	1	168	5	16625	0.0495213	0.124423	19.7917	P11087:Col1a1
GO:0050999	regulation of nitric-oxide synthase activity	biological_process	1	168	5	16625	0.0495213	0.124423	19.7917	Q01279:Egfr
GO:0035886	vascular associated smooth muscle cell differentiation	biological_process	1	168	5	16625	0.0495213	0.124423	19.7917	P06909:Cfh
GO:0001991	regulation of systemic arterial blood pressure by circulatory renin-angiotensin	biological_process	1	168	5	16625	0.0495213	0.124423	19.7917	P11859:Agt
GO:0032677	regulation of interleukin-8 production	biological_process	1	168	5	16625	0.0495213	0.124423	19.7917	P14847:Crp
GO:0032929	negative regulation of superoxide anion generation	biological_process	1	168	5	16625	0.0495213	0.124423	19.7917	P14847:Crp
GO:0002906	negative regulation of mature B cell apoptotic process	biological_process	1	168	5	16625	0.0495213	0.124423	19.7917	P15379:Cd44
GO:0019439	aromatic compound catabolic process	biological_process	1	168	5	16625	0.0495213	0.124423	19.7917	P52430:Pon1
GO:0046337	phosphatidylethanolamine metabolic process	biological_process	1	168	5	16625	0.0495213	0.124423	19.7917	P27656:Lipc
GO:0071987	WD40-repeat domain binding	molecular_function	1	168	5	16625	0.0495213	0.124423	19.7917	P80317:Cct6a
GO:0033031	positive regulation of neutrophil apoptotic process	biological_process	1	168	5	16625	0.0495213	0.124423	19.7917	P15379:Cd44
GO:0070857	regulation of bile acid biosynthetic process	biological_process	1	168	5	16625	0.0495213	0.124423	19.7917	Q8VCC2:Ces1
GO:0044194	cytolytic granule	cellular_component	1	168	5	16625	0.0495213	0.124423	19.7917	P11438:Lamp1
GO:0004771	sterol esterase activity	molecular_function	1	168	5	16625	0.0495213	0.124423	19.7917	Q8VCC2:Ces1
GO:1902513	regulation of organelle transport along microtubule	biological_process	1	168	5	16625	0.0495213	0.124423	19.7917	P11438:Lamp1
GO:0004908	interleukin-1 receptor activity	molecular_function	1	168	5	16625	0.0495213	0.124423	19.7917	Q61730:Il1rap
GO:0032374	regulation of cholesterol transport	biological_process	1	168	5	16625	0.0495213	0.124423	19.7917	P06728:Apoa4
GO:1990049	retrograde neuronal dense core vesicle transport	biological_process	1	168	5	16625	0.0495213	0.124423	19.7917	Q60575:Kif1b
GO:0030492	hemoglobin binding	molecular_function	1	168	5	16625	0.0495213	0.124423	19.7917	Q61646:Hp
GO:2000405	negative regulation of T cell migration	biological_process	1	168	5	16625	0.0495213	0.124423	19.7917	P51910:Apod
GO:0060354	negative regulation of cell adhesion molecule production	biological_process	1	168	5	16625	0.0495213	0.124423	19.7917	Q00623:Apoa1
GO:1900077	negative regulation of cellular response to insulin stimulus	biological_process	1	168	5	16625	0.0495213	0.124423	19.7917	P11152:Lpl
GO:0035106	operant conditioning	biological_process	1	168	5	16625	0.0495213	0.124423	19.7917	P11859:Agt
GO:0060318	definitive erythrocyte differentiation	biological_process	1	168	5	16625	0.0495213	0.124423	19.7917	Q3TKT4:Smarca4
GO:0051387	negative regulation of neurotrophin TRK receptor signaling pathway	biological_process	1	168	5	16625	0.0495213	0.124423	19.7917	P11859:Agt
GO:1905605	positive regulation of blood-brain barrier permeability	biological_process	1	168	5	16625	0.0495213	0.124423	19.7917	O08538:Angpt1
GO:0034103	regulation of tissue remodeling	biological_process	1	168	5	16625	0.0495213	0.124423	19.7917	Q9Z1T2:Thbs4
GO:0048014	Tie signaling pathway	biological_process	1	168	5	16625	0.0495213	0.124423	19.7917	O08538:Angpt1
GO:2000467	positive regulation of glycogen (starch) synthase activity	biological_process	1	168	5	16625	0.0495213	0.124423	19.7917	Q60994:Adipoq
GO:0045923	positive regulation of fatty acid metabolic process	biological_process	1	168	5	16625	0.0495213	0.124423	19.7917	Q60994:Adipoq
GO:0070012	oligopeptidase activity	molecular_function	1	168	5	16625	0.0495213	0.124423	19.7917	P33587:Proc
GO:2000481	positive regulation of cAMP-dependent protein kinase activity	biological_process	1	168	5	16625	0.0495213	0.124423	19.7917	Q60994:Adipoq
GO:0045540	regulation of cholesterol biosynthetic process	biological_process	1	168	5	16625	0.0495213	0.124423	19.7917	E9Q414:Apob
GO:0050819	negative regulation of coagulation	biological_process	1	168	5	16625	0.0495213	0.124423	19.7917	P33587:Proc
GO:0035821	modulation of process of other organism	biological_process	1	168	5	16625	0.0495213	0.124423	19.7917	P97430:Slpi
GO:0032649	regulation of interferon-gamma production	biological_process	1	168	5	16625	0.0495213	0.124423	19.7917	Q64339:Isg15
GO:0070062	extracellular exosome	cellular_component	3	168	82	16625	0.0502991	0.126006	3.62043	Q6P069:Sri,P17047:Lamp2,P11276:Fn1
GO:0000932	P-body	cellular_component	3	168	82	16625	0.0502991	0.126006	3.62043	Q9R1P0:Psma4,Q9QUM9:Psma6,P49722:Psma2
GO:0005154	epidermal growth factor receptor binding	molecular_function	2	168	36	16625	0.0511156	0.127864	5.49769	P15379:Cd44,O70570:Pigr
GO:0050871	positive regulation of B cell activation	biological_process	3	168	83	16625	0.0518118	0.129416	3.57681	P01798:,P01803:,P01810:
GO:0051082	unfolded protein binding	molecular_function	3	168	84	16625	0.0533464	0.133054	3.53423	Q06890:Clu,P14211:Calr,P80317:Cct6a
GO:0070273	phosphatidylinositol-4-phosphate binding	molecular_function	2	168	37	16625	0.0536867	0.133707	5.3491	P41317:Mbl2,P39039:Mbl1
GO:0042177	negative regulation of protein catabolic process	biological_process	2	168	38	16625	0.0563027	0.135401	5.20833	Q01279:Egfr,Q07235:Serpine2
GO:0097421	liver regeneration	biological_process	2	168	38	16625	0.0563027	0.135401	5.20833	Q01279:Egfr,Q9JHH6:Cpb2
GO:0051924	regulation of calcium ion transport	biological_process	2	168	38	16625	0.0563027	0.135401	5.20833	P11859:Agt,Q6P069:Sri
GO:0006910	phagocytosis, recognition	biological_process	3	168	86	16625	0.0564807	0.135401	3.45203	P01798:,P01803:,P01810:
GO:0009888	tissue development	biological_process	2	168	39	16625	0.0589626	0.135401	5.07479	Q62009:Postn,P19096:Fasn
GO:0045071	negative regulation of viral genome replication	biological_process	2	168	39	16625	0.0589626	0.135401	5.07479	P97430:Slpi,Q64339:Isg15
GO:0033093	Weibel-Palade body	cellular_component	1	168	6	16625	0.059129	0.135401	16.4931	Q8CIZ8:Vwf
GO:0006642	triglyceride mobilization	biological_process	1	168	6	16625	0.059129	0.135401	16.4931	E9Q414:Apob
GO:0051345	positive regulation of hydrolase activity	biological_process	1	168	6	16625	0.059129	0.135401	16.4931	Q00623:Apoa1
GO:0043237	laminin-1 binding	molecular_function	1	168	6	16625	0.059129	0.135401	16.4931	Q9Z1T2:Thbs4
GO:0086003	cardiac muscle cell contraction	biological_process	1	168	6	16625	0.059129	0.135401	16.4931	P13020:Gsn
GO:1901164	negative regulation of trophoblast cell migration	biological_process	1	168	6	16625	0.059129	0.135401	16.4931	P14211:Calr
GO:2001269	positive regulation of cysteine-type endopeptidase activity involved in apoptotic signaling pathway	biological_process	1	168	6	16625	0.059129	0.135401	16.4931	P13020:Gsn
GO:0060473	cortical granule	cellular_component	1	168	6	16625	0.059129	0.135401	16.4931	P14211:Calr
GO:0070508	cholesterol import	biological_process	1	168	6	16625	0.059129	0.135401	16.4931	Q00623:Apoa1
GO:0051127	positive regulation of actin nucleation	biological_process	1	168	6	16625	0.059129	0.135401	16.4931	P13020:Gsn
GO:0002035	brain renin-angiotensin system	biological_process	1	168	6	16625	0.059129	0.135401	16.4931	P11859:Agt
GO:0009744	response to sucrose	biological_process	1	168	6	16625	0.059129	0.135401	16.4931	Q60994:Adipoq
GO:0014842	regulation of skeletal muscle satellite cell proliferation	biological_process	1	168	6	16625	0.059129	0.135401	16.4931	O08538:Angpt1
GO:0030223	neutrophil differentiation	biological_process	1	168	6	16625	0.059129	0.135401	16.4931	P19096:Fasn
GO:0044691	tooth eruption	biological_process	1	168	6	16625	0.059129	0.135401	16.4931	P11087:Col1a1
GO:0008355	olfactory learning	biological_process	1	168	6	16625	0.059129	0.135401	16.4931	Q5FW60:Mup20
GO:0008211	glucocorticoid metabolic process	biological_process	1	168	6	16625	0.059129	0.135401	16.4931	Q00623:Apoa1
GO:1903598	positive regulation of gap junction assembly	biological_process	1	168	6	16625	0.059129	0.135401	16.4931	P11859:Agt
GO:0050974	detection of mechanical stimulus involved in sensory perception	biological_process	1	168	6	16625	0.059129	0.135401	16.4931	Q07235:Serpine2
GO:0060761	negative regulation of response to cytokine stimulus	biological_process	1	168	6	16625	0.059129	0.135401	16.4931	Q00623:Apoa1
GO:0015220	choline transmembrane transporter activity	molecular_function	1	168	6	16625	0.059129	0.135401	16.4931	Q6X893:Slc44a1
GO:0014061	regulation of norepinephrine secretion	biological_process	1	168	6	16625	0.059129	0.135401	16.4931	P11859:Agt
GO:1990712	HFE-transferrin receptor complex	cellular_component	1	168	6	16625	0.059129	0.135401	16.4931	Q921I1:Tf
GO:0033363	secretory granule organization	biological_process	1	168	6	16625	0.059129	0.135401	16.4931	Q07235:Serpine2
GO:0030868	smooth endoplasmic reticulum membrane	cellular_component	1	168	6	16625	0.059129	0.135401	16.4931	Q3UZP4:Svip
GO:0048659	smooth muscle cell proliferation	biological_process	1	168	6	16625	0.059129	0.135401	16.4931	P11859:Agt
GO:0051902	negative regulation of mitochondrial depolarization	biological_process	1	168	6	16625	0.059129	0.135401	16.4931	P05201:Got1
GO:0005726	perichromatin fibrils	cellular_component	1	168	6	16625	0.059129	0.135401	16.4931	Q3TKT4:Smarca4
GO:0034384	high-density lipoprotein particle clearance	biological_process	1	168	6	16625	0.059129	0.135401	16.4931	P09813:Apoa2
GO:0070447	positive regulation of oligodendrocyte progenitor proliferation	biological_process	1	168	6	16625	0.059129	0.135401	16.4931	Q921I1:Tf
GO:1903142	positive regulation of establishment of endothelial barrier	biological_process	1	168	6	16625	0.059129	0.135401	16.4931	P33587:Proc
GO:0010573	vascular endothelial growth factor production	biological_process	1	168	6	16625	0.059129	0.135401	16.4931	Q8K209:Adgrg1
GO:0047497	mitochondrion transport along microtubule	biological_process	1	168	6	16625	0.059129	0.135401	16.4931	Q60575:Kif1b
GO:0003406	retinal pigment epithelium development	biological_process	1	168	6	16625	0.059129	0.135401	16.4931	P06909:Cfh
GO:1902949	positive regulation of tau-protein kinase activity	biological_process	1	168	6	16625	0.059129	0.135401	16.4931	Q06890:Clu
GO:0061684	chaperone-mediated autophagy	biological_process	1	168	6	16625	0.059129	0.135401	16.4931	P17047:Lamp2
GO:0048505	regulation of timing of cell differentiation	biological_process	1	168	6	16625	0.059129	0.135401	16.4931	Q07235:Serpine2
GO:0006531	aspartate metabolic process	biological_process	1	168	6	16625	0.059129	0.135401	16.4931	P05201:Got1
GO:0015036	disulfide oxidoreductase activity	molecular_function	1	168	6	16625	0.059129	0.135401	16.4931	Q9ESY9:Ifi30
GO:0008525	phosphatidylcholine transporter activity	molecular_function	1	168	6	16625	0.059129	0.135401	16.4931	P55065:Pltp
GO:0045340	mercury ion binding	molecular_function	1	168	6	16625	0.059129	0.135401	16.4931	P11276:Fn1
GO:0120019	phosphatidylcholine transfer activity	molecular_function	1	168	6	16625	0.059129	0.135401	16.4931	P55065:Pltp
GO:0051702	biological process involved in interaction with symbiont	biological_process	1	168	6	16625	0.059129	0.135401	16.4931	P11276:Fn1
GO:0048562	embryonic organ morphogenesis	biological_process	1	168	6	16625	0.059129	0.135401	16.4931	Q3TKT4:Smarca4
GO:0033033	negative regulation of myeloid cell apoptotic process	biological_process	1	168	6	16625	0.059129	0.135401	16.4931	Q01339:Apoh
GO:0010989	negative regulation of low-density lipoprotein particle clearance	biological_process	1	168	6	16625	0.059129	0.135401	16.4931	Q80W65:Pcsk9
GO:0120188	regulation of bile acid secretion	biological_process	1	168	6	16625	0.059129	0.135401	16.4931	Q8VCC2:Ces1
GO:1903779	regulation of cardiac conduction	biological_process	1	168	6	16625	0.059129	0.135401	16.4931	P11859:Agt
GO:2000346	negative regulation of hepatocyte proliferation	biological_process	1	168	6	16625	0.059129	0.135401	16.4931	Q9JHH6:Cpb2
GO:0097006	regulation of plasma lipoprotein particle levels	biological_process	1	168	6	16625	0.059129	0.135401	16.4931	P27656:Lipc
GO:0001848	complement binding	molecular_function	1	168	6	16625	0.059129	0.135401	16.4931	P01029:C4b
GO:0035473	lipase binding	molecular_function	1	168	6	16625	0.059129	0.135401	16.4931	E9Q414:Apob
GO:0032042	mitochondrial DNA metabolic process	biological_process	1	168	6	16625	0.059129	0.135401	16.4931	P06909:Cfh
GO:0030513	positive regulation of BMP signaling pathway	biological_process	2	168	40	16625	0.0616652	0.140831	4.94792	O55222:Ilk,Q6ZPJ3:Ube2o
GO:0048662	negative regulation of smooth muscle cell proliferation	biological_process	2	168	40	16625	0.0616652	0.140831	4.94792	P51910:Apod,O55222:Ilk
GO:0044877	protein-containing complex binding	molecular_function	11	168	647	16625	0.0641077	0.146214	1.68244	Q06890:Clu,Q01279:Egfr,O55222:Ilk,Q9CZ13:Uqcrc1,P06797:Ctsl,O88456:Capns1,Q3TKT4:Smarca4,P01898:H2-Q10,P14426:H2-D1,P04223:H2-K1,P01902:H2-K1
GO:0005844	polysome	cellular_component	2	168	41	16625	0.0644093	0.146705	4.82724	P14211:Calr,Q9QUM9:Psma6
GO:0006954	inflammatory response	biological_process	7	168	350	16625	0.0651103	0.148104	1.97917	Q61730:Il1rap,Q60963:Pla2g7,P15379:Cd44,Q91X79:Cela1,P01027:C3,P01029:C4b,P06909:Cfh
GO:0034504	protein localization to nucleus	biological_process	2	168	42	16625	0.0671939	0.148793	4.7123	P14211:Calr,P11087:Col1a1
GO:0007173	epidermal growth factor receptor signaling pathway	biological_process	2	168	42	16625	0.0671939	0.148793	4.7123	Q01279:Egfr,O70570:Pigr
GO:0014911	positive regulation of smooth muscle cell migration	biological_process	2	168	42	16625	0.0671939	0.148793	4.7123	E9PV24:Fga,Q62009:Postn
GO:0006952	defense response	biological_process	2	168	42	16625	0.0671939	0.148793	4.7123	P01897:H2-L,Q8CF98:Colec10
GO:0003777	microtubule motor activity	molecular_function	2	168	42	16625	0.0671939	0.148793	4.7123	Q60575:Kif1b,Q6P9L6:Kif15
GO:0019899	enzyme binding	molecular_function	8	168	426	16625	0.0678247	0.148793	1.85837	Q00623:Apoa1,Q01279:Egfr,Q8QZY6:Tspan14,P97430:Slpi,P11438:Lamp1,P17047:Lamp2,Q8R3S2:Tspan33,P11276:Fn1
GO:0098883	synapse pruning	biological_process	1	168	7	16625	0.0686402	0.148793	14.1369	Q02105:C1qc
GO:0045590	negative regulation of regulatory T cell differentiation	biological_process	1	168	7	16625	0.0686402	0.148793	14.1369	P15379:Cd44
GO:0031670	cellular response to nutrient	biological_process	1	168	7	16625	0.0686402	0.148793	14.1369	P11152:Lpl
GO:1901166	neural crest cell migration involved in autonomic nervous system development	biological_process	1	168	7	16625	0.0686402	0.148793	14.1369	P11276:Fn1
GO:0034440	lipid oxidation	biological_process	1	168	7	16625	0.0686402	0.148793	14.1369	Q60963:Pla2g7
GO:0006346	DNA methylation-dependent heterochromatin assembly	biological_process	1	168	7	16625	0.0686402	0.148793	14.1369	Q3TKT4:Smarca4
GO:1990050	phosphatidic acid transfer activity	molecular_function	1	168	7	16625	0.0686402	0.148793	14.1369	P55065:Pltp
GO:0032489	regulation of Cdc42 protein signal transduction	biological_process	1	168	7	16625	0.0686402	0.148793	14.1369	Q00623:Apoa1
GO:0019885	antigen processing and presentation of endogenous peptide antigen via MHC class I	biological_process	1	168	7	16625	0.0686402	0.148793	14.1369	Q9EQH2:Erap1
GO:0030449	regulation of complement activation	biological_process	1	168	7	16625	0.0686402	0.148793	14.1369	P06909:Cfh
GO:0051286	cell tip	cellular_component	1	168	7	16625	0.0686402	0.148793	14.1369	Q921I1:Tf
GO:0033018	sarcoplasmic reticulum lumen	cellular_component	1	168	7	16625	0.0686402	0.148793	14.1369	P14211:Calr
GO:0045656	negative regulation of monocyte differentiation	biological_process	1	168	7	16625	0.0686402	0.148793	14.1369	P12246:Apcs
GO:0005114	type II transforming growth factor beta receptor binding	molecular_function	1	168	7	16625	0.0686402	0.148793	14.1369	P15379:Cd44
GO:0001957	intramembranous ossification	biological_process	1	168	7	16625	0.0686402	0.148793	14.1369	P11087:Col1a1
GO:0071281	cellular response to iron ion	biological_process	1	168	7	16625	0.0686402	0.148793	14.1369	Q921I1:Tf
GO:2000510	positive regulation of dendritic cell chemotaxis	biological_process	1	168	7	16625	0.0686402	0.148793	14.1369	P14211:Calr
GO:0051354	negative regulation of oxidoreductase activity	biological_process	1	168	7	16625	0.0686402	0.148793	14.1369	Q61646:Hp
GO:0038166	angiotensin-activated signaling pathway	biological_process	1	168	7	16625	0.0686402	0.148793	14.1369	P11859:Agt
GO:0048387	negative regulation of retinoic acid receptor signaling pathway	biological_process	1	168	7	16625	0.0686402	0.148793	14.1369	P14211:Calr
GO:0031702	type 1 angiotensin receptor binding	molecular_function	1	168	7	16625	0.0686402	0.148793	14.1369	P11859:Agt
GO:0005138	interleukin-6 receptor binding	molecular_function	1	168	7	16625	0.0686402	0.148793	14.1369	Q9EQH2:Erap1
GO:0097433	dense body	cellular_component	1	168	7	16625	0.0686402	0.148793	14.1369	Q921I1:Tf
GO:0060442	branching involved in prostate gland morphogenesis	biological_process	1	168	7	16625	0.0686402	0.148793	14.1369	P15379:Cd44
GO:0042587	glycogen granule	cellular_component	1	168	7	16625	0.0686402	0.148793	14.1369	P19096:Fasn
GO:0046473	phosphatidic acid metabolic process	biological_process	1	168	7	16625	0.0686402	0.148793	14.1369	P27656:Lipc
GO:0097367	carbohydrate derivative binding	molecular_function	1	168	7	16625	0.0686402	0.148793	14.1369	Q9D1H9:Mfap4
GO:0008611	ether lipid biosynthetic process	biological_process	1	168	7	16625	0.0686402	0.148793	14.1369	P19096:Fasn
GO:0071638	negative regulation of monocyte chemotactic protein-1 production	biological_process	1	168	7	16625	0.0686402	0.148793	14.1369	P51910:Apod
GO:0051861	glycolipid binding	molecular_function	1	168	7	16625	0.0686402	0.148793	14.1369	P70194:Clec4f
GO:0071774	response to fibroblast growth factor	biological_process	1	168	7	16625	0.0686402	0.148793	14.1369	Q80YX1:Tnc
GO:0030017	sarcomere	cellular_component	2	168	43	16625	0.0700178	0.151587	4.60271	O55222:Ilk,Q9QUM9:Psma6
GO:0031594	neuromuscular junction	cellular_component	3	168	95	16625	0.0716287	0.154878	3.125	Q07235:Serpine2,Q62009:Postn,Q9Z1T2:Thbs4
GO:1901998	toxin transport	biological_process	2	168	44	16625	0.07288	0.157185	4.49811	O35598:Adam10,P80317:Cct6a
GO:0045773	positive regulation of axon extension	biological_process	2	168	44	16625	0.07288	0.157185	4.49811	O55222:Ilk,P11276:Fn1
GO:0016525	negative regulation of angiogenesis	biological_process	3	168	96	16625	0.0734139	0.157738	3.09245	Q01339:Apoh,P11859:Agt,Q9Z1T2:Thbs4
GO:0010977	negative regulation of neuron projection development	biological_process	3	168	96	16625	0.0734139	0.157738	3.09245	P14426:H2-D1,P04223:H2-K1,P01902:H2-K1
GO:0042470	melanosome	cellular_component	3	168	96	16625	0.0734139	0.157738	3.09245	P18242:Ctsd,P11438:Lamp1,P19096:Fasn
GO:0098794	postsynapse	cellular_component	4	168	156	16625	0.073711	0.158177	2.53739	O35598:Adam10,P70445:Eif4ebp2,Q9Z2U0:Psma7,Q02105:C1qc
GO:0007399	nervous system development	biological_process	5	168	221	16625	0.0738299	0.158233	2.23888	E9Q414:Apob,Q3TKT4:Smarca4,P11276:Fn1,Q9Z1T2:Thbs4,O88998:Olfm1
GO:0006487	protein N-linked glycosylation	biological_process	2	168	45	16625	0.0757795	0.160244	4.39815	P22599:Serpina1b,P07758:Serpina1a
GO:0043407	negative regulation of MAP kinase activity	biological_process	2	168	45	16625	0.0757795	0.160244	4.39815	P11859:Agt,Q60994:Adipoq
GO:0010718	positive regulation of epithelial to mesenchymal transition	biological_process	2	168	45	16625	0.0757795	0.160244	4.39815	P11087:Col1a1,O88998:Olfm1
GO:0007339	binding of sperm to zona pellucida	biological_process	2	168	45	16625	0.0757795	0.160244	4.39815	Q9QXC1:Fetub,P80317:Cct6a
GO:0001822	kidney development	biological_process	4	168	159	16625	0.0778297	0.160244	2.48952	P11859:Agt,O35643:Ap1b1,P06909:Cfh,Q80W65:Pcsk9
GO:0042088	T-helper 1 type immune response	biological_process	1	168	8	16625	0.0780558	0.160244	12.3698	Q9Z0M9:Il18bp
GO:0002682	regulation of immune system process	biological_process	1	168	8	16625	0.0780558	0.160244	12.3698	P07361:Orm2
GO:0010766	negative regulation of sodium ion transport	biological_process	1	168	8	16625	0.0780558	0.160244	12.3698	Q07235:Serpine2
GO:0032964	collagen biosynthetic process	biological_process	1	168	8	16625	0.0780558	0.160244	12.3698	P11087:Col1a1
GO:0003014	renal system process	biological_process	1	168	8	16625	0.0780558	0.160244	12.3698	P11859:Agt
GO:0040020	regulation of meiotic nuclear division	biological_process	1	168	8	16625	0.0780558	0.160244	12.3698	P14211:Calr
GO:0060008	Sertoli cell differentiation	biological_process	1	168	8	16625	0.0780558	0.160244	12.3698	P06797:Ctsl
GO:0045730	respiratory burst	biological_process	1	168	8	16625	0.0780558	0.160244	12.3698	Q9DBJ1:Pgam1
GO:0046790	virion binding	molecular_function	1	168	8	16625	0.0780558	0.160244	12.3698	P12246:Apcs
GO:1903573	negative regulation of response to endoplasmic reticulum stress	biological_process	1	168	8	16625	0.0780558	0.160244	12.3698	Q06890:Clu
GO:0070585	protein localization to mitochondrion	biological_process	1	168	8	16625	0.0780558	0.160244	12.3698	Q64339:Isg15
GO:0015871	choline transport	biological_process	1	168	8	16625	0.0780558	0.160244	12.3698	Q6X893:Slc44a1
GO:0031838	haptoglobin-hemoglobin complex	cellular_component	1	168	8	16625	0.0780558	0.160244	12.3698	Q61646:Hp
GO:0019941	modification-dependent protein catabolic process	biological_process	1	168	8	16625	0.0780558	0.160244	12.3698	Q64339:Isg15
GO:0061518	microglial cell proliferation	biological_process	1	168	8	16625	0.0780558	0.160244	12.3698	Q06890:Clu
GO:0032288	myelin assembly	biological_process	1	168	8	16625	0.0780558	0.160244	12.3698	O55222:Ilk
GO:0051099	positive regulation of binding	biological_process	1	168	8	16625	0.0780558	0.160244	12.3698	P52430:Pon1
GO:0042584	chromaffin granule membrane	cellular_component	1	168	8	16625	0.0780558	0.160244	12.3698	Q6P069:Sri
GO:2000650	negative regulation of sodium ion transmembrane transporter activity	biological_process	1	168	8	16625	0.0780558	0.160244	12.3698	Q80W65:Pcsk9
GO:0044326	dendritic spine neck	cellular_component	1	168	8	16625	0.0780558	0.160244	12.3698	Q6P069:Sri
GO:0048639	positive regulation of developmental growth	biological_process	1	168	8	16625	0.0780558	0.160244	12.3698	P01027:C3
GO:0019871	sodium channel inhibitor activity	molecular_function	1	168	8	16625	0.0780558	0.160244	12.3698	Q80W65:Pcsk9
GO:0097208	alveolar lamellar body	cellular_component	1	168	8	16625	0.0780558	0.160244	12.3698	P11438:Lamp1
GO:0097001	ceramide binding	molecular_function	1	168	8	16625	0.0780558	0.160244	12.3698	P55065:Pltp
GO:0042989	sequestering of actin monomers	biological_process	1	168	8	16625	0.0780558	0.160244	12.3698	P13020:Gsn
GO:0019865	immunoglobulin binding	molecular_function	1	168	8	16625	0.0780558	0.160244	12.3698	Q8CIZ8:Vwf
GO:0001798	positive regulation of type IIa hypersensitivity	biological_process	1	168	8	16625	0.0780558	0.160244	12.3698	P01027:C3
GO:0006658	phosphatidylserine metabolic process	biological_process	1	168	8	16625	0.0780558	0.160244	12.3698	P27656:Lipc
GO:0080030	methyl indole-3-acetate esterase activity	molecular_function	1	168	8	16625	0.0780558	0.160244	12.3698	Q8VCC2:Ces1
GO:0042994	cytoplasmic sequestering of transcription factor	biological_process	1	168	8	16625	0.0780558	0.160244	12.3698	Q6P069:Sri
GO:0005871	kinesin complex	cellular_component	2	168	46	16625	0.0787151	0.161404	4.30254	Q60575:Kif1b,Q6P9L6:Kif15
GO:0016787	hydrolase activity	molecular_function	3	168	99	16625	0.0788875	0.161563	2.99874	P18242:Ctsd,Q9DBJ1:Pgam1,Q3TKT4:Smarca4
GO:0043066	negative regulation of apoptotic process	biological_process	9	168	522	16625	0.0831681	0.169584	1.70618	Q06890:Clu,Q01279:Egfr,P33587:Proc,O55222:Ilk,O08538:Angpt1,P15379:Cd44,Q3TKT4:Smarca4,P11276:Fn1,Q6ZPJ3:Ube2o
GO:0090263	positive regulation of canonical Wnt signaling pathway	biological_process	3	168	102	16625	0.0845342	0.169584	2.91054	Q01279:Egfr,O55222:Ilk,P11087:Col1a1
GO:0005179	hormone activity	molecular_function	3	168	102	16625	0.0845342	0.169584	2.91054	P11859:Agt,Q60994:Adipoq,P55104:Inhbc
GO:0071364	cellular response to epidermal growth factor stimulus	biological_process	2	168	48	16625	0.084691	0.169584	4.12326	Q01279:Egfr,P11087:Col1a1
GO:0006879	cellular iron ion homeostasis	biological_process	2	168	48	16625	0.084691	0.169584	4.12326	Q921I1:Tf,Q9Z0Z4:Heph
GO:0043231	intracellular membrane-bounded organelle	cellular_component	14	168	926	16625	0.086134	0.169584	1.49613	E9Q414:Apob,P22599:Serpina1b,P07758:Serpina1a,Q00897:Serpina1d,Q00896:Serpina1c,Q06890:Clu,P52430:Pon1,O35598:Adam10,P14211:Calr,O35643:Ap1b1,Q9R1P0:Psma4,Q8CFX1:H6pd,Q9EQH2:Erap1,Q9ESY9:Ifi30
GO:0010887	negative regulation of cholesterol storage	biological_process	1	168	9	16625	0.0873767	0.169584	10.9954	Q8VCC2:Ces1
GO:1904153	negative regulation of retrograde protein transport, ER to cytosol	biological_process	1	168	9	16625	0.0873767	0.169584	10.9954	Q3UZP4:Svip
GO:0047499	calcium-independent phospholipase A2 activity	molecular_function	1	168	9	16625	0.0873767	0.169584	10.9954	Q60963:Pla2g7
GO:0006098	pentose-phosphate shunt	biological_process	1	168	9	16625	0.0873767	0.169584	10.9954	Q8CFX1:H6pd
GO:0030193	regulation of blood coagulation	biological_process	1	168	9	16625	0.0873767	0.169584	10.9954	Q01339:Apoh
GO:0071872	cellular response to epinephrine stimulus	biological_process	1	168	9	16625	0.0873767	0.169584	10.9954	Q60994:Adipoq
GO:0006084	acetyl-CoA metabolic process	biological_process	1	168	9	16625	0.0873767	0.169584	10.9954	P19096:Fasn
GO:0034392	negative regulation of smooth muscle cell apoptotic process	biological_process	1	168	9	16625	0.0873767	0.169584	10.9954	Q01339:Apoh
GO:0045589	regulation of regulatory T cell differentiation	biological_process	1	168	9	16625	0.0873767	0.169584	10.9954	P12399:Ctla2a
GO:0005832	chaperonin-containing T-complex	cellular_component	1	168	9	16625	0.0873767	0.169584	10.9954	P80317:Cct6a
GO:0051593	response to folic acid	biological_process	1	168	9	16625	0.0873767	0.169584	10.9954	P13020:Gsn
GO:0055119	relaxation of cardiac muscle	biological_process	1	168	9	16625	0.0873767	0.169584	10.9954	P13020:Gsn
GO:0002821	positive regulation of adaptive immune response	biological_process	1	168	9	16625	0.0873767	0.169584	10.9954	P15379:Cd44
GO:0060346	bone trabecula formation	biological_process	1	168	9	16625	0.0873767	0.169584	10.9954	P11087:Col1a1
GO:2000562	negative regulation of CD4-positive, alpha-beta T cell proliferation	biological_process	1	168	9	16625	0.0873767	0.169584	10.9954	P15379:Cd44
GO:0034046	poly(G) binding	molecular_function	1	168	9	16625	0.0873767	0.169584	10.9954	Q9JII5:Dazap1
GO:0008430	selenium binding	molecular_function	1	168	9	16625	0.0873767	0.169584	10.9954	P70274:Selenop
GO:0008239	dipeptidyl-peptidase activity	molecular_function	1	168	9	16625	0.0873767	0.169584	10.9954	P97321:Fap
GO:0071493	cellular response to UV-B	biological_process	1	168	9	16625	0.0873767	0.169584	10.9954	Q9D1H9:Mfap4
GO:0035627	ceramide transport	biological_process	1	168	9	16625	0.0873767	0.169584	10.9954	P55065:Pltp
GO:0005172	vascular endothelial growth factor receptor binding	molecular_function	1	168	9	16625	0.0873767	0.169584	10.9954	O08538:Angpt1
GO:0021796	cerebral cortex regionalization	biological_process	1	168	9	16625	0.0873767	0.169584	10.9954	Q8K209:Adgrg1
GO:0008190	eukaryotic initiation factor 4E binding	molecular_function	1	168	9	16625	0.0873767	0.169584	10.9954	P70445:Eif4ebp2
GO:0010890	positive regulation of sequestering of triglyceride	biological_process	1	168	9	16625	0.0873767	0.169584	10.9954	P11152:Lpl
GO:0030957	Tat protein binding	molecular_function	1	168	9	16625	0.0873767	0.169584	10.9954	Q3TKT4:Smarca4
GO:0090527	actin filament reorganization	biological_process	1	168	9	16625	0.0873767	0.169584	10.9954	P13020:Gsn
GO:0050996	positive regulation of lipid catabolic process	biological_process	1	168	9	16625	0.0873767	0.169584	10.9954	P09813:Apoa2
GO:0009992	cellular water homeostasis	biological_process	1	168	9	16625	0.0873767	0.169584	10.9954	Q07076:Anxa7
GO:0045545	syndecan binding	molecular_function	1	168	9	16625	0.0873767	0.169584	10.9954	Q80YX1:Tnc
GO:0051346	negative regulation of hydrolase activity	biological_process	1	168	9	16625	0.0873767	0.169584	10.9954	Q00623:Apoa1
GO:0070307	lens fiber cell development	biological_process	1	168	9	16625	0.0873767	0.169584	10.9954	Q3TKT4:Smarca4
GO:0033622	integrin activation	biological_process	1	168	9	16625	0.0873767	0.169584	10.9954	P11276:Fn1
GO:0010960	magnesium ion homeostasis	biological_process	1	168	9	16625	0.0873767	0.169584	10.9954	Q01279:Egfr
GO:0042698	ovulation cycle	biological_process	1	168	9	16625	0.0873767	0.169584	10.9954	Q01279:Egfr
GO:0060315	negative regulation of ryanodine-sensitive calcium-release channel activity	biological_process	1	168	9	16625	0.0873767	0.169584	10.9954	Q6P069:Sri
GO:0034340	response to type I interferon	biological_process	1	168	9	16625	0.0873767	0.169584	10.9954	Q64339:Isg15
GO:0032940	secretion by cell	biological_process	1	168	9	16625	0.0873767	0.169584	10.9954	Q07235:Serpine2
GO:0051693	actin filament capping	biological_process	1	168	9	16625	0.0873767	0.169584	10.9954	P13020:Gsn
GO:0045159	myosin II binding	molecular_function	1	168	9	16625	0.0873767	0.169584	10.9954	P13020:Gsn
GO:0042743	hydrogen peroxide metabolic process	biological_process	1	168	9	16625	0.0873767	0.169584	10.9954	Q01279:Egfr
GO:0005771	multivesicular body	cellular_component	2	168	49	16625	0.0877293	0.170075	4.03912	P11438:Lamp1,P39039:Mbl1
GO:0032869	cellular response to insulin stimulus	biological_process	3	168	104	16625	0.0883923	0.170972	2.85457	P05201:Got1,Q60994:Adipoq,Q80W65:Pcsk9
GO:0009791	post-embryonic development	biological_process	3	168	104	16625	0.0883923	0.170972	2.85457	E9Q414:Apob,P70274:Selenop,Q91X79:Cela1
GO:0050714	positive regulation of protein secretion	biological_process	2	168	50	16625	0.0907998	0.174836	3.95833	Q8K0E8:Fgb,E9PV24:Fga
GO:0007266	Rho protein signal transduction	biological_process	2	168	50	16625	0.0907998	0.174836	3.95833	Q8K209:Adgrg1,Q01149:Col1a2
GO:0045597	positive regulation of cell differentiation	biological_process	2	168	50	16625	0.0907998	0.174836	3.95833	Q06890:Clu,Q3TKT4:Smarca4
GO:0001558	regulation of cell growth	biological_process	2	168	50	16625	0.0907998	0.174836	3.95833	O55222:Ilk,P15379:Cd44
GO:0043025	neuronal cell body	cellular_component	10	168	612	16625	0.0921543	0.176831	1.61697	E9Q414:Apob,P51910:Apod,Q07235:Serpine2,O35598:Adam10,O55222:Ilk,P11438:Lamp1,P01029:C4b,P06909:Cfh,Q04447:Ckb,O88998:Olfm1
GO:0030246	carbohydrate binding	molecular_function	4	168	170	16625	0.0938881	0.176831	2.32843	P14211:Calr,P01029:C4b,P12246:Apcs,Q8CFX1:H6pd
GO:0014823	response to activity	biological_process	2	168	51	16625	0.0939015	0.176831	3.88072	Q9CZ13:Uqcrc1,Q60994:Adipoq
GO:0008284	positive regulation of cell population proliferation	biological_process	9	168	536	16625	0.0941494	0.176831	1.66161	Q06890:Clu,Q01279:Egfr,P11859:Agt,O35598:Adam10,O55222:Ilk,P14211:Calr,Q3TKT4:Smarca4,P11276:Fn1,Q80YX1:Tnc
GO:0050853	B cell receptor signaling pathway	biological_process	3	168	107	16625	0.0943159	0.176831	2.77453	P01798:,P01803:,P01810:
GO:0001934	positive regulation of protein phosphorylation	biological_process	5	168	239	16625	0.0952955	0.176831	2.07026	Q01279:Egfr,O55222:Ilk,O08538:Angpt1,P01027:C3,Q60994:Adipoq
GO:0004888	transmembrane signaling receptor activity	molecular_function	3	168	108	16625	0.096326	0.176831	2.74884	Q01279:Egfr,P15379:Cd44,O70570:Pigr
GO:1900119	positive regulation of execution phase of apoptosis	biological_process	1	168	10	16625	0.096604	0.176831	9.89583	P97321:Fap
GO:0001832	blastocyst growth	biological_process	1	168	10	16625	0.096604	0.176831	9.89583	Q3TKT4:Smarca4
GO:0034205	amyloid-beta formation	biological_process	1	168	10	16625	0.096604	0.176831	9.89583	O35598:Adam10
GO:0099173	postsynapse organization	biological_process	1	168	10	16625	0.096604	0.176831	9.89583	O35598:Adam10
GO:0048730	epidermis morphogenesis	biological_process	1	168	10	16625	0.096604	0.176831	9.89583	Q3TKT4:Smarca4
GO:0008526	phosphatidylinositol transfer activity	molecular_function	1	168	10	16625	0.096604	0.176831	9.89583	P55065:Pltp
GO:1905146	lysosomal protein catabolic process	biological_process	1	168	10	16625	0.096604	0.176831	9.89583	P17047:Lamp2
GO:0008015	blood circulation	biological_process	1	168	10	16625	0.096604	0.176831	9.89583	P52430:Pon1
GO:0060351	cartilage development involved in endochondral bone morphogenesis	biological_process	1	168	10	16625	0.096604	0.176831	9.89583	P11087:Col1a1
GO:1901838	positive regulation of transcription of nucleolar large rRNA by RNA polymerase I	biological_process	1	168	10	16625	0.096604	0.176831	9.89583	Q3TKT4:Smarca4
GO:0010828	positive regulation of glucose transmembrane transport	biological_process	1	168	10	16625	0.096604	0.176831	9.89583	P01027:C3
GO:0090207	regulation of triglyceride metabolic process	biological_process	1	168	10	16625	0.096604	0.176831	9.89583	Q8VCC2:Ces1
GO:1904851	positive regulation of establishment of protein localization to telomere	biological_process	1	168	10	16625	0.096604	0.176831	9.89583	P80317:Cct6a
GO:0019992	diacylglycerol binding	molecular_function	1	168	10	16625	0.096604	0.176831	9.89583	P55065:Pltp
GO:0010269	response to selenium ion	biological_process	1	168	10	16625	0.096604	0.176831	9.89583	E9Q414:Apob
GO:0061626	pharyngeal arch artery morphogenesis	biological_process	1	168	10	16625	0.096604	0.176831	9.89583	Q3TKT4:Smarca4
GO:1902166	negative regulation of intrinsic apoptotic signaling pathway in response to DNA damage by p53 class mediator	biological_process	1	168	10	16625	0.096604	0.176831	9.89583	P15379:Cd44
GO:1904753	negative regulation of vascular associated smooth muscle cell migration	biological_process	1	168	10	16625	0.096604	0.176831	9.89583	Q60994:Adipoq
GO:0038063	collagen-activated tyrosine kinase receptor signaling pathway	biological_process	1	168	10	16625	0.096604	0.176831	9.89583	P11087:Col1a1
GO:1900121	negative regulation of receptor binding	biological_process	1	168	10	16625	0.096604	0.176831	9.89583	Q60994:Adipoq
GO:1902966	positive regulation of protein localization to early endosome	biological_process	1	168	10	16625	0.096604	0.176831	9.89583	Q01279:Egfr
GO:0014824	artery smooth muscle contraction	biological_process	1	168	10	16625	0.096604	0.176831	9.89583	P11859:Agt
GO:0002862	negative regulation of inflammatory response to antigenic stimulus	biological_process	1	168	10	16625	0.096604	0.176831	9.89583	Q9R1P4:Psma1
GO:0044320	cellular response to leptin stimulus	biological_process	1	168	10	16625	0.096604	0.176831	9.89583	Q8K0E8:Fgb
GO:0009650	UV protection	biological_process	1	168	10	16625	0.096604	0.176831	9.89583	Q9D1H9:Mfap4
GO:0014066	regulation of phosphatidylinositol 3-kinase signaling	biological_process	1	168	10	16625	0.096604	0.176831	9.89583	Q01279:Egfr
GO:0007270	neuron-neuron synaptic transmission	biological_process	1	168	10	16625	0.096604	0.176831	9.89583	Q60575:Kif1b
GO:0048251	elastic fiber assembly	biological_process	1	168	10	16625	0.096604	0.176831	9.89583	Q9D1H9:Mfap4
GO:0030131	clathrin adaptor complex	cellular_component	1	168	10	16625	0.096604	0.176831	9.89583	O35643:Ap1b1
GO:0043279	response to alkaloid	biological_process	1	168	10	16625	0.096604	0.176831	9.89583	Q9CZ13:Uqcrc1
GO:0008235	metalloexopeptidase activity	molecular_function	1	168	10	16625	0.096604	0.176831	9.89583	Q9EQH2:Erap1
GO:0032835	glomerulus development	biological_process	1	168	10	16625	0.096604	0.176831	9.89583	P06909:Cfh
GO:0034551	mitochondrial respiratory chain complex III assembly	biological_process	1	168	10	16625	0.096604	0.176831	9.89583	Q9CZ13:Uqcrc1
GO:0006122	mitochondrial electron transport, ubiquinol to cytochrome c	biological_process	1	168	10	16625	0.096604	0.176831	9.89583	Q9CZ13:Uqcrc1
GO:0007494	midgut development	biological_process	1	168	10	16625	0.096604	0.176831	9.89583	Q01279:Egfr
GO:0030210	heparin biosynthetic process	biological_process	1	168	10	16625	0.096604	0.176831	9.89583	O08538:Angpt1
GO:0031017	exocrine pancreas development	biological_process	1	168	10	16625	0.096604	0.176831	9.89583	Q91X79:Cela1
GO:0060290	transdifferentiation	biological_process	1	168	10	16625	0.096604	0.176831	9.89583	P05201:Got1
GO:0055123	digestive system development	biological_process	1	168	10	16625	0.096604	0.176831	9.89583	Q91X79:Cela1
GO:0048471	perinuclear region of cytoplasm	cellular_component	12	168	781	16625	0.0980186	0.179228	1.52049	P13020:Gsn,Q06890:Clu,Q01279:Egfr,P51910:Apod,P61205:Arf3,P14211:Calr,P11438:Lamp1,P17047:Lamp2,Q921I1:Tf,Q60994:Adipoq,Q9Z0Z4:Heph,Q80W65:Pcsk9
GO:0016491	oxidoreductase activity	molecular_function	3	168	110	16625	0.100398	0.183383	2.69886	Q61147:Cp,Q9Z0Z4:Heph,Q9ESY9:Ifi30
GO:0097060	synaptic membrane	cellular_component	2	168	54	16625	0.103385	0.186546	3.66512	O35598:Adam10,O88998:Olfm1
GO:0042311	vasodilation	biological_process	2	168	54	16625	0.103385	0.186546	3.66512	Q01279:Egfr,P11859:Agt
GO:0007219	Notch signaling pathway	biological_process	3	168	112	16625	0.104539	0.186546	2.65067	O35598:Adam10,P05201:Got1,Q61646:Hp
GO:0008199	ferric iron binding	molecular_function	1	168	11	16625	0.105739	0.186546	8.99621	Q921I1:Tf
GO:0090160	Golgi to lysosome transport	biological_process	1	168	11	16625	0.105739	0.186546	8.99621	P11438:Lamp1
GO:0102545	phosphatidyl phospholipase B activity	molecular_function	1	168	11	16625	0.105739	0.186546	8.99621	P27656:Lipc
GO:1905907	negative regulation of amyloid fibril formation	biological_process	1	168	11	16625	0.105739	0.186546	8.99621	Q06890:Clu
GO:0014044	Schwann cell development	biological_process	1	168	11	16625	0.105739	0.186546	8.99621	O55222:Ilk
GO:1902533	positive regulation of intracellular signal transduction	biological_process	1	168	11	16625	0.105739	0.186546	8.99621	Q8CIZ8:Vwf
GO:0031386	protein tag	molecular_function	1	168	11	16625	0.105739	0.186546	8.99621	Q64339:Isg15
GO:0006739	NADP metabolic process	biological_process	1	168	11	16625	0.105739	0.186546	8.99621	Q8CFX1:H6pd
GO:0007154	cell communication	biological_process	1	168	11	16625	0.105739	0.186546	8.99621	P06797:Ctsl
GO:0070201	regulation of establishment of protein localization	biological_process	1	168	11	16625	0.105739	0.186546	8.99621	P18242:Ctsd
GO:1990459	transferrin receptor binding	molecular_function	1	168	11	16625	0.105739	0.186546	8.99621	Q921I1:Tf
GO:0008429	phosphatidylethanolamine binding	molecular_function	1	168	11	16625	0.105739	0.186546	8.99621	P55065:Pltp
GO:0006107	oxaloacetate metabolic process	biological_process	1	168	11	16625	0.105739	0.186546	8.99621	P05201:Got1
GO:0085029	extracellular matrix assembly	biological_process	1	168	11	16625	0.105739	0.186546	8.99621	Q01149:Col1a2
GO:0070257	positive regulation of mucus secretion	biological_process	1	168	11	16625	0.105739	0.186546	8.99621	Q01279:Egfr
GO:0007220	Notch receptor processing	biological_process	1	168	11	16625	0.105739	0.186546	8.99621	O35598:Adam10
GO:0051451	myoblast migration	biological_process	1	168	11	16625	0.105739	0.186546	8.99621	Q9Z1T2:Thbs4
GO:0050777	negative regulation of immune response	biological_process	1	168	11	16625	0.105739	0.186546	8.99621	P08121:Col3a1
GO:0007435	salivary gland morphogenesis	biological_process	1	168	11	16625	0.105739	0.186546	8.99621	Q01279:Egfr
GO:0005750	mitochondrial respiratory chain complex III	cellular_component	1	168	11	16625	0.105739	0.186546	8.99621	Q9CZ13:Uqcrc1
GO:0019953	sexual reproduction	biological_process	1	168	11	16625	0.105739	0.186546	8.99621	P70274:Selenop
GO:1904888	cranial skeletal system development	biological_process	1	168	11	16625	0.105739	0.186546	8.99621	Q8CF98:Colec10
GO:0016528	sarcoplasm	cellular_component	1	168	11	16625	0.105739	0.186546	8.99621	P13020:Gsn
GO:0043394	proteoglycan binding	molecular_function	1	168	11	16625	0.105739	0.186546	8.99621	P11276:Fn1
GO:0030214	hyaluronan catabolic process	biological_process	1	168	11	16625	0.105739	0.186546	8.99621	P15379:Cd44
GO:0043534	blood vessel endothelial cell migration	biological_process	1	168	11	16625	0.105739	0.186546	8.99621	Q00623:Apoa1
GO:0045010	actin nucleation	biological_process	1	168	11	16625	0.105739	0.186546	8.99621	P13020:Gsn
GO:0030247	polysaccharide binding	molecular_function	1	168	11	16625	0.105739	0.186546	8.99621	P39039:Mbl1
GO:0002199	zona pellucida receptor complex	cellular_component	1	168	11	16625	0.105739	0.186546	8.99621	P80317:Cct6a
GO:0030432	peristalsis	biological_process	1	168	11	16625	0.105739	0.186546	8.99621	P11859:Agt
GO:0001501	skeletal system development	biological_process	3	168	113	16625	0.106635	0.187739	2.62721	P11087:Col1a1,Q01149:Col1a2,P08121:Col3a1
GO:0045471	response to ethanol	biological_process	3	168	113	16625	0.106635	0.187739	2.62721	P13020:Gsn,Q60994:Adipoq,Q80YX1:Tnc
GO:0030335	positive regulation of cell migration	biological_process	5	168	250	16625	0.10982	0.1926	1.97917	Q01279:Egfr,O35598:Adam10,O55222:Ilk,P11276:Fn1,P11087:Col1a1
GO:0034446	substrate adhesion-dependent cell spreading	biological_process	2	168	56	16625	0.109847	0.1926	3.53423	O55222:Ilk,P11276:Fn1
GO:0071300	cellular response to retinoic acid	biological_process	2	168	56	16625	0.109847	0.1926	3.53423	P11087:Col1a1,Q80YX1:Tnc
GO:0003151	outflow tract morphogenesis	biological_process	2	168	56	16625	0.109847	0.1926	3.53423	O55222:Ilk,Q3TKT4:Smarca4
GO:0045202	synapse	cellular_component	9	168	558	16625	0.113046	0.196406	1.5961	P06728:Apoa4,Q06890:Clu,Q01279:Egfr,Q9ES97:Rtn3,P01029:C4b,Q8K0E8:Fgb,E9PV24:Fga,O70435:Psma3,Q02105:C1qc
GO:0033691	sialic acid binding	molecular_function	1	168	12	16625	0.114781	0.196406	8.24653	Q60994:Adipoq
GO:0006110	regulation of glycolytic process	biological_process	1	168	12	16625	0.114781	0.196406	8.24653	Q9DBJ1:Pgam1
GO:0031406	carboxylic acid binding	molecular_function	1	168	12	16625	0.114781	0.196406	8.24653	P05201:Got1
GO:0030212	hyaluronan metabolic process	biological_process	1	168	12	16625	0.114781	0.196406	8.24653	Q61704:Itih3
GO:0031953	negative regulation of protein autophosphorylation	biological_process	1	168	12	16625	0.114781	0.196406	8.24653	Q60994:Adipoq
GO:0001527	microfibril	cellular_component	1	168	12	16625	0.114781	0.196406	8.24653	Q9D1H9:Mfap4
GO:0001893	maternal placenta development	biological_process	1	168	12	16625	0.114781	0.196406	8.24653	Q9JII5:Dazap1
GO:0034638	phosphatidylcholine catabolic process	biological_process	1	168	12	16625	0.114781	0.196406	8.24653	Q60963:Pla2g7
GO:0009435	NAD biosynthetic process	biological_process	1	168	12	16625	0.114781	0.196406	8.24653	Q8CC86:Naprt
GO:0016504	peptidase activator activity	molecular_function	1	168	12	16625	0.114781	0.196406	8.24653	P11276:Fn1
GO:0051403	stress-activated MAPK cascade	biological_process	1	168	12	16625	0.114781	0.196406	8.24653	P11859:Agt
GO:1903800	positive regulation of production of miRNAs involved in gene silencing by miRNA	biological_process	1	168	12	16625	0.114781	0.196406	8.24653	Q01279:Egfr
GO:1900025	negative regulation of substrate adhesion-dependent cell spreading	biological_process	1	168	12	16625	0.114781	0.196406	8.24653	Q62009:Postn
GO:0019430	removal of superoxide radicals	biological_process	1	168	12	16625	0.114781	0.196406	8.24653	P06728:Apoa4
GO:0021795	cerebral cortex cell migration	biological_process	1	168	12	16625	0.114781	0.196406	8.24653	Q01279:Egfr
GO:0060740	prostate gland epithelium morphogenesis	biological_process	1	168	12	16625	0.114781	0.196406	8.24653	Q80YX1:Tnc
GO:0032754	positive regulation of interleukin-5 production	biological_process	1	168	12	16625	0.114781	0.196406	8.24653	Q61730:Il1rap
GO:0046548	retinal rod cell development	biological_process	1	168	12	16625	0.114781	0.196406	8.24653	P06909:Cfh
GO:0090557	establishment of endothelial intestinal barrier	biological_process	1	168	12	16625	0.114781	0.196406	8.24653	P19096:Fasn
GO:0010459	negative regulation of heart rate	biological_process	1	168	12	16625	0.114781	0.196406	8.24653	Q6P069:Sri
GO:0071564	npBAF complex	cellular_component	1	168	12	16625	0.114781	0.196406	8.24653	Q3TKT4:Smarca4
GO:0071786	endoplasmic reticulum tubular network organization	biological_process	1	168	12	16625	0.114781	0.196406	8.24653	Q9ES97:Rtn3
GO:0045947	negative regulation of translational initiation	biological_process	1	168	12	16625	0.114781	0.196406	8.24653	P70445:Eif4ebp2
GO:0046332	SMAD binding	molecular_function	2	168	58	16625	0.116413	0.198999	3.41236	Q01149:Col1a2,P08121:Col3a1
GO:0071356	cellular response to tumor necrosis factor	biological_process	3	168	118	16625	0.117354	0.200407	2.51589	E9Q414:Apob,Q62009:Postn,P11087:Col1a1
GO:0042542	response to hydrogen peroxide	biological_process	2	168	59	16625	0.119733	0.204264	3.35452	Q61646:Hp,P11087:Col1a1
GO:0032757	positive regulation of interleukin-8 production	biological_process	2	168	60	16625	0.123076	0.206545	3.29861	P09813:Apoa2,Q60994:Adipoq
GO:0043588	skin development	biological_process	2	168	60	16625	0.123076	0.206545	3.29861	P11087:Col1a1,P08121:Col3a1
GO:0006044	N-acetylglucosamine metabolic process	biological_process	1	168	13	16625	0.123733	0.206545	7.61218	Q9ES89:Extl2
GO:2000678	negative regulation of transcription regulatory region DNA binding	biological_process	1	168	13	16625	0.123733	0.206545	7.61218	Q6P069:Sri
GO:0006536	glutamate metabolic process	biological_process	1	168	13	16625	0.123733	0.206545	7.61218	P05201:Got1
GO:1901612	cardiolipin binding	molecular_function	1	168	13	16625	0.123733	0.206545	7.61218	Q6P8J7:Ckmt2
GO:1990000	amyloid fibril formation	biological_process	1	168	13	16625	0.123733	0.206545	7.61218	P13020:Gsn
GO:0071305	cellular response to vitamin D	biological_process	1	168	13	16625	0.123733	0.206545	7.61218	Q80YX1:Tnc
GO:0008347	glial cell migration	biological_process	1	168	13	16625	0.123733	0.206545	7.61218	P11276:Fn1
GO:0048711	positive regulation of astrocyte differentiation	biological_process	1	168	13	16625	0.123733	0.206545	7.61218	Q07235:Serpine2
GO:0030042	actin filament depolymerization	biological_process	1	168	13	16625	0.123733	0.206545	7.61218	P13020:Gsn
GO:0030949	positive regulation of vascular endothelial growth factor receptor signaling pathway	biological_process	1	168	13	16625	0.123733	0.206545	7.61218	O08538:Angpt1
GO:0010739	positive regulation of protein kinase A signaling	biological_process	1	168	13	16625	0.123733	0.206545	7.61218	Q60994:Adipoq
GO:0047372	acylglycerol lipase activity	molecular_function	1	168	13	16625	0.123733	0.206545	7.61218	P27656:Lipc
GO:0051014	actin filament severing	biological_process	1	168	13	16625	0.123733	0.206545	7.61218	P13020:Gsn
GO:0071639	positive regulation of monocyte chemotactic protein-1 production	biological_process	1	168	13	16625	0.123733	0.206545	7.61218	Q60994:Adipoq
GO:0046475	glycerophospholipid catabolic process	biological_process	1	168	13	16625	0.123733	0.206545	7.61218	P27656:Lipc
GO:0005536	glucose binding	molecular_function	1	168	13	16625	0.123733	0.206545	7.61218	Q91ZJ5:Ugp2
GO:0006590	thyroid hormone generation	biological_process	1	168	13	16625	0.123733	0.206545	7.61218	P06797:Ctsl
GO:0008191	metalloendopeptidase inhibitor activity	molecular_function	1	168	13	16625	0.123733	0.206545	7.61218	Q9QXC1:Fetub
GO:0050805	negative regulation of synaptic transmission	biological_process	1	168	13	16625	0.123733	0.206545	7.61218	Q60994:Adipoq
GO:0030371	translation repressor activity	molecular_function	1	168	13	16625	0.123733	0.206545	7.61218	P70445:Eif4ebp2
GO:0001540	amyloid-beta binding	molecular_function	2	168	62	16625	0.129829	0.216297	3.1922	Q00623:Apoa1,Q06890:Clu
GO:0009925	basal plasma membrane	cellular_component	2	168	62	16625	0.129829	0.216297	3.1922	Q01279:Egfr,Q921I1:Tf
GO:0043209	myelin sheath	cellular_component	4	168	192	16625	0.130216	0.216731	2.06163	P13020:Gsn,Q9DBJ1:Pgam1,Q9CZ13:Uqcrc1,Q04447:Ckb
GO:0090331	negative regulation of platelet aggregation	biological_process	1	168	14	16625	0.132595	0.217298	7.06845	Q07235:Serpine2
GO:0097242	amyloid-beta clearance	biological_process	1	168	14	16625	0.132595	0.217298	7.06845	P01027:C3
GO:0043586	tongue development	biological_process	1	168	14	16625	0.132595	0.217298	7.06845	Q01279:Egfr
GO:0046888	negative regulation of hormone secretion	biological_process	1	168	14	16625	0.132595	0.217298	7.06845	Q60994:Adipoq
GO:0043923	positive regulation by host of viral transcription	biological_process	1	168	14	16625	0.132595	0.217298	7.06845	Q3TKT4:Smarca4
GO:0046622	positive regulation of organ growth	biological_process	1	168	14	16625	0.132595	0.217298	7.06845	P11859:Agt
GO:0070207	protein homotrimerization	biological_process	1	168	14	16625	0.132595	0.217298	7.06845	P39039:Mbl1
GO:0021819	layer formation in cerebral cortex	biological_process	1	168	14	16625	0.132595	0.217298	7.06845	Q8K209:Adgrg1
GO:0060317	cardiac epithelial to mesenchymal transition	biological_process	1	168	14	16625	0.132595	0.217298	7.06845	O88998:Olfm1
GO:0007588	excretion	biological_process	1	168	14	16625	0.132595	0.217298	7.06845	P11859:Agt
GO:0032963	collagen metabolic process	biological_process	1	168	14	16625	0.132595	0.217298	7.06845	Q01149:Col1a2
GO:0055093	response to hyperoxia	biological_process	1	168	14	16625	0.132595	0.217298	7.06845	P11087:Col1a1
GO:0030516	regulation of axon extension	biological_process	1	168	14	16625	0.132595	0.217298	7.06845	O88998:Olfm1
GO:2000178	negative regulation of neural precursor cell proliferation	biological_process	1	168	14	16625	0.132595	0.217298	7.06845	O55222:Ilk
GO:0030644	cellular chloride ion homeostasis	biological_process	1	168	14	16625	0.132595	0.217298	7.06845	Q04447:Ckb
GO:0042987	amyloid precursor protein catabolic process	biological_process	1	168	14	16625	0.132595	0.217298	7.06845	O35598:Adam10
GO:0045785	positive regulation of cell adhesion	biological_process	2	168	63	16625	0.133237	0.218141	3.14153	O08538:Angpt1,Q8K209:Adgrg1
GO:0007283	spermatogenesis	biological_process	7	168	421	16625	0.135131	0.221029	1.64539	E9Q414:Apob,O35598:Adam10,P14211:Calr,P11438:Lamp1,Q8R3G9:Tspan8,P06797:Ctsl,Q9JII5:Dazap1
GO:0043406	positive regulation of MAP kinase activity	biological_process	2	168	64	16625	0.136666	0.223102	3.09245	Q01279:Egfr,O55222:Ilk
GO:0071560	cellular response to transforming growth factor beta stimulus	biological_process	2	168	64	16625	0.136666	0.223102	3.09245	Q62009:Postn,P11087:Col1a1
GO:0030308	negative regulation of cell growth	biological_process	3	168	128	16625	0.139921	0.223102	2.31934	P11859:Agt,Q07235:Serpine2,Q3TKT4:Smarca4
GO:0022008	neurogenesis	biological_process	2	168	65	16625	0.140114	0.223102	3.04487	Q3TKT4:Smarca4,Q80W65:Pcsk9
GO:0030705	cytoskeleton-dependent intracellular transport	biological_process	1	168	15	16625	0.141368	0.223102	6.59722	Q60575:Kif1b
GO:0060979	vasculogenesis involved in coronary vascular morphogenesis	biological_process	1	168	15	16625	0.141368	0.223102	6.59722	O08538:Angpt1
GO:0061049	cell growth involved in cardiac muscle cell development	biological_process	1	168	15	16625	0.141368	0.223102	6.59722	P11859:Agt
GO:0097284	hepatocyte apoptotic process	biological_process	1	168	15	16625	0.141368	0.223102	6.59722	P13020:Gsn
GO:0010820	positive regulation of T cell chemotaxis	biological_process	1	168	15	16625	0.141368	0.223102	6.59722	O35598:Adam10
GO:0006103	2-oxoglutarate metabolic process	biological_process	1	168	15	16625	0.141368	0.223102	6.59722	P05201:Got1
GO:0010839	negative regulation of keratinocyte proliferation	biological_process	1	168	15	16625	0.141368	0.223102	6.59722	P06797:Ctsl
GO:0004198	calcium-dependent cysteine-type endopeptidase activity	molecular_function	1	168	15	16625	0.141368	0.223102	6.59722	O88456:Capns1
GO:0042445	hormone metabolic process	biological_process	1	168	15	16625	0.141368	0.223102	6.59722	P11859:Agt
GO:0004180	carboxypeptidase activity	molecular_function	1	168	15	16625	0.141368	0.223102	6.59722	Q9JHH6:Cpb2
GO:0043518	negative regulation of DNA damage response, signal transduction by p53 class mediator	biological_process	1	168	15	16625	0.141368	0.223102	6.59722	P15379:Cd44
GO:0035815	positive regulation of renal sodium excretion	biological_process	1	168	15	16625	0.141368	0.223102	6.59722	P11859:Agt
GO:0001935	endothelial cell proliferation	biological_process	1	168	15	16625	0.141368	0.223102	6.59722	Q00623:Apoa1
GO:0010761	fibroblast migration	biological_process	1	168	15	16625	0.141368	0.223102	6.59722	O55222:Ilk
GO:0010466	negative regulation of peptidase activity	biological_process	1	168	15	16625	0.141368	0.223102	6.59722	Q07235:Serpine2
GO:0009395	phospholipid catabolic process	biological_process	1	168	15	16625	0.141368	0.223102	6.59722	P09813:Apoa2
GO:0097708	intracellular vesicle	cellular_component	1	168	15	16625	0.141368	0.223102	6.59722	Q01279:Egfr
GO:0005614	interstitial matrix	cellular_component	1	168	15	16625	0.141368	0.223102	6.59722	Q80YX1:Tnc
GO:0042756	drinking behavior	biological_process	1	168	15	16625	0.141368	0.223102	6.59722	P11859:Agt
GO:0030665	clathrin-coated vesicle membrane	cellular_component	1	168	15	16625	0.141368	0.223102	6.59722	O35643:Ap1b1
GO:0044322	endoplasmic reticulum quality control compartment	cellular_component	1	168	15	16625	0.141368	0.223102	6.59722	P14211:Calr
GO:0016322	neuron remodeling	biological_process	1	168	15	16625	0.141368	0.223102	6.59722	P01027:C3
GO:0002021	response to dietary excess	biological_process	1	168	15	16625	0.141368	0.223102	6.59722	P06909:Cfh
GO:0001775	cell activation	biological_process	1	168	15	16625	0.141368	0.223102	6.59722	P11276:Fn1
GO:0061029	eyelid development in camera-type eye	biological_process	1	168	15	16625	0.141368	0.223102	6.59722	Q01279:Egfr
GO:0060347	heart trabecula formation	biological_process	1	168	15	16625	0.141368	0.223102	6.59722	Q3TKT4:Smarca4
GO:0071565	nBAF complex	cellular_component	1	168	15	16625	0.141368	0.223102	6.59722	Q3TKT4:Smarca4
GO:0032680	regulation of tumor necrosis factor production	biological_process	1	168	15	16625	0.141368	0.223102	6.59722	O08538:Angpt1
GO:1902230	negative regulation of intrinsic apoptotic signaling pathway in response to DNA damage	biological_process	1	168	15	16625	0.141368	0.223102	6.59722	Q06890:Clu
GO:0030224	monocyte differentiation	biological_process	1	168	15	16625	0.141368	0.223102	6.59722	P19096:Fasn
GO:0086004	regulation of cardiac muscle cell contraction	biological_process	1	168	15	16625	0.141368	0.223102	6.59722	Q6P069:Sri
GO:0004089	carbonate dehydratase activity	molecular_function	1	168	15	16625	0.141368	0.223102	6.59722	P13634:Ca1
GO:0035613	RNA stem-loop binding	molecular_function	1	168	15	16625	0.141368	0.223102	6.59722	Q9JII5:Dazap1
GO:0006337	nucleosome disassembly	biological_process	1	168	15	16625	0.141368	0.223102	6.59722	Q3TKT4:Smarca4
GO:0047485	protein N-terminus binding	molecular_function	3	168	129	16625	0.142254	0.224293	2.30136	Q8CIZ8:Vwf,Q06890:Clu,Q3TKT4:Smarca4
GO:0048839	inner ear development	biological_process	2	168	67	16625	0.147066	0.231453	2.95398	P04223:H2-K1,P01902:H2-K1
GO:0007018	microtubule-based movement	biological_process	2	168	67	16625	0.147066	0.231453	2.95398	Q60575:Kif1b,Q6P9L6:Kif15
GO:0007507	heart development	biological_process	5	168	276	16625	0.148073	0.231874	1.79272	Q6P069:Sri,O35643:Ap1b1,Q3TKT4:Smarca4,P11276:Fn1,P08121:Col3a1
GO:0005802	trans-Golgi network	cellular_component	4	168	202	16625	0.148402	0.231874	1.95957	O35598:Adam10,P17047:Lamp2,O35643:Ap1b1,Q62009:Postn
GO:0045745	positive regulation of G protein-coupled receptor signaling pathway	biological_process	1	168	16	16625	0.150052	0.231874	6.1849	P01027:C3
GO:0010469	regulation of signaling receptor activity	biological_process	1	168	16	16625	0.150052	0.231874	6.1849	Q80W65:Pcsk9
GO:0032736	positive regulation of interleukin-13 production	biological_process	1	168	16	16625	0.150052	0.231874	6.1849	Q61730:Il1rap
GO:0043171	peptide catabolic process	biological_process	1	168	16	16625	0.150052	0.231874	6.1849	Q9EQH2:Erap1
GO:0042953	lipoprotein transport	biological_process	1	168	16	16625	0.150052	0.231874	6.1849	E9Q414:Apob
GO:0014912	negative regulation of smooth muscle cell migration	biological_process	1	168	16	16625	0.150052	0.231874	6.1849	O55222:Ilk
GO:0008574	ATP-dependent microtubule motor activity, plus-end-directed	molecular_function	1	168	16	16625	0.150052	0.231874	6.1849	Q60575:Kif1b
GO:0032270	positive regulation of cellular protein metabolic process	biological_process	1	168	16	16625	0.150052	0.231874	6.1849	P11859:Agt
GO:0055089	fatty acid homeostasis	biological_process	1	168	16	16625	0.150052	0.231874	6.1849	P05201:Got1
GO:0015012	heparan sulfate proteoglycan biosynthetic process	biological_process	1	168	16	16625	0.150052	0.231874	6.1849	P27656:Lipc
GO:0061036	positive regulation of cartilage development	biological_process	1	168	16	16625	0.150052	0.231874	6.1849	P98063:Bmp1
GO:0005149	interleukin-1 receptor binding	molecular_function	1	168	16	16625	0.150052	0.231874	6.1849	Q61730:Il1rap
GO:0099151	regulation of postsynaptic density assembly	biological_process	1	168	16	16625	0.150052	0.231874	6.1849	Q61730:Il1rap
GO:0055008	cardiac muscle tissue morphogenesis	biological_process	1	168	16	16625	0.150052	0.231874	6.1849	O08538:Angpt1
GO:0007250	activation of NF-kappaB-inducing kinase activity	biological_process	1	168	16	16625	0.150052	0.231874	6.1849	P11859:Agt
GO:0060100	positive regulation of phagocytosis, engulfment	biological_process	1	168	16	16625	0.150052	0.231874	6.1849	P01027:C3
GO:0055091	phospholipid homeostasis	biological_process	1	168	16	16625	0.150052	0.231874	6.1849	Q00623:Apoa1
GO:0098696	regulation of neurotransmitter receptor localization to postsynaptic specialization membrane	biological_process	1	168	16	16625	0.150052	0.231874	6.1849	O35598:Adam10
GO:0001932	regulation of protein phosphorylation	biological_process	2	168	68	16625	0.150568	0.232461	2.91054	Q00623:Apoa1,P11276:Fn1
GO:0060395	SMAD protein signal transduction	biological_process	2	168	69	16625	0.154087	0.237464	2.86836	Q921I1:Tf,P55104:Inhbc
GO:0004197	cysteine-type endopeptidase activity	molecular_function	2	168	69	16625	0.154087	0.237464	2.86836	P12399:Ctla2a,P06797:Ctsl
GO:0001570	vasculogenesis	biological_process	2	168	70	16625	0.157622	0.241012	2.82738	O08538:Angpt1,Q3TKT4:Smarca4
GO:0010812	negative regulation of cell-substrate adhesion	biological_process	1	168	17	16625	0.158649	0.241012	5.82108	P11087:Col1a1
GO:0002526	acute inflammatory response	biological_process	1	168	17	16625	0.158649	0.241012	5.82108	Q61646:Hp
GO:0044319	wound healing, spreading of cells	biological_process	1	168	17	16625	0.158649	0.241012	5.82108	P15379:Cd44
GO:0070528	protein kinase C signaling	biological_process	1	168	17	16625	0.158649	0.241012	5.82108	Q8K209:Adgrg1
GO:0060766	negative regulation of androgen receptor signaling pathway	biological_process	1	168	17	16625	0.158649	0.241012	5.82108	Q3TKT4:Smarca4
GO:0071625	vocalization behavior	biological_process	1	168	17	16625	0.158649	0.241012	5.82108	Q5FW60:Mup20
GO:0051895	negative regulation of focal adhesion assembly	biological_process	1	168	17	16625	0.158649	0.241012	5.82108	P51910:Apod
GO:0019432	triglyceride biosynthetic process	biological_process	1	168	17	16625	0.158649	0.241012	5.82108	P11152:Lpl
GO:0043116	negative regulation of vascular permeability	biological_process	1	168	17	16625	0.158649	0.241012	5.82108	O08538:Angpt1
GO:0043034	costamere	cellular_component	1	168	17	16625	0.158649	0.241012	5.82108	O55222:Ilk
GO:0014067	negative regulation of phosphatidylinositol 3-kinase signaling	biological_process	1	168	17	16625	0.158649	0.241012	5.82108	Q07235:Serpine2
GO:0016514	SWI/SNF complex	cellular_component	1	168	17	16625	0.158649	0.241012	5.82108	Q3TKT4:Smarca4
GO:2000279	negative regulation of DNA biosynthetic process	biological_process	1	168	17	16625	0.158649	0.241012	5.82108	Q60994:Adipoq
GO:0050918	positive chemotaxis	biological_process	1	168	17	16625	0.158649	0.241012	5.82108	O08538:Angpt1
GO:0007041	lysosomal transport	biological_process	1	168	17	16625	0.158649	0.241012	5.82108	Q80W65:Pcsk9
GO:0030141	secretory granule	cellular_component	3	168	137	16625	0.16137	0.244926	2.16697	P07743:Bpifa2,P11087:Col1a1,Q8R0Z6:Angptl6
GO:0019731	antibacterial humoral response	biological_process	2	168	72	16625	0.164737	0.249716	2.74884	P97430:Slpi,Q921I1:Tf
GO:0031929	TOR signaling	biological_process	1	168	18	16625	0.16716	0.249716	5.49769	P70445:Eif4ebp2
GO:0070577	lysine-acetylated histone binding	molecular_function	1	168	18	16625	0.16716	0.249716	5.49769	Q3TKT4:Smarca4
GO:0050995	negative regulation of lipid catabolic process	biological_process	1	168	18	16625	0.16716	0.249716	5.49769	P09813:Apoa2
GO:0050135	NAD(P)+ nucleosidase activity	molecular_function	1	168	18	16625	0.16716	0.249716	5.49769	Q61730:Il1rap
GO:0070300	phosphatidic acid binding	molecular_function	1	168	18	16625	0.16716	0.249716	5.49769	P55065:Pltp
GO:0051131	chaperone-mediated protein complex assembly	biological_process	1	168	18	16625	0.16716	0.249716	5.49769	Q06890:Clu
GO:0043129	surfactant homeostasis	biological_process	1	168	18	16625	0.16716	0.249716	5.49769	P39039:Mbl1
GO:0071285	cellular response to lithium ion	biological_process	1	168	18	16625	0.16716	0.249716	5.49769	P14211:Calr
GO:0048268	clathrin coat assembly	biological_process	1	168	18	16625	0.16716	0.249716	5.49769	O35643:Ap1b1
GO:2000060	positive regulation of ubiquitin-dependent protein catabolic process	biological_process	1	168	18	16625	0.16716	0.249716	5.49769	Q06890:Clu
GO:0061809	NAD+ nucleotidase, cyclic ADP-ribose generating	molecular_function	1	168	18	16625	0.16716	0.249716	5.49769	Q61730:Il1rap
GO:0045197	establishment or maintenance of epithelial cell apical/basal polarity	biological_process	1	168	18	16625	0.16716	0.249716	5.49769	O55222:Ilk
GO:0060339	negative regulation of type I interferon-mediated signaling pathway	biological_process	1	168	18	16625	0.16716	0.249716	5.49769	Q64339:Isg15
GO:0048002	antigen processing and presentation of peptide antigen	biological_process	1	168	18	16625	0.16716	0.249716	5.49769	P06797:Ctsl
GO:0046328	regulation of JNK cascade	biological_process	1	168	18	16625	0.16716	0.249716	5.49769	Q01279:Egfr
GO:0019395	fatty acid oxidation	biological_process	1	168	18	16625	0.16716	0.249716	5.49769	Q60994:Adipoq
GO:0005978	glycogen biosynthetic process	biological_process	1	168	18	16625	0.16716	0.249716	5.49769	Q91ZJ5:Ugp2
GO:0050839	cell adhesion molecule binding	molecular_function	2	168	73	16625	0.168316	0.251003	2.71119	Q8K0E8:Fgb,Q62009:Postn
GO:0016485	protein processing	biological_process	2	168	73	16625	0.168316	0.251003	2.71119	O35598:Adam10,Q80W65:Pcsk9
GO:0031072	heat shock protein binding	molecular_function	2	168	74	16625	0.171908	0.256136	2.67455	Q00623:Apoa1,P09813:Apoa2
GO:0051092	positive regulation of NF-kappaB transcription factor activity	biological_process	3	168	142	16625	0.173692	0.258568	2.09067	Q06890:Clu,Q61730:Il1rap,Q9QUM9:Psma6
GO:0048546	digestive tract morphogenesis	biological_process	1	168	19	16625	0.175585	0.259125	5.20833	Q01279:Egfr
GO:0010259	multicellular organism aging	biological_process	1	168	19	16625	0.175585	0.259125	5.20833	P06797:Ctsl
GO:0001953	negative regulation of cell-matrix adhesion	biological_process	1	168	19	16625	0.175585	0.259125	5.20833	Q62009:Postn
GO:2000147	positive regulation of cell motility	biological_process	1	168	19	16625	0.175585	0.259125	5.20833	Q921I1:Tf
GO:0008154	actin polymerization or depolymerization	biological_process	1	168	19	16625	0.175585	0.259125	5.20833	P13020:Gsn
GO:0016836	hydro-lyase activity	molecular_function	1	168	19	16625	0.175585	0.259125	5.20833	P13634:Ca1
GO:0038083	peptidyl-tyrosine autophosphorylation	biological_process	1	168	19	16625	0.175585	0.259125	5.20833	Q01279:Egfr
GO:0004190	aspartic-type endopeptidase activity	molecular_function	1	168	19	16625	0.175585	0.259125	5.20833	P18242:Ctsd
GO:1904754	positive regulation of vascular associated smooth muscle cell migration	biological_process	1	168	19	16625	0.175585	0.259125	5.20833	P11859:Agt
GO:0035994	response to muscle stretch	biological_process	1	168	19	16625	0.175585	0.259125	5.20833	P13020:Gsn
GO:0071347	cellular response to interleukin-1	biological_process	2	168	76	16625	0.17913	0.264128	2.60417	P11276:Fn1,Q8K0E8:Fgb
GO:0045766	positive regulation of angiogenesis	biological_process	3	168	145	16625	0.181211	0.266965	2.04741	Q91X79:Cela1,P01027:C3,Q9EQH2:Erap1
GO:0035690	cellular response to drug	biological_process	2	168	77	16625	0.182758	0.267045	2.57035	Q01279:Egfr,Q60994:Adipoq
GO:0010008	endosome membrane	cellular_component	3	168	146	16625	0.183737	0.267045	2.03339	Q01279:Egfr,P18242:Ctsd,P11438:Lamp1
GO:1902004	positive regulation of amyloid-beta formation	biological_process	1	168	20	16625	0.183926	0.267045	4.94792	Q06890:Clu
GO:0051481	negative regulation of cytosolic calcium ion concentration	biological_process	1	168	20	16625	0.183926	0.267045	4.94792	P05201:Got1
GO:0007202	activation of phospholipase C activity	biological_process	1	168	20	16625	0.183926	0.267045	4.94792	P11859:Agt
GO:0014850	response to muscle activity	biological_process	1	168	20	16625	0.183926	0.267045	4.94792	Q62009:Postn
GO:0006970	response to osmotic stress	biological_process	1	168	20	16625	0.183926	0.267045	4.94792	Q01279:Egfr
GO:0051016	barbed-end actin filament capping	biological_process	1	168	20	16625	0.183926	0.267045	4.94792	P13020:Gsn
GO:1900006	positive regulation of dendrite development	biological_process	1	168	20	16625	0.183926	0.267045	4.94792	P14847:Crp
GO:0000186	activation of MAPKK activity	biological_process	1	168	20	16625	0.183926	0.267045	4.94792	Q01279:Egfr
GO:0072520	seminiferous tubule development	biological_process	1	168	20	16625	0.183926	0.267045	4.94792	Q8K209:Adgrg1
GO:0004622	lysophospholipase activity	molecular_function	1	168	20	16625	0.183926	0.267045	4.94792	P27656:Lipc
GO:1900016	negative regulation of cytokine production involved in inflammatory response	biological_process	1	168	20	16625	0.183926	0.267045	4.94792	P51910:Apod
GO:0016064	immunoglobulin mediated immune response	biological_process	1	168	20	16625	0.183926	0.267045	4.94792	P01029:C4b
GO:0006446	regulation of translational initiation	biological_process	1	168	20	16625	0.183926	0.267045	4.94792	P70445:Eif4ebp2
GO:0051145	smooth muscle cell differentiation	biological_process	1	168	20	16625	0.183926	0.267045	4.94792	P11859:Agt
GO:0050765	negative regulation of phagocytosis	biological_process	1	168	20	16625	0.183926	0.267045	4.94792	Q60994:Adipoq
GO:0008083	growth factor activity	molecular_function	3	168	147	16625	0.186272	0.270221	2.01956	Q9Z1T2:Thbs4,P98063:Bmp1,P55104:Inhbc
GO:0097352	autophagosome maturation	biological_process	1	168	21	16625	0.192182	0.275979	4.7123	P17047:Lamp2
GO:0010243	response to organonitrogen compound	biological_process	1	168	21	16625	0.192182	0.275979	4.7123	Q9R1P3:Psmb2
GO:0043044	ATP-dependent chromatin remodeling	biological_process	1	168	21	16625	0.192182	0.275979	4.7123	Q3TKT4:Smarca4
GO:0032502	developmental process	biological_process	1	168	21	16625	0.192182	0.275979	4.7123	Q3SXB8:Colec11
GO:0042744	hydrogen peroxide catabolic process	biological_process	1	168	21	16625	0.192182	0.275979	4.7123	P06728:Apoa4
GO:0031362	anchored component of external side of plasma membrane	cellular_component	1	168	21	16625	0.192182	0.275979	4.7123	O35930:Gp1ba
GO:0097038	perinuclear endoplasmic reticulum	cellular_component	1	168	21	16625	0.192182	0.275979	4.7123	O35598:Adam10
GO:0046716	muscle cell cellular homeostasis	biological_process	1	168	21	16625	0.192182	0.275979	4.7123	P17047:Lamp2
GO:0060252	positive regulation of glial cell proliferation	biological_process	1	168	21	16625	0.192182	0.275979	4.7123	Q01279:Egfr
GO:0010666	positive regulation of cardiac muscle cell apoptotic process	biological_process	1	168	21	16625	0.192182	0.275979	4.7123	P11859:Agt
GO:0045742	positive regulation of epidermal growth factor receptor signaling pathway	biological_process	1	168	21	16625	0.192182	0.275979	4.7123	P11859:Agt
GO:0019835	cytolysis	biological_process	1	168	21	16625	0.192182	0.275979	4.7123	P06683:C9
GO:0007166	cell surface receptor signaling pathway	biological_process	3	168	151	16625	0.196503	0.281946	1.96606	Q01279:Egfr,P11859:Agt,Q8K209:Adgrg1
GO:0007179	transforming growth factor beta receptor signaling pathway	biological_process	2	168	81	16625	0.197374	0.282958	2.44342	Q01149:Col1a2,P08121:Col3a1
GO:0005798	Golgi-associated vesicle	cellular_component	1	168	22	16625	0.200356	0.283893	4.49811	O35598:Adam10
GO:0060384	innervation	biological_process	1	168	22	16625	0.200356	0.283893	4.49811	Q07235:Serpine2
GO:0000302	response to reactive oxygen species	biological_process	1	168	22	16625	0.200356	0.283893	4.49811	P51910:Apod
GO:0005540	hyaluronic acid binding	molecular_function	1	168	22	16625	0.200356	0.283893	4.49811	P15379:Cd44
GO:0061001	regulation of dendritic spine morphogenesis	biological_process	1	168	22	16625	0.200356	0.283893	4.49811	O35598:Adam10
GO:0090398	cellular senescence	biological_process	1	168	22	16625	0.200356	0.283893	4.49811	P14211:Calr
GO:0050921	positive regulation of chemotaxis	biological_process	1	168	22	16625	0.200356	0.283893	4.49811	P11276:Fn1
GO:1901214	regulation of neuron death	biological_process	1	168	22	16625	0.200356	0.283893	4.49811	Q06890:Clu
GO:0008266	poly(U) RNA binding	molecular_function	1	168	22	16625	0.200356	0.283893	4.49811	Q9JII5:Dazap1
GO:0022011	myelination in peripheral nervous system	biological_process	1	168	22	16625	0.200356	0.283893	4.49811	O55222:Ilk
GO:0005875	microtubule associated complex	cellular_component	1	168	22	16625	0.200356	0.283893	4.49811	Q60575:Kif1b
GO:0070182	DNA polymerase binding	molecular_function	1	168	22	16625	0.200356	0.283893	4.49811	Q3TKT4:Smarca4
GO:0031643	positive regulation of myelination	biological_process	1	168	22	16625	0.200356	0.283893	4.49811	Q921I1:Tf
GO:0097193	intrinsic apoptotic signaling pathway	biological_process	1	168	22	16625	0.200356	0.283893	4.49811	Q06890:Clu
GO:0001701	in utero embryonic development	biological_process	5	168	309	16625	0.203479	0.288079	1.60127	E9Q414:Apob,P22599:Serpina1b,O35598:Adam10,O08538:Angpt1,Q3TKT4:Smarca4
GO:0050729	positive regulation of inflammatory response	biological_process	2	168	83	16625	0.204736	0.289618	2.38454	Q01279:Egfr,P11152:Lpl
GO:0072659	protein localization to plasma membrane	biological_process	3	168	155	16625	0.206869	0.292203	1.91532	Q8QZY6:Tspan14,Q8R3S2:Tspan33,Q60994:Adipoq
GO:0030307	positive regulation of cell growth	biological_process	2	168	84	16625	0.208428	0.292203	2.35615	Q01279:Egfr,O35598:Adam10
GO:0048156	tau protein binding	molecular_function	1	168	23	16625	0.208447	0.292203	4.30254	Q06890:Clu
GO:0070006	metalloaminopeptidase activity	molecular_function	1	168	23	16625	0.208447	0.292203	4.30254	Q9EQH2:Erap1
GO:0010596	negative regulation of endothelial cell migration	biological_process	1	168	23	16625	0.208447	0.292203	4.30254	Q01339:Apoh
GO:0006883	cellular sodium ion homeostasis	biological_process	1	168	23	16625	0.208447	0.292203	4.30254	P11859:Agt
GO:0090190	positive regulation of branching involved in ureteric bud morphogenesis	biological_process	1	168	23	16625	0.208447	0.292203	4.30254	P11859:Agt
GO:0004623	phospholipase A2 activity	molecular_function	1	168	23	16625	0.208447	0.292203	4.30254	P16301:Lcat
GO:0090026	positive regulation of monocyte chemotaxis	biological_process	1	168	23	16625	0.208447	0.292203	4.30254	Q60963:Pla2g7
GO:0042562	hormone binding	molecular_function	1	168	23	16625	0.208447	0.292203	4.30254	P14211:Calr
GO:0045737	positive regulation of cyclin-dependent protein serine/threonine kinase activity	biological_process	1	168	23	16625	0.208447	0.292203	4.30254	Q01279:Egfr
GO:0030902	hindbrain development	biological_process	1	168	24	16625	0.216457	0.300713	4.12326	Q3TKT4:Smarca4
GO:0046628	positive regulation of insulin receptor signaling pathway	biological_process	1	168	24	16625	0.216457	0.300713	4.12326	P11859:Agt
GO:0050730	regulation of peptidyl-tyrosine phosphorylation	biological_process	1	168	24	16625	0.216457	0.300713	4.12326	Q01279:Egfr
GO:0016540	protein autoprocessing	biological_process	1	168	24	16625	0.216457	0.300713	4.12326	Q80W65:Pcsk9
GO:0045861	negative regulation of proteolysis	biological_process	1	168	24	16625	0.216457	0.300713	4.12326	Q07235:Serpine2
GO:0016746	acyltransferase activity	molecular_function	1	168	24	16625	0.216457	0.300713	4.12326	P27656:Lipc
GO:0070542	response to fatty acid	biological_process	1	168	24	16625	0.216457	0.300713	4.12326	P52430:Pon1
GO:0061484	hematopoietic stem cell homeostasis	biological_process	1	168	24	16625	0.216457	0.300713	4.12326	Q8K209:Adgrg1
GO:0007274	neuromuscular synaptic transmission	biological_process	1	168	24	16625	0.216457	0.300713	4.12326	Q60575:Kif1b
GO:0048266	behavioral response to pain	biological_process	1	168	24	16625	0.216457	0.300713	4.12326	Q9Z1T2:Thbs4
GO:1904706	negative regulation of vascular associated smooth muscle cell proliferation	biological_process	1	168	24	16625	0.216457	0.300713	4.12326	Q60994:Adipoq
GO:0030424	axon	cellular_component	7	168	483	16625	0.21739	0.301763	1.43418	O35598:Adam10,O55222:Ilk,Q6P069:Sri,Q60575:Kif1b,P01029:C4b,P06909:Cfh,O88998:Olfm1
GO:0065003	protein-containing complex assembly	biological_process	2	168	87	16625	0.219546	0.304508	2.2749	E9PV24:Fga,P12246:Apcs
GO:0030425	dendrite	cellular_component	8	168	571	16625	0.221295	0.306686	1.38646	P51910:Apod,O35598:Adam10,P11438:Lamp1,O70443:Gnaz,P12399:Ctla2a,Q60575:Kif1b,P01029:C4b,Q04447:Ckb
GO:0031647	regulation of protein stability	biological_process	2	168	88	16625	0.223263	0.30805	2.24905	P09813:Apoa2,P17047:Lamp2
GO:0004181	metallocarboxypeptidase activity	molecular_function	1	168	25	16625	0.224387	0.30805	3.95833	Q9JHH6:Cpb2
GO:0071353	cellular response to interleukin-4	biological_process	1	168	25	16625	0.224387	0.30805	3.95833	P19096:Fasn
GO:0032753	positive regulation of interleukin-4 production	biological_process	1	168	25	16625	0.224387	0.30805	3.95833	Q61730:Il1rap
GO:0010613	positive regulation of cardiac muscle hypertrophy	biological_process	1	168	25	16625	0.224387	0.30805	3.95833	P11859:Agt
GO:0032691	negative regulation of interleukin-1 beta production	biological_process	1	168	25	16625	0.224387	0.30805	3.95833	Q00623:Apoa1
GO:0009314	response to radiation	biological_process	1	168	25	16625	0.224387	0.30805	3.95833	P08121:Col3a1
GO:0034332	adherens junction organization	biological_process	1	168	25	16625	0.224387	0.30805	3.95833	O35598:Adam10
GO:0030031	cell projection assembly	biological_process	1	168	25	16625	0.224387	0.30805	3.95833	P13020:Gsn
GO:0045954	positive regulation of natural killer cell mediated cytotoxicity	biological_process	1	168	25	16625	0.224387	0.30805	3.95833	P11438:Lamp1
GO:0003073	regulation of systemic arterial blood pressure	biological_process	1	168	25	16625	0.224387	0.30805	3.95833	Q62009:Postn
GO:0032991	protein-containing complex	cellular_component	11	168	835	16625	0.224446	0.30805	1.30364	P13020:Gsn,Q06890:Clu,Q01279:Egfr,Q61730:Il1rap,O55222:Ilk,P14211:Calr,P15379:Cd44,P01027:C3,P41317:Mbl2,P12246:Apcs,Q60994:Adipoq
GO:0071944	cell periphery	cellular_component	2	168	89	16625	0.226985	0.311284	2.22378	Q06890:Clu,Q60994:Adipoq
GO:0007420	brain development	biological_process	4	168	241	16625	0.227198	0.311326	1.64246	P51910:Apod,P70274:Selenop,Q91ZJ5:Ugp2,Q8K209:Adgrg1
GO:0001503	ossification	biological_process	2	168	90	16625	0.230712	0.315887	2.19907	P11087:Col1a1,P98063:Bmp1
GO:0031018	endocrine pancreas development	biological_process	1	168	26	16625	0.232236	0.315945	3.80609	Q06890:Clu
GO:0071398	cellular response to fatty acid	biological_process	1	168	26	16625	0.232236	0.315945	3.80609	P11152:Lpl
GO:0006913	nucleocytoplasmic transport	biological_process	1	168	26	16625	0.232236	0.315945	3.80609	O35598:Adam10
GO:0051787	misfolded protein binding	molecular_function	1	168	26	16625	0.232236	0.315945	3.80609	Q06890:Clu
GO:0030325	adrenal gland development	biological_process	1	168	26	16625	0.232236	0.315945	3.80609	Q00623:Apoa1
GO:0035902	response to immobilization stress	biological_process	1	168	26	16625	0.232236	0.315945	3.80609	P05201:Got1
GO:0004386	helicase activity	molecular_function	1	168	26	16625	0.232236	0.315945	3.80609	Q3TKT4:Smarca4
GO:0007159	leukocyte cell-cell adhesion	biological_process	1	168	26	16625	0.232236	0.315945	3.80609	P06728:Apoa4
GO:0007623	circadian rhythm	biological_process	2	168	91	16625	0.234443	0.318693	2.17491	Q01279:Egfr,Q60994:Adipoq
GO:0032587	ruffle membrane	cellular_component	2	168	92	16625	0.238177	0.323512	2.15127	Q01279:Egfr,P97321:Fap
GO:0061077	chaperone-mediated protein folding	biological_process	1	168	27	16625	0.240007	0.323933	3.66512	Q06890:Clu
GO:0048844	artery morphogenesis	biological_process	1	168	27	16625	0.240007	0.323933	3.66512	E9Q414:Apob
GO:0001892	embryonic placenta development	biological_process	1	168	27	16625	0.240007	0.323933	3.66512	Q01279:Egfr
GO:0048026	positive regulation of mRNA splicing, via spliceosome	biological_process	1	168	27	16625	0.240007	0.323933	3.66512	Q9JII5:Dazap1
GO:0010575	positive regulation of vascular endothelial growth factor production	biological_process	1	168	27	16625	0.240007	0.323933	3.66512	P01027:C3
GO:0008340	determination of adult lifespan	biological_process	1	168	27	16625	0.240007	0.323933	3.66512	P06909:Cfh
GO:0033038	bitter taste receptor activity	molecular_function	1	168	27	16625	0.240007	0.323933	3.66512	Q7M707:Tas2r109
GO:0099560	synaptic membrane adhesion	biological_process	1	168	27	16625	0.240007	0.323933	3.66512	Q61730:Il1rap
GO:0005811	lipid droplet	cellular_component	2	168	93	16625	0.241915	0.32625	2.12814	E9Q414:Apob,Q8VCC2:Ces1
GO:0006457	protein folding	biological_process	2	168	94	16625	0.245655	0.330912	2.1055	P14211:Calr,P80317:Cct6a
GO:0042803	protein homodimerization activity	molecular_function	9	168	677	16625	0.24656	0.330912	1.31555	P06728:Apoa4,P52430:Pon1,P09813:Apoa2,O35598:Adam10,P98064:Masp1,P39039:Mbl1,P97321:Fap,Q60994:Adipoq,P11152:Lpl
GO:0030866	cortical actin cytoskeleton organization	biological_process	1	168	28	16625	0.247699	0.330912	3.53423	P14211:Calr
GO:0090023	positive regulation of neutrophil chemotaxis	biological_process	1	168	28	16625	0.247699	0.330912	3.53423	Q9Z1T2:Thbs4
GO:0043542	endothelial cell migration	biological_process	1	168	28	16625	0.247699	0.330912	3.53423	P97321:Fap
GO:0045499	chemorepellent activity	molecular_function	1	168	28	16625	0.247699	0.330912	3.53423	Q00623:Apoa1
GO:0031683	G-protein beta/gamma-subunit complex binding	molecular_function	1	168	28	16625	0.247699	0.330912	3.53423	O70443:Gnaz
GO:0001774	microglial cell activation	biological_process	1	168	28	16625	0.247699	0.330912	3.53423	Q06890:Clu
GO:0010906	regulation of glucose metabolic process	biological_process	1	168	28	16625	0.247699	0.330912	3.53423	Q60994:Adipoq
GO:0061025	membrane fusion	biological_process	1	168	28	16625	0.247699	0.330912	3.53423	Q07076:Anxa7
GO:0046686	response to cadmium ion	biological_process	1	168	28	16625	0.247699	0.330912	3.53423	P05201:Got1
GO:0045648	positive regulation of erythrocyte differentiation	biological_process	1	168	28	16625	0.247699	0.330912	3.53423	Q64339:Isg15
GO:0030317	flagellated sperm motility	biological_process	2	168	95	16625	0.249398	0.332921	2.08333	E9Q414:Apob,P55065:Pltp
GO:0008021	synaptic vesicle	cellular_component	3	168	172	16625	0.25213	0.336305	1.72602	O35598:Adam10,P11438:Lamp1,Q60575:Kif1b
GO:0043679	axon terminus	cellular_component	2	168	96	16625	0.253142	0.337125	2.06163	Q6P069:Sri,P05201:Got1
GO:0070615	nucleosome-dependent ATPase activity	molecular_function	1	168	29	16625	0.255314	0.337125	3.41236	Q3TKT4:Smarca4
GO:0048169	regulation of long-term neuronal synaptic plasticity	biological_process	1	168	29	16625	0.255314	0.337125	3.41236	P11859:Agt
GO:0046697	decidualization	biological_process	1	168	29	16625	0.255314	0.337125	3.41236	P06797:Ctsl
GO:0043393	regulation of protein binding	biological_process	1	168	29	16625	0.255314	0.337125	3.41236	O08538:Angpt1
GO:0097440	apical dendrite	cellular_component	1	168	29	16625	0.255314	0.337125	3.41236	Q06890:Clu
GO:0014003	oligodendrocyte development	biological_process	1	168	29	16625	0.255314	0.337125	3.41236	P13020:Gsn
GO:0035904	aorta development	biological_process	1	168	29	16625	0.255314	0.337125	3.41236	Q3TKT4:Smarca4
GO:0032281	AMPA glutamate receptor complex	cellular_component	1	168	29	16625	0.255314	0.337125	3.41236	O88998:Olfm1
GO:0019915	lipid storage	biological_process	1	168	29	16625	0.255314	0.337125	3.41236	Q00623:Apoa1
GO:0051966	regulation of synaptic transmission, glutamatergic	biological_process	1	168	29	16625	0.255314	0.337125	3.41236	Q07235:Serpine2
GO:0001954	positive regulation of cell-matrix adhesion	biological_process	1	168	29	16625	0.255314	0.337125	3.41236	O55222:Ilk
GO:0042098	T cell proliferation	biological_process	1	168	29	16625	0.255314	0.337125	3.41236	O35955:Psmb10
GO:0043524	negative regulation of neuron apoptotic process	biological_process	3	168	175	16625	0.260275	0.34341	1.69643	P11859:Agt,O55222:Ilk,O08538:Angpt1
GO:0061098	positive regulation of protein tyrosine kinase activity	biological_process	1	168	30	16625	0.262853	0.343885	3.29861	P11859:Agt
GO:0043122	regulation of I-kappaB kinase/NF-kappaB signaling	biological_process	1	168	30	16625	0.262853	0.343885	3.29861	O08538:Angpt1
GO:0030511	positive regulation of transforming growth factor beta receptor signaling pathway	biological_process	1	168	30	16625	0.262853	0.343885	3.29861	P05201:Got1
GO:0012506	vesicle membrane	cellular_component	1	168	30	16625	0.262853	0.343885	3.29861	E9Q414:Apob
GO:0008089	anterograde axonal transport	biological_process	1	168	30	16625	0.262853	0.343885	3.29861	Q60575:Kif1b
GO:0017080	sodium channel regulator activity	molecular_function	1	168	30	16625	0.262853	0.343885	3.29861	P11859:Agt
GO:0019933	cAMP-mediated signaling	biological_process	1	168	30	16625	0.262853	0.343885	3.29861	P70445:Eif4ebp2
GO:0032418	lysosome localization	biological_process	1	168	30	16625	0.262853	0.343885	3.29861	Q60575:Kif1b
GO:0045663	positive regulation of myoblast differentiation	biological_process	1	168	30	16625	0.262853	0.343885	3.29861	O55222:Ilk
GO:0007569	cell aging	biological_process	1	168	30	16625	0.262853	0.343885	3.29861	O55222:Ilk
GO:0019886	antigen processing and presentation of exogenous peptide antigen via MHC class II	biological_process	1	168	30	16625	0.262853	0.343885	3.29861	Q9ESY9:Ifi30
GO:0030041	actin filament polymerization	biological_process	1	168	31	16625	0.270315	0.35176	3.1922	P13020:Gsn
GO:0006611	protein export from nucleus	biological_process	1	168	31	16625	0.270315	0.35176	3.1922	P14211:Calr
GO:0006096	glycolytic process	biological_process	1	168	31	16625	0.270315	0.35176	3.1922	Q9DBJ1:Pgam1
GO:0050840	extracellular matrix binding	molecular_function	1	168	31	16625	0.270315	0.35176	3.1922	Q8K209:Adgrg1
GO:0032212	positive regulation of telomere maintenance via telomerase	biological_process	1	168	31	16625	0.270315	0.35176	3.1922	P80317:Cct6a
GO:0030574	collagen catabolic process	biological_process	1	168	31	16625	0.270315	0.35176	3.1922	P06797:Ctsl
GO:0045879	negative regulation of smoothened signaling pathway	biological_process	1	168	31	16625	0.270315	0.35176	3.1922	Q07235:Serpine2
GO:1990138	neuron projection extension	biological_process	1	168	32	16625	0.277703	0.35891	3.09245	Q62009:Postn
GO:0045777	positive regulation of blood pressure	biological_process	1	168	32	16625	0.277703	0.35891	3.09245	P11859:Agt
GO:0043523	regulation of neuron apoptotic process	biological_process	1	168	32	16625	0.277703	0.35891	3.09245	Q80W65:Pcsk9
GO:0045930	negative regulation of mitotic cell cycle	biological_process	1	168	32	16625	0.277703	0.35891	3.09245	Q01279:Egfr
GO:0006730	one-carbon metabolic process	biological_process	1	168	32	16625	0.277703	0.35891	3.09245	P13634:Ca1
GO:0051059	NF-kappaB binding	molecular_function	1	168	32	16625	0.277703	0.35891	3.09245	Q9QUM9:Psma6
GO:0061631	ubiquitin conjugating enzyme activity	molecular_function	1	168	32	16625	0.277703	0.35891	3.09245	Q6ZPJ3:Ube2o
GO:2001238	positive regulation of extrinsic apoptotic signaling pathway	biological_process	1	168	32	16625	0.277703	0.35891	3.09245	P11859:Agt
GO:0030168	platelet activation	biological_process	1	168	32	16625	0.277703	0.35891	3.09245	Q8CIZ8:Vwf
GO:0004222	metalloendopeptidase activity	molecular_function	2	168	103	16625	0.27937	0.360791	1.92152	O35598:Adam10,P98063:Bmp1
GO:0001937	negative regulation of endothelial cell proliferation	biological_process	1	168	33	16625	0.285016	0.366142	2.99874	Q01339:Apoh
GO:0040014	regulation of multicellular organism growth	biological_process	1	168	33	16625	0.285016	0.366142	2.99874	Q64726:Azgp1
GO:0005164	tumor necrosis factor receptor binding	molecular_function	1	168	33	16625	0.285016	0.366142	2.99874	Q9EQH2:Erap1
GO:0048565	digestive tract development	biological_process	1	168	33	16625	0.285016	0.366142	2.99874	P08121:Col3a1
GO:0002102	podosome	cellular_component	1	168	33	16625	0.285016	0.366142	2.99874	P13020:Gsn
GO:0008094	ATPase, acting on DNA	molecular_function	1	168	33	16625	0.285016	0.366142	2.99874	Q3TKT4:Smarca4
GO:0010667	negative regulation of cardiac muscle cell apoptotic process	biological_process	1	168	33	16625	0.285016	0.366142	2.99874	O55222:Ilk
GO:0032755	positive regulation of interleukin-6 production	biological_process	2	168	106	16625	0.290598	0.371526	1.86714	Q61730:Il1rap,P11152:Lpl
GO:0045892	negative regulation of transcription, DNA-templated	biological_process	7	168	531	16625	0.290878	0.371526	1.30454	P02762:Mup6,P11589:Mup2,P04939:Mup3,P14211:Calr,P11590:Mup4,Q3TKT4:Smarca4,Q60994:Adipoq
GO:0051968	positive regulation of synaptic transmission, glutamatergic	biological_process	1	168	34	16625	0.292255	0.371526	2.91054	Q01279:Egfr
GO:0000421	autophagosome membrane	cellular_component	1	168	34	16625	0.292255	0.371526	2.91054	P11438:Lamp1
GO:0051281	positive regulation of release of sequestered calcium ion into cytosol	biological_process	1	168	34	16625	0.292255	0.371526	2.91054	Q6P069:Sri
GO:0034394	protein localization to cell surface	biological_process	1	168	34	16625	0.292255	0.371526	2.91054	O08538:Angpt1
GO:0033017	sarcoplasmic reticulum membrane	cellular_component	1	168	34	16625	0.292255	0.371526	2.91054	Q6P069:Sri
GO:0048147	negative regulation of fibroblast proliferation	biological_process	1	168	34	16625	0.292255	0.371526	2.91054	Q9ESY9:Ifi30
GO:0050775	positive regulation of dendrite morphogenesis	biological_process	1	168	34	16625	0.292255	0.371526	2.91054	O55222:Ilk
GO:0042056	chemoattractant activity	molecular_function	1	168	34	16625	0.292255	0.371526	2.91054	Q8CF98:Colec10
GO:0006986	response to unfolded protein	biological_process	1	168	34	16625	0.292255	0.371526	2.91054	Q9Z1T2:Thbs4
GO:0031069	hair follicle morphogenesis	biological_process	1	168	34	16625	0.292255	0.371526	2.91054	P06797:Ctsl
GO:0016235	aggresome	cellular_component	1	168	34	16625	0.292255	0.371526	2.91054	Q06890:Clu
GO:0005977	glycogen metabolic process	biological_process	1	168	34	16625	0.292255	0.371526	2.91054	Q91ZJ5:Ugp2
GO:0032760	positive regulation of tumor necrosis factor production	biological_process	2	168	107	16625	0.294337	0.373615	1.84969	Q06890:Clu,P11152:Lpl
GO:0005198	structural molecule activity	molecular_function	2	168	107	16625	0.294337	0.373615	1.84969	Q8K0E8:Fgb,E9PV24:Fga
GO:0030027	lamellipodium	cellular_component	3	168	188	16625	0.295909	0.375331	1.57912	P13020:Gsn,O55222:Ilk,P97321:Fap
GO:0045739	positive regulation of DNA repair	biological_process	1	168	35	16625	0.299422	0.376984	2.82738	Q01279:Egfr
GO:0043388	positive regulation of DNA binding	biological_process	1	168	35	16625	0.299422	0.376984	2.82738	Q3TKT4:Smarca4
GO:1900087	positive regulation of G1/S transition of mitotic cell cycle	biological_process	1	168	35	16625	0.299422	0.376984	2.82738	Q01279:Egfr
GO:0043113	receptor clustering	biological_process	1	168	35	16625	0.299422	0.376984	2.82738	O70570:Pigr
GO:0002040	sprouting angiogenesis	biological_process	1	168	35	16625	0.299422	0.376984	2.82738	O08538:Angpt1
GO:0030316	osteoclast differentiation	biological_process	1	168	35	16625	0.299422	0.376984	2.82738	Q921I1:Tf
GO:2001244	positive regulation of intrinsic apoptotic signaling pathway	biological_process	1	168	35	16625	0.299422	0.376984	2.82738	Q06890:Clu
GO:0033574	response to testosterone	biological_process	1	168	35	16625	0.299422	0.376984	2.82738	P14211:Calr
GO:0050661	NADP binding	molecular_function	1	168	35	16625	0.299422	0.376984	2.82738	Q8CFX1:H6pd
GO:0045740	positive regulation of DNA replication	biological_process	1	168	35	16625	0.299422	0.376984	2.82738	Q01279:Egfr
GO:0042127	regulation of cell population proliferation	biological_process	3	168	191	16625	0.304185	0.381691	1.55432	Q06890:Clu,Q01279:Egfr,Q91X79:Cela1
GO:0005834	heterotrimeric G-protein complex	cellular_component	1	168	36	16625	0.306516	0.381691	2.74884	O70443:Gnaz
GO:0001835	blastocyst hatching	biological_process	1	168	36	16625	0.306516	0.381691	2.74884	Q3TKT4:Smarca4
GO:0001958	endochondral ossification	biological_process	1	168	36	16625	0.306516	0.381691	2.74884	P11087:Col1a1
GO:0006605	protein targeting	biological_process	1	168	36	16625	0.306516	0.381691	2.74884	P17047:Lamp2
GO:0050919	negative chemotaxis	biological_process	1	168	36	16625	0.306516	0.381691	2.74884	Q00623:Apoa1
GO:0044183	protein folding chaperone	molecular_function	1	168	36	16625	0.306516	0.381691	2.74884	P80317:Cct6a
GO:0030134	COPII-coated ER to Golgi transport vesicle	cellular_component	1	168	36	16625	0.306516	0.381691	2.74884	Q80W65:Pcsk9
GO:0071549	cellular response to dexamethasone stimulus	biological_process	1	168	36	16625	0.306516	0.381691	2.74884	Q01279:Egfr
GO:0050905	neuromuscular process	biological_process	1	168	36	16625	0.306516	0.381691	2.74884	P06909:Cfh
GO:0002027	regulation of heart rate	biological_process	1	168	36	16625	0.306516	0.381691	2.74884	P11859:Agt
GO:1904707	positive regulation of vascular associated smooth muscle cell proliferation	biological_process	1	168	36	16625	0.306516	0.381691	2.74884	P11859:Agt
GO:0055007	cardiac muscle cell differentiation	biological_process	1	168	36	16625	0.306516	0.381691	2.74884	P14211:Calr
GO:0090102	cochlea development	biological_process	1	168	36	16625	0.306516	0.381691	2.74884	O35598:Adam10
GO:0045595	regulation of cell differentiation	biological_process	1	168	36	16625	0.306516	0.381691	2.74884	Q91X79:Cela1
GO:0007169	transmembrane receptor protein tyrosine kinase signaling pathway	biological_process	2	168	111	16625	0.309262	0.384829	1.78303	Q01279:Egfr,O08538:Angpt1
GO:0030054	cell junction	cellular_component	3	168	193	16625	0.309709	0.385105	1.53821	Q01279:Egfr,P97321:Fap,Q9ESY9:Ifi30
GO:0006513	protein monoubiquitination	biological_process	1	168	37	16625	0.313539	0.38817	2.67455	Q6ZPJ3:Ube2o
GO:0035116	embryonic hindlimb morphogenesis	biological_process	1	168	37	16625	0.313539	0.38817	2.67455	Q3TKT4:Smarca4
GO:0034614	cellular response to reactive oxygen species	biological_process	1	168	37	16625	0.313539	0.38817	2.67455	Q01279:Egfr
GO:0050873	brown fat cell differentiation	biological_process	1	168	37	16625	0.313539	0.38817	2.67455	Q60994:Adipoq
GO:0043085	positive regulation of catalytic activity	biological_process	1	168	37	16625	0.313539	0.38817	2.67455	P11859:Agt
GO:1905606	regulation of presynapse assembly	biological_process	1	168	37	16625	0.313539	0.38817	2.67455	Q61730:Il1rap
GO:0031410	cytoplasmic vesicle	cellular_component	5	168	370	16625	0.319447	0.395197	1.33727	Q00623:Apoa1,P11438:Lamp1,P06797:Ctsl,Q60575:Kif1b,Q921I1:Tf
GO:0019900	kinase binding	molecular_function	2	168	114	16625	0.320416	0.395343	1.73611	Q01279:Egfr,Q60575:Kif1b
GO:0045747	positive regulation of Notch signaling pathway	biological_process	1	168	38	16625	0.320492	0.395343	2.60417	Q8QZY6:Tspan14
GO:0007528	neuromuscular junction development	biological_process	1	168	38	16625	0.320492	0.395343	2.60417	Q80YX1:Tnc
GO:0097718	disordered domain specific binding	molecular_function	1	168	38	16625	0.320492	0.395343	2.60417	P11276:Fn1
GO:0019221	cytokine-mediated signaling pathway	biological_process	2	168	115	16625	0.324125	0.399535	1.72101	Q61730:Il1rap,P15379:Cd44
GO:0060976	coronary vasculature development	biological_process	1	168	39	16625	0.327374	0.400933	2.53739	Q3TKT4:Smarca4
GO:0048678	response to axon injury	biological_process	1	168	39	16625	0.327374	0.400933	2.53739	P51910:Apod
GO:0008236	serine-type peptidase activity	molecular_function	1	168	39	16625	0.327374	0.400933	2.53739	P97321:Fap
GO:0009409	response to cold	biological_process	1	168	39	16625	0.327374	0.400933	2.53739	P11859:Agt
GO:0033209	tumor necrosis factor-mediated signaling pathway	biological_process	1	168	39	16625	0.327374	0.400933	2.53739	O55222:Ilk
GO:0030177	positive regulation of Wnt signaling pathway	biological_process	1	168	39	16625	0.327374	0.400933	2.53739	Q3TKT4:Smarca4
GO:0042110	T cell activation	biological_process	1	168	39	16625	0.327374	0.400933	2.53739	P15379:Cd44
GO:0060325	face morphogenesis	biological_process	1	168	39	16625	0.327374	0.400933	2.53739	P11087:Col1a1
GO:0045776	negative regulation of blood pressure	biological_process	1	168	39	16625	0.327374	0.400933	2.53739	Q60994:Adipoq
GO:0010629	negative regulation of gene expression	biological_process	4	168	288	16625	0.332377	0.406769	1.37442	P11859:Agt,O35598:Adam10,Q07076:Anxa7,O88998:Olfm1
GO:0050772	positive regulation of axonogenesis	biological_process	1	168	40	16625	0.334187	0.407231	2.47396	O55222:Ilk
GO:0003281	ventricular septum development	biological_process	1	168	40	16625	0.334187	0.407231	2.47396	Q3TKT4:Smarca4
GO:0032728	positive regulation of interferon-beta production	biological_process	1	168	40	16625	0.334187	0.407231	2.47396	Q64339:Isg15
GO:0071392	cellular response to estradiol stimulus	biological_process	1	168	40	16625	0.334187	0.407231	2.47396	Q01279:Egfr
GO:0032733	positive regulation of interleukin-10 production	biological_process	1	168	40	16625	0.334187	0.407231	2.47396	Q64339:Isg15
GO:0007492	endoderm development	biological_process	1	168	40	16625	0.334187	0.407231	2.47396	O08538:Angpt1
GO:0030163	protein catabolic process	biological_process	1	168	41	16625	0.340931	0.413382	2.41362	Q9R1P1:Psmb3
GO:0043966	histone H3 acetylation	biological_process	1	168	41	16625	0.340931	0.413382	2.41362	Q3TKT4:Smarca4
GO:0040018	positive regulation of multicellular organism growth	biological_process	1	168	41	16625	0.340931	0.413382	2.41362	P11859:Agt
GO:0002376	immune system process	biological_process	1	168	41	16625	0.340931	0.413382	2.41362	Q9R1P4:Psma1
GO:0001569	branching involved in blood vessel morphogenesis	biological_process	1	168	41	16625	0.340931	0.413382	2.41362	O08538:Angpt1
GO:0044295	axonal growth cone	cellular_component	1	168	41	16625	0.340931	0.413382	2.41362	O88998:Olfm1
GO:0030501	positive regulation of bone mineralization	biological_process	1	168	41	16625	0.340931	0.413382	2.41362	Q64339:Isg15
GO:0044297	cell body	cellular_component	2	168	120	16625	0.342586	0.415094	1.64931	O70443:Gnaz,P80317:Cct6a
GO:0048015	phosphatidylinositol-mediated signaling	biological_process	1	168	42	16625	0.347608	0.419095	2.35615	P13020:Gsn
GO:0022627	cytosolic small ribosomal subunit	cellular_component	1	168	42	16625	0.347608	0.419095	2.35615	Q64339:Isg15
GO:0043491	protein kinase B signaling	biological_process	1	168	42	16625	0.347608	0.419095	2.35615	O55222:Ilk
GO:0046326	positive regulation of glucose import	biological_process	1	168	42	16625	0.347608	0.419095	2.35615	Q60994:Adipoq
GO:0043536	positive regulation of blood vessel endothelial cell migration	biological_process	1	168	42	16625	0.347608	0.419095	2.35615	O08538:Angpt1
GO:0008306	associative learning	biological_process	1	168	42	16625	0.347608	0.419095	2.35615	P11859:Agt
GO:0006890	retrograde vesicle-mediated transport, Golgi to endoplasmic reticulum	biological_process	1	168	42	16625	0.347608	0.419095	2.35615	P61205:Arf3
GO:0031902	late endosome membrane	cellular_component	2	168	122	16625	0.349928	0.421594	1.62227	P11438:Lamp1,P17047:Lamp2
GO:0050769	positive regulation of neurogenesis	biological_process	1	168	43	16625	0.354217	0.424662	2.30136	Q5FW60:Mup20
GO:0005044	scavenger receptor activity	molecular_function	1	168	43	16625	0.354217	0.424662	2.30136	Q61129:Cfi
GO:0045787	positive regulation of cell cycle	biological_process	1	168	43	16625	0.354217	0.424662	2.30136	P14211:Calr
GO:0048018	receptor ligand activity	molecular_function	1	168	43	16625	0.354217	0.424662	2.30136	P11859:Agt
GO:0046658	anchored component of plasma membrane	cellular_component	1	168	43	16625	0.354217	0.424662	2.30136	Q61147:Cp
GO:0030016	myofibril	cellular_component	1	168	43	16625	0.354217	0.424662	2.30136	Q9QUM9:Psma6
GO:0030282	bone mineralization	biological_process	1	168	43	16625	0.354217	0.424662	2.30136	Q01149:Col1a2
GO:0042493	response to drug	biological_process	4	168	298	16625	0.355323	0.425488	1.3283	P51910:Apod,P14211:Calr,Q9JHH6:Cpb2,P11087:Col1a1
GO:0016324	apical plasma membrane	cellular_component	5	168	388	16625	0.355405	0.425488	1.27524	Q01279:Egfr,P15379:Cd44,P06797:Ctsl,P11276:Fn1,Q921I1:Tf
GO:1902895	positive regulation of pri-miRNA transcription by RNA polymerase II	biological_process	1	168	44	16625	0.36076	0.430389	2.24905	Q3TKT4:Smarca4
GO:0051591	response to cAMP	biological_process	1	168	44	16625	0.36076	0.430389	2.24905	P11087:Col1a1
GO:0046034	ATP metabolic process	biological_process	1	168	44	16625	0.36076	0.430389	2.24905	P06909:Cfh
GO:0042169	SH2 domain binding	molecular_function	1	168	44	16625	0.36076	0.430389	2.24905	O35598:Adam10
GO:0030276	clathrin binding	molecular_function	1	168	44	16625	0.36076	0.430389	2.24905	O35643:Ap1b1
GO:0045121	membrane raft	cellular_component	4	168	303	16625	0.366802	0.436286	1.30638	Q01279:Egfr,P18242:Ctsd,O08538:Angpt1,Q8K209:Adgrg1
GO:0019882	antigen processing and presentation	biological_process	1	168	45	16625	0.367237	0.436286	2.19907	P28063:Psmb8
GO:0035774	positive regulation of insulin secretion involved in cellular response to glucose stimulus	biological_process	1	168	45	16625	0.367237	0.436286	2.19907	Q6P069:Sri
GO:0030030	cell projection organization	biological_process	1	168	45	16625	0.367237	0.436286	2.19907	O55222:Ilk
GO:0030864	cortical actin cytoskeleton	cellular_component	1	168	45	16625	0.367237	0.436286	2.19907	P13020:Gsn
GO:0043124	negative regulation of I-kappaB kinase/NF-kappaB signaling	biological_process	1	168	45	16625	0.367237	0.436286	2.19907	Q60994:Adipoq
GO:0005765	lysosomal membrane	cellular_component	3	168	214	16625	0.367707	0.43654	1.38727	P18242:Ctsd,P11438:Lamp1,P17047:Lamp2
GO:0005789	endoplasmic reticulum membrane	cellular_component	9	168	765	16625	0.368747	0.437471	1.16422	Q01279:Egfr,Q07076:Anxa7,Q6P069:Sri,P14211:Calr,Q9ES97:Rtn3,Q3UZP4:Svip,Q9EQH2:Erap1,Q9ES89:Extl2,Q8BM55:Tmem214
GO:0005886	plasma membrane	cellular_component	37	168	3450	16625	0.370955	0.439784	1.06129	P13020:Gsn,P06683:C9,Q01279:Egfr,Q01339:Apoh,Q61730:Il1rap,P03987:,O35598:Adam10,O35930:Gp1ba,O55222:Ilk,Q07076:Anxa7,Q6P069:Sri,O08538:Angpt1,Q8QZY6:Tspan14,P61205:Arf3,P15379:Cd44,P11438:Lamp1,P17047:Lamp2,O70443:Gnaz,Q8R3S2:Tspan33,Q6X893:Slc44a1,Q3UZP4:Svip,O88456:Capns1,Q921I1:Tf,Q61147:Cp,P06909:Cfh,P01898:H2-Q10,O70570:Pigr,P97321:Fap,P14426:H2-D1,Q9EQH2:Erap1,Q9Z0Z4:Heph,P11152:Lpl,Q80W65…
GO:0017124	SH3 domain binding	molecular_function	2	168	128	16625	0.371781	0.440151	1.54622	O35598:Adam10,O55222:Ilk
GO:0006914	autophagy	biological_process	2	168	128	16625	0.371781	0.440151	1.54622	Q07076:Anxa7,P17047:Lamp2
GO:0030285	integral component of synaptic vesicle membrane	cellular_component	1	168	46	16625	0.373648	0.441138	2.15127	P11438:Lamp1
GO:0051781	positive regulation of cell division	biological_process	1	168	46	16625	0.373648	0.441138	2.15127	Q9Z1T2:Thbs4
GO:0070534	protein K63-linked ubiquitination	biological_process	1	168	46	16625	0.373648	0.441138	2.15127	Q6ZPJ3:Ube2o
GO:0030155	regulation of cell adhesion	biological_process	1	168	46	16625	0.373648	0.441138	2.15127	P13020:Gsn
GO:0006979	response to oxidative stress	biological_process	2	168	129	16625	0.375395	0.442894	1.53424	Q8CC86:Naprt,O55234:Psmb5
GO:0051726	regulation of cell cycle	biological_process	3	168	217	16625	0.375949	0.44324	1.36809	O55222:Ilk,P14211:Calr,P97321:Fap
GO:0120163	negative regulation of cold-induced thermogenesis	biological_process	1	168	47	16625	0.379995	0.447084	2.1055	Q60994:Adipoq
GO:0006635	fatty acid beta-oxidation	biological_process	1	168	47	16625	0.379995	0.447084	2.1055	Q60994:Adipoq
GO:0000791	euchromatin	cellular_component	1	168	47	16625	0.379995	0.447084	2.1055	Q3TKT4:Smarca4
GO:0050830	defense response to Gram-positive bacterium	biological_process	2	168	131	16625	0.382599	0.449837	1.51081	P41317:Mbl2,P39039:Mbl1
GO:0001669	acrosomal vesicle	cellular_component	2	168	132	16625	0.386188	0.452915	1.49937	P14211:Calr,P80317:Cct6a
GO:0048706	embryonic skeletal system development	biological_process	1	168	48	16625	0.386278	0.452915	2.06163	P11087:Col1a1
GO:0055088	lipid homeostasis	biological_process	1	168	48	16625	0.386278	0.452915	2.06163	P06728:Apoa4
GO:0010862	positive regulation of pathway-restricted SMAD protein phosphorylation	biological_process	1	168	48	16625	0.386278	0.452915	2.06163	P55104:Inhbc
GO:0071320	cellular response to cAMP	biological_process	1	168	49	16625	0.392498	0.458946	2.01956	Q60994:Adipoq
GO:0032722	positive regulation of chemokine production	biological_process	1	168	49	16625	0.392498	0.458946	2.01956	P11152:Lpl
GO:0007193	adenylate cyclase-inhibiting G protein-coupled receptor signaling pathway	biological_process	1	168	49	16625	0.392498	0.458946	2.01956	O70443:Gnaz
GO:0007157	heterophilic cell-cell adhesion via plasma membrane cell adhesion molecules	biological_process	1	168	49	16625	0.392498	0.458946	2.01956	Q8CF98:Colec10
GO:0008237	metallopeptidase activity	molecular_function	1	168	50	16625	0.398655	0.465189	1.97917	O35598:Adam10
GO:0048705	skeletal system morphogenesis	biological_process	1	168	50	16625	0.398655	0.465189	1.97917	P11087:Col1a1
GO:0001942	hair follicle development	biological_process	1	168	50	16625	0.398655	0.465189	1.97917	Q01279:Egfr
GO:0005768	endosome	cellular_component	4	168	319	16625	0.403434	0.470444	1.24086	Q01279:Egfr,P11438:Lamp1,P17047:Lamp2,Q921I1:Tf
GO:0045600	positive regulation of fat cell differentiation	biological_process	1	168	51	16625	0.40475	0.470691	1.94036	P11152:Lpl
GO:0009408	response to heat	biological_process	1	168	51	16625	0.40475	0.470691	1.94036	Q9JHH6:Cpb2
GO:0031648	protein destabilization	biological_process	1	168	51	16625	0.40475	0.470691	1.94036	P13020:Gsn
GO:1901216	positive regulation of neuron death	biological_process	1	168	51	16625	0.40475	0.470691	1.94036	Q06890:Clu
GO:0031397	negative regulation of protein ubiquitination	biological_process	1	168	52	16625	0.410784	0.476714	1.90304	Q64339:Isg15
GO:0030170	pyridoxal phosphate binding	molecular_function	1	168	52	16625	0.410784	0.476714	1.90304	P05201:Got1
GO:0030968	endoplasmic reticulum unfolded protein response	biological_process	1	168	52	16625	0.410784	0.476714	1.90304	P14211:Calr
GO:0007601	visual perception	biological_process	2	168	139	16625	0.411047	0.476714	1.42386	P06909:Cfh,P11087:Col1a1
GO:0001541	ovarian follicle development	biological_process	1	168	53	16625	0.416757	0.482025	1.86714	O08538:Angpt1
GO:0031334	positive regulation of protein-containing complex assembly	biological_process	1	168	53	16625	0.416757	0.482025	1.86714	Q06890:Clu
GO:0007188	adenylate cyclase-modulating G protein-coupled receptor signaling pathway	biological_process	1	168	53	16625	0.416757	0.482025	1.86714	O70443:Gnaz
GO:0001890	placenta development	biological_process	1	168	53	16625	0.416757	0.482025	1.86714	Q8CIZ8:Vwf
GO:0051219	phosphoprotein binding	molecular_function	1	168	54	16625	0.42267	0.488202	1.83256	P15379:Cd44
GO:0005544	calcium-dependent phospholipid binding	molecular_function	1	168	54	16625	0.42267	0.488202	1.83256	Q07076:Anxa7
GO:0009566	fertilization	biological_process	1	168	55	16625	0.428523	0.494628	1.79924	E9Q414:Apob
GO:0043280	positive regulation of cysteine-type endopeptidase activity involved in apoptotic process	biological_process	1	168	56	16625	0.434317	0.498281	1.76711	P18242:Ctsd
GO:0045599	negative regulation of fat cell differentiation	biological_process	1	168	56	16625	0.434317	0.498281	1.76711	Q60994:Adipoq
GO:0030879	mammary gland development	biological_process	1	168	56	16625	0.434317	0.498281	1.76711	P19096:Fasn
GO:0008544	epidermis development	biological_process	1	168	56	16625	0.434317	0.498281	1.76711	Q01279:Egfr
GO:1903078	positive regulation of protein localization to plasma membrane	biological_process	1	168	56	16625	0.434317	0.498281	1.76711	Q01279:Egfr
GO:0002227	innate immune response in mucosa	biological_process	1	168	56	16625	0.434317	0.498281	1.76711	P06728:Apoa4
GO:0030216	keratinocyte differentiation	biological_process	1	168	56	16625	0.434317	0.498281	1.76711	Q3TKT4:Smarca4
GO:0048167	regulation of synaptic plasticity	biological_process	1	168	56	16625	0.434317	0.498281	1.76711	P70445:Eif4ebp2
GO:0008286	insulin receptor signaling pathway	biological_process	1	168	56	16625	0.434317	0.498281	1.76711	P70445:Eif4ebp2
GO:0008360	regulation of cell shape	biological_process	2	168	147	16625	0.438844	0.503137	1.34637	Q07076:Anxa7,P11276:Fn1
GO:0005912	adherens junction	cellular_component	2	168	149	16625	0.445682	0.509321	1.3283	O35598:Adam10,Q8R3S2:Tspan33
GO:0019901	protein kinase binding	molecular_function	6	168	529	16625	0.445706	0.509321	1.1224	Q01279:Egfr,O35598:Adam10,O55222:Ilk,Q9DBJ1:Pgam1,P15379:Cd44,O35643:Ap1b1
GO:0000792	heterochromatin	cellular_component	1	168	58	16625	0.44573	0.509321	1.70618	Q3TKT4:Smarca4
GO:0000045	autophagosome assembly	biological_process	1	168	58	16625	0.44573	0.509321	1.70618	P18242:Ctsd
GO:0051496	positive regulation of stress fiber assembly	biological_process	1	168	58	16625	0.44573	0.509321	1.70618	Q00623:Apoa1
GO:0010942	positive regulation of cell death	biological_process	1	168	59	16625	0.451351	0.514709	1.67726	Q61646:Hp
GO:0007338	single fertilization	biological_process	1	168	59	16625	0.451351	0.514709	1.67726	Q9QXC1:Fetub
GO:0060291	long-term synaptic potentiation	biological_process	1	168	59	16625	0.451351	0.514709	1.67726	Q07235:Serpine2
GO:0042981	regulation of apoptotic process	biological_process	2	168	152	16625	0.455853	0.519496	1.30208	Q06890:Clu,P11859:Agt
GO:0005905	clathrin-coated pit	cellular_component	1	168	60	16625	0.456915	0.520359	1.64931	Q921I1:Tf
GO:0035176	social behavior	biological_process	1	168	61	16625	0.462423	0.525929	1.62227	P70445:Eif4ebp2
GO:0007584	response to nutrient	biological_process	1	168	61	16625	0.462423	0.525929	1.62227	Q60994:Adipoq
GO:0007519	skeletal muscle tissue development	biological_process	1	168	62	16625	0.467875	0.530362	1.5961	Q9QUM9:Psma6
GO:0032720	negative regulation of tumor necrosis factor production	biological_process	1	168	62	16625	0.467875	0.530362	1.5961	Q60994:Adipoq
GO:0010508	positive regulation of autophagy	biological_process	1	168	62	16625	0.467875	0.530362	1.5961	Q3UZP4:Svip
GO:1904115	axon cytoplasm	cellular_component	1	168	62	16625	0.467875	0.530362	1.5961	Q60575:Kif1b
GO:0021549	cerebellum development	biological_process	1	168	62	16625	0.467875	0.530362	1.5961	Q04447:Ckb
GO:0032731	positive regulation of interleukin-1 beta production	biological_process	1	168	63	16625	0.473273	0.535058	1.57077	P11152:Lpl
GO:0030315	T-tubule	cellular_component	1	168	63	16625	0.473273	0.535058	1.57077	Q6P069:Sri
GO:0030133	transport vesicle	cellular_component	1	168	63	16625	0.473273	0.535058	1.57077	O70570:Pigr
GO:0031667	response to nutrient levels	biological_process	1	168	63	16625	0.473273	0.535058	1.57077	P52430:Pon1
GO:0016323	basolateral plasma membrane	cellular_component	3	168	254	16625	0.475005	0.536662	1.1688	Q01279:Egfr,P15379:Cd44,Q9Z0Z4:Heph
GO:0043410	positive regulation of MAPK cascade	biological_process	2	168	158	16625	0.475871	0.537284	1.25264	P11859:Agt,O55222:Ilk
GO:0055085	transmembrane transport	biological_process	1	168	64	16625	0.478616	0.540025	1.54622	Q6X893:Slc44a1
GO:0006334	nucleosome assembly	biological_process	1	168	65	16625	0.483905	0.544193	1.52244	Q3TKT4:Smarca4
GO:0030971	receptor tyrosine kinase binding	molecular_function	1	168	65	16625	0.483905	0.544193	1.52244	O08538:Angpt1
GO:0071363	cellular response to growth factor stimulus	biological_process	1	168	65	16625	0.483905	0.544193	1.52244	Q01279:Egfr
GO:0030145	manganese ion binding	molecular_function	1	168	65	16625	0.483905	0.544193	1.52244	Q9ES89:Extl2
GO:0042475	odontogenesis of dentin-containing tooth	biological_process	1	168	65	16625	0.483905	0.544193	1.52244	Q80YX1:Tnc
GO:0005737	cytoplasm	cellular_component	53	168	5179	16625	0.484877	0.544928	1.0127	E9Q414:Apob,P13020:Gsn,Q8CIZ8:Vwf,Q06890:Clu,Q01279:Egfr,Q01339:Apoh,Q61730:Il1rap,Q60963:Pla2g7,P11859:Agt,P51910:Apod,O35598:Adam10,O55222:Ilk,Q07076:Anxa7,Q9DBJ1:Pgam1,P14211:Calr,P13634:Ca1,P11438:Lamp1,Q8VCC2:Ces1,P05201:Got1,Q8R3S2:Tspan33,P06797:Ctsl,Q9JII5:Dazap1,Q91ZJ5:Ugp2,P70445:Eif4ebp2,Q6P9L6:Kif15,P06909:Cfh,Q8K0E8:Fgb,E9PV24:Fga,Q9R1P4:Psma1,Q62009:Postn,Q9R1P0:Psma4,Q9Z2U1:Psma5,Q…
GO:0010468	regulation of gene expression	biological_process	4	168	356	16625	0.48625	0.546111	1.11189	P11859:Agt,Q8VCC2:Ces1,Q8R3G9:Tspan8,P11276:Fn1
GO:0031175	neuron projection development	biological_process	2	168	162	16625	0.488968	0.547914	1.22171	P15379:Cd44,Q80YX1:Tnc
GO:0000187	activation of MAPK activity	biological_process	1	168	66	16625	0.489141	0.547914	1.49937	P11859:Agt
GO:0009611	response to wounding	biological_process	1	168	66	16625	0.489141	0.547914	1.49937	Q07235:Serpine2
GO:0045860	positive regulation of protein kinase activity	biological_process	1	168	66	16625	0.489141	0.547914	1.49937	Q60994:Adipoq
GO:0040008	regulation of growth	biological_process	1	168	67	16625	0.494323	0.553357	1.47699	P70274:Selenop
GO:0010976	positive regulation of neuron projection development	biological_process	2	168	164	16625	0.49544	0.554243	1.20681	P11859:Agt,Q07235:Serpine2
GO:0007568	aging	biological_process	2	168	165	16625	0.498657	0.556908	1.19949	P13020:Gsn,P51910:Apod
GO:0008283	cell population proliferation	biological_process	2	168	165	16625	0.498657	0.556908	1.19949	Q07076:Anxa7,Q9JII5:Dazap1
GO:0043065	positive regulation of apoptotic process	biological_process	4	168	362	16625	0.49928	0.556908	1.09346	Q06890:Clu,P18242:Ctsd,O35598:Adam10,O88998:Olfm1
GO:0043198	dendritic shaft	cellular_component	1	168	68	16625	0.499454	0.556908	1.45527	O55222:Ilk
GO:0043154	negative regulation of cysteine-type endopeptidase activity involved in apoptotic process	biological_process	1	168	68	16625	0.499454	0.556908	1.45527	P15379:Cd44
GO:0005938	cell cortex	cellular_component	2	168	166	16625	0.50186	0.559225	1.19227	Q8K0E8:Fgb,E9PV24:Fga
GO:0022626	cytosolic ribosome	cellular_component	1	168	69	16625	0.504533	0.561104	1.43418	P51910:Apod
GO:0042147	retrograde transport, endosome to Golgi	biological_process	1	168	69	16625	0.504533	0.561104	1.43418	Q6ZPJ3:Ube2o
GO:0033674	positive regulation of kinase activity	biological_process	1	168	69	16625	0.504533	0.561104	1.43418	Q01279:Egfr
GO:0032496	response to lipopolysaccharide	biological_process	2	168	167	16625	0.505051	0.561314	1.18513	E9Q414:Apob,P97430:Slpi
GO:0071333	cellular response to glucose stimulus	biological_process	1	168	70	16625	0.509561	0.565221	1.41369	Q9JHH6:Cpb2
GO:0003730	mRNA 3'-UTR binding	molecular_function	1	168	70	16625	0.509561	0.565221	1.41369	Q9JII5:Dazap1
GO:0030136	clathrin-coated vesicle	cellular_component	1	168	70	16625	0.509561	0.565221	1.41369	O35598:Adam10
GO:0019827	stem cell population maintenance	biological_process	1	168	71	16625	0.514538	0.570371	1.39378	Q3TKT4:Smarca4
GO:0002039	p53 binding	molecular_function	1	168	72	16625	0.519464	0.574712	1.37442	Q3TKT4:Smarca4
GO:0001938	positive regulation of endothelial cell proliferation	biological_process	1	168	72	16625	0.519464	0.574712	1.37442	Q9Z1T2:Thbs4
GO:0006469	negative regulation of protein kinase activity	biological_process	1	168	72	16625	0.519464	0.574712	1.37442	O55222:Ilk
GO:0016055	Wnt signaling pathway	biological_process	2	168	172	16625	0.520805	0.575822	1.15068	P15379:Cd44,Q91X79:Cela1
GO:0001725	stress fiber	cellular_component	1	168	73	16625	0.524342	0.578982	1.35559	O55222:Ilk
GO:0018108	peptidyl-tyrosine phosphorylation	biological_process	1	168	73	16625	0.524342	0.578982	1.35559	Q01279:Egfr
GO:0032956	regulation of actin cytoskeleton organization	biological_process	1	168	74	16625	0.529169	0.58318	1.33727	O55222:Ilk
GO:0051965	positive regulation of synapse assembly	biological_process	1	168	74	16625	0.529169	0.58318	1.33727	Q61730:Il1rap
GO:0031398	positive regulation of protein ubiquitination	biological_process	1	168	74	16625	0.529169	0.58318	1.33727	O08538:Angpt1
GO:0005769	early endosome	cellular_component	3	168	277	16625	0.532903	0.586916	1.07175	Q921I1:Tf,Q80W65:Pcsk9,P27656:Lipc
GO:0007611	learning or memory	biological_process	1	168	75	16625	0.533949	0.586931	1.31944	Q01279:Egfr
GO:0032436	positive regulation of proteasomal ubiquitin-dependent protein catabolic process	biological_process	1	168	75	16625	0.533949	0.586931	1.31944	Q06890:Clu
GO:0045669	positive regulation of osteoblast differentiation	biological_process	1	168	75	16625	0.533949	0.586931	1.31944	O55222:Ilk
GO:0005635	nuclear envelope	cellular_component	2	168	177	16625	0.536223	0.589051	1.11817	Q07076:Anxa7,P14211:Calr
GO:0005793	endoplasmic reticulum-Golgi intermediate compartment	cellular_component	1	168	76	16625	0.538679	0.590609	1.30208	P11276:Fn1
GO:0001819	positive regulation of cytokine production	biological_process	1	168	76	16625	0.538679	0.590609	1.30208	P11859:Agt
GO:0021987	cerebral cortex development	biological_process	1	168	76	16625	0.538679	0.590609	1.30208	P08121:Col3a1
GO:0030426	growth cone	cellular_component	2	168	178	16625	0.539266	0.590872	1.11189	Q06890:Clu,P14847:Crp
GO:0005874	microtubule	cellular_component	3	168	280	16625	0.540192	0.591507	1.06027	P80317:Cct6a,Q60575:Kif1b,Q6P9L6:Kif15
GO:0001666	response to hypoxia	biological_process	2	168	179	16625	0.542295	0.593428	1.10568	Q62009:Postn,Q60994:Adipoq
GO:0070373	negative regulation of ERK1 and ERK2 cascade	biological_process	1	168	77	16625	0.543363	0.593455	1.28517	Q60994:Adipoq
GO:0097110	scaffold protein binding	molecular_function	1	168	77	16625	0.543363	0.593455	1.28517	Q60575:Kif1b
GO:0004713	protein tyrosine kinase activity	molecular_function	1	168	77	16625	0.543363	0.593455	1.28517	Q01279:Egfr
GO:0005125	cytokine activity	molecular_function	2	168	180	16625	0.54531	0.595201	1.09954	P98063:Bmp1,P55104:Inhbc
GO:0050679	positive regulation of epithelial cell proliferation	biological_process	1	168	78	16625	0.547999	0.596989	1.2687	Q01279:Egfr
GO:0043525	positive regulation of neuron apoptotic process	biological_process	1	168	78	16625	0.547999	0.596989	1.2687	Q80W65:Pcsk9
GO:0032729	positive regulation of interferon-gamma production	biological_process	1	168	78	16625	0.547999	0.596989	1.2687	Q64339:Isg15
GO:0045665	negative regulation of neuron differentiation	biological_process	1	168	79	16625	0.552588	0.600838	1.25264	P14211:Calr
GO:0032091	negative regulation of protein binding	biological_process	1	168	79	16625	0.552588	0.600838	1.25264	P97430:Slpi
GO:0055038	recycling endosome membrane	cellular_component	1	168	79	16625	0.552588	0.600838	1.25264	O70570:Pigr
GO:0060041	retina development in camera-type eye	biological_process	1	168	80	16625	0.55713	0.604237	1.23698	P06909:Cfh
GO:0017148	negative regulation of translation	biological_process	1	168	80	16625	0.55713	0.604237	1.23698	P14211:Calr
GO:0045444	fat cell differentiation	biological_process	1	168	80	16625	0.55713	0.604237	1.23698	P28063:Psmb8
GO:0007368	determination of left/right symmetry	biological_process	1	168	80	16625	0.55713	0.604237	1.23698	O35643:Ap1b1
GO:0030175	filopodium	cellular_component	1	168	81	16625	0.561627	0.608341	1.22171	P14847:Crp
GO:0030097	hemopoiesis	biological_process	1	168	81	16625	0.561627	0.608341	1.22171	O08538:Angpt1
GO:0016020	membrane	cellular_component	13	168	1304	16625	0.562121	0.608489	0.986548	Q61129:Cfi,Q01279:Egfr,Q07235:Serpine2,O35598:Adam10,O35930:Gp1ba,Q6P069:Sri,P14211:Calr,P17047:Lamp2,O70443:Gnaz,Q6X893:Slc44a1,O88456:Capns1,Q60575:Kif1b,Q921I1:Tf
GO:0050727	regulation of inflammatory response	biological_process	1	168	82	16625	0.566079	0.611997	1.20681	P11859:Agt
GO:0051216	cartilage development	biological_process	1	168	82	16625	0.566079	0.611997	1.20681	P98063:Bmp1
GO:0048661	positive regulation of smooth muscle cell proliferation	biological_process	1	168	83	16625	0.570486	0.61637	1.19227	Q01279:Egfr
GO:0030674	protein-macromolecule adaptor activity	molecular_function	1	168	84	16625	0.574848	0.620297	1.17808	Q01149:Col1a2
GO:0006338	chromatin remodeling	biological_process	1	168	84	16625	0.574848	0.620297	1.17808	Q3TKT4:Smarca4
GO:0009636	response to toxic substance	biological_process	1	168	86	16625	0.58344	0.628377	1.15068	P52430:Pon1
GO:0001649	osteoblast differentiation	biological_process	1	168	86	16625	0.58344	0.628377	1.15068	P11087:Col1a1
GO:0034976	response to endoplasmic reticulum stress	biological_process	1	168	86	16625	0.58344	0.628377	1.15068	Q9Z1T2:Thbs4
GO:0022857	transmembrane transporter activity	molecular_function	1	168	87	16625	0.587672	0.632535	1.13745	Q6X893:Slc44a1
GO:0043195	terminal bouton	cellular_component	1	168	88	16625	0.59186	0.63584	1.12453	O55222:Ilk
GO:0006606	protein import into nucleus	biological_process	1	168	88	16625	0.59186	0.63584	1.12453	P11859:Agt
GO:0071277	cellular response to calcium ion	biological_process	1	168	88	16625	0.59186	0.63584	1.12453	P14847:Crp
GO:0006816	calcium ion transport	biological_process	1	168	89	16625	0.596007	0.639489	1.11189	Q6P069:Sri
GO:0007005	mitochondrion organization	biological_process	1	168	89	16625	0.596007	0.639489	1.11189	P06909:Cfh
GO:0003729	mRNA binding	molecular_function	2	168	199	16625	0.599962	0.64268	0.994556	P97430:Slpi,P14211:Calr
GO:0005546	phosphatidylinositol-4,5-bisphosphate binding	molecular_function	1	168	90	16625	0.600111	0.64268	1.09954	P13020:Gsn
GO:0030900	forebrain development	biological_process	1	168	90	16625	0.600111	0.64268	1.09954	Q3TKT4:Smarca4
GO:0045893	positive regulation of transcription, DNA-templated	biological_process	6	168	620	16625	0.600592	0.642792	0.957661	Q01279:Egfr,P11859:Agt,O55222:Ilk,Q3TKT4:Smarca4,Q921I1:Tf,P11087:Col1a1
GO:0050804	modulation of chemical synaptic transmission	biological_process	1	168	92	16625	0.608196	0.650522	1.07563	P70445:Eif4ebp2
GO:0001933	negative regulation of protein phosphorylation	biological_process	1	168	93	16625	0.612177	0.65437	1.06407	O08538:Angpt1
GO:0051015	actin filament binding	molecular_function	2	168	204	16625	0.613503	0.655376	0.97018	P13020:Gsn,Q01279:Egfr
GO:0071346	cellular response to interferon-gamma	biological_process	1	168	95	16625	0.62002	0.661923	1.04167	P13020:Gsn
GO:0060548	negative regulation of cell death	biological_process	1	168	96	16625	0.623881	0.66563	1.03082	Q06890:Clu
GO:0051117	ATPase binding	molecular_function	1	168	98	16625	0.631489	0.673325	1.00978	Q3UZP4:Svip
GO:0019904	protein domain specific binding	molecular_function	3	168	322	16625	0.635032	0.676473	0.921972	O55222:Ilk,P11438:Lamp1,P17047:Lamp2
GO:0006486	protein glycosylation	biological_process	1	168	99	16625	0.635235	0.676473	0.999579	Q9ES89:Extl2
GO:0043204	perikaryon	cellular_component	2	168	213	16625	0.636995	0.677925	0.929186	P06797:Ctsl,O88998:Olfm1
GO:0120162	positive regulation of cold-induced thermogenesis	biological_process	1	168	100	16625	0.638943	0.67915	0.989583	Q60994:Adipoq
GO:0005975	carbohydrate metabolic process	biological_process	1	168	100	16625	0.638943	0.67915	0.989583	Q8CFX1:H6pd
GO:0006874	cellular calcium ion homeostasis	biological_process	1	168	101	16625	0.642613	0.682627	0.979785	Q07076:Anxa7
GO:0043235	receptor complex	cellular_component	2	168	216	16625	0.644574	0.684284	0.916281	Q01279:Egfr,O70570:Pigr
GO:0031225	anchored component of membrane	cellular_component	1	168	103	16625	0.649844	0.689449	0.960761	Q3UZP4:Svip
GO:0006915	apoptotic process	biological_process	4	168	440	16625	0.653152	0.692365	0.899621	P13020:Gsn,Q9ES97:Rtn3,Q80W65:Pcsk9,Q8BM55:Tmem214
GO:0007417	central nervous system development	biological_process	1	168	104	16625	0.653404	0.692365	0.951522	P13020:Gsn
GO:0000139	Golgi membrane	cellular_component	4	168	448	16625	0.667043	0.705763	0.883557	Q01279:Egfr,O35598:Adam10,Q9ES97:Rtn3,Q3UZP4:Svip
GO:0007626	locomotory behavior	biological_process	1	168	108	16625	0.66729	0.705763	0.916281	P70274:Selenop
GO:0016363	nuclear matrix	cellular_component	1	168	108	16625	0.66729	0.705763	0.916281	Q9QUM9:Psma6
GO:0001726	ruffle	cellular_component	1	168	109	16625	0.670674	0.708903	0.907875	P13020:Gsn
GO:0030334	regulation of cell migration	biological_process	1	168	110	16625	0.674024	0.711122	0.899621	Q3TKT4:Smarca4
GO:0007613	memory	biological_process	1	168	110	16625	0.674024	0.711122	0.899621	P70445:Eif4ebp2
GO:0140297	DNA-binding transcription factor binding	molecular_function	1	168	110	16625	0.674024	0.711122	0.899621	Q6P069:Sri
GO:0019903	protein phosphatase binding	molecular_function	1	168	111	16625	0.67734	0.714179	0.891517	Q01279:Egfr
GO:0051260	protein homooligomerization	biological_process	1	168	115	16625	0.690272	0.726916	0.860507	P06683:C9
GO:0004714	transmembrane receptor protein tyrosine kinase activity	molecular_function	1	168	115	16625	0.690272	0.726916	0.860507	Q01279:Egfr
GO:0008584	male gonad development	biological_process	1	168	116	16625	0.693424	0.729784	0.853089	P06797:Ctsl
GO:0007189	adenylate cyclase-activating G protein-coupled receptor signaling pathway	biological_process	1	168	117	16625	0.696543	0.732616	0.845798	Q8K209:Adgrg1
GO:0005743	mitochondrial inner membrane	cellular_component	3	168	354	16625	0.697666	0.733344	0.83863	Q06890:Clu,Q6P8J7:Ckmt2,Q9CZ13:Uqcrc1
GO:0035264	multicellular organism growth	biological_process	1	168	118	16625	0.699632	0.734958	0.83863	Q91X79:Cela1
GO:0051091	positive regulation of DNA-binding transcription factor activity	biological_process	1	168	119	16625	0.702689	0.737715	0.831583	Q3TKT4:Smarca4
GO:0045177	apical part of cell	cellular_component	1	168	120	16625	0.705715	0.740436	0.824653	P97321:Fap
GO:0008017	microtubule binding	molecular_function	2	168	244	16625	0.709406	0.743852	0.811134	Q60575:Kif1b,Q6P9L6:Kif15
GO:0042383	sarcolemma	cellular_component	1	168	122	16625	0.711675	0.745315	0.811134	P11438:Lamp1
GO:0030659	cytoplasmic vesicle membrane	cellular_component	1	168	122	16625	0.711675	0.745315	0.811134	Q60575:Kif1b
GO:0030324	lung development	biological_process	1	168	123	16625	0.71461	0.747471	0.804539	Q01279:Egfr
GO:0030336	negative regulation of cell migration	biological_process	1	168	123	16625	0.71461	0.747471	0.804539	Q60994:Adipoq
GO:0006886	intracellular protein transport	biological_process	2	168	251	16625	0.723996	0.756825	0.788513	P61205:Arf3,O35643:Ap1b1
GO:0007015	actin filament organization	biological_process	1	168	128	16625	0.728847	0.760962	0.773112	Q921I1:Tf
GO:0005819	spindle	cellular_component	1	168	128	16625	0.728847	0.760962	0.773112	Q6P9L6:Kif15
GO:0016477	cell migration	biological_process	2	168	260	16625	0.741848	0.773668	0.761218	P15379:Cd44,Q8K209:Adgrg1
GO:0006412	translation	biological_process	1	168	133	16625	0.742376	0.773668	0.744048	Q01279:Egfr
GO:0043123	positive regulation of I-kappaB kinase/NF-kappaB signaling	biological_process	1	168	133	16625	0.742376	0.773668	0.744048	Q60994:Adipoq
GO:0098609	cell-cell adhesion	biological_process	1	168	134	16625	0.745001	0.775929	0.738495	Q01279:Egfr
GO:0007186	G protein-coupled receptor signaling pathway	biological_process	3	168	386	16625	0.751878	0.782614	0.769106	Q00623:Apoa1,P11859:Agt,O70443:Gnaz
GO:0031901	early endosome membrane	cellular_component	1	168	137	16625	0.752715	0.783008	0.722324	Q01279:Egfr
GO:0003924	GTPase activity	molecular_function	2	168	266	16625	0.753196	0.783031	0.744048	P61205:Arf3,O70443:Gnaz
GO:0005506	iron ion binding	molecular_function	1	168	138	16625	0.755235	0.784194	0.717089	P14211:Calr
GO:0030018	Z disc	cellular_component	1	168	138	16625	0.755235	0.784194	0.717089	Q6P069:Sri
GO:0008285	negative regulation of cell population proliferation	biological_process	3	168	389	16625	0.75654	0.785072	0.763175	P11859:Agt,Q07235:Serpine2,Q8K209:Adgrg1
GO:0055037	recycling endosome	cellular_component	1	168	141	16625	0.762642	0.790922	0.701832	Q921I1:Tf
GO:1990904	ribonucleoprotein complex	cellular_component	1	168	151	16625	0.785759	0.814401	0.655353	Q9JII5:Dazap1
GO:0006897	endocytosis	biological_process	1	168	152	16625	0.787944	0.815675	0.651042	P70194:Clec4f
GO:0007605	sensory perception of sound	biological_process	1	168	152	16625	0.787944	0.815675	0.651042	P11087:Col1a1
GO:0045211	postsynaptic membrane	cellular_component	1	168	153	16625	0.790106	0.817418	0.646786	O35598:Adam10
GO:0005741	mitochondrial outer membrane	cellular_component	1	168	154	16625	0.792247	0.818639	0.642587	Q6X893:Slc44a1
GO:0042393	histone binding	molecular_function	1	168	154	16625	0.792247	0.818639	0.642587	P06797:Ctsl
GO:0042995	cell projection	cellular_component	1	168	158	16625	0.800595	0.826765	0.626319	P15379:Cd44
GO:0030036	actin cytoskeleton organization	biological_process	1	168	166	16625	0.816304	0.842477	0.596135	P13020:Gsn
GO:0016604	nuclear body	cellular_component	2	168	307	16625	0.81982	0.845594	0.64468	P70195:Psmb7,Q6ZPJ3:Ube2o
GO:0007204	positive regulation of cytosolic calcium ion concentration	biological_process	1	168	169	16625	0.821872	0.846687	0.585552	P11859:Agt
GO:0003714	transcription corepressor activity	molecular_function	1	168	169	16625	0.821872	0.846687	0.585552	Q3TKT4:Smarca4
GO:0046982	protein heterodimerization activity	molecular_function	2	168	312	16625	0.826744	0.851192	0.634348	P09813:Apoa2,Q6P069:Sri
GO:0018105	peptidyl-serine phosphorylation	biological_process	1	168	174	16625	0.830782	0.854834	0.568726	O55222:Ilk
GO:0005925	focal adhesion	cellular_component	1	168	182	16625	0.844125	0.866994	0.543727	O55222:Ilk
GO:0030182	neuron differentiation	biological_process	1	168	182	16625	0.844125	0.866994	0.543727	Q80W65:Pcsk9
GO:0046777	protein autophosphorylation	biological_process	1	168	182	16625	0.844125	0.866994	0.543727	Q01279:Egfr
GO:0051607	defense response to virus	biological_process	1	168	183	16625	0.845718	0.868107	0.540756	Q64339:Isg15
GO:0030154	cell differentiation	biological_process	4	168	597	16625	0.857867	0.879543	0.663037	Q01279:Egfr,Q9JII5:Dazap1,Q8R0Z6:Angptl6,P98063:Bmp1
GO:0005516	calmodulin binding	molecular_function	1	168	191	16625	0.85789	0.879543	0.518106	Q01279:Egfr
GO:0015031	protein transport	biological_process	2	168	348	16625	0.869941	0.89081	0.568726	P61205:Arf3,P11087:Col1a1
GO:0003713	transcription coactivator activity	molecular_function	1	168	200	16625	0.870445	0.89081	0.494792	Q3TKT4:Smarca4
GO:0043197	dendritic spine	cellular_component	1	168	200	16625	0.870445	0.89081	0.494792	O35598:Adam10
GO:0060271	cilium assembly	biological_process	1	168	201	16625	0.87177	0.891631	0.49233	P13020:Gsn
GO:0005525	GTP binding	molecular_function	2	168	351	16625	0.873057	0.892412	0.563865	P61205:Arf3,O70443:Gnaz
GO:0004842	ubiquitin-protein transferase activity	molecular_function	1	168	203	16625	0.87438	0.893229	0.487479	Q6ZPJ3:Ube2o
GO:0004930	G protein-coupled receptor activity	molecular_function	2	168	353	16625	0.875096	0.893425	0.56067	Q8K209:Adgrg1,Q7M707:Tas2r109
GO:0005911	cell-cell junction	cellular_component	1	168	205	16625	0.876938	0.89477	0.482724	O55222:Ilk
GO:0015629	actin cytoskeleton	cellular_component	1	168	211	16625	0.884303	0.901746	0.468997	P13020:Gsn
GO:0098978	glutamatergic synapse	cellular_component	3	168	503	16625	0.887156	0.904115	0.590209	Q61730:Il1rap,O35598:Adam10,O88998:Olfm1
GO:0043005	neuron projection	cellular_component	3	168	507	16625	0.890325	0.906803	0.585552	Q06890:Clu,P06797:Ctsl,Q60575:Kif1b
GO:0008022	protein C-terminus binding	molecular_function	1	168	228	16625	0.902875	0.919036	0.434028	P11276:Fn1
GO:0004672	protein kinase activity	molecular_function	1	168	230	16625	0.904855	0.919954	0.430254	O55222:Ilk
GO:0031965	nuclear membrane	cellular_component	1	168	230	16625	0.904855	0.919954	0.430254	Q01279:Egfr
GO:0006468	protein phosphorylation	biological_process	2	168	400	16625	0.915138	0.929855	0.494792	O35598:Adam10,O55222:Ilk
GO:0005887	integral component of plasma membrane	cellular_component	6	168	942	16625	0.919626	0.933858	0.630308	Q01279:Egfr,O35930:Gp1ba,Q8QZY6:Tspan14,Q8R3G9:Tspan8,Q8R3S2:Tspan33,Q8K209:Adgrg1
GO:0008270	zinc ion binding	molecular_function	4	168	693	16625	0.923776	0.937514	0.571188	P13634:Ca1,Q9JHH6:Cpb2,Q9EQH2:Erap1,P98063:Bmp1
GO:0003723	RNA binding	molecular_function	3	168	563	16625	0.927068	0.940296	0.527309	Q9JII5:Dazap1,Q3TKT4:Smarca4,Q9QUM9:Psma6
GO:0003779	actin binding	molecular_function	1	168	261	16625	0.930882	0.943604	0.379151	P13020:Gsn
GO:0007165	signal transduction	biological_process	2	168	431	16625	0.934613	0.946823	0.459203	Q01279:Egfr,Q9EQH2:Erap1
GO:0005654	nucleoplasm	cellular_component	23	168	2960	16625	0.937467	0.94915	0.768933	O55222:Ilk,Q6P069:Sri,P05201:Got1,Q6X893:Slc44a1,Q9JII5:Dazap1,P98064:Masp1,Q9R1P4:Psma1,Q9R1P0:Psma4,Q9Z2U1:Psma5,Q9QUM9:Psma6,Q9Z2U0:Psma7,O09061:Psmb1,P49722:Psma2,O70435:Psma3,P28063:Psmb8,Q9R1P1:Psmb3,P70195:Psmb7,Q9R1P3:Psmb2,O35955:Psmb10,O55234:Psmb5,Q60692:Psmb6,Q9ES89:Extl2,Q6ZPJ3:Ube2o
GO:0061630	ubiquitin protein ligase activity	molecular_function	1	168	273	16625	0.938935	0.950073	0.362485	Q6ZPJ3:Ube2o
GO:0005739	mitochondrion	cellular_component	11	168	1643	16625	0.950631	0.961338	0.662533	Q06890:Clu,P18242:Ctsd,Q6P069:Sri,Q6X893:Slc44a1,Q6P8J7:Ckmt2,Q9CZ13:Uqcrc1,Q60575:Kif1b,P06909:Cfh,Q8CFX1:H6pd,Q04447:Ckb,P19096:Fasn
GO:0000977	RNA polymerase II transcription regulatory region sequence-specific DNA binding	molecular_function	1	168	298	16625	0.952839	0.963	0.332075	Q3TKT4:Smarca4
GO:0005524	ATP binding	molecular_function	9	168	1418	16625	0.955174	0.964788	0.628085	Q01279:Egfr,O55222:Ilk,P80317:Cct6a,Q6P8J7:Ckmt2,Q60575:Kif1b,Q3TKT4:Smarca4,Q6P9L6:Kif15,Q04447:Ckb,Q6ZPJ3:Ube2o
GO:0004674	protein serine/threonine kinase activity	molecular_function	1	168	312	16625	0.959199	0.96828	0.317174	O55222:Ilk
GO:0005634	nucleus	cellular_component	38	168	4724	16625	0.963239	0.971783	0.796024	Q00623:Apoa1,Q06890:Clu,Q61129:Cfi,Q01279:Egfr,P02762:Mup6,P11589:Mup2,O35598:Adam10,Q07076:Anxa7,P04939:Mup3,Q9DBJ1:Pgam1,P14211:Calr,P15379:Cd44,P11590:Mup4,P06797:Ctsl,Q9JII5:Dazap1,Q3TKT4:Smarca4,P06909:Cfh,Q9R1P4:Psma1,Q9R1P0:Psma4,P55065:Pltp,Q9Z2U1:Psma5,Q9QUM9:Psma6,Q9Z2U0:Psma7,O09061:Psmb1,P49722:Psma2,O70435:Psma3,P28063:Psmb8,Q9R1P1:Psmb3,P70195:Psmb7,Q9R1P3:Psmb2,O35955:Psmb10,O55234…
GO:0000785	chromatin	cellular_component	1	168	326	16625	0.964706	0.972688	0.303553	Q3TKT4:Smarca4
GO:0005813	centrosome	cellular_component	2	168	514	16625	0.968076	0.97518	0.385052	Q9R1P4:Psma1,O55234:Psmb5
GO:0046872	metal ion binding	molecular_function	12	168	1849	16625	0.96832	0.97518	0.642239	Q61129:Cfi,O35598:Adam10,Q8CC86:Naprt,O70443:Gnaz,Q9CZ13:Uqcrc1,Q91ZJ5:Ugp2,Q91X79:Cela1,E9PV24:Fga,Q62009:Postn,P11087:Col1a1,Q01149:Col1a2,P08121:Col3a1
GO:0003682	chromatin binding	molecular_function	2	168	520	16625	0.969718	0.976011	0.380609	Q01279:Egfr,Q3TKT4:Smarca4
GO:0014069	postsynaptic density	cellular_component	1	168	345	16625	0.971016	0.976741	0.286836	O35598:Adam10
GO:0035556	intracellular signal transduction	biological_process	1	168	367	16625	0.976933	0.980857	0.269641	Q01279:Egfr
GO:0005856	cytoskeleton	cellular_component	1	168	369	16625	0.977407	0.980857	0.26818	Q06890:Clu
GO:0000122	negative regulation of transcription by RNA polymerase II	biological_process	3	168	820	16625	0.990568	0.99348	0.362043	P14211:Calr,Q91X79:Cela1,Q3TKT4:Smarca4
GO:0003677	DNA binding	molecular_function	3	168	957	16625	0.997094	0.999438	0.310214	P97430:Slpi,Q3TKT4:Smarca4,Q3SXB8:Colec11
GO:0045944	positive regulation of transcription by RNA polymerase II	biological_process	3	168	1124	16625	0.99935	0.999986	0.264124	Q01279:Egfr,Q91X79:Cela1,Q3TKT4:Smarca4
GO:0005730	nucleolus	cellular_component	1	168	777	16625	0.999691	0.999986	0.12736	P06797:Ctsl
GO:0000978	RNA polymerase II cis-regulatory region sequence-specific DNA binding	molecular_function	1	168	883	16625	0.999901	0.999986	0.112071	Q3TKT4:Smarca4
GO:0016021	integral component of membrane	cellular_component	14	168	3273	16625	0.999986	0.999986	0.423286	Q61730:Il1rap,P03987:,O08742:Gp5,P15379:Cd44,Q9ES97:Rtn3,Q6X893:Slc44a1,Q7M707:Tas2r109,O70570:Pigr,P97321:Fap,Q9EQH2:Erap1,Q9Z0Z4:Heph,P70194:Clec4f,Q9ES89:Extl2,Q8BM55:Tmem214

## Sheet: GO_sEV116_0
id	term	category	ListHits	ListTotal	PopHits	PopTotal	pval	padj	Enrichment_score	Protein_Gene
GO:0005615	extracellular space	cellular_component	140	298	1505	16625	3.36311e-67	8.85842e-64	5.18964	E9Q414:Apob,P07724:Alb,P21614:Gc,P07759:Serpina3k,P06728:Apoa4,P22599:Serpina1b,Q00623:Apoa1,P07758:Serpina1a,P13020:Gsn,Q00897:Serpina1d,Q00896:Serpina1c,Q8CIZ8:Vwf,P06683:C9,Q62351:Tfrc,P29699:Ahsg,Q01339:Apoh,P23953:Ces1c,Q64726:Azgp1,P52430:Pon1,P49182:Serpind1,Q62009:Postn,P51885:Lum,P07309:Ttr,P97298:Serpinf1,Q9QXC1:Fetub,P29621:Serpina3c,P11859:Agt,Q00724:Rbp4,P51910:Apod,P09813:Apoa2,Q072…
GO:0062023	collagen-containing extracellular matrix	cellular_component	35	298	294	16625	4.88294e-19	6.43084e-16	6.6415	P07759:Serpina3k,P07758:Serpina1a,Q8CIZ8:Vwf,P29699:Ahsg,B2RPV6:Mmrn1,Q62009:Postn,P51885:Lum,Q07235:Serpine2,P21956:Mfge8,O09164:Sod3,Q9Z126:Pf4,P11087:Col1a1,O35598:Adam10,P04202:Tgfb1,Q07076:Anxa7,O08538:Angpt1,P97384:Anxa11,Q9R0G6:Comp,P28653:Bgn,Q60847:Col12a1,Q9DC11:Plxdc2,P28654:Dcn,O35639:Anxa3,P06797:Ctsl,P50543:S100a11,P21460:Cst3,P14069:S100a6,P11276:Fn1,A6X935:Itih4,Q61704:Itih3,Q0745…
GO:0006958	complement activation, classical pathway	biological_process	21	298	103	16625	1.12957e-16	9.91763e-14	11.3744	P06683:C9,P01845:Iglc3,P01027:C3,P01029:C4b,P06684:C5,Q8CG16:C1ra,Q8CG14:C1sa,P08607:C4bpa,P21180:C2,Q8CFG8:C1sb,P98086:C1qa,P12246:Apcs,P14847:Crp,P14106:C1qb,Q02105:C1qc,P18528:,P18524:,P06327:Gm5629,P06328:Ighv1-72,P01750:,P01758:Igh-VJ558
GO:0005576	extracellular region	cellular_component	54	298	933	16625	1.37363e-14	9.04535e-12	3.22892	E9Q414:Apob,P07724:Alb,P06728:Apoa4,P22599:Serpina1b,Q00623:Apoa1,P07758:Serpina1a,P13020:Gsn,Q00897:Serpina1d,Q00896:Serpina1c,Q8CIZ8:Vwf,Q62351:Tfrc,P29699:Ahsg,Q07968:F13b,B2RPV6:Mmrn1,Q61730:Il1rap,P97298:Serpinf1,Q9QXC1:Fetub,P09813:Apoa2,Q07235:Serpine2,P33622:Apoc3,P70274:Selenop,P11087:Col1a1,P01845:Iglc3,Q9Z1R3:Apom,P08113:Hsp90b1,Q8K1I3:Spp2,Q61696:Hspa1a,P08228:Sod1,Q5FW60:Mup20,P27773…
GO:0004866	endopeptidase inhibitor activity	molecular_function	12	298	31	16625	9.18738e-14	4.83991e-11	21.5956	P22599:Serpina1b,P07758:Serpina1a,Q00897:Serpina1d,Q00896:Serpina1c,P29699:Ahsg,Q9QXC1:Fetub,P97430:Slpi,P21460:Cst3,P01027:C3,P01029:C4b,P06684:C5,Q6GQT1:A2m
GO:0006953	acute-phase response	biological_process	12	298	36	16625	7.52213e-13	3.30221e-10	18.5962	P22599:Serpina1b,P07758:Serpina1a,P29699:Ahsg,P11276:Fn1,A6X935:Itih4,Q61646:Hp,Q60590:Orm1,Q61805:Lbp,P07361:Orm2,P14847:Crp,P05367:Saa2,P05366:Saa1
GO:0008201	heparin binding	molecular_function	20	298	148	16625	2.14636e-12	8.07645e-10	7.539	E9Q414:Apob,Q01339:Apoh,P70389:Igfals,P49182:Serpind1,Q62009:Postn,Q07235:Serpine2,Q9Z126:Pf4,P43025:Clec3b,P13595:Ncam1,Q9R0G6:Comp,Q01102:Selp,A2A8L5:Ptprf,Q8K209:Adgrg1,P11276:Fn1,P06909:Cfh,P08071:Ltf,Q91Y47:F11,P05366:Saa1,Q9Z121:Ccl8,P11247:Mpo
GO:0010951	negative regulation of endopeptidase activity	biological_process	14	298	61	16625	2.75611e-12	9.07449e-10	12.8039	P07759:Serpina3k,P22599:Serpina1b,P07758:Serpina1a,Q00897:Serpina1d,Q00896:Serpina1c,P29699:Ahsg,P49182:Serpind1,P97298:Serpinf1,Q9QXC1:Fetub,P29621:Serpina3c,P11859:Agt,Q07235:Serpine2,P39876:Timp3,Q5I2A0:Serpina3g
GO:0007596	blood coagulation	biological_process	14	298	71	16625	2.50952e-11	7.34452e-09	11.0006	Q8CIZ8:Vwf,P06683:C9,Q01339:Apoh,Q07968:F13b,B2RPV6:Mmrn1,P49182:Serpind1,Q07235:Serpine2,P16294:F9,O35930:Gp1ba,O08742:Gp5,Q9R0G6:Comp,P01027:C3,Q9JHH6:Cpb2,Q91Y47:F11
GO:0004867	serine-type endopeptidase inhibitor activity	molecular_function	16	298	101	16625	3.08825e-11	8.13446e-09	8.8378	P07759:Serpina3k,P22599:Serpina1b,P07758:Serpina1a,Q00897:Serpina1d,Q00896:Serpina1c,P49182:Serpind1,P97298:Serpinf1,P29621:Serpina3c,P11859:Agt,Q07235:Serpine2,P97430:Slpi,Q6GQT1:A2m,A6X935:Itih4,Q61704:Itih3,Q07456:Ambp,Q5I2A0:Serpina3g
GO:0034364	high-density lipoprotein particle	cellular_component	9	298	23	16625	1.11051e-10	2.65917e-08	21.8303	E9Q414:Apob,P06728:Apoa4,Q00623:Apoa1,Q01339:Apoh,P52430:Pon1,P09813:Apoa2,Q9Z1R3:Apom,P05367:Saa2,P05366:Saa1
GO:0034366	spherical high-density lipoprotein particle	cellular_component	6	298	7	16625	2.17586e-10	4.77601e-08	47.8188	Q00623:Apoa1,P52430:Pon1,P09813:Apoa2,P33622:Apoc3,Q9Z1R3:Apom,Q05020:Apoc2
GO:0034361	very-low-density lipoprotein particle	cellular_component	8	298	18	16625	3.63428e-10	7.3636e-08	24.7949	E9Q414:Apob,P06728:Apoa4,Q00623:Apoa1,Q01339:Apoh,P09813:Apoa2,P33622:Apoc3,Q9Z1R3:Apom,Q05020:Apoc2
GO:0042627	chylomicron	cellular_component	7	298	12	16625	4.06547e-10	7.64888e-08	32.5433	E9Q414:Apob,P06728:Apoa4,Q00623:Apoa1,Q01339:Apoh,P09813:Apoa2,P33622:Apoc3,Q05020:Apoc2
GO:0004175	endopeptidase activity	molecular_function	15	298	108	16625	8.73628e-10	1.53409e-07	7.74842	P16294:F9,O35598:Adam10,P03953:Cfd,P33434:Mmp2,Q8C166:Cpne1,P06797:Ctsl,Q9R1P4:Psma1,Q9R1P0:Psma4,Q9QUM9:Psma6,Q9Z2U0:Psma7,P99026:Psmb4,P28063:Psmb8,O35955:Psmb10,P05208:Cela2a,O70138:Mmp8
GO:0005509	calcium ion binding	molecular_function	35	298	606	16625	1.04757e-09	1.72457e-07	3.22211	P13020:Gsn,B2RPV6:Mmrn1,P52430:Pon1,Q7TPR4:Actn1,Q8R429:Atp2a1,P16294:F9,Q07076:Anxa7,Q6P069:Sri,Q9WVK4:Ehd1,P97384:Anxa11,P43025:Clec3b,Q9R0G6:Comp,Q3THE2:Myl12b,Q8C166:Cpne1,P32848:Pvalb,Q60605:Myl6,Q01102:Selp,Q9R1E6:Enpp2,O35639:Anxa3,Q9R100:Cdh17,P50543:S100a11,O88456:Capns1,Q61043:Nin,A2ASS6:Ttn,P14069:S100a6,Q8R1U2:Cgref1,Q8BU25:Pamr1,Q8CG16:C1ra,Q8CG14:C1sa,Q8CFG8:C1sb,P12246:Apcs,P14847:…
GO:0043209	myelin sheath	cellular_component	19	298	192	16625	1.79122e-09	2.77533e-07	5.52075	P07724:Alb,P13020:Gsn,P60710:Actb,P17182:Eno1,Q9WU78:Pdcd6ip,Q9WVK4:Ehd1,P08228:Sod1,P27773:Pdia3,P13595:Ncam1,Q9DBJ1:Pgam1,O09131:Gsto1,P35700:Prdx1,P61982:Ywhag,Q60932:Vdac1,P14152:Mdh1,P16330:Cnp,P08249:Mdh2,P51881:Slc25a5,Q9CZ13:Uqcrc1
GO:0009986	cell surface	cellular_component	37	298	687	16625	2.28168e-09	3.33887e-07	3.00463	P06728:Apoa4,Q00623:Apoa1,Q01279:Egfr,Q62351:Tfrc,Q01339:Apoh,Q61739:Itga6,P17182:Eno1,O35598:Adam10,P04202:Tgfb1,O08742:Gp5,P10852:Slc3a2,Q8K558:Treml1,O08688:Capn5,P27773:Pdia3,Q8QZY6:Tspan14,P40240:Cd9,P13595:Ncam1,O35566:Cd151,P28653:Bgn,P15379:Cd44,P11438:Lamp1,Q9CZT5:Vasn,P63024:Vamp3,Q8R3G9:Tspan8,Q8R3S2:Tspan33,Q9R100:Cdh17,Q6DFX2:Antxr2,P01027:C3,Q9QWK4:Cd5l,Q07456:Ambp,P08071:Ltf,Q61805…
GO:0005178	integrin binding	molecular_function	16	298	135	16625	2.57672e-09	3.57215e-07	6.61198	Q8CIZ8:Vwf,Q01279:Egfr,Q8VDD5:Myh9,Q7TPR4:Actn1,P21956:Mfge8,O55222:Ilk,Q07076:Anxa7,P09103:P4hb,P40240:Cd9,Q9R0G6:Comp,O35566:Cd151,Q8R3G9:Tspan8,Q9R100:Cdh17,O88792:F11r,P11276:Fn1,P82198:Tgfbi
GO:0042157	lipoprotein metabolic process	biological_process	7	298	18	16625	1.48924e-08	1.96133e-06	21.6956	E9Q414:Apob,P06728:Apoa4,Q00623:Apoa1,P09813:Apoa2,P33622:Apoc3,Q9Z1R3:Apom,Q80W65:Pcsk9
GO:0042470	melanosome	cellular_component	13	298	96	16625	1.62004e-08	2.03199e-06	7.5547	Q62351:Tfrc,P97298:Serpinf1,Q9WU78:Pdcd6ip,P08113:Hsp90b1,P10852:Slc3a2,P97384:Anxa11,P62259:Ywhae,P09103:P4hb,P27773:Pdia3,P27601:Gna13,P11438:Lamp1,P24369:Ppib,P16330:Cnp
GO:0005839	proteasome core complex	cellular_component	7	298	20	16625	3.51757e-08	4.04954e-06	19.526	Q9R1P4:Psma1,Q9R1P0:Psma4,Q9QUM9:Psma6,Q9Z2U0:Psma7,P99026:Psmb4,P28063:Psmb8,O35955:Psmb10
GO:0002020	protease binding	molecular_function	14	298	121	16625	3.53605e-08	4.04954e-06	6.45488	P22599:Serpina1b,P07758:Serpina1a,Q00897:Serpina1d,Q00896:Serpina1c,Q8CIZ8:Vwf,P11087:Col1a1,P39876:Timp3,Q6P069:Sri,Q9R0G6:Comp,P21460:Cst3,A2ASS6:Ttn,P11276:Fn1,Q6GQT1:A2m,P11672:Lcn2
GO:0034097	response to cytokine	biological_process	11	298	76	16625	1.03894e-07	1.11915e-05	8.07466	P07759:Serpina3k,P22599:Serpina1b,P07758:Serpina1a,Q00897:Serpina1d,Q00896:Serpina1c,P29621:Serpina3c,P39876:Timp3,Q01102:Selp,P06909:Cfh,A6X935:Itih4,Q5I2A0:Serpina3g
GO:0010499	proteasomal ubiquitin-independent protein catabolic process	biological_process	7	298	23	16625	1.06221e-07	1.11915e-05	16.9791	Q9R1P4:Psma1,Q9R1P0:Psma4,Q9QUM9:Psma6,Q9Z2U0:Psma7,P99026:Psmb4,P28063:Psmb8,O35955:Psmb10
GO:0006956	complement activation	biological_process	5	298	10	16625	4.18961e-07	4.2444e-05	27.8943	P01027:C3,P01029:C4b,P06909:Cfh,P21180:C2,Q3SXB8:Colec11
GO:0043434	response to peptide hormone	biological_process	10	298	70	16625	4.51919e-07	4.40872e-05	7.9698	P07759:Serpina3k,P22599:Serpina1b,P07758:Serpina1a,Q00897:Serpina1d,Q00896:Serpina1c,P29621:Serpina3c,Q8R429:Atp2a1,P33622:Apoc3,P11087:Col1a1,Q5I2A0:Serpina3g
GO:0055102	lipase inhibitor activity	molecular_function	4	298	5	16625	4.98858e-07	4.53101e-05	44.6309	Q00623:Apoa1,P09813:Apoa2,P33622:Apoc3,Q05020:Apoc2
GO:0044793	negative regulation by host of viral process	biological_process	4	298	5	16625	4.98858e-07	4.53101e-05	44.6309	P12246:Apcs,P08071:Ltf,P14847:Crp,P48759:Ptx3
GO:0004252	serine-type endopeptidase activity	molecular_function	15	298	173	16625	5.3486e-07	4.69202e-05	4.83716	P16294:F9,P03953:Cfd,P33434:Mmp2,Q8CGK3:Lonp1,Q61646:Hp,Q8CG16:C1ra,Q8CG14:C1sa,Q9QWK4:Cd5l,P21180:C2,Q8CFG8:C1sb,P08071:Ltf,Q91Y47:F11,Q80W65:Pcsk9,P05208:Cela2a,O70138:Mmp8
GO:0045087	innate immune response	biological_process	26	298	479	16625	5.52212e-07	4.69202e-05	3.02819	Q61730:Il1rap,P01845:Iglc3,P97430:Slpi,Q9QZI9:Serinc3,P01029:C4b,Q8CG16:C1ra,Q8CG14:C1sa,P08607:C4bpa,P21180:C2,Q8CFG8:C1sb,P98086:C1qa,P12246:Apcs,P08071:Ltf,Q61805:Lbp,P14847:Crp,P14106:C1qb,Q02105:C1qc,P18528:,P18524:,P48759:Ptx3,P11672:Lcn2,P06327:Gm5629,P06328:Ighv1-72,P01750:,P31725:S100a9,P01758:Igh-VJ558
GO:0002476	antigen processing and presentation of endogenous peptide antigen via MHC class Ib	biological_process	6	298	19	16625	7.03187e-07	5.78811e-05	17.6174	Q64726:Azgp1,P14430:H2-Q8,P01897:H2-L,P14426:H2-D1,P04223:H2-K1,P01902:H2-K1
GO:0006957	complement activation, alternative pathway	biological_process	5	298	11	16625	7.56832e-07	6.0409e-05	25.3585	P06683:C9,P03953:Cfd,P01027:C3,P06684:C5,P06909:Cfh
GO:0030863	cortical cytoskeleton	cellular_component	7	298	30	16625	7.92029e-07	6.1359e-05	13.0173	P60710:Actb,Q8VDD5:Myh9,Q7TPR4:Actn1,Q6IRU2:Tpm4,P21107:Tpm3,Q78HU7:Gypc,P47757:Capzb
GO:0009897	external side of plasma membrane	cellular_component	26	298	489	16625	8.15988e-07	6.14089e-05	2.96626	Q8CIZ8:Vwf,Q62351:Tfrc,Q64726:Azgp1,Q61739:Itga6,P21956:Mfge8,P01845:Iglc3,P09103:P4hb,P40240:Cd9,P13595:Ncam1,P15379:Cd44,P11438:Lamp1,Q01102:Selp,P06797:Ctsl,Q6DFX2:Antxr2,P06909:Cfh,P18528:,P14430:H2-Q8,P01897:H2-L,P14426:H2-D1,P18524:,P04223:H2-K1,P06327:Gm5629,P06328:Ighv1-72,P01750:,P01758:Igh-VJ558,P01902:H2-K1
GO:0031012	extracellular matrix	cellular_component	18	298	256	16625	8.9046e-07	6.5152e-05	3.92264	Q8CIZ8:Vwf,P29699:Ahsg,Q62009:Postn,P51885:Lum,P11087:Col1a1,P04202:Tgfb1,O35930:Gp1ba,P39876:Timp3,P43025:Clec3b,P33434:Mmp2,P28653:Bgn,Q9CZT5:Vasn,Q9JHI0:Mmp19,P28654:Dcn,P11276:Fn1,P82198:Tgfbi,P48759:Ptx3,O70138:Mmp8
GO:0042802	identical protein binding	molecular_function	60	298	1783	16625	1.04344e-06	7.42814e-05	1.87735	P07724:Alb,P06728:Apoa4,P22599:Serpina1b,Q00623:Apoa1,P07758:Serpina1a,Q00897:Serpina1d,Q00896:Serpina1c,Q8CIZ8:Vwf,P60710:Actb,Q01279:Egfr,Q62351:Tfrc,Q01339:Apoh,Q8VDD5:Myh9,P07309:Ttr,P17182:Eno1,P11087:Col1a1,P68254:Ywhaq,P04202:Tgfb1,Q9WU78:Pdcd6ip,Q6P069:Sri,O08538:Angpt1,Q9WVK4:Ehd1,P21550:Eno3,P08228:Sod1,P62259:Ywhae,Q6IRU2:Tpm4,P27773:Pdia3,Q05020:Apoc2,P35700:Prdx1,P61982:Ywhag,Q8C166:…
GO:0019430	removal of superoxide radicals	biological_process	5	298	12	16625	1.27841e-06	8.86139e-05	23.2452	P06728:Apoa4,O09164:Sod3,P08228:Sod1,P35700:Prdx1,P11247:Mpo
GO:0034363	intermediate-density lipoprotein particle	cellular_component	4	298	6	16625	1.47541e-06	9.96468e-05	37.1924	E9Q414:Apob,Q00623:Apoa1,P33622:Apoc3,Q05020:Apoc2
GO:0006955	immune response	biological_process	16	298	213	16625	1.53382e-06	0.000101002	4.19069	Q9Z126:Pf4,P97430:Slpi,P01663:,Q9R1E6:Enpp2,P06797:Ctsl,P06909:Cfh,Q9JM99:Prg4,P01897:H2-L,P14426:H2-D1,P01638:,P01646:,P01626:,P01628:,O70370:Ctss,P01630:,P01634:
GO:0002102	podosome	cellular_component	7	298	33	16625	1.58717e-06	0.000101966	11.8339	P13020:Gsn,P60710:Actb,Q64727:Vcl,Q99JY9:Actr3,Q6IRU2:Tpm4,D3Z6Q9:Bin2,P21107:Tpm3
GO:0006911	phagocytosis, engulfment	biological_process	11	298	102	16625	2.13878e-06	0.000134132	6.01642	P13020:Gsn,Q8VDD5:Myh9,P21956:Mfge8,P01845:Iglc3,D3Z6Q9:Bin2,P18528:,P18524:,P06327:Gm5629,P06328:Ighv1-72,P01750:,P01758:Igh-VJ558
GO:0033344	cholesterol efflux	biological_process	6	298	26	16625	5.36812e-06	0.000328828	12.8743	E9Q414:Apob,P06728:Apoa4,Q00623:Apoa1,P09813:Apoa2,Q9Z1R3:Apom,Q05020:Apoc2
GO:0070653	high-density lipoprotein particle receptor binding	molecular_function	3	298	3	16625	5.7024e-06	0.000341367	55.7886	Q00623:Apoa1,P09813:Apoa2,P33622:Apoc3
GO:0001725	stress fiber	cellular_component	9	298	73	16625	6.0155e-06	0.000346579	6.87805	P60710:Actb,Q8VDD5:Myh9,P62737:Acta2,Q7TPR4:Actn1,O55222:Ilk,Q6IRU2:Tpm4,Q3THE2:Myl12b,P21107:Tpm3,Q08093:Cnn2
GO:0042742	defense response to bacterium	biological_process	15	298	210	16625	6.05263e-06	0.000346579	3.9849	P01845:Iglc3,P07743:Bpifa2,O35639:Anxa3,Q61646:Hp,P18528:,P18524:,P04223:H2-K1,P11672:Lcn2,P06327:Gm5629,P06328:Ighv1-72,P01750:,P01758:Igh-VJ558,P01902:H2-K1,P11247:Mpo,Q9EQ21:Hamp
GO:0001849	complement component C1q complex binding	molecular_function	4	298	8	16625	6.69202e-06	0.00035973	27.8943	P01029:C4b,P12246:Apcs,P14847:Crp,P48759:Ptx3
GO:0019773	proteasome core complex, alpha-subunit complex	cellular_component	4	298	8	16625	6.69202e-06	0.00035973	27.8943	Q9R1P4:Psma1,Q9R1P0:Psma4,Q9QUM9:Psma6,Q9Z2U0:Psma7
GO:0034380	high-density lipoprotein particle assembly	biological_process	4	298	8	16625	6.69202e-06	0.00035973	27.8943	P06728:Apoa4,Q00623:Apoa1,P09813:Apoa2,Q9Z1R3:Apom
GO:0007568	aging	biological_process	13	298	165	16625	8.84743e-06	0.000466082	4.39546	P13020:Gsn,P97298:Serpinf1,P51910:Apod,P04202:Tgfb1,P21550:Eno3,P08228:Sod1,P33434:Mmp2,P13595:Ncam1,P16330:Cnp,P28654:Dcn,Q8CGK3:Lonp1,P98086:C1qa,P11247:Mpo
GO:0010873	positive regulation of cholesterol esterification	biological_process	4	298	9	16625	1.18756e-05	0.000613337	24.7949	P06728:Apoa4,Q00623:Apoa1,P11859:Agt,P09813:Apoa2
GO:0008203	cholesterol metabolic process	biological_process	9	298	80	16625	1.28784e-05	0.00065234	6.27622	E9Q414:Apob,P06728:Apoa4,Q00623:Apoa1,P52430:Pon1,P09813:Apoa2,P33622:Apoc3,P05366:Saa1,Q71KU9:Fgl1,Q80W65:Pcsk9
GO:0042060	wound healing	biological_process	10	298	102	16625	1.46485e-05	0.000728004	5.46947	P13020:Gsn,Q01279:Egfr,Q62009:Postn,P11087:Col1a1,P04202:Tgfb1,Q8K558:Treml1,P28654:Dcn,Q08093:Cnn2,P11276:Fn1,P14847:Crp
GO:0070062	extracellular exosome	cellular_component	9	298	82	16625	1.57733e-05	0.000748828	6.12314	P07724:Alb,Q62351:Tfrc,Q9WU78:Pdcd6ip,Q6P069:Sri,P40240:Cd9,P17047:Lamp2,Q9CZT5:Vasn,P11276:Fn1,Q8BND5:Qsox1
GO:0006096	glycolytic process	biological_process	6	298	31	16625	1.59204e-05	0.000748828	10.7978	P17182:Eno1,P17751:Tpi1,P09411:Pgk1,P21550:Eno3,Q9DBJ1:Pgam1,P15327:Bpgm
GO:0001530	lipopolysaccharide binding	molecular_function	6	298	31	16625	1.59204e-05	0.000748828	10.7978	P07743:Bpifa2,Q01102:Selp,Q9R1P4:Psma1,P08071:Ltf,Q61805:Lbp,P99026:Psmb4
GO:0005543	phospholipid binding	molecular_function	10	298	104	16625	1.73932e-05	0.000803749	5.36429	E9Q414:Apob,P06728:Apoa4,Q00623:Apoa1,Q01339:Apoh,P52430:Pon1,P09813:Apoa2,P33622:Apoc3,Q9Z1R3:Apom,D3Z6Q9:Bin2,Q9R0Q1:Sytl4
GO:0097197	tetraspanin-enriched microdomain	cellular_component	4	298	10	16625	1.95133e-05	0.000871152	22.3154	O35598:Adam10,Q8QZY6:Tspan14,Q8BJU2:Tspan9,Q8R3S2:Tspan33
GO:0051006	positive regulation of lipoprotein lipase activity	biological_process	4	298	10	16625	1.95133e-05	0.000871152	22.3154	P06728:Apoa4,Q00623:Apoa1,Q01339:Apoh,Q05020:Apoc2
GO:0005518	collagen binding	molecular_function	8	298	65	16625	2.01803e-05	0.000885916	6.86629	Q8CIZ8:Vwf,P51885:Lum,O08742:Gp5,Q9R0G6:Comp,P28654:Dcn,Q8K209:Adgrg1,P82198:Tgfbi,O70370:Ctss
GO:0042612	MHC class I protein complex	cellular_component	5	298	20	16625	2.22421e-05	0.000956142	13.9471	P14430:H2-Q8,P01897:H2-L,P14426:H2-D1,P04223:H2-K1,P01902:H2-K1
GO:0034190	apolipoprotein receptor binding	molecular_function	3	298	4	16625	2.2506e-05	0.000956142	41.8414	Q00623:Apoa1,P09813:Apoa2,Q80W65:Pcsk9
GO:0048306	calcium-dependent protein binding	molecular_function	9	298	86	16625	2.32511e-05	0.000972117	5.83834	Q9WU78:Pdcd6ip,Q07076:Anxa7,P97384:Anxa11,Q01102:Selp,O35639:Anxa3,P50543:S100a11,P14069:S100a6,Q6GQT1:A2m,P31725:S100a9
GO:0010898	positive regulation of triglyceride catabolic process	biological_process	4	298	11	16625	3.02313e-05	0.00122506	20.2868	P06728:Apoa4,Q00623:Apoa1,Q01339:Apoh,Q05020:Apoc2
GO:0033700	phospholipid efflux	biological_process	4	298	11	16625	3.02313e-05	0.00122506	20.2868	P06728:Apoa4,Q00623:Apoa1,P09813:Apoa2,Q05020:Apoc2
GO:0003823	antigen binding	molecular_function	9	298	91	16625	3.6651e-05	0.00146033	5.51755	P04202:Tgfb1,P01845:Iglc3,P18528:,P18524:,P06327:Gm5629,P01630:,P06328:Ighv1-72,P01750:,P01758:Igh-VJ558
GO:0000502	proteasome complex	cellular_component	7	298	52	16625	3.71458e-05	0.00146033	7.51	P14602:Hspb1,Q9R1P4:Psma1,Q9R1P0:Psma4,Q9QUM9:Psma6,Q9Z2U0:Psma7,P99026:Psmb4,P28063:Psmb8
GO:0032991	protein-containing complex	cellular_component	32	298	835	16625	4.32442e-05	0.00167508	2.13801	P07724:Alb,P13020:Gsn,P60710:Actb,Q64727:Vcl,Q01279:Egfr,P29699:Ahsg,Q8VDD5:Myh9,Q61730:Il1rap,P07309:Ttr,Q00724:Rbp4,Q9Z126:Pf4,P68254:Ywhaq,O55222:Ilk,P08113:Hsp90b1,Q8K1I3:Spp2,Q61696:Hspa1a,P08228:Sod1,P09103:P4hb,Q99JW4:Lims1,P40240:Cd9,Q9R0G6:Comp,Q3THE2:Myl12b,P32848:Pvalb,P15379:Cd44,P24369:Ppib,Q60932:Vdac1,O88792:F11r,P01027:C3,P12246:Apcs,P08071:Ltf,Q3UZZ4:Olfm4,Q9EQZ6:Rapgef4
GO:0042581	specific granule	cellular_component	4	298	12	16625	4.47077e-05	0.00168229	18.5962	P97384:Anxa11,O35639:Anxa3,P08071:Ltf,Q3UZZ4:Olfm4
GO:0034362	low-density lipoprotein particle	cellular_component	4	298	12	16625	4.47077e-05	0.00168229	18.5962	E9Q414:Apob,Q00623:Apoa1,Q9Z1R3:Apom,Q05020:Apoc2
GO:0002719	negative regulation of cytokine production involved in immune response	biological_process	3	298	5	16625	5.55167e-05	0.00197609	33.4732	Q00623:Apoa1,P09813:Apoa2,O08538:Angpt1
GO:0030300	regulation of intestinal cholesterol absorption	biological_process	3	298	5	16625	5.55167e-05	0.00197609	33.4732	P06728:Apoa4,Q00623:Apoa1,P09813:Apoa2
GO:0060228	phosphatidylcholine-sterol O-acyltransferase activator activity	molecular_function	3	298	5	16625	5.55167e-05	0.00197609	33.4732	P06728:Apoa4,Q00623:Apoa1,P09813:Apoa2
GO:0007599	hemostasis	biological_process	3	298	5	16625	5.55167e-05	0.00197609	33.4732	Q8CIZ8:Vwf,O35930:Gp1ba,Q07076:Anxa7
GO:0032930	positive regulation of superoxide anion generation	biological_process	5	298	24	16625	5.74931e-05	0.00201916	11.6226	Q01279:Egfr,P11859:Agt,P04202:Tgfb1,P08228:Sod1,P14847:Crp
GO:0005903	brush border	cellular_component	8	298	76	16625	6.35871e-05	0.00220379	5.87248	Q64727:Vcl,Q8VDD5:Myh9,Q7TPR4:Actn1,Q99JY9:Actr3,Q3THE2:Myl12b,Q60605:Myl6,P47757:Capzb,Q9EQZ6:Rapgef4
GO:0005886	plasma membrane	cellular_component	90	298	3450	16625	6.6303e-05	0.00226808	1.45535	P13020:Gsn,P06683:C9,P60710:Actb,Q64727:Vcl,Q01279:Egfr,Q62351:Tfrc,Q01339:Apoh,Q8VDD5:Myh9,Q61730:Il1rap,Q61739:Itga6,P17182:Eno1,Q7TPR4:Actn1,O35598:Adam10,P01845:Iglc3,O35930:Gp1ba,O55222:Ilk,Q07076:Anxa7,P08113:Hsp90b1,Q61696:Hspa1a,Q6P069:Sri,O08538:Angpt1,Q9WVK4:Ehd1,P21550:Eno3,P10852:Slc3a2,P08228:Sod1,Q8K558:Treml1,P27773:Pdia3,Q99JW4:Lims1,Q8QZY6:Tspan14,P40240:Cd9,P33434:Mmp2,P13595:Nc…
GO:0071556	integral component of lumenal side of endoplasmic reticulum membrane	cellular_component	5	298	25	16625	7.08183e-05	0.00239148	11.1577	P14430:H2-Q8,P01897:H2-L,P14426:H2-D1,P04223:H2-K1,P01902:H2-K1
GO:0043691	reverse cholesterol transport	biological_process	4	298	14	16625	8.78802e-05	0.00293008	15.9396	P06728:Apoa4,Q00623:Apoa1,P09813:Apoa2,Q9Z1R3:Apom
GO:0030670	phagocytic vesicle membrane	cellular_component	7	298	60	16625	9.48926e-05	0.00308577	6.50867	P17047:Lamp2,O35639:Anxa3,P14430:H2-Q8,P01897:H2-L,P14426:H2-D1,P04223:H2-K1,P01902:H2-K1
GO:0050766	positive regulation of phagocytosis	biological_process	7	298	60	16625	9.48926e-05	0.00308577	6.50867	Q00623:Apoa1,P29699:Ahsg,P09813:Apoa2,P21956:Mfge8,P08228:Sod1,P01027:C3,P48759:Ptx3
GO:1900026	positive regulation of substrate adhesion-dependent cell spreading	biological_process	6	298	42	16625	9.61265e-05	0.00308777	7.9698	Q00623:Apoa1,O55222:Ilk,P09103:P4hb,Q99JW4:Lims1,Q9R1E6:Enpp2,Q3UZZ4:Olfm4
GO:0034384	high-density lipoprotein particle clearance	biological_process	3	298	6	16625	0.000109558	0.00347682	27.8943	P09813:Apoa2,Q9Z1R3:Apom,Q05020:Apoc2
GO:0004298	threonine-type endopeptidase activity	molecular_function	4	298	15	16625	0.00011815	0.00366127	14.877	Q9R1P0:Psma4,P99026:Psmb4,P28063:Psmb8,O35955:Psmb10
GO:0045723	positive regulation of fatty acid biosynthetic process	biological_process	4	298	15	16625	0.00011815	0.00366127	14.877	P06728:Apoa4,Q00623:Apoa1,P11859:Agt,Q05020:Apoc2
GO:0007155	cell adhesion	biological_process	17	298	338	16625	0.000134635	0.0041236	2.80594	Q8CIZ8:Vwf,Q64727:Vcl,Q8VDD5:Myh9,P70389:Igfals,Q64726:Azgp1,Q62009:Postn,P21956:Mfge8,O35930:Gp1ba,P40240:Cd9,P15379:Cd44,Q60847:Col12a1,O88792:F11r,Q8K209:Adgrg1,Q8R1U2:Cgref1,P11276:Fn1,P82198:Tgfbi,Q3UZZ4:Olfm4
GO:0005604	basement membrane	cellular_component	9	298	108	16625	0.000140308	0.00424795	4.64905	P07724:Alb,P97298:Serpinf1,Q61739:Itga6,P39876:Timp3,O09131:Gsto1,O35566:Cd151,P21460:Cst3,P11276:Fn1,P82198:Tgfbi
GO:0006910	phagocytosis, recognition	biological_process	8	298	86	16625	0.000153322	0.00458922	5.18964	P21956:Mfge8,P01845:Iglc3,P18528:,P18524:,P06327:Gm5629,P06328:Ighv1-72,P01750:,P01758:Igh-VJ558
GO:0005788	endoplasmic reticulum lumen	cellular_component	9	298	111	16625	0.000172987	0.00511965	4.5234	P23953:Ces1c,P08113:Hsp90b1,P09103:P4hb,P27773:Pdia3,P24369:Ppib,Q9Z2L6:Minpp1,Q03311:Bche,Q8CFX1:H6pd,Q80W65:Pcsk9
GO:0030141	secretory granule	cellular_component	10	298	137	16625	0.000181948	0.00528349	4.07216	Q7TPR4:Actn1,P11087:Col1a1,P04202:Tgfb1,P08228:Sod1,P07743:Bpifa2,P63024:Vamp3,Q9R0Q1:Sytl4,P08071:Ltf,Q8R0Z6:Angptl6,P11247:Mpo
GO:0015485	cholesterol binding	molecular_function	6	298	47	16625	0.000182535	0.00528349	7.12195	P06728:Apoa4,Q00623:Apoa1,P51910:Apod,P09813:Apoa2,Q60932:Vdac1,P14847:Crp
GO:0090559	regulation of membrane permeability	biological_process	3	298	7	16625	0.000189181	0.0053581	23.9094	Q9WU78:Pdcd6ip,O88792:F11r,Q61805:Lbp
GO:0098883	synapse pruning	biological_process	3	298	7	16625	0.000189181	0.0053581	23.9094	P98086:C1qa,P14106:C1qb,Q02105:C1qc
GO:0031091	platelet alpha granule	cellular_component	4	298	17	16625	0.000200253	0.00561136	13.1267	Q07235:Serpine2,Q9Z126:Pf4,P47878:Igfbp3,Q8K558:Treml1
GO:0004869	cysteine-type endopeptidase inhibitor activity	molecular_function	5	298	31	16625	0.000207397	0.00569045	8.99816	P29699:Ahsg,Q9QXC1:Fetub,P21460:Cst3,Q5I2A0:Serpina3g,P08071:Ltf
GO:0030574	collagen catabolic process	biological_process	5	298	31	16625	0.000207397	0.00569045	8.99816	P33434:Mmp2,Q9JHI0:Mmp19,P06797:Ctsl,O70370:Ctss,O70138:Mmp8
GO:0031638	zymogen activation	biological_process	5	298	32	16625	0.000242229	0.00657765	8.71697	P16294:F9,P06797:Ctsl,Q61646:Hp,Q8CG16:C1ra,Q9QWK4:Cd5l
GO:0016209	antioxidant activity	molecular_function	4	298	18	16625	0.000253852	0.00682292	12.3975	P06728:Apoa4,Q9Z1R3:Apom,Q61646:Hp,P31725:S100a9
GO:0019899	enzyme binding	molecular_function	19	298	426	16625	0.000260069	0.00691942	2.48822	P07724:Alb,Q00623:Apoa1,Q01279:Egfr,P17182:Eno1,P04202:Tgfb1,Q61696:Hspa1a,Q8VED5:Krt79,P08228:Sod1,P62259:Ywhae,P09103:P4hb,Q8QZY6:Tspan14,P97430:Slpi,P11438:Lamp1,O54962:Banf1,P17047:Lamp2,Q8R3S2:Tspan33,A2ASS6:Ttn,P11276:Fn1,Q6GQT1:A2m
GO:0019814	immunoglobulin complex	cellular_component	7	298	71	16625	0.000276307	0.00727794	5.50028	P01663:,P01638:,P01646:,P01626:,P01628:,P01630:,P01634:
GO:0070971	endoplasmic reticulum exit site	cellular_component	5	298	33	16625	0.000281335	0.00733699	8.45282	E9Q414:Apob,Q9WU78:Pdcd6ip,P14426:H2-D1,P04223:H2-K1,P01902:H2-K1
GO:0006457	protein folding	biological_process	8	298	94	16625	0.000284324	0.00734225	4.74797	P08113:Hsp90b1,Q61696:Hspa1a,P09103:P4hb,P27773:Pdia3,P24369:Ppib,P80317:Cct6a,P30412:Ppic,Q8BND5:Qsox1
GO:0042824	MHC class I peptide loading complex	cellular_component	4	298	19	16625	0.000317031	0.00753136	11.745	P27773:Pdia3,P14426:H2-D1,P04223:H2-K1,P01902:H2-K1
GO:1903923	positive regulation of protein processing in phagocytic vesicle	biological_process	2	298	2	16625	0.00032024	0.00753136	55.7886	P13020:Gsn,Q8VDD5:Myh9
GO:0034445	negative regulation of plasma lipoprotein oxidation	biological_process	2	298	2	16625	0.00032024	0.00753136	55.7886	P06728:Apoa4,Q9Z1R3:Apom
GO:0044869	negative regulation by host of viral exo-alpha-sialidase activity	biological_process	2	298	2	16625	0.00032024	0.00753136	55.7886	P12246:Apcs,P48759:Ptx3
GO:1903019	negative regulation of glycoprotein metabolic process	biological_process	2	298	2	16625	0.00032024	0.00753136	55.7886	P12246:Apcs,P48759:Ptx3
GO:0051659	maintenance of mitochondrion location	biological_process	2	298	2	16625	0.00032024	0.00753136	55.7886	P07724:Alb,Q8R429:Atp2a1
GO:0044871	negative regulation by host of viral glycoprotein metabolic process	biological_process	2	298	2	16625	0.00032024	0.00753136	55.7886	P12246:Apcs,P48759:Ptx3
GO:0006603	phosphocreatine metabolic process	biological_process	2	298	2	16625	0.00032024	0.00753136	55.7886	P07310:Ckm,Q6P8J7:Ckmt2
GO:1903981	enterobactin binding	molecular_function	2	298	2	16625	0.00032024	0.00753136	55.7886	P07724:Alb,P11672:Lcn2
GO:1903016	negative regulation of exo-alpha-sialidase activity	biological_process	2	298	2	16625	0.00032024	0.00753136	55.7886	P12246:Apcs,P48759:Ptx3
GO:0042571	immunoglobulin complex, circulating	cellular_component	7	298	73	16625	0.000328374	0.00765431	5.34959	P01845:Iglc3,P18528:,P18524:,P06327:Gm5629,P06328:Ighv1-72,P01750:,P01758:Igh-VJ558
GO:0000902	cell morphogenesis	biological_process	8	298	97	16625	0.000352468	0.00814386	4.60112	Q01279:Egfr,P04202:Tgfb1,O35930:Gp1ba,O55222:Ilk,Q5SQX6:Cyfip2,P47757:Capzb,Q3TKT4:Smarca4,O35955:Psmb10
GO:0006605	protein targeting	biological_process	5	298	36	16625	0.000427692	0.00979602	7.74842	P68254:Ywhaq,P62259:Ywhae,P61982:Ywhag,P17047:Lamp2,Q80TH2:Erbin
GO:0072562	blood microparticle	cellular_component	3	298	9	16625	0.000442074	0.0100381	18.5962	P04202:Tgfb1,Q61646:Hp,Q8CG16:C1ra
GO:0120020	cholesterol transfer activity	molecular_function	4	298	21	16625	0.000475896	0.0107138	10.6264	E9Q414:Apob,P06728:Apoa4,Q00623:Apoa1,P09813:Apoa2
GO:0035634	response to stilbenoid	biological_process	4	298	22	16625	0.000573499	0.0128017	10.1434	P06728:Apoa4,P04939:Mup3,P05367:Saa2,Q71KU9:Fgl1
GO:0030198	extracellular matrix organization	biological_process	10	298	159	16625	0.000599485	0.0132693	3.50872	Q62009:Postn,P11859:Agt,P11087:Col1a1,P33434:Mmp2,Q9JHI0:Mmp19,Q3TKT4:Smarca4,P11276:Fn1,P82198:Tgfbi,P48759:Ptx3,O70138:Mmp8
GO:0034987	immunoglobulin receptor binding	molecular_function	7	298	81	16625	0.000620536	0.0134977	4.82124	P01845:Iglc3,P18528:,P18524:,P06327:Gm5629,P06328:Ighv1-72,P01750:,P01758:Igh-VJ558
GO:0030056	hemidesmosome	cellular_component	3	298	10	16625	0.000623171	0.0134977	16.7366	Q61739:Itga6,Q99JY9:Actr3,Q80TH2:Erbin
GO:0051603	proteolysis involved in cellular protein catabolic process	biological_process	5	298	39	16625	0.000625176	0.0134977	7.15238	P12399:Ctla2a,P06797:Ctsl,Q8CGK3:Lonp1,Q9QUM9:Psma6,O70370:Ctss
GO:0006826	iron ion transport	biological_process	4	298	23	16625	0.000684512	0.0145404	9.70236	Q62351:Tfrc,Q8CI59:Steap3,Q61147:Cp,P08071:Ltf
GO:0035987	endodermal cell differentiation	biological_process	4	298	23	16625	0.000684512	0.0145404	9.70236	P33434:Mmp2,Q60847:Col12a1,P11276:Fn1,O70138:Mmp8
GO:0050871	positive regulation of B cell activation	biological_process	7	298	83	16625	0.00071878	0.0151461	4.70506	P01845:Iglc3,P18528:,P18524:,P06327:Gm5629,P06328:Ighv1-72,P01750:,P01758:Igh-VJ558
GO:0042590	antigen processing and presentation of exogenous peptide antigen via MHC class I	biological_process	3	298	11	16625	0.000845524	0.0172644	15.2151	P04223:H2-K1,P01902:H2-K1,Q9ESY9:Ifi30
GO:0008035	high-density lipoprotein particle binding	molecular_function	3	298	11	16625	0.000845524	0.0172644	15.2151	Q00623:Apoa1,P52430:Pon1,P09813:Apoa2
GO:0043394	proteoglycan binding	molecular_function	3	298	11	16625	0.000845524	0.0172644	15.2151	Q9R0G6:Comp,P11276:Fn1,O70370:Ctss
GO:0002485	antigen processing and presentation of endogenous peptide antigen via MHC class I via ER pathway, TAP-dependent	biological_process	3	298	11	16625	0.000845524	0.0172644	15.2151	P14426:H2-D1,P04223:H2-K1,P01902:H2-K1
GO:0031100	animal organ regeneration	biological_process	5	298	42	16625	0.00088412	0.0176091	6.6415	Q00623:Apoa1,Q01339:Apoh,P09813:Apoa2,P04202:Tgfb1,O35639:Anxa3
GO:0030060	L-malate dehydrogenase activity	molecular_function	2	298	3	16625	0.000949315	0.0176091	37.1924	P14152:Mdh1,P08249:Mdh2
GO:0016615	malate dehydrogenase activity	molecular_function	2	298	3	16625	0.000949315	0.0176091	37.1924	P14152:Mdh1,P08249:Mdh2
GO:0010903	negative regulation of very-low-density lipoprotein particle remodeling	biological_process	2	298	3	16625	0.000949315	0.0176091	37.1924	Q00623:Apoa1,P09813:Apoa2
GO:0018206	peptidyl-methionine modification	biological_process	2	298	3	16625	0.000949315	0.0176091	37.1924	Q00623:Apoa1,P09813:Apoa2
GO:0004082	bisphosphoglycerate mutase activity	molecular_function	2	298	3	16625	0.000949315	0.0176091	37.1924	Q9DBJ1:Pgam1,P15327:Bpgm
GO:0150064	vertebrate eye-specific patterning	biological_process	2	298	3	16625	0.000949315	0.0176091	37.1924	P01027:C3,P98086:C1qa
GO:0004619	phosphoglycerate mutase activity	molecular_function	2	298	3	16625	0.000949315	0.0176091	37.1924	Q9DBJ1:Pgam1,P15327:Bpgm
GO:0032375	negative regulation of cholesterol transport	biological_process	2	298	3	16625	0.000949315	0.0176091	37.1924	P09813:Apoa2,Q05020:Apoc2
GO:1905684	regulation of plasma membrane repair	biological_process	2	298	3	16625	0.000949315	0.0176091	37.1924	Q8VDD5:Myh9,Q9R0Q1:Sytl4
GO:0034365	discoidal high-density lipoprotein particle	cellular_component	2	298	3	16625	0.000949315	0.0176091	37.1924	Q00623:Apoa1,Q9Z1R3:Apom
GO:0032506	cytokinetic process	biological_process	2	298	3	16625	0.000949315	0.0176091	37.1924	Q8VDD5:Myh9,P97384:Anxa11
GO:0060230	lipoprotein lipase activator activity	molecular_function	2	298	3	16625	0.000949315	0.0176091	37.1924	Q01339:Apoh,Q05020:Apoc2
GO:0030017	sarcomere	cellular_component	5	298	43	16625	0.000985972	0.0181612	6.48705	Q7TPR4:Actn1,O55222:Ilk,P33434:Mmp2,A2ASS6:Ttn,Q9QUM9:Psma6
GO:0042632	cholesterol homeostasis	biological_process	7	298	89	16625	0.00108908	0.0194055	4.38787	E9Q414:Apob,P06728:Apoa4,Q00623:Apoa1,P09813:Apoa2,P33622:Apoc3,Q9WVK4:Ehd1,Q80W65:Pcsk9
GO:0019774	proteasome core complex, beta-subunit complex	cellular_component	3	298	12	16625	0.00111246	0.0194055	13.9471	P99026:Psmb4,P28063:Psmb8,O35955:Psmb10
GO:0034663	endoplasmic reticulum chaperone complex	cellular_component	3	298	12	16625	0.00111246	0.0194055	13.9471	P08113:Hsp90b1,P09103:P4hb,P24369:Ppib
GO:0031639	plasminogen activation	biological_process	3	298	12	16625	0.00111246	0.0194055	13.9471	Q01339:Apoh,P09411:Pgk1,Q91Y47:F11
GO:0034375	high-density lipoprotein particle remodeling	biological_process	3	298	12	16625	0.00111246	0.0194055	13.9471	Q00623:Apoa1,P09813:Apoa2,Q9Z1R3:Apom
GO:0030195	negative regulation of blood coagulation	biological_process	3	298	12	16625	0.00111246	0.0194055	13.9471	Q01339:Apoh,Q07235:Serpine2,Q8R3G9:Tspan8
GO:0005550	pheromone binding	molecular_function	3	298	12	16625	0.00111246	0.0194055	13.9471	Q5FW60:Mup20,P04939:Mup3,P11590:Mup4
GO:0046977	TAP binding	molecular_function	3	298	12	16625	0.00111246	0.0194055	13.9471	P14426:H2-D1,P04223:H2-K1,P01902:H2-K1
GO:0005581	collagen trimer	cellular_component	6	298	66	16625	0.0011626	0.0200383	5.07169	P11087:Col1a1,P98086:C1qa,P14106:C1qb,Q02105:C1qc,Q3SXB8:Colec11,Q8CF98:Colec10
GO:0051015	actin filament binding	molecular_function	11	298	204	16625	0.00116396	0.0200383	3.00821	P13020:Gsn,Q64727:Vcl,Q01279:Egfr,Q8VDD5:Myh9,Q7TPR4:Actn1,Q99JY9:Actr3,Q6IRU2:Tpm4,Q9CPW4:Arpc5,P21107:Tpm3,P26645:Marcks,A2ASS6:Ttn
GO:0034374	low-density lipoprotein particle remodeling	biological_process	3	298	13	16625	0.0014271	0.024096	12.8743	E9Q414:Apob,P09813:Apoa2,P11247:Mpo
GO:0044548	S100 protein binding	molecular_function	3	298	13	16625	0.0014271	0.024096	12.8743	P97384:Anxa11,P50543:S100a11,P14069:S100a6
GO:0062061	TAP complex binding	molecular_function	3	298	13	16625	0.0014271	0.024096	12.8743	P14426:H2-D1,P04223:H2-K1,P01902:H2-K1
GO:0044877	protein-containing complex binding	molecular_function	23	298	647	16625	0.00145262	0.0243707	1.98321	Q01279:Egfr,Q62351:Tfrc,P07309:Ttr,Q61739:Itga6,P17182:Eno1,Q00724:Rbp4,P04202:Tgfb1,O55222:Ilk,P21550:Eno3,P62259:Ywhae,P09103:P4hb,Q99JW4:Lims1,P32848:Pvalb,Q60932:Vdac1,Q9CZ13:Uqcrc1,P06797:Ctsl,A2A8L5:Ptprf,O88456:Capns1,Q3TKT4:Smarca4,P14426:H2-D1,P04223:H2-K1,P01902:H2-K1,Q9EQZ6:Rapgef4
GO:0006936	muscle contraction	biological_process	5	298	48	16625	0.00163074	0.0271858	5.81131	P62737:Acta2,Q6IRU2:Tpm4,Q60605:Myl6,P21107:Tpm3,A2ASS6:Ttn
GO:0031210	phosphatidylcholine binding	molecular_function	4	298	29	16625	0.00168731	0.027952	7.69498	P06728:Apoa4,Q00623:Apoa1,P09813:Apoa2,Q60932:Vdac1
GO:0046931	pore complex assembly	biological_process	3	298	14	16625	0.00179234	0.0280779	11.9547	O35598:Adam10,Q8R3S2:Tspan33,Q9CR84:Atp5mc1
GO:0042610	CD8 receptor binding	molecular_function	3	298	14	16625	0.00179234	0.0280779	11.9547	P14426:H2-D1,P04223:H2-K1,P01902:H2-K1
GO:0030414	peptidase inhibitor activity	molecular_function	3	298	14	16625	0.00179234	0.0280779	11.9547	Q9ET66:Pi16,P21460:Cst3,Q6GQT1:A2m
GO:0060192	negative regulation of lipase activity	biological_process	2	298	4	16625	0.00187612	0.0280779	27.8943	Q00623:Apoa1,P09813:Apoa2
GO:0014829	vascular associated smooth muscle contraction	biological_process	2	298	4	16625	0.00187612	0.0280779	27.8943	P62737:Acta2,Q9R0G6:Comp
GO:0032889	regulation of vacuole fusion, non-autophagic	biological_process	2	298	4	16625	0.00187612	0.0280779	27.8943	P17182:Eno1,P21550:Eno3
GO:0042567	insulin-like growth factor ternary complex	cellular_component	2	298	4	16625	0.00187612	0.0280779	27.8943	P70389:Igfals,P47878:Igfbp3
GO:0046314	phosphocreatine biosynthetic process	biological_process	2	298	4	16625	0.00187612	0.0280779	27.8943	P07310:Ckm,Q6P8J7:Ckmt2
GO:0150062	complement-mediated synapse pruning	biological_process	2	298	4	16625	0.00187612	0.0280779	27.8943	P01027:C3,P98086:C1qa
GO:0000015	phosphopyruvate hydratase complex	cellular_component	2	298	4	16625	0.00187612	0.0280779	27.8943	P17182:Eno1,P21550:Eno3
GO:0004784	superoxide dismutase activity	molecular_function	2	298	4	16625	0.00187612	0.0280779	27.8943	O09164:Sod3,P08228:Sod1
GO:0004634	phosphopyruvate hydratase activity	molecular_function	2	298	4	16625	0.00187612	0.0280779	27.8943	P17182:Eno1,P21550:Eno3
GO:0042806	fucose binding	molecular_function	2	298	4	16625	0.00187612	0.0280779	27.8943	Q01102:Selp,Q3SXB8:Colec11
GO:0010916	negative regulation of very-low-density lipoprotein particle clearance	biological_process	2	298	4	16625	0.00187612	0.0280779	27.8943	P33622:Apoc3,Q05020:Apoc2
GO:1901526	positive regulation of mitophagy	biological_process	2	298	4	16625	0.00187612	0.0280779	27.8943	Q60932:Vdac1,P51881:Slc25a5
GO:0030899	calcium-dependent ATPase activity	molecular_function	2	298	4	16625	0.00187612	0.0280779	27.8943	Q8R429:Atp2a1,Q64518:Atp2a3
GO:2000427	positive regulation of apoptotic cell clearance	biological_process	2	298	4	16625	0.00187612	0.0280779	27.8943	P01027:C3,P21180:C2
GO:0050750	low-density lipoprotein particle receptor binding	molecular_function	4	298	30	16625	0.00191974	0.0284078	7.43848	E9Q414:Apob,P08113:Hsp90b1,P14847:Crp,Q80W65:Pcsk9
GO:0005790	smooth endoplasmic reticulum	cellular_component	4	298	30	16625	0.00191974	0.0284078	7.43848	P08113:Hsp90b1,Q6P069:Sri,P27773:Pdia3,P24369:Ppib
GO:0006869	lipid transport	biological_process	5	298	51	16625	0.00214171	0.0313091	5.46947	P06728:Apoa4,P51910:Apod,P09813:Apoa2,P33622:Apoc3,Q3T9M1:Mfsd2b
GO:0050840	extracellular matrix binding	molecular_function	4	298	31	16625	0.00217342	0.0313091	7.19853	P28653:Bgn,P28654:Dcn,Q8K209:Adgrg1,P82198:Tgfbi
GO:0001775	cell activation	biological_process	3	298	15	16625	0.00221089	0.0313091	11.1577	P04202:Tgfb1,P21460:Cst3,P11276:Fn1
GO:0010955	negative regulation of protein processing	biological_process	3	298	15	16625	0.00221089	0.0313091	11.1577	Q07235:Serpine2,P12399:Ctla2a,P27931:Il1r2
GO:0010466	negative regulation of peptidase activity	biological_process	3	298	15	16625	0.00221089	0.0313091	11.1577	Q07235:Serpine2,Q9ET66:Pi16,P21460:Cst3
GO:0010888	negative regulation of lipid storage	biological_process	3	298	15	16625	0.00221089	0.0313091	11.1577	P04939:Mup3,P11590:Mup4,P14847:Crp
GO:0048143	astrocyte activation	biological_process	3	298	15	16625	0.00221089	0.0313091	11.1577	Q01279:Egfr,P11859:Agt,P98086:C1qa
GO:0046688	response to copper ion	biological_process	3	298	15	16625	0.00221089	0.0313091	11.1577	O09164:Sod3,P08228:Sod1,Q61147:Cp
GO:0047485	protein N-terminus binding	molecular_function	8	298	129	16625	0.00227487	0.0320428	3.45976	Q8CIZ8:Vwf,P68254:Ywhaq,P04202:Tgfb1,Q61696:Hspa1a,O54962:Banf1,P28654:Dcn,Q3TKT4:Smarca4,O70372:Tert
GO:0051087	chaperone binding	molecular_function	7	298	102	16625	0.00239776	0.0335942	3.82863	P07724:Alb,Q8CIZ8:Vwf,Q62351:Tfrc,P08228:Sod1,P11276:Fn1,Q61147:Cp,O70372:Tert
GO:0070527	platelet aggregation	biological_process	4	298	32	16625	0.0024493	0.0336014	6.97357	O35930:Gp1ba,Q9R0G6:Comp,P11276:Fn1,P06909:Cfh
GO:0036094	small molecule binding	molecular_function	4	298	32	16625	0.0024493	0.0336014	6.97357	Q5FW60:Mup20,P04939:Mup3,P11590:Mup4,P11672:Lcn2
GO:0001968	fibronectin binding	molecular_function	4	298	32	16625	0.0024493	0.0336014	6.97357	P47878:Igfbp3,P33434:Mmp2,Q9R0G6:Comp,O70370:Ctss
GO:0030168	platelet activation	biological_process	4	298	32	16625	0.0024493	0.0336014	6.97357	Q8CIZ8:Vwf,Q9Z126:Pf4,Q8K558:Treml1,P27601:Gna13
GO:0005102	signaling receptor binding	molecular_function	15	298	367	16625	0.00266631	0.0362716	2.28019	Q00623:Apoa1,Q01279:Egfr,P09813:Apoa2,Q07235:Serpine2,Q61696:Hspa1a,O08538:Angpt1,Q80TH2:Erbin,P11276:Fn1,Q6GQT1:A2m,Q61805:Lbp,Q71KU9:Fgl1,P14426:H2-D1,P04223:H2-K1,Q8R0Z6:Angptl6,P01902:H2-K1
GO:0030881	beta-2-microglobulin binding	molecular_function	3	298	16	16625	0.00268525	0.0362716	10.4604	P14426:H2-D1,P04223:H2-K1,P01902:H2-K1
GO:0042953	lipoprotein transport	biological_process	3	298	16	16625	0.00268525	0.0362716	10.4604	E9Q414:Apob,P33622:Apoc3,Q05020:Apoc2
GO:0070328	triglyceride homeostasis	biological_process	4	298	33	16625	0.00274833	0.0369342	6.76225	P06728:Apoa4,Q00623:Apoa1,P33622:Apoc3,Q05020:Apoc2
GO:0030424	axon	cellular_component	18	298	483	16625	0.00285085	0.0381174	2.07908	P21614:Gc,P60710:Actb,P97298:Serpinf1,O35598:Adam10,P04202:Tgfb1,O55222:Ilk,Q6P069:Sri,P62259:Ywhae,P13595:Ncam1,O09131:Gsto1,P32848:Pvalb,O35639:Anxa3,P21460:Cst3,Q61043:Nin,P14602:Hspb1,P01029:C4b,P06909:Cfh,Q9EQZ6:Rapgef4
GO:0005507	copper ion binding	molecular_function	5	298	55	16625	0.00299283	0.0391284	5.07169	P06728:Apoa4,O09164:Sod3,P08228:Sod1,Q61147:Cp,Q9EQ21:Hamp
GO:0016460	myosin II complex	cellular_component	2	298	5	16625	0.00308986	0.0391284	22.3154	Q8VDD5:Myh9,Q3THE2:Myl12b
GO:0019966	interleukin-1 binding	molecular_function	2	298	5	16625	0.00308986	0.0391284	22.3154	P27931:Il1r2,Q6GQT1:A2m
GO:0003331	positive regulation of extracellular matrix constituent secretion	biological_process	2	298	5	16625	0.00308986	0.0391284	22.3154	P11859:Agt,Q9JHH6:Cpb2
GO:0035821	modulation of process of other organism	biological_process	2	298	5	16625	0.00308986	0.0391284	22.3154	P97430:Slpi,P31725:S100a9
GO:0004111	creatine kinase activity	molecular_function	2	298	5	16625	0.00308986	0.0391284	22.3154	P07310:Ckm,Q6P8J7:Ckmt2
GO:0004908	interleukin-1 receptor activity	molecular_function	2	298	5	16625	0.00308986	0.0391284	22.3154	Q61730:Il1rap,P27931:Il1r2
GO:0005579	membrane attack complex	cellular_component	2	298	5	16625	0.00308986	0.0391284	22.3154	P06683:C9,P06684:C5
GO:0051387	negative regulation of neurotrophin TRK receptor signaling pathway	biological_process	2	298	5	16625	0.00308986	0.0391284	22.3154	P11859:Agt,A2A8L5:Ptprf
GO:0048525	negative regulation of viral process	biological_process	2	298	5	16625	0.00308986	0.0391284	22.3154	P12246:Apcs,P08071:Ltf
GO:0018158	protein oxidation	biological_process	2	298	5	16625	0.00308986	0.0391284	22.3154	Q00623:Apoa1,P09813:Apoa2
GO:0050853	B cell receptor signaling pathway	biological_process	7	298	107	16625	0.00313966	0.0395687	3.64972	P01845:Iglc3,P18528:,P18524:,P06327:Gm5629,P06328:Ighv1-72,P01750:,P01758:Igh-VJ558
GO:0098761	cellular response to interleukin-7	biological_process	3	298	17	16625	0.00321775	0.0401686	9.84505	P17182:Eno1,P09103:P4hb,P27773:Pdia3
GO:0007041	lysosomal transport	biological_process	3	298	17	16625	0.00321775	0.0401686	9.84505	Q61696:Hspa1a,P24668:M6pr,Q80W65:Pcsk9
GO:0007160	cell-matrix adhesion	biological_process	6	298	81	16625	0.00332265	0.0412824	4.13249	Q61739:Itga6,P11859:Agt,O08742:Gp5,O55222:Ilk,Q99JW4:Lims1,P11276:Fn1
GO:0010628	positive regulation of gene expression	biological_process	19	298	532	16625	0.00351029	0.0434089	1.99245	E9Q414:Apob,P13020:Gsn,Q62351:Tfrc,P62737:Acta2,P11859:Agt,Q9Z126:Pf4,P04202:Tgfb1,O08538:Angpt1,P04939:Mup3,Q99JW4:Lims1,P15379:Cd44,P11590:Mup4,Q08093:Cnn2,A2ASS6:Ttn,O88312:Agr2,P11276:Fn1,P14847:Crp,P11672:Lcn2,O70138:Mmp8
GO:0009612	response to mechanical stimulus	biological_process	5	298	58	16625	0.0037744	0.0464568	4.80936	Q62009:Postn,P11087:Col1a1,P33434:Mmp2,P28654:Dcn,P11247:Mpo
GO:0006508	proteolysis	biological_process	10	298	206	16625	0.00410813	0.0503294	2.70818	P16294:F9,O08688:Capn5,P33434:Mmp2,Q8C166:Cpne1,P06797:Ctsl,Q8CGK3:Lonp1,Q9JHH6:Cpb2,O70370:Ctss,P05208:Cela2a,O70138:Mmp8
GO:0030169	low-density lipoprotein particle binding	molecular_function	3	298	19	16625	0.00446557	0.0517758	8.80872	P12246:Apcs,P14847:Crp,Q80W65:Pcsk9
GO:0003756	protein disulfide isomerase activity	molecular_function	3	298	19	16625	0.00446557	0.0517758	8.80872	P09103:P4hb,P27773:Pdia3,Q8BND5:Qsox1
GO:0046470	phosphatidylcholine metabolic process	biological_process	3	298	19	16625	0.00446557	0.0517758	8.80872	P06728:Apoa4,Q00623:Apoa1,P52430:Pon1
GO:0042158	lipoprotein biosynthetic process	biological_process	2	298	6	16625	0.00458001	0.0517758	18.5962	E9Q414:Apob,Q00623:Apoa1
GO:0008228	opsonization	biological_process	2	298	6	16625	0.00458001	0.0517758	18.5962	Q61805:Lbp,P48759:Ptx3
GO:0048562	embryonic organ morphogenesis	biological_process	2	298	6	16625	0.00458001	0.0517758	18.5962	Q00724:Rbp4,Q3TKT4:Smarca4
GO:0015220	choline transmembrane transporter activity	molecular_function	2	298	6	16625	0.00458001	0.0517758	18.5962	Q8BY89:Slc44a2,Q6X893:Slc44a1
GO:0070487	monocyte aggregation	biological_process	2	298	6	16625	0.00458001	0.0517758	18.5962	P15379:Cd44,P06909:Cfh
GO:1990111	spermatoproteasome complex	cellular_component	2	298	6	16625	0.00458001	0.0517758	18.5962	P28063:Psmb8,O35955:Psmb10
GO:0006642	triglyceride mobilization	biological_process	2	298	6	16625	0.00458001	0.0517758	18.5962	E9Q414:Apob,P33622:Apoc3
GO:0004064	arylesterase activity	molecular_function	2	298	6	16625	0.00458001	0.0517758	18.5962	P52430:Pon1,P13634:Ca1
GO:2000346	negative regulation of hepatocyte proliferation	biological_process	2	298	6	16625	0.00458001	0.0517758	18.5962	Q99JW4:Lims1,Q9JHH6:Cpb2
GO:0071985	multivesicular body sorting pathway	biological_process	2	298	6	16625	0.00458001	0.0517758	18.5962	Q9D7S9:Chmp5,Q9R0Q1:Sytl4
GO:0010757	negative regulation of plasminogen activation	biological_process	2	298	6	16625	0.00458001	0.0517758	18.5962	Q07235:Serpine2,Q9JHH6:Cpb2
GO:0005499	vitamin D binding	molecular_function	2	298	6	16625	0.00458001	0.0517758	18.5962	P21614:Gc,Q9R0G6:Comp
GO:0051271	negative regulation of cellular component movement	biological_process	2	298	6	16625	0.00458001	0.0517758	18.5962	Q7TPR4:Actn1,P40240:Cd9
GO:0014012	peripheral nervous system axon regeneration	biological_process	2	298	6	16625	0.00458001	0.0517758	18.5962	P51910:Apod,P33434:Mmp2
GO:0010989	negative regulation of low-density lipoprotein particle clearance	biological_process	2	298	6	16625	0.00458001	0.0517758	18.5962	P33622:Apoc3,Q80W65:Pcsk9
GO:0001525	angiogenesis	biological_process	11	298	245	16625	0.00481327	0.0541801	2.50479	Q8VDD5:Myh9,P21956:Mfge8,O08538:Angpt1,P33434:Mmp2,P27601:Gna13,Q9JHI0:Mmp19,Q8K209:Adgrg1,P11276:Fn1,P06909:Cfh,P82198:Tgfbi,Q8R0Z6:Angptl6
GO:0008289	lipid binding	molecular_function	7	298	117	16625	0.00513664	0.057574	3.33778	P06728:Apoa4,Q00623:Apoa1,Q01339:Apoh,P09813:Apoa2,Q05020:Apoc2,Q9CR84:Atp5mc1,P01027:C3
GO:0042608	T cell receptor binding	molecular_function	3	298	20	16625	0.00518466	0.0576219	8.36829	P14426:H2-D1,P04223:H2-K1,P01902:H2-K1
GO:0031589	cell-substrate adhesion	biological_process	3	298	20	16625	0.00518466	0.0576219	8.36829	Q8CIZ8:Vwf,Q61739:Itga6,O08538:Angpt1
GO:0050832	defense response to fungus	biological_process	3	298	21	16625	0.00596945	0.0652429	7.9698	P04202:Tgfb1,P11247:Mpo,Q9EQ21:Hamp
GO:0030301	cholesterol transport	biological_process	3	298	21	16625	0.00596945	0.0652429	7.9698	E9Q414:Apob,Q00623:Apoa1,P09813:Apoa2
GO:0042744	hydrogen peroxide catabolic process	biological_process	3	298	21	16625	0.00596945	0.0652429	7.9698	P06728:Apoa4,P35700:Prdx1,P11247:Mpo
GO:0046716	muscle cell cellular homeostasis	biological_process	3	298	21	16625	0.00596945	0.0652429	7.9698	P04202:Tgfb1,P08228:Sod1,P17047:Lamp2
GO:0051918	negative regulation of fibrinolysis	biological_process	2	298	7	16625	0.00633635	0.0662299	15.9396	Q01339:Apoh,Q9JHH6:Cpb2
GO:0034372	very-low-density lipoprotein particle remodeling	biological_process	2	298	7	16625	0.00633635	0.0662299	15.9396	P06728:Apoa4,Q00623:Apoa1
GO:0005114	type II transforming growth factor beta receptor binding	molecular_function	2	298	7	16625	0.00633635	0.0662299	15.9396	P04202:Tgfb1,P15379:Cd44
GO:0019800	peptide cross-linking via chondroitin 4-sulfate glycosaminoglycan	biological_process	2	298	7	16625	0.00633635	0.0662299	15.9396	P28653:Bgn,P28654:Dcn
GO:0001957	intramembranous ossification	biological_process	2	298	7	16625	0.00633635	0.0662299	15.9396	P11087:Col1a1,P33434:Mmp2
GO:0045590	negative regulation of regulatory T cell differentiation	biological_process	2	298	7	16625	0.00633635	0.0662299	15.9396	P15379:Cd44,P14602:Hspb1
GO:0071638	negative regulation of monocyte chemotactic protein-1 production	biological_process	2	298	7	16625	0.00633635	0.0662299	15.9396	P51910:Apod,Q80TH2:Erbin
GO:0010544	negative regulation of platelet activation	biological_process	2	298	7	16625	0.00633635	0.0662299	15.9396	Q07235:Serpine2,O08742:Gp5
GO:0010886	positive regulation of cholesterol storage	biological_process	2	298	7	16625	0.00633635	0.0662299	15.9396	E9Q414:Apob,Q9WVK4:Ehd1
GO:0030449	regulation of complement activation	biological_process	2	298	7	16625	0.00633635	0.0662299	15.9396	P06909:Cfh,Q9QWK4:Cd5l
GO:0005757	mitochondrial permeability transition pore complex	cellular_component	2	298	7	16625	0.00633635	0.0662299	15.9396	Q60932:Vdac1,P51881:Slc25a5
GO:0051897	positive regulation of protein kinase B signaling	biological_process	7	298	122	16625	0.00643554	0.0670009	3.20098	Q01279:Egfr,P04202:Tgfb1,O55222:Ilk,O08538:Angpt1,P04939:Mup3,Q8C166:Cpne1,P11590:Mup4
GO:0006952	defense response	biological_process	4	298	42	16625	0.00662903	0.0687435	5.3132	P04202:Tgfb1,P21460:Cst3,P01897:H2-L,Q8CF98:Colec10
GO:0000302	response to reactive oxygen species	biological_process	3	298	22	16625	0.00682144	0.0699131	7.60754	P51910:Apod,P08228:Sod1,P35700:Prdx1
GO:0005319	lipid transporter activity	molecular_function	3	298	22	16625	0.00682144	0.0699131	7.60754	Q00623:Apoa1,P09813:Apoa2,Q9Z1R3:Apom
GO:0051604	protein maturation	biological_process	3	298	22	16625	0.00682144	0.0699131	7.60754	Q8QZY6:Tspan14,Q8R3S2:Tspan33,Q07456:Ambp
GO:0098794	postsynapse	cellular_component	8	298	156	16625	0.00716791	0.0731793	2.86095	O35598:Adam10,Q99JY9:Actr3,Q80TH2:Erbin,P70445:Eif4ebp2,P98086:C1qa,Q9Z2U0:Psma7,P14106:C1qb,Q02105:C1qc
GO:0043025	neuronal cell body	cellular_component	20	298	612	16625	0.00732896	0.0745347	1.82316	E9Q414:Apob,P97298:Serpinf1,P51910:Apod,Q07235:Serpine2,O35598:Adam10,P04202:Tgfb1,O55222:Ilk,P10852:Slc3a2,P08228:Sod1,P13595:Ncam1,P32848:Pvalb,P11438:Lamp1,P47757:Capzb,O35639:Anxa3,A2A8L5:Ptprf,P21460:Cst3,Q9CR84:Atp5mc1,P01029:C4b,P06909:Cfh,Q9EQZ6:Rapgef4
GO:0016525	negative regulation of angiogenesis	biological_process	6	298	96	16625	0.00760307	0.077025	3.48679	Q01339:Apoh,P97298:Serpinf1,P11859:Agt,Q9Z126:Pf4,P09411:Pgk1,P28654:Dcn
GO:0005539	glycosaminoglycan binding	molecular_function	3	298	23	16625	0.00774198	0.0775375	7.27677	Q07235:Serpine2,P28653:Bgn,P28654:Dcn
GO:0046597	negative regulation of viral entry into host cell	biological_process	3	298	23	16625	0.00774198	0.0775375	7.27677	P13020:Gsn,P12246:Apcs,P48759:Ptx3
GO:0010596	negative regulation of endothelial cell migration	biological_process	3	298	23	16625	0.00774198	0.0775375	7.27677	Q01339:Apoh,P97298:Serpinf1,P28654:Dcn
GO:0030308	negative regulation of cell growth	biological_process	7	298	128	16625	0.00830002	0.0811477	3.05094	P29699:Ahsg,P11859:Agt,Q07235:Serpine2,P04202:Tgfb1,Q61696:Hspa1a,Q3TKT4:Smarca4,Q8R1U2:Cgref1
GO:0015871	choline transport	biological_process	2	298	8	16625	0.00834891	0.0811477	13.9471	Q8BY89:Slc44a2,Q6X893:Slc44a1
GO:0051099	positive regulation of binding	biological_process	2	298	8	16625	0.00834891	0.0811477	13.9471	P52430:Pon1,P17182:Eno1
GO:0002682	regulation of immune system process	biological_process	2	298	8	16625	0.00834891	0.0811477	13.9471	Q60590:Orm1,P07361:Orm2
GO:0046790	virion binding	molecular_function	2	298	8	16625	0.00834891	0.0811477	13.9471	P12246:Apcs,P48759:Ptx3
GO:0046755	viral budding	biological_process	2	298	8	16625	0.00834891	0.0811477	13.9471	Q9WU78:Pdcd6ip,Q9D7S9:Chmp5
GO:0048102	autophagic cell death	biological_process	2	298	8	16625	0.00834891	0.0811477	13.9471	P11438:Lamp1,P06797:Ctsl
GO:0048639	positive regulation of developmental growth	biological_process	2	298	8	16625	0.00834891	0.0811477	13.9471	O88312:Agr2,P01027:C3
GO:0031668	cellular response to extracellular stimulus	biological_process	3	298	24	16625	0.00873227	0.0842521	6.97357	Q62351:Tfrc,Q61739:Itga6,Q9EQ21:Hamp
GO:0045861	negative regulation of proteolysis	biological_process	3	298	24	16625	0.00873227	0.0842521	6.97357	Q07235:Serpine2,P39876:Timp3,P21460:Cst3
GO:0071260	cellular response to mechanical stimulus	biological_process	5	298	72	16625	0.00941695	0.0905264	3.87421	Q01279:Egfr,P11087:Col1a1,P04202:Tgfb1,Q08093:Cnn2,O88792:F11r
GO:0033138	positive regulation of peptidyl-serine phosphorylation	biological_process	6	298	101	16625	0.00965584	0.0924854	3.31417	Q01279:Egfr,Q62351:Tfrc,P11859:Agt,P04202:Tgfb1,O08538:Angpt1,P15379:Cd44
GO:0042572	retinol metabolic process	biological_process	3	298	25	16625	0.0097934	0.0930272	6.69463	P07309:Ttr,Q00724:Rbp4,Q9QYY9:Adh4
GO:0031674	I band	cellular_component	3	298	25	16625	0.0097934	0.0930272	6.69463	Q8R429:Atp2a1,P14602:Hspb1,A2ASS6:Ttn
GO:0045429	positive regulation of nitric oxide biosynthetic process	biological_process	4	298	47	16625	0.00985367	0.0930272	4.74797	P11859:Agt,P14847:Crp,P48759:Ptx3,O70138:Mmp8
GO:0042645	mitochondrial nucleoid	cellular_component	4	298	47	16625	0.00985367	0.0930272	4.74797	Q60932:Vdac1,P51881:Slc25a5,Q8CGK3:Lonp1,O70372:Tert
GO:0098609	cell-cell adhesion	biological_process	7	298	134	16625	0.0105348	0.0943969	2.91433	Q01279:Egfr,Q8VDD5:Myh9,Q61739:Itga6,Q99JW4:Lims1,Q5SQX6:Cyfip2,Q01102:Selp,O88792:F11r
GO:0032496	response to lipopolysaccharide	biological_process	8	298	167	16625	0.0105911	0.0943969	2.67251	E9Q414:Apob,P97430:Slpi,P16330:Cnp,P28654:Dcn,Q80TH2:Erbin,Q61805:Lbp,P31725:S100a9,P11247:Mpo
GO:0006879	cellular iron ion homeostasis	biological_process	4	298	48	16625	0.0106012	0.0943969	4.64905	Q62351:Tfrc,P08228:Sod1,Q91X72:Hpx,Q9EQ21:Hamp
GO:0005885	Arp2/3 protein complex	cellular_component	2	298	9	16625	0.010608	0.0943969	12.3975	Q99JY9:Actr3,Q9CPW4:Arpc5
GO:0030957	Tat protein binding	molecular_function	2	298	9	16625	0.010608	0.0943969	12.3975	P60710:Actb,Q3TKT4:Smarca4
GO:0045589	regulation of regulatory T cell differentiation	biological_process	2	298	9	16625	0.010608	0.0943969	12.3975	P04202:Tgfb1,P12399:Ctla2a
GO:0051593	response to folic acid	biological_process	2	298	9	16625	0.010608	0.0943969	12.3975	P13020:Gsn,Q03311:Bche
GO:0060315	negative regulation of ryanodine-sensitive calcium-release channel activity	biological_process	2	298	9	16625	0.010608	0.0943969	12.3975	Q6P069:Sri,O09131:Gsto1
GO:0060346	bone trabecula formation	biological_process	2	298	9	16625	0.010608	0.0943969	12.3975	P11087:Col1a1,P33434:Mmp2
GO:0010637	negative regulation of mitochondrial fusion	biological_process	2	298	9	16625	0.010608	0.0943969	12.3975	Q62351:Tfrc,Q62465:Vat1
GO:0072594	establishment of protein localization to organelle	biological_process	2	298	9	16625	0.010608	0.0943969	12.3975	P11438:Lamp1,P17047:Lamp2
GO:0042582	azurophil granule	cellular_component	2	298	9	16625	0.010608	0.0943969	12.3975	P97384:Anxa11,P11247:Mpo
GO:0030193	regulation of blood coagulation	biological_process	2	298	9	16625	0.010608	0.0943969	12.3975	Q01339:Apoh,Q91Y47:F11
GO:0006108	malate metabolic process	biological_process	2	298	9	16625	0.010608	0.0943969	12.3975	P14152:Mdh1,P08249:Mdh2
GO:0042698	ovulation cycle	biological_process	2	298	9	16625	0.010608	0.0943969	12.3975	Q01279:Egfr,P97298:Serpinf1
GO:0003993	acid phosphatase activity	molecular_function	2	298	9	16625	0.010608	0.0943969	12.3975	Q9D358:Acp1,Q9Z2L6:Minpp1
GO:1900020	positive regulation of protein kinase C activity	biological_process	2	298	9	16625	0.010608	0.0943969	12.3975	Q01279:Egfr,P11859:Agt
GO:0006094	gluconeogenesis	biological_process	3	298	26	16625	0.0109263	0.0962537	6.43715	Q00724:Rbp4,P17751:Tpi1,P09411:Pgk1
GO:0007159	leukocyte cell-cell adhesion	biological_process	3	298	26	16625	0.0109263	0.0962537	6.43715	P06728:Apoa4,Q01102:Selp,O88792:F11r
GO:0045721	negative regulation of gluconeogenesis	biological_process	3	298	26	16625	0.0109263	0.0962537	6.43715	P04939:Mup3,P11590:Mup4,Q8CHP8:Pgp
GO:0001664	G protein-coupled receptor binding	molecular_function	5	298	75	16625	0.0111262	0.0976879	3.71924	Q61696:Hspa1a,P27601:Gna13,O70443:Gnaz,P05367:Saa2,P05366:Saa1
GO:0005771	multivesicular body	cellular_component	4	298	49	16625	0.0113844	0.098774	4.55417	P11438:Lamp1,Q8CI59:Steap3,Q9D7S9:Chmp5,P21460:Cst3
GO:0045780	positive regulation of bone resorption	biological_process	3	298	27	16625	0.0121318	0.098774	6.19873	Q01279:Egfr,Q62351:Tfrc,P29699:Ahsg
GO:0001916	positive regulation of T cell mediated cytotoxicity	biological_process	3	298	27	16625	0.0121318	0.098774	6.19873	P14426:H2-D1,P04223:H2-K1,P01902:H2-K1
GO:0005797	Golgi medial cisterna	cellular_component	3	298	27	16625	0.0121318	0.098774	6.19873	P14426:H2-D1,P04223:H2-K1,P01902:H2-K1
GO:0050714	positive regulation of protein secretion	biological_process	4	298	50	16625	0.012204	0.098774	4.46309	P04202:Tgfb1,Q9R0Q1:Sytl4,A2ASS6:Ttn,Q9EQZ6:Rapgef4
GO:0030018	Z disc	cellular_component	7	298	138	16625	0.0122495	0.098774	2.82986	Q64727:Vcl,Q7TPR4:Actn1,Q6P069:Sri,Q3THE2:Myl12b,P47757:Capzb,P14602:Hspb1,A2ASS6:Ttn
GO:0014068	positive regulation of phosphatidylinositol 3-kinase signaling	biological_process	5	298	77	16625	0.0123764	0.098774	3.62264	P11859:Agt,O08538:Angpt1,Q01102:Selp,P28654:Dcn,P11276:Fn1
GO:0009408	response to heat	biological_process	4	298	51	16625	0.0130603	0.098774	4.37558	P07310:Ckm,Q61696:Hspa1a,P08228:Sod1,Q9JHH6:Cpb2
GO:0002262	myeloid cell homeostasis	biological_process	2	298	10	16625	0.0131042	0.098774	11.1577	P08228:Sod1,Q9EQ21:Hamp
GO:0005388	P-type calcium transporter activity	molecular_function	2	298	10	16625	0.0131042	0.098774	11.1577	Q8R429:Atp2a1,Q64518:Atp2a3
GO:0005009	insulin-activated receptor activity	molecular_function	2	298	10	16625	0.0131042	0.098774	11.1577	P04939:Mup3,P11590:Mup4
GO:0031649	heat generation	biological_process	2	298	10	16625	0.0131042	0.098774	11.1577	P04939:Mup3,P11590:Mup4
GO:1902732	positive regulation of chondrocyte proliferation	biological_process	2	298	10	16625	0.0131042	0.098774	11.1577	Q9R0G6:Comp,P08071:Ltf
GO:0002862	negative regulation of inflammatory response to antigenic stimulus	biological_process	2	298	10	16625	0.0131042	0.098774	11.1577	Q9R1P4:Psma1,P99026:Psmb4
GO:0034333	adherens junction assembly	biological_process	2	298	10	16625	0.0131042	0.098774	11.1577	P60710:Actb,Q64727:Vcl
GO:1900121	negative regulation of receptor binding	biological_process	2	298	10	16625	0.0131042	0.098774	11.1577	Q64518:Atp2a3,A2A8L5:Ptprf
GO:0043279	response to alkaloid	biological_process	2	298	10	16625	0.0131042	0.098774	11.1577	Q9CZ13:Uqcrc1,Q03311:Bche
GO:0002474	antigen processing and presentation of peptide antigen via MHC class I	biological_process	2	298	10	16625	0.0131042	0.098774	11.1577	P14430:H2-Q8,P01897:H2-L
GO:0045834	positive regulation of lipid metabolic process	biological_process	2	298	10	16625	0.0131042	0.098774	11.1577	P04939:Mup3,P11590:Mup4
GO:0048471	perinuclear region of cytoplasm	cellular_component	23	298	781	16625	0.0136782	0.098774	1.64294	P21614:Gc,P13020:Gsn,Q01279:Egfr,Q62351:Tfrc,P97298:Serpinf1,P51910:Apod,Q8R429:Atp2a1,P08113:Hsp90b1,Q61696:Hspa1a,Q9WVK4:Ehd1,Q99JY9:Actr3,Q99JW4:Lims1,Q5SQX6:Cyfip2,P11438:Lamp1,P17047:Lamp2,P24369:Ppib,P16330:Cnp,P63024:Vamp3,P24668:M6pr,P21460:Cst3,P14069:S100a6,Q3UZZ4:Olfm4,Q80W65:Pcsk9
GO:0001726	ruffle	cellular_component	6	298	109	16625	0.0137174	0.098774	3.07093	P13020:Gsn,Q8VDD5:Myh9,Q7TPR4:Actn1,Q99JY9:Actr3,P50543:S100a11,P14069:S100a6
GO:0045335	phagocytic vesicle	cellular_component	5	298	79	16625	0.0137185	0.098774	3.53092	P13020:Gsn,P97384:Anxa11,P11438:Lamp1,P63024:Vamp3,O70370:Ctss
GO:0050728	negative regulation of inflammatory response	biological_process	6	298	110	16625	0.0142975	0.098774	3.04301	Q00623:Apoa1,P97298:Serpinf1,P08228:Sod1,P15379:Cd44,P12399:Ctla2a,Q9EQ21:Hamp
GO:0014003	oligodendrocyte development	biological_process	3	298	29	16625	0.0147633	0.098774	5.77123	P13020:Gsn,P04202:Tgfb1,P40240:Cd9
GO:0044344	cellular response to fibroblast growth factor stimulus	biological_process	3	298	29	16625	0.0147633	0.098774	5.77123	Q62009:Postn,P11087:Col1a1,P15379:Cd44
GO:0001541	ovarian follicle development	biological_process	4	298	53	16625	0.0148857	0.098774	4.21046	O08538:Angpt1,P08228:Sod1,P33434:Mmp2,Q9JHI0:Mmp19
GO:0007229	integrin-mediated signaling pathway	biological_process	5	298	81	16625	0.0151553	0.098774	3.44374	Q00623:Apoa1,Q61739:Itga6,O55222:Ilk,Q9R100:Cdh17,P11276:Fn1
GO:0034383	low-density lipoprotein particle clearance	biological_process	2	298	11	16625	0.0158284	0.098774	10.1434	E9Q414:Apob,Q9WVK4:Ehd1
GO:0007435	salivary gland morphogenesis	biological_process	2	298	11	16625	0.0158284	0.098774	10.1434	Q01279:Egfr,P04202:Tgfb1
GO:0097435	supramolecular fiber organization	biological_process	2	298	11	16625	0.0158284	0.098774	10.1434	O55222:Ilk,P21460:Cst3
GO:0043534	blood vessel endothelial cell migration	biological_process	2	298	11	16625	0.0158284	0.098774	10.1434	Q00623:Apoa1,Q8VDD5:Myh9
GO:0071396	cellular response to lipid	biological_process	2	298	11	16625	0.0158284	0.098774	10.1434	P04939:Mup3,P11590:Mup4
GO:0030247	polysaccharide binding	molecular_function	2	298	11	16625	0.0158284	0.098774	10.1434	Q9R1E6:Enpp2,Q9JM99:Prg4
GO:0030214	hyaluronan catabolic process	biological_process	2	298	11	16625	0.0158284	0.098774	10.1434	P04202:Tgfb1,P15379:Cd44
GO:0006107	oxaloacetate metabolic process	biological_process	2	298	11	16625	0.0158284	0.098774	10.1434	P14152:Mdh1,P08249:Mdh2
GO:0008429	phosphatidylethanolamine binding	molecular_function	2	298	11	16625	0.0158284	0.098774	10.1434	P21956:Mfge8,P97384:Anxa11
GO:0085029	extracellular matrix assembly	biological_process	2	298	11	16625	0.0158284	0.098774	10.1434	P04202:Tgfb1,Q8BND5:Qsox1
GO:0050777	negative regulation of immune response	biological_process	2	298	11	16625	0.0158284	0.098774	10.1434	P04202:Tgfb1,Q3UZZ4:Olfm4
GO:0005544	calcium-dependent phospholipid binding	molecular_function	4	298	54	16625	0.0158557	0.098774	4.13249	Q07076:Anxa7,P97384:Anxa11,Q8C166:Cpne1,O35639:Anxa3
GO:0043122	regulation of I-kappaB kinase/NF-kappaB signaling	biological_process	3	298	30	16625	0.0161903	0.098774	5.57886	O08538:Angpt1,Q8C166:Cpne1,P14602:Hspb1
GO:0045663	positive regulation of myoblast differentiation	biological_process	3	298	30	16625	0.0161903	0.098774	5.57886	O55222:Ilk,P47878:Igfbp3,Q9Z121:Ccl8
GO:0005783	endoplasmic reticulum	cellular_component	29	298	1071	16625	0.0174704	0.098774	1.51062	E9Q414:Apob,P07724:Alb,P22599:Serpina1b,P07758:Serpina1a,Q00897:Serpina1d,Q00896:Serpina1c,Q8CIZ8:Vwf,P23953:Ces1c,P51910:Apod,Q8R429:Atp2a1,P11087:Col1a1,P08113:Hsp90b1,P09103:P4hb,P27773:Pdia3,Q64518:Atp2a3,P24369:Ppib,Q9ES97:Rtn3,P21460:Cst3,Q9D020:Nt5c3a,O88312:Agr2,Q61646:Hp,Q8BND5:Qsox1,Q03311:Bche,Q8CFX1:H6pd,P14426:H2-D1,Q80W65:Pcsk9,P04223:H2-K1,P01902:H2-K1,Q8BM55:Tmem214
GO:0031032	actomyosin structure organization	biological_process	3	298	31	16625	0.0176921	0.098774	5.3989	Q8VDD5:Myh9,Q08093:Cnn2,O88792:F11r
GO:0009060	aerobic respiration	biological_process	3	298	31	16625	0.0176921	0.098774	5.3989	P04939:Mup3,P11590:Mup4,P08249:Mdh2
GO:0005200	structural constituent of cytoskeleton	molecular_function	4	298	56	16625	0.0179127	0.098774	3.9849	A2AQ07:Tubb1,Q99JY9:Actr3,Q9CPW4:Arpc5,A2ASS6:Ttn
GO:1904171	negative regulation of bleb assembly	biological_process	1	298	1	16625	0.0179248	0.098774	55.7886	Q99JY9:Actr3
GO:0065005	protein-lipid complex assembly	biological_process	1	298	1	16625	0.0179248	0.098774	55.7886	P06728:Apoa4
GO:0060751	branch elongation involved in mammary gland duct branching	biological_process	1	298	1	16625	0.0179248	0.098774	55.7886	P04202:Tgfb1
GO:0002069	columnar/cuboidal epithelial cell maturation	biological_process	1	298	1	16625	0.0179248	0.098774	55.7886	P04202:Tgfb1
GO:0061832	basal ectoplasmic specialization	cellular_component	1	298	1	16625	0.0179248	0.098774	55.7886	Q99JY9:Actr3
GO:0006982	response to lipid hydroperoxide	biological_process	1	298	1	16625	0.0179248	0.098774	55.7886	P06728:Apoa4
GO:0001792	polymeric immunoglobulin receptor activity	molecular_function	1	298	1	16625	0.0179248	0.098774	55.7886	O70570:Pigr
GO:0000772	mating pheromone activity	molecular_function	1	298	1	16625	0.0179248	0.098774	55.7886	Q5FW60:Mup20
GO:0046434	organophosphate catabolic process	biological_process	1	298	1	16625	0.0179248	0.098774	55.7886	P52430:Pon1
GO:0009214	cyclic nucleotide catabolic process	biological_process	1	298	1	16625	0.0179248	0.098774	55.7886	P16330:Cnp
GO:0033036	macromolecule localization	biological_process	1	298	1	16625	0.0179248	0.098774	55.7886	Q61805:Lbp
GO:0060697	positive regulation of phospholipid catabolic process	biological_process	1	298	1	16625	0.0179248	0.098774	55.7886	Q05020:Apoc2
GO:0031703	type 2 angiotensin receptor binding	molecular_function	1	298	1	16625	0.0179248	0.098774	55.7886	P11859:Agt
GO:0071306	cellular response to vitamin E	biological_process	1	298	1	16625	0.0179248	0.098774	55.7886	P11087:Col1a1
GO:1903903	regulation of establishment of T cell polarity	biological_process	1	298	1	16625	0.0179248	0.098774	55.7886	P13020:Gsn
GO:0090222	centrosome-templated microtubule nucleation	biological_process	1	298	1	16625	0.0179248	0.098774	55.7886	Q61043:Nin
GO:0051089	constitutive protein ectodomain proteolysis	biological_process	1	298	1	16625	0.0179248	0.098774	55.7886	O35598:Adam10
GO:0033594	response to hydroxyisoflavone	biological_process	1	298	1	16625	0.0179248	0.098774	55.7886	Q01279:Egfr
GO:1903620	positive regulation of transdifferentiation	biological_process	1	298	1	16625	0.0179248	0.098774	55.7886	O70372:Tert
GO:0002149	hypochlorous acid biosynthetic process	biological_process	1	298	1	16625	0.0179248	0.098774	55.7886	P11247:Mpo
GO:0051132	NK T cell activation	biological_process	1	298	1	16625	0.0179248	0.098774	55.7886	P70194:Clec4f
GO:1903906	regulation of plasma membrane raft polarization	biological_process	1	298	1	16625	0.0179248	0.098774	55.7886	P13020:Gsn
GO:0034417	bisphosphoglycerate 3-phosphatase activity	molecular_function	1	298	1	16625	0.0179248	0.098774	55.7886	Q9Z2L6:Minpp1
GO:0052826	inositol hexakisphosphate 2-phosphatase activity	molecular_function	1	298	1	16625	0.0179248	0.098774	55.7886	Q9Z2L6:Minpp1
GO:0002460	adaptive immune response based on somatic recombination of immune receptors built from immunoglobulin superfamily domains	biological_process	1	298	1	16625	0.0179248	0.098774	55.7886	P04202:Tgfb1
GO:0008426	protein kinase C inhibitor activity	molecular_function	1	298	1	16625	0.0179248	0.098774	55.7886	P14602:Hspb1
GO:1903909	regulation of receptor clustering	biological_process	1	298	1	16625	0.0179248	0.098774	55.7886	P13020:Gsn
GO:0032943	mononuclear cell proliferation	biological_process	1	298	1	16625	0.0179248	0.098774	55.7886	P04202:Tgfb1
GO:0030352	inositol-1,4,5,6-tetrakisphosphate 6-phosphatase activity	molecular_function	1	298	1	16625	0.0179248	0.098774	55.7886	Q9Z2L6:Minpp1
GO:1905313	transforming growth factor beta receptor signaling pathway involved in heart development	biological_process	1	298	1	16625	0.0179248	0.098774	55.7886	P04202:Tgfb1
GO:0019115	benzaldehyde dehydrogenase [NAD(P)+] activity	molecular_function	1	298	1	16625	0.0179248	0.098774	55.7886	Q9QYY9:Adh4
GO:1905010	positive regulation of L-lysine import across plasma membrane	biological_process	1	298	1	16625	0.0179248	0.098774	55.7886	P11859:Agt
GO:0097577	sequestering of iron ion	biological_process	1	298	1	16625	0.0179248	0.098774	55.7886	P11672:Lcn2
GO:1905589	positive regulation of L-arginine import across plasma membrane	biological_process	1	298	1	16625	0.0179248	0.098774	55.7886	P11859:Agt
GO:0046164	alcohol catabolic process	biological_process	1	298	1	16625	0.0179248	0.098774	55.7886	Q9QYY9:Adh4
GO:1905596	negative regulation of low-density lipoprotein particle receptor binding	biological_process	1	298	1	16625	0.0179248	0.098774	55.7886	Q80W65:Pcsk9
GO:0001172	transcription, RNA-templated	biological_process	1	298	1	16625	0.0179248	0.098774	55.7886	O70372:Tert
GO:0031715	C5L2 anaphylatoxin chemotactic receptor binding	molecular_function	1	298	1	16625	0.0179248	0.098774	55.7886	P01027:C3
GO:2000308	negative regulation of tumor necrosis factor (ligand) superfamily member 11 production	biological_process	1	298	1	16625	0.0179248	0.098774	55.7886	P08071:Ltf
GO:0001906	cell killing	biological_process	1	298	1	16625	0.0179248	0.098774	55.7886	P06683:C9
GO:0051917	regulation of fibrinolysis	biological_process	1	298	1	16625	0.0179248	0.098774	55.7886	Q01339:Apoh
GO:0032799	low-density lipoprotein receptor particle metabolic process	biological_process	1	298	1	16625	0.0179248	0.098774	55.7886	Q80W65:Pcsk9
GO:1902118	calcidiol binding	molecular_function	1	298	1	16625	0.0179248	0.098774	55.7886	P21614:Gc
GO:0032802	low-density lipoprotein particle receptor catabolic process	biological_process	1	298	1	16625	0.0179248	0.098774	55.7886	Q80W65:Pcsk9
GO:2000446	regulation of macrophage migration inhibitory factor signaling pathway	biological_process	1	298	1	16625	0.0179248	0.098774	55.7886	O08538:Angpt1
GO:0030351	inositol-1,3,4,5,6-pentakisphosphate 3-phosphatase activity	molecular_function	1	298	1	16625	0.0179248	0.098774	55.7886	Q9Z2L6:Minpp1
GO:1902632	positive regulation of membrane hyperpolarization	biological_process	1	298	1	16625	0.0179248	0.098774	55.7886	P11859:Agt
GO:0032829	regulation of CD4-positive, CD25-positive, alpha-beta regulatory T cell differentiation	biological_process	1	298	1	16625	0.0179248	0.098774	55.7886	P04202:Tgfb1
GO:2000844	negative regulation of testosterone secretion	biological_process	1	298	1	16625	0.0179248	0.098774	55.7886	P47878:Igfbp3
GO:0006278	RNA-dependent DNA biosynthetic process	biological_process	1	298	1	16625	0.0179248	0.098774	55.7886	O70372:Tert
GO:0045113	regulation of integrin biosynthetic process	biological_process	1	298	1	16625	0.0179248	0.098774	55.7886	P31725:S100a9
GO:0072749	cellular response to cytochalasin B	biological_process	1	298	1	16625	0.0179248	0.098774	55.7886	P60710:Actb
GO:0070471	uterine smooth muscle contraction	biological_process	1	298	1	16625	0.0179248	0.098774	55.7886	P11859:Agt
GO:0061632	RNA lariat debranching enzyme activator activity	molecular_function	1	298	1	16625	0.0179248	0.098774	55.7886	Q8CI33:Cwf19l1
GO:0097017	renal protein absorption	biological_process	1	298	1	16625	0.0179248	0.098774	55.7886	P13020:Gsn
GO:0140272	exogenous protein binding	molecular_function	1	298	1	16625	0.0179248	0.098774	55.7886	P07724:Alb
GO:0097493	structural molecule activity conferring elasticity	molecular_function	1	298	1	16625	0.0179248	0.098774	55.7886	A2ASS6:Ttn
GO:0043056	forward locomotion	biological_process	1	298	1	16625	0.0179248	0.098774	55.7886	A2ASS6:Ttn
GO:0045918	negative regulation of cytolysis	biological_process	1	298	1	16625	0.0179248	0.098774	55.7886	P04202:Tgfb1
GO:0060419	heart growth	biological_process	1	298	1	16625	0.0179248	0.098774	55.7886	A2ASS6:Ttn
GO:0014008	positive regulation of microglia differentiation	biological_process	1	298	1	16625	0.0179248	0.098774	55.7886	P04202:Tgfb1
GO:0001999	renal response to blood flow involved in circulatory renin-angiotensin regulation of systemic arterial blood pressure	biological_process	1	298	1	16625	0.0179248	0.098774	55.7886	P11859:Agt
GO:0044225	apical pole of neuron	cellular_component	1	298	1	16625	0.0179248	0.098774	55.7886	P10852:Slc3a2
GO:0032667	regulation of interleukin-23 production	biological_process	1	298	1	16625	0.0179248	0.098774	55.7886	P04202:Tgfb1
GO:0005589	collagen type VI trimer	cellular_component	1	298	1	16625	0.0179248	0.098774	55.7886	P28654:Dcn
GO:0003983	UTP:glucose-1-phosphate uridylyltransferase activity	molecular_function	1	298	1	16625	0.0179248	0.098774	55.7886	Q91ZJ5:Ugp2
GO:1990268	response to gold nanoparticle	biological_process	1	298	1	16625	0.0179248	0.098774	55.7886	P11247:Mpo
GO:0000295	adenine nucleotide transmembrane transporter activity	molecular_function	1	298	1	16625	0.0179248	0.098774	55.7886	P51881:Slc25a5
GO:0005595	collagen type XII trimer	cellular_component	1	298	1	16625	0.0179248	0.098774	55.7886	Q60847:Col12a1
GO:0098680	template-free RNA nucleotidyltransferase	molecular_function	1	298	1	16625	0.0179248	0.098774	55.7886	O70372:Tert
GO:0034359	mature chylomicron	cellular_component	1	298	1	16625	0.0179248	0.098774	55.7886	E9Q414:Apob
GO:0021683	cerebellar granular layer morphogenesis	biological_process	1	298	1	16625	0.0179248	0.098774	55.7886	Q07235:Serpine2
GO:0034355	NAD salvage	biological_process	1	298	1	16625	0.0179248	0.098774	55.7886	Q8CC86:Naprt
GO:0004516	nicotinate phosphoribosyltransferase activity	molecular_function	1	298	1	16625	0.0179248	0.098774	55.7886	Q8CC86:Naprt
GO:0061110	dense core granule biogenesis	biological_process	1	298	1	16625	0.0179248	0.098774	55.7886	Q07235:Serpine2
GO:0047934	glucose 1-dehydrogenase (NAD+) activity	molecular_function	1	298	1	16625	0.0179248	0.098774	55.7886	Q8CFX1:H6pd
GO:0061742	chaperone-mediated autophagy translocation complex	cellular_component	1	298	1	16625	0.0179248	0.098774	55.7886	P17047:Lamp2
GO:0075713	establishment of integrated proviral latency	biological_process	1	298	1	16625	0.0179248	0.098774	55.7886	O54962:Banf1
GO:0097726	LEM domain binding	molecular_function	1	298	1	16625	0.0179248	0.098774	55.7886	O54962:Banf1
GO:0036143	kringle domain binding	molecular_function	1	298	1	16625	0.0179248	0.098774	55.7886	P43025:Clec3b
GO:0090637	inner dense plaque of desmosome	cellular_component	1	298	1	16625	0.0179248	0.098774	55.7886	Q64727:Vcl
GO:2000296	negative regulation of hydrogen peroxide catabolic process	biological_process	1	298	1	16625	0.0179248	0.098774	55.7886	Q61646:Hp
GO:0061842	microtubule organizing center localization	biological_process	1	298	1	16625	0.0179248	0.098774	55.7886	Q9CPW4:Arpc5
GO:1901661	quinone metabolic process	biological_process	1	298	1	16625	0.0179248	0.098774	55.7886	Q9QYY9:Adh4
GO:0046554	malate dehydrogenase (NADP+) activity	molecular_function	1	298	1	16625	0.0179248	0.098774	55.7886	P08249:Mdh2
GO:0060695	negative regulation of cholesterol transporter activity	biological_process	1	298	1	16625	0.0179248	0.098774	55.7886	P09813:Apoa2
GO:0031983	vesicle lumen	cellular_component	1	298	1	16625	0.0179248	0.098774	55.7886	E9Q414:Apob
GO:0004113	2',3'-cyclic-nucleotide 3'-phosphodiesterase activity	molecular_function	1	298	1	16625	0.0179248	0.098774	55.7886	P16330:Cnp
GO:1904702	regulation of protein localization to adherens junction	biological_process	1	298	1	16625	0.0179248	0.098774	55.7886	Q64727:Vcl
GO:1903704	negative regulation of production of siRNA involved in RNA interference	biological_process	1	298	1	16625	0.0179248	0.098774	55.7886	O70372:Tert
GO:0034676	integrin alpha6-beta4 complex	cellular_component	1	298	1	16625	0.0179248	0.098774	55.7886	Q61739:Itga6
GO:0045919	positive regulation of cytolysis	biological_process	1	298	1	16625	0.0179248	0.098774	55.7886	Q61805:Lbp
GO:0002691	regulation of cellular extravasation	biological_process	1	298	1	16625	0.0179248	0.098774	55.7886	Q01102:Selp
GO:0062103	double-stranded RNA biosynthetic process	biological_process	1	298	1	16625	0.0179248	0.098774	55.7886	O70372:Tert
GO:0032945	negative regulation of mononuclear cell proliferation	biological_process	1	298	1	16625	0.0179248	0.098774	55.7886	P14847:Crp
GO:0000293	ferric-chelate reductase activity	molecular_function	1	298	1	16625	0.0179248	0.098774	55.7886	Q8CI59:Steap3
GO:0060621	negative regulation of cholesterol import	biological_process	1	298	1	16625	0.0179248	0.098774	55.7886	P09813:Apoa2
GO:0097489	multivesicular body, internal vesicle lumen	cellular_component	1	298	1	16625	0.0179248	0.098774	55.7886	Q01279:Egfr
GO:0070009	serine-type aminopeptidase activity	molecular_function	1	298	1	16625	0.0179248	0.098774	55.7886	Q91Y47:F11
GO:0022616	DNA strand elongation	biological_process	1	298	1	16625	0.0179248	0.098774	55.7886	O70372:Tert
GO:0005602	complement component C1 complex	cellular_component	1	298	1	16625	0.0179248	0.098774	55.7886	P14106:C1qb
GO:0034104	negative regulation of tissue remodeling	biological_process	1	298	1	16625	0.0179248	0.098774	55.7886	P11859:Agt
GO:0106139	symbiont cell surface	cellular_component	1	298	1	16625	0.0179248	0.098774	55.7886	P01029:C4b
GO:0090636	outer dense plaque of desmosome	cellular_component	1	298	1	16625	0.0179248	0.098774	55.7886	Q64727:Vcl
GO:0061108	seminal vesicle epithelium development	biological_process	1	298	1	16625	0.0179248	0.098774	55.7886	Q07235:Serpine2
GO:1904240	negative regulation of VCP-NPL4-UFD1 AAA ATPase complex assembly	biological_process	1	298	1	16625	0.0179248	0.098774	55.7886	Q3UZP4:Svip
GO:0060588	negative regulation of lipoprotein lipid oxidation	biological_process	1	298	1	16625	0.0179248	0.098774	55.7886	P51910:Apod
GO:0000333	telomerase catalytic core complex	cellular_component	1	298	1	16625	0.0179248	0.098774	55.7886	O70372:Tert
GO:0031379	RNA-directed RNA polymerase complex	cellular_component	1	298	1	16625	0.0179248	0.098774	55.7886	O70372:Tert
GO:0061874	positive regulation of hepatic stellate cell contraction	biological_process	1	298	1	16625	0.0179248	0.098774	55.7886	P62737:Acta2
GO:1903661	positive regulation of complement-dependent cytotoxicity	biological_process	1	298	1	16625	0.0179248	0.098774	55.7886	Q9QWK4:Cd5l
GO:1990572	TERT-RMRP complex	cellular_component	1	298	1	16625	0.0179248	0.098774	55.7886	O70372:Tert
GO:0060311	negative regulation of elastin catabolic process	biological_process	1	298	1	16625	0.0179248	0.098774	55.7886	P21460:Cst3
GO:0045148	tripeptide aminopeptidase activity	molecular_function	1	298	1	16625	0.0179248	0.098774	55.7886	P24527:Lta4h
GO:0001970	positive regulation of activation of membrane attack complex	biological_process	1	298	1	16625	0.0179248	0.098774	55.7886	P01027:C3
GO:1900047	negative regulation of hemostasis	biological_process	1	298	1	16625	0.0179248	0.098774	55.7886	Q9R0G6:Comp
GO:0070407	oxidation-dependent protein catabolic process	biological_process	1	298	1	16625	0.0179248	0.098774	55.7886	Q8CGK3:Lonp1
GO:0009154	purine ribonucleotide catabolic process	biological_process	1	298	1	16625	0.0179248	0.098774	55.7886	P70349:Hint1
GO:0032557	pyrimidine ribonucleotide binding	molecular_function	1	298	1	16625	0.0179248	0.098774	55.7886	Q91ZJ5:Ugp2
GO:0004463	leukotriene-A4 hydrolase activity	molecular_function	1	298	1	16625	0.0179248	0.098774	55.7886	P24527:Lta4h
GO:0140053	mitochondrial gene expression	biological_process	1	298	1	16625	0.0179248	0.098774	55.7886	P06909:Cfh
GO:0042602	riboflavin reductase (NADPH) activity	molecular_function	1	298	1	16625	0.0179248	0.098774	55.7886	Q923D2:Blvrb
GO:1905208	negative regulation of cardiocyte differentiation	biological_process	1	298	1	16625	0.0179248	0.098774	55.7886	Q01279:Egfr
GO:0001905	activation of membrane attack complex	biological_process	1	298	1	16625	0.0179248	0.098774	55.7886	P06909:Cfh
GO:0003721	telomerase RNA reverse transcriptase activity	molecular_function	1	298	1	16625	0.0179248	0.098774	55.7886	O70372:Tert
GO:0010987	negative regulation of high-density lipoprotein particle clearance	biological_process	1	298	1	16625	0.0179248	0.098774	55.7886	P33622:Apoc3
GO:0004807	triose-phosphate isomerase activity	molecular_function	1	298	1	16625	0.0179248	0.098774	55.7886	P17751:Tpi1
GO:0060332	positive regulation of response to interferon-gamma	biological_process	1	298	1	16625	0.0179248	0.098774	55.7886	Q91X72:Hpx
GO:0047935	glucose 1-dehydrogenase (NADP+) activity	molecular_function	1	298	1	16625	0.0179248	0.098774	55.7886	Q8CFX1:H6pd
GO:0000121	glycerol-1-phosphatase activity	molecular_function	1	298	1	16625	0.0179248	0.098774	55.7886	Q8CHP8:Pgp
GO:0031249	denatured protein binding	molecular_function	1	298	1	16625	0.0179248	0.098774	55.7886	Q61696:Hspa1a
GO:0008929	methylglyoxal synthase activity	molecular_function	1	298	1	16625	0.0179248	0.098774	55.7886	P17751:Tpi1
GO:0003968	RNA-directed 5'-3' RNA polymerase activity	molecular_function	1	298	1	16625	0.0179248	0.098774	55.7886	O70372:Tert
GO:0042641	actomyosin	cellular_component	2	298	12	16625	0.0187715	0.100701	9.2981	Q8VDD5:Myh9,Q9WU78:Pdcd6ip
GO:1903800	positive regulation of production of miRNAs involved in gene silencing by miRNA	biological_process	2	298	12	16625	0.0187715	0.100701	9.2981	Q01279:Egfr,P04202:Tgfb1
GO:0043589	skin morphogenesis	biological_process	2	298	12	16625	0.0187715	0.100701	9.2981	Q61739:Itga6,P11087:Col1a1
GO:0097320	plasma membrane tubulation	biological_process	2	298	12	16625	0.0187715	0.100701	9.2981	D3Z6Q9:Bin2,Q63918:Cavin2
GO:0010884	positive regulation of lipid storage	biological_process	2	298	12	16625	0.0187715	0.100701	9.2981	E9Q414:Apob,P01027:C3
GO:0008553	P-type proton-exporting transporter activity	molecular_function	2	298	12	16625	0.0187715	0.100701	9.2981	Q8R429:Atp2a1,Q64518:Atp2a3
GO:0046930	pore complex	cellular_component	2	298	12	16625	0.0187715	0.100701	9.2981	O35598:Adam10,Q8R3S2:Tspan33
GO:0031994	insulin-like growth factor I binding	molecular_function	2	298	12	16625	0.0187715	0.100701	9.2981	Q61739:Itga6,P47878:Igfbp3
GO:0015078	proton transmembrane transporter activity	molecular_function	2	298	12	16625	0.0187715	0.100701	9.2981	P51881:Slc25a5,Q9CR84:Atp5mc1
GO:0099738	cell cortex region	cellular_component	2	298	12	16625	0.0187715	0.100701	9.2981	P17182:Eno1,Q3THE2:Myl12b
GO:0002162	dystroglycan binding	molecular_function	2	298	12	16625	0.0187715	0.100701	9.2981	Q64727:Vcl,O88312:Agr2
GO:0030212	hyaluronan metabolic process	biological_process	2	298	12	16625	0.0187715	0.100701	9.2981	A6X935:Itih4,Q61704:Itih3
GO:0034145	positive regulation of toll-like receptor 4 signaling pathway	biological_process	2	298	12	16625	0.0187715	0.100701	9.2981	P08071:Ltf,Q61805:Lbp
GO:0042493	response to drug	biological_process	11	298	298	16625	0.0189741	0.101516	2.05931	P51910:Apod,P11087:Col1a1,P04202:Tgfb1,P21550:Eno3,P08228:Sod1,P33434:Mmp2,P13595:Ncam1,P21460:Cst3,Q9JHH6:Cpb2,Q03311:Bche,P11672:Lcn2
GO:0005881	cytoplasmic microtubule	cellular_component	4	298	57	16625	0.0190005	0.101516	3.91499	Q61043:Nin,P05367:Saa2,P05366:Saa1,Q8BM55:Tmem214
GO:0071356	cellular response to tumor necrosis factor	biological_process	6	298	118	16625	0.0195647	0.104319	2.83671	E9Q414:Apob,Q62009:Postn,P11087:Col1a1,Q99JY9:Actr3,Q80TH2:Erbin,Q9Z121:Ccl8
GO:0065003	protein-containing complex assembly	biological_process	5	298	87	16625	0.0200595	0.106741	3.20624	P29699:Ahsg,Q9Z126:Pf4,Q8K1I3:Spp2,P63024:Vamp3,P12246:Apcs
GO:0042803	protein homodimerization activity	molecular_function	20	298	677	16625	0.0201268	0.106883	1.64811	P06728:Apoa4,Q62351:Tfrc,Q8VDD5:Myh9,P52430:Pon1,P17182:Eno1,Q7TPR4:Actn1,Q8R429:Atp2a1,P09813:Apoa2,P17751:Tpi1,O35598:Adam10,Q9WU78:Pdcd6ip,Q6IRU2:Tpm4,O54962:Banf1,P08249:Mdh2,P50543:S100a11,P14602:Hspb1,O88792:F11r,P14069:S100a6,Q07456:Ambp,O70372:Tert
GO:0030027	lamellipodium	cellular_component	8	298	188	16625	0.0202789	0.107474	2.37398	P13020:Gsn,P60710:Actb,P62737:Acta2,O55222:Ilk,Q99JY9:Actr3,P09103:P4hb,Q9CPW4:Arpc5,P47757:Capzb
GO:0055072	iron ion homeostasis	biological_process	3	298	33	16625	0.0209211	0.110212	5.07169	Q61147:Cp,P08071:Ltf,Q9EQ21:Hamp
GO:0071276	cellular response to cadmium ion	biological_process	3	298	33	16625	0.0209211	0.110212	5.07169	P13020:Gsn,Q01279:Egfr,P08228:Sod1
GO:0035025	positive regulation of Rho protein signal transduction	biological_process	3	298	33	16625	0.0209211	0.110212	5.07169	Q00623:Apoa1,O88792:F11r,Q8K209:Adgrg1
GO:0045121	membrane raft	cellular_component	11	298	303	16625	0.0211558	0.111227	2.02533	P60710:Actb,Q64727:Vcl,Q01279:Egfr,P17182:Eno1,Q61696:Hspa1a,P09411:Pgk1,O08538:Angpt1,Q60932:Vdac1,P51881:Slc25a5,Q63918:Cavin2,Q8K209:Adgrg1
GO:0042542	response to hydrogen peroxide	biological_process	4	298	59	16625	0.0212966	0.111522	3.78228	P11087:Col1a1,P08228:Sod1,P33434:Mmp2,Q61646:Hp
GO:0005080	protein kinase C binding	molecular_function	4	298	59	16625	0.0212966	0.111522	3.78228	P61982:Ywhag,Q63918:Cavin2,P26645:Marcks,P14602:Hspb1
GO:0005916	fascia adherens	cellular_component	2	298	13	16625	0.0219251	0.11192	8.58286	Q64727:Vcl,Q7TPR4:Actn1
GO:0009743	response to carbohydrate	biological_process	2	298	13	16625	0.0219251	0.11192	8.58286	E9Q414:Apob,P21460:Cst3
GO:0016018	cyclosporin A binding	molecular_function	2	298	13	16625	0.0219251	0.11192	8.58286	P24369:Ppib,P30412:Ppic
GO:0050805	negative regulation of synaptic transmission	biological_process	2	298	13	16625	0.0219251	0.11192	8.58286	Q03311:Bche,Q9EQZ6:Rapgef4
GO:0008191	metalloendopeptidase inhibitor activity	molecular_function	2	298	13	16625	0.0219251	0.11192	8.58286	Q9QXC1:Fetub,P39876:Timp3
GO:0046902	regulation of mitochondrial membrane permeability	biological_process	2	298	13	16625	0.0219251	0.11192	8.58286	P16330:Cnp,P51881:Slc25a5
GO:0051639	actin filament network formation	biological_process	2	298	13	16625	0.0219251	0.11192	8.58286	Q7TPR4:Actn1,Q9CPW4:Arpc5
GO:0048711	positive regulation of astrocyte differentiation	biological_process	2	298	13	16625	0.0219251	0.11192	8.58286	Q07235:Serpine2,Q99JY9:Actr3
GO:0044754	autolysosome	cellular_component	2	298	13	16625	0.0219251	0.11192	8.58286	P11438:Lamp1,P17047:Lamp2
GO:0015804	neutral amino acid transport	biological_process	2	298	13	16625	0.0219251	0.11192	8.58286	P10852:Slc3a2,Q8BSM7:Slc43a1
GO:0019841	retinol binding	molecular_function	2	298	13	16625	0.0219251	0.11192	8.58286	Q00724:Rbp4,Q9QYY9:Adh4
GO:0008347	glial cell migration	biological_process	2	298	13	16625	0.0219251	0.11192	8.58286	P40240:Cd9,P11276:Fn1
GO:0010744	positive regulation of macrophage derived foam cell differentiation	biological_process	2	298	13	16625	0.0219251	0.11192	8.58286	E9Q414:Apob,Q9Z126:Pf4
GO:0042605	peptide antigen binding	molecular_function	3	298	34	16625	0.0226484	0.114723	4.92252	P14426:H2-D1,P04223:H2-K1,P01902:H2-K1
GO:0033017	sarcoplasmic reticulum membrane	cellular_component	3	298	34	16625	0.0226484	0.114723	4.92252	Q8R429:Atp2a1,Q6P069:Sri,Q64518:Atp2a3
GO:0050775	positive regulation of dendrite morphogenesis	biological_process	3	298	34	16625	0.0226484	0.114723	4.92252	O55222:Ilk,Q99JY9:Actr3,A2A8L5:Ptprf
GO:0006986	response to unfolded protein	biological_process	3	298	34	16625	0.0226484	0.114723	4.92252	Q61696:Hspa1a,Q9R0G6:Comp,P14602:Hspb1
GO:0001503	ossification	biological_process	5	298	90	16625	0.0228601	0.115573	3.09937	P29699:Ahsg,P11087:Col1a1,P43025:Clec3b,Q9R0G6:Comp,P08071:Ltf
GO:0010595	positive regulation of endothelial cell migration	biological_process	4	298	61	16625	0.0237557	0.119871	3.65827	P11859:Agt,O08538:Angpt1,O35639:Anxa3,P11672:Lcn2
GO:0006641	triglyceride metabolic process	biological_process	3	298	35	16625	0.0244512	0.123144	4.78188	Q01339:Apoh,P33622:Apoc3,Q80W65:Pcsk9
GO:0007519	skeletal muscle tissue development	biological_process	4	298	62	16625	0.0250471	0.124698	3.59926	P04202:Tgfb1,Q60605:Myl6,P28654:Dcn,Q9QUM9:Psma6
GO:0090331	negative regulation of platelet aggregation	biological_process	2	298	14	16625	0.0252805	0.124698	7.9698	Q07235:Serpine2,P40240:Cd9
GO:0009651	response to salt stress	biological_process	2	298	14	16625	0.0252805	0.124698	7.9698	P11859:Agt,Q07076:Anxa7
GO:0051055	negative regulation of lipid biosynthetic process	biological_process	2	298	14	16625	0.0252805	0.124698	7.9698	P04939:Mup3,P11590:Mup4
GO:0015175	neutral amino acid transmembrane transporter activity	molecular_function	2	298	14	16625	0.0252805	0.124698	7.9698	P10852:Slc3a2,Q8BSM7:Slc43a1
GO:0010447	response to acidic pH	biological_process	2	298	14	16625	0.0252805	0.124698	7.9698	P97298:Serpinf1,O70370:Ctss
GO:0070848	response to growth factor	biological_process	2	298	14	16625	0.0252805	0.124698	7.9698	P51885:Lum,O35639:Anxa3
GO:0006734	NADH metabolic process	biological_process	2	298	14	16625	0.0252805	0.124698	7.9698	P14152:Mdh1,P08249:Mdh2
GO:1903364	positive regulation of cellular protein catabolic process	biological_process	2	298	14	16625	0.0252805	0.124698	7.9698	Q8R143:Pttg1ip,Q9EQ21:Hamp
GO:0001778	plasma membrane repair	biological_process	2	298	14	16625	0.0252805	0.124698	7.9698	Q8VDD5:Myh9,Q9R0Q1:Sytl4
GO:2000178	negative regulation of neural precursor cell proliferation	biological_process	2	298	14	16625	0.0252805	0.124698	7.9698	O55222:Ilk,Q99JW4:Lims1
GO:0008233	peptidase activity	molecular_function	6	298	126	16625	0.0260204	0.128108	2.6566	P16294:F9,P27773:Pdia3,P33434:Mmp2,P08071:Ltf,O70370:Ctss,O70138:Mmp8
GO:0042327	positive regulation of phosphorylation	biological_process	3	298	36	16625	0.0263291	0.128201	4.64905	Q01279:Egfr,Q61739:Itga6,O55222:Ilk
GO:0005154	epidermal growth factor receptor binding	molecular_function	3	298	36	16625	0.0263291	0.128201	4.64905	P15379:Cd44,O88312:Agr2,O70570:Pigr
GO:0071549	cellular response to dexamethasone stimulus	biological_process	3	298	36	16625	0.0263291	0.128201	4.64905	Q01279:Egfr,P97298:Serpinf1,P04202:Tgfb1
GO:0044183	protein folding chaperone	molecular_function	3	298	36	16625	0.0263291	0.128201	4.64905	Q61696:Hspa1a,P80317:Cct6a,P14602:Hspb1
GO:1904707	positive regulation of vascular associated smooth muscle cell proliferation	biological_process	3	298	36	16625	0.0263291	0.128201	4.64905	P11859:Agt,P33434:Mmp2,O70372:Tert
GO:0045785	positive regulation of cell adhesion	biological_process	4	298	63	16625	0.0263801	0.128201	3.54213	O08538:Angpt1,P09103:P4hb,Q01102:Selp,Q8K209:Adgrg1
GO:0051592	response to calcium ion	biological_process	4	298	63	16625	0.0263801	0.128201	3.54213	Q01279:Egfr,Q07076:Anxa7,P97384:Anxa11,A2ASS6:Ttn
GO:0071560	cellular response to transforming growth factor beta stimulus	biological_process	4	298	64	16625	0.0277548	0.132181	3.48679	Q62009:Postn,P11087:Col1a1,P04202:Tgfb1,Q99JY9:Actr3
GO:0010976	positive regulation of neuron projection development	biological_process	7	298	164	16625	0.0285556	0.132181	2.38122	P97298:Serpinf1,Q61739:Itga6,P11859:Agt,Q07235:Serpine2,Q9WVK4:Ehd1,P14602:Hspb1,P31725:S100a9
GO:0009395	phospholipid catabolic process	biological_process	2	298	15	16625	0.0288297	0.132181	7.43848	P09813:Apoa2,Q9R1E6:Enpp2
GO:0004198	calcium-dependent cysteine-type endopeptidase activity	molecular_function	2	298	15	16625	0.0288297	0.132181	7.43848	O08688:Capn5,O88456:Capns1
GO:0060347	heart trabecula formation	biological_process	2	298	15	16625	0.0288297	0.132181	7.43848	Q00724:Rbp4,Q3TKT4:Smarca4
GO:0070492	oligosaccharide binding	molecular_function	2	298	15	16625	0.0288297	0.132181	7.43848	Q01102:Selp,Q3SXB8:Colec11
GO:0034314	Arp2/3 complex-mediated actin nucleation	biological_process	2	298	15	16625	0.0288297	0.132181	7.43848	Q99JY9:Actr3,Q9CPW4:Arpc5
GO:0016322	neuron remodeling	biological_process	2	298	15	16625	0.0288297	0.132181	7.43848	P01027:C3,P98086:C1qa
GO:0097708	intracellular vesicle	cellular_component	2	298	15	16625	0.0288297	0.132181	7.43848	Q01279:Egfr,P63024:Vamp3
GO:0032680	regulation of tumor necrosis factor production	biological_process	2	298	15	16625	0.0288297	0.132181	7.43848	O08538:Angpt1,P08071:Ltf
GO:0042730	fibrinolysis	biological_process	2	298	15	16625	0.0288297	0.132181	7.43848	O35930:Gp1ba,Q9JHH6:Cpb2
GO:0001878	response to yeast	biological_process	2	298	15	16625	0.0288297	0.132181	7.43848	P48759:Ptx3,P11247:Mpo
GO:0099072	regulation of postsynaptic membrane neurotransmitter receptor levels	biological_process	2	298	15	16625	0.0288297	0.132181	7.43848	P62259:Ywhae,Q80TH2:Erbin
GO:0043518	negative regulation of DNA damage response, signal transduction by p53 class mediator	biological_process	2	298	15	16625	0.0288297	0.132181	7.43848	P15379:Cd44,Q8R143:Pttg1ip
GO:0030855	epithelial cell differentiation	biological_process	4	298	65	16625	0.0291716	0.132181	3.43314	P09411:Pgk1,Q9WVA4:Tagln2,Q60932:Vdac1,O88792:F11r
GO:0097421	liver regeneration	biological_process	3	298	38	16625	0.0303102	0.132181	4.40436	Q01279:Egfr,P04202:Tgfb1,Q9JHH6:Cpb2
GO:0005911	cell-cell junction	cellular_component	8	298	205	16625	0.0317952	0.132181	2.17712	P60710:Actb,Q64727:Vcl,Q7TPR4:Actn1,O55222:Ilk,Q99JY9:Actr3,Q99JW4:Lims1,P13595:Ncam1,O88792:F11r
GO:0048146	positive regulation of fibroblast proliferation	biological_process	4	298	67	16625	0.0321318	0.132181	3.33066	Q01279:Egfr,P11859:Agt,P04202:Tgfb1,P11276:Fn1
GO:0048839	inner ear development	biological_process	4	298	67	16625	0.0321318	0.132181	3.33066	P04202:Tgfb1,P14106:C1qb,P04223:H2-K1,P01902:H2-K1
GO:0048678	response to axon injury	biological_process	3	298	39	16625	0.0324127	0.132181	4.29143	P51910:Apod,P08228:Sod1,P21460:Cst3
GO:0060325	face morphogenesis	biological_process	3	298	39	16625	0.0324127	0.132181	4.29143	P11087:Col1a1,P04202:Tgfb1,P33434:Mmp2
GO:0045071	negative regulation of viral genome replication	biological_process	3	298	39	16625	0.0324127	0.132181	4.29143	P97430:Slpi,O54962:Banf1,P08071:Ltf
GO:0055091	phospholipid homeostasis	biological_process	2	298	16	16625	0.0325646	0.132181	6.97357	Q00623:Apoa1,P04202:Tgfb1
GO:0098974	postsynaptic actin cytoskeleton organization	biological_process	2	298	16	16625	0.0325646	0.132181	6.97357	P60710:Actb,Q99JY9:Actr3
GO:0032270	positive regulation of cellular protein metabolic process	biological_process	2	298	16	16625	0.0325646	0.132181	6.97357	P11859:Agt,P04202:Tgfb1
GO:0042308	negative regulation of protein import into nucleus	biological_process	2	298	16	16625	0.0325646	0.132181	6.97357	P51910:Apod,O08538:Angpt1
GO:0006656	phosphatidylcholine biosynthetic process	biological_process	2	298	16	16625	0.0325646	0.132181	6.97357	Q00623:Apoa1,P09813:Apoa2
GO:0060100	positive regulation of phagocytosis, engulfment	biological_process	2	298	16	16625	0.0325646	0.132181	6.97357	P01027:C3,Q61805:Lbp
GO:0098696	regulation of neurotransmitter receptor localization to postsynaptic specialization membrane	biological_process	2	298	16	16625	0.0325646	0.132181	6.97357	O35598:Adam10,Q9EQZ6:Rapgef4
GO:0071318	cellular response to ATP	biological_process	2	298	16	16625	0.0325646	0.132181	6.97357	P08113:Hsp90b1,P08228:Sod1
GO:0014912	negative regulation of smooth muscle cell migration	biological_process	2	298	16	16625	0.0325646	0.132181	6.97357	O55222:Ilk,P47878:Igfbp3
GO:0010907	positive regulation of glucose metabolic process	biological_process	2	298	16	16625	0.0325646	0.132181	6.97357	P04939:Mup3,P11590:Mup4
GO:0006754	ATP biosynthetic process	biological_process	2	298	16	16625	0.0325646	0.132181	6.97357	P04202:Tgfb1,Q9CR84:Atp5mc1
GO:0055008	cardiac muscle tissue morphogenesis	biological_process	2	298	16	16625	0.0325646	0.132181	6.97357	O08538:Angpt1,A2ASS6:Ttn
GO:0021675	nerve development	biological_process	2	298	16	16625	0.0325646	0.132181	6.97357	O55222:Ilk,P06797:Ctsl
GO:0016042	lipid catabolic process	biological_process	4	298	68	16625	0.0336756	0.132181	3.28168	E9Q414:Apob,P06728:Apoa4,P23953:Ces1c,Q05020:Apoc2
GO:1901224	positive regulation of NIK/NF-kappaB signaling	biological_process	4	298	68	16625	0.0336756	0.132181	3.28168	Q01279:Egfr,O55222:Ilk,Q99JW4:Lims1,O70138:Mmp8
GO:0005975	carbohydrate metabolic process	biological_process	5	298	100	16625	0.0339722	0.132181	2.78943	P09411:Pgk1,P10852:Slc3a2,P14152:Mdh1,P08249:Mdh2,Q8CFX1:H6pd
GO:0043531	ADP binding	molecular_function	3	298	40	16625	0.0345895	0.132181	4.18414	Q8VDD5:Myh9,P09411:Pgk1,Q8CGK3:Lonp1
GO:0048662	negative regulation of smooth muscle cell proliferation	biological_process	3	298	40	16625	0.0345895	0.132181	4.18414	P51910:Apod,O55222:Ilk,P47878:Igfbp3
GO:0002250	adaptive immune response	biological_process	9	298	248	16625	0.035204	0.132181	2.02459	P01663:,Q5I2A0:Serpina3g,Q71KU9:Fgl1,P01638:,P01646:,P01626:,P01628:,P01630:,P01634:
GO:0032355	response to estradiol	biological_process	5	298	101	16625	0.0352387	0.132181	2.76181	E9Q414:Apob,Q62009:Postn,P11087:Col1a1,P04202:Tgfb1,P21460:Cst3
GO:0030593	neutrophil chemotaxis	biological_process	4	298	69	16625	0.0352619	0.132181	3.23412	Q9Z126:Pf4,P24369:Ppib,Q9Z121:Ccl8,P31725:S100a9
GO:0002415	immunoglobulin transcytosis in epithelial cells mediated by polymeric immunoglobulin receptor	biological_process	1	298	2	16625	0.0355294	0.132181	27.8943	O70570:Pigr
GO:0035887	aortic smooth muscle cell differentiation	biological_process	1	298	2	16625	0.0355294	0.132181	27.8943	Q3TKT4:Smarca4
GO:0005427	proton-dependent oligopeptide secondary active transmembrane transporter activity	molecular_function	1	298	2	16625	0.0355294	0.132181	27.8943	Q9R100:Cdh17
GO:0061763	multivesicular body-lysosome fusion	biological_process	1	298	2	16625	0.0355294	0.132181	27.8943	Q9D7S9:Chmp5
GO:2000098	negative regulation of smooth muscle cell-matrix adhesion	biological_process	1	298	2	16625	0.0355294	0.132181	27.8943	P51910:Apod
GO:0033626	positive regulation of integrin activation by cell surface receptor linked signal transduction	biological_process	1	298	2	16625	0.0355294	0.132181	27.8943	Q9R100:Cdh17
GO:0032803	regulation of low-density lipoprotein particle receptor catabolic process	biological_process	1	298	2	16625	0.0355294	0.132181	27.8943	Q80W65:Pcsk9
GO:0030021	extracellular matrix structural constituent conferring compression resistance	molecular_function	1	298	2	16625	0.0355294	0.132181	27.8943	P28654:Dcn
GO:0033150	cytoskeletal calyx	cellular_component	1	298	2	16625	0.0355294	0.132181	27.8943	P47757:Capzb
GO:0046624	sphingolipid transporter activity	molecular_function	1	298	2	16625	0.0355294	0.132181	27.8943	Q3T9M1:Mfsd2b
GO:0010265	SCF complex assembly	biological_process	1	298	2	16625	0.0355294	0.132181	27.8943	Q6ZQ38:Cand1
GO:0097278	complement-dependent cytotoxicity	biological_process	1	298	2	16625	0.0355294	0.132181	27.8943	P01027:C3
GO:0015891	siderophore transport	biological_process	1	298	2	16625	0.0355294	0.132181	27.8943	P11672:Lcn2
GO:0036344	platelet morphogenesis	biological_process	1	298	2	16625	0.0355294	0.132181	27.8943	Q7TPR4:Actn1
GO:0031673	H zone	cellular_component	1	298	2	16625	0.0355294	0.132181	27.8943	Q8R429:Atp2a1
GO:0030551	cyclic nucleotide binding	molecular_function	1	298	2	16625	0.0355294	0.132181	27.8943	P16330:Cnp
GO:0031905	early endosome lumen	cellular_component	1	298	2	16625	0.0355294	0.132181	27.8943	O70370:Ctss
GO:0070488	neutrophil aggregation	biological_process	1	298	2	16625	0.0355294	0.132181	27.8943	P31725:S100a9
GO:0045066	regulatory T cell differentiation	biological_process	1	298	2	16625	0.0355294	0.132181	27.8943	P04202:Tgfb1
GO:1903531	negative regulation of secretion by cell	biological_process	1	298	2	16625	0.0355294	0.132181	27.8943	P63024:Vamp3
GO:1905601	negative regulation of receptor-mediated endocytosis involved in cholesterol transport	biological_process	1	298	2	16625	0.0355294	0.132181	27.8943	Q80W65:Pcsk9
GO:0019255	glucose 1-phosphate metabolic process	biological_process	1	298	2	16625	0.0355294	0.132181	27.8943	Q91ZJ5:Ugp2
GO:0043373	CD4-positive, alpha-beta T cell lineage commitment	biological_process	1	298	2	16625	0.0355294	0.132181	27.8943	P06797:Ctsl
GO:0071751	secretory IgA immunoglobulin complex	cellular_component	1	298	2	16625	0.0355294	0.132181	27.8943	O70570:Pigr
GO:0006066	alcohol metabolic process	biological_process	1	298	2	16625	0.0355294	0.132181	27.8943	Q9QYY9:Adh4
GO:0051903	S-(hydroxymethyl)glutathione dehydrogenase activity	molecular_function	1	298	2	16625	0.0355294	0.132181	27.8943	Q9QYY9:Adh4
GO:0003960	NADPH:quinone reductase activity	molecular_function	1	298	2	16625	0.0355294	0.132181	27.8943	Q9QYY9:Adh4
GO:1903896	positive regulation of IRE1-mediated unfolded protein response	biological_process	1	298	2	16625	0.0355294	0.132181	27.8943	O88312:Agr2
GO:0031247	actin rod assembly	biological_process	1	298	2	16625	0.0355294	0.132181	27.8943	P08113:Hsp90b1
GO:0032490	detection of molecule of bacterial origin	biological_process	1	298	2	16625	0.0355294	0.132181	27.8943	Q61805:Lbp
GO:1905114	cell surface receptor signaling pathway involved in cell-cell signaling	biological_process	1	298	2	16625	0.0355294	0.132181	27.8943	P01027:C3
GO:0002019	regulation of renal output by angiotensin	biological_process	1	298	2	16625	0.0355294	0.132181	27.8943	P11859:Agt
GO:0055002	striated muscle cell development	biological_process	1	298	2	16625	0.0355294	0.132181	27.8943	A2ASS6:Ttn
GO:1990667	PCSK9-AnxA2 complex	cellular_component	1	298	2	16625	0.0355294	0.132181	27.8943	Q80W65:Pcsk9
GO:1990666	PCSK9-LDLR complex	cellular_component	1	298	2	16625	0.0355294	0.132181	27.8943	Q80W65:Pcsk9
GO:0004910	interleukin-1, type II, blocking receptor activity	molecular_function	1	298	2	16625	0.0355294	0.132181	27.8943	P27931:Il1r2
GO:0015920	lipopolysaccharide transport	biological_process	1	298	2	16625	0.0355294	0.132181	27.8943	Q61805:Lbp
GO:0052745	inositol phosphate phosphatase activity	molecular_function	1	298	2	16625	0.0355294	0.132181	27.8943	Q9Z2L6:Minpp1
GO:1905242	response to 3,3',5-triiodo-L-thyronine	biological_process	1	298	2	16625	0.0355294	0.132181	27.8943	Q9CR84:Atp5mc1
GO:0042635	positive regulation of hair cycle	biological_process	1	298	2	16625	0.0355294	0.132181	27.8943	O70372:Tert
GO:0006011	UDP-glucose metabolic process	biological_process	1	298	2	16625	0.0355294	0.132181	27.8943	Q91ZJ5:Ugp2
GO:0034632	retinol transmembrane transporter activity	molecular_function	1	298	2	16625	0.0355294	0.132181	27.8943	Q00724:Rbp4
GO:0046530	photoreceptor cell differentiation	biological_process	1	298	2	16625	0.0355294	0.132181	27.8943	P06909:Cfh
GO:0006067	ethanol metabolic process	biological_process	1	298	2	16625	0.0355294	0.132181	27.8943	Q9QYY9:Adh4
GO:0043530	adenosine 5'-monophosphoramidase activity	molecular_function	1	298	2	16625	0.0355294	0.132181	27.8943	P70349:Hint1
GO:0004618	phosphoglycerate kinase activity	molecular_function	1	298	2	16625	0.0355294	0.132181	27.8943	P09411:Pgk1
GO:0005338	nucleotide-sugar transmembrane transporter activity	molecular_function	1	298	2	16625	0.0355294	0.132181	27.8943	Q8R429:Atp2a1
GO:1903911	positive regulation of receptor clustering	biological_process	1	298	2	16625	0.0355294	0.132181	27.8943	P04202:Tgfb1
GO:0060265	positive regulation of respiratory burst involved in inflammatory response	biological_process	1	298	2	16625	0.0355294	0.132181	27.8943	Q61805:Lbp
GO:0046166	glyceraldehyde-3-phosphate biosynthetic process	biological_process	1	298	2	16625	0.0355294	0.132181	27.8943	P17751:Tpi1
GO:0043519	regulation of myosin II filament organization	biological_process	1	298	2	16625	0.0355294	0.132181	27.8943	Q99JY9:Actr3
GO:0106277	biliverdin reductase (NADP+) activity	molecular_function	1	298	2	16625	0.0355294	0.132181	27.8943	Q923D2:Blvrb
GO:0019682	glyceraldehyde-3-phosphate metabolic process	biological_process	1	298	2	16625	0.0355294	0.132181	27.8943	P17751:Tpi1
GO:0019242	methylglyoxal biosynthetic process	biological_process	1	298	2	16625	0.0355294	0.132181	27.8943	P17751:Tpi1
GO:0004074	biliverdin reductase (NAD(P)+) activity	molecular_function	1	298	2	16625	0.0355294	0.132181	27.8943	Q923D2:Blvrb
GO:1904684	negative regulation of metalloendopeptidase activity	biological_process	1	298	2	16625	0.0355294	0.132181	27.8943	P39876:Timp3
GO:0106276	biliberdin reductase NAD+ activity	molecular_function	1	298	2	16625	0.0355294	0.132181	27.8943	Q923D2:Blvrb
GO:1902175	regulation of oxidative stress-induced intrinsic apoptotic signaling pathway	biological_process	1	298	2	16625	0.0355294	0.132181	27.8943	P09103:P4hb
GO:0050610	methylarsonate reductase activity	molecular_function	1	298	2	16625	0.0355294	0.132181	27.8943	O09131:Gsto1
GO:0045174	glutathione dehydrogenase (ascorbate) activity	molecular_function	1	298	2	16625	0.0355294	0.132181	27.8943	O09131:Gsto1
GO:1903515	calcium ion transport from cytosol to endoplasmic reticulum	biological_process	1	298	2	16625	0.0355294	0.132181	27.8943	Q64518:Atp2a3
GO:0016671	oxidoreductase activity, acting on a sulfur group of donors, disulfide as acceptor	molecular_function	1	298	2	16625	0.0355294	0.132181	27.8943	Q9ESY9:Ifi30
GO:0038093	Fc receptor signaling pathway	biological_process	1	298	2	16625	0.0355294	0.132181	27.8943	O70570:Pigr
GO:2001260	regulation of semaphorin-plexin signaling pathway	biological_process	1	298	2	16625	0.0355294	0.132181	27.8943	P13595:Ncam1
GO:0042007	interleukin-18 binding	molecular_function	1	298	2	16625	0.0355294	0.132181	27.8943	Q9Z0M9:Il18bp
GO:0016667	oxidoreductase activity, acting on a sulfur group of donors	molecular_function	1	298	2	16625	0.0355294	0.132181	27.8943	Q9ESY9:Ifi30
GO:0001928	regulation of exocyst assembly	biological_process	1	298	2	16625	0.0355294	0.132181	27.8943	P13595:Ncam1
GO:0005584	collagen type I trimer	cellular_component	1	298	2	16625	0.0355294	0.132181	27.8943	P11087:Col1a1
GO:1902618	cellular response to fluoride	biological_process	1	298	2	16625	0.0355294	0.132181	27.8943	P11087:Col1a1
GO:1905521	regulation of macrophage migration	biological_process	1	298	2	16625	0.0355294	0.132181	27.8943	P40240:Cd9
GO:0002679	respiratory burst involved in defense response	biological_process	1	298	2	16625	0.0355294	0.132181	27.8943	P11247:Mpo
GO:1901342	regulation of vasculature development	biological_process	1	298	2	16625	0.0355294	0.132181	27.8943	O35598:Adam10
GO:0043136	glycerol-3-phosphatase activity	molecular_function	1	298	2	16625	0.0355294	0.132181	27.8943	Q8CHP8:Pgp
GO:2000064	regulation of cortisol biosynthetic process	biological_process	1	298	2	16625	0.0355294	0.132181	27.8943	Q8CFX1:H6pd
GO:0035683	memory T cell extravasation	biological_process	1	298	2	16625	0.0355294	0.132181	27.8943	O88792:F11r
GO:0045321	leukocyte activation	biological_process	1	298	2	16625	0.0355294	0.132181	27.8943	P35700:Prdx1
GO:0060358	negative regulation of leucine import	biological_process	1	298	2	16625	0.0355294	0.132181	27.8943	Q8BSM7:Slc43a1
GO:1902082	positive regulation of calcium ion import into sarcoplasmic reticulum	biological_process	1	298	2	16625	0.0355294	0.132181	27.8943	Q8R429:Atp2a1
GO:1990184	amino acid transport complex	cellular_component	1	298	2	16625	0.0355294	0.132181	27.8943	P10852:Slc3a2
GO:0015823	phenylalanine transport	biological_process	1	298	2	16625	0.0355294	0.132181	27.8943	P10852:Slc3a2
GO:0110099	negative regulation of calcium import into the mitochondrion	biological_process	1	298	2	16625	0.0355294	0.132181	27.8943	Q60932:Vdac1
GO:0097332	response to antipsychotic drug	biological_process	1	298	2	16625	0.0355294	0.132181	27.8943	P08228:Sod1
GO:0120153	calcium-dependent carbohydrate binding	molecular_function	1	298	2	16625	0.0355294	0.132181	27.8943	Q3SXB8:Colec11
GO:0034370	triglyceride-rich lipoprotein particle remodeling	biological_process	1	298	2	16625	0.0355294	0.132181	27.8943	P09813:Apoa2
GO:0003990	acetylcholinesterase activity	molecular_function	1	298	2	16625	0.0355294	0.132181	27.8943	Q03311:Bche
GO:0008967	phosphoglycolate phosphatase activity	molecular_function	1	298	2	16625	0.0355294	0.132181	27.8943	Q8CHP8:Pgp
GO:0017057	6-phosphogluconolactonase activity	molecular_function	1	298	2	16625	0.0355294	0.132181	27.8943	Q8CFX1:H6pd
GO:1990836	lysosomal matrix	cellular_component	1	298	2	16625	0.0355294	0.132181	27.8943	P17047:Lamp2
GO:0033206	meiotic cytokinesis	biological_process	1	298	2	16625	0.0355294	0.132181	27.8943	Q99JY9:Actr3
GO:0035606	peptidyl-cysteine S-trans-nitrosylation	biological_process	1	298	2	16625	0.0355294	0.132181	27.8943	P31725:S100a9
GO:0097637	integral component of autophagosome membrane	cellular_component	1	298	2	16625	0.0355294	0.132181	27.8943	P17047:Lamp2
GO:0042568	insulin-like growth factor binary complex	cellular_component	1	298	2	16625	0.0355294	0.132181	27.8943	P47878:Igfbp3
GO:0061474	phagolysosome membrane	cellular_component	1	298	2	16625	0.0355294	0.132181	27.8943	P11438:Lamp1
GO:0101004	cytolytic granule membrane	cellular_component	1	298	2	16625	0.0355294	0.132181	27.8943	P11438:Lamp1
GO:0008160	protein tyrosine phosphatase activator activity	molecular_function	1	298	2	16625	0.0355294	0.132181	27.8943	P47878:Igfbp3
GO:1990402	embryonic liver development	biological_process	1	298	2	16625	0.0355294	0.132181	27.8943	P04202:Tgfb1
GO:0061831	apical ectoplasmic specialization	cellular_component	1	298	2	16625	0.0355294	0.132181	27.8943	Q99JY9:Actr3
GO:0034238	macrophage fusion	biological_process	1	298	2	16625	0.0355294	0.132181	27.8943	P15379:Cd44
GO:0061828	apical tubulobulbar complex	cellular_component	1	298	2	16625	0.0355294	0.132181	27.8943	Q99JY9:Actr3
GO:0035692	macrophage migration inhibitory factor receptor complex	cellular_component	1	298	2	16625	0.0355294	0.132181	27.8943	P15379:Cd44
GO:0001869	negative regulation of complement activation, lectin pathway	biological_process	1	298	2	16625	0.0355294	0.132181	27.8943	Q6GQT1:A2m
GO:1905913	negative regulation of calcium ion export across plasma membrane	biological_process	1	298	2	16625	0.0355294	0.132181	27.8943	P62259:Ywhae
GO:0031095	platelet dense tubular network membrane	cellular_component	1	298	2	16625	0.0355294	0.132181	27.8943	Q9WVK4:Ehd1
GO:1900363	regulation of mRNA polyadenylation	biological_process	1	298	2	16625	0.0355294	0.132181	27.8943	Q8CHP0:Zc3h3
GO:0060268	negative regulation of respiratory burst	biological_process	1	298	2	16625	0.0355294	0.132181	27.8943	Q01339:Apoh
GO:0046395	carboxylic acid catabolic process	biological_process	1	298	2	16625	0.0355294	0.132181	27.8943	P52430:Pon1
GO:0071379	cellular response to prostaglandin stimulus	biological_process	1	298	2	16625	0.0355294	0.132181	27.8943	E9Q414:Apob
GO:1902617	response to fluoride	biological_process	1	298	2	16625	0.0355294	0.132181	27.8943	P52430:Pon1
GO:0051621	regulation of norepinephrine uptake	biological_process	1	298	2	16625	0.0355294	0.132181	27.8943	P60710:Actb
GO:0014891	striated muscle atrophy	biological_process	1	298	2	16625	0.0355294	0.132181	27.8943	P13020:Gsn
GO:0002114	interleukin-33 receptor activity	molecular_function	1	298	2	16625	0.0355294	0.132181	27.8943	Q61730:Il1rap
GO:0007597	blood coagulation, intrinsic pathway	biological_process	1	298	2	16625	0.0355294	0.132181	27.8943	Q01339:Apoh
GO:1903919	negative regulation of actin filament severing	biological_process	1	298	2	16625	0.0355294	0.132181	27.8943	Q8VDD5:Myh9
GO:0004063	aryldialkylphosphatase activity	molecular_function	1	298	2	16625	0.0355294	0.132181	27.8943	P52430:Pon1
GO:0038172	interleukin-33-mediated signaling pathway	biological_process	1	298	2	16625	0.0355294	0.132181	27.8943	Q61730:Il1rap
GO:0061870	positive regulation of hepatic stellate cell migration	biological_process	1	298	2	16625	0.0355294	0.132181	27.8943	P62737:Acta2
GO:0071307	cellular response to vitamin K	biological_process	1	298	2	16625	0.0355294	0.132181	27.8943	Q62009:Postn
GO:0060471	cortical granule exocytosis	biological_process	1	298	2	16625	0.0355294	0.132181	27.8943	Q8VDD5:Myh9
GO:0004998	transferrin receptor activity	molecular_function	1	298	2	16625	0.0355294	0.132181	27.8943	Q62351:Tfrc
GO:0090482	vitamin transmembrane transporter activity	molecular_function	1	298	2	16625	0.0355294	0.132181	27.8943	P21614:Gc
GO:0005583	fibrillar collagen trimer	cellular_component	1	298	2	16625	0.0355294	0.132181	27.8943	P51885:Lum
GO:0030294	receptor signaling protein tyrosine kinase inhibitor activity	molecular_function	1	298	2	16625	0.0355294	0.132181	27.8943	P29699:Ahsg
GO:0032796	uropod organization	biological_process	1	298	2	16625	0.0355294	0.132181	27.8943	Q8VDD5:Myh9
GO:0043034	costamere	cellular_component	2	298	17	16625	0.0364775	0.134568	6.56336	Q64727:Vcl,O55222:Ilk
GO:0061952	midbody abscission	biological_process	2	298	17	16625	0.0364775	0.134568	6.56336	Q9WU78:Pdcd6ip,Q9D7S9:Chmp5
GO:1903428	positive regulation of reactive oxygen species biosynthetic process	biological_process	2	298	17	16625	0.0364775	0.134568	6.56336	P11672:Lcn2,O70138:Mmp8
GO:0044319	wound healing, spreading of cells	biological_process	2	298	17	16625	0.0364775	0.134568	6.56336	O35566:Cd151,P15379:Cd44
GO:0010039	response to iron ion	biological_process	2	298	17	16625	0.0364775	0.134568	6.56336	P98086:C1qa,Q9EQ21:Hamp
GO:0019433	triglyceride catabolic process	biological_process	2	298	17	16625	0.0364775	0.134568	6.56336	E9Q414:Apob,P33622:Apoc3
GO:0030335	positive regulation of cell migration	biological_process	9	298	250	16625	0.0367588	0.135416	2.00839	Q01279:Egfr,Q61739:Itga6,P11087:Col1a1,O35598:Adam10,P04202:Tgfb1,O55222:Ilk,P33434:Mmp2,O35566:Cd151,P11276:Fn1
GO:0043536	positive regulation of blood vessel endothelial cell migration	biological_process	3	298	42	16625	0.039164	0.143674	3.9849	P04202:Tgfb1,O08538:Angpt1,P14602:Hspb1
GO:0007173	epidermal growth factor receptor signaling pathway	biological_process	3	298	42	16625	0.039164	0.143674	3.9849	Q01279:Egfr,P04202:Tgfb1,O70570:Pigr
GO:0014911	positive regulation of smooth muscle cell migration	biological_process	3	298	42	16625	0.039164	0.143674	3.9849	Q62009:Postn,P50543:S100a11,Q9EQZ6:Rapgef4
GO:0009749	response to glucose	biological_process	4	298	72	16625	0.040277	0.146957	3.09937	P09813:Apoa2,P04202:Tgfb1,Q9Z1R3:Apom,P06797:Ctsl
GO:0005884	actin filament	cellular_component	4	298	72	16625	0.040277	0.146957	3.09937	P60710:Actb,Q7TPR4:Actn1,Q6IRU2:Tpm4,P21107:Tpm3
GO:1901673	regulation of mitotic spindle assembly	biological_process	2	298	18	16625	0.0405609	0.146957	6.19873	Q61696:Hspa1a,Q9D7S9:Chmp5
GO:0043292	contractile fiber	cellular_component	2	298	18	16625	0.0405609	0.146957	6.19873	P21460:Cst3,P14602:Hspb1
GO:0070160	tight junction	cellular_component	2	298	18	16625	0.0405609	0.146957	6.19873	P60710:Actb,O88792:F11r
GO:0005773	vacuole	cellular_component	2	298	18	16625	0.0405609	0.146957	6.19873	P11438:Lamp1,P06797:Ctsl
GO:0015035	protein-disulfide reductase activity	molecular_function	2	298	18	16625	0.0405609	0.146957	6.19873	P09103:P4hb,P27773:Pdia3
GO:0030595	leukocyte chemotaxis	biological_process	2	298	18	16625	0.0405609	0.146957	6.19873	Q9Z126:Pf4,P31725:S100a9
GO:0048002	antigen processing and presentation of peptide antigen	biological_process	2	298	18	16625	0.0405609	0.146957	6.19873	P06797:Ctsl,O70370:Ctss
GO:0060076	excitatory synapse	cellular_component	3	298	43	16625	0.0415607	0.150166	3.89223	Q99JY9:Actr3,A2A8L5:Ptprf,Q9EQZ6:Rapgef4
GO:0005044	scavenger receptor activity	molecular_function	3	298	43	16625	0.0415607	0.150166	3.89223	Q9R1E6:Enpp2,Q9QWK4:Cd5l,Q9JM99:Prg4
GO:0030426	growth cone	cellular_component	7	298	178	16625	0.0416288	0.150206	2.19393	P17182:Eno1,P13595:Ncam1,Q9CPW4:Arpc5,P21107:Tpm3,A2A8L5:Ptprf,P14847:Crp,Q9EQZ6:Rapgef4
GO:0016485	protein processing	biological_process	4	298	73	16625	0.0420342	0.151254	3.05691	O35598:Adam10,Q9R0G6:Comp,Q80W65:Pcsk9,O70370:Ctss
GO:0043621	protein self-association	molecular_function	4	298	73	16625	0.0420342	0.151254	3.05691	P08249:Mdh2,Q3UZP4:Svip,A2ASS6:Ttn,Q80W65:Pcsk9
GO:0001666	response to hypoxia	biological_process	7	298	179	16625	0.0426894	0.153402	2.18168	Q62009:Postn,O09164:Sod3,P04202:Tgfb1,P08113:Hsp90b1,P33434:Mmp2,P21460:Cst3,Q8CGK3:Lonp1
GO:0016020	membrane	cellular_component	32	298	1304	16625	0.0432561	0.153731	1.36905	P60710:Actb,Q01279:Egfr,Q62351:Tfrc,P17182:Eno1,Q8R429:Atp2a1,Q07235:Serpine2,O35598:Adam10,O35930:Gp1ba,Q6P069:Sri,P21550:Eno3,P40240:Cd9,Q8C166:Cpne1,Q8BJU2:Tspan9,Q9QZI9:Serinc3,P17047:Lamp2,O70443:Gnaz,Q8BY89:Slc44a2,Q60932:Vdac1,Q01102:Selp,P16330:Cnp,P08249:Mdh2,Q78HU7:Gypc,P51881:Slc25a5,P47757:Capzb,O35639:Anxa3,Q6X893:Slc44a1,A2A8L5:Ptprf,P26645:Marcks,O88456:Capns1,Q61805:Lbp,Q03311:Bch…
GO:0031072	heat shock protein binding	molecular_function	4	298	74	16625	0.0438342	0.153731	3.0156	Q00623:Apoa1,P17182:Eno1,P09813:Apoa2,Q61696:Hspa1a
GO:0001580	detection of chemical stimulus involved in sensory perception of bitter taste	biological_process	3	298	44	16625	0.0440297	0.153731	3.80377	Q64726:Azgp1,Q7M707:Tas2r109,O70570:Pigr
GO:0010811	positive regulation of cell-substrate adhesion	biological_process	3	298	44	16625	0.0440297	0.153731	3.80377	Q61739:Itga6,Q99JW4:Lims1,O88312:Agr2
GO:1901998	toxin transport	biological_process	3	298	44	16625	0.0440297	0.153731	3.80377	O35598:Adam10,P80317:Cct6a,Q6DFX2:Antxr2
GO:0045773	positive regulation of axon extension	biological_process	3	298	44	16625	0.0440297	0.153731	3.80377	O55222:Ilk,Q9CR84:Atp5mc1,P11276:Fn1
GO:1902895	positive regulation of pri-miRNA transcription by RNA polymerase II	biological_process	3	298	44	16625	0.0440297	0.153731	3.80377	P04202:Tgfb1,Q3TKT4:Smarca4,O70372:Tert
GO:0008154	actin polymerization or depolymerization	biological_process	2	298	19	16625	0.0448074	0.153731	5.87248	P13020:Gsn,P47757:Capzb
GO:2000249	regulation of actin cytoskeleton reorganization	biological_process	2	298	19	16625	0.0448074	0.153731	5.87248	P04202:Tgfb1,O88792:F11r
GO:0030220	platelet formation	biological_process	2	298	19	16625	0.0448074	0.153731	5.87248	Q8VDD5:Myh9,Q7TPR4:Actn1
GO:0006112	energy reserve metabolic process	biological_process	2	298	19	16625	0.0448074	0.153731	5.87248	P04939:Mup3,P11590:Mup4
GO:1901741	positive regulation of myoblast fusion	biological_process	2	298	19	16625	0.0448074	0.153731	5.87248	Q9WVK4:Ehd1,Q9Z121:Ccl8
GO:0010763	positive regulation of fibroblast migration	biological_process	2	298	19	16625	0.0448074	0.153731	5.87248	P04202:Tgfb1,Q99JY9:Actr3
GO:1904754	positive regulation of vascular associated smooth muscle cell migration	biological_process	2	298	19	16625	0.0448074	0.153731	5.87248	P11859:Agt,O70372:Tert
GO:0046889	positive regulation of lipid biosynthetic process	biological_process	2	298	19	16625	0.0448074	0.153731	5.87248	P06728:Apoa4,Q00623:Apoa1
GO:0010259	multicellular organism aging	biological_process	2	298	19	16625	0.0448074	0.153731	5.87248	Q9R0G6:Comp,P06797:Ctsl
GO:0048546	digestive tract morphogenesis	biological_process	2	298	19	16625	0.0448074	0.153731	5.87248	Q01279:Egfr,O88312:Agr2
GO:0001953	negative regulation of cell-matrix adhesion	biological_process	2	298	19	16625	0.0448074	0.153731	5.87248	Q62009:Postn,Q9R1E6:Enpp2
GO:0004888	transmembrane signaling receptor activity	molecular_function	5	298	108	16625	0.0449177	0.153731	2.58281	Q01279:Egfr,Q8K558:Treml1,P15379:Cd44,Q6DFX2:Antxr2,O70570:Pigr
GO:0014070	response to organic cyclic compound	biological_process	4	298	75	16625	0.0456769	0.153731	2.97539	P51885:Lum,P97298:Serpinf1,Q07076:Anxa7,P06797:Ctsl
GO:0043161	proteasome-mediated ubiquitin-dependent protein catabolic process	biological_process	7	298	182	16625	0.0459758	0.153731	2.14572	Q9R1P4:Psma1,Q9R1P0:Psma4,Q9QUM9:Psma6,Q9Z2U0:Psma7,P99026:Psmb4,P28063:Psmb8,O35955:Psmb10
GO:0050821	protein stabilization	biological_process	7	298	182	16625	0.0459758	0.153731	2.14572	Q00623:Apoa1,P09813:Apoa2,P11438:Lamp1,P17047:Lamp2,P24369:Ppib,P80317:Cct6a,Q9ESY9:Ifi30
GO:0007163	establishment or maintenance of cell polarity	biological_process	3	298	45	16625	0.0465701	0.153731	3.71924	P60710:Actb,Q99JY9:Actr3,Q99JW4:Lims1
GO:0010008	endosome membrane	cellular_component	6	298	146	16625	0.0479165	0.153731	2.29268	Q01279:Egfr,Q62351:Tfrc,Q9WVK4:Ehd1,P11438:Lamp1,Q8CI59:Steap3,Q9D7S9:Chmp5
GO:0006644	phospholipid metabolic process	biological_process	3	298	46	16625	0.0491814	0.153731	3.63839	Q00623:Apoa1,Q9R1E6:Enpp2,Q80W65:Pcsk9
GO:0010824	regulation of centrosome duplication	biological_process	2	298	20	16625	0.04921	0.153731	5.57886	Q9WU78:Pdcd6ip,Q9D7S9:Chmp5
GO:1900016	negative regulation of cytokine production involved in inflammatory response	biological_process	2	298	20	16625	0.04921	0.153731	5.57886	P51910:Apod,P27931:Il1r2
GO:0050765	negative regulation of phagocytosis	biological_process	2	298	20	16625	0.04921	0.153731	5.57886	P04202:Tgfb1,Q08093:Cnn2
GO:0045859	regulation of protein kinase activity	biological_process	2	298	20	16625	0.04921	0.153731	5.57886	P08228:Sod1,A2ASS6:Ttn
GO:0051016	barbed-end actin filament capping	biological_process	2	298	20	16625	0.04921	0.153731	5.57886	P13020:Gsn,P47757:Capzb
GO:0050868	negative regulation of T cell activation	biological_process	2	298	20	16625	0.04921	0.153731	5.57886	P04202:Tgfb1,Q71KU9:Fgl1
GO:0008360	regulation of cell shape	biological_process	6	298	147	16625	0.0492394	0.153731	2.27709	Q8VDD5:Myh9,Q07076:Anxa7,Q3THE2:Myl12b,P27601:Gna13,O88792:F11r,P11276:Fn1
GO:0043066	negative regulation of apoptotic process	biological_process	15	298	522	16625	0.0497295	0.153731	1.60312	P07724:Alb,Q01279:Egfr,Q62351:Tfrc,O55222:Ilk,P08113:Hsp90b1,O08538:Angpt1,P08228:Sod1,Q99JW4:Lims1,Q9R0G6:Comp,P15379:Cd44,Q60932:Vdac1,Q3TKT4:Smarca4,P11276:Fn1,P08071:Ltf,O70372:Tert
GO:0006954	inflammatory response	biological_process	11	298	350	16625	0.051416	0.153731	1.75336	Q61730:Il1rap,Q9Z126:Pf4,P04202:Tgfb1,P15379:Cd44,Q01102:Selp,P01027:C3,P01029:C4b,P06684:C5,P06909:Cfh,Q9QWK4:Cd5l,Q9Z121:Ccl8
GO:0009267	cellular response to starvation	biological_process	4	298	78	16625	0.0514608	0.153731	2.86095	P07724:Alb,P17047:Lamp2,P06797:Ctsl,Q80W65:Pcsk9
GO:0001658	branching involved in ureteric bud morphogenesis	biological_process	3	298	47	16625	0.0518629	0.153731	3.56097	P11859:Agt,O55222:Ilk,P15379:Cd44
GO:0005912	adherens junction	cellular_component	6	298	149	16625	0.0519522	0.153731	2.24652	P60710:Actb,Q64727:Vcl,Q8VDD5:Myh9,Q61739:Itga6,O35598:Adam10,Q8R3S2:Tspan33
GO:0001701	in utero embryonic development	biological_process	10	298	309	16625	0.052454	0.153731	1.80546	E9Q414:Apob,P22599:Serpina1b,Q8VDD5:Myh9,P17182:Eno1,O35598:Adam10,O08538:Angpt1,P27601:Gna13,A2ASS6:Ttn,Q3TKT4:Smarca4,P06684:C5
GO:0050731	positive regulation of peptidyl-tyrosine phosphorylation	biological_process	5	298	113	16625	0.0527132	0.153731	2.46852	P11859:Agt,P04202:Tgfb1,O08538:Angpt1,P15379:Cd44,Q9R1E6:Enpp2
GO:0001887	selenium compound metabolic process	biological_process	1	298	3	16625	0.0528194	0.153731	18.5962	P70274:Selenop
GO:0010424	DNA methylation on cytosine within a CG sequence	biological_process	1	298	3	16625	0.0528194	0.153731	18.5962	Q3TKT4:Smarca4
GO:2000392	regulation of lamellipodium morphogenesis	biological_process	1	298	3	16625	0.0528194	0.153731	18.5962	P15379:Cd44
GO:0102007	acyl-L-homoserine-lactone lactonohydrolase activity	molecular_function	1	298	3	16625	0.0528194	0.153731	18.5962	P52430:Pon1
GO:0036313	phosphatidylinositol 3-kinase catalytic subunit binding	molecular_function	1	298	3	16625	0.0528194	0.153731	18.5962	P13020:Gsn
GO:0030478	actin cap	cellular_component	1	298	3	16625	0.0528194	0.153731	18.5962	P13020:Gsn
GO:0051180	vitamin transport	biological_process	1	298	3	16625	0.0528194	0.153731	18.5962	Q00623:Apoa1
GO:0042825	TAP complex	cellular_component	1	298	3	16625	0.0528194	0.153731	18.5962	P27773:Pdia3
GO:0045833	negative regulation of lipid metabolic process	biological_process	1	298	3	16625	0.0528194	0.153731	18.5962	Q05020:Apoc2
GO:0021801	cerebral cortex radial glia guided migration	biological_process	1	298	3	16625	0.0528194	0.153731	18.5962	Q8K209:Adgrg1
GO:1902722	positive regulation of prolactin secretion	biological_process	1	298	3	16625	0.0528194	0.153731	18.5962	Q01279:Egfr
GO:0097451	glial limiting end-foot	cellular_component	1	298	3	16625	0.0528194	0.153731	18.5962	Q8K209:Adgrg1
GO:0098519	nucleotide phosphatase activity, acting on free nucleotides	molecular_function	1	298	3	16625	0.0528194	0.153731	18.5962	Q8CHP8:Pgp
GO:0010750	positive regulation of nitric oxide mediated signal transduction	biological_process	1	298	3	16625	0.0528194	0.153731	18.5962	Q01279:Egfr
GO:1900229	negative regulation of single-species biofilm formation in or on host organism	biological_process	1	298	3	16625	0.0528194	0.153731	18.5962	P08071:Ltf
GO:0002246	wound healing involved in inflammatory response	biological_process	1	298	3	16625	0.0528194	0.153731	18.5962	P15379:Cd44
GO:0043456	regulation of pentose-phosphate shunt	biological_process	1	298	3	16625	0.0528194	0.153731	18.5962	Q9DBJ1:Pgam1
GO:1900159	positive regulation of bone mineralization involved in bone maturation	biological_process	1	298	3	16625	0.0528194	0.153731	18.5962	P08071:Ltf
GO:0048261	negative regulation of receptor-mediated endocytosis	biological_process	1	298	3	16625	0.0528194	0.153731	18.5962	Q05020:Apoc2
GO:0060364	frontal suture morphogenesis	biological_process	1	298	3	16625	0.0528194	0.153731	18.5962	P04202:Tgfb1
GO:0002362	CD4-positive, CD25-positive, alpha-beta regulatory T cell lineage commitment	biological_process	1	298	3	16625	0.0528194	0.153731	18.5962	P04202:Tgfb1
GO:0034505	tooth mineralization	biological_process	1	298	3	16625	0.0528194	0.153731	18.5962	P11087:Col1a1
GO:1904237	positive regulation of substrate-dependent cell migration, cell attachment to substrate	biological_process	1	298	3	16625	0.0528194	0.153731	18.5962	P11276:Fn1
GO:0007161	calcium-independent cell-matrix adhesion	biological_process	1	298	3	16625	0.0528194	0.153731	18.5962	P11276:Fn1
GO:0051640	organelle localization	biological_process	1	298	3	16625	0.0528194	0.153731	18.5962	P06909:Cfh
GO:0010866	regulation of triglyceride biosynthetic process	biological_process	1	298	3	16625	0.0528194	0.153731	18.5962	P01027:C3
GO:0051956	negative regulation of amino acid transport	biological_process	1	298	3	16625	0.0528194	0.153731	18.5962	Q8BSM7:Slc43a1
GO:0019959	interleukin-8 binding	molecular_function	1	298	3	16625	0.0528194	0.153731	18.5962	Q6GQT1:A2m
GO:1901731	positive regulation of platelet aggregation	biological_process	1	298	3	16625	0.0528194	0.153731	18.5962	O88792:F11r
GO:0099545	trans-synaptic signaling by trans-synaptic complex	biological_process	1	298	3	16625	0.0528194	0.153731	18.5962	Q61730:Il1rap
GO:0019153	protein-disulfide reductase (glutathione) activity	molecular_function	1	298	3	16625	0.0528194	0.153731	18.5962	P27773:Pdia3
GO:0007403	glial cell fate determination	biological_process	1	298	3	16625	0.0528194	0.153731	18.5962	Q3TKT4:Smarca4
GO:0035846	oviduct epithelium development	biological_process	1	298	3	16625	0.0528194	0.153731	18.5962	P01027:C3
GO:0071801	regulation of podosome assembly	biological_process	1	298	3	16625	0.0528194	0.153731	18.5962	P13020:Gsn
GO:0019862	IgA binding	molecular_function	1	298	3	16625	0.0528194	0.153731	18.5962	Q07456:Ambp
GO:0034766	negative regulation of ion transmembrane transport	biological_process	1	298	3	16625	0.0528194	0.153731	18.5962	P68254:Ywhaq
GO:0033590	response to cobalamin	biological_process	1	298	3	16625	0.0528194	0.153731	18.5962	Q01279:Egfr
GO:0048205	COPI coating of Golgi vesicle	biological_process	1	298	3	16625	0.0528194	0.153731	18.5962	Q99K28:Arfgap2
GO:0031752	D5 dopamine receptor binding	molecular_function	1	298	3	16625	0.0528194	0.153731	18.5962	P27601:Gna13
GO:0016222	procollagen-proline 4-dioxygenase complex	cellular_component	1	298	3	16625	0.0528194	0.153731	18.5962	P09103:P4hb
GO:1902661	positive regulation of glucose mediated signaling pathway	biological_process	1	298	3	16625	0.0528194	0.153731	18.5962	Q3TKT4:Smarca4
GO:1900625	positive regulation of monocyte aggregation	biological_process	1	298	3	16625	0.0528194	0.153731	18.5962	P15379:Cd44
GO:0016971	flavin-linked sulfhydryl oxidase activity	molecular_function	1	298	3	16625	0.0528194	0.153731	18.5962	Q8BND5:Qsox1
GO:1902174	positive regulation of keratinocyte apoptotic process	biological_process	1	298	3	16625	0.0528194	0.153731	18.5962	P13020:Gsn
GO:0034465	response to carbon monoxide	biological_process	1	298	3	16625	0.0528194	0.153731	18.5962	P08228:Sod1
GO:0016101	diterpenoid metabolic process	biological_process	1	298	3	16625	0.0528194	0.153731	18.5962	Q01279:Egfr
GO:0061740	protein targeting to lysosome involved in chaperone-mediated autophagy	biological_process	1	298	3	16625	0.0528194	0.153731	18.5962	P17047:Lamp2
GO:0047134	protein-disulfide reductase (NAD(P)) activity	molecular_function	1	298	3	16625	0.0528194	0.153731	18.5962	P09411:Pgk1
GO:0055118	negative regulation of cardiac muscle contraction	biological_process	1	298	3	16625	0.0528194	0.153731	18.5962	Q6P069:Sri
GO:0004514	nicotinate-nucleotide diphosphorylase (carboxylating) activity	molecular_function	1	298	3	16625	0.0528194	0.153731	18.5962	Q8CC86:Naprt
GO:1901841	regulation of high voltage-gated calcium channel activity	biological_process	1	298	3	16625	0.0528194	0.153731	18.5962	Q6P069:Sri
GO:1901077	regulation of relaxation of muscle	biological_process	1	298	3	16625	0.0528194	0.153731	18.5962	Q6P069:Sri
GO:0051503	adenine nucleotide transport	biological_process	1	298	3	16625	0.0528194	0.153731	18.5962	P51881:Slc25a5
GO:0003160	endocardium morphogenesis	biological_process	1	298	3	16625	0.0528194	0.153731	18.5962	O08538:Angpt1
GO:0005471	ATP:ADP antiporter activity	molecular_function	1	298	3	16625	0.0528194	0.153731	18.5962	P51881:Slc25a5
GO:1902309	negative regulation of peptidyl-serine dephosphorylation	biological_process	1	298	3	16625	0.0528194	0.153731	18.5962	P62259:Ywhae
GO:1901020	negative regulation of calcium ion transmembrane transporter activity	biological_process	1	298	3	16625	0.0528194	0.153731	18.5962	P62259:Ywhae
GO:0004551	nucleotide diphosphatase activity	molecular_function	1	298	3	16625	0.0528194	0.153731	18.5962	Q9R1E6:Enpp2
GO:0020018	ciliary pocket membrane	cellular_component	1	298	3	16625	0.0528194	0.153731	18.5962	Q9WVK4:Ehd1
GO:0097581	lamellipodium organization	biological_process	1	298	3	16625	0.0528194	0.153731	18.5962	Q9CPW4:Arpc5
GO:0005006	epidermal growth factor-activated receptor activity	molecular_function	1	298	3	16625	0.0528194	0.153731	18.5962	Q01279:Egfr
GO:0015173	aromatic amino acid transmembrane transporter activity	molecular_function	1	298	3	16625	0.0528194	0.153731	18.5962	P10852:Slc3a2
GO:1904273	L-alanine import across plasma membrane	biological_process	1	298	3	16625	0.0528194	0.153731	18.5962	P10852:Slc3a2
GO:1903801	L-leucine import across plasma membrane	biological_process	1	298	3	16625	0.0528194	0.153731	18.5962	P10852:Slc3a2
GO:0098713	leucine import across plasma membrane	biological_process	1	298	3	16625	0.0528194	0.153731	18.5962	P10852:Slc3a2
GO:0033623	regulation of integrin activation	biological_process	1	298	3	16625	0.0528194	0.153731	18.5962	Q01102:Selp
GO:0031092	platelet alpha granule membrane	cellular_component	1	298	3	16625	0.0528194	0.153731	18.5962	Q01102:Selp
GO:1902167	positive regulation of intrinsic apoptotic signaling pathway in response to DNA damage by p53 class mediator	biological_process	1	298	3	16625	0.0528194	0.153731	18.5962	Q8CI59:Steap3
GO:0098706	iron ion import across cell outer membrane	biological_process	1	298	3	16625	0.0528194	0.153731	18.5962	Q8CI59:Steap3
GO:0052851	ferric-chelate reductase (NADPH) activity	molecular_function	1	298	3	16625	0.0528194	0.153731	18.5962	Q8CI59:Steap3
GO:0008823	cupric reductase activity	molecular_function	1	298	3	16625	0.0528194	0.153731	18.5962	Q8CI59:Steap3
GO:0031088	platelet dense granule membrane	cellular_component	1	298	3	16625	0.0528194	0.153731	18.5962	P17047:Lamp2
GO:0061830	concave side of sperm head	cellular_component	1	298	3	16625	0.0528194	0.153731	18.5962	Q99JY9:Actr3
GO:1903070	negative regulation of ER-associated ubiquitin-dependent protein catabolic process	biological_process	1	298	3	16625	0.0528194	0.153731	18.5962	Q3UZP4:Svip
GO:1903984	positive regulation of TRAIL-activated apoptotic signaling pathway	biological_process	1	298	3	16625	0.0528194	0.153731	18.5962	P39876:Timp3
GO:0060480	lung goblet cell differentiation	biological_process	1	298	3	16625	0.0528194	0.153731	18.5962	O88312:Agr2
GO:0030241	skeletal muscle myosin thick filament assembly	biological_process	1	298	3	16625	0.0528194	0.153731	18.5962	A2ASS6:Ttn
GO:0048769	sarcomerogenesis	biological_process	1	298	3	16625	0.0528194	0.153731	18.5962	A2ASS6:Ttn
GO:1901897	regulation of relaxation of cardiac muscle	biological_process	1	298	3	16625	0.0528194	0.153731	18.5962	A2ASS6:Ttn
GO:0048408	epidermal growth factor binding	molecular_function	1	298	3	16625	0.0528194	0.153731	18.5962	Q01279:Egfr
GO:1901666	positive regulation of NAD+ ADP-ribosyltransferase activity	biological_process	1	298	3	16625	0.0528194	0.153731	18.5962	P04202:Tgfb1
GO:0032690	negative regulation of interleukin-1 alpha production	biological_process	1	298	3	16625	0.0528194	0.153731	18.5962	P27931:Il1r2
GO:0016344	meiotic chromosome movement towards spindle pole	biological_process	1	298	3	16625	0.0528194	0.153731	18.5962	Q99JY9:Actr3
GO:0009631	cold acclimation	biological_process	1	298	3	16625	0.0528194	0.153731	18.5962	Q9CR84:Atp5mc1
GO:0022834	ligand-gated channel activity	molecular_function	1	298	3	16625	0.0528194	0.153731	18.5962	Q9CR84:Atp5mc1
GO:0043323	positive regulation of natural killer cell degranulation	biological_process	1	298	3	16625	0.0528194	0.153731	18.5962	P11438:Lamp1
GO:0046050	UMP catabolic process	biological_process	1	298	3	16625	0.0528194	0.153731	18.5962	Q9D020:Nt5c3a
GO:0046294	formaldehyde catabolic process	biological_process	1	298	3	16625	0.0528194	0.153731	18.5962	Q9QYY9:Adh4
GO:0001018	mitochondrial promoter sequence-specific DNA binding	molecular_function	1	298	3	16625	0.0528194	0.153731	18.5962	Q8CGK3:Lonp1
GO:0061825	podosome core	cellular_component	1	298	3	16625	0.0528194	0.153731	18.5962	Q99JY9:Actr3
GO:1903551	regulation of extracellular exosome assembly	biological_process	1	298	3	16625	0.0528194	0.153731	18.5962	Q9WU78:Pdcd6ip
GO:0061851	leading edge of lamellipodium	cellular_component	1	298	3	16625	0.0528194	0.153731	18.5962	Q99JY9:Actr3
GO:0042747	circadian sleep/wake cycle, REM sleep	biological_process	1	298	3	16625	0.0528194	0.153731	18.5962	P21460:Cst3
GO:0097513	myosin II filament	cellular_component	1	298	3	16625	0.0528194	0.153731	18.5962	Q8VDD5:Myh9
GO:0035373	chondroitin sulfate proteoglycan binding	molecular_function	1	298	3	16625	0.0528194	0.153731	18.5962	A2A8L5:Ptprf
GO:0070433	negative regulation of nucleotide-binding oligomerization domain containing 2 signaling pathway	biological_process	1	298	3	16625	0.0528194	0.153731	18.5962	Q80TH2:Erbin
GO:0005176	ErbB-2 class receptor binding	molecular_function	1	298	3	16625	0.0528194	0.153731	18.5962	Q80TH2:Erbin
GO:0034698	response to gonadotropin	biological_process	1	298	3	16625	0.0528194	0.153731	18.5962	P06797:Ctsl
GO:0034230	enkephalin processing	biological_process	1	298	3	16625	0.0528194	0.153731	18.5962	P06797:Ctsl
GO:0060309	elastin catabolic process	biological_process	1	298	3	16625	0.0528194	0.153731	18.5962	P06797:Ctsl
GO:0016807	cysteine-type carboxypeptidase activity	molecular_function	1	298	3	16625	0.0528194	0.153731	18.5962	P06797:Ctsl
GO:0031871	proteinase activated receptor binding	molecular_function	1	298	3	16625	0.0528194	0.153731	18.5962	Q9WU78:Pdcd6ip
GO:0042628	mating plug formation	biological_process	1	298	3	16625	0.0528194	0.153731	18.5962	Q07235:Serpine2
GO:0010260	animal organ senescence	biological_process	1	298	3	16625	0.0528194	0.153731	18.5962	Q9R0G6:Comp
GO:0001550	ovarian cumulus expansion	biological_process	1	298	3	16625	0.0528194	0.153731	18.5962	P48759:Ptx3
GO:0071279	cellular response to cobalt ion	biological_process	1	298	3	16625	0.0528194	0.153731	18.5962	P97298:Serpinf1
GO:0090076	relaxation of skeletal muscle	biological_process	1	298	3	16625	0.0528194	0.153731	18.5962	Q8R429:Atp2a1
GO:0031448	positive regulation of fast-twitch skeletal muscle fiber contraction	biological_process	1	298	3	16625	0.0528194	0.153731	18.5962	Q8R429:Atp2a1
GO:0032470	positive regulation of endoplasmic reticulum calcium ion concentration	biological_process	1	298	3	16625	0.0528194	0.153731	18.5962	Q8R429:Atp2a1
GO:0106134	positive regulation of cardiac muscle cell contraction	biological_process	1	298	3	16625	0.0528194	0.153731	18.5962	Q8R429:Atp2a1
GO:0048144	fibroblast proliferation	biological_process	1	298	3	16625	0.0528194	0.153731	18.5962	P11859:Agt
GO:0048807	female genitalia morphogenesis	biological_process	1	298	3	16625	0.0528194	0.153731	18.5962	Q00724:Rbp4
GO:1904440	positive regulation of iron ion import across plasma membrane	biological_process	1	298	3	16625	0.0528194	0.153731	18.5962	P11672:Lcn2
GO:1905956	positive regulation of endothelial tube morphogenesis	biological_process	1	298	3	16625	0.0528194	0.153731	18.5962	P11672:Lcn2
GO:1990036	calcium ion import into sarcoplasmic reticulum	biological_process	1	298	3	16625	0.0528194	0.153731	18.5962	Q8R429:Atp2a1
GO:0004104	cholinesterase activity	molecular_function	1	298	3	16625	0.0528194	0.153731	18.5962	Q03311:Bche
GO:1901143	insulin catabolic process	biological_process	1	298	3	16625	0.0528194	0.153731	18.5962	P05208:Cela2a
GO:0004345	glucose-6-phosphate dehydrogenase activity	molecular_function	1	298	3	16625	0.0528194	0.153731	18.5962	Q8CFX1:H6pd
GO:1904457	positive regulation of neuronal action potential	biological_process	1	298	3	16625	0.0528194	0.153731	18.5962	Q9EQZ6:Rapgef4
GO:0001872	(1->3)-beta-D-glucan binding	molecular_function	1	298	3	16625	0.0528194	0.153731	18.5962	P48759:Ptx3
GO:0099186	structural constituent of postsynapse	molecular_function	1	298	3	16625	0.0528194	0.153731	18.5962	Q7TPR4:Actn1
GO:0003051	angiotensin-mediated drinking behavior	biological_process	1	298	3	16625	0.0528194	0.153731	18.5962	P11859:Agt
GO:0005519	cytoskeletal regulatory protein binding	molecular_function	1	298	3	16625	0.0528194	0.153731	18.5962	Q7TPR4:Actn1
GO:1904479	negative regulation of intestinal absorption	biological_process	1	298	3	16625	0.0528194	0.153731	18.5962	Q9EQ21:Hamp
GO:0032805	positive regulation of low-density lipoprotein particle receptor catabolic process	biological_process	1	298	3	16625	0.0528194	0.153731	18.5962	Q80W65:Pcsk9
GO:0034633	retinol transport	biological_process	1	298	3	16625	0.0528194	0.153731	18.5962	Q00724:Rbp4
GO:0035813	regulation of renal sodium excretion	biological_process	1	298	3	16625	0.0528194	0.153731	18.5962	P11859:Agt
GO:0019730	antimicrobial humoral response	biological_process	1	298	3	16625	0.0528194	0.153731	18.5962	Q3SXB8:Colec11
GO:0001920	negative regulation of receptor recycling	biological_process	1	298	3	16625	0.0528194	0.153731	18.5962	Q80W65:Pcsk9
GO:0003964	RNA-directed DNA polymerase activity	molecular_function	1	298	3	16625	0.0528194	0.153731	18.5962	O70372:Tert
GO:0034769	basement membrane disassembly	biological_process	1	298	3	16625	0.0528194	0.153731	18.5962	O70370:Ctss
GO:0071939	vitamin A import	biological_process	1	298	3	16625	0.0528194	0.153731	18.5962	Q00724:Rbp4
GO:0001543	ovarian follicle rupture	biological_process	1	298	3	16625	0.0528194	0.153731	18.5962	P11859:Agt
GO:0050900	leukocyte migration	biological_process	2	298	21	16625	0.0537616	0.154932	5.3132	Q61739:Itga6,Q01102:Selp
GO:0045475	locomotor rhythm	biological_process	2	298	21	16625	0.0537616	0.154932	5.3132	P04939:Mup3,P11590:Mup4
GO:0045742	positive regulation of epidermal growth factor receptor signaling pathway	biological_process	2	298	21	16625	0.0537616	0.154932	5.3132	P11859:Agt,O88312:Agr2
GO:0043395	heparan sulfate proteoglycan binding	molecular_function	2	298	21	16625	0.0537616	0.154932	5.3132	Q9R0G6:Comp,P06909:Cfh
GO:0019835	cytolysis	biological_process	2	298	21	16625	0.0537616	0.154932	5.3132	P06683:C9,P06684:C5
GO:0010666	positive regulation of cardiac muscle cell apoptotic process	biological_process	2	298	21	16625	0.0537616	0.154932	5.3132	P11859:Agt,P47878:Igfbp3
GO:0008307	structural constituent of muscle	molecular_function	2	298	21	16625	0.0537616	0.154932	5.3132	Q60605:Myl6,A2ASS6:Ttn
GO:0043032	positive regulation of macrophage activation	biological_process	2	298	21	16625	0.0537616	0.154932	5.3132	Q61805:Lbp,Q9EQ21:Hamp
GO:0042310	vasoconstriction	biological_process	2	298	21	16625	0.0537616	0.154932	5.3132	P11859:Agt,P14847:Crp
GO:0006915	apoptotic process	biological_process	13	298	440	16625	0.0543593	0.156483	1.6483	P13020:Gsn,Q9WU78:Pdcd6ip,Q9R0G6:Comp,Q5SQX6:Cyfip2,Q60932:Vdac1,Q8CI59:Steap3,Q9ES97:Rtn3,P21460:Cst3,Q9QWK4:Cd5l,Q5I2A0:Serpina3g,Q80W65:Pcsk9,P31725:S100a9,Q8BM55:Tmem214
GO:0030199	collagen fibril organization	biological_process	3	298	49	16625	0.057433	0.165151	3.41563	P51885:Lum,P11087:Col1a1,Q9R0G6:Comp
GO:0042246	tissue regeneration	biological_process	2	298	22	16625	0.0584556	0.166998	5.07169	P13020:Gsn,P51910:Apod
GO:0050921	positive regulation of chemotaxis	biological_process	2	298	22	16625	0.0584556	0.166998	5.07169	P04202:Tgfb1,P11276:Fn1
GO:0070182	DNA polymerase binding	molecular_function	2	298	22	16625	0.0584556	0.166998	5.07169	Q8CGK3:Lonp1,Q3TKT4:Smarca4
GO:0004177	aminopeptidase activity	molecular_function	2	298	22	16625	0.0584556	0.166998	5.07169	P06797:Ctsl,P24527:Lta4h
GO:0005520	insulin-like growth factor binding	molecular_function	2	298	22	16625	0.0584556	0.166998	5.07169	P70389:Igfals,P47878:Igfbp3
GO:0000413	protein peptidyl-prolyl isomerization	biological_process	2	298	22	16625	0.0584556	0.166998	5.07169	P24369:Ppib,P30412:Ppic
GO:0030054	cell junction	cellular_component	7	298	193	16625	0.0593901	0.169484	2.02342	Q01279:Egfr,Q7TPR4:Actn1,D3Z6Q9:Bin2,Q9R100:Cdh17,Q80TH2:Erbin,P31725:S100a9,Q9ESY9:Ifi30
GO:0009615	response to virus	biological_process	4	298	82	16625	0.0597656	0.170187	2.72139	E9Q414:Apob,P62737:Acta2,P14602:Hspb1,P11672:Lcn2
GO:0005902	microvillus	cellular_component	4	298	82	16625	0.0597656	0.170187	2.72139	O08538:Angpt1,P15379:Cd44,P16330:Cnp,P06797:Ctsl
GO:0001558	regulation of cell growth	biological_process	3	298	50	16625	0.0603199	0.171394	3.34732	O55222:Ilk,P47878:Igfbp3,P15379:Cd44
GO:0008237	metallopeptidase activity	molecular_function	3	298	50	16625	0.0603199	0.171394	3.34732	O35598:Adam10,P33434:Mmp2,O70138:Mmp8
GO:0005768	endosome	cellular_component	10	298	319	16625	0.0622626	0.176613	1.74886	Q01279:Egfr,Q62351:Tfrc,Q9WVK4:Ehd1,P11438:Lamp1,P17047:Lamp2,Q9CPW4:Arpc5,Q8CI59:Steap3,A2A8L5:Ptprf,P24668:M6pr,Q9R0Q1:Sytl4
GO:0007162	negative regulation of cell adhesion	biological_process	3	298	51	16625	0.0632736	0.176613	3.28168	O35598:Adam10,O08538:Angpt1,P33434:Mmp2
GO:0007566	embryo implantation	biological_process	3	298	51	16625	0.0632736	0.176613	3.28168	P08228:Sod1,P33434:Mmp2,P21460:Cst3
GO:0061179	negative regulation of insulin secretion involved in cellular response to glucose stimulus	biological_process	2	298	23	16625	0.0632855	0.176613	4.85118	P04939:Mup3,P11590:Mup4
GO:0008593	regulation of Notch signaling pathway	biological_process	2	298	23	16625	0.0632855	0.176613	4.85118	Q62009:Postn,O35598:Adam10
GO:0090190	positive regulation of branching involved in ureteric bud morphogenesis	biological_process	2	298	23	16625	0.0632855	0.176613	4.85118	P11859:Agt,P04202:Tgfb1
GO:0004601	peroxidase activity	molecular_function	2	298	23	16625	0.0632855	0.176613	4.85118	P35700:Prdx1,P11247:Mpo
GO:0016529	sarcoplasmic reticulum	cellular_component	3	298	52	16625	0.0662932	0.176613	3.21857	Q8R429:Atp2a1,Q64518:Atp2a3,Q8CFX1:H6pd
GO:0031982	vesicle	cellular_component	6	298	159	16625	0.0668647	0.176613	2.10523	Q9Z126:Pf4,Q07076:Anxa7,Q6P069:Sri,P61982:Ywhag,P11438:Lamp1,P21460:Cst3
GO:0005794	Golgi apparatus	cellular_component	25	298	1016	16625	0.0673152	0.176613	1.37275	P07724:Alb,P22599:Serpina1b,P07758:Serpina1a,Q00897:Serpina1d,Q00896:Serpina1c,P29699:Ahsg,P11087:Col1a1,O35598:Adam10,Q8K558:Treml1,P97430:Slpi,Q9QZI9:Serinc3,P15379:Cd44,Q9R1E6:Enpp2,Q6ZQ38:Cand1,Q9ES97:Rtn3,P21460:Cst3,Q99K28:Arfgap2,Q61646:Hp,Q8BND5:Qsox1,P14426:H2-D1,Q80W65:Pcsk9,P04223:H2-K1,Q8CF98:Colec10,P01902:H2-K1,Q8BM55:Tmem214
GO:0006509	membrane protein ectodomain proteolysis	biological_process	2	298	24	16625	0.0682449	0.176613	4.64905	Q8VDD5:Myh9,O35598:Adam10
GO:0009725	response to hormone	biological_process	3	298	53	16625	0.0693776	0.176613	3.15784	P39876:Timp3,Q9JHI0:Mmp19,Q8CGK3:Lonp1
GO:0034197	triglyceride transport	biological_process	1	298	4	16625	0.0698005	0.176613	13.9471	Q01339:Apoh
GO:0032411	positive regulation of transporter activity	biological_process	1	298	4	16625	0.0698005	0.176613	13.9471	P52430:Pon1
GO:0015074	DNA integration	biological_process	1	298	4	16625	0.0698005	0.176613	13.9471	O54962:Banf1
GO:0042117	monocyte activation	biological_process	1	298	4	16625	0.0698005	0.176613	13.9471	O35598:Adam10
GO:0005503	all-trans retinal binding	molecular_function	1	298	4	16625	0.0698005	0.176613	13.9471	Q9QYY9:Adh4
GO:0004656	procollagen-proline 4-dioxygenase activity	molecular_function	1	298	4	16625	0.0698005	0.176613	13.9471	P09103:P4hb
GO:0050815	phosphoserine residue binding	molecular_function	1	298	4	16625	0.0698005	0.176613	13.9471	P62259:Ywhae
GO:0007044	cell-substrate junction assembly	biological_process	1	298	4	16625	0.0698005	0.176613	13.9471	P11276:Fn1
GO:0071288	cellular response to mercury ion	biological_process	1	298	4	16625	0.0698005	0.176613	13.9471	P11276:Fn1
GO:0015075	ion transmembrane transporter activity	molecular_function	1	298	4	16625	0.0698005	0.176613	13.9471	P14069:S100a6
GO:0016461	unconventional myosin complex	cellular_component	1	298	4	16625	0.0698005	0.176613	13.9471	Q60605:Myl6
GO:0071635	negative regulation of transforming growth factor beta production	biological_process	1	298	4	16625	0.0698005	0.176613	13.9471	P11276:Fn1
GO:0008356	asymmetric cell division	biological_process	1	298	4	16625	0.0698005	0.176613	13.9471	Q99JY9:Actr3
GO:0150078	positive regulation of neuroinflammatory response	biological_process	1	298	4	16625	0.0698005	0.176613	13.9471	O70138:Mmp8
GO:1902945	metalloendopeptidase activity involved in amyloid precursor protein catabolic process	molecular_function	1	298	4	16625	0.0698005	0.176613	13.9471	O35598:Adam10
GO:0016972	thiol oxidase activity	molecular_function	1	298	4	16625	0.0698005	0.176613	13.9471	P09103:P4hb
GO:0009051	pentose-phosphate shunt, oxidative branch	biological_process	1	298	4	16625	0.0698005	0.176613	13.9471	Q8CFX1:H6pd
GO:0004024	alcohol dehydrogenase activity, zinc-dependent	molecular_function	1	298	4	16625	0.0698005	0.176613	13.9471	Q9QYY9:Adh4
GO:0019853	L-ascorbic acid biosynthetic process	biological_process	1	298	4	16625	0.0698005	0.176613	13.9471	O09131:Gsto1
GO:1903899	positive regulation of PERK-mediated unfolded protein response	biological_process	1	298	4	16625	0.0698005	0.176613	13.9471	O88312:Agr2
GO:0035276	ethanol binding	molecular_function	1	298	4	16625	0.0698005	0.176613	13.9471	Q9QYY9:Adh4
GO:1901652	response to peptide	biological_process	1	298	4	16625	0.0698005	0.176613	13.9471	P97298:Serpinf1
GO:0031821	G protein-coupled serotonin receptor binding	molecular_function	1	298	4	16625	0.0698005	0.176613	13.9471	O70443:Gnaz
GO:0002793	positive regulation of peptide secretion	biological_process	1	298	4	16625	0.0698005	0.176613	13.9471	P31725:S100a9
GO:0035989	tendon development	biological_process	1	298	4	16625	0.0698005	0.176613	13.9471	Q9R0G6:Comp
GO:0060205	cytoplasmic vesicle lumen	cellular_component	1	298	4	16625	0.0698005	0.176613	13.9471	P11672:Lcn2
GO:1902995	positive regulation of phospholipid efflux	biological_process	1	298	4	16625	0.0698005	0.176613	13.9471	Q00623:Apoa1
GO:0014016	neuroblast differentiation	biological_process	1	298	4	16625	0.0698005	0.176613	13.9471	Q03311:Bche
GO:0098664	G protein-coupled serotonin receptor signaling pathway	biological_process	1	298	4	16625	0.0698005	0.176613	13.9471	O70443:Gnaz
GO:0070254	mucus secretion	biological_process	1	298	4	16625	0.0698005	0.176613	13.9471	O88312:Agr2
GO:0034191	apolipoprotein A-I receptor binding	molecular_function	1	298	4	16625	0.0698005	0.176613	13.9471	Q00623:Apoa1
GO:0019695	choline metabolic process	biological_process	1	298	4	16625	0.0698005	0.176613	13.9471	Q03311:Bche
GO:0070141	response to UV-A	biological_process	1	298	4	16625	0.0698005	0.176613	13.9471	Q01279:Egfr
GO:0030149	sphingolipid catabolic process	biological_process	1	298	4	16625	0.0698005	0.176613	13.9471	Q9R1E6:Enpp2
GO:0006114	glycerol biosynthetic process	biological_process	1	298	4	16625	0.0698005	0.176613	13.9471	Q8CHP8:Pgp
GO:0097327	response to antineoplastic agent	biological_process	1	298	4	16625	0.0698005	0.176613	13.9471	O35598:Adam10
GO:0071787	endoplasmic reticulum tubular network formation	biological_process	1	298	4	16625	0.0698005	0.176613	13.9471	Q9ES97:Rtn3
GO:0008065	establishment of blood-nerve barrier	biological_process	1	298	4	16625	0.0698005	0.176613	13.9471	P11859:Agt
GO:0071461	cellular response to redox state	biological_process	1	298	4	16625	0.0698005	0.176613	13.9471	Q9CZT5:Vasn
GO:0034760	negative regulation of iron ion transmembrane transport	biological_process	1	298	4	16625	0.0698005	0.176613	13.9471	Q9EQ21:Hamp
GO:0006069	ethanol oxidation	biological_process	1	298	4	16625	0.0698005	0.176613	13.9471	Q9QYY9:Adh4
GO:1900126	negative regulation of hyaluronan biosynthetic process	biological_process	1	298	4	16625	0.0698005	0.176613	13.9471	P04202:Tgfb1
GO:0034714	type III transforming growth factor beta receptor binding	molecular_function	1	298	4	16625	0.0698005	0.176613	13.9471	P04202:Tgfb1
GO:1901201	regulation of extracellular matrix assembly	biological_process	1	298	4	16625	0.0698005	0.176613	13.9471	P11859:Agt
GO:0001188	RNA polymerase I preinitiation complex assembly	biological_process	1	298	4	16625	0.0698005	0.176613	13.9471	Q3TKT4:Smarca4
GO:0032127	dense core granule membrane	cellular_component	1	298	4	16625	0.0698005	0.176613	13.9471	Q7TPR4:Actn1
GO:0019852	L-ascorbic acid metabolic process	biological_process	1	298	4	16625	0.0698005	0.176613	13.9471	O09131:Gsto1
GO:0150111	regulation of transepithelial transport	biological_process	1	298	4	16625	0.0698005	0.176613	13.9471	P60710:Actb
GO:1901844	regulation of cell communication by electrical coupling involved in cardiac conduction	biological_process	1	298	4	16625	0.0698005	0.176613	13.9471	Q6P069:Sri
GO:0072144	glomerular mesangial cell development	biological_process	1	298	4	16625	0.0698005	0.176613	13.9471	P62737:Acta2
GO:0002018	renin-angiotensin regulation of aldosterone production	biological_process	1	298	4	16625	0.0698005	0.176613	13.9471	P11859:Agt
GO:0006942	regulation of striated muscle contraction	biological_process	1	298	4	16625	0.0698005	0.176613	13.9471	Q8R429:Atp2a1
GO:1902177	positive regulation of oxidative stress-induced intrinsic apoptotic signaling pathway	biological_process	1	298	4	16625	0.0698005	0.176613	13.9471	P08228:Sod1
GO:1903553	positive regulation of extracellular exosome assembly	biological_process	1	298	4	16625	0.0698005	0.176613	13.9471	Q9WU78:Pdcd6ip
GO:0034616	response to laminar fluid shear stress	biological_process	1	298	4	16625	0.0698005	0.176613	13.9471	P04202:Tgfb1
GO:1902074	response to salt	biological_process	1	298	4	16625	0.0698005	0.176613	13.9471	P04202:Tgfb1
GO:0033212	iron import into cell	biological_process	1	298	4	16625	0.0698005	0.176613	13.9471	Q8CI59:Steap3
GO:0060571	morphogenesis of an epithelial fold	biological_process	1	298	4	16625	0.0698005	0.176613	13.9471	Q01279:Egfr
GO:0001998	angiotensin-mediated vasoconstriction involved in regulation of systemic arterial blood pressure	biological_process	1	298	4	16625	0.0698005	0.176613	13.9471	P11859:Agt
GO:0042585	germinal vesicle	cellular_component	1	298	4	16625	0.0698005	0.176613	13.9471	P26645:Marcks
GO:0010988	regulation of low-density lipoprotein particle clearance	biological_process	1	298	4	16625	0.0698005	0.176613	13.9471	P14847:Crp
GO:0034189	very-low-density lipoprotein particle binding	molecular_function	1	298	4	16625	0.0698005	0.176613	13.9471	Q80W65:Pcsk9
GO:0070326	very-low-density lipoprotein particle receptor binding	molecular_function	1	298	4	16625	0.0698005	0.176613	13.9471	Q80W65:Pcsk9
GO:0046340	diacylglycerol catabolic process	biological_process	1	298	4	16625	0.0698005	0.176613	13.9471	P09813:Apoa2
GO:0034382	chylomicron remnant clearance	biological_process	1	298	4	16625	0.0698005	0.176613	13.9471	Q05020:Apoc2
GO:0140021	mitochondrial ADP transmembrane transport	biological_process	1	298	4	16625	0.0698005	0.176613	13.9471	P51881:Slc25a5
GO:0015827	tryptophan transport	biological_process	1	298	4	16625	0.0698005	0.176613	13.9471	P10852:Slc3a2
GO:0010536	positive regulation of activation of Janus kinase activity	biological_process	1	298	4	16625	0.0698005	0.176613	13.9471	P11859:Agt
GO:1990544	mitochondrial ATP transmembrane transport	biological_process	1	298	4	16625	0.0698005	0.176613	13.9471	P51881:Slc25a5
GO:1904030	negative regulation of cyclin-dependent protein kinase activity	biological_process	1	298	4	16625	0.0698005	0.176613	13.9471	P60710:Actb
GO:0046079	dUMP catabolic process	biological_process	1	298	4	16625	0.0698005	0.176613	13.9471	Q9D020:Nt5c3a
GO:1990523	bone regeneration	biological_process	1	298	4	16625	0.0698005	0.176613	13.9471	Q62009:Postn
GO:0042167	heme catabolic process	biological_process	1	298	4	16625	0.0698005	0.176613	13.9471	Q923D2:Blvrb
GO:0000915	actomyosin contractile ring assembly	biological_process	1	298	4	16625	0.0698005	0.176613	13.9471	Q9WU78:Pdcd6ip
GO:0051295	establishment of meiotic spindle localization	biological_process	1	298	4	16625	0.0698005	0.176613	13.9471	Q8VDD5:Myh9
GO:0045988	negative regulation of striated muscle contraction	biological_process	1	298	4	16625	0.0698005	0.176613	13.9471	Q8R429:Atp2a1
GO:0008308	voltage-gated anion channel activity	molecular_function	1	298	4	16625	0.0698005	0.176613	13.9471	Q60932:Vdac1
GO:0051969	regulation of transmission of nerve impulse	biological_process	1	298	4	16625	0.0698005	0.176613	13.9471	P11859:Agt
GO:0061975	articular cartilage development	biological_process	1	298	4	16625	0.0698005	0.176613	13.9471	P28653:Bgn
GO:0072012	glomerulus vasculature development	biological_process	1	298	4	16625	0.0698005	0.176613	13.9471	O08538:Angpt1
GO:0007431	salivary gland development	biological_process	1	298	4	16625	0.0698005	0.176613	13.9471	P21460:Cst3
GO:0001851	complement component C3b binding	molecular_function	1	298	4	16625	0.0698005	0.176613	13.9471	P06909:Cfh
GO:0031345	negative regulation of cell projection organization	biological_process	1	298	4	16625	0.0698005	0.176613	13.9471	A2A8L5:Ptprf
GO:0004301	epoxide hydrolase activity	molecular_function	1	298	4	16625	0.0698005	0.176613	13.9471	P24527:Lta4h
GO:0036457	keratohyalin granule	cellular_component	1	298	4	16625	0.0698005	0.176613	13.9471	P05208:Cela2a
GO:0035995	detection of muscle stretch	biological_process	1	298	4	16625	0.0698005	0.176613	13.9471	A2ASS6:Ttn
GO:1903659	regulation of complement-dependent cytotoxicity	biological_process	1	298	4	16625	0.0698005	0.176613	13.9471	P06909:Cfh
GO:0021769	orbitofrontal cortex development	biological_process	1	298	4	16625	0.0698005	0.176613	13.9471	Q9CPW4:Arpc5
GO:0071677	positive regulation of mononuclear cell migration	biological_process	1	298	4	16625	0.0698005	0.176613	13.9471	P04202:Tgfb1
GO:0042583	chromaffin granule	cellular_component	1	298	4	16625	0.0698005	0.176613	13.9471	P06797:Ctsl
GO:2000660	negative regulation of interleukin-1-mediated signaling pathway	biological_process	1	298	4	16625	0.0698005	0.176613	13.9471	P27931:Il1r2
GO:0005253	anion channel activity	molecular_function	1	298	4	16625	0.0698005	0.176613	13.9471	Q60932:Vdac1
GO:0042359	vitamin D metabolic process	biological_process	1	298	4	16625	0.0698005	0.176613	13.9471	P21614:Gc
GO:0030547	signaling receptor inhibitor activity	molecular_function	1	298	4	16625	0.0698005	0.176613	13.9471	Q80W65:Pcsk9
GO:1903061	positive regulation of protein lipidation	biological_process	1	298	4	16625	0.0698005	0.176613	13.9471	Q3UZP4:Svip
GO:0150034	distal axon	cellular_component	1	298	4	16625	0.0698005	0.176613	13.9471	Q9CR84:Atp5mc1
GO:1903334	positive regulation of protein folding	biological_process	1	298	4	16625	0.0698005	0.176613	13.9471	P27773:Pdia3
GO:0060157	urinary bladder development	biological_process	1	298	4	16625	0.0698005	0.176613	13.9471	Q00724:Rbp4
GO:0006857	oligopeptide transport	biological_process	1	298	4	16625	0.0698005	0.176613	13.9471	Q9R100:Cdh17
GO:0007171	activation of transmembrane receptor protein tyrosine kinase activity	biological_process	1	298	4	16625	0.0698005	0.176613	13.9471	O08538:Angpt1
GO:0051919	positive regulation of fibrinolysis	biological_process	1	298	4	16625	0.0698005	0.176613	13.9471	Q91Y47:F11
GO:0030984	kininogen binding	molecular_function	1	298	4	16625	0.0698005	0.176613	13.9471	P06797:Ctsl
GO:0043231	intracellular membrane-bounded organelle	cellular_component	23	298	926	16625	0.0712299	0.180057	1.38568	E9Q414:Apob,P22599:Serpina1b,P07758:Serpina1a,Q00897:Serpina1d,Q00896:Serpina1c,Q62351:Tfrc,P52430:Pon1,Q8R429:Atp2a1,O35598:Adam10,Q9WU78:Pdcd6ip,Q9WVK4:Ehd1,Q923D2:Blvrb,P24369:Ppib,P63024:Vamp3,P30412:Ppic,A2A8L5:Ptprf,Q8BND5:Qsox1,Q07456:Ambp,Q9R1P0:Psma4,Q8CFX1:H6pd,O70370:Ctss,P11247:Mpo,Q9ESY9:Ifi30
GO:0009617	response to bacterium	biological_process	6	298	162	16625	0.0717781	0.181269	2.06624	P23953:Ces1c,P03953:Cfd,P01027:C3,Q61646:Hp,P05366:Saa1,P11672:Lcn2
GO:0005537	mannose binding	molecular_function	2	298	25	16625	0.0733276	0.184651	4.46309	Q3SXB8:Colec11,Q8CF98:Colec10
GO:0031430	M band	cellular_component	2	298	25	16625	0.0733276	0.184651	4.46309	P14602:Hspb1,A2ASS6:Ttn
GO:0050850	positive regulation of calcium-mediated signaling	biological_process	2	298	25	16625	0.0733276	0.184651	4.46309	P13595:Ncam1,P70349:Hint1
GO:0045202	synapse	cellular_component	15	298	558	16625	0.0781521	0.196612	1.49969	P06728:Apoa4,P60710:Actb,Q01279:Egfr,P68254:Ywhaq,P10852:Slc3a2,P62259:Ywhae,O08688:Capn5,P61982:Ywhag,Q5SQX6:Cyfip2,Q9ES97:Rtn3,P14602:Hspb1,P01029:C4b,P98086:C1qa,P14106:C1qb,Q02105:C1qc
GO:0010875	positive regulation of cholesterol efflux	biological_process	2	298	26	16625	0.0785277	0.197368	4.29143	Q00623:Apoa1,P52430:Pon1
GO:0000166	nucleotide binding	molecular_function	3	298	56	16625	0.0790103	0.198014	2.98867	Q60932:Vdac1,Q9D020:Nt5c3a,P70349:Hint1
GO:0034446	substrate adhesion-dependent cell spreading	biological_process	3	298	56	16625	0.0790103	0.198014	2.98867	O55222:Ilk,P63024:Vamp3,P11276:Fn1
GO:1903078	positive regulation of protein localization to plasma membrane	biological_process	3	298	56	16625	0.0790103	0.198014	2.98867	Q01279:Egfr,Q99JY9:Actr3,O88312:Agr2
GO:0006979	response to oxidative stress	biological_process	5	298	129	16625	0.0826116	0.198073	2.16235	P08228:Sod1,P33434:Mmp2,P35700:Prdx1,Q8CC86:Naprt,P21460:Cst3
GO:0099560	synaptic membrane adhesion	biological_process	2	298	27	16625	0.0838394	0.198073	4.13249	Q61730:Il1rap,A2A8L5:Ptprf
GO:0010575	positive regulation of vascular endothelial growth factor production	biological_process	2	298	27	16625	0.0838394	0.198073	4.13249	P01027:C3,P06684:C5
GO:0000146	microfilament motor activity	molecular_function	2	298	27	16625	0.0838394	0.198073	4.13249	Q8VDD5:Myh9,Q60605:Myl6
GO:0061077	chaperone-mediated protein folding	biological_process	2	298	27	16625	0.0838394	0.198073	4.13249	P24369:Ppib,P14602:Hspb1
GO:0048844	artery morphogenesis	biological_process	2	298	27	16625	0.0838394	0.198073	4.13249	E9Q414:Apob,Q9R0G6:Comp
GO:0016339	calcium-dependent cell-cell adhesion via plasma membrane cell adhesion molecules	biological_process	2	298	27	16625	0.0838394	0.198073	4.13249	Q01102:Selp,Q9R100:Cdh17
GO:0043236	laminin binding	molecular_function	2	298	27	16625	0.0838394	0.198073	4.13249	Q61739:Itga6,O70370:Ctss
GO:0071230	cellular response to amino acid stimulus	biological_process	3	298	58	16625	0.0857378	0.198073	2.88562	Q01279:Egfr,P11087:Col1a1,P33434:Mmp2
GO:0015629	actin cytoskeleton	cellular_component	7	298	211	16625	0.0860575	0.198073	1.85081	P13020:Gsn,P60710:Actb,Q64727:Vcl,Q8VDD5:Myh9,P62737:Acta2,Q6IRU2:Tpm4,P21107:Tpm3
GO:0042482	positive regulation of odontogenesis	biological_process	1	298	5	16625	0.0864782	0.198073	11.1577	P04202:Tgfb1
GO:0061041	regulation of wound healing	biological_process	1	298	5	16625	0.0864782	0.198073	11.1577	P62737:Acta2
GO:0009597	detection of virus	biological_process	1	298	5	16625	0.0864782	0.198073	11.1577	Q9QZI9:Serinc3
GO:0035886	vascular associated smooth muscle cell differentiation	biological_process	1	298	5	16625	0.0864782	0.198073	11.1577	P06909:Cfh
GO:0031665	negative regulation of lipopolysaccharide-mediated signaling pathway	biological_process	1	298	5	16625	0.0864782	0.198073	11.1577	P08071:Ltf
GO:0043120	tumor necrosis factor binding	molecular_function	1	298	5	16625	0.0864782	0.198073	11.1577	Q6GQT1:A2m
GO:0050999	regulation of nitric-oxide synthase activity	biological_process	1	298	5	16625	0.0864782	0.198073	11.1577	Q01279:Egfr
GO:0045837	negative regulation of membrane potential	biological_process	1	298	5	16625	0.0864782	0.198073	11.1577	P08071:Ltf
GO:0090611	ubiquitin-independent protein catabolic process via the multivesicular body sorting pathway	biological_process	1	298	5	16625	0.0864782	0.198073	11.1577	Q9WU78:Pdcd6ip
GO:0048403	brain-derived neurotrophic factor binding	molecular_function	1	298	5	16625	0.0864782	0.198073	11.1577	Q6GQT1:A2m
GO:0019439	aromatic compound catabolic process	biological_process	1	298	5	16625	0.0864782	0.198073	11.1577	P52430:Pon1
GO:0098868	bone growth	biological_process	1	298	5	16625	0.0864782	0.198073	11.1577	Q9R0G6:Comp
GO:0031960	response to corticosteroid	biological_process	1	298	5	16625	0.0864782	0.198073	11.1577	P11087:Col1a1
GO:0071896	protein localization to adherens junction	biological_process	1	298	5	16625	0.0864782	0.198073	11.1577	P60710:Actb
GO:0005859	muscle myosin complex	cellular_component	1	298	5	16625	0.0864782	0.198073	11.1577	A2ASS6:Ttn
GO:0032929	negative regulation of superoxide anion generation	biological_process	1	298	5	16625	0.0864782	0.198073	11.1577	P14847:Crp
GO:0018119	peptidyl-cysteine S-nitrosylation	biological_process	1	298	5	16625	0.0864782	0.198073	11.1577	P31725:S100a9
GO:0001991	regulation of systemic arterial blood pressure by circulatory renin-angiotensin	biological_process	1	298	5	16625	0.0864782	0.198073	11.1577	P11859:Agt
GO:0060318	definitive erythrocyte differentiation	biological_process	1	298	5	16625	0.0864782	0.198073	11.1577	Q3TKT4:Smarca4
GO:0015288	porin activity	molecular_function	1	298	5	16625	0.0864782	0.198073	11.1577	Q60932:Vdac1
GO:0030492	hemoglobin binding	molecular_function	1	298	5	16625	0.0864782	0.198073	11.1577	Q61646:Hp
GO:0090131	mesenchyme migration	biological_process	1	298	5	16625	0.0864782	0.198073	11.1577	P62737:Acta2
GO:0045540	regulation of cholesterol biosynthetic process	biological_process	1	298	5	16625	0.0864782	0.198073	11.1577	E9Q414:Apob
GO:0014873	response to muscle activity involved in regulation of muscle adaptation	biological_process	1	298	5	16625	0.0864782	0.198073	11.1577	P11859:Agt
GO:0098973	structural constituent of postsynaptic actin cytoskeleton	molecular_function	1	298	5	16625	0.0864782	0.198073	11.1577	P60710:Actb
GO:0020005	symbiont-containing vacuole membrane	cellular_component	1	298	5	16625	0.0864782	0.198073	11.1577	Q9Z126:Pf4
GO:0001554	luteolysis	biological_process	1	298	5	16625	0.0864782	0.198073	11.1577	Q9JHI0:Mmp19
GO:0048248	CXCR3 chemokine receptor binding	molecular_function	1	298	5	16625	0.0864782	0.198073	11.1577	Q9Z126:Pf4
GO:1990182	exosomal secretion	biological_process	1	298	5	16625	0.0864782	0.198073	11.1577	Q8CI59:Steap3
GO:0032677	regulation of interleukin-8 production	biological_process	1	298	5	16625	0.0864782	0.198073	11.1577	P14847:Crp
GO:0045541	negative regulation of cholesterol biosynthetic process	biological_process	1	298	5	16625	0.0864782	0.198073	11.1577	P08228:Sod1
GO:0016887	ATPase	molecular_function	1	298	5	16625	0.0864782	0.198073	11.1577	Q8VDD5:Myh9
GO:0071800	podosome assembly	biological_process	1	298	5	16625	0.0864782	0.198073	11.1577	D3Z6Q9:Bin2
GO:0045653	negative regulation of megakaryocyte differentiation	biological_process	1	298	5	16625	0.0864782	0.198073	11.1577	Q9Z126:Pf4
GO:0030485	smooth muscle contractile fiber	cellular_component	1	298	5	16625	0.0864782	0.198073	11.1577	P62737:Acta2
GO:0020027	hemoglobin metabolic process	biological_process	1	298	5	16625	0.0864782	0.198073	11.1577	Q91X72:Hpx
GO:0000303	response to superoxide	biological_process	1	298	5	16625	0.0864782	0.198073	11.1577	P08228:Sod1
GO:1903202	negative regulation of oxidative stress-induced cell death	biological_process	1	298	5	16625	0.0864782	0.198073	11.1577	P14602:Hspb1
GO:0061035	regulation of cartilage development	biological_process	1	298	5	16625	0.0864782	0.198073	11.1577	P04202:Tgfb1
GO:0060762	regulation of branching involved in mammary gland duct morphogenesis	biological_process	1	298	5	16625	0.0864782	0.198073	11.1577	P04202:Tgfb1
GO:0051098	regulation of binding	biological_process	1	298	5	16625	0.0864782	0.198073	11.1577	P04202:Tgfb1
GO:0032970	regulation of actin filament-based process	biological_process	1	298	5	16625	0.0864782	0.198073	11.1577	Q08093:Cnn2
GO:0045263	proton-transporting ATP synthase complex, coupling factor F(o)	cellular_component	1	298	5	16625	0.0864782	0.198073	11.1577	Q9CR84:Atp5mc1
GO:0016202	regulation of striated muscle tissue development	biological_process	1	298	5	16625	0.0864782	0.198073	11.1577	P04202:Tgfb1
GO:0032374	regulation of cholesterol transport	biological_process	1	298	5	16625	0.0864782	0.198073	11.1577	P06728:Apoa4
GO:2000405	negative regulation of T cell migration	biological_process	1	298	5	16625	0.0864782	0.198073	11.1577	P51910:Apod
GO:0038132	neuregulin binding	molecular_function	1	298	5	16625	0.0864782	0.198073	11.1577	Q61739:Itga6
GO:0031124	mRNA 3'-end processing	biological_process	1	298	5	16625	0.0864782	0.198073	11.1577	Q8CHP0:Zc3h3
GO:0019834	phospholipase A2 inhibitor activity	molecular_function	1	298	5	16625	0.0864782	0.198073	11.1577	O35639:Anxa3
GO:0002906	negative regulation of mature B cell apoptotic process	biological_process	1	298	5	16625	0.0864782	0.198073	11.1577	P15379:Cd44
GO:0051653	spindle localization	biological_process	1	298	5	16625	0.0864782	0.198073	11.1577	Q99JY9:Actr3
GO:0010044	response to aluminum ion	biological_process	1	298	5	16625	0.0864782	0.198073	11.1577	Q8CGK3:Lonp1
GO:1990357	terminal web	cellular_component	1	298	5	16625	0.0864782	0.198073	11.1577	Q64727:Vcl
GO:0048014	Tie signaling pathway	biological_process	1	298	5	16625	0.0864782	0.198073	11.1577	O08538:Angpt1
GO:0033031	positive regulation of neutrophil apoptotic process	biological_process	1	298	5	16625	0.0864782	0.198073	11.1577	P15379:Cd44
GO:0044194	cytolytic granule	cellular_component	1	298	5	16625	0.0864782	0.198073	11.1577	P11438:Lamp1
GO:0043312	neutrophil degranulation	biological_process	1	298	5	16625	0.0864782	0.198073	11.1577	O35639:Anxa3
GO:1905598	negative regulation of low-density lipoprotein receptor activity	biological_process	1	298	5	16625	0.0864782	0.198073	11.1577	Q80W65:Pcsk9
GO:1902512	positive regulation of apoptotic DNA fragmentation	biological_process	1	298	5	16625	0.0864782	0.198073	11.1577	P47878:Igfbp3
GO:0010897	negative regulation of triglyceride catabolic process	biological_process	1	298	5	16625	0.0864782	0.198073	11.1577	P33622:Apoc3
GO:0015190	L-leucine transmembrane transporter activity	molecular_function	1	298	5	16625	0.0864782	0.198073	11.1577	P10852:Slc3a2
GO:0060435	bronchiole development	biological_process	1	298	5	16625	0.0864782	0.198073	11.1577	P04202:Tgfb1
GO:0005534	galactose binding	molecular_function	1	298	5	16625	0.0864782	0.198073	11.1577	P70194:Clec4f
GO:0031102	neuron projection regeneration	biological_process	1	298	5	16625	0.0864782	0.198073	11.1577	A2A8L5:Ptprf
GO:0042159	lipoprotein catabolic process	biological_process	1	298	5	16625	0.0864782	0.198073	11.1577	E9Q414:Apob
GO:1902513	regulation of organelle transport along microtubule	biological_process	1	298	5	16625	0.0864782	0.198073	11.1577	P11438:Lamp1
GO:0044316	cone cell pedicle	cellular_component	1	298	5	16625	0.0864782	0.198073	11.1577	Q9EQZ6:Rapgef4
GO:0005001	transmembrane receptor protein tyrosine phosphatase activity	molecular_function	1	298	5	16625	0.0864782	0.198073	11.1577	A2A8L5:Ptprf
GO:0051490	negative regulation of filopodium assembly	biological_process	1	298	5	16625	0.0864782	0.198073	11.1577	P47757:Capzb
GO:0006249	dCMP catabolic process	biological_process	1	298	5	16625	0.0864782	0.198073	11.1577	Q9D020:Nt5c3a
GO:0015820	leucine transport	biological_process	1	298	5	16625	0.0864782	0.198073	11.1577	P10852:Slc3a2
GO:0032914	positive regulation of transforming growth factor beta1 production	biological_process	1	298	5	16625	0.0864782	0.198073	11.1577	P51885:Lum
GO:0043932	ossification involved in bone remodeling	biological_process	1	298	5	16625	0.0864782	0.198073	11.1577	P04202:Tgfb1
GO:0017077	oxidative phosphorylation uncoupler activity	molecular_function	1	298	5	16625	0.0864782	0.198073	11.1577	P51881:Slc25a5
GO:0060354	negative regulation of cell adhesion molecule production	biological_process	1	298	5	16625	0.0864782	0.198073	11.1577	Q00623:Apoa1
GO:0034975	protein folding in endoplasmic reticulum	biological_process	1	298	5	16625	0.0864782	0.198073	11.1577	P09103:P4hb
GO:0071987	WD40-repeat domain binding	molecular_function	1	298	5	16625	0.0864782	0.198073	11.1577	P80317:Cct6a
GO:2001205	negative regulation of osteoclast development	biological_process	1	298	5	16625	0.0864782	0.198073	11.1577	P08071:Ltf
GO:0070200	establishment of protein localization to telomere	biological_process	1	298	5	16625	0.0864782	0.198073	11.1577	O70372:Tert
GO:0016620	oxidoreductase activity, acting on the aldehyde or oxo group of donors, NAD or NADP as acceptor	molecular_function	1	298	5	16625	0.0864782	0.198073	11.1577	Q9QYY9:Adh4
GO:0071817	MMXD complex	cellular_component	1	298	5	16625	0.0864782	0.198073	11.1577	P51881:Slc25a5
GO:0035106	operant conditioning	biological_process	1	298	5	16625	0.0864782	0.198073	11.1577	P11859:Agt
GO:0055131	C3HC4-type RING finger domain binding	molecular_function	1	298	5	16625	0.0864782	0.198073	11.1577	Q61696:Hspa1a
GO:0010430	fatty acid omega-oxidation	biological_process	1	298	5	16625	0.0864782	0.198073	11.1577	Q9QYY9:Adh4
GO:0010936	negative regulation of macrophage cytokine production	biological_process	1	298	5	16625	0.0864782	0.198073	11.1577	P04202:Tgfb1
GO:1905605	positive regulation of blood-brain barrier permeability	biological_process	1	298	5	16625	0.0864782	0.198073	11.1577	O08538:Angpt1
GO:0060965	negative regulation of gene silencing by miRNA	biological_process	1	298	5	16625	0.0864782	0.198073	11.1577	P04202:Tgfb1
GO:0002513	tolerance induction to self antigen	biological_process	1	298	5	16625	0.0864782	0.198073	11.1577	P04202:Tgfb1
GO:0097201	negative regulation of transcription from RNA polymerase II promoter in response to stress	biological_process	1	298	5	16625	0.0864782	0.198073	11.1577	Q61696:Hspa1a
GO:0005829	cytosol	cellular_component	76	298	3669	16625	0.0866112	0.198205	1.15561	E9Q414:Apob,P21614:Gc,P06728:Apoa4,Q00623:Apoa1,P13020:Gsn,P60710:Actb,Q8VDD5:Myh9,P17182:Eno1,P09813:Apoa2,Q07235:Serpine2,P33622:Apoc3,P17751:Tpi1,P68254:Ywhaq,Q9WU78:Pdcd6ip,Q07076:Anxa7,P08113:Hsp90b1,Q61696:Hspa1a,P09411:Pgk1,Q6P069:Sri,P21550:Eno3,P08228:Sod1,P97384:Anxa11,P62259:Ywhae,Q8K558:Treml1,P09103:P4hb,P04939:Mup3,Q05020:Apoc2,P13595:Ncam1,Q9DBJ1:Pgam1,O09131:Gsto1,Q923D2:Blvrb,P35…
GO:0016323	basolateral plasma membrane	cellular_component	8	298	254	16625	0.0875318	0.200138	1.75712	Q01279:Egfr,Q62351:Tfrc,Q61739:Itga6,P10852:Slc3a2,P15379:Cd44,Q9R100:Cdh17,Q80TH2:Erbin,Q9EQZ6:Rapgef4
GO:0007338	single fertilization	biological_process	3	298	59	16625	0.08919	0.203552	2.83671	Q9QXC1:Fetub,P21956:Mfge8,P40240:Cd9
[truncated: 1,477 more rows]

## Sheet: GO_sEV7dpi_0
id	term	category	ListHits	ListTotal	PopHits	PopTotal	pval	padj	Enrichment_score	Protein_Gene
[truncated: 3,405 more rows]

[truncated: 1 more sheets: GO_sEV10dpi_0]
