# Supplementary material for: Quantitative proteomic analysis of local and systemic extracellular vesicles during Eimeria falciformis infectious cycle in the host
Source: Parasit Vectors. 2023 Sep 27;16:339. doi: 10.1186/s13071-023-05906-x (PMC10523797; doi:10.1186/s13071-023-05906-x)
Supplement: Supplementary file 8 — Additional file 8: GO terms for cEV proteins [file 13071_2023_5906_MOESM8_ESM.xlsx]

## Sheet: GO_cEV68_0
id	term	category	ListHits	ListTotal	PopHits	PopTotal	pval	padj	Enrichment_score	Protein_Gene
GO:0043209	myelin sheath	cellular_component	43	489	191	16415	8.32841e-26	3.22976e-22	7.55731	Q8BMF4:Dlat,Q6URW6:Myh14,Q01853:Vcp,Q60932:Vdac1,Q9DCX2:Atp5pd,P17742:Ppia,Q60930:Vdac2,Q68FD5:Cltc,P16858:Gapdh,Q9DB77:Uqcrc2,P67778:Phb,Q9CZ13:Uqcrc1,P0DP27:Calm2,Q9CQQ7:Atp5pb,Q03265:Atp5f1a,Q9DBJ1:Pgam1,P12787:Cox5a,Q99KI0:Aco2,P56480:Atp5f1b,P38647:Hspa9,Q8VEM8:Slc25a3,Q8BHJ6:Serinc5,P19536:Cox5b,P00920:Ca2,P07724:Alb,Q5SYD0:Myo1d,P14094:Atp1b1,P68369:Tuba1a,P02088:Hbb-b1,Q04447:Ckb,P68372:T…
GO:0005886	plasma membrane	cellular_component	187	489	3382	16415	7.94581e-20	1.54069e-16	1.85609	Q8VDD5:Myh9,P97449:Anpep,P06795:Abcb1b,Q99JW5:Epcam,P18572:Bsg,Q08509:Eps8,P05555:Itgam,Q60932:Vdac1,P31725:S100a9,Q07076:Anxa7,Q9Z0G9:Cldn3,P16858:Gapdh,P11438:Lamp1,P14427:H2-D1,P67778:Phb,G5E829:Atp2b1,Q2KHK6:Gsdmc2,Q61147:Cp,Q61696:Hspa1a,Q3UZZ4:Olfm4,Q9Z1Q5:Clic1,Q91V41:Rab14,P0DP27:Calm2,P17047:Lamp2,Q8BH64:Ehd2,Q03265:Atp5f1a,O35640:Anxa8,Q8K3X6:Anks4b,Q9Z261:Cldn7,P21550:Eno3,Q8K386:Rab15…
GO:0005743	mitochondrial inner membrane	cellular_component	47	489	342	16415	1.28132e-18	1.65632e-15	4.61322	Q60931:Vdac3,Q60932:Vdac1,Q9DCX2:Atp5pd,Q60930:Vdac2,Q9DB77:Uqcrc2,Q9D855:Uqcrb,Q9R112:Sqor,P67778:Phb,Q8R1I1:Uqcr10,P19783:Cox4i1,Q9CZ13:Uqcrc1,P99028:Uqcrh,P54869:Hmgcs2,Q9DCS9:Ndufb10,Q9CQQ7:Atp5pb,Q03265:Atp5f1a,Q64435:Ugt1a6,P12787:Cox5a,Q9CPQ8:Atp5mg,P56480:Atp5f1b,P17665:Cox7c,Q8VEM8:Slc25a3,Q8BW75:Maob,Q62425:Ndufa4,P56135:Atp5mf,Q9DC69:Ndufa9,Q922Q1:Mtarc2,Q9D8W7:Ociad2,Q9CQA3:Sdhb,Q6452…
GO:0044877	protein-containing complex binding	molecular_function	56	489	643	16415	4.83458e-13	4.67734e-10	2.92354	Q61554:Fbn1,Q99JW5:Epcam,Q01853:Vcp,P05555:Itgam,Q60932:Vdac1,Q9DCX2:Atp5pd,Q9DB77:Uqcrc2,P14427:H2-D1,Q9CZ13:Uqcrc1,P99028:Uqcrh,Q9CQQ7:Atp5pb,Q64435:Ugt1a6,P21550:Eno3,Q8VEM8:Slc25a3,Q62425:Ndufa4,Q9DC69:Ndufa9,P25911:Lyn,Q9CPY3:Cdca5,A2A8L5:Ptprf,Q7TT50:Cdc42bpb,Q9D0M5:Dynll2,P57780:Actn4,P09055:Itgb1,P14824:Anxa6,Q91WV7:Slc3a1,Q61739:Itga6,P21278:Gna11,P04228:H2-Aa,P14426:H2-D1,P01901:H2-K1,P…
GO:0005739	mitochondrion	cellular_component	100	489	1611	16415	6.0306e-13	4.67734e-10	2.08371	P06795:Abcb1b,Q8BMF4:Dlat,Q99MN9:Pccb,P18572:Bsg,Q60931:Vdac3,Q60932:Vdac1,Q9DCX2:Atp5pd,Q60930:Vdac2,Q68FD5:Cltc,P16858:Gapdh,Q64133:Maoa,Q9DB77:Uqcrc2,Q9D855:Uqcrb,Q9R112:Sqor,P67778:Phb,Q8R1I1:Uqcr10,Q2KHK6:Gsdmc2,Q91ZA3:Pcca,P19783:Cox4i1,Q61696:Hspa1a,Q9CZ13:Uqcrc1,P99028:Uqcrh,Q3UZZ4:Olfm4,O08709:Prdx6,P54869:Hmgcs2,Q9Z1Q5:Clic1,Q9DCS9:Ndufb10,Q9CQQ7:Atp5pb,Q03265:Atp5f1a,P12787:Cox5a,Q9CPQ…
GO:0042470	melanosome	cellular_component	20	489	94	16415	3.6196e-12	2.33947e-09	7.14224	O08638:Myh11,Q68FD5:Cltc,P11438:Lamp1,P51912:Slc1a5,P09055:Itgb1,P14824:Anxa6,P57716:Ncstn,P27601:Gna13,P63101:Ywhaz,P08113:Hsp90b1,P62259:Ywhae,P41731:Cd63,Q9Z1G4:Atp6v0a1,P19096:Fasn,P63001:Rac1,P18242:Ctsd,P27773:Pdia3,P97370:Atp1b3,P80315:Cct4,O54890:Itgb3
GO:0005903	brush border	cellular_component	17	489	77	16415	8.19988e-11	4.54274e-08	7.41123	Q8VDD5:Myh9,O08638:Myh11,Q60605:Myl6,Q6URW6:Myh14,Q3THE2:Myl12b,Q08509:Eps8,Q8K3X6:Anks4b,Q9ES64:Ush1c,Q5SYD0:Myo1d,O88329:Myo1a,Q9JIP7:Slc15a1,Q8BTM8:Flna,P46735:Myo1b,Q9JLT2:Treh,Q99JY9:Actr3,O08808:Diaph1,P47753:Capza1
GO:0005839	proteasome core complex	cellular_component	9	489	20	16415	2.15414e-09	9.54838e-07	15.1058	P99026:Psmb4,Q60692:Psmb6,O55234:Psmb5,O70435:Psma3,Q9R1P0:Psma4,O35955:Psmb10,Q9R1P3:Psmb2,P49722:Psma2,O35522:Psmb9
GO:0005750	mitochondrial respiratory chain complex III	cellular_component	7	489	10	16415	2.21597e-09	9.54838e-07	23.498	Q9DB77:Uqcrc2,Q9D855:Uqcrb,Q8R1I1:Uqcr10,Q9CZ13:Uqcrc1,P99028:Uqcrh,Q9CQ69:Uqcrq,Q9D0M3:Cyc1
GO:0016324	apical plasma membrane	cellular_component	35	489	379	16415	3.13825e-09	1.21701e-06	3.09999	P06795:Abcb1b,Q99JW5:Epcam,Q7M758:Naaladl1,G5E829:Atp2b1,Q61696:Hspa1a,Q91V41:Rab14,Q61165:Slc9a1,Q49B93:Slc5a12,Q63ZW7:Patj,P21447:Abcb1a,P14094:Atp1b1,O88329:Myo1a,P14824:Anxa6,Q9JIP7:Slc15a1,Q148W0:Atp8b1,Q9Z0F4:Cib1,P31809:Ceacam1,P55012:Slc12a2,P31428:Dpep1,P51863:Atp6v0d1,Q64444:Ca4,Q9WVC8:Slc26a3,Q6Q473:Clca4a,Q60770:Stxbp3,Q9Z2C6:Upk1b,Q08857:Cd36,P27773:Pdia3,Q9DBM0:Abcg8,O54890:Itgb3,Q9…
GO:0048306	calcium-dependent protein binding	molecular_function	16	489	85	16415	3.57281e-09	1.25958e-06	6.31878	P31725:S100a9,Q07076:Anxa7,P0DP27:Calm2,Q61165:Slc9a1,Q8R2S8:Cd177,Q5SYD0:Myo1d,P14824:Anxa6,P61022:Chp1,Q9D2Q8:S100a14,P12815:Pdcd6,P39039:Mbl1,Q8BFY6:Pef1,Q8BT60:Cpne3,P97352:S100a13,Q64332:Syn2,P14069:S100a6
GO:0042776	mitochondrial ATP synthesis coupled proton transport	biological_process	8	489	16	16415	6.11251e-09	1.97536e-06	16.7843	Q9DCX2:Atp5pd,Q9CQQ7:Atp5pb,Q03265:Atp5f1a,Q9CPQ8:Atp5mg,P56480:Atp5f1b,P56135:Atp5mf,P19536:Cox5b,Q9D0M3:Cyc1
GO:0010499	proteasomal ubiquitin-independent protein catabolic process	biological_process	9	489	23	16415	9.67653e-09	2.88658e-06	13.1355	P99026:Psmb4,Q60692:Psmb6,O55234:Psmb5,O70435:Psma3,Q9R1P0:Psma4,O35955:Psmb10,Q9R1P3:Psmb2,P49722:Psma2,O35522:Psmb9
GO:0005178	integrin binding	molecular_function	19	489	136	16415	2.16877e-08	6.00749e-06	4.68972	Q61554:Fbn1,Q8VDD5:Myh9,P17742:Ppia,Q07076:Anxa7,P29788:Vtn,P25911:Lyn,Q8R2S8:Cd177,P97792:Cxadr,O88792:F11r,P82198:Tgfbi,P09055:Itgb1,Q61739:Itga6,A2A863:Itgb4,Q8R3G9:Tspan8,P11835:Itgb2,P43406:Itgav,Q9R100:Cdh17,O54890:Itgb3,O88662:Emp2
GO:0009986	cell surface	cellular_component	48	489	686	16415	3.5248e-08	9.11278e-06	2.34882	Q99JW5:Epcam,Q8K0E8:Fgb,P05555:Itgam,P11438:Lamp1,P14427:H2-D1,P67778:Phb,Q03265:Atp5f1a,P56480:Atp5f1b,P08071:Ltf,O35129:Phb2,Q61165:Slc9a1,Q4PZA2:Ece1,Q7TST0:Btnl1,P21447:Abcb1a,P09055:Itgb1,Q61739:Itga6,A2A863:Itgb4,Q8R3G9:Tspan8,O08688:Capn5,P02535:Krt10,P14426:H2-D1,P01901:H2-K1,P01899:H2-D1,P03991:H2-K1,F7BWT7:Tspan15,P31809:Ceacam1,P11835:Itgb2,P01902:H2-K1,P43406:Itgav,Q9CVB6:Arpc2,Q64444…
GO:0010498	proteasomal protein catabolic process	biological_process	10	489	36	16415	6.3637e-08	1.5424e-05	9.32459	P99026:Psmb4,Q01853:Vcp,Q60692:Psmb6,O55234:Psmb5,O70435:Psma3,Q9R1P0:Psma4,O35955:Psmb10,Q9R1P3:Psmb2,P49722:Psma2,O35522:Psmb9
GO:0004298	threonine-type endopeptidase activity	molecular_function	7	489	15	16415	1.0435e-07	2.38041e-05	15.6653	P99026:Psmb4,Q60692:Psmb6,O55234:Psmb5,Q9R1P0:Psma4,O35955:Psmb10,Q9R1P3:Psmb2,O35522:Psmb9
GO:0006122	mitochondrial electron transport, ubiquinol to cytochrome c	biological_process	6	489	10	16415	1.28616e-07	2.77095e-05	20.1411	Q9D855:Uqcrb,Q8R1I1:Uqcr10,Q9CZ13:Uqcrc1,P99028:Uqcrh,Q9CQ69:Uqcrq,Q9D0M3:Cyc1
GO:0045095	keratin filament	cellular_component	10	489	39	16415	1.46881e-07	2.99792e-05	8.60731	Q0VBK2:Krt80,Q922U2:Krt5,P02535:Krt10,P08730:Krt13,P04104:Krt1,Q3TTY5:Krt2,Q6IFZ6:Krt77,Q8VED5:Krt79,Q3UV17:Krt76,P05784:Krt18
GO:0042802	identical protein binding	molecular_function	89	489	1744	16415	2.35043e-07	4.55749e-05	1.71307	Q9EQK5:Mvp,Q61554:Fbn1,Q8VDD5:Myh9,Q8BMF4:Dlat,Q01853:Vcp,P07758:Serpina1a,Q9Z0G9:Cldn3,P16858:Gapdh,O08709:Prdx6,P54869:Hmgcs2,Q8BH64:Ehd2,Q9Z261:Cldn7,O88310:Itln1,P21550:Eno3,P29788:Vtn,P32261:Serpinc1,Q8BW75:Maob,P48678:Lmna,P00329:Adh1,P50544:Acadvl,O35129:Phb2,Q9CPU4:Mgst3,P70695:Fbp2,P11672:Lcn2,P97792:Cxadr,Q9Z2W8:Gria4,Q8VCN5:Cth,Q4PZA2:Ece1,P82198:Tgfbi,Q9D0M5:Dynll2,P17897:Lyz1,P07724:…
GO:0042605	peptide antigen binding	molecular_function	9	489	32	16415	2.61483e-07	4.7715e-05	9.44114	P14427:H2-D1,P04228:H2-Aa,P14426:H2-D1,P01901:H2-K1,P01899:H2-D1,P03991:H2-K1,P14437:H2-Aa,P01902:H2-K1,P01921:H2-Ab1
GO:0002485	antigen processing and presentation of endogenous peptide antigen via MHC class I via ER pathway, TAP-dependent	biological_process	6	489	11	16415	2.75829e-07	4.7715e-05	18.3101	P14427:H2-D1,P14426:H2-D1,P01901:H2-K1,P01899:H2-D1,P03991:H2-K1,P01902:H2-K1
GO:0033627	cell adhesion mediated by integrin	biological_process	8	489	24	16415	2.82992e-07	4.7715e-05	11.1895	Q61554:Fbn1,P29788:Vtn,P09055:Itgb1,Q61739:Itga6,A2A863:Itgb4,P11835:Itgb2,P43406:Itgav,O54890:Itgb3
GO:0005753	mitochondrial proton-transporting ATP synthase complex	cellular_component	7	489	17	16415	2.99415e-07	4.83804e-05	13.8223	Q9DCX2:Atp5pd,Q9CQQ7:Atp5pb,Q03265:Atp5f1a,Q9CPQ8:Atp5mg,P56480:Atp5f1b,P56135:Atp5mf,Q9CR84:Atp5mc1
GO:0046977	TAP binding	molecular_function	6	489	12	16415	5.37774e-07	7.83924e-05	16.7843	P14427:H2-D1,P14426:H2-D1,P01901:H2-K1,P01899:H2-D1,P03991:H2-K1,P01902:H2-K1
GO:0019774	proteasome core complex, beta-subunit complex	cellular_component	6	489	12	16415	5.37774e-07	7.83924e-05	16.7843	P99026:Psmb4,Q60692:Psmb6,O55234:Psmb5,O35955:Psmb10,Q9R1P3:Psmb2,O35522:Psmb9
GO:0005829	cytosol	cellular_component	149	489	3468	16415	5.45796e-07	7.83924e-05	1.44225	Q9EQK5:Mvp,Q8VDD5:Myh9,Q64475:H2bc3,P99026:Psmb4,P17563:Selenbp1,Q01853:Vcp,Q60692:Psmb6,O55234:Psmb5,P17742:Ppia,Q68FD5:Cltc,P31725:S100a9,Q07076:Anxa7,P16858:Gapdh,Q64133:Maoa,P11438:Lamp1,Q2KHK6:Gsdmc2,P18760:Cfl1,P19783:Cox4i1,Q61696:Hspa1a,Q9CZ13:Uqcrc1,Q3UZZ4:Olfm4,O08709:Prdx6,P14869:Rplp0,Q91V41:Rab14,P51150:Rab7a,Q8BH64:Ehd2,O35640:Anxa8,P17751:Tpi1,Q9DBJ1:Pgam1,P21550:Eno3,Q99KI0:Aco2,P…
GO:0042824	MHC class I peptide loading complex	cellular_component	7	489	19	16415	7.36541e-07	0.000102011	12.3673	P14427:H2-D1,P14426:H2-D1,P01901:H2-K1,P01899:H2-D1,P03991:H2-K1,P01902:H2-K1,P27773:Pdia3
GO:0062023	collagen-containing extracellular matrix	cellular_component	26	489	294	16415	7.98081e-07	0.000106723	2.96864	Q61554:Fbn1,Q61555:Fbn2,P07759:Serpina3k,Q8K0E8:Fgb,Q9CQ52:Cela3b,P07758:Serpina1a,Q07076:Anxa7,O88310:Itln1,P29788:Vtn,P32261:Serpinc1,P10493:Nid1,P82198:Tgfbi,P14824:Anxa6,Q80Z19:Muc2,P04104:Krt1,P52480:Pkm,Q8K0C5:Zg16,Q9JJ00:Plscr1,Q8K419:Lgals4,P18242:Ctsd,Q9D0F3:Lman1,B2RXS4:Plxnb2,Q8C6K9:Col6a6,P16045:Lgals1,P97352:S100a13,P14069:S100a6
GO:0042277	peptide binding	molecular_function	14	489	96	16415	9.2046e-07	0.000118985	4.89541	P97449:Anpep,Q68FD5:Cltc,P14427:H2-D1,P14869:Rplp0,P14426:H2-D1,P01901:H2-K1,P01899:H2-D1,P03991:H2-K1,Q64514:Tpp2,P01902:H2-K1,P18242:Ctsd,Q91WS2:Nlrp6,Q9EQH2:Erap1,Q8C129:Lnpep
GO:0062061	TAP complex binding	molecular_function	6	489	13	16415	9.736e-07	0.000121794	15.4932	P14427:H2-D1,P14426:H2-D1,P01901:H2-K1,P01899:H2-D1,P03991:H2-K1,P01902:H2-K1
GO:0030670	phagocytic vesicle membrane	cellular_component	11	489	59	16415	1.12604e-06	0.000136462	6.25854	P14427:H2-D1,P17047:Lamp2,P51150:Rab7a,P46638:Rab11b,P14426:H2-D1,P01901:H2-K1,P01899:H2-D1,P03991:H2-K1,P01902:H2-K1,Q60766:Irgm1,P61027:Rab10
GO:0004129	cytochrome-c oxidase activity	molecular_function	7	489	21	16415	1.61386e-06	0.000184035	11.1895	P19783:Cox4i1,P12787:Cox5a,P17665:Cox7c,Q62425:Ndufa4,P19536:Cox5b,Q9CPQ1:Cox6c,P00405:Mtco2
GO:0042744	hydrogen peroxide catabolic process	biological_process	7	489	21	16415	1.61386e-06	0.000184035	11.1895	O08709:Prdx6,P02088:Hbb-b1,P02089:Hbb-b2,P24270:Cat,P35700:Prdx1,P02104:Hbb-y,Q9JMH6:Txnrd1
GO:0042610	CD8 receptor binding	molecular_function	6	489	14	16415	1.66096e-06	0.000184035	14.3865	P14427:H2-D1,P14426:H2-D1,P01901:H2-K1,P01899:H2-D1,P03991:H2-K1,P01902:H2-K1
GO:0016020	membrane	cellular_component	68	489	1281	16415	2.06223e-06	0.000222148	1.78193	Q07797:Lgals3bp,P17563:Selenbp1,Q60931:Vdac3,Q60932:Vdac1,Q60930:Vdac2,Q68FD5:Cltc,Q6ZQM8:Ugt1a7,P14869:Rplp0,P17047:Lamp2,Q8BH64:Ehd2,Q03265:Atp5f1a,P21550:Eno3,P56480:Atp5f1b,P62242:Rps8,Q8BHG3:Tmem30b,P25911:Lyn,Q8BHJ6:Serinc5,Q61165:Slc9a1,Q9CPU4:Mgst3,Q6PEB6:Mob4,A2A8L5:Ptprf,Q4PZA2:Ece1,Q8BH24:Tm9sf4,P21447:Abcb1a,P14094:Atp1b1,P09055:Itgb1,P14824:Anxa6,P57716:Ncstn,A2A863:Itgb4,Q9JIP7:Slc1…
GO:0005525	GTP binding	molecular_function	28	489	350	16415	2.22835e-06	0.000233556	2.68548	Q91V41:Rab14,P51150:Rab7a,Q8BH64:Ehd2,Q8K386:Rab15,P46638:Rab11b,Q8VEH3:Arl8a,P68369:Tuba1a,P14824:Anxa6,P21278:Gna11,Q3UWA6:Gucy2c,P27601:Gna13,P68372:Tubb4b,P21279:Gnaq,P63094:Gnas,Q60710:Samhd1,Q9CQW2:Arl8b,P26443:Glud1,Q9DC51:Gnai3,P62071:Rras2,P30677:Gna14,Q9QZ85:Iigp1,Q01514:Gbp1,P63001:Rac1,Q60766:Irgm1,Q9Z0E6:Gbp2,P61027:Rab10,Q9Z2Q6:Septin5,Q99JY3:Gimap4
GO:0000502	proteasome complex	cellular_component	10	489	52	16415	2.58235e-06	0.000263536	6.45548	P99026:Psmb4,Q01853:Vcp,Q60692:Psmb6,O55234:Psmb5,O70435:Psma3,Q9R1P0:Psma4,Q9R1P3:Psmb2,P49722:Psma2,P62196:Psmc5,P46471:Psmc2
GO:0007155	cell adhesion	biological_process	27	489	337	16415	3.29038e-06	0.000327182	2.68946	Q8VDD5:Myh9,Q07797:Lgals3bp,Q8K0E8:Fgb,P05555:Itgam,Q9Z0G9:Cldn3,Q3UZZ4:Olfm4,Q9Z261:Cldn7,P21995:Emb,Q8R2S8:Cd177,O88792:F11r,P82198:Tgfbi,Q8BH24:Tm9sf4,P14094:Atp1b1,P09055:Itgb1,A2A863:Itgb4,Q9Z0F4:Cib1,P30999:Ctnnd1,P11835:Itgb2,P43406:Itgav,Q3V3R4:Itga1,Q08857:Cd36,P63001:Rac1,O70423:Aoc3,Q8C6K9:Col6a6,P35822:Ptprk,O88662:Emp2,Q91VS8:Farp2
GO:0045121	membrane raft	cellular_component	25	489	300	16415	3.80143e-06	0.000368549	2.79738	P18572:Bsg,Q60932:Vdac1,Q60930:Vdac2,G5E829:Atp2b1,Q61696:Hspa1a,Q03265:Atp5f1a,O88310:Itln1,P56480:Atp5f1b,P25911:Lyn,Q61165:Slc9a1,P97792:Cxadr,P09055:Itgb1,P68369:Tuba1a,O88329:Myo1a,Q9JJ00:Plscr1,P63094:Gnas,P11835:Itgb2,Q9DC51:Gnai3,Q3V3R4:Itga1,Q08857:Cd36,P18242:Ctsd,P51637:Cav3,P18181:Cd48,O88662:Emp2,P35803:Gpm6b
GO:0030881	beta-2-microglobulin binding	molecular_function	6	489	16	16415	4.20947e-06	0.00038949	12.5882	P14427:H2-D1,P14426:H2-D1,P01901:H2-K1,P01899:H2-D1,P03991:H2-K1,P01902:H2-K1
GO:0070971	endoplasmic reticulum exit site	cellular_component	8	489	33	16415	4.2183e-06	0.00038949	8.13782	P14427:H2-D1,E9Q414:Apob,P14426:H2-D1,P01901:H2-K1,P01899:H2-D1,P03991:H2-K1,P01902:H2-K1,P12815:Pdcd6
GO:0007160	cell-matrix adhesion	biological_process	12	489	82	16415	5.32237e-06	0.000480003	4.91246	Q8K0E8:Fgb,P29788:Vtn,P10493:Nid1,P09055:Itgb1,Q61739:Itga6,A2A863:Itgb4,P11835:Itgb2,P43406:Itgav,P41731:Cd63,Q3V3R4:Itga1,O54890:Itgb3,O88662:Emp2
GO:0071556	integral component of lumenal side of endoplasmic reticulum membrane	cellular_component	7	489	25	16415	6.01544e-06	0.000530179	9.39918	P14427:H2-D1,P14426:H2-D1,P01901:H2-K1,P01899:H2-D1,P03991:H2-K1,P01902:H2-K1,Q9JJF9:Sppl2a
GO:0051015	actin filament binding	molecular_function	19	489	197	16415	7.06027e-06	0.000608438	3.23757	Q8VDD5:Myh9,O08638:Myh11,Q6URW6:Myh14,P18760:Cfl1,O35640:Anxa8,Q9ES64:Ush1c,Q5SYD0:Myo1d,P57780:Actn4,O88329:Myo1a,P14824:Anxa6,Q8BTM8:Flna,Q9CVB6:Arpc2,P46735:Myo1b,Q7TMB8:Cyfip1,P61161:Actr2,P13020:Gsn,Q99JY9:Actr3,Q6IRU2:Tpm4,Q3UQ44:Iqgap2
GO:0031902	late endosome membrane	cellular_component	14	489	114	16415	7.37241e-06	0.000621526	4.12245	P11438:Lamp1,P17047:Lamp2,P51150:Rab7a,O35640:Anxa8,Q8VEH3:Arl8a,P14824:Anxa6,F7BWT7:Tspan15,Q9CQW2:Arl8b,P41731:Cd63,Q9JJF9:Sppl2a,Q60766:Irgm1,Q9D8B3:Chmp4b,Q9CQ10:Chmp3,P35737:H2-DMb1
GO:0003924	GTPase activity	molecular_function	23	489	273	16415	7.74144e-06	0.000638751	2.82812	Q91V41:Rab14,P51150:Rab7a,Q8K386:Rab15,P46638:Rab11b,Q8VEH3:Arl8a,P68369:Tuba1a,P21278:Gna11,P27601:Gna13,P68372:Tubb4b,P21279:Gnaq,P62874:Gnb1,P63094:Gnas,Q9CQW2:Arl8b,Q9DC51:Gnai3,P62071:Rras2,P30677:Gna14,Q9QZ85:Iigp1,Q01514:Gbp1,P63001:Rac1,Q60766:Irgm1,Q9Z0E6:Gbp2,P61027:Rab10,Q9Z2Q6:Septin5
GO:0005747	mitochondrial respiratory chain complex I	cellular_component	9	489	47	16415	8.53741e-06	0.000689751	6.42801	Q9DCS9:Ndufb10,Q62425:Ndufa4,Q9DC69:Ndufa9,Q9CR21:Ndufab1,Q9ERS2:Ndufa13,Q9CR61:Ndufb7,Q9D8B4:Ndufa11,Q9CQ54:Ndufc2,Q9CQZ6:Ndufb3
GO:0044754	autolysosome	cellular_component	5	489	11	16415	9.15382e-06	0.00070997	15.2584	P11438:Lamp1,P17047:Lamp2,P09528:Fth1,P29391:Ftl1,Q60766:Irgm1
GO:0000276	mitochondrial proton-transporting ATP synthase complex, coupling factor F(o)	cellular_component	5	489	11	16415	9.15382e-06	0.00070997	15.2584	Q9DCX2:Atp5pd,Q9CQQ7:Atp5pb,Q9CPQ8:Atp5mg,P56135:Atp5mf,Q9CR84:Atp5mc1
GO:0045471	response to ethanol	biological_process	14	489	118	16415	1.10378e-05	0.000829875	3.9827	P68033:Actc1,Q9Z0G9:Cldn3,P67778:Phb,Q9Z261:Cldn7,Q8BW75:Maob,Q9CR84:Atp5mc1,P24549:Aldh1a1,P24270:Cat,P10518:Alad,P16015:Ca3,P08228:Sod1,P61161:Actr2,P13020:Gsn,Q64516:Gk
GO:0010044	response to aluminum ion	biological_process	4	489	6	16415	1.11278e-05	0.000829875	22.379	Q8BW75:Maob,Q00519:Xdh,P26443:Glud1,P10518:Alad
GO:0002476	antigen processing and presentation of endogenous peptide antigen via MHC class Ib	biological_process	6	489	19	16415	1.32153e-05	0.000966961	10.6006	P14427:H2-D1,P14426:H2-D1,P01901:H2-K1,P01899:H2-D1,P03991:H2-K1,P01902:H2-K1
GO:0010592	positive regulation of lamellipodium assembly	biological_process	7	489	28	16415	1.37114e-05	0.000984684	8.39213	P18760:Cfl1,Q9CVB6:Arpc2,P28660:Nckap1,P63001:Rac1,P61161:Actr2,Q99JY9:Actr3,Q91VR8:Brk1
GO:0005509	calcium ion binding	molecular_function	38	489	608	16415	1.409e-05	0.00099347	2.09803	Q61554:Fbn1,Q61555:Fbn2,Q60605:Myl6,Q3THE2:Myl12b,Q7M758:Naaladl1,P31725:S100a9,Q07076:Anxa7,P05977:Myl1,P0DP27:Calm2,Q8BH64:Ehd2,O35640:Anxa8,O88310:Itln1,P56480:Atp5f1b,Q64521:Gpd2,P17892:Pnliprp2,P10493:Nid1,P57780:Actn4,P14824:Anxa6,Q9Z0F4:Cib1,P61022:Chp1,Q9D2Q8:S100a14,Q9JJ00:Plscr1,Q64GA5:Pla2g4c,P40142:Tkt,P12815:Pdcd6,P62748:Hpcal1,Q9R100:Cdh17,P39039:Mbl1,O70423:Aoc3,Q9ESD7:Dysf,Q8BFY6:…
GO:0031526	brush border membrane	cellular_component	11	489	76	16415	1.46029e-05	0.00101125	4.8586	P97449:Anpep,O88310:Itln1,P21447:Abcb1a,Q91WV7:Slc3a1,Q148W0:Atp8b1,P27601:Gna13,Q64444:Ca4,Q9WVC8:Slc26a3,Q08857:Cd36,P68404:Prkcb,Q9JMA9:Slc6a14
GO:0005751	mitochondrial respiratory chain complex IV	cellular_component	5	489	12	16415	1.53081e-05	0.00102353	13.9869	Q9DB77:Uqcrc2,P19783:Cox4i1,P12787:Cox5a,P17665:Cox7c,Q62425:Ndufa4
GO:0001778	plasma membrane repair	biological_process	5	489	12	16415	1.53081e-05	0.00102353	13.9869	Q8VDD5:Myh9,P14824:Anxa6,Q69ZN7:Myof,Q9ESD7:Dysf,P51637:Cav3
GO:0042612	MHC class I protein complex	cellular_component	6	489	20	16415	1.84058e-05	0.00120979	10.0706	P14427:H2-D1,P14426:H2-D1,P01901:H2-K1,P01899:H2-D1,P03991:H2-K1,P01902:H2-K1
GO:0032991	protein-containing complex	cellular_component	47	489	832	16415	1.91817e-05	0.00123978	1.8963	Q8VDD5:Myh9,P62806:H4c1,Q3THE2:Myl12b,Q01853:Vcp,Q60932:Vdac1,P17742:Ppia,Q68FD5:Cltc,Q9Z0G9:Cldn3,Q9WVL3:Slc12a7,Q61696:Hspa1a,Q3UZZ4:Olfm4,Q64435:Ugt1a6,P25911:Lyn,P08071:Ltf,O35129:Phb2,P97792:Cxadr,O88792:F11r,Q63ZW7:Patj,P15947:Klk1,P07724:Alb,P57780:Actn4,P14824:Anxa6,P57716:Ncstn,P21278:Gna11,P32921:Wars1,P63101:Ywhaz,P21279:Gnaq,P24270:Cat,P08113:Hsp90b1,P51863:Atp6v0d1,P41731:Cd63,Q9JIF0…
GO:0042383	sarcolemma	cellular_component	14	489	124	16415	1.95553e-05	0.00124321	3.78999	P18572:Bsg,Q68FD5:Cltc,P11438:Lamp1,Q61165:Slc9a1,P14094:Atp1b1,P09055:Itgb1,P14824:Anxa6,P57716:Ncstn,Q9Z0F4:Cib1,Q64444:Ca4,Q08857:Cd36,Q9ESD7:Dysf,P51637:Cav3,P51432:Plcb3
GO:0015986	ATP synthesis coupled proton transport	biological_process	5	489	13	16415	2.42672e-05	0.00151788	12.911	Q9DCX2:Atp5pd,Q9CQQ7:Atp5pb,Q03265:Atp5f1a,Q9CPQ8:Atp5mg,Q9CR84:Atp5mc1
GO:0042608	T cell receptor binding	molecular_function	6	489	21	16415	2.51226e-05	0.00153618	9.591	P14427:H2-D1,P14426:H2-D1,P01901:H2-K1,P01899:H2-D1,P03991:H2-K1,P01902:H2-K1
GO:1902396	protein localization to bicellular tight junction	biological_process	4	489	7	16415	2.53521e-05	0.00153618	19.182	O88792:F11r,P21447:Abcb1a,P57780:Actn4,Q8BTM8:Flna
GO:0061830	concave side of sperm head	cellular_component	3	489	3	16415	2.62793e-05	0.00154411	33.5685	Q9CVB6:Arpc2,Q99JY9:Actr3,P54823:Ddx6
GO:0061825	podosome core	cellular_component	3	489	3	16415	2.62793e-05	0.00154411	33.5685	Q9CVB6:Arpc2,P61161:Actr2,Q99JY9:Actr3
GO:0005902	microvillus	cellular_component	11	489	81	16415	2.70403e-05	0.00156511	4.55869	Q9D7Z6:Clca1,Q8K3X6:Anks4b,Q9ES64:Ush1c,P00920:Ca2,P17897:Lyz1,Q5SYD0:Myo1d,O88329:Myo1a,P46735:Myo1b,O70423:Aoc3,E9Q0N2:Ptprh,Q3UQ44:Iqgap2
GO:0016601	Rac protein signal transduction	biological_process	6	489	22	16415	3.36786e-05	0.00190604	9.15505	Q08509:Eps8,P28660:Nckap1,P63001:Rac1,Q7TMB8:Cyfip1,Q91VR8:Brk1,Q91VS8:Farp2
GO:0046034	ATP metabolic process	biological_process	8	489	43	16415	3.39136e-05	0.00190604	6.2453	Q01853:Vcp,Q9DCX2:Atp5pd,Q03265:Atp5f1a,Q9CPQ8:Atp5mg,P56480:Atp5f1b,P56135:Atp5mf,Q9CR84:Atp5mc1,P14094:Atp1b1
GO:0046933	proton-transporting ATP synthase activity, rotational mechanism	molecular_function	5	489	14	16415	3.68262e-05	0.00201144	11.9888	Q9DCX2:Atp5pd,Q9CQQ7:Atp5pb,Q03265:Atp5f1a,P56480:Atp5f1b,Q9CR84:Atp5mc1
GO:0008305	integrin complex	cellular_component	5	489	14	16415	3.68262e-05	0.00201144	11.9888	P09055:Itgb1,Q61739:Itga6,A2A863:Itgb4,P43406:Itgav,O54890:Itgb3
GO:0030027	lamellipodium	cellular_component	17	489	185	16415	3.972e-05	0.00213936	3.08467	P68033:Actc1,P18760:Cfl1,Q6PDN3:Mylk,Q7TT50:Cdc42bpb,P09055:Itgb1,Q9Z0F4:Cib1,P30999:Ctnnd1,Q9CVB6:Arpc2,P28660:Nckap1,P63001:Rac1,Q7TMB8:Cyfip1,Q9ESD7:Dysf,P61161:Actr2,P13020:Gsn,Q99JY9:Actr3,Q3UQ44:Iqgap2,Q91VR8:Brk1
GO:0016459	myosin complex	cellular_component	8	489	44	16415	4.03814e-05	0.00214519	6.10336	Q8VDD5:Myh9,O08638:Myh11,Q60605:Myl6,Q6URW6:Myh14,P05977:Myl1,Q5SYD0:Myo1d,O88329:Myo1a,P46735:Myo1b
GO:0070006	metalloaminopeptidase activity	molecular_function	6	489	23	16415	4.44249e-05	0.0023281	8.757	P97449:Anpep,Q11136:Pepd,Q9CPY7:Lap3,B1AVD1:Xpnpep2,Q9EQH2:Erap1,Q8C129:Lnpep
GO:0047391	alkylglycerophosphoethanolamine phosphodiesterase activity	molecular_function	4	489	8	16415	4.95089e-05	0.00252626	16.7843	P21278:Gna11,P21279:Gnaq,P62874:Gnb1,P63094:Gnas
GO:0043177	organic acid binding	molecular_function	4	489	8	16415	4.95089e-05	0.00252626	16.7843	P02088:Hbb-b1,P02089:Hbb-b2,P02104:Hbb-y,Q8JZK9:Hmgcs1
GO:0031966	mitochondrial membrane	cellular_component	14	489	135	16415	5.08743e-05	0.00256222	3.48118	Q60932:Vdac1,Q60930:Vdac2,P18760:Cfl1,P19783:Cox4i1,P0DP27:Calm2,P56480:Atp5f1b,Q9DC69:Ndufa9,Q9CQA3:Sdhb,P25911:Lyn,P50544:Acadvl,Q9ERS2:Ndufa13,Q60597:Ogdh,Q64GA5:Pla2g4c,P45952:Acadm
GO:0008217	regulation of blood pressure	biological_process	9	489	59	16415	5.73534e-05	0.00281086	5.12062	P97449:Anpep,G5E829:Atp2b1,P22437:Ptgs1,Q4PZA2:Ece1,O70423:Aoc3,P08228:Sod1,Q9EQH2:Erap1,Q9Z1W9:Stk39,Q8C129:Lnpep
GO:0030898	actin-dependent ATPase activity	molecular_function	6	489	24	16415	5.77517e-05	0.00281086	8.39213	Q8VDD5:Myh9,Q60605:Myl6,Q6URW6:Myh14,Q5SYD0:Myo1d,O88329:Myo1a,P46735:Myo1b
GO:0050839	cell adhesion molecule binding	molecular_function	10	489	73	16415	5.79858e-05	0.00281086	4.59843	Q8K0E8:Fgb,Q9Z261:Cldn7,A2A8L5:Ptprf,P97792:Cxadr,P82198:Tgfbi,P09055:Itgb1,P30999:Ctnnd1,P11835:Itgb2,O54890:Itgb3,P97300:Nptn
GO:0005911	cell-cell junction	cellular_component	18	489	211	16415	6.34005e-05	0.00303539	2.86366	Q9Z0G9:Cldn3,P18760:Cfl1,Q6PDN3:Mylk,P97792:Cxadr,O88792:F11r,Q7TT50:Cdc42bpb,P97350:Pkp1,P57780:Actn4,P09055:Itgb1,Q8BTM8:Flna,P31809:Ceacam1,P30999:Ctnnd1,O54890:Itgb3,Q64455:Ptprj,Q99JY9:Actr3,P35822:Ptprk,P47753:Capza1,Q61495:Dsg1a
GO:0019899	enzyme binding	molecular_function	28	489	423	16415	7.2563e-05	0.0034082	2.22203	P16858:Gapdh,P11438:Lamp1,P67778:Phb,Q91ZA3:Pcca,Q61696:Hspa1a,P17047:Lamp2,Q64435:Ugt1a6,P38647:Hspa9,Q04736:Yes1,P25911:Lyn,Q6PDN3:Mylk,P07724:Alb,P24270:Cat,Q8VED5:Krt79,F7BWT7:Tspan15,Q9JJ00:Plscr1,P10639:Txn,P26443:Glud1,P62259:Ywhae,Q9JIF0:Prmt1,P42225:Stat1,Q9D311:Duoxa2,P62908:Rps3,P63001:Rac1,P17918:Pcna,P08228:Sod1,O54890:Itgb3,P51637:Cav3
GO:0032587	ruffle membrane	cellular_component	11	489	90	16415	7.29449e-05	0.0034082	4.10282	Q08509:Eps8,P18760:Cfl1,P09055:Itgb1,Q9Z0F4:Cib1,P43406:Itgav,Q9CVB6:Arpc2,P62908:Rps3,P63001:Rac1,O54890:Itgb3,Q64455:Ptprj,O08808:Diaph1
GO:0032981	mitochondrial respiratory chain complex I assembly	biological_process	8	489	48	16415	7.7455e-05	0.00354645	5.59475	Q9DCS9:Ndufb10,Q9DC69:Ndufa9,Q9CR21:Ndufab1,Q9ERS2:Ndufa13,Q9CR61:Ndufb7,Q9D8B4:Ndufa11,Q9CQ54:Ndufc2,Q9CQZ6:Ndufb3
GO:0035458	cellular response to interferon-beta	biological_process	7	489	36	16415	7.86474e-05	0.00354645	6.52721	Q9ERS2:Ndufa13,P42225:Stat1,Q9QZ85:Iigp1,Q01514:Gbp1,Q99MB1:Tlr3,Q60766:Irgm1,Q9Z0E6:Gbp2
GO:0005834	heterotrimeric G-protein complex	cellular_component	7	489	36	16415	7.86474e-05	0.00354645	6.52721	P21278:Gna11,P27601:Gna13,P21279:Gnaq,P62874:Gnb1,P63094:Gnas,Q9DC51:Gnai3,P30677:Gna14
GO:0031532	actin cytoskeleton reorganization	biological_process	9	489	62	16415	8.55587e-05	0.00381375	4.87285	Q8VDD5:Myh9,Q08509:Eps8,P31725:S100a9,Q9Z0G9:Cldn3,P97792:Cxadr,Q7TT50:Cdc42bpb,Q8BTM8:Flna,Q91VS8:Farp2,Q80XR2:Atp2c1
GO:0006084	acetyl-CoA metabolic process	biological_process	4	489	9	16415	8.70172e-05	0.00383469	14.9193	P54869:Hmgcs2,P19096:Fasn,Q8JZK9:Hmgcs1,Q91V92:Acly
GO:0045332	phospholipid translocation	biological_process	6	489	26	16415	9.39098e-05	0.00404647	7.74658	P06795:Abcb1b,Q8BHG3:Tmem30b,P21447:Abcb1a,Q148W0:Atp8b1,P98195:Atp9b,Q8VEK0:Tmem30a
GO:0007159	leukocyte cell-cell adhesion	biological_process	6	489	26	16415	9.39098e-05	0.00404647	7.74658	P05555:Itgam,Q8R2S8:Cd177,O88792:F11r,P09055:Itgb1,P11835:Itgb2,Q61503:Nt5e
GO:0001851	complement component C3b binding	molecular_function	3	489	4	16415	0.000102783	0.00415199	25.1764	P05555:Itgam,P67778:Phb,P11835:Itgb2
GO:0015247	aminophospholipid flippase activity	molecular_function	3	489	4	16415	0.000102783	0.00415199	25.1764	Q8BHG3:Tmem30b,Q148W0:Atp8b1,Q8VEK0:Tmem30a
GO:0008308	voltage-gated anion channel activity	molecular_function	3	489	4	16415	0.000102783	0.00415199	25.1764	Q60931:Vdac3,Q60932:Vdac1,Q60930:Vdac2
GO:0015917	aminophospholipid transport	biological_process	3	489	4	16415	0.000102783	0.00415199	25.1764	Q8BHG3:Tmem30b,Q148W0:Atp8b1,Q8VEK0:Tmem30a
GO:2001225	regulation of chloride transport	biological_process	3	489	4	16415	0.000102783	0.00415199	25.1764	P00920:Ca2,P21447:Abcb1a,Q148W0:Atp8b1
GO:0043315	positive regulation of neutrophil degranulation	biological_process	3	489	4	16415	0.000102783	0.00415199	25.1764	P05555:Itgam,Q8R2S8:Cd177,P11835:Itgb2
GO:0030855	epithelial cell differentiation	biological_process	9	489	64	16415	0.000110196	0.0044052	4.72057	Q60932:Vdac1,Q07076:Anxa7,P50544:Acadvl,O88792:F11r,P02535:Krt10,P41731:Cd63,Q9Z2C6:Upk1b,P17918:Pcna,Q9DCM2:Gstk1
GO:0048471	perinuclear region of cytoplasm	cellular_component	42	489	768	16415	0.000111323	0.0044052	1.83578	Q9EQK5:Mvp,Q01853:Vcp,P11438:Lamp1,Q61696:Hspa1a,Q3UZZ4:Olfm4,O08709:Prdx6,Q9Z1Q5:Clic1,Q91V41:Rab14,P17047:Lamp2,Q8BH64:Ehd2,P48678:Lmna,P25911:Lyn,Q61165:Slc9a1,Q6PEB6:Mob4,Q4PZA2:Ece1,Q63ZW7:Patj,P57780:Actn4,P14824:Anxa6,P63101:Ywhaz,Q9Z0F4:Cib1,Q8BTM8:Flna,Q9D2Q8:S100a14,Q9JJ00:Plscr1,P63094:Gnas,P08113:Hsp90b1,Q64444:Ca4,P29477:Nos2,P42225:Stat1,P46735:Myo1b,Q9Z1G4:Atp6v0a1,P15920:Atp6v0a2,…
GO:0004175	endopeptidase activity	molecular_function	12	489	111	16415	0.000116144	0.0044759	3.62903	P99026:Psmb4,Q60692:Psmb6,O55234:Psmb5,Q4PZA2:Ece1,P15947:Klk1,O70435:Psma3,Q9R1P0:Psma4,O35955:Psmb10,Q9R1P3:Psmb2,P49722:Psma2,O35522:Psmb9,P18242:Ctsd
GO:0005797	Golgi medial cisterna	cellular_component	6	489	27	16415	0.000117726	0.0044759	7.45967	P14427:H2-D1,P14426:H2-D1,P01901:H2-K1,P01899:H2-D1,P03991:H2-K1,P01902:H2-K1
GO:0001916	positive regulation of T cell mediated cytotoxicity	biological_process	6	489	27	16415	0.000117726	0.0044759	7.45967	P14427:H2-D1,P14426:H2-D1,P01901:H2-K1,P01899:H2-D1,P03991:H2-K1,P01902:H2-K1
GO:0042613	MHC class II protein complex	cellular_component	6	489	27	16415	0.000117726	0.0044759	7.45967	P04228:H2-Aa,P14437:H2-Aa,P14439:H2-Ea,P01921:H2-Ab1,P20040:,P35737:H2-DMb1
GO:0071346	cellular response to interferon-gamma	biological_process	11	489	95	16415	0.000119795	0.00451033	3.88688	P16858:Gapdh,P29477:Nos2,P42225:Stat1,Q60770:Stxbp3,Q01514:Gbp1,Q99MB1:Tlr3,Q60766:Irgm1,Q9Z0E6:Gbp2,P61161:Actr2,P13020:Gsn,Q99JY9:Actr3
GO:0031252	cell leading edge	cellular_component	9	489	65	16415	0.000124585	0.00464558	4.64795	Q8VDD5:Myh9,P18760:Cfl1,Q7TT50:Cdc42bpb,O88329:Myo1a,A2A863:Itgb4,P63101:Ywhaz,Q9CVB6:Arpc2,Q9D311:Duoxa2,Q99JY9:Actr3
GO:0005198	structural molecule activity	molecular_function	12	489	112	16415	0.000126639	0.0046772	3.59663	Q8K0E8:Fgb,Q68FD5:Cltc,Q9Z0G9:Cldn3,Q3UZZ4:Olfm4,Q9Z261:Cldn7,Q9QWL7:Krt17,Q6IFX2:Krt42,P02535:Krt10,P08730:Krt13,P05784:Krt18,Q8CIE6:Copa,Q497I4:Krt35
GO:0098869	cellular oxidant detoxification	biological_process	4	489	10	16415	0.000141616	0.00502388	13.4274	O08709:Prdx6,P02088:Hbb-b1,P02089:Hbb-b2,P02104:Hbb-y
GO:0030056	hemidesmosome	cellular_component	4	489	10	16415	0.000141616	0.00502388	13.4274	P09055:Itgb1,Q61739:Itga6,A2A863:Itgb4,Q99JY9:Actr3
GO:0007229	integrin-mediated signaling pathway	biological_process	10	489	81	16415	0.000141779	0.00502388	4.14426	P05555:Itgam,P09055:Itgb1,Q61739:Itga6,A2A863:Itgb4,P11835:Itgb2,P43406:Itgav,Q9R100:Cdh17,Q3V3R4:Itga1,Q9JLV5:Cul3,O54890:Itgb3
GO:0070062	extracellular exosome	cellular_component	10	489	81	16415	0.000141779	0.00502388	4.14426	P97449:Anpep,Q9Z1Q5:Clic1,P17047:Lamp2,Q91ZR2:Snx18,P07724:Alb,B1AVD1:Xpnpep2,P08730:Krt13,Q64444:Ca4,P41731:Cd63,Q9CX00:Ist1
GO:0042288	MHC class I protein binding	molecular_function	5	489	18	16415	0.000142777	0.00502388	9.32459	Q01853:Vcp,Q03265:Atp5f1a,P56480:Atp5f1b,P01902:H2-K1,P27773:Pdia3
GO:0005615	extracellular space	cellular_component	68	489	1462	16415	0.000143798	0.00502388	1.56133	Q61554:Fbn1,P97449:Anpep,P07759:Serpina3k,Q07797:Lgals3bp,Q9D7Z6:Clca1,Q8K0E8:Fgb,P05555:Itgam,Q9CQ52:Cela3b,P17742:Ppia,P07758:Serpina1a,P31725:S100a9,P14427:H2-D1,Q8BK48:Ces2e,Q61147:Cp,Q3UZZ4:Olfm4,P17047:Lamp2,Q9CR35:Ctrb1,Q60590:Orm1,P29788:Vtn,P32261:Serpinc1,P08071:Ltf,O70362:Gpld1,P17892:Pnliprp2,P00920:Ca2,Q8R1M8:Mptx1,P11672:Lcn2,P97792:Cxadr,E9Q414:Apob,P82198:Tgfbi,P15947:Klk1,P17897:…
GO:0031683	G-protein beta/gamma-subunit complex binding	molecular_function	6	489	28	16415	0.000146094	0.00505849	7.19325	P21278:Gna11,P27601:Gna13,P21279:Gnaq,P63094:Gnas,Q9DC51:Gnai3,P30677:Gna14
GO:0009897	external side of plasma membrane	cellular_component	27	489	423	16415	0.000176921	0.00607167	2.14267	P97449:Anpep,Q8K0E8:Fgb,P05555:Itgam,P11438:Lamp1,P14427:H2-D1,P01837:Igkc,Q4PZA2:Ece1,Q7TST0:Btnl1,P09055:Itgb1,Q61739:Itga6,P04228:H2-Aa,P14426:H2-D1,P01901:H2-K1,P01899:H2-D1,P03991:H2-K1,P31809:Ceacam1,P14437:H2-Aa,P11835:Itgb2,P01902:H2-K1,P43406:Itgav,P05533:Ly6a,Q3V3R4:Itga1,P01921:H2-Ab1,Q08857:Cd36,P05784:Krt18,O54890:Itgb3,P18181:Cd48
GO:0030863	cortical cytoskeleton	cellular_component	6	489	29	16415	0.00017961	0.0061099	6.94521	Q8VDD5:Myh9,P57780:Actn4,Q8BTM8:Flna,P29477:Nos2,Q6IRU2:Tpm4,P47753:Capza1
GO:0019825	oxygen binding	molecular_function	5	489	19	16415	0.000189049	0.00637505	8.83382	P07724:Alb,P02088:Hbb-b1,P02089:Hbb-b2,P28776:Ido1,P02104:Hbb-y
GO:0045177	apical part of cell	cellular_component	12	489	119	16415	0.000225511	0.00753908	3.38506	Q3THE2:Myl12b,G5E829:Atp2b1,Q9ES64:Ush1c,P00920:Ca2,Q9Z1G3:Atp6v1c1,Q63ZW7:Patj,P21447:Abcb1a,P31428:Dpep1,P46735:Myo1b,Q9D311:Duoxa2,Q08857:Cd36,O88662:Emp2
GO:0031721	hemoglobin alpha binding	molecular_function	3	489	5	16415	0.000251258	0.00792179	20.1411	P02088:Hbb-b1,P02089:Hbb-b2,P02104:Hbb-y
GO:0020005	symbiont-containing vacuole membrane	cellular_component	3	489	5	16415	0.000251258	0.00792179	20.1411	Q9QZ85:Iigp1,Q01514:Gbp1,Q9Z0E6:Gbp2
GO:0031826	type 2A serotonin receptor binding	molecular_function	3	489	5	16415	0.000251258	0.00792179	20.1411	P21278:Gna11,P21279:Gnaq,P30677:Gna14
GO:0045653	negative regulation of megakaryocyte differentiation	biological_process	3	489	5	16415	0.000251258	0.00792179	20.1411	P62806:H4c1,Q9Z0F4:Cib1,Q9JIF0:Prmt1
GO:0045123	cellular extravasation	biological_process	3	489	5	16415	0.000251258	0.00792179	20.1411	P05555:Itgam,P11835:Itgb2,Q3V3R4:Itga1
GO:0015288	porin activity	molecular_function	3	489	5	16415	0.000251258	0.00792179	20.1411	Q60931:Vdac3,Q60932:Vdac1,Q60930:Vdac2
GO:0016460	myosin II complex	cellular_component	3	489	5	16415	0.000251258	0.00792179	20.1411	Q8VDD5:Myh9,Q6URW6:Myh14,Q3THE2:Myl12b
GO:0019904	protein domain specific binding	molecular_function	22	489	321	16415	0.000262017	0.00814663	2.30065	Q8VDD5:Myh9,P62806:H4c1,Q01853:Vcp,P11438:Lamp1,P0DP27:Calm2,P17047:Lamp2,Q8BH64:Ehd2,Q9Z261:Cldn7,Q5SYD0:Myo1d,P09055:Itgb1,P68369:Tuba1a,P32921:Wars1,P63101:Ywhaz,P63094:Gnas,P30999:Ctnnd1,P62259:Ywhae,Q9DC51:Gnai3,Q9CX00:Ist1,P12265:Gusb,P61982:Ywhag,P24668:M6pr,P54823:Ddx6
GO:0008233	peptidase activity	molecular_function	12	489	121	16415	0.000263648	0.00814663	3.32911	O55234:Psmb5,Q9CR35:Ctrb1,P08071:Ltf,Q9R0P6:Sec11a,Q11136:Pepd,Q9CPY7:Lap3,P57716:Ncstn,Q8R016:Blmh,P18242:Ctsd,P27773:Pdia3,Q9EQH2:Erap1,Q3SYP2:Ctrc
GO:0006096	glycolytic process	biological_process	6	489	31	16415	0.000264692	0.00814663	6.49713	P16858:Gapdh,P17751:Tpi1,Q9DBJ1:Pgam1,P21550:Eno3,P52480:Pkm,Q60597:Ogdh
GO:0016328	lateral plasma membrane	cellular_component	9	489	72	16415	0.00027598	0.00842716	4.19606	Q99JW5:Epcam,Q9Z0G9:Cldn3,Q9Z261:Cldn7,P14094:Atp1b1,O88329:Myo1a,P31809:Ceacam1,P55012:Slc12a2,Q8BYA0:Tbcd,Q61495:Dsg1a
GO:0009617	response to bacterium	biological_process	14	489	160	16415	0.000312429	0.00946563	2.93724	Q9D8W7:Ociad2,P17892:Pnliprp2,P11672:Lcn2,P05533:Ly6a,P29477:Nos2,P16015:Ca3,P42225:Stat1,Q9Z2C6:Upk1b,Q08857:Cd36,Q9QZ85:Iigp1,Q60766:Irgm1,Q9Z0E6:Gbp2,Q91WS2:Nlrp6,Q8BKX1:Baiap2
GO:0046961	proton-transporting ATPase activity, rotational mechanism	molecular_function	5	489	21	16415	0.000314932	0.00946749	7.9925	P56480:Atp5f1b,Q9Z1G3:Atp6v1c1,P51863:Atp6v0d1,Q9Z1G4:Atp6v0a1,P15920:Atp6v0a2
GO:0009060	aerobic respiration	biological_process	6	489	32	16415	0.000317662	0.00947611	6.2941	Q9D855:Uqcrb,Q8R1I1:Uqcr10,P99028:Uqcrh,Q9CQA3:Sdhb,P24270:Cat,P54822:Adsl
GO:0042493	response to drug	biological_process	21	489	304	16415	0.000323215	0.00956815	2.31888	P06795:Abcb1b,P68033:Actc1,Q9DB77:Uqcrc2,P67778:Phb,P21550:Eno3,Q8BW75:Maob,P25911:Lyn,P11672:Lcn2,Q8R016:Blmh,P24549:Aldh1a1,P63101:Ywhaz,P24270:Cat,P63094:Gnas,P10518:Alad,P42225:Stat1,P68404:Prkcb,Q8JZK9:Hmgcs1,O08553:Dpysl2,P08228:Sod1,Q9DBM0:Abcg8,P16045:Lgals1
GO:0050821	protein stabilization	biological_process	15	489	180	16415	0.000327683	0.00962693	2.79738	P16858:Gapdh,P11438:Lamp1,P67778:Phb,P17047:Lamp2,O35129:Phb2,P14094:Atp1b1,P21279:Gnaq,P61022:Chp1,Q8BTM8:Flna,P30999:Ctnnd1,P28660:Nckap1,P97370:Atp1b3,P80315:Cct4,Q91YE6:Ipo9,Q91W53:Golga7
GO:0001664	G protein-coupled receptor binding	molecular_function	9	489	74	16415	0.000340052	0.00991521	4.08266	Q61696:Hspa1a,A2A863:Itgb4,P21278:Gna11,P27601:Gna13,P21279:Gnaq,Q8BTM8:Flna,P63094:Gnas,Q9DC51:Gnai3,P30677:Gna14
GO:0019003	GDP binding	molecular_function	9	489	76	16415	0.000415933	0.0120372	3.97522	Q91V41:Rab14,P51150:Rab7a,P46638:Rab11b,Q9CQW2:Arl8b,Q9DC51:Gnai3,P62071:Rras2,Q9QZ85:Iigp1,P61027:Rab10,Q9Z2Q6:Septin5
GO:0008360	regulation of cell shape	biological_process	13	489	146	16415	0.000428715	0.0123152	2.98898	Q8VDD5:Myh9,Q6URW6:Myh14,Q3THE2:Myl12b,Q08509:Eps8,Q07076:Anxa7,O88792:F11r,P27601:Gna13,P63001:Rac1,Q8BKX1:Baiap2,Q7TMB8:Cyfip1,B2RXS4:Plxnb2,P97352:S100a13,O08808:Diaph1
GO:0006123	mitochondrial electron transport, cytochrome c to oxygen	biological_process	4	489	13	16415	0.000448995	0.012803	10.3288	P19783:Cox4i1,P12787:Cox5a,P17665:Cox7c,P19536:Cox5b
GO:0050660	flavin adenine dinucleotide binding	molecular_function	8	489	62	16415	0.00048219	0.0136491	4.33142	Q64133:Maoa,Q8BW75:Maob,P50544:Acadvl,Q00519:Xdh,P29477:Nos2,Q8K2I3:Fmo2,P45952:Acadm,Q9JMH6:Txnrd1
GO:0008131	primary amine oxidase activity	molecular_function	3	489	6	16415	0.000491389	0.0137094	16.7843	Q64133:Maoa,Q8BW75:Maob,O70423:Aoc3
GO:0019563	glycerol catabolic process	biological_process	3	489	6	16415	0.000491389	0.0137094	16.7843	P17751:Tpi1,Q64521:Gpd2,Q64516:Gk
GO:0032930	positive regulation of superoxide anion generation	biological_process	5	489	23	16415	0.000495773	0.0137329	7.2975	P05555:Itgam,Q8R2S8:Cd177,P11835:Itgb2,Q9DC51:Gnai3,P08228:Sod1
GO:0005769	early endosome	cellular_component	19	489	274	16415	0.00058591	0.0161146	2.32774	P67778:Phb,Q91V41:Rab14,Q8BH64:Ehd2,P08071:Ltf,Q6PB44:Ptpn23,Q4PZA2:Ece1,Q8BH24:Tm9sf4,Q5SYD0:Myo1d,P57716:Ncstn,P51863:Atp6v0d1,P46735:Myo1b,P01921:H2-Ab1,P63085:Mapk1,Q99MB1:Tlr3,O70423:Aoc3,Q9ESD7:Dysf,Q9CQ10:Chmp3,Q9DAX2:Plpp2,Q3UVU3:Slc30a10
GO:0051453	regulation of intracellular pH	biological_process	5	489	24	16415	0.000611041	0.0166874	6.99344	P56480:Atp5f1b,Q61165:Slc9a1,P00920:Ca2,Q8BH24:Tm9sf4,P61022:Chp1
GO:0030175	filopodium	cellular_component	9	489	81	16415	0.000668162	0.0181198	3.72983	P68033:Actc1,P18760:Cfl1,P97792:Cxadr,P09055:Itgb1,Q61739:Itga6,Q9JHU4:Dync1h1,P46735:Myo1b,Q8BKX1:Baiap2,Q3UQ44:Iqgap2
GO:0048365	Rac GTPase binding	molecular_function	7	489	51	16415	0.000742314	0.0198534	4.60744	Q08509:Eps8,P51150:Rab7a,Q8BTM8:Flna,Q7TMB8:Cyfip1,P08228:Sod1,Q3UQ44:Iqgap2,Q91VR8:Brk1
GO:0000146	microfilament motor activity	molecular_function	5	489	25	16415	0.000745279	0.0198534	6.7137	Q8VDD5:Myh9,Q6URW6:Myh14,Q5SYD0:Myo1d,O88329:Myo1a,P46735:Myo1b
GO:0034314	Arp2/3 complex-mediated actin nucleation	biological_process	4	489	15	16415	0.00081749	0.0198534	8.9516	Q9CVB6:Arpc2,P61161:Actr2,Q99JY9:Actr3,Q3UQ44:Iqgap2
GO:0030170	pyridoxal phosphate binding	molecular_function	7	489	52	16415	0.000836136	0.0198534	4.51884	Q922Q1:Mtarc2,Q8VCN5:Cth,O35704:Sptlc1,P07724:Alb,Q8CI94:Pygb,Q9WUB3:Pygm,P50431:Shmt1
GO:0005833	hemoglobin complex	cellular_component	3	489	7	16415	0.000840917	0.0198534	14.3865	P02088:Hbb-b1,P02089:Hbb-b2,P02104:Hbb-y
GO:0048208	COPII vesicle coating	biological_process	3	489	7	16415	0.000840917	0.0198534	14.3865	P12815:Pdcd6,Q9JLV5:Cul3,Q8BFY6:Pef1
GO:0090559	regulation of membrane permeability	biological_process	3	489	7	16415	0.000840917	0.0198534	14.3865	Q9Z0G9:Cldn3,O88792:F11r,Q9D7L8:Tmigd1
GO:0016887	ATPase activity	molecular_function	15	489	197	16415	0.000844891	0.0198534	2.55598	Q8VDD5:Myh9,P06795:Abcb1b,P68033:Actc1,Q6URW6:Myh14,Q01853:Vcp,G5E829:Atp2b1,Q61696:Hspa1a,P56480:Atp5f1b,P38647:Hspa9,P21447:Abcb1a,Q9DBM0:Abcg8,P62196:Psmc5,P46471:Psmc2,P28740:Kif2a,Q80XR2:Atp2c1
GO:0030426	growth cone	cellular_component	14	489	177	16415	0.000860626	0.0198534	2.65514	Q6URW6:Myh14,Q08509:Eps8,P18760:Cfl1,P0DP27:Calm2,A2A8L5:Ptprf,P97792:Cxadr,Q91ZR2:Snx18,O88329:Myo1a,Q9Z0F4:Cib1,Q8BTM8:Flna,P30999:Ctnnd1,Q9CVB6:Arpc2,O08553:Dpysl2,Q8CIE6:Copa
GO:0045634	regulation of melanocyte differentiation	biological_process	2	489	2	16415	0.000885673	0.0198534	33.5685	P21278:Gna11,P21279:Gnaq
GO:0046166	glyceraldehyde-3-phosphate biosynthetic process	biological_process	2	489	2	16415	0.000885673	0.0198534	33.5685	P17751:Tpi1,P40142:Tkt
GO:1903281	positive regulation of calcium:sodium antiporter activity	biological_process	2	489	2	16415	0.000885673	0.0198534	33.5685	Q61165:Slc9a1,P14094:Atp1b1
GO:0033206	meiotic cytokinesis	biological_process	2	489	2	16415	0.000885673	0.0198534	33.5685	P61161:Actr2,Q99JY9:Actr3
GO:0034688	integrin alphaM-beta2 complex	cellular_component	2	489	2	16415	0.000885673	0.0198534	33.5685	P05555:Itgam,P11835:Itgb2
GO:1903981	enterobactin binding	molecular_function	2	489	2	16415	0.000885673	0.0198534	33.5685	P11672:Lcn2,P07724:Alb
GO:0005427	proton-dependent oligopeptide secondary active transmembrane transporter activity	molecular_function	2	489	2	16415	0.000885673	0.0198534	33.5685	Q9JIP7:Slc15a1,Q9R100:Cdh17
GO:1903923	positive regulation of protein processing in phagocytic vesicle	biological_process	2	489	2	16415	0.000885673	0.0198534	33.5685	Q8VDD5:Myh9,P13020:Gsn
GO:0035632	mitochondrial prohibitin complex	cellular_component	2	489	2	16415	0.000885673	0.0198534	33.5685	P67778:Phb,O35129:Phb2
GO:0004658	propionyl-CoA carboxylase activity	molecular_function	2	489	2	16415	0.000885673	0.0198534	33.5685	Q99MN9:Pccb,Q91ZA3:Pcca
GO:0071682	endocytic vesicle lumen	cellular_component	2	489	2	16415	0.000885673	0.0198534	33.5685	P09528:Fth1,P29391:Ftl1
GO:0090725	peripheral region of growth cone	cellular_component	2	489	2	16415	0.000885673	0.0198534	33.5685	Q9CVB6:Arpc2,Q7TMB8:Cyfip1
GO:0034665	integrin alpha1-beta1 complex	cellular_component	2	489	2	16415	0.000885673	0.0198534	33.5685	P09055:Itgb1,Q3V3R4:Itga1
GO:0014045	establishment of endothelial blood-brain barrier	biological_process	2	489	2	16415	0.000885673	0.0198534	33.5685	P06795:Abcb1b,Q9Z0G9:Cldn3
GO:0004421	hydroxymethylglutaryl-CoA synthase activity	molecular_function	2	489	2	16415	0.000885673	0.0198534	33.5685	P54869:Hmgcs2,Q8JZK9:Hmgcs1
GO:0035606	peptidyl-cysteine S-trans-nitrosylation	biological_process	2	489	2	16415	0.000885673	0.0198534	33.5685	P31725:S100a9,P16858:Gapdh
GO:1904106	protein localization to microvillus	biological_process	2	489	2	16415	0.000885673	0.0198534	33.5685	Q8K3X6:Anks4b,Q9ES64:Ush1c
GO:0010142	farnesyl diphosphate biosynthetic process, mevalonate pathway	biological_process	2	489	2	16415	0.000885673	0.0198534	33.5685	P54869:Hmgcs2,Q8JZK9:Hmgcs1
GO:1902031	regulation of NADP metabolic process	biological_process	2	489	2	16415	0.000885673	0.0198534	33.5685	P06801:Me1,Q99KE1:Me2
GO:2000814	positive regulation of barbed-end actin filament capping	biological_process	2	489	2	16415	0.000885673	0.0198534	33.5685	P18760:Cfl1,Q9CVB6:Arpc2
GO:0050748	negative regulation of lipoprotein metabolic process	biological_process	2	489	2	16415	0.000885673	0.0198534	33.5685	P43406:Itgav,O54890:Itgb3
GO:0030593	neutrophil chemotaxis	biological_process	8	489	69	16415	0.000994677	0.0221687	3.892	P18572:Bsg,P05555:Itgam,P17742:Ppia,P31725:S100a9,P97792:Cxadr,P31428:Dpep1,P11835:Itgb2,Q3V3R4:Itga1
GO:0019901	protein kinase binding	molecular_function	29	489	524	16415	0.00106396	0.0231917	1.8578	Q9EQK5:Mvp,Q60932:Vdac1,Q68FD5:Cltc,Q9WVL3:Slc12a7,P0DP27:Calm2,Q9DBJ1:Pgam1,Q6PB44:Ptpn23,P46425:Gstp2,P14094:Atp1b1,P09055:Itgb1,P32921:Wars1,P63101:Ywhaz,Q9Z0F4:Cib1,P31809:Ceacam1,P30999:Ctnnd1,P55012:Slc12a2,P11835:Itgb2,P29477:Nos2,P62908:Rps3,P63001:Rac1,P63085:Mapk1,O08553:Dpysl2,Q64455:Ptprj,Q9Z1W9:Stk39,P35822:Ptprk,O88662:Emp2,Q9DA19:Cir1,P28740:Kif2a,Q07832:Plk1
GO:0051258	protein polymerization	biological_process	4	489	16	16415	0.0010645	0.0231917	8.39213	Q8K0E8:Fgb,P29788:Vtn,Q9D8B3:Chmp4b,Q9CQ10:Chmp3
GO:0043171	peptide catabolic process	biological_process	4	489	16	16415	0.0010645	0.0231917	8.39213	P97449:Anpep,Q7M758:Naaladl1,Q9EQH2:Erap1,Q8C129:Lnpep
GO:0002523	leukocyte migration involved in inflammatory response	biological_process	4	489	16	16415	0.0010645	0.0231917	8.39213	P05555:Itgam,P31725:S100a9,P11835:Itgb2,O70423:Aoc3
GO:0043531	ADP binding	molecular_function	6	489	40	16415	0.00110029	0.0238376	5.03528	Q8VDD5:Myh9,Q01853:Vcp,Q03265:Atp5f1a,P56480:Atp5f1b,P52480:Pkm,P26443:Glud1
GO:0005764	lysosome	cellular_component	19	489	289	16415	0.00110841	0.0238801	2.20693	Q68FD5:Cltc,P11438:Lamp1,O08709:Prdx6,Q91V41:Rab14,P17047:Lamp2,P51150:Rab7a,Q9CR35:Ctrb1,Q9CQF9:Pcyox1,P57716:Ncstn,P04228:H2-Aa,P24270:Cat,P14437:H2-Aa,P41731:Cd63,Q9WV54:Asah1,P12265:Gusb,P18242:Ctsd,Q60766:Irgm1,P08228:Sod1,P28740:Kif2a
GO:0005770	late endosome	cellular_component	12	489	143	16415	0.00118883	0.0254711	2.81694	P11438:Lamp1,Q91V41:Rab14,P17047:Lamp2,P51150:Rab7a,O88653:Lamtor3,P41731:Cd63,Q9JJF9:Sppl2a,P63085:Mapk1,Q60766:Irgm1,Q9ESD7:Dysf,Q9CQ10:Chmp3,P24668:M6pr
GO:0001725	stress fiber	cellular_component	8	489	71	16415	0.00120183	0.0256082	3.78237	Q8VDD5:Myh9,O08638:Myh11,Q6URW6:Myh14,Q3THE2:Myl12b,Q6PDN3:Mylk,P57780:Actn4,Q9Z2Q6:Septin5,Q6IRU2:Tpm4
GO:1900026	positive regulation of substrate adhesion-dependent cell spreading	biological_process	6	489	41	16415	0.00125698	0.0266371	4.91246	Q3UZZ4:Olfm4,Q9Z0F4:Cib1,Q8BTM8:Flna,Q9CVB6:Arpc2,P63001:Rac1,O54890:Itgb3
GO:0060158	phospholipase C-activating dopamine receptor signaling pathway	biological_process	3	489	8	16415	0.00131576	0.0270993	12.5882	P21278:Gna11,P21279:Gnaq,P30677:Gna14
GO:0050663	cytokine secretion	biological_process	3	489	8	16415	0.00131576	0.0270993	12.5882	P25911:Lyn,Q9ESD7:Dysf,P97352:S100a13
GO:0097208	alveolar lamellar body	cellular_component	3	489	8	16415	0.00131576	0.0270993	12.5882	P11438:Lamp1,Q91V41:Rab14,P51150:Rab7a
GO:0031838	haptoglobin-hemoglobin complex	cellular_component	3	489	8	16415	0.00131576	0.0270993	12.5882	P02088:Hbb-b1,P02089:Hbb-b2,P02104:Hbb-y
GO:0019773	proteasome core complex, alpha-subunit complex	cellular_component	3	489	8	16415	0.00131576	0.0270993	12.5882	O70435:Psma3,Q9R1P0:Psma4,P49722:Psma2
GO:0005901	caveola	cellular_component	9	489	89	16415	0.00132073	0.0270993	3.39457	Q8BH64:Ehd2,P14094:Atp1b1,P21279:Gnaq,Q69ZN7:Myof,Q08857:Cd36,P63085:Mapk1,P97370:Atp1b3,Q9DAX2:Plpp2,P51637:Cav3
GO:0006754	ATP biosynthetic process	biological_process	4	489	17	16415	0.00135951	0.0274593	7.89847	Q03265:Atp5f1a,P56480:Atp5f1b,Q9CR84:Atp5mc1,P52480:Pkm
GO:0042059	negative regulation of epidermal growth factor receptor signaling pathway	biological_process	4	489	17	16415	0.00135951	0.0274593	7.89847	Q9EQK5:Mvp,A2A8L5:Ptprf,Q3V3R4:Itga1,Q64455:Ptprj
GO:0071404	cellular response to low-density lipoprotein particle stimulus	biological_process	4	489	17	16415	0.00135951	0.0274593	7.89847	P09055:Itgb1,P11835:Itgb2,Q08857:Cd36,Q8JZK9:Hmgcs1
GO:0006952	defense response	biological_process	6	489	42	16415	0.00143017	0.0287369	4.7955	P42225:Stat1,Q9QZ85:Iigp1,P28776:Ido1,O08692:Ngp,Q99MB1:Tlr3,Q60766:Irgm1
GO:0006099	tricarboxylic acid cycle	biological_process	5	489	29	16415	0.00151031	0.0300358	5.78767	Q8BMF4:Dlat,Q99KI0:Aco2,Q9CQA3:Sdhb,Q60597:Ogdh,P54071:Idh2
GO:0031528	microvillus membrane	cellular_component	5	489	29	16415	0.00151031	0.0300358	5.78767	P31809:Ceacam1,P31428:Dpep1,P43406:Itgav,O54890:Itgb3,E9Q0N2:Ptprh
GO:0005768	endosome	cellular_component	20	489	320	16415	0.00153047	0.0302815	2.09803	P18572:Bsg,Q68FD5:Cltc,P11438:Lamp1,P17047:Lamp2,P51150:Rab7a,Q8K386:Rab15,P46638:Rab11b,Q9D8W7:Ociad2,A2A8L5:Ptprf,Q6PB44:Ptpn23,Q4PZA2:Ece1,Q5SYD0:Myo1d,P63094:Gnas,P12815:Pdcd6,Q9CVB6:Arpc2,Q9D8B3:Chmp4b,Q9ESD7:Dysf,P61027:Rab10,P24668:M6pr,P98195:Atp9b
GO:0022627	cytosolic small ribosomal subunit	cellular_component	6	489	43	16415	0.00162097	0.0319092	4.68398	P62242:Rps8,P63276:Rps17,P63323:Rps12,P62855:Rps26,P62908:Rps3,P62281:Rps11
GO:2000147	positive regulation of cell motility	biological_process	4	489	18	16415	0.00170715	0.0331016	7.45967	Q99JW5:Epcam,P18760:Cfl1,Q9Z261:Cldn7,Q9D311:Duoxa2
GO:0030048	actin filament-based movement	biological_process	4	489	18	16415	0.00170715	0.0331016	7.45967	Q8VDD5:Myh9,P68033:Actc1,Q6URW6:Myh14,P46735:Myo1b
GO:0030050	vesicle transport along actin filament	biological_process	4	489	18	16415	0.00170715	0.0331016	7.45967	Q5SYD0:Myo1d,P57780:Actn4,O88329:Myo1a,P46735:Myo1b
GO:0016597	amino acid binding	molecular_function	5	489	30	16415	0.00176859	0.0339534	5.59475	P47856:Gfpt1,Q99MN1:Kars1,P50431:Shmt1,P28776:Ido1,Q8BGQ7:Aars1
GO:0001954	positive regulation of cell-matrix adhesion	biological_process	5	489	30	16415	0.00176859	0.0339534	5.59475	Q9Z0F4:Cib1,Q08857:Cd36,O54890:Itgb3,Q64455:Ptprj,O88662:Emp2
GO:0005516	calmodulin binding	molecular_function	14	489	191	16415	0.0017842	0.0340844	2.46052	Q8VDD5:Myh9,O08638:Myh11,Q6URW6:Myh14,G5E829:Atp2b1,Q6PDN3:Mylk,Q61165:Slc9a1,Q8VCN5:Cth,Q5SYD0:Myo1d,O88329:Myo1a,P31809:Ceacam1,P29477:Nos2,P46735:Myo1b,P51432:Plcb3,Q3UQ44:Iqgap2
GO:0030246	carbohydrate binding	molecular_function	13	489	171	16415	0.00185954	0.0353495	2.55199	O88310:Itln1,Q8CI94:Pygb,P47856:Gfpt1,P04104:Krt1,Q8K0C5:Zg16,P40142:Tkt,Q8K419:Lgals4,Q9WUB3:Pygm,P12265:Gusb,Q91W89:Man2c1,P16045:Lgals1,Q9QZN4:Fbxo6,Q91YN5:Uap1
GO:0005885	Arp2/3 protein complex	cellular_component	3	489	9	16415	0.00193013	0.0358137	11.1895	Q9CVB6:Arpc2,P61161:Actr2,Q99JY9:Actr3
GO:0070633	transepithelial transport	biological_process	3	489	9	16415	0.00193013	0.0358137	11.1895	O70362:Gpld1,P97792:Cxadr,P21447:Abcb1a
GO:0045646	regulation of erythrocyte differentiation	biological_process	3	489	9	16415	0.00193013	0.0358137	11.1895	P38647:Hspa9,P25911:Lyn,P02089:Hbb-b2
GO:2001046	positive regulation of integrin-mediated signaling pathway	biological_process	3	489	9	16415	0.00193013	0.0358137	11.1895	Q8BTM8:Flna,P41731:Cd63,O88662:Emp2
GO:0023035	CD40 signaling pathway	biological_process	3	489	9	16415	0.00193013	0.0358137	11.1895	P67778:Phb,O35129:Phb2,P09055:Itgb1
GO:0010977	negative regulation of neuron projection development	biological_process	9	489	94	16415	0.00193992	0.0358239	3.21401	P14427:H2-D1,P14426:H2-D1,P01901:H2-K1,P01899:H2-D1,P03991:H2-K1,Q9Z0F4:Cib1,Q8BTM8:Flna,P01902:H2-K1,P16045:Lgals1
GO:0005524	ATP binding	molecular_function	61	489	1410	16415	0.00195814	0.035989	1.45225	Q8VDD5:Myh9,O08638:Myh11,P06795:Abcb1b,P68033:Actc1,Q6URW6:Myh14,Q99MN9:Pccb,Q01853:Vcp,O88428:Papss2,G5E829:Atp2b1,Q91ZA3:Pcca,Q61696:Hspa1a,Q8BH64:Ehd2,Q03265:Atp5f1a,P56480:Atp5f1b,P38647:Hspa9,Q04736:Yes1,P25911:Lyn,Q6PDN3:Mylk,Q9ERS2:Ndufa13,Q7TT50:Cdc42bpb,Q9CY34:Ube2f,O88708:Orc4,Q5SYD0:Myo1d,P21447:Abcb1a,O88329:Myo1a,Q04447:Ckb,Q9JHU4:Dync1h1,Q3UWA6:Gucy2c,Q148W0:Atp8b1,P32921:Wars1,P524…
GO:0031032	actomyosin structure organization	biological_process	5	489	31	16415	0.0020578	0.0376423	5.41428	Q8VDD5:Myh9,P68033:Actc1,Q6URW6:Myh14,O88792:F11r,Q7TT50:Cdc42bpb
GO:0004177	aminopeptidase activity	molecular_function	4	489	19	16415	0.00211198	0.0381731	7.06705	P97449:Anpep,Q7M758:Naaladl1,Q9EQH2:Erap1,Q8C129:Lnpep
GO:0008553	proton-exporting ATPase activity, phosphorylative mechanism	molecular_function	4	489	19	16415	0.00211198	0.0381731	7.06705	Q9CPQ8:Atp5mg,Q9Z1G3:Atp6v1c1,P51863:Atp6v0d1,Q80XR2:Atp2c1
GO:0072659	protein localization to plasma membrane	biological_process	12	489	153	16415	0.00211635	0.0381731	2.63282	P18572:Bsg,Q8BH64:Ehd2,Q8K386:Rab15,O88792:F11r,P14094:Atp1b1,Q8BTM8:Flna,F7BWT7:Tspan15,P63001:Rac1,P97370:Atp1b3,P61027:Rab10,P51637:Cav3,O88662:Emp2
GO:0005737	cytoplasm	cellular_component	184	489	5180	16415	0.00220954	0.0396694	1.19239	Q9EQK5:Mvp,Q8VDD5:Myh9,P97449:Anpep,P68033:Actc1,Q6URW6:Myh14,P99026:Psmb4,Q01853:Vcp,Q60692:Psmb6,Q9D816:Cyp2c55,Q8K0E8:Fgb,O55234:Psmb5,P17742:Ppia,P31725:S100a9,Q07076:Anxa7,Q9Z0G9:Cldn3,P16858:Gapdh,P11438:Lamp1,P67778:Phb,Q2KHK6:Gsdmc2,P18760:Cfl1,Q61696:Hspa1a,O08709:Prdx6,Q9Z1Q5:Clic1,P14869:Rplp0,P0DP27:Calm2,P51150:Rab7a,Q9CR35:Ctrb1,O35640:Anxa8,Q3UZZ6:Sult1d1,Q9DBJ1:Pgam1,P29788:Vtn,P3…
GO:0043161	proteasome-mediated ubiquitin-dependent protein catabolic process	biological_process	13	489	175	16415	0.00228186	0.0407791	2.49366	P99026:Psmb4,Q01853:Vcp,Q60692:Psmb6,O55234:Psmb5,Q9WTX6:Cul1,O70435:Psma3,Q9R1P0:Psma4,O35955:Psmb10,Q9R1P3:Psmb2,P49722:Psma2,O35522:Psmb9,Q9JLV5:Cul3,P62196:Psmc5
GO:0051287	NAD binding	molecular_function	6	489	46	16415	0.0023104	0.0408499	4.3785	P16858:Gapdh,P00329:Adh1,P24549:Aldh1a1,P06801:Me1,P54071:Idh2,Q99KE1:Me2
GO:0070527	platelet aggregation	biological_process	5	489	32	16415	0.00238005	0.0408499	5.24508	Q8K0E8:Fgb,P17742:Ppia,P63094:Gnas,Q60770:Stxbp3,O54890:Itgb3
GO:0050840	extracellular matrix binding	molecular_function	5	489	32	16415	0.00238005	0.0408499	5.24508	P29788:Vtn,P10493:Nid1,P82198:Tgfbi,P43406:Itgav,O54890:Itgb3
GO:0045335	phagocytic vesicle	cellular_component	8	489	79	16415	0.0023973	0.0408499	3.39934	P11438:Lamp1,Q91V41:Rab14,P51150:Rab7a,P46638:Rab11b,Q60770:Stxbp3,Q60766:Irgm1,P13020:Gsn,A1L314:Mpeg1
GO:0005794	Golgi apparatus	cellular_component	46	489	1005	16415	0.00247067	0.0408499	1.53647	P07758:Serpina1a,P14427:H2-D1,P51150:Rab7a,Q8K386:Rab15,Q8BHG3:Tmem30b,P22437:Ptgs1,Q04736:Yes1,P63323:Rps12,P25911:Lyn,Q8BHJ6:Serinc5,Q8BXA1:Golim4,Q6PEB6:Mob4,Q4PZA2:Ece1,Q8BH24:Tm9sf4,Q8R1V4:Tmed4,P07724:Alb,P57716:Ncstn,P14426:H2-D1,Q148W0:Atp8b1,P01901:H2-K1,P01899:H2-D1,P21279:Gnaq,P24270:Cat,P03991:H2-K1,Q9JJ00:Plscr1,P01902:H2-K1,Q64444:Ca4,Q9DC51:Gnai3,P01921:H2-Ab1,Q9Z1G4:Atp6v0a1,P1909…
GO:0031589	cell-substrate adhesion	biological_process	4	489	20	16415	0.00257849	0.0408499	6.7137	P09055:Itgb1,Q61739:Itga6,P43406:Itgav,O54890:Itgb3
GO:0102499	SHG alpha-glucan phosphorylase activity	molecular_function	2	489	3	16415	0.00260446	0.0408499	22.379	Q8CI94:Pygb,Q9WUB3:Pygm
GO:0102250	linear malto-oligosaccharide phosphorylase activity	molecular_function	2	489	3	16415	0.00260446	0.0408499	22.379	Q8CI94:Pygb,Q9WUB3:Pygm
GO:0008184	glycogen phosphorylase activity	molecular_function	2	489	3	16415	0.00260446	0.0408499	22.379	Q8CI94:Pygb,Q9WUB3:Pygm
GO:0033003	regulation of mast cell activation	biological_process	2	489	3	16415	0.00260446	0.0408499	22.379	P25911:Lyn,Q9JJ00:Plscr1
GO:1904970	brush border assembly	biological_process	2	489	3	16415	0.00260446	0.0408499	22.379	Q8K3X6:Anks4b,Q9ES64:Ush1c
GO:0034666	integrin alpha2-beta1 complex	cellular_component	2	489	3	16415	0.00260446	0.0408499	22.379	P25911:Lyn,P09055:Itgb1
GO:0034679	integrin alpha9-beta1 complex	cellular_component	2	489	3	16415	0.00260446	0.0408499	22.379	P09055:Itgb1,O54890:Itgb3
GO:0097513	myosin II filament	cellular_component	2	489	3	16415	0.00260446	0.0408499	22.379	Q8VDD5:Myh9,Q6URW6:Myh14
GO:0051538	3 iron, 4 sulfur cluster binding	molecular_function	2	489	3	16415	0.00260446	0.0408499	22.379	Q99KI0:Aco2,Q9CQA3:Sdhb
GO:0034683	integrin alphav-beta3 complex	cellular_component	2	489	3	16415	0.00260446	0.0408499	22.379	P43406:Itgav,O54890:Itgb3
GO:0099038	ceramide floppase activity	molecular_function	2	489	3	16415	0.00260446	0.0408499	22.379	P06795:Abcb1b,P21447:Abcb1a
GO:0038127	ERBB signaling pathway	biological_process	2	489	3	16415	0.00260446	0.0408499	22.379	Q9EQK5:Mvp,P63085:Mapk1
GO:0035868	alphav-beta3 integrin-HMGB1 complex	cellular_component	2	489	3	16415	0.00260446	0.0408499	22.379	P43406:Itgav,O54890:Itgb3
GO:0045259	proton-transporting ATP synthase complex	cellular_component	2	489	3	16415	0.00260446	0.0408499	22.379	Q03265:Atp5f1a,P56480:Atp5f1b
GO:0030478	actin cap	cellular_component	2	489	3	16415	0.00260446	0.0408499	22.379	P61161:Actr2,P13020:Gsn
GO:0015966	diadenosine tetraphosphate biosynthetic process	biological_process	2	489	3	16415	0.00260446	0.0408499	22.379	Q99MN1:Kars1,P63085:Mapk1
GO:0000220	vacuolar proton-transporting V-type ATPase, V0 domain	cellular_component	2	489	3	16415	0.00260446	0.0408499	22.379	Q9Z1G4:Atp6v0a1,P15920:Atp6v0a2
GO:0016344	meiotic chromosome movement towards spindle pole	biological_process	2	489	3	16415	0.00260446	0.0408499	22.379	P61161:Actr2,Q99JY9:Actr3
GO:0004470	malic enzyme activity	molecular_function	2	489	3	16415	0.00260446	0.0408499	22.379	P06801:Me1,Q99KE1:Me2
GO:0051956	negative regulation of amino acid transport	biological_process	2	489	3	16415	0.00260446	0.0408499	22.379	Q9JIP7:Slc15a1,Q8CGA3:Slc43a2
GO:0004473	malate dehydrogenase (decarboxylating) (NADP+) activity	molecular_function	2	489	3	16415	0.00260446	0.0408499	22.379	P06801:Me1,Q99KE1:Me2
GO:1990531	phospholipid-translocating ATPase complex	cellular_component	2	489	3	16415	0.00260446	0.0408499	22.379	Q148W0:Atp8b1,Q8VEK0:Tmem30a
GO:0004471	malate dehydrogenase (decarboxylating) (NAD+) activity	molecular_function	2	489	3	16415	0.00260446	0.0408499	22.379	P06801:Me1,Q99KE1:Me2
GO:0099040	ceramide translocation	biological_process	2	489	3	16415	0.00260446	0.0408499	22.379	P06795:Abcb1b,P21447:Abcb1a
GO:0005882	intermediate filament	cellular_component	7	489	63	16415	0.00261242	0.0408499	3.72983	Q0VBK2:Krt80,Q9QWL7:Krt17,Q922U2:Krt5,Q6IFX2:Krt42,Q9Z2K1:Krt16,P05784:Krt18,Q497I4:Krt35
GO:0030141	secretory granule	cellular_component	11	489	137	16415	0.00266264	0.0408499	2.69528	Q9D7Z6:Clca1,P08071:Ltf,Q4PZA2:Ece1,P15947:Klk1,P17897:Lyz1,Q9CVB6:Arpc2,Q60770:Stxbp3,Q8BKX1:Baiap2,Q62395:Tff3,P08228:Sod1,Q80XR2:Atp2c1
GO:0035633	maintenance of blood-brain barrier	biological_process	3	489	10	16415	0.00269664	0.0408499	10.0706	P22437:Ptgs1,P21447:Abcb1a,P55012:Slc12a2
GO:0006068	ethanol catabolic process	biological_process	3	489	10	16415	0.00269664	0.0408499	10.0706	Q9CZS1:Aldh1b1,P00329:Adh1,Q80VQ0:Aldh3b1
GO:2000601	positive regulation of Arp2/3 complex-mediated actin nucleation	biological_process	3	489	10	16415	0.00269664	0.0408499	10.0706	P28660:Nckap1,Q7TMB8:Cyfip1,Q91VR8:Brk1
GO:0033572	transferrin transport	biological_process	3	489	10	16415	0.00269664	0.0408499	10.0706	Q68FD5:Cltc,P46638:Rab11b,P46735:Myo1b
GO:0031209	SCAR complex	cellular_component	3	489	10	16415	0.00269664	0.0408499	10.0706	P28660:Nckap1,Q7TMB8:Cyfip1,Q91VR8:Brk1
GO:0005344	oxygen carrier activity	molecular_function	3	489	10	16415	0.00269664	0.0408499	10.0706	P02088:Hbb-b1,P02089:Hbb-b2,P02104:Hbb-y
GO:0071468	cellular response to acidic pH	biological_process	3	489	10	16415	0.00269664	0.0408499	10.0706	P46638:Rab11b,Q61165:Slc9a1,P61022:Chp1
GO:0016323	basolateral plasma membrane	cellular_component	16	489	244	16415	0.00272788	0.0411467	2.20121	Q99JW5:Epcam,P18572:Bsg,G5E829:Atp2b1,Q61696:Hspa1a,Q9Z261:Cldn7,Q61165:Slc9a1,P00920:Ca2,P97792:Cxadr,Q5SYD0:Myo1d,P14094:Atp1b1,O88329:Myo1a,Q61739:Itga6,P55012:Slc12a2,Q60770:Stxbp3,Q9R100:Cdh17,Q9Z1W9:Stk39
GO:0090314	positive regulation of protein targeting to membrane	biological_process	5	489	33	16415	0.00273745	0.0411467	5.08614	P05555:Itgam,Q9Z0F4:Cib1,P61022:Chp1,Q9CVB6:Arpc2,Q99JY9:Actr3
GO:0045296	cadherin binding	molecular_function	7	489	64	16415	0.00285964	0.0428174	3.67156	Q3UZZ4:Olfm4,P97350:Pkp1,P30999:Ctnnd1,P29477:Nos2,Q9R100:Cdh17,E9Q0N2:Ptprh,Q64455:Ptprj
GO:0043231	intracellular membrane-bounded organelle	cellular_component	40	489	851	16415	0.00295786	0.0441176	1.57784	P18572:Bsg,Q01853:Vcp,Q9D816:Cyp2c55,P17742:Ppia,P07758:Serpina1a,P16858:Gapdh,G5E829:Atp2b1,Q8BK48:Ces2e,Q91V41:Rab14,Q8BH64:Ehd2,Q64435:Ugt1a6,P29788:Vtn,P22437:Ptgs1,Q9CZS1:Aldh1b1,P63323:Rps12,P25911:Lyn,Q8BHJ6:Serinc5,O70362:Gpld1,Q9CPU4:Mgst3,A2A8L5:Ptprf,E9Q414:Apob,Q9R1P0:Psma4,P24270:Cat,P40142:Tkt,Q69ZN7:Myof,Q9JJF9:Sppl2a,Q9CX00:Ist1,P12265:Gusb,Q9Z1G4:Atp6v0a1,Q08857:Cd36,P63001:Rac1,…
GO:0044325	ion channel binding	molecular_function	11	489	139	16415	0.00298028	0.0442816	2.6565	Q60932:Vdac1,P0DP27:Calm2,Q04736:Yes1,P25911:Lyn,P57780:Actn4,P63101:Ywhaz,Q9Z0F4:Cib1,Q8BTM8:Flna,P62259:Ywhae,P51637:Cav3,O08808:Diaph1
GO:0000302	response to reactive oxygen species	biological_process	4	489	21	16415	0.00311109	0.0457	6.394	O08709:Prdx6,P24270:Cat,P35700:Prdx1,P08228:Sod1
GO:0034113	heterotypic cell-cell adhesion	biological_process	4	489	21	16415	0.00311109	0.0457	6.394	P09055:Itgb1,P11835:Itgb2,P43406:Itgav,O54890:Itgb3
GO:0004602	glutathione peroxidase activity	molecular_function	4	489	21	16415	0.00311109	0.0457	6.394	O08709:Prdx6,Q9CPU4:Mgst3,P46425:Gstp2,Q9DCM2:Gstk1
GO:0006911	phagocytosis, engulfment	biological_process	6	489	49	16415	0.00320021	0.0468318	4.11043	Q8VDD5:Myh9,P05555:Itgam,P01837:Igkc,P11835:Itgb2,P63001:Rac1,P13020:Gsn
GO:0055114	oxidation-reduction process	biological_process	11	489	142	16415	0.00351322	0.0511387	2.60038	Q9D816:Cyp2c55,Q9DB77:Uqcrc2,Q9DCS9:Ndufb10,Q922Q1:Mtarc2,Q9CR21:Ndufab1,Q9D8B4:Ndufa11,Q00519:Xdh,P24549:Aldh1a1,P10639:Txn,P45952:Acadm,Q80VQ0:Aldh3b1
GO:0050661	NADP binding	molecular_function	5	489	35	16415	0.00356623	0.0511387	4.7955	P16858:Gapdh,P24270:Cat,P29477:Nos2,P06801:Me1,Q8K2I3:Fmo2
GO:0044853	plasma membrane raft	cellular_component	5	489	35	16415	0.00356623	0.0511387	4.7955	P05555:Itgam,Q8R2S8:Cd177,Q5SYD0:Myo1d,O88329:Myo1a,P11835:Itgb2
GO:0042590	antigen processing and presentation of exogenous peptide antigen via MHC class I	biological_process	3	489	11	16415	0.00362639	0.0511387	9.15505	P01901:H2-K1,P03991:H2-K1,P01902:H2-K1
GO:0007035	vacuolar acidification	biological_process	3	489	11	16415	0.00362639	0.0511387	9.15505	P51863:Atp6v0d1,Q9Z1G4:Atp6v0a1,P15920:Atp6v0a2
GO:0035865	cellular response to potassium ion	biological_process	3	489	11	16415	0.00362639	0.0511387	9.15505	Q6PDN3:Mylk,P55012:Slc12a2,P08228:Sod1
GO:0032060	bleb assembly	biological_process	3	489	11	16415	0.00362639	0.0511387	9.15505	O08709:Prdx6,Q6PDN3:Mylk,O88662:Emp2
GO:0048048	embryonic eye morphogenesis	biological_process	3	489	11	16415	0.00362639	0.0511387	9.15505	Q61554:Fbn1,Q61555:Fbn2,P24549:Aldh1a1
GO:0070863	positive regulation of protein exit from endoplasmic reticulum	biological_process	3	489	11	16415	0.00362639	0.0511387	9.15505	Q8BHG3:Tmem30b,Q8BH24:Tm9sf4,Q8VEK0:Tmem30a
GO:0010269	response to selenium ion	biological_process	3	489	11	16415	0.00362639	0.0511387	9.15505	Q8BW75:Maob,E9Q414:Apob,P10518:Alad
GO:0006509	membrane protein ectodomain proteolysis	biological_process	4	489	22	16415	0.00371408	0.0521855	6.10336	Q8VDD5:Myh9,P57716:Ncstn,Q9JJF9:Sppl2a,Q9EQH2:Erap1
GO:0002020	protease binding	molecular_function	10	489	123	16415	0.00374369	0.0524117	2.72915	P07758:Serpina1a,Q61696:Hspa1a,Q03265:Atp5f1a,P32261:Serpinc1,Q8R2S8:Cd177,P11672:Lcn2,P09055:Itgb1,P43406:Itgav,P39039:Mbl1,O54890:Itgb3
GO:0071944	cell periphery	cellular_component	8	489	85	16415	0.00378948	0.0528619	3.15939	O35129:Phb2,P10493:Nid1,Q9QWL7:Krt17,Q9Z0F4:Cib1,P55012:Slc12a2,P46735:Myo1b,Q08857:Cd36,P05784:Krt18
GO:0031225	anchored component of membrane	cellular_component	9	489	104	16415	0.0038631	0.0536957	2.90497	O88310:Itln1,B1AVD1:Xpnpep2,P31428:Dpep1,P05533:Ly6a,Q64277:Bst1,Q9JLT2:Treh,P58242:Smpdl3b,Q9D7S0:Lypd8,Q61503:Nt5e
GO:0005200	structural constituent of cytoskeleton	molecular_function	6	489	51	16415	0.00392097	0.0543055	3.94924	P68369:Tuba1a,Q9Z2K1:Krt16,P68372:Tubb4b,Q9CVB6:Arpc2,P61161:Actr2,Q99JY9:Actr3
GO:0007015	actin filament organization	biological_process	10	489	124	16415	0.00396684	0.0547453	2.70714	P68033:Actc1,P18760:Cfl1,Q5SYD0:Myo1d,O88329:Myo1a,P46735:Myo1b,P63001:Rac1,P51637:Cav3,Q6IRU2:Tpm4,Q91VR8:Brk1,O88662:Emp2
GO:0005102	signaling receptor binding	molecular_function	21	489	372	16415	0.00398649	0.0548213	1.895	Q01853:Vcp,Q8K0E8:Fgb,P14427:H2-D1,P18760:Cfl1,Q61696:Hspa1a,Q04736:Yes1,P25911:Lyn,P97792:Cxadr,Q7TST0:Btnl1,P09055:Itgb1,P14426:H2-D1,P01901:H2-K1,P01899:H2-D1,P03991:H2-K1,P30999:Ctnnd1,P01902:H2-K1,P43406:Itgav,P12265:Gusb,Q3V3R4:Itga1,P62196:Psmc5,Q6J9G1:Styk1
GO:0032869	cellular response to insulin stimulus	biological_process	9	489	105	16415	0.00411699	0.0564159	2.8773	Q8K386:Rab15,O70362:Gpld1,Q61165:Slc9a1,P52480:Pkm,P31809:Ceacam1,P42225:Stat1,P61982:Ywhag,Q7TMB8:Cyfip1,P61027:Rab10
GO:0006979	response to oxidative stress	biological_process	10	489	125	16415	0.00420039	0.057356	2.68548	O55234:Psmb5,O08709:Prdx6,P22437:Ptgs1,P24549:Aldh1a1,P24270:Cat,P35700:Prdx1,P10518:Alad,P16015:Ca3,P08228:Sod1,Q9JMH6:Txnrd1
GO:0008021	synaptic vesicle	cellular_component	12	489	167	16415	0.00433489	0.0589297	2.41211	Q60931:Vdac3,Q60932:Vdac1,Q60930:Vdac2,P11438:Lamp1,Q8K386:Rab15,P46638:Rab11b,P57716:Ncstn,P51863:Atp6v0d1,Q9Z1G4:Atp6v0a1,P61027:Rab10,Q9Z2Q6:Septin5,Q64332:Syn2
GO:0031258	lamellipodium membrane	cellular_component	4	489	23	16415	0.00439162	0.0589297	5.838	P18760:Cfl1,P43406:Itgav,P28660:Nckap1,O54890:Itgb3
GO:0006826	iron ion transport	biological_process	4	489	23	16415	0.00439162	0.0589297	5.838	Q61147:Cp,P08071:Ltf,P09528:Fth1,P29391:Ftl1
GO:0045022	early endosome to late endosome transport	biological_process	4	489	23	16415	0.00439162	0.0589297	5.838	P51150:Rab7a,Q6PB44:Ptpn23,Q8BTM8:Flna,O88662:Emp2
GO:0006883	cellular sodium ion homeostasis	biological_process	4	489	23	16415	0.00439162	0.0589297	5.838	Q61165:Slc9a1,P14094:Atp1b1,P55012:Slc12a2,P97370:Atp1b3
GO:0042581	specific granule	cellular_component	3	489	12	16415	0.00472908	0.0623789	8.39213	Q3UZZ4:Olfm4,P08071:Ltf,Q60770:Stxbp3
GO:0042641	actomyosin	cellular_component	3	489	12	16415	0.00472908	0.0623789	8.39213	Q8VDD5:Myh9,Q6URW6:Myh14,Q7TT50:Cdc42bpb
GO:0006071	glycerol metabolic process	biological_process	3	489	12	16415	0.00472908	0.0623789	8.39213	Q69ZN7:Myof,Q9ESD7:Dysf,Q64516:Gk
GO:0034551	mitochondrial respiratory chain complex III assembly	biological_process	3	489	12	16415	0.00472908	0.0623789	8.39213	Q9D855:Uqcrb,Q8R1I1:Uqcr10,Q9CZ13:Uqcrc1
GO:0033197	response to vitamin E	biological_process	3	489	12	16415	0.00472908	0.0623789	8.39213	P24270:Cat,P10518:Alad,Q8JZK9:Hmgcs1
GO:0007188	adenylate cyclase-modulating G protein-coupled receptor signaling pathway	biological_process	6	489	53	16415	0.00475538	0.0625131	3.80021	P21278:Gna11,P27601:Gna13,P21279:Gnaq,P63094:Gnas,Q9DC51:Gnai3,P30677:Gna14
GO:0000278	mitotic cell cycle	biological_process	9	489	108	16415	0.00495749	0.0628622	2.79738	Q68FD5:Cltc,Q9CPY3:Cdca5,P68369:Tuba1a,Q9JHU4:Dync1h1,P68372:Tubb4b,Q9JLV5:Cul3,Q8BYA0:Tbcd,Q07832:Plk1,Q3TCJ1:Abraxas2
GO:0043532	angiostatin binding	molecular_function	2	489	4	16415	0.00510614	0.0628622	16.7843	Q03265:Atp5f1a,P56480:Atp5f1b
GO:1903278	positive regulation of sodium ion export across plasma membrane	biological_process	2	489	4	16415	0.00510614	0.0628622	16.7843	P14094:Atp1b1,P97370:Atp1b3
GO:0018479	benzaldehyde dehydrogenase (NAD+) activity	molecular_function	2	489	4	16415	0.00510614	0.0628622	16.7843	P24549:Aldh1a1,Q80VQ0:Aldh3b1
GO:0019076	viral release from host cell	biological_process	2	489	4	16415	0.00510614	0.0628622	16.7843	P51150:Rab7a,Q9CX00:Ist1
GO:0038132	neuregulin binding	molecular_function	2	489	4	16415	0.00510614	0.0628622	16.7843	Q61739:Itga6,P43406:Itgav
GO:0008356	asymmetric cell division	biological_process	2	489	4	16415	0.00510614	0.0628622	16.7843	P61161:Actr2,Q99JY9:Actr3
GO:0098639	collagen binding involved in cell-matrix adhesion	molecular_function	2	489	4	16415	0.00510614	0.0628622	16.7843	P09055:Itgb1,Q3V3R4:Itga1
GO:0035867	alphav-beta3 integrin-IGF-1-IGF1R complex	cellular_component	2	489	4	16415	0.00510614	0.0628622	16.7843	P43406:Itgav,O54890:Itgb3
GO:0022615	protein to membrane docking	biological_process	2	489	4	16415	0.00510614	0.0628622	16.7843	P51150:Rab7a,Q60770:Stxbp3
GO:0070252	actin-mediated cell contraction	biological_process	2	489	4	16415	0.00510614	0.0628622	16.7843	P68033:Actc1,O88662:Emp2
GO:0035583	sequestering of TGFbeta in extracellular matrix	biological_process	2	489	4	16415	0.00510614	0.0628622	16.7843	Q61554:Fbn1,Q61555:Fbn2
GO:0008948	oxaloacetate decarboxylase activity	molecular_function	2	489	4	16415	0.00510614	0.0628622	16.7843	P06801:Me1,Q99KE1:Me2
GO:0038027	apolipoprotein A-I-mediated signaling pathway	biological_process	2	489	4	16415	0.00510614	0.0628622	16.7843	P43406:Itgav,O54890:Itgb3
GO:0000103	sulfate assimilation	biological_process	2	489	4	16415	0.00510614	0.0628622	16.7843	O88428:Papss2,Q3UZZ6:Sult1d1
GO:0051920	peroxiredoxin activity	molecular_function	2	489	4	16415	0.00510614	0.0628622	16.7843	O08709:Prdx6,P35700:Prdx1
GO:0150003	regulation of spontaneous synaptic transmission	biological_process	2	489	4	16415	0.00510614	0.0628622	16.7843	P09055:Itgb1,P55012:Slc12a2
GO:0031345	negative regulation of cell projection organization	biological_process	2	489	4	16415	0.00510614	0.0628622	16.7843	A2A8L5:Ptprf,P09055:Itgb1
GO:0031523	Myb complex	cellular_component	2	489	4	16415	0.00510614	0.0628622	16.7843	Q68FD5:Cltc,Q8BTM8:Flna
GO:0036438	maintenance of lens transparency	biological_process	2	489	4	16415	0.00510614	0.0628622	16.7843	Q9D8B3:Chmp4b,Q9Z1W9:Stk39
GO:0051017	actin filament bundle assembly	biological_process	5	489	38	16415	0.00512612	0.0629085	4.41691	Q08509:Eps8,Q9ES64:Ush1c,P57780:Actn4,P46735:Myo1b,Q8BKX1:Baiap2
GO:0014704	intercalated disc	cellular_component	6	489	54	16415	0.00521834	0.0634379	3.72983	Q61165:Slc9a1,P97792:Cxadr,P14094:Atp1b1,P09055:Itgb1,P14824:Anxa6,P51637:Cav3
GO:0005544	calcium-dependent phospholipid binding	molecular_function	6	489	54	16415	0.00521834	0.0634379	3.72983	Q07076:Anxa7,O35640:Anxa8,P14824:Anxa6,Q64GA5:Pla2g4c,Q9ESD7:Dysf,Q8BT60:Cpne3
GO:0005507	copper ion binding	molecular_function	6	489	54	16415	0.00521834	0.0634379	3.72983	Q61147:Cp,P00405:Mtco2,O70423:Aoc3,P08228:Sod1,P97352:S100a13,Q06194:F8
GO:0016327	apicolateral plasma membrane	cellular_component	4	489	25	16415	0.00598629	0.0719717	5.37096	Q9Z0G9:Cldn3,Q9Z261:Cldn7,P97792:Cxadr,P30999:Ctnnd1
GO:0007009	plasma membrane organization	biological_process	4	489	25	16415	0.00598629	0.0719717	5.37096	Q69ZN7:Myof,Q8BKX1:Baiap2,Q9ESD7:Dysf,P51637:Cav3
GO:0030031	cell projection assembly	biological_process	4	489	25	16415	0.00598629	0.0719717	5.37096	P28660:Nckap1,P63001:Rac1,Q7TMB8:Cyfip1,P13020:Gsn
GO:0036376	sodium ion export across plasma membrane	biological_process	3	489	13	16415	0.00601311	0.0719717	7.74658	Q61165:Slc9a1,P14094:Atp1b1,P97370:Atp1b3
GO:0099072	regulation of postsynaptic membrane neurotransmitter receptor levels	biological_process	3	489	13	16415	0.00601311	0.0719717	7.74658	Q08509:Eps8,P30999:Ctnnd1,P62259:Ywhae
GO:0031410	cytoplasmic vesicle	cellular_component	20	489	364	16415	0.00654954	0.0781511	1.84442	P11438:Lamp1,P51150:Rab7a,P46638:Rab11b,Q9Z1G3:Atp6v1c1,O88792:F11r,Q4PZA2:Ece1,Q91ZR2:Snx18,Q5SYD0:Myo1d,Q69ZN7:Myof,P12815:Pdcd6,Q9CX00:Ist1,Q01514:Gbp1,P63001:Rac1,O08692:Ngp,Q9Z0E6:Gbp2,Q9ESD7:Dysf,P08228:Sod1,Q9CQ10:Chmp3,P62196:Psmc5,A1L314:Mpeg1
GO:0006094	gluconeogenesis	biological_process	4	489	26	16415	0.00691101	0.0819599	5.16439	P16858:Gapdh,P17751:Tpi1,Q64521:Gpd2,P70695:Fbp2
GO:0031116	positive regulation of microtubule polymerization	biological_process	4	489	26	16415	0.00691101	0.0819599	5.16439	Q9R111:Gda,P62908:Rps3,P63001:Rac1,P51637:Cav3
GO:0005925	focal adhesion	cellular_component	12	489	178	16415	0.00714648	0.0844941	2.26305	P18760:Cfl1,P09055:Itgb1,P14824:Anxa6,A2A863:Itgb4,P11835:Itgb2,P43406:Itgav,Q9CVB6:Arpc2,Q3V3R4:Itga1,P63085:Mapk1,Q8BT60:Cpne3,O54890:Itgb3,Q9CQY8:Tm4sf20
GO:0032956	regulation of actin cytoskeleton organization	biological_process	7	489	76	16415	0.00742624	0.0862749	3.09184	O88792:F11r,Q64277:Bst1,P63001:Rac1,Q8BKX1:Baiap2,O54890:Itgb3,Q3UQ44:Iqgap2,P35803:Gpm6b
GO:0005793	endoplasmic reticulum-Golgi intermediate compartment	cellular_component	7	489	76	16415	0.00742624	0.0862749	3.09184	P97449:Anpep,Q8R1V4:Tmed4,P61022:Chp1,Q64444:Ca4,Q9CX00:Ist1,Q9D0F3:Lman1,Q9D1Q6:Erp44
GO:0016471	vacuolar proton-transporting V-type ATPase complex	cellular_component	3	489	14	16415	0.00748563	0.0862749	7.19325	P51863:Atp6v0d1,Q9Z1G4:Atp6v0a1,P15920:Atp6v0a2
GO:0042589	zymogen granule membrane	cellular_component	3	489	14	16415	0.00748563	0.0862749	7.19325	Q9D7Z6:Clca1,P17892:Pnliprp2,Q8K0C5:Zg16
GO:0043495	protein-membrane adaptor activity	molecular_function	3	489	14	16415	0.00748563	0.0862749	7.19325	Q8VDD5:Myh9,Q9Z0F4:Cib1,P12815:Pdcd6
GO:0070207	protein homotrimerization	biological_process	3	489	14	16415	0.00748563	0.0862749	7.19325	O88310:Itln1,P51912:Slc1a5,P39039:Mbl1
GO:0006734	NADH metabolic process	biological_process	3	489	14	16415	0.00748563	0.0862749	7.19325	Q01853:Vcp,Q64521:Gpd2,Q60597:Ogdh
GO:0051764	actin crosslink formation	biological_process	3	489	14	16415	0.00748563	0.0862749	7.19325	Q08509:Eps8,Q8BTM8:Flna,Q8BKX1:Baiap2
GO:0020037	heme binding	molecular_function	10	489	136	16415	0.00755218	0.0862749	2.46827	Q9D816:Cyp2c55,P22437:Ptgs1,Q9D0M3:Cyc1,P02088:Hbb-b1,P02089:Hbb-b2,P24270:Cat,P35700:Prdx1,P29477:Nos2,P28776:Ido1,P02104:Hbb-y
GO:0005635	nuclear envelope	cellular_component	12	489	180	16415	0.00778473	0.0862749	2.2379	Q07076:Anxa7,Q9Z1Q5:Clic1,P48678:Lmna,P22437:Ptgs1,Q9CPU4:Mgst3,Q9JHU4:Dync1h1,Q64GA5:Pla2g4c,Q9CX00:Ist1,Q9D8B3:Chmp4b,Q9EPL8:Ipo7,Q91YE6:Ipo9,P14069:S100a6
GO:0036094	small molecule binding	molecular_function	4	489	27	16415	0.0079254	0.0862749	4.97311	P00329:Adh1,P11672:Lcn2,P50431:Shmt1,Q8JZK9:Hmgcs1
GO:0043236	laminin binding	molecular_function	4	489	27	16415	0.0079254	0.0862749	4.97311	P10493:Nid1,P09055:Itgb1,Q61739:Itga6,P16045:Lgals1
GO:0035861	site of double-strand break	cellular_component	6	489	59	16415	0.00804082	0.0862749	3.41375	Q01853:Vcp,P48678:Lmna,Q60710:Samhd1,Q9CVB6:Arpc2,P61161:Actr2,Q99JY9:Actr3
GO:0051092	positive regulation of NF-kappaB transcription factor activity	biological_process	10	489	138	16415	0.00833713	0.0862749	2.4325	P17742:Ppia,P08071:Ltf,Q8VCN5:Cth,P24270:Cat,Q9Z0F4:Cib1,P11835:Itgb2,P62908:Rps3,Q08857:Cd36,P68404:Prkcb,Q99MB1:Tlr3
GO:0030485	smooth muscle contractile fiber	cellular_component	2	489	5	16415	0.00834272	0.0862749	13.4274	O08638:Myh11,P28776:Ido1
GO:0010729	positive regulation of hydrogen peroxide biosynthetic process	biological_process	2	489	5	16415	0.00834272	0.0862749	13.4274	P00405:Mtco2,Q9D311:Duoxa2
GO:0071731	response to nitric oxide	biological_process	2	489	5	16415	0.00834272	0.0862749	13.4274	P10639:Txn,P43406:Itgav
GO:0044070	regulation of anion transport	biological_process	2	489	5	16415	0.00834272	0.0862749	13.4274	P46638:Rab11b,P00920:Ca2
GO:0140328	floppase activity	molecular_function	2	489	5	16415	0.00834272	0.0862749	13.4274	P06795:Abcb1b,P21447:Abcb1a
GO:0018119	peptidyl-cysteine S-nitrosylation	biological_process	2	489	5	16415	0.00834272	0.0862749	13.4274	P31725:S100a9,P29477:Nos2
GO:0090555	phosphatidylethanolamine flippase activity	molecular_function	2	489	5	16415	0.00834272	0.0862749	13.4274	P06795:Abcb1b,P21447:Abcb1a
GO:0006880	intracellular sequestering of iron ion	biological_process	2	489	5	16415	0.00834272	0.0862749	13.4274	P09528:Fth1,P29391:Ftl1
GO:0052696	flavonoid glucuronidation	biological_process	2	489	5	16415	0.00834272	0.0862749	13.4274	Q6ZQM8:Ugt1a7,Q64435:Ugt1a6
GO:0006855	drug transmembrane transport	biological_process	2	489	5	16415	0.00834272	0.0862749	13.4274	Q148W0:Atp8b1,Q8VEK0:Tmem30a
GO:0032369	negative regulation of lipid transport	biological_process	2	489	5	16415	0.00834272	0.0862749	13.4274	P43406:Itgav,O54890:Itgb3
GO:0052697	xenobiotic glucuronidation	biological_process	2	489	5	16415	0.00834272	0.0862749	13.4274	Q6ZQM8:Ugt1a7,Q64435:Ugt1a6
GO:1902527	positive regulation of protein monoubiquitination	biological_process	2	489	5	16415	0.00834272	0.0862749	13.4274	P12815:Pdcd6,Q8BFY6:Pef1
GO:1904861	excitatory synapse assembly	biological_process	2	489	5	16415	0.00834272	0.0862749	13.4274	B2RXS4:Plxnb2,P97300:Nptn
GO:0021943	formation of radial glial scaffolds	biological_process	2	489	5	16415	0.00834272	0.0862749	13.4274	P09055:Itgb1,Q8BTM8:Flna
GO:0042159	lipoprotein catabolic process	biological_process	2	489	5	16415	0.00834272	0.0862749	13.4274	E9Q414:Apob,P18242:Ctsd
GO:0003954	NADH dehydrogenase activity	molecular_function	2	489	5	16415	0.00834272	0.0862749	13.4274	Q9DC69:Ndufa9,Q9ERS2:Ndufa13
GO:0045684	positive regulation of epidermis development	biological_process	2	489	5	16415	0.00834272	0.0862749	13.4274	P02535:Krt10,Q3TTY5:Krt2
GO:0051653	spindle localization	biological_process	2	489	5	16415	0.00834272	0.0862749	13.4274	P61161:Actr2,Q99JY9:Actr3
GO:0005001	transmembrane receptor protein tyrosine phosphatase activity	molecular_function	2	489	5	16415	0.00834272	0.0862749	13.4274	A2A8L5:Ptprf,E9Q0N2:Ptprh
GO:0060205	cytoplasmic vesicle lumen	cellular_component	2	489	5	16415	0.00834272	0.0862749	13.4274	P11672:Lcn2,Q8K0C5:Zg16
GO:0002553	histamine secretion by mast cell	biological_process	2	489	5	16415	0.00834272	0.0862749	13.4274	P25911:Lyn,P63101:Ywhaz
GO:0044793	negative regulation by host of viral process	biological_process	2	489	5	16415	0.00834272	0.0862749	13.4274	P08071:Ltf,Q8R1M8:Mptx1
GO:0009597	detection of virus	biological_process	2	489	5	16415	0.00834272	0.0862749	13.4274	Q8BHJ6:Serinc5,Q9QZI9:Serinc3
GO:0008121	ubiquinol-cytochrome-c reductase activity	molecular_function	2	489	5	16415	0.00834272	0.0862749	13.4274	P99028:Uqcrh,Q9CQ69:Uqcrq
GO:0000275	mitochondrial proton-transporting ATP synthase complex, catalytic sector F(1)	cellular_component	2	489	5	16415	0.00834272	0.0862749	13.4274	Q03265:Atp5f1a,P56480:Atp5f1b
GO:0006857	oligopeptide transport	biological_process	2	489	5	16415	0.00834272	0.0862749	13.4274	Q9JIP7:Slc15a1,Q9R100:Cdh17
GO:0051546	keratinocyte migration	biological_process	2	489	5	16415	0.00834272	0.0862749	13.4274	Q9Z2K1:Krt16,Q3TTY5:Krt2
GO:1990051	activation of protein kinase C activity	biological_process	2	489	5	16415	0.00834272	0.0862749	13.4274	P67778:Phb,O35129:Phb2
GO:0045261	proton-transporting ATP synthase complex, catalytic core F(1)	cellular_component	2	489	5	16415	0.00834272	0.0862749	13.4274	Q03265:Atp5f1a,P56480:Atp5f1b
GO:2001205	negative regulation of osteoclast development	biological_process	2	489	5	16415	0.00834272	0.0862749	13.4274	Q61554:Fbn1,P08071:Ltf
GO:0060762	regulation of branching involved in mammary gland duct morphogenesis	biological_process	2	489	5	16415	0.00834272	0.0862749	13.4274	O35129:Phb2,P51637:Cav3
GO:0006101	citrate metabolic process	biological_process	2	489	5	16415	0.00834272	0.0862749	13.4274	Q99KI0:Aco2,Q91V92:Acly
GO:0051117	ATPase binding	molecular_function	8	489	97	16415	0.00836684	0.0862942	2.76854	P14094:Atp1b1,P57716:Ncstn,Q9CVB6:Arpc2,Q9Z1G4:Atp6v0a1,P63001:Rac1,P15920:Atp6v0a2,P97370:Atp1b3,Q99JY9:Actr3
GO:0005765	lysosomal membrane	cellular_component	13	489	205	16415	0.00859724	0.0882013	2.12873	P11438:Lamp1,P17047:Lamp2,Q8VEH3:Arl8a,P14824:Anxa6,P57716:Ncstn,Q9CQW2:Arl8b,P51863:Atp6v0d1,P41731:Cd63,Q9JJF9:Sppl2a,P18242:Ctsd,Q60766:Irgm1,P24668:M6pr,P35737:H2-DMb1
GO:0006508	proteolysis	biological_process	13	489	205	16415	0.00859724	0.0882013	2.12873	P97449:Anpep,Q9CQ52:Cela3b,O55234:Psmb5,Q9DB77:Uqcrc2,Q9CR35:Ctrb1,Q4PZA2:Ece1,O08688:Capn5,Q64514:Tpp2,P18242:Ctsd,Q9EQH2:Erap1,Q3SYP2:Ctrc,Q8C129:Lnpep,Q8R146:Apeh
GO:0006986	response to unfolded protein	biological_process	5	489	43	16415	0.00870864	0.0891084	3.90331	Q61696:Hspa1a,P38647:Hspa9,Q9QZN4:Fbxo6,Q61699:Hsph1,Q9D1Q6:Erp44
GO:0001666	response to hypoxia	biological_process	12	489	183	16415	0.00882495	0.090061	2.20121	Q9Z0G9:Cldn3,Q4PZA2:Ece1,Q8BH24:Tm9sf4,P14094:Atp1b1,P57780:Actn4,P24270:Cat,P08113:Hsp90b1,Q9WUB3:Pygm,P10518:Alad,P29477:Nos2,P54822:Adsl,P68404:Prkcb
GO:0005759	mitochondrial matrix	cellular_component	13	489	206	16415	0.00893609	0.0903156	2.1184	Q99MN9:Pccb,Q91ZA3:Pcca,P54869:Hmgcs2,P38647:Hspa9,Q9DC69:Ndufa9,Q9CZS1:Aldh1b1,P35700:Prdx1,Q60597:Ogdh,P26443:Glud1,P62908:Rps3,P45952:Acadm,Q99KE1:Me2,Q9DCM2:Gstk1
GO:0061025	membrane fusion	biological_process	4	489	28	16415	0.00903282	0.0903156	4.7955	Q07076:Anxa7,P61022:Chp1,Q69ZN7:Myof,Q9ESD7:Dysf
GO:0045454	cell redox homeostasis	biological_process	4	489	28	16415	0.00903282	0.0903156	4.7955	O08709:Prdx6,P35700:Prdx1,P10639:Txn,Q9JMH6:Txnrd1
GO:0070593	dendrite self-avoidance	biological_process	3	489	15	16415	0.00915267	0.0903156	6.7137	P18572:Bsg,P21995:Emb,P97300:Nptn
GO:0033690	positive regulation of osteoblast proliferation	biological_process	3	489	15	16415	0.00915267	0.0903156	6.7137	P08071:Ltf,P43406:Itgav,O54890:Itgb3
GO:0045176	apical protein localization	biological_process	3	489	15	16415	0.00915267	0.0903156	6.7137	Q91V41:Rab14,Q148W0:Atp8b1,P28660:Nckap1
GO:0016853	isomerase activity	molecular_function	3	489	15	16415	0.00915267	0.0903156	6.7137	P17751:Tpi1,Q8JZK9:Hmgcs1,P45952:Acadm
GO:2001171	positive regulation of ATP biosynthetic process	biological_process	3	489	15	16415	0.00915267	0.0903156	6.7137	Q01853:Vcp,Q9CQ54:Ndufc2,P00405:Mtco2
GO:0045295	gamma-catenin binding	molecular_function	3	489	15	16415	0.00915267	0.0903156	6.7137	Q64455:Ptprj,P35822:Ptprk,Q61495:Dsg1a
GO:0030007	cellular potassium ion homeostasis	biological_process	3	489	15	16415	0.00915267	0.0903156	6.7137	P14094:Atp1b1,P55012:Slc12a2,P97370:Atp1b3
GO:0004029	aldehyde dehydrogenase (NAD+) activity	molecular_function	3	489	15	16415	0.00915267	0.0903156	6.7137	Q9CZS1:Aldh1b1,P24549:Aldh1a1,Q80VQ0:Aldh3b1
GO:0030194	positive regulation of blood coagulation	biological_process	3	489	15	16415	0.00915267	0.0903156	6.7137	P31725:S100a9,Q08857:Cd36,Q8BTJ4:Enpp4
GO:0004089	carbonate dehydratase activity	molecular_function	3	489	15	16415	0.00915267	0.0903156	6.7137	P00920:Ca2,Q64444:Ca4,P16015:Ca3
GO:0010811	positive regulation of cell-substrate adhesion	biological_process	5	489	44	16415	0.00959045	0.0941564	3.8146	P29788:Vtn,P10493:Nid1,P09055:Itgb1,Q61739:Itga6,P63001:Rac1
GO:0043014	alpha-tubulin binding	molecular_function	5	489	44	16415	0.00959045	0.0941564	3.8146	P63094:Gnas,Q9CQW2:Arl8b,Q9ESD7:Dysf,P51637:Cav3,Q61699:Hsph1
GO:0016477	cell migration	biological_process	15	489	255	16415	0.00968281	0.0948231	1.97462	P29788:Vtn,O35129:Phb2,A2A8L5:Ptprf,Q7TT50:Cdc42bpb,P09055:Itgb1,A2A863:Itgb4,P11835:Itgb2,P43406:Itgav,P28660:Nckap1,P41731:Cd63,P63001:Rac1,Q9JLV5:Cul3,O54890:Itgb3,P35822:Ptprk,O88662:Emp2
GO:0071356	cellular response to tumor necrosis factor	biological_process	9	489	120	16415	0.00971667	0.094915	2.51764	P18760:Cfl1,P11672:Lcn2,E9Q414:Apob,Q9Z0F4:Cib1,Q9WV54:Asah1,P62908:Rps3,P63085:Mapk1,Q99JY9:Actr3,Q99PV0:Prpf8
GO:0010951	negative regulation of endopeptidase activity	biological_process	6	489	62	16415	0.010185	0.0985033	3.24857	P07759:Serpina3k,P07758:Serpina1a,P16858:Gapdh,P29788:Vtn,P32261:Serpinc1,Q5I2A0:Serpina3g
GO:1904115	axon cytoplasm	cellular_component	6	489	62	16415	0.010185	0.0985033	3.24857	Q8VEH3:Arl8a,Q9JHU4:Dync1h1,Q9CQW2:Arl8b,P08228:Sod1,Q9QZB7:Actr10,P34022:Ranbp1
GO:0031210	phosphatidylcholine binding	molecular_function	4	489	29	16415	0.0102364	0.0985033	4.63014	Q60932:Vdac1,Q60930:Vdac2,Q9CQ10:Chmp3,P53810:Pitpna
GO:0045216	cell-cell junction organization	biological_process	4	489	29	16415	0.0102364	0.0985033	4.63014	P97792:Cxadr,Q8BTM8:Flna,P31809:Ceacam1,P63001:Rac1
GO:0051085	chaperone cofactor-dependent protein refolding	biological_process	4	489	29	16415	0.0102364	0.0985033	4.63014	Q61696:Hspa1a,P38647:Hspa9,P35737:H2-DMb1,Q61699:Hsph1
GO:0048870	cell motility	biological_process	4	489	29	16415	0.0102364	0.0985033	4.63014	P18760:Cfl1,A2A863:Itgb4,P63001:Rac1,Q91VR8:Brk1
GO:0019882	antigen processing and presentation	biological_process	5	489	45	16415	0.0105318	0.101095	3.72983	P04228:H2-Aa,P14437:H2-Aa,P01921:H2-Ab1,P61027:Rab10,P35737:H2-DMb1
GO:0006874	cellular calcium ion homeostasis	biological_process	8	489	101	16415	0.0105639	0.101153	2.65889	Q07076:Anxa7,G5E829:Atp2b1,P14094:Atp1b1,Q9WUB3:Pygm,P68404:Prkcb,Q3SYP2:Ctrc,P97300:Nptn,Q80XR2:Atp2c1
GO:0007584	response to nutrient	biological_process	6	489	63	16415	0.0109822	0.103972	3.197	P19783:Cox4i1,P32261:Serpinc1,P10518:Alad,P42225:Stat1,P54822:Adsl,Q9DBM0:Abcg8
GO:0030315	T-tubule	cellular_component	6	489	63	16415	0.0109822	0.103972	3.197	Q68FD5:Cltc,Q61165:Slc9a1,P14094:Atp1b1,O08532:Cacna2d1,Q9ESD7:Dysf,P51637:Cav3
GO:0045182	translation regulator activity	molecular_function	3	489	16	16415	0.0110192	0.103972	6.2941	Q7TMB8:Cyfip1,P53996:Cnbp,Q8BGQ7:Aars1
GO:0042573	retinoic acid metabolic process	biological_process	3	489	16	16415	0.0110192	0.103972	6.2941	Q9D816:Cyp2c55,P00329:Adh1,P24549:Aldh1a1
GO:0051279	regulation of release of sequestered calcium ion into cytosol	biological_process	3	489	16	16415	0.0110192	0.103972	6.2941	P25911:Lyn,O54890:Itgb3,O08808:Diaph1
GO:0046688	response to copper ion	biological_process	3	489	16	16415	0.0110192	0.103972	6.2941	Q61147:Cp,P08228:Sod1,P97352:S100a13
GO:0005938	cell cortex	cellular_component	11	489	166	16415	0.0110465	0.103976	2.22442	Q8VDD5:Myh9,Q08509:Eps8,Q8K0E8:Fgb,Q5SYD0:Myo1d,A2A863:Itgb4,Q9JHU4:Dync1h1,Q8BTM8:Flna,Q64GA5:Pla2g4c,P63001:Rac1,P61161:Actr2,Q9Z2Q6:Septin5
GO:0019886	antigen processing and presentation of exogenous peptide antigen via MHC class II	biological_process	4	489	30	16415	0.0115392	0.108089	4.4758	P04228:H2-Aa,P14437:H2-Aa,P01921:H2-Ab1,P35737:H2-DMb1
GO:0030041	actin filament polymerization	biological_process	4	489	30	16415	0.0115392	0.108089	4.4758	Q9CVB6:Arpc2,P63001:Rac1,P13020:Gsn,O08808:Diaph1
GO:0009925	basal plasma membrane	cellular_component	6	489	64	16415	0.0118224	0.109372	3.14705	P51912:Slc1a5,O88329:Myo1a,Q61739:Itga6,A2A863:Itgb4,P31809:Ceacam1,P55012:Slc12a2
GO:0006072	glycerol-3-phosphate metabolic process	biological_process	2	489	6	16415	0.0122684	0.109372	11.1895	Q64521:Gpd2,Q9WU81:Slc37a2
GO:0051873	killing by host of symbiont cells	biological_process	2	489	6	16415	0.0122684	0.109372	11.1895	P16858:Gapdh,P39039:Mbl1
GO:2000767	positive regulation of cytoplasmic translation	biological_process	2	489	6	16415	0.0122684	0.109372	11.1895	P52480:Pkm,P53996:Cnbp
GO:0086003	cardiac muscle cell contraction	biological_process	2	489	6	16415	0.0122684	0.109372	11.1895	Q61165:Slc9a1,P13020:Gsn
GO:0035878	nail development	biological_process	2	489	6	16415	0.0122684	0.109372	11.1895	Q61739:Itga6,A2A863:Itgb4
GO:0090554	phosphatidylcholine floppase activity	molecular_function	2	489	6	16415	0.0122684	0.109372	11.1895	P06795:Abcb1b,P21447:Abcb1a
GO:0045340	mercury ion binding	molecular_function	2	489	6	16415	0.0122684	0.109372	11.1895	Q9JJ00:Plscr1,Q9JMH6:Txnrd1
GO:1900076	regulation of cellular response to insulin stimulus	biological_process	2	489	6	16415	0.0122684	0.109372	11.1895	G5E829:Atp2b1,O70362:Gpld1
GO:0090724	central region of growth cone	cellular_component	2	489	6	16415	0.0122684	0.109372	11.1895	P62259:Ywhae,Q7TMB8:Cyfip1
GO:0044406	adhesion of symbiont to host	biological_process	2	489	6	16415	0.0122684	0.109372	11.1895	Q01514:Gbp1,Q9Z0E6:Gbp2
GO:0051293	establishment of spindle localization	biological_process	2	489	6	16415	0.0122684	0.109372	11.1895	P18760:Cfl1,Q9JHU4:Dync1h1
GO:0031536	positive regulation of exit from mitosis	biological_process	2	489	6	16415	0.0122684	0.109372	11.1895	O35129:Phb2,Q9CPY3:Cdca5
GO:0006102	isocitrate metabolic process	biological_process	2	489	6	16415	0.0122684	0.109372	11.1895	Q99KI0:Aco2,P54071:Idh2
GO:1990111	spermatoproteasome complex	cellular_component	2	489	6	16415	0.0122684	0.109372	11.1895	O35955:Psmb10,O35522:Psmb9
GO:1905232	cellular response to L-glutamate	biological_process	2	489	6	16415	0.0122684	0.109372	11.1895	Q9CR84:Atp5mc1,Q8BKX1:Baiap2
GO:0003995	acyl-CoA dehydrogenase activity	molecular_function	2	489	6	16415	0.0122684	0.109372	11.1895	P50544:Acadvl,P45952:Acadm
GO:0006047	UDP-N-acetylglucosamine metabolic process	biological_process	2	489	6	16415	0.0122684	0.109372	11.1895	P47856:Gfpt1,Q91YN5:Uap1
GO:0002504	antigen processing and presentation of peptide or polysaccharide antigen via MHC class II	biological_process	2	489	6	16415	0.0122684	0.109372	11.1895	P14439:H2-Ea,P20040:
GO:0030280	structural constituent of skin epidermis	molecular_function	2	489	6	16415	0.0122684	0.109372	11.1895	P04104:Krt1,Q3TTY5:Krt2
GO:0050792	regulation of viral process	biological_process	2	489	6	16415	0.0122684	0.109372	11.1895	Q9D8B3:Chmp4b,Q9CQ10:Chmp3
GO:0070830	bicellular tight junction assembly	biological_process	5	489	47	16415	0.0126	0.111814	3.57112	Q9Z0G9:Cldn3,Q9Z261:Cldn7,P57780:Actn4,P09055:Itgb1,Q8BYA0:Tbcd
GO:0042645	mitochondrial nucleoid	cellular_component	5	489	47	16415	0.0126	0.111814	3.57112	Q60932:Vdac1,Q60930:Vdac2,P56480:Atp5f1b,P38647:Hspa9,P50544:Acadvl
GO:0098978	glutamatergic synapse	cellular_component	23	489	466	16415	0.0127632	0.113003	1.65681	P68033:Actc1,Q08509:Eps8,Q01853:Vcp,P67778:Phb,G5E829:Atp2b1,P18760:Cfl1,Q04736:Yes1,P25911:Lyn,O35129:Phb2,Q9Z2W8:Gria4,Q9D0M5:Dynll2,P09055:Itgb1,P63101:Ywhaz,Q8BTM8:Flna,P30999:Ctnnd1,Q9CVB6:Arpc2,P62259:Ywhae,O08532:Cacna2d1,P63001:Rac1,Q8BKX1:Baiap2,O54890:Itgb3,Q64332:Syn2,Q7M759:Abhd17b
GO:0008536	Ran GTPase binding	molecular_function	4	489	31	16415	0.0129438	0.114342	4.33142	Q9EPL8:Ipo7,Q91YE6:Ipo9,P34022:Ranbp1,Q8VI75:Ipo4
GO:1903427	negative regulation of reactive oxygen species biosynthetic process	biological_process	3	489	17	16415	0.0130891	0.115363	5.92385	Q9CQ54:Ndufc2,Q9CR84:Atp5mc1,Q3UVU3:Slc30a10
GO:0010008	endosome membrane	cellular_component	10	489	148	16415	0.01324	0.116428	2.26814	P11438:Lamp1,P51150:Rab7a,Q8BXA1:Golim4,Q91ZR2:Snx18,P41731:Cd63,P46735:Myo1b,P18242:Ctsd,Q99MB1:Tlr3,P15920:Atp6v0a2,Q7M759:Abhd17b
GO:0005912	adherens junction	cellular_component	10	489	149	16415	0.0138288	0.12133	2.25292	Q8VDD5:Myh9,P25911:Lyn,P97792:Cxadr,P97350:Pkp1,P09055:Itgb1,Q61739:Itga6,P31809:Ceacam1,P30999:Ctnnd1,Q8BYA0:Tbcd,P54823:Ddx6
GO:0005604	basement membrane	cellular_component	8	489	106	16415	0.0138783	0.12149	2.53347	Q61554:Fbn1,P29788:Vtn,P10493:Nid1,P82198:Tgfbi,P07724:Alb,P09055:Itgb1,Q61739:Itga6,A2A863:Itgb4
GO:0070371	ERK1 and ERK2 cascade	biological_process	4	489	32	16415	0.0144529	0.125952	4.19606	P63101:Ywhaz,P43406:Itgav,Q99MN1:Kars1,P63085:Mapk1
GO:0034394	protein localization to cell surface	biological_process	4	489	32	16415	0.0144529	0.125952	4.19606	Q8R2S8:Cd177,Q8BTM8:Flna,P35822:Ptprk,O88662:Emp2
GO:0005771	multivesicular body	cellular_component	5	489	49	16415	0.0149269	0.12979	3.42536	P11438:Lamp1,P01921:H2-Ab1,P39039:Mbl1,Q9D8B3:Chmp4b,Q9CQ10:Chmp3
GO:0003756	protein disulfide isomerase activity	molecular_function	3	489	18	16415	0.0153655	0.13183	5.59475	P27773:Pdia3,O54890:Itgb3,Q9D1Q6:Erp44
GO:0070160	tight junction	cellular_component	3	489	18	16415	0.0153655	0.13183	5.59475	Q9Z0G9:Cldn3,O88792:F11r,Q63ZW7:Patj
GO:0050892	intestinal absorption	biological_process	3	489	18	16415	0.0153655	0.13183	5.59475	O88792:F11r,P21447:Abcb1a,Q08857:Cd36
GO:0048002	antigen processing and presentation of peptide antigen	biological_process	3	489	18	16415	0.0153655	0.13183	5.59475	P04228:H2-Aa,P14437:H2-Aa,P01921:H2-Ab1
GO:1901673	regulation of mitotic spindle assembly	biological_process	3	489	18	16415	0.0153655	0.13183	5.59475	Q61696:Hspa1a,Q9D8B3:Chmp4b,Q07832:Plk1
GO:0010763	positive regulation of fibroblast migration	biological_process	3	489	18	16415	0.0153655	0.13183	5.59475	P09055:Itgb1,O54890:Itgb3,Q99JY9:Actr3
GO:0042803	protein homodimerization activity	molecular_function	30	489	665	16415	0.0159875	0.134652	1.51437	Q8VDD5:Myh9,Q7M758:Naaladl1,P17751:Tpi1,Q64435:Ugt1a6,O35129:Phb2,O88792:F11r,Q4PZA2:Ece1,P57780:Actn4,Q00519:Xdh,P32921:Wars1,P24270:Cat,Q8BTM8:Flna,P31809:Ceacam1,P40142:Tkt,P10639:Txn,P12815:Pdcd6,Q9JJF9:Sppl2a,P29477:Nos2,P42225:Stat1,Q99MN1:Kars1,P50431:Shmt1,Q01514:Gbp1,Q8JZK9:Hmgcs1,P39039:Mbl1,Q9Z0E6:Gbp2,Q9D8B3:Chmp4b,Q9Z2Q6:Septin5,Q6IRU2:Tpm4,P97352:S100a13,P14069:S100a6
GO:0034605	cellular response to heat	biological_process	5	489	50	16415	0.0161913	0.134652	3.35685	Q01853:Vcp,P25911:Lyn,Q69ZN7:Myof,P12815:Pdcd6,P62259:Ywhae
GO:0001726	ruffle	cellular_component	8	489	109	16415	0.0161985	0.134652	2.46374	Q8VDD5:Myh9,P63094:Gnas,P28660:Nckap1,Q8BKX1:Baiap2,Q7TMB8:Cyfip1,P13020:Gsn,Q99JY9:Actr3,P14069:S100a6
GO:0005802	trans-Golgi network	cellular_component	12	489	199	16415	0.0163182	0.134652	2.02423	Q91V41:Rab14,P17047:Lamp2,P82198:Tgfbi,Q9CPY7:Lap3,Q148W0:Atp8b1,Q8BTM8:Flna,Q64444:Ca4,P63001:Rac1,P61027:Rab10,P24668:M6pr,P98195:Atp9b,Q80XR2:Atp2c1
GO:0010886	positive regulation of cholesterol storage	biological_process	2	489	7	16415	0.0168394	0.134652	9.591	E9Q414:Apob,Q08857:Cd36
GO:0150093	amyloid-beta clearance by transcytosis	biological_process	2	489	7	16415	0.0168394	0.134652	9.591	Q68FD5:Cltc,P46638:Rab11b
GO:0030976	thiamine pyrophosphate binding	molecular_function	2	489	7	16415	0.0168394	0.134652	9.591	Q60597:Ogdh,P40142:Tkt
GO:1901017	negative regulation of potassium ion transmembrane transporter activity	biological_process	2	489	7	16415	0.0168394	0.134652	9.591	P51637:Cav3,Q9Z1W9:Stk39
GO:0006972	hyperosmotic response	biological_process	2	489	7	16415	0.0168394	0.134652	9.591	P55012:Slc12a2,P63001:Rac1
GO:1905274	regulation of modification of postsynaptic actin cytoskeleton	biological_process	2	489	7	16415	0.0168394	0.134652	9.591	Q8BKX1:Baiap2,Q7TMB8:Cyfip1
GO:0099091	postsynaptic specialization, intracellular component	cellular_component	2	489	7	16415	0.0168394	0.134652	9.591	Q04736:Yes1,P25911:Lyn
GO:0036295	cellular response to increased oxygen levels	biological_process	2	489	7	16415	0.0168394	0.134652	9.591	P51863:Atp6v0d1,P15920:Atp6v0a2
GO:0099699	integral component of synaptic membrane	cellular_component	2	489	7	16415	0.0168394	0.134652	9.591	P09055:Itgb1,O54890:Itgb3
GO:0010882	regulation of cardiac muscle contraction by calcium ion signaling	biological_process	2	489	7	16415	0.0168394	0.134652	9.591	Q61165:Slc9a1,P14094:Atp1b1
GO:0030151	molybdenum ion binding	molecular_function	2	489	7	16415	0.0168394	0.134652	9.591	Q922Q1:Mtarc2,Q00519:Xdh
GO:1905394	retromer complex binding	molecular_function	2	489	7	16415	0.0168394	0.134652	9.591	P51150:Rab7a,P24668:M6pr
GO:1903288	positive regulation of potassium ion import across plasma membrane	biological_process	2	489	7	16415	0.0168394	0.134652	9.591	P14094:Atp1b1,P97370:Atp1b3
GO:0048237	rough endoplasmic reticulum lumen	cellular_component	2	489	7	16415	0.0168394	0.134652	9.591	P29788:Vtn,P17897:Lyz1
GO:1901018	positive regulation of potassium ion transmembrane transporter activity	biological_process	2	489	7	16415	0.0168394	0.134652	9.591	P14094:Atp1b1,P97370:Atp1b3
GO:0098850	extrinsic component of synaptic vesicle membrane	cellular_component	2	489	7	16415	0.0168394	0.134652	9.591	Q68FD5:Cltc,Q64332:Syn2
GO:1901842	negative regulation of high voltage-gated calcium channel activity	biological_process	2	489	7	16415	0.0168394	0.134652	9.591	P0DP27:Calm2,Q9ESD7:Dysf
GO:0008559	ATPase-coupled xenobiotic transmembrane transporter activity	molecular_function	2	489	7	16415	0.0168394	0.134652	9.591	P06795:Abcb1b,P21447:Abcb1a
GO:0030299	intestinal cholesterol absorption	biological_process	2	489	7	16415	0.0168394	0.134652	9.591	Q08857:Cd36,Q9DBM0:Abcg8
GO:0031852	mu-type opioid receptor binding	molecular_function	2	489	7	16415	0.0168394	0.134652	9.591	Q8BTM8:Flna,P63094:Gnas
GO:0006658	phosphatidylserine metabolic process	biological_process	2	489	7	16415	0.0168394	0.134652	9.591	Q8BHJ6:Serinc5,Q9QZI9:Serinc3
GO:0007215	glutamate receptor signaling pathway	biological_process	2	489	7	16415	0.0168394	0.134652	9.591	P57716:Ncstn,P21279:Gnaq
GO:0071253	connexin binding	molecular_function	2	489	7	16415	0.0168394	0.134652	9.591	P97792:Cxadr,P51637:Cav3
GO:0035325	Toll-like receptor binding	molecular_function	2	489	7	16415	0.0168394	0.134652	9.591	P31809:Ceacam1,Q08857:Cd36
GO:0039529	RIG-I signaling pathway	biological_process	2	489	7	16415	0.0168394	0.134652	9.591	P67778:Phb,O35129:Phb2
GO:0014029	neural crest formation	biological_process	2	489	7	16415	0.0168394	0.134652	9.591	P12815:Pdcd6,Q8BFY6:Pef1
GO:0016810	hydrolase activity, acting on carbon-nitrogen (but not peptide) bonds	molecular_function	2	489	7	16415	0.0168394	0.134652	9.591	Q9WV54:Asah1,O08553:Dpysl2
GO:1905050	positive regulation of metallopeptidase activity	biological_process	2	489	7	16415	0.0168394	0.134652	9.591	Q9Z0G9:Cldn3,Q99MN1:Kars1
GO:0005783	endoplasmic reticulum	cellular_component	44	489	1063	16415	0.0168401	0.134652	1.38948	Q01853:Vcp,Q8K0E8:Fgb,P07758:Serpina1a,P14427:H2-D1,Q8BK48:Ces2e,P14869:Rplp0,Q64435:Ugt1a6,P29788:Vtn,P62242:Rps8,Q8BHG3:Tmem30b,Q61165:Slc9a1,Q9CPU4:Mgst3,E9Q414:Apob,Q8R1V4:Tmed4,O35704:Sptlc1,P07724:Alb,P57716:Ncstn,P14426:H2-D1,Q148W0:Atp8b1,P01901:H2-K1,P01899:H2-D1,P24270:Cat,P03991:H2-K1,Q9Z0F4:Cib1,P61022:Chp1,P08113:Hsp90b1,P01902:H2-K1,P12815:Pdcd6,P26443:Glud1,P12265:Gusb,Q9D311:Duoxa…
GO:0030334	regulation of cell migration	biological_process	8	489	110	16415	0.0170308	0.135896	2.44135	P48678:Lmna,P27601:Gna13,Q8BTM8:Flna,Q9D7L8:Tmigd1,P63001:Rac1,O54890:Itgb3,B2RXS4:Plxnb2,P28740:Kif2a
GO:0042742	defense response to bacterium	biological_process	10	489	154	16415	0.0170711	0.135938	2.17977	Q2KHK6:Gsdmc2,Q91V41:Rab14,P01837:Igkc,P11672:Lcn2,P01901:H2-K1,P03991:H2-K1,Q9D2Q8:S100a14,P01902:H2-K1,P29477:Nos2,A1L314:Mpeg1
GO:0045087	innate immune response	biological_process	21	489	427	16415	0.0174585	0.138737	1.65091	Q8K0E8:Fgb,P31725:S100a9,P01837:Igkc,Q04736:Yes1,P25911:Lyn,Q8BHJ6:Serinc5,P08071:Ltf,Q8R2S8:Cd177,Q8R1M8:Mptx1,P11672:Lcn2,Q9Z2K1:Krt16,Q60710:Samhd1,Q9QZ85:Iigp1,Q8R0K2:Trim31,Q99MB1:Tlr3,Q91WS2:Nlrp6,Q9EPL8:Ipo7,P58242:Smpdl3b,A1L314:Mpeg1,Q9QZI9:Serinc3,Q6J9G1:Styk1
GO:0006821	chloride transport	biological_process	5	489	51	16415	0.0175251	0.138982	3.29103	Q9D7Z6:Clca1,Q9Z1Q5:Clic1,Q9CQF9:Pcyox1,P55012:Slc12a2,Q6Q473:Clca4a
GO:0071526	semaphorin-plexin signaling pathway	biological_process	4	489	34	16415	0.0177937	0.139847	3.94924	Q8BTM8:Flna,P63001:Rac1,B2RXS4:Plxnb2,Q91VS8:Farp2
GO:0070372	regulation of ERK1 and ERK2 cascade	biological_process	4	489	34	16415	0.0177937	0.139847	3.94924	P25911:Lyn,Q4PZA2:Ece1,P63101:Ywhaz,P31809:Ceacam1
GO:0031234	extrinsic component of cytoplasmic side of plasma membrane	cellular_component	6	489	70	16415	0.0178323	0.139847	2.8773	Q04736:Yes1,P25911:Lyn,Q91ZR2:Snx18,P63001:Rac1,Q6J9G1:Styk1,P14069:S100a6
GO:0006469	negative regulation of protein kinase activity	biological_process	6	489	70	16415	0.0178323	0.139847	2.8773	P17742:Ppia,P32921:Wars1,P21279:Gnaq,P61022:Chp1,P31809:Ceacam1,P51637:Cav3
GO:0016836	hydro-lyase activity	molecular_function	3	489	19	16415	0.0178505	0.139847	5.30029	P00920:Ca2,Q64444:Ca4,P16015:Ca3
GO:0001508	action potential	biological_process	3	489	19	16415	0.0178505	0.139847	5.30029	P21278:Gna11,P21279:Gnaq,P30677:Gna14
GO:0019903	protein phosphatase binding	molecular_function	8	489	111	16415	0.0178933	0.1399	2.41935	Q9EQK5:Mvp,Q01853:Vcp,P18760:Cfl1,P31809:Ceacam1,P30999:Ctnnd1,P08113:Hsp90b1,P62259:Ywhae,Q3V3R4:Itga1
GO:0098609	cell-cell adhesion	biological_process	9	489	133	16415	0.0180963	0.140918	2.27155	Q8VDD5:Myh9,P05555:Itgam,P97792:Cxadr,O88792:F11r,P97350:Pkp1,Q61739:Itga6,P30999:Ctnnd1,P11835:Itgb2,Q61495:Dsg1a
GO:0098794	postsynapse	cellular_component	9	489	133	16415	0.0180963	0.140918	2.27155	P14869:Rplp0,Q9D0M5:Dynll2,Q8BTM8:Flna,P28660:Nckap1,P63001:Rac1,Q8BKX1:Baiap2,Q7TMB8:Cyfip1,P61161:Actr2,P62196:Psmc5
GO:0043434	response to peptide hormone	biological_process	6	489	71	16415	0.0190051	0.143509	2.83678	P07759:Serpina3k,P18572:Bsg,P07758:Serpina1a,P67778:Phb,P42225:Stat1,Q5I2A0:Serpina3g
GO:0007596	blood coagulation	biological_process	6	489	71	16415	0.0190051	0.143509	2.83678	O88428:Papss2,O35640:Anxa8,P32261:Serpinc1,Q8BTJ4:Enpp4,Q64455:Ptprj,Q06194:F8
GO:0030496	midbody	cellular_component	10	489	157	16415	0.0192683	0.143509	2.13812	Q8VEH3:Arl8a,Q9CPY7:Lap3,P30999:Ctnnd1,P08113:Hsp90b1,Q9CQW2:Arl8b,Q9DC51:Gnai3,Q9CX00:Ist1,Q9D8B3:Chmp4b,Q9CQ10:Chmp3,Q07832:Plk1
GO:0097110	scaffold protein binding	molecular_function	6	489	72	16415	0.0202296	0.143509	2.79738	Q9D0M5:Dynll2,Q922U2:Krt5,P62259:Ywhae,Q99MN1:Kars1,P05784:Krt18,Q8BKX1:Baiap2
GO:0046982	protein heterodimerization activity	molecular_function	16	489	304	16415	0.0203166	0.143509	1.76676	P62806:H4c1,Q64475:H2bc3,P67778:Phb,Q64435:Ugt1a6,Q64523:H2ac20,Q3THW5:H2az2,O35129:Phb2,P14094:Atp1b1,P09055:Itgb1,P02535:Krt10,P04104:Krt1,P62259:Ywhae,O70423:Aoc3,Q8BFY6:Pef1,Q9DBM0:Abcg8,Q6IRU2:Tpm4
GO:0030838	positive regulation of actin filament polymerization	biological_process	5	489	53	16415	0.020406	0.143509	3.16684	Q9CVB6:Arpc2,P28660:Nckap1,P63001:Rac1,Q8BKX1:Baiap2,Q99JY9:Actr3
GO:0000166	nucleotide binding	molecular_function	5	489	53	16415	0.020406	0.143509	3.16684	Q60931:Vdac3,Q60932:Vdac1,Q60930:Vdac2,O88708:Orc4,Q61503:Nt5e
GO:0097060	synaptic membrane	cellular_component	5	489	53	16415	0.020406	0.143509	3.16684	P18760:Cfl1,P09055:Itgb1,P57716:Ncstn,Q8BKX1:Baiap2,Q61503:Nt5e
GO:2000251	positive regulation of actin cytoskeleton reorganization	biological_process	3	489	20	16415	0.0205456	0.143509	5.03528	Q9CVB6:Arpc2,Q8BKX1:Baiap2,Q99JY9:Actr3
GO:1990381	ubiquitin-specific protease binding	molecular_function	3	489	20	16415	0.0205456	0.143509	5.03528	Q01853:Vcp,Q68FD5:Cltc,Q9CQ10:Chmp3
GO:0005774	vacuolar membrane	cellular_component	3	489	20	16415	0.0205456	0.143509	5.03528	Q8VEH3:Arl8a,Q91WV7:Slc3a1,Q9CQW2:Arl8b
GO:0051016	barbed-end actin filament capping	biological_process	3	489	20	16415	0.0205456	0.143509	5.03528	Q08509:Eps8,P13020:Gsn,P47753:Capza1
GO:0031489	myosin V binding	molecular_function	3	489	20	16415	0.0205456	0.143509	5.03528	Q91V41:Rab14,P46638:Rab11b,P61027:Rab10
GO:0007202	activation of phospholipase C activity	biological_process	3	489	20	16415	0.0205456	0.143509	5.03528	P67778:Phb,O35129:Phb2,P21279:Gnaq
GO:0002250	adaptive immune response	biological_process	11	489	182	16415	0.0206286	0.143509	2.02887	Q8K0E8:Fgb,P25911:Lyn,P04228:H2-Aa,P14437:H2-Aa,P14439:H2-Ea,P20040:,P68404:Prkcb,Q5I2A0:Serpina3g,P01646:,Q9EQH2:Erap1,P35737:H2-DMb1
GO:0019900	kinase binding	molecular_function	8	489	114	16415	0.0206685	0.143509	2.35568	Q6PEB6:Mob4,P09055:Itgb1,P61022:Chp1,Q8BTM8:Flna,P31809:Ceacam1,P62908:Rps3,P08775:Polr2a,O88662:Emp2
GO:0006457	protein folding	biological_process	7	489	93	16415	0.0209946	0.143509	2.52666	P17742:Ppia,Q61696:Hspa1a,P08113:Hsp90b1,P27773:Pdia3,P80315:Cct4,Q8BYA0:Tbcd,Q9D1Q6:Erp44
GO:0006953	acute-phase response	biological_process	4	489	36	16415	0.021578	0.143509	3.72983	P07758:Serpina1a,Q60590:Orm1,Q9JJ00:Plscr1,Q06194:F8
GO:0006730	one-carbon metabolic process	biological_process	4	489	36	16415	0.021578	0.143509	3.72983	P00920:Ca2,Q64444:Ca4,P16015:Ca3,P50431:Shmt1
GO:0006641	triglyceride metabolic process	biological_process	4	489	36	16415	0.021578	0.143509	3.72983	P24270:Cat,Q08857:Cd36,P51637:Cav3,Q64516:Gk
GO:0006605	protein targeting	biological_process	4	489	36	16415	0.021578	0.143509	3.72983	P17047:Lamp2,P63101:Ywhaz,P62259:Ywhae,P61982:Ywhag
GO:0042130	negative regulation of T cell proliferation	biological_process	5	489	54	16415	0.0219557	0.143509	3.1082	P04228:H2-Aa,P31809:Ceacam1,P14437:H2-Aa,P01921:H2-Ab1,P28776:Ido1
GO:0048739	cardiac muscle fiber development	biological_process	2	489	8	16415	0.0220139	0.143509	8.39213	O08638:Myh11,P97792:Cxadr
GO:0072341	modified amino acid binding	molecular_function	2	489	8	16415	0.0220139	0.143509	8.39213	P07724:Alb,P31428:Dpep1
GO:0004322	ferroxidase activity	molecular_function	2	489	8	16415	0.0220139	0.143509	8.39213	Q61147:Cp,P09528:Fth1
GO:0009635	response to herbicide	biological_process	2	489	8	16415	0.0220139	0.143509	8.39213	P11672:Lcn2,P10518:Alad
GO:0006048	UDP-N-acetylglucosamine biosynthetic process	biological_process	2	489	8	16415	0.0220139	0.143509	8.39213	P47856:Gfpt1,Q91YN5:Uap1
GO:0010856	adenylate cyclase activator activity	molecular_function	2	489	8	16415	0.0220139	0.143509	8.39213	P0DP27:Calm2,P63094:Gnas
GO:0033292	T-tubule organization	biological_process	2	489	8	16415	0.0220139	0.143509	8.39213	Q69ZN7:Myof,Q9ESD7:Dysf
GO:0005980	glycogen catabolic process	biological_process	2	489	8	16415	0.0220139	0.143509	8.39213	Q8CI94:Pygb,Q9WUB3:Pygm
GO:1902231	positive regulation of intrinsic apoptotic signaling pathway in response to DNA damage	biological_process	2	489	8	16415	0.0220139	0.143509	8.39213	Q9JJ00:Plscr1,P62908:Rps3
GO:0010594	regulation of endothelial cell migration	biological_process	2	489	8	16415	0.0220139	0.143509	8.39213	P31809:Ceacam1,O88662:Emp2
GO:0004028	3-chloroallyl aldehyde dehydrogenase activity	molecular_function	2	489	8	16415	0.0220139	0.143509	8.39213	P24549:Aldh1a1,Q80VQ0:Aldh3b1
GO:0015037	peptide disulfide oxidoreductase activity	molecular_function	2	489	8	16415	0.0220139	0.143509	8.39213	P10639:Txn,P27773:Pdia3
GO:0050798	activated T cell proliferation	biological_process	2	489	8	16415	0.0220139	0.143509	8.39213	P05555:Itgam,P11835:Itgb2
GO:0071476	cellular hypotonic response	biological_process	2	489	8	16415	0.0220139	0.143509	8.39213	Q6PDN3:Mylk,Q9Z1W9:Stk39
GO:0010827	regulation of glucose transmembrane transport	biological_process	2	489	8	16415	0.0220139	0.143509	8.39213	Q04736:Yes1,P68404:Prkcb
GO:0097001	ceramide binding	molecular_function	2	489	8	16415	0.0220139	0.143509	8.39213	Q60932:Vdac1,Q60930:Vdac2
GO:2000641	regulation of early endosome to late endosome transport	biological_process	2	489	8	16415	0.0220139	0.143509	8.39213	P63085:Mapk1,Q9CQ10:Chmp3
GO:0035900	response to isolation stress	biological_process	2	489	8	16415	0.0220139	0.143509	8.39213	Q99KI0:Aco2,P16045:Lgals1
GO:0006108	malate metabolic process	biological_process	2	489	8	16415	0.0220139	0.143509	8.39213	P06801:Me1,Q99KE1:Me2
GO:0046689	response to mercury ion	biological_process	2	489	8	16415	0.0220139	0.143509	8.39213	P18572:Bsg,P10518:Alad
GO:0030346	protein phosphatase 2B binding	molecular_function	2	489	8	16415	0.0220139	0.143509	8.39213	Q61165:Slc9a1,P08228:Sod1
GO:0006955	immune response	biological_process	11	489	184	16415	0.0221585	0.143509	2.00681	P14427:H2-D1,P29788:Vtn,P09528:Fth1,P14426:H2-D1,P01901:H2-K1,P01899:H2-D1,P03991:H2-K1,Q9JJ00:Plscr1,P01921:H2-Ab1,Q08857:Cd36,P01646:
GO:0006814	sodium ion transport	biological_process	6	489	74	16415	0.0228368	0.143509	2.72177	Q61165:Slc9a1,Q49B93:Slc5a12,P14094:Atp1b1,P55012:Slc12a2,Q9ES88:Slc13a2,P97370:Atp1b3
GO:0098632	cell-cell adhesion mediator activity	molecular_function	3	489	21	16415	0.0234513	0.143509	4.7955	P18572:Bsg,P21995:Emb,P97300:Nptn
GO:0031424	keratinization	biological_process	3	489	21	16415	0.0234513	0.143509	4.7955	Q9QWL7:Krt17,Q9Z2K1:Krt16,Q3TTY5:Krt2
GO:0006885	regulation of pH	biological_process	3	489	21	16415	0.0234513	0.143509	4.7955	Q61165:Slc9a1,P00920:Ca2,Q64444:Ca4
GO:0046716	muscle cell cellular homeostasis	biological_process	3	489	21	16415	0.0234513	0.143509	4.7955	P17047:Lamp2,P08228:Sod1,P51637:Cav3
GO:0008307	structural constituent of muscle	molecular_function	3	489	21	16415	0.0234513	0.143509	4.7955	O08638:Myh11,Q60605:Myl6,P05977:Myl1
GO:0045055	regulated exocytosis	biological_process	3	489	21	16415	0.0234513	0.143509	4.7955	Q8VDD5:Myh9,P46638:Rab11b,P61027:Rab10
GO:0006749	glutathione metabolic process	biological_process	5	489	55	16415	0.02358	0.143509	3.05168	Q9Z1Q5:Clic1,Q8VCN5:Cth,P46425:Gstp2,P08228:Sod1,Q9DCM2:Gstk1
GO:0097718	disordered domain specific binding	molecular_function	4	489	37	16415	0.0236407	0.143509	3.62903	Q68FD5:Cltc,P16858:Gapdh,Q61696:Hspa1a,P0DP27:Calm2
GO:0003774	motor activity	molecular_function	4	489	37	16415	0.0236407	0.143509	3.62903	O08638:Myh11,Q60605:Myl6,Q9D0M5:Dynll2,P46735:Myo1b
GO:0030659	cytoplasmic vesicle membrane	cellular_component	9	489	140	16415	0.0243392	0.143509	2.15798	Q91V41:Rab14,Q91ZR2:Snx18,P57716:Ncstn,P55012:Slc12a2,Q69ZN7:Myof,Q9ESD7:Dysf,P61027:Rab10,A1L314:Mpeg1,Q8C129:Lnpep
GO:0006888	endoplasmic reticulum to Golgi vesicle-mediated transport	biological_process	7	489	96	16415	0.0245075	0.143509	2.4477	Q01853:Vcp,Q8R1V4:Tmed4,P12815:Pdcd6,Q9JLV5:Cul3,Q8BFY6:Pef1,Q9D0F3:Lman1,Q8CIE6:Copa
GO:0005923	bicellular tight junction	cellular_component	8	489	118	16415	0.0248263	0.143509	2.27583	Q99JW5:Epcam,Q9Z0G9:Cldn3,Q9Z261:Cldn7,P97792:Cxadr,O88792:F11r,Q63ZW7:Patj,P30999:Ctnnd1,Q8BYA0:Tbcd
GO:0003779	actin binding	molecular_function	14	489	261	16415	0.0249715	0.143509	1.80061	Q8VDD5:Myh9,Q08509:Eps8,P18760:Cfl1,Q6PDN3:Mylk,P09055:Itgb1,Q8BTM8:Flna,P31809:Ceacam1,P29477:Nos2,P46735:Myo1b,P61982:Ywhag,P13020:Gsn,Q99JY9:Actr3,O08808:Diaph1,P47753:Capza1
GO:0055037	recycling endosome	cellular_component	9	489	141	16415	0.0253421	0.143509	2.14267	Q91V41:Rab14,Q8K386:Rab15,P46638:Rab11b,P08071:Ltf,P09055:Itgb1,P68369:Tuba1a,P63094:Gnas,P61027:Rab10,Q3UVU3:Slc30a10
GO:0031072	heat shock protein binding	molecular_function	6	489	76	16415	0.0256609	0.143509	2.65015	P05555:Itgam,Q68FD5:Cltc,Q61696:Hspa1a,P38647:Hspa9,Q60597:Ogdh,P11835:Itgb2
GO:0045202	synapse	cellular_component	25	489	553	16415	0.0257657	0.143509	1.51756	P68033:Actc1,Q08509:Eps8,Q01853:Vcp,Q8K0E8:Fgb,Q9WVL3:Slc12a7,P14869:Rplp0,P21995:Emb,P63276:Rps17,Q9ES64:Ush1c,Q8VEH3:Arl8a,Q9Z2W8:Gria4,P09055:Itgb1,O70435:Psma3,P57716:Ncstn,O08688:Capn5,P30999:Ctnnd1,Q9CQW2:Arl8b,Q9CVB6:Arpc2,P05533:Ly6a,P62908:Rps3,P61982:Ywhag,Q7TMB8:Cyfip1,O54890:Itgb3,Q9Z2Q6:Septin5,Q64332:Syn2
GO:0042177	negative regulation of protein catabolic process	biological_process	4	489	38	16415	0.0258188	0.143509	3.53353	P67778:Phb,Q8BTM8:Flna,P29477:Nos2,Q9ESD7:Dysf
GO:0030032	lamellipodium assembly	biological_process	4	489	38	16415	0.0258188	0.143509	3.53353	P09055:Itgb1,P28660:Nckap1,P63001:Rac1,Q7TMB8:Cyfip1
GO:0050998	nitric-oxide synthase binding	molecular_function	3	489	22	16415	0.0265677	0.143509	4.57752	P0DP27:Calm2,P29477:Nos2,P51637:Cav3
GO:0004601	peroxidase activity	molecular_function	3	489	22	16415	0.0265677	0.143509	4.57752	O08709:Prdx6,P22437:Ptgs1,P35700:Prdx1
GO:0090303	positive regulation of wound healing	biological_process	3	489	22	16415	0.0265677	0.143509	4.57752	Q9Z0G9:Cldn3,Q6PDN3:Mylk,P09055:Itgb1
GO:0015293	symporter activity	molecular_function	5	489	57	16415	0.0270562	0.143509	2.94461	P51912:Slc1a5,Q8VEM8:Slc25a3,Q49B93:Slc5a12,Q9ES88:Slc13a2,Q9JMA9:Slc6a14
GO:0001867	complement activation, lectin pathway	biological_process	2	489	9	16415	0.0277521	0.143509	7.45967	P04104:Krt1,P39039:Mbl1
GO:0008354	germ cell migration	biological_process	2	489	9	16415	0.0277521	0.143509	7.45967	P97792:Cxadr,P09055:Itgb1
GO:0015379	potassium:chloride symporter activity	molecular_function	2	489	9	16415	0.0277521	0.143509	7.45967	Q9WVL3:Slc12a7,P55012:Slc12a2
GO:0090279	regulation of calcium ion import	biological_process	2	489	9	16415	0.0277521	0.143509	7.45967	Q9ESD7:Dysf,P51637:Cav3
GO:0008519	ammonium transmembrane transporter activity	molecular_function	2	489	9	16415	0.0277521	0.143509	7.45967	Q9WVL3:Slc12a7,P55012:Slc12a2
GO:0032872	regulation of stress-activated MAPK cascade	biological_process	2	489	9	16415	0.0277521	0.143509	7.45967	P35700:Prdx1,P63085:Mapk1
GO:0050667	homocysteine metabolic process	biological_process	2	489	9	16415	0.0277521	0.143509	7.45967	Q8VCN5:Cth,P31428:Dpep1
GO:0070995	NADPH oxidation	biological_process	2	489	9	16415	0.0277521	0.143509	7.45967	Q8K2I3:Fmo2,Q9JMH6:Txnrd1
GO:0042135	neurotransmitter catabolic process	biological_process	2	489	9	16415	0.0277521	0.143509	7.45967	Q64133:Maoa,Q8BW75:Maob
GO:0140374	antiviral innate immune response	biological_process	2	489	9	16415	0.0277521	0.143509	7.45967	P67778:Phb,O35129:Phb2
GO:0015670	carbon dioxide transport	biological_process	2	489	9	16415	0.0277521	0.143509	7.45967	P00920:Ca2,Q64444:Ca4
GO:0090150	establishment of protein localization to membrane	biological_process	2	489	9	16415	0.0277521	0.143509	7.45967	P46638:Rab11b,P61027:Rab10
GO:0072594	establishment of protein localization to organelle	biological_process	2	489	9	16415	0.0277521	0.143509	7.45967	P11438:Lamp1,P17047:Lamp2
GO:0047499	calcium-independent phospholipase A2 activity	molecular_function	2	489	9	16415	0.0277521	0.143509	7.45967	O08709:Prdx6,Q64GA5:Pla2g4c
GO:0086009	membrane repolarization	biological_process	2	489	9	16415	0.0277521	0.143509	7.45967	P14094:Atp1b1,P97370:Atp1b3
GO:0055119	relaxation of cardiac muscle	biological_process	2	489	9	16415	0.0277521	0.143509	7.45967	P14094:Atp1b1,P13020:Gsn
GO:0002862	negative regulation of inflammatory response to antigenic stimulus	biological_process	2	489	9	16415	0.0277521	0.143509	7.45967	P99026:Psmb4,Q91WS2:Nlrp6
GO:0039702	viral budding via host ESCRT complex	biological_process	2	489	9	16415	0.0277521	0.143509	7.45967	Q9D8B3:Chmp4b,Q9CQ10:Chmp3
GO:0043546	molybdopterin cofactor binding	molecular_function	2	489	9	16415	0.0277521	0.143509	7.45967	Q922Q1:Mtarc2,Q00519:Xdh
GO:0033209	tumor necrosis factor-mediated signaling pathway	biological_process	4	489	39	16415	0.0281137	0.143509	3.44292	P57780:Actn4,P42225:Stat1,Q99MN1:Kars1,P05784:Krt18
GO:0017048	Rho GTPase binding	molecular_function	4	489	39	16415	0.0281137	0.143509	3.44292	Q7TT50:Cdc42bpb,Q8BTM8:Flna,Q3UQ44:Iqgap2,O08808:Diaph1
GO:0035690	cellular response to drug	biological_process	6	489	78	16415	0.0287083	0.143509	2.58219	Q6PDN3:Mylk,O70362:Gpld1,P31428:Dpep1,P29477:Nos2,Q99MB1:Tlr3,P34022:Ranbp1
GO:0071300	cellular response to retinoic acid	biological_process	5	489	58	16415	0.0289101	0.143509	2.89384	Q04736:Yes1,P25911:Lyn,O35129:Phb2,Q9ERS2:Ndufa13,P08730:Krt13
GO:0010585	glutamine secretion	biological_process	1	489	1	16415	0.0297898	0.143509	33.5685	P51912:Slc1a5
GO:0061832	basal ectoplasmic specialization	cellular_component	1	489	1	16415	0.0297898	0.143509	33.5685	Q99JY9:Actr3
GO:0044540	L-cystine L-cysteine-lyase (deaminating)	molecular_function	1	489	1	16415	0.0297898	0.143509	33.5685	Q8VCN5:Cth
GO:0042983	amyloid precursor protein biosynthetic process	biological_process	1	489	1	16415	0.0297898	0.143509	33.5685	P57716:Ncstn
GO:0004316	3-oxoacyl-[acyl-carrier-protein] reductase (NADPH) activity	molecular_function	1	489	1	16415	0.0297898	0.143509	33.5685	P19096:Fasn
GO:0102132	3-oxo-pimeloyl-[acp] methyl ester reductase activity	molecular_function	1	489	1	16415	0.0297898	0.143509	33.5685	P19096:Fasn
GO:0102009	proline dipeptidase activity	molecular_function	1	489	1	16415	0.0297898	0.143509	33.5685	Q11136:Pepd
GO:0044524	protein sulfhydration	biological_process	1	489	1	16415	0.0297898	0.143509	33.5685	Q8VCN5:Cth
GO:0047451	3-hydroxyoctanoyl-[acyl-carrier-protein] dehydratase activity	molecular_function	1	489	1	16415	0.0297898	0.143509	33.5685	P19096:Fasn
GO:0015912	short-chain fatty acid transport	biological_process	1	489	1	16415	0.0297898	0.143509	33.5685	Q08857:Cd36
GO:1903387	positive regulation of homophilic cell adhesion	biological_process	1	489	1	16415	0.0297898	0.143509	33.5685	Q6PB44:Ptpn23
GO:0090387	phagolysosome assembly involved in apoptotic cell clearance	biological_process	1	489	1	16415	0.0297898	0.143509	33.5685	Q91V41:Rab14
GO:0018272	protein-pyridoxal-5-phosphate linkage via peptidyl-N6-pyridoxal phosphate-L-lysine	biological_process	1	489	1	16415	0.0297898	0.143509	33.5685	Q8VCN5:Cth
GO:0061450	trophoblast cell migration	biological_process	1	489	1	16415	0.0297898	0.143509	33.5685	A2A863:Itgb4
GO:0102131	3-oxo-glutaryl-[acp] methyl ester reductase activity	molecular_function	1	489	1	16415	0.0297898	0.143509	33.5685	P19096:Fasn
GO:0071919	G-quadruplex DNA formation	biological_process	1	489	1	16415	0.0297898	0.143509	33.5685	P53996:Cnbp
GO:0090208	positive regulation of triglyceride metabolic process	biological_process	1	489	1	16415	0.0297898	0.143509	33.5685	Q08857:Cd36
GO:0034120	positive regulation of erythrocyte aggregation	biological_process	1	489	1	16415	0.0297898	0.143509	33.5685	P16045:Lgals1
GO:0150024	oxidised low-density lipoprotein particle clearance	biological_process	1	489	1	16415	0.0297898	0.143509	33.5685	Q08857:Cd36
GO:0004018	N6-(1,2-dicarboxyethyl)AMP AMP-lyase (fumarate-forming) activity	molecular_function	1	489	1	16415	0.0297898	0.143509	33.5685	P54822:Adsl
GO:0070892	lipoteichoic acid immune receptor activity	molecular_function	1	489	1	16415	0.0297898	0.143509	33.5685	Q08857:Cd36
GO:0090025	regulation of monocyte chemotaxis	biological_process	1	489	1	16415	0.0297898	0.143509	33.5685	P25911:Lyn
GO:1902683	regulation of receptor localization to synapse	biological_process	1	489	1	16415	0.0297898	0.143509	33.5685	P97300:Nptn
GO:0031177	phosphopantetheine binding	molecular_function	1	489	1	16415	0.0297898	0.143509	33.5685	P19096:Fasn
GO:0004121	cystathionine beta-lyase activity	molecular_function	1	489	1	16415	0.0297898	0.143509	33.5685	Q8VCN5:Cth
GO:0052591	sn-glycerol-3-phosphate:ubiquinone-8 oxidoreductase activity	molecular_function	1	489	1	16415	0.0297898	0.143509	33.5685	Q64521:Gpd2
GO:0047117	enoyl-[acyl-carrier-protein] reductase (NADPH, A-specific) activity	molecular_function	1	489	1	16415	0.0297898	0.143509	33.5685	P19096:Fasn
GO:0046186	acetaldehyde biosynthetic process	biological_process	1	489	1	16415	0.0297898	0.143509	33.5685	P00329:Adh1
GO:1903007	positive regulation of Lys63-specific deubiquitinase activity	biological_process	1	489	1	16415	0.0297898	0.143509	33.5685	Q01853:Vcp
GO:0150025	oxidised low-density lipoprotein particle receptor activity	molecular_function	1	489	1	16415	0.0297898	0.143509	33.5685	Q08857:Cd36
GO:0032557	pyrimidine ribonucleotide binding	molecular_function	1	489	1	16415	0.0297898	0.143509	33.5685	Q91ZJ5:Ugp2
GO:0004123	cystathionine gamma-lyase activity	molecular_function	1	489	1	16415	0.0297898	0.143509	33.5685	Q8VCN5:Cth
GO:0080146	L-cysteine desulfhydrase activity	molecular_function	1	489	1	16415	0.0297898	0.143509	33.5685	Q8VCN5:Cth
GO:0003983	UTP:glucose-1-phosphate uridylyltransferase activity	molecular_function	1	489	1	16415	0.0297898	0.143509	33.5685	Q91ZJ5:Ugp2
GO:0072389	flavin adenine dinucleotide catabolic process	biological_process	1	489	1	16415	0.0297898	0.143509	33.5685	Q01853:Vcp
GO:0070626	(S)-2-(5-amino-1-(5-phospho-D-ribosyl)imidazole-4-carboxamido)succinate AMP-lyase (fumarate-forming) activity	molecular_function	1	489	1	16415	0.0297898	0.143509	33.5685	P54822:Adsl
GO:1904171	negative regulation of bleb assembly	biological_process	1	489	1	16415	0.0297898	0.143509	33.5685	Q99JY9:Actr3
GO:0004313	[acyl-carrier-protein] S-acetyltransferase activity	molecular_function	1	489	1	16415	0.0297898	0.143509	33.5685	P19096:Fasn
GO:0004352	glutamate dehydrogenase (NAD+) activity	molecular_function	1	489	1	16415	0.0297898	0.143509	33.5685	P26443:Glud1
GO:0018549	methanethiol oxidase activity	molecular_function	1	489	1	16415	0.0297898	0.143509	33.5685	P17563:Selenbp1
GO:0034359	mature chylomicron	cellular_component	1	489	1	16415	0.0297898	0.143509	33.5685	E9Q414:Apob
GO:1902488	cholangiocyte apoptotic process	biological_process	1	489	1	16415	0.0297898	0.143509	33.5685	P05784:Krt18
GO:0034680	integrin alpha10-beta1 complex	cellular_component	1	489	1	16415	0.0297898	0.143509	33.5685	P09055:Itgb1
GO:0072497	mesenchymal stem cell differentiation	biological_process	1	489	1	16415	0.0297898	0.143509	33.5685	P05784:Krt18
GO:1905875	negative regulation of postsynaptic density organization	biological_process	1	489	1	16415	0.0297898	0.143509	33.5685	P18760:Cfl1
GO:0051511	negative regulation of unidimensional cell growth	biological_process	1	489	1	16415	0.0297898	0.143509	33.5685	P18760:Cfl1
GO:1904649	regulation of fat cell apoptotic process	biological_process	1	489	1	16415	0.0297898	0.143509	33.5685	O35704:Sptlc1
GO:1903707	negative regulation of hemopoiesis	biological_process	1	489	1	16415	0.0297898	0.143509	33.5685	P38647:Hspa9
GO:0043626	PCNA complex	cellular_component	1	489	1	16415	0.0297898	0.143509	33.5685	P17918:Pcna
GO:2000784	positive regulation of establishment of cell polarity regulating cell shape	biological_process	1	489	1	16415	0.0297898	0.143509	33.5685	P18760:Cfl1
GO:0031475	myosin V complex	cellular_component	1	489	1	16415	0.0297898	0.143509	33.5685	Q9D0M5:Dynll2
GO:0032139	dinucleotide insertion or deletion binding	molecular_function	1	489	1	16415	0.0297898	0.143509	33.5685	P17918:Pcna
GO:1905873	positive regulation of protein localization to cell leading edge	biological_process	1	489	1	16415	0.0297898	0.143509	33.5685	P18760:Cfl1
GO:0003878	ATP citrate synthase activity	molecular_function	1	489	1	16415	0.0297898	0.143509	33.5685	Q91V92:Acly
GO:0045153	electron transporter, transferring electrons within CoQH2-cytochrome c reductase complex activity	molecular_function	1	489	1	16415	0.0297898	0.143509	33.5685	Q9D0M3:Cyc1
GO:0032077	positive regulation of deoxyribonuclease activity	biological_process	1	489	1	16415	0.0297898	0.143509	33.5685	P17918:Pcna
GO:0061846	dendritic spine cytoplasm	cellular_component	1	489	1	16415	0.0297898	0.143509	33.5685	Q8BKX1:Baiap2
GO:0061845	neuron projection branch point	cellular_component	1	489	1	16415	0.0297898	0.143509	33.5685	Q8BKX1:Baiap2
GO:0099564	modification of synaptic structure, modulating synaptic transmission	biological_process	1	489	1	16415	0.0297898	0.143509	33.5685	Q8BKX1:Baiap2
GO:0015169	glycerol-3-phosphate transmembrane transporter activity	molecular_function	1	489	1	16415	0.0297898	0.143509	33.5685	Q9WU81:Slc37a2
GO:0015794	glycerol-3-phosphate transmembrane transport	biological_process	1	489	1	16415	0.0297898	0.143509	33.5685	Q9WU81:Slc37a2
GO:0032029	myosin tail binding	molecular_function	1	489	1	16415	0.0297898	0.143509	33.5685	Q9ES64:Ush1c
GO:1901006	ubiquinone-6 biosynthetic process	biological_process	1	489	1	16415	0.0297898	0.143509	33.5685	Q9DC69:Ndufa9
GO:2000266	regulation of blood coagulation, intrinsic pathway	biological_process	1	489	1	16415	0.0297898	0.143509	33.5685	P32261:Serpinc1
GO:0043215	daunorubicin transport	biological_process	1	489	1	16415	0.0297898	0.143509	33.5685	P21447:Abcb1a
GO:0033231	carbohydrate export	biological_process	1	489	1	16415	0.0297898	0.143509	33.5685	P21447:Abcb1a
GO:0031249	denatured protein binding	molecular_function	1	489	1	16415	0.0297898	0.143509	33.5685	Q61696:Hspa1a
GO:0008119	thiopurine S-methyltransferase activity	molecular_function	1	489	1	16415	0.0297898	0.143509	33.5685	O55060:Tpmt
GO:0140272	exogenous protein binding	molecular_function	1	489	1	16415	0.0297898	0.143509	33.5685	P07724:Alb
GO:0070255	regulation of mucus secretion	biological_process	1	489	1	16415	0.0297898	0.143509	33.5685	Q91WS2:Nlrp6
GO:0005993	trehalose catabolic process	biological_process	1	489	1	16415	0.0297898	0.143509	33.5685	Q9JLT2:Treh
GO:0004555	alpha,alpha-trehalase activity	molecular_function	1	489	1	16415	0.0297898	0.143509	33.5685	Q9JLT2:Treh
GO:0046690	response to tellurium ion	biological_process	1	489	1	16415	0.0297898	0.143509	33.5685	Q8JZK9:Hmgcs1
GO:1903803	L-glutamine import across plasma membrane	biological_process	1	489	1	16415	0.0297898	0.143509	33.5685	P51912:Slc1a5
GO:0048532	anatomical structure arrangement	biological_process	1	489	1	16415	0.0297898	0.143509	33.5685	P63001:Rac1
GO:0031983	vesicle lumen	cellular_component	1	489	1	16415	0.0297898	0.143509	33.5685	E9Q414:Apob
GO:0006150	hypoxanthine oxidation	biological_process	1	489	1	16415	0.0297898	0.143509	33.5685	Q00519:Xdh
GO:0004855	xanthine oxidase activity	molecular_function	1	489	1	16415	0.0297898	0.143509	33.5685	Q00519:Xdh
GO:0052630	UDP-N-acetylgalactosamine diphosphorylase activity	molecular_function	1	489	1	16415	0.0297898	0.143509	33.5685	Q91YN5:Uap1
GO:0034676	integrin alpha6-beta4 complex	cellular_component	1	489	1	16415	0.0297898	0.143509	33.5685	Q61739:Itga6
GO:0002774	Fc receptor mediated inhibitory signaling pathway	biological_process	1	489	1	16415	0.0297898	0.143509	33.5685	P25911:Lyn
GO:1904949	ATPase complex	cellular_component	1	489	1	16415	0.0297898	0.143509	33.5685	Q01853:Vcp
GO:0071579	regulation of zinc ion transport	biological_process	1	489	1	16415	0.0297898	0.143509	33.5685	Q3UVU3:Slc30a10
GO:0006147	guanine catabolic process	biological_process	1	489	1	16415	0.0297898	0.143509	33.5685	Q9R111:Gda
GO:0051283	negative regulation of sequestering of calcium ion	biological_process	1	489	1	16415	0.0297898	0.143509	33.5685	P14824:Anxa6
GO:0010816	calcitonin catabolic process	biological_process	1	489	1	16415	0.0297898	0.143509	33.5685	Q4PZA2:Ece1
GO:0034346	positive regulation of type III interferon production	biological_process	1	489	1	16415	0.0297898	0.143509	33.5685	Q99MB1:Tlr3
GO:1905802	regulation of cellular response to manganese ion	biological_process	1	489	1	16415	0.0297898	0.143509	33.5685	Q3UVU3:Slc30a10
GO:0072376	protein activation cascade	biological_process	1	489	1	16415	0.0297898	0.143509	33.5685	Q9EQK5:Mvp
GO:0140018	regulation of cytoplasmic translational fidelity	biological_process	1	489	1	16415	0.0297898	0.143509	33.5685	Q8BGQ7:Aars1
GO:0030832	regulation of actin filament length	biological_process	1	489	1	16415	0.0297898	0.143509	33.5685	Q08509:Eps8
GO:0034959	endothelin maturation	biological_process	1	489	1	16415	0.0297898	0.143509	33.5685	Q4PZA2:Ece1
GO:0150103	reactive gliosis	biological_process	1	489	1	16415	0.0297898	0.143509	33.5685	P09055:Itgb1
GO:0032594	protein transport within lipid bilayer	biological_process	1	489	1	16415	0.0297898	0.143509	33.5685	P09055:Itgb1
GO:0051951	positive regulation of glutamate uptake involved in transmission of nerve impulse	biological_process	1	489	1	16415	0.0297898	0.143509	33.5685	P09055:Itgb1
GO:0046108	uridine metabolic process	biological_process	1	489	1	16415	0.0297898	0.143509	33.5685	P52624:Upp1
GO:0090732	cofilin-actin rod	cellular_component	1	489	1	16415	0.0297898	0.143509	33.5685	P18760:Cfl1
GO:0045273	respiratory chain complex II	cellular_component	1	489	1	16415	0.0297898	0.143509	33.5685	Q9CQA3:Sdhb
GO:0010814	substance P catabolic process	biological_process	1	489	1	16415	0.0297898	0.143509	33.5685	Q4PZA2:Ece1
GO:0071497	cellular response to freezing	biological_process	1	489	1	16415	0.0297898	0.143509	33.5685	Q3TCJ1:Abraxas2
GO:0018477	benzaldehyde dehydrogenase (NADP+) activity	molecular_function	1	489	1	16415	0.0297898	0.143509	33.5685	Q80VQ0:Aldh3b1
GO:0009645	response to low light intensity stimulus	biological_process	1	489	1	16415	0.0297898	0.143509	33.5685	Q8JZK9:Hmgcs1
GO:0046130	purine ribonucleoside catabolic process	biological_process	1	489	1	16415	0.0297898	0.143509	33.5685	Q8BTJ4:Enpp4
GO:0070221	sulfide oxidation, using sulfide:quinone oxidoreductase	biological_process	1	489	1	16415	0.0297898	0.143509	33.5685	Q9R112:Sqor
GO:0004317	3-hydroxypalmitoyl-[acyl-carrier-protein] dehydratase activity	molecular_function	1	489	1	16415	0.0297898	0.143509	33.5685	P19096:Fasn
GO:0070224	sulfide:quinone oxidoreductase activity	molecular_function	1	489	1	16415	0.0297898	0.143509	33.5685	Q9R112:Sqor
GO:0045113	regulation of integrin biosynthetic process	biological_process	1	489	1	16415	0.0297898	0.143509	33.5685	P31725:S100a9
GO:0021539	subthalamus development	biological_process	1	489	1	16415	0.0297898	0.143509	33.5685	Q9CQ69:Uqcrq
GO:1900826	negative regulation of membrane depolarization during cardiac muscle cell action potential	biological_process	1	489	1	16415	0.0297898	0.143509	33.5685	P51637:Cav3
GO:1905926	positive regulation of invadopodium assembly	biological_process	1	489	1	16415	0.0297898	0.143509	33.5685	Q9CVB6:Arpc2
GO:0110099	negative regulation of calcium import into the mitochondrion	biological_process	1	489	1	16415	0.0297898	0.143509	33.5685	Q60932:Vdac1
GO:1905913	negative regulation of calcium ion export across plasma membrane	biological_process	1	489	1	16415	0.0297898	0.143509	33.5685	P62259:Ywhae
GO:0045175	basal protein localization	biological_process	1	489	1	16415	0.0297898	0.143509	33.5685	P28660:Nckap1
GO:1900731	positive regulation of adenylate cyclase-inhibiting opioid receptor signaling pathway	biological_process	1	489	1	16415	0.0297898	0.143509	33.5685	O54890:Itgb3
GO:0007354	zygotic determination of anterior/posterior axis, embryo	biological_process	1	489	1	16415	0.0297898	0.143509	33.5685	P28660:Nckap1
GO:0043318	negative regulation of cytotoxic T cell degranulation	biological_process	1	489	1	16415	0.0297898	0.143509	33.5685	P31809:Ceacam1
GO:0004655	porphobilinogen synthase activity	molecular_function	1	489	1	16415	0.0297898	0.143509	33.5685	P10518:Alad
GO:1904854	proteasome core complex binding	molecular_function	1	489	1	16415	0.0297898	0.143509	33.5685	P10518:Alad
GO:0090533	cation-transporting ATPase complex	cellular_component	1	489	1	16415	0.0297898	0.143509	33.5685	Q61165:Slc9a1
GO:0050931	pigment cell differentiation	biological_process	1	489	1	16415	0.0297898	0.143509	33.5685	P41731:Cd63
GO:0021548	pons development	biological_process	1	489	1	16415	0.0297898	0.143509	33.5685	Q9CQ69:Uqcrq
GO:0048757	pigment granule maturation	biological_process	1	489	1	16415	0.0297898	0.143509	33.5685	P41731:Cd63
GO:0052826	inositol hexakisphosphate 2-phosphatase activity	molecular_function	1	489	1	16415	0.0297898	0.143509	33.5685	Q9Z2L6:Minpp1
GO:0030519	snoRNP binding	molecular_function	1	489	1	16415	0.0297898	0.143509	33.5685	Q9JIF0:Prmt1
GO:0035247	peptidyl-arginine omega-N-methylation	biological_process	1	489	1	16415	0.0297898	0.143509	33.5685	Q9JIF0:Prmt1
GO:0071624	positive regulation of granulocyte chemotaxis	biological_process	1	489	1	16415	0.0297898	0.143509	33.5685	Q9D2Q8:S100a14
GO:0052373	suppression of symbiont entry into host by host	biological_process	1	489	1	16415	0.0297898	0.143509	33.5685	Q8K0C5:Zg16
GO:0030352	inositol-1,4,5,6-tetrakisphosphate 6-phosphatase activity	molecular_function	1	489	1	16415	0.0297898	0.143509	33.5685	Q9Z2L6:Minpp1
GO:0097577	sequestering of iron ion	biological_process	1	489	1	16415	0.0297898	0.143509	33.5685	P11672:Lcn2
GO:0004512	inositol-3-phosphate synthase activity	molecular_function	1	489	1	16415	0.0297898	0.143509	33.5685	Q9JHU9:Isyna1
GO:0006507	GPI anchor release	biological_process	1	489	1	16415	0.0297898	0.143509	33.5685	O70362:Gpld1
GO:0070701	mucus layer	cellular_component	1	489	1	16415	0.0297898	0.143509	33.5685	Q8K0C5:Zg16
GO:0071401	cellular response to triglyceride	biological_process	1	489	1	16415	0.0297898	0.143509	33.5685	O70362:Gpld1
GO:1905031	regulation of membrane repolarization during cardiac muscle cell action potential	biological_process	1	489	1	16415	0.0297898	0.143509	33.5685	Q8BTM8:Flna
GO:1905000	regulation of membrane repolarization during atrial cardiac muscle cell action potential	biological_process	1	489	1	16415	0.0297898	0.143509	33.5685	Q8BTM8:Flna
GO:0034240	negative regulation of macrophage fusion	biological_process	1	489	1	16415	0.0297898	0.143509	33.5685	P42225:Stat1
GO:0016275	[cytochrome c]-arginine N-methyltransferase activity	molecular_function	1	489	1	16415	0.0297898	0.143509	33.5685	Q9JIF0:Prmt1
GO:0061742	chaperone-mediated autophagy translocation complex	cellular_component	1	489	1	16415	0.0297898	0.143509	33.5685	P17047:Lamp2
GO:0060690	epithelial cell differentiation involved in salivary gland development	biological_process	1	489	1	16415	0.0297898	0.143509	33.5685	P30999:Ctnnd1
GO:0030351	inositol-1,3,4,5,6-pentakisphosphate 3-phosphatase activity	molecular_function	1	489	1	16415	0.0297898	0.143509	33.5685	Q9Z2L6:Minpp1
GO:0000035	acyl binding	molecular_function	1	489	1	16415	0.0297898	0.143509	33.5685	Q9CR21:Ndufab1
GO:0004353	glutamate dehydrogenase [NAD(P)+] activity	molecular_function	1	489	1	16415	0.0297898	0.143509	33.5685	P26443:Glud1
GO:0006538	glutamate catabolic process	biological_process	1	489	1	16415	0.0297898	0.143509	33.5685	P26443:Glud1
GO:0044258	intestinal lipid catabolic process	biological_process	1	489	1	16415	0.0297898	0.143509	33.5685	P17892:Pnliprp2
GO:0032272	negative regulation of protein polymerization	biological_process	1	489	1	16415	0.0297898	0.143509	33.5685	Q60930:Vdac2
GO:0000036	acyl carrier activity	molecular_function	1	489	1	16415	0.0297898	0.143509	33.5685	Q9CR21:Ndufab1
GO:0019376	galactolipid catabolic process	biological_process	1	489	1	16415	0.0297898	0.143509	33.5685	P17892:Pnliprp2
GO:0047714	galactolipase activity	molecular_function	1	489	1	16415	0.0297898	0.143509	33.5685	P17892:Pnliprp2
GO:0102549	1-18:1-2-16:0-monogalactosyldiacylglycerol lipase activity	molecular_function	1	489	1	16415	0.0297898	0.143509	33.5685	P17892:Pnliprp2
GO:0032419	extrinsic component of lysosome membrane	cellular_component	1	489	1	16415	0.0297898	0.143509	33.5685	P51150:Rab7a
GO:0016793	triphosphoric monoester hydrolase activity	molecular_function	1	489	1	16415	0.0297898	0.143509	33.5685	Q60710:Samhd1
GO:0008832	dGTPase activity	molecular_function	1	489	1	16415	0.0297898	0.143509	33.5685	Q60710:Samhd1
GO:0032567	dGTP binding	molecular_function	1	489	1	16415	0.0297898	0.143509	33.5685	Q60710:Samhd1
GO:0008800	beta-lactamase activity	molecular_function	1	489	1	16415	0.0297898	0.143509	33.5685	P31428:Dpep1
GO:2000536	negative regulation of entry of bacterium into host cell	biological_process	1	489	1	16415	0.0297898	0.143509	33.5685	P43406:Itgav
GO:0061843	Sertoli cell barrier remodeling	biological_process	1	489	1	16415	0.0297898	0.143509	33.5685	P06795:Abcb1b
GO:1903901	negative regulation of viral life cycle	biological_process	1	489	1	16415	0.0297898	0.143509	33.5685	P17742:Ppia
GO:0060299	negative regulation of sarcomere organization	biological_process	1	489	1	16415	0.0297898	0.143509	33.5685	P51637:Cav3
GO:0051394	regulation of nerve growth factor receptor activity	biological_process	1	489	1	16415	0.0297898	0.143509	33.5685	P51637:Cav3
GO:0038009	regulation of signal transduction by receptor internalization	biological_process	1	489	1	16415	0.0297898	0.143509	33.5685	P51637:Cav3
GO:0034602	oxoglutarate dehydrogenase (NAD+) activity	molecular_function	1	489	1	16415	0.0297898	0.143509	33.5685	Q60597:Ogdh
GO:0061835	ventral surface of cell	cellular_component	1	489	1	16415	0.0297898	0.143509	33.5685	Q9CVB6:Arpc2
GO:0061826	podosome ring	cellular_component	1	489	1	16415	0.0297898	0.143509	33.5685	Q9CVB6:Arpc2
GO:0071282	cellular response to iron(II) ion	biological_process	1	489	1	16415	0.0297898	0.143509	33.5685	O70362:Gpld1
GO:0015377	cation:chloride symporter activity	molecular_function	1	489	1	16415	0.0297898	0.143509	33.5685	P55012:Slc12a2
GO:0004742	dihydrolipoyllysine-residue acetyltransferase activity	molecular_function	1	489	1	16415	0.0297898	0.143509	33.5685	Q8BMF4:Dlat
GO:1903906	regulation of plasma membrane raft polarization	biological_process	1	489	1	16415	0.0297898	0.143509	33.5685	P13020:Gsn
GO:1903909	regulation of receptor clustering	biological_process	1	489	1	16415	0.0297898	0.143509	33.5685	P13020:Gsn
GO:0061834	actin filament branch point	cellular_component	1	489	1	16415	0.0297898	0.143509	33.5685	Q9CVB6:Arpc2
GO:0045795	positive regulation of cell volume	biological_process	1	489	1	16415	0.0297898	0.143509	33.5685	P55012:Slc12a2
GO:1904464	regulation of matrix metallopeptidase secretion	biological_process	1	489	1	16415	0.0297898	0.143509	33.5685	P55012:Slc12a2
GO:1903903	regulation of establishment of T cell polarity	biological_process	1	489	1	16415	0.0297898	0.143509	33.5685	P13020:Gsn
GO:0035605	peptidyl-cysteine S-nitrosylase activity	molecular_function	1	489	1	16415	0.0297898	0.143509	33.5685	P16858:Gapdh
GO:0097017	renal protein absorption	biological_process	1	489	1	16415	0.0297898	0.143509	33.5685	P13020:Gsn
GO:0033797	selenate reductase activity	molecular_function	1	489	1	16415	0.0297898	0.143509	33.5685	Q9JMH6:Txnrd1
GO:0034417	bisphosphoglycerate 3-phosphatase activity	molecular_function	1	489	1	16415	0.0297898	0.143509	33.5685	Q9Z2L6:Minpp1
GO:0032358	oxidized pyrimidine DNA binding	molecular_function	1	489	1	16415	0.0297898	0.143509	33.5685	P62908:Rps3
GO:0046086	adenosine biosynthetic process	biological_process	1	489	1	16415	0.0297898	0.143509	33.5685	Q61503:Nt5e
GO:0086057	voltage-gated calcium channel activity involved in bundle of His cell action potential	molecular_function	1	489	1	16415	0.0297898	0.143509	33.5685	O08532:Cacna2d1
GO:0080184	response to phenylpropanoid	biological_process	1	489	1	16415	0.0297898	0.143509	33.5685	P24270:Cat
GO:2000308	negative regulation of tumor necrosis factor (ligand) superfamily member 11 production	biological_process	1	489	1	16415	0.0297898	0.143509	33.5685	P08071:Ltf
GO:0006196	AMP catabolic process	biological_process	1	489	1	16415	0.0297898	0.143509	33.5685	Q61503:Nt5e
GO:0003877	ATP adenylyltransferase activity	molecular_function	1	489	1	16415	0.0297898	0.143509	33.5685	Q99MN1:Kars1
GO:0046745	viral capsid secondary envelopment	biological_process	1	489	1	16415	0.0297898	0.143509	33.5685	Q9CX00:Ist1
GO:0008039	synaptic target recognition	biological_process	1	489	1	16415	0.0297898	0.143509	33.5685	P63101:Ywhaz
GO:0042443	phenylethylamine metabolic process	biological_process	1	489	1	16415	0.0297898	0.143509	33.5685	Q64133:Maoa
GO:0042905	9-cis-retinoic acid metabolic process	biological_process	1	489	1	16415	0.0297898	0.143509	33.5685	P24549:Aldh1a1
GO:0004824	lysine-tRNA ligase activity	molecular_function	1	489	1	16415	0.0297898	0.143509	33.5685	Q99MN1:Kars1
GO:0032980	keratinocyte activation	biological_process	1	489	1	16415	0.0297898	0.143509	33.5685	Q3TTY5:Krt2
GO:0086072	AV node cell-bundle of His cell adhesion involved in cell communication	biological_process	1	489	1	16415	0.0297898	0.143509	33.5685	P97792:Cxadr
GO:0006430	lysyl-tRNA aminoacylation	biological_process	1	489	1	16415	0.0297898	0.143509	33.5685	Q99MN1:Kars1
GO:0016259	selenocysteine metabolic process	biological_process	1	489	1	16415	0.0297898	0.143509	33.5685	Q9JMH6:Txnrd1
GO:0004807	triose-phosphate isomerase activity	molecular_function	1	489	1	16415	0.0297898	0.143509	33.5685	P17751:Tpi1
GO:0072308	negative regulation of metanephric nephron tubule epithelial cell differentiation	biological_process	1	489	1	16415	0.0297898	0.143509	33.5685	P42225:Stat1
GO:0045738	negative regulation of DNA repair	biological_process	1	489	1	16415	0.0297898	0.143509	33.5685	P62908:Rps3
GO:0052501	positive regulation by organism of apoptotic process in other organism involved in symbiotic interaction	biological_process	1	489	1	16415	0.0297898	0.143509	33.5685	P16858:Gapdh
GO:1903729	regulation of plasma membrane organization	biological_process	1	489	1	16415	0.0297898	0.143509	33.5685	Q148W0:Atp8b1
GO:0061811	ADP-ribosyl cyclase activity	molecular_function	1	489	1	16415	0.0297898	0.143509	33.5685	Q64277:Bst1
GO:0008892	guanine deaminase activity	molecular_function	1	489	1	16415	0.0297898	0.143509	33.5685	Q9R111:Gda
GO:0008693	3-hydroxydecanoyl-[acyl-carrier-protein] dehydratase activity	molecular_function	1	489	1	16415	0.0297898	0.143509	33.5685	P19096:Fasn
GO:0008659	(3R)-hydroxymyristoyl-[acyl-carrier-protein] dehydratase activity	molecular_function	1	489	1	16415	0.0297898	0.143509	33.5685	P19096:Fasn
GO:0070702	inner mucus layer	cellular_component	1	489	1	16415	0.0297898	0.143509	33.5685	Q80Z19:Muc2
GO:0070703	outer mucus layer	cellular_component	1	489	1	16415	0.0297898	0.143509	33.5685	Q80Z19:Muc2
GO:0014820	tonic smooth muscle contraction	biological_process	1	489	1	16415	0.0297898	0.143509	33.5685	Q6PDN3:Mylk
GO:0019585	glucuronate metabolic process	biological_process	1	489	1	16415	0.0297898	0.143509	33.5685	Q64435:Ugt1a6
GO:0006042	glucosamine biosynthetic process	biological_process	1	489	1	16415	0.0297898	0.143509	33.5685	P47856:Gfpt1
GO:0022406	membrane docking	biological_process	1	489	1	16415	0.0297898	0.143509	33.5685	P61022:Chp1
GO:0062098	regulation of programmed necrotic cell death	biological_process	1	489	1	16415	0.0297898	0.143509	33.5685	Q9WV54:Asah1
GO:0008929	methylglyoxal synthase activity	molecular_function	1	489	1	16415	0.0297898	0.143509	33.5685	P17751:Tpi1
GO:0061812	cyclic ADP-ribose hydrolase	molecular_function	1	489	1	16415	0.0297898	0.143509	33.5685	Q64277:Bst1
GO:0004621	glycosylphosphatidylinositol phospholipase D activity	molecular_function	1	489	1	16415	0.0297898	0.143509	33.5685	O70362:Gpld1
GO:1902546	positive regulation of DNA N-glycosylase activity	biological_process	1	489	1	16415	0.0297898	0.143509	33.5685	P62908:Rps3
GO:0008555	ATPase-coupled chloride transmembrane transporter activity	molecular_function	1	489	1	16415	0.0297898	0.143509	33.5685	Q9CQF9:Pcyox1
GO:0086082	cell adhesive protein binding involved in AV node cell-bundle of His cell communication	molecular_function	1	489	1	16415	0.0297898	0.143509	33.5685	P97792:Cxadr
GO:0001846	opsonin binding	molecular_function	1	489	1	16415	0.0297898	0.143509	33.5685	P05555:Itgam
GO:1902912	pyruvate kinase complex	cellular_component	1	489	1	16415	0.0297898	0.143509	33.5685	P52480:Pkm
GO:0061481	response to TNF agonist	biological_process	1	489	1	16415	0.0297898	0.143509	33.5685	P62908:Rps3
GO:0005537	mannose binding	molecular_function	3	489	23	16415	0.0298942	0.143655	4.3785	P18572:Bsg,P39039:Mbl1,Q9D0F3:Lman1
GO:0045109	intermediate filament organization	biological_process	3	489	23	16415	0.0298942	0.143655	4.3785	Q9QWL7:Krt17,P02535:Krt10,Q3TTY5:Krt2
GO:0005791	rough endoplasmic reticulum	cellular_component	6	489	79	16415	0.0303175	0.145509	2.54951	Q60931:Vdac3,Q91V41:Rab14,P52480:Pkm,Q64444:Ca4,P39039:Mbl1,Q8BKX1:Baiap2
GO:0009409	response to cold	biological_process	4	489	40	16415	0.0305261	0.146329	3.35685	G5E829:Atp2b1,P50544:Acadvl,P00405:Mtco2,P45952:Acadm
GO:0015031	protein transport	biological_process	16	489	320	16415	0.0307569	0.147254	1.67843	Q8VDD5:Myh9,P17563:Selenbp1,Q8VEH3:Arl8a,Q6PB44:Ptpn23,Q91ZR2:Snx18,Q5SYD0:Myo1d,P57780:Actn4,Q9JIP7:Slc15a1,Q8K0C5:Zg16,Q9CQW2:Arl8b,P41731:Cd63,Q9CX00:Ist1,Q9D311:Duoxa2,Q9CQ10:Chmp3,Q9D0F3:Lman1,P35803:Gpm6b
GO:0031982	vesicle	cellular_component	10	489	171	16415	0.0323216	0.154554	1.96307	Q07076:Anxa7,P11438:Lamp1,Q4PZA2:Ece1,Q5SYD0:Myo1d,O88329:Myo1a,P46735:Myo1b,P61982:Ywhag,P63001:Rac1,Q9D8B3:Chmp4b,P51637:Cav3
GO:0051087	chaperone binding	molecular_function	7	489	102	16415	0.0326998	0.15617	2.30372	Q8K0E8:Fgb,Q61147:Cp,P38647:Hspa9,P07724:Alb,Q60597:Ogdh,P55012:Slc12a2,P08228:Sod1
GO:0010595	positive regulation of endothelial cell migration	biological_process	5	489	60	16415	0.032854	0.156521	2.79738	P18572:Bsg,O70362:Gpld1,P12815:Pdcd6,P63001:Rac1,O54890:Itgb3
GO:0016197	endosomal transport	biological_process	5	489	60	16415	0.032854	0.156521	2.79738	Q8BH64:Ehd2,O35640:Anxa8,Q91ZR2:Snx18,Q9CQW2:Arl8b,P61027:Rab10
GO:1990573	potassium ion import across plasma membrane	biological_process	4	489	41	16415	0.033057	0.156854	3.27498	Q9WVL3:Slc12a7,P14094:Atp1b1,P55012:Slc12a2,P97370:Atp1b3
GO:0001772	immunological synapse	cellular_component	4	489	41	16415	0.033057	0.156854	3.27498	Q8VDD5:Myh9,G5E829:Atp2b1,Q64455:Ptprj,P97300:Nptn
GO:0045862	positive regulation of proteolysis	biological_process	3	489	24	16415	0.0334294	0.156854	4.19606	P18760:Cfl1,Q9CX00:Ist1,Q07832:Plk1
GO:0000062	fatty-acyl-CoA binding	molecular_function	3	489	24	16415	0.0334294	0.156854	4.19606	P50544:Acadvl,P45952:Acadm,P53810:Pitpna
GO:0070542	response to fatty acid	biological_process	3	489	24	16415	0.0334294	0.156854	4.19606	P24270:Cat,P10518:Alad,Q08857:Cd36
GO:0036120	cellular response to platelet-derived growth factor stimulus	biological_process	3	489	24	16415	0.0334294	0.156854	4.19606	Q04736:Yes1,Q9CVB6:Arpc2,O54890:Itgb3
GO:0043277	apoptotic cell clearance	biological_process	3	489	24	16415	0.0334294	0.156854	4.19606	P43406:Itgav,Q08857:Cd36,O54890:Itgb3
GO:0034622	cellular protein-containing complex assembly	biological_process	3	489	24	16415	0.0334294	0.156854	4.19606	Q8K0E8:Fgb,Q8K3X6:Anks4b,Q9ES64:Ush1c
GO:0005777	peroxisome	cellular_component	8	489	125	16415	0.0334496	0.156854	2.14838	Q922Q1:Mtarc2,Q00519:Xdh,P24270:Cat,P40142:Tkt,P29477:Nos2,P54071:Idh2,P08228:Sod1,Q9DCM2:Gstk1
GO:1902188	positive regulation of viral release from host cell	biological_process	2	489	10	16415	0.034016	0.156854	6.7137	Q9D8B3:Chmp4b,Q9CQ10:Chmp3
GO:0006090	pyruvate metabolic process	biological_process	2	489	10	16415	0.034016	0.156854	6.7137	P06801:Me1,Q99KE1:Me2
GO:0046581	intercellular canaliculus	cellular_component	2	489	10	16415	0.034016	0.156854	6.7137	P06795:Abcb1b,P21447:Abcb1a
GO:0002262	myeloid cell homeostasis	biological_process	2	489	10	16415	0.034016	0.156854	6.7137	P57716:Ncstn,P08228:Sod1
GO:0097197	tetraspanin-enriched microdomain	cellular_component	2	489	10	16415	0.034016	0.156854	6.7137	F7BWT7:Tspan15,Q60710:Samhd1
GO:0071467	cellular response to pH	biological_process	2	489	10	16415	0.034016	0.156854	6.7137	O70362:Gpld1,P21278:Gna11
GO:0001527	microfibril	cellular_component	2	489	10	16415	0.034016	0.156854	6.7137	Q61554:Fbn1,Q61555:Fbn2
GO:1990264	peptidyl-tyrosine dephosphorylation involved in inactivation of protein kinase activity	biological_process	2	489	10	16415	0.034016	0.156854	6.7137	E9Q0N2:Ptprh,Q64455:Ptprj
GO:0000815	ESCRT III complex	cellular_component	2	489	10	16415	0.034016	0.156854	6.7137	Q9D8B3:Chmp4b,Q9CQ10:Chmp3
GO:0005391	sodium:potassium-exchanging ATPase activity	molecular_function	2	489	10	16415	0.034016	0.156854	6.7137	P14094:Atp1b1,P97370:Atp1b3
GO:0005388	calcium transmembrane transporter activity, phosphorylative mechanism	molecular_function	2	489	10	16415	0.034016	0.156854	6.7137	G5E829:Atp2b1,Q80XR2:Atp2c1
GO:0010745	negative regulation of macrophage derived foam cell differentiation	biological_process	2	489	10	16415	0.034016	0.156854	6.7137	P43406:Itgav,O54890:Itgb3
GO:0007270	neuron-neuron synaptic transmission	biological_process	2	489	10	16415	0.034016	0.156854	6.7137	Q60931:Vdac3,Q60932:Vdac1
GO:0021860	pyramidal neuron development	biological_process	2	489	10	16415	0.034016	0.156854	6.7137	Q9CQ69:Uqcrq,Q60597:Ogdh
GO:0046598	positive regulation of viral entry into host cell	biological_process	2	489	10	16415	0.034016	0.156854	6.7137	P18572:Bsg,P16045:Lgals1
GO:0033539	fatty acid beta-oxidation using acyl-CoA dehydrogenase	biological_process	2	489	10	16415	0.034016	0.156854	6.7137	P50544:Acadvl,P45952:Acadm
GO:0055064	chloride ion homeostasis	biological_process	2	489	10	16415	0.034016	0.156854	6.7137	Q9WVL3:Slc12a7,P55012:Slc12a2
GO:0035456	response to interferon-beta	biological_process	2	489	10	16415	0.034016	0.156854	6.7137	Q9JJ00:Plscr1,P42225:Stat1
GO:0050727	regulation of inflammatory response	biological_process	6	489	82	16415	0.0354954	0.163481	2.45623	P25911:Lyn,Q9CQ54:Ndufc2,Q64277:Bst1,Q9D311:Duoxa2,Q91WS2:Nlrp6,Q9Z1W9:Stk39
GO:0090307	mitotic spindle assembly	biological_process	4	489	42	16415	0.0357067	0.164259	3.197	Q68FD5:Cltc,Q8BTM8:Flna,P28740:Kif2a,Q3TCJ1:Abraxas2
GO:0001525	angiogenesis	biological_process	13	489	249	16415	0.0361706	0.166196	1.75257	Q8VDD5:Myh9,P97449:Anpep,P18572:Bsg,P56480:Atp5f1b,P82198:Tgfbi,P27601:Gna13,P32921:Wars1,P63101:Ywhaz,Q9Z0F4:Cib1,Q8BTM8:Flna,P12815:Pdcd6,P43406:Itgav,Q9ESD7:Dysf
GO:0071353	cellular response to interleukin-4	biological_process	3	489	25	16415	0.0371716	0.16959	4.02822	P14869:Rplp0,P10518:Alad,P19096:Fasn
GO:0046718	viral entry into host cell	biological_process	3	489	25	16415	0.0371716	0.16959	4.02822	P67778:Phb,P43406:Itgav,O54890:Itgb3
GO:0014032	neural crest cell development	biological_process	3	489	25	16415	0.0371716	0.16959	4.02822	P12815:Pdcd6,P63085:Mapk1,Q8BFY6:Pef1
GO:0017134	fibroblast growth factor binding	molecular_function	3	489	25	16415	0.0371716	0.16959	4.02822	P38647:Hspa9,P43406:Itgav,P97352:S100a13
GO:0051493	regulation of cytoskeleton organization	biological_process	3	489	25	16415	0.0371716	0.16959	4.02822	O88792:F11r,P63085:Mapk1,O08808:Diaph1
GO:0007520	myoblast fusion	biological_process	3	489	25	16415	0.0371716	0.16959	4.02822	Q8VDD5:Myh9,Q69ZN7:Myof,P51637:Cav3
GO:0007156	homophilic cell adhesion via plasma membrane adhesion molecules	biological_process	7	489	105	16415	0.0374091	0.170473	2.2379	P18572:Bsg,P21995:Emb,A2A8L5:Ptprf,Q9R100:Cdh17,B2RXS4:Plxnb2,P97300:Nptn,Q61495:Dsg1a
GO:0060076	excitatory synapse	cellular_component	4	489	43	16415	0.0384757	0.174513	3.12265	A2A8L5:Ptprf,Q8BKX1:Baiap2,Q7TMB8:Cyfip1,Q99JY9:Actr3
GO:0031623	receptor internalization	biological_process	4	489	43	16415	0.0384757	0.174513	3.12265	Q68FD5:Cltc,P09055:Itgb1,P11835:Itgb2,Q08857:Cd36
GO:0046658	anchored component of plasma membrane	cellular_component	4	489	43	16415	0.0384757	0.174513	3.12265	Q61147:Cp,Q8R2S8:Cd177,Q64444:Ca4,P18181:Cd48
GO:0051898	negative regulation of protein kinase B signaling	biological_process	4	489	43	16415	0.0384757	0.174513	3.12265	Q00519:Xdh,Q9Z0F4:Cib1,P12815:Pdcd6,Q64455:Ptprj
GO:0000139	Golgi membrane	cellular_component	21	489	465	16415	0.0390764	0.177031	1.516	P06795:Abcb1b,Q91V41:Rab14,Q9D306:Mgat4c,P61022:Chp1,P12815:Pdcd6,Q9DC51:Gnai3,P62071:Rras2,Q01514:Gbp1,P63001:Rac1,Q60766:Irgm1,Q9Z0E6:Gbp2,Q9JLV5:Cul3,Q8BFY6:Pef1,P51637:Cav3,Q9D0F3:Lman1,Q99JY9:Actr3,Q91W53:Golga7,Q9QZI9:Serinc3,O88662:Emp2,Q8CIE6:Copa,Q80XR2:Atp2c1
GO:0006898	receptor-mediated endocytosis	biological_process	5	489	63	16415	0.0393704	0.178155	2.66417	P05555:Itgam,Q68FD5:Cltc,P56480:Atp5f1b,P11835:Itgb2,Q08857:Cd36
GO:0043066	negative regulation of apoptotic process	biological_process	23	489	522	16415	0.0403537	0.179166	1.47907	P68033:Actc1,Q99JW5:Epcam,Q60932:Vdac1,P67778:Phb,Q9Z261:Cldn7,P08071:Ltf,O35129:Phb2,Q61165:Slc9a1,Q8VCN5:Cth,P07724:Alb,P09055:Itgb1,P21279:Gnaq,P24270:Cat,Q9Z0F4:Cib1,Q8BTM8:Flna,P18653:Rps6ka1,P08113:Hsp90b1,P31428:Dpep1,Q9D7L8:Tmigd1,P05784:Krt18,P08228:Sod1,Q07832:Plk1,Q3TCJ1:Abraxas2
GO:0050830	defense response to Gram-positive bacterium	biological_process	8	489	130	16415	0.0407283	0.179166	2.06575	P08071:Ltf,P17897:Lyz1,Q8K0C5:Zg16,Q08857:Cd36,Q01514:Gbp1,P39039:Mbl1,Q9Z0E6:Gbp2,A1L314:Mpeg1
GO:0051272	positive regulation of cellular component movement	biological_process	2	489	11	16415	0.0407693	0.179166	6.10336	P25911:Lyn,P57780:Actn4
GO:0045717	negative regulation of fatty acid biosynthetic process	biological_process	2	489	11	16415	0.0407693	0.179166	6.10336	P50544:Acadvl,P31809:Ceacam1
GO:0034101	erythrocyte homeostasis	biological_process	2	489	11	16415	0.0407693	0.179166	6.10336	P63276:Rps17,P35700:Prdx1
GO:0034383	low-density lipoprotein particle clearance	biological_process	2	489	11	16415	0.0407693	0.179166	6.10336	E9Q414:Apob,Q08857:Cd36
GO:0032593	insulin-responsive compartment	cellular_component	2	489	11	16415	0.0407693	0.179166	6.10336	Q8K386:Rab15,P61027:Rab10
GO:0030247	polysaccharide binding	molecular_function	2	489	11	16415	0.0407693	0.179166	6.10336	P29788:Vtn,P39039:Mbl1
GO:0008199	ferric iron binding	molecular_function	2	489	11	16415	0.0407693	0.179166	6.10336	P09528:Fth1,P29391:Ftl1
GO:0048038	quinone binding	molecular_function	2	489	11	16415	0.0407693	0.179166	6.10336	Q9R112:Sqor,O70423:Aoc3
GO:0008540	proteasome regulatory particle, base subcomplex	cellular_component	2	489	11	16415	0.0407693	0.179166	6.10336	P62196:Psmc5,P46471:Psmc2
GO:0006892	post-Golgi vesicle-mediated transport	biological_process	2	489	11	16415	0.0407693	0.179166	6.10336	P46735:Myo1b,P51432:Plcb3
GO:0043534	blood vessel endothelial cell migration	biological_process	2	489	11	16415	0.0407693	0.179166	6.10336	Q8VDD5:Myh9,O88662:Emp2
GO:0048149	behavioral response to ethanol	biological_process	2	489	11	16415	0.0407693	0.179166	6.10336	Q08509:Eps8,P00329:Adh1
GO:0019985	translesion synthesis	biological_process	2	489	11	16415	0.0407693	0.179166	6.10336	Q01853:Vcp,P17918:Pcna
GO:0006336	DNA replication-independent nucleosome assembly	biological_process	2	489	11	16415	0.0407693	0.179166	6.10336	P62806:H4c1,Q8VI75:Ipo4
GO:0006335	DNA replication-dependent nucleosome assembly	biological_process	2	489	11	16415	0.0407693	0.179166	6.10336	P62806:H4c1,Q8VI75:Ipo4
GO:0030127	COPII vesicle coat	cellular_component	2	489	11	16415	0.0407693	0.179166	6.10336	P12815:Pdcd6,Q8BFY6:Pef1
GO:0031994	insulin-like growth factor I binding	molecular_function	2	489	11	16415	0.0407693	0.179166	6.10336	Q61739:Itga6,P43406:Itgav
GO:0030117	membrane coat	cellular_component	2	489	11	16415	0.0407693	0.179166	6.10336	Q68FD5:Cltc,Q9D8B3:Chmp4b
GO:0006739	NADP metabolic process	biological_process	2	489	11	16415	0.0407693	0.179166	6.10336	Q8K2I3:Fmo2,P54071:Idh2
GO:1901380	negative regulation of potassium ion transmembrane transport	biological_process	2	489	11	16415	0.0407693	0.179166	6.10336	P51637:Cav3,Q9Z1W9:Stk39
GO:0071437	invadopodium	cellular_component	2	489	11	16415	0.0407693	0.179166	6.10336	Q9CVB6:Arpc2,P61161:Actr2
GO:0030001	metal ion transport	biological_process	2	489	11	16415	0.0407693	0.179166	6.10336	P14094:Atp1b1,P97370:Atp1b3
GO:0009314	response to radiation	biological_process	3	489	26	16415	0.0411186	0.179166	3.87329	O88792:F11r,P08730:Krt13,P10639:Txn
GO:0022604	regulation of cell morphogenesis	biological_process	3	489	26	16415	0.0411186	0.179166	3.87329	Q9Z0G9:Cldn3,P18760:Cfl1,P63001:Rac1
GO:0001618	virus receptor activity	molecular_function	3	489	26	16415	0.0411186	0.179166	3.87329	P18572:Bsg,Q9JJ00:Plscr1,P31809:Ceacam1
GO:0061003	positive regulation of dendritic spine morphogenesis	biological_process	3	489	26	16415	0.0411186	0.179166	3.87329	Q8BKX1:Baiap2,P61161:Actr2,Q99JY9:Actr3
GO:0043403	skeletal muscle tissue regeneration	biological_process	3	489	26	16415	0.0411186	0.179166	3.87329	P21550:Eno3,P52480:Pkm,Q9ESD7:Dysf
GO:0015276	ligand-gated ion channel activity	molecular_function	3	489	26	16415	0.0411186	0.179166	3.87329	Q9Z2W8:Gria4,P14824:Anxa6,Q6Q473:Clca4a
GO:0035902	response to immobilization stress	biological_process	3	489	26	16415	0.0411186	0.179166	3.87329	P67778:Phb,O70423:Aoc3,P61161:Actr2
GO:0051233	spindle midzone	cellular_component	3	489	26	16415	0.0411186	0.179166	3.87329	Q8VEH3:Arl8a,Q9CQW2:Arl8b,Q07832:Plk1
GO:0010759	positive regulation of macrophage chemotaxis	biological_process	3	489	26	16415	0.0411186	0.179166	3.87329	Q99MN1:Kars1,P63085:Mapk1,Q64455:Ptprj
GO:0031625	ubiquitin protein ligase binding	molecular_function	15	489	306	16415	0.0412786	0.179662	1.64552	Q01853:Vcp,Q61696:Hspa1a,Q9CZ13:Uqcrc1,O08709:Prdx6,P17751:Tpi1,P38647:Hspa9,P25911:Lyn,Q9WTX6:Cul1,P21447:Abcb1a,O70435:Psma3,Q04447:Ckb,P63101:Ywhaz,P62259:Ywhae,Q9JLV5:Cul3,P08775:Polr2a
GO:0043197	dendritic spine	cellular_component	11	489	204	16415	0.0422984	0.183894	1.81007	P18760:Cfl1,Q6PEB6:Mob4,Q9Z2W8:Gria4,P09055:Itgb1,P30999:Ctnnd1,Q9CVB6:Arpc2,P63001:Rac1,Q8BKX1:Baiap2,Q7TMB8:Cyfip1,P46471:Psmc2,Q7M759:Abhd17b
GO:0071277	cellular response to calcium ion	biological_process	6	489	86	16415	0.0432367	0.187763	2.34199	Q6PDN3:Mylk,O70362:Gpld1,P57716:Ncstn,P02535:Krt10,P31428:Dpep1,Q8BT60:Cpne3
GO:0043123	positive regulation of I-kappaB kinase/NF-kappaB signaling	biological_process	8	489	132	16415	0.0439132	0.187956	2.03445	P08071:Ltf,Q8VCN5:Cth,Q8BTM8:Flna,Q08857:Cd36,P68404:Prkcb,Q99MB1:Tlr3,P97352:S100a13,Q80XR2:Atp2c1
GO:1901224	positive regulation of NIK/NF-kappaB signaling	biological_process	5	489	65	16415	0.0441215	0.187956	2.58219	P67778:Phb,O35129:Phb2,P57780:Actn4,P62908:Rps3,Q99MB1:Tlr3
GO:0051592	response to calcium ion	biological_process	5	489	65	16415	0.0441215	0.187956	2.58219	Q8K0E8:Fgb,Q07076:Anxa7,P12815:Pdcd6,Q8BFY6:Pef1,P34022:Ranbp1
GO:0005518	collagen binding	molecular_function	5	489	65	16415	0.0441215	0.187956	2.58219	P29788:Vtn,P10493:Nid1,P82198:Tgfbi,P09055:Itgb1,Q3V3R4:Itga1
GO:0000086	G2/M transition of mitotic cell cycle	biological_process	4	489	45	16415	0.0443723	0.187956	2.98387	P0DP27:Calm2,Q9ES64:Ush1c,P21447:Abcb1a,Q07832:Plk1
GO:0030030	cell projection organization	biological_process	4	489	45	16415	0.0443723	0.187956	2.98387	P18760:Cfl1,P09055:Itgb1,O88329:Myo1a,Q9JLV5:Cul3
GO:0001817	regulation of cytokine production	biological_process	4	489	45	16415	0.0443723	0.187956	2.98387	P25911:Lyn,P08071:Ltf,O88792:F11r,Q7TST0:Btnl1
GO:0008137	NADH dehydrogenase (ubiquinone) activity	molecular_function	3	489	27	16415	0.0452678	0.187956	3.72983	Q9ERS2:Ndufa13,Q9CR61:Ndufb7,Q9CQ54:Ndufc2
GO:0002009	morphogenesis of an epithelium	biological_process	3	489	27	16415	0.0452678	0.187956	3.72983	P00920:Ca2,Q9QWL7:Krt17,Q9Z2K1:Krt16
GO:0051894	positive regulation of focal adhesion assembly	biological_process	3	489	27	16415	0.0452678	0.187956	3.72983	P18760:Cfl1,P63001:Rac1,Q64455:Ptprj
GO:0006665	sphingolipid metabolic process	biological_process	3	489	27	16415	0.0452678	0.187956	3.72983	Q8BHJ6:Serinc5,O35704:Sptlc1,Q9QZI9:Serinc3
GO:0006606	protein import into nucleus	biological_process	6	489	87	16415	0.0453247	0.187956	2.31507	P18760:Cfl1,P48678:Lmna,O35129:Phb2,Q9EPL8:Ipo7,Q91YE6:Ipo9,Q8VI75:Ipo4
GO:0014069	postsynaptic density	cellular_component	16	489	338	16415	0.0467309	0.187956	1.58904	Q08509:Eps8,P67778:Phb,P14869:Rplp0,P25911:Lyn,O35129:Phb2,Q9Z2W8:Gria4,Q9D0M5:Dynll2,P63101:Ywhaz,P62908:Rps3,P63085:Mapk1,Q8BKX1:Baiap2,Q9D8B3:Chmp4b,P61161:Actr2,P97300:Nptn,Q64332:Syn2,Q7M759:Abhd17b
GO:0009636	response to toxic substance	biological_process	6	489	88	16415	0.0474744	0.187956	2.28876	Q8BW75:Maob,P25911:Lyn,Q3UWA6:Gucy2c,Q8R016:Blmh,P63085:Mapk1,Q9JMA9:Slc6a14
GO:0015629	actin cytoskeleton	cellular_component	11	489	208	16415	0.0474842	0.187956	1.77526	Q8VDD5:Myh9,P68033:Actc1,P18760:Cfl1,Q6PDN3:Mylk,Q5SYD0:Myo1d,O88329:Myo1a,Q8BTM8:Flna,P46735:Myo1b,Q9Z0E6:Gbp2,P13020:Gsn,Q6IRU2:Tpm4
GO:0035814	negative regulation of renal sodium excretion	biological_process	2	489	12	16415	0.0479773	0.187956	5.59475	P97449:Anpep,P63094:Gnas
GO:0003334	keratinocyte development	biological_process	2	489	12	16415	0.0479773	0.187956	5.59475	P02535:Krt10,Q3TTY5:Krt2
GO:0017101	aminoacyl-tRNA synthetase multienzyme complex	cellular_component	2	489	12	16415	0.0479773	0.187956	5.59475	Q99MN1:Kars1,Q8BU30:Iars1
GO:0031953	negative regulation of protein autophosphorylation	biological_process	2	489	12	16415	0.0479773	0.187956	5.59475	Q9EQK5:Mvp,P61022:Chp1
GO:0046930	pore complex	cellular_component	2	489	12	16415	0.0479773	0.187956	5.59475	Q60931:Vdac3,Q60930:Vdac2
GO:0007263	nitric oxide mediated signal transduction	biological_process	2	489	12	16415	0.0479773	0.187956	5.59475	P29477:Nos2,Q08857:Cd36
GO:0070997	neuron death	biological_process	2	489	12	16415	0.0479773	0.187956	5.59475	Q61165:Slc9a1,P57716:Ncstn
GO:0010458	exit from mitosis	biological_process	2	489	12	16415	0.0479773	0.187956	5.59475	Q08509:Eps8,Q9D8B3:Chmp4b
GO:0008090	retrograde axonal transport	biological_process	2	489	12	16415	0.0479773	0.187956	5.59475	Q9JHU4:Dync1h1,P08228:Sod1
GO:0019430	removal of superoxide radicals	biological_process	2	489	12	16415	0.0479773	0.187956	5.59475	P35700:Prdx1,P08228:Sod1
GO:0045899	positive regulation of RNA polymerase II transcription preinitiation complex assembly	biological_process	2	489	12	16415	0.0479773	0.187956	5.59475	P62196:Psmc5,P46471:Psmc2
GO:1990000	amyloid fibril formation	biological_process	2	489	12	16415	0.0479773	0.187956	5.59475	Q08857:Cd36,P13020:Gsn
GO:0032635	interleukin-6 production	biological_process	2	489	12	16415	0.0479773	0.187956	5.59475	Q8K0C5:Zg16,P29477:Nos2
GO:0031529	ruffle organization	biological_process	2	489	12	16415	0.0479773	0.187956	5.59475	P63001:Rac1,Q7TMB8:Cyfip1
GO:0006939	smooth muscle contraction	biological_process	2	489	12	16415	0.0479773	0.187956	5.59475	O08638:Myh11,Q6PDN3:Mylk
GO:0090557	establishment of endothelial intestinal barrier	biological_process	2	489	12	16415	0.0479773	0.187956	5.59475	O88792:F11r,P19096:Fasn
GO:0030101	natural killer cell activation	biological_process	2	489	12	16415	0.0479773	0.187956	5.59475	P35700:Prdx1,P11835:Itgb2
GO:0015643	toxic substance binding	molecular_function	2	489	12	16415	0.0479773	0.187956	5.59475	P07724:Alb,Q3UWA6:Gucy2c
GO:0004198	calcium-dependent cysteine-type endopeptidase activity	molecular_function	2	489	12	16415	0.0479773	0.187956	5.59475	O08688:Capn5,O88456:Capns1
GO:0030644	cellular chloride ion homeostasis	biological_process	2	489	12	16415	0.0479773	0.187956	5.59475	Q04447:Ckb,P55012:Slc12a2
GO:0005890	sodium:potassium-exchanging ATPase complex	cellular_component	2	489	12	16415	0.0479773	0.187956	5.59475	P14094:Atp1b1,P97370:Atp1b3
GO:0050777	negative regulation of immune response	biological_process	2	489	12	16415	0.0479773	0.187956	5.59475	Q3UZZ4:Olfm4,Q91WS2:Nlrp6
GO:0099738	cell cortex region	cellular_component	2	489	12	16415	0.0479773	0.187956	5.59475	Q3THE2:Myl12b,P61164:Actr1a
GO:0001931	uropod	cellular_component	2	489	12	16415	0.0479773	0.187956	5.59475	Q8VDD5:Myh9,Q64277:Bst1
GO:0035435	phosphate ion transmembrane transport	biological_process	2	489	12	16415	0.0479773	0.187956	5.59475	Q8VEM8:Slc25a3,Q9WU81:Slc37a2
GO:0071305	cellular response to vitamin D	biological_process	2	489	12	16415	0.0479773	0.187956	5.59475	G5E829:Atp2b1,P27773:Pdia3
GO:0043589	skin morphogenesis	biological_process	2	489	12	16415	0.0479773	0.187956	5.59475	Q61739:Itga6,A2A863:Itgb4
GO:0016798	hydrolase activity, acting on glycosyl bonds	molecular_function	2	489	12	16415	0.0479773	0.187956	5.59475	P17897:Lyz1,P58242:Smpdl3b
GO:0005522	profilin binding	molecular_function	2	489	12	16415	0.0479773	0.187956	5.59475	Q7TMB8:Cyfip1,O08808:Diaph1
GO:0042832	defense response to protozoan	biological_process	3	489	28	16415	0.049616	0.187956	3.59663	Q9QZ85:Iigp1,Q01514:Gbp1,Q9Z0E6:Gbp2
GO:0008198	ferrous iron binding	molecular_function	3	489	28	16415	0.049616	0.187956	3.59663	P09528:Fth1,P29391:Ftl1,Q61503:Nt5e
GO:1900745	positive regulation of p38MAPK cascade	biological_process	3	489	28	16415	0.049616	0.187956	3.59663	Q00519:Xdh,Q9JIF0:Prmt1,Q99MN1:Kars1
GO:0097440	apical dendrite	cellular_component	3	489	28	16415	0.049616	0.187956	3.59663	Q5SYD0:Myo1d,Q8BTM8:Flna,Q9CVB6:Arpc2
GO:0006816	calcium ion transport	biological_process	6	489	89	16415	0.0496862	0.187956	2.26305	Q9D7Z6:Clca1,G5E829:Atp2b1,P14824:Anxa6,O08532:Cacna2d1,P68404:Prkcb,Q80XR2:Atp2c1
GO:0000287	magnesium ion binding	molecular_function	11	489	210	16415	0.0502327	0.187956	1.75835	P21550:Eno3,Q7TT50:Cdc42bpb,Q148W0:Atp8b1,P52480:Pkm,P18653:Rps6ka1,Q9JJ00:Plscr1,P40142:Tkt,P12815:Pdcd6,P54071:Idh2,P98195:Atp9b,Q07832:Plk1
GO:0008544	epidermis development	biological_process	4	489	47	16415	0.0507462	0.187956	2.85689	P02535:Krt10,Q3TTY5:Krt2,Q3UV17:Krt76,Q80XR2:Atp2c1
GO:0005546	phosphatidylinositol-4,5-bisphosphate binding	molecular_function	6	489	90	16415	0.0519604	0.187956	2.2379	Q2KHK6:Gsdmc2,O35640:Anxa8,Q91ZR2:Snx18,P46735:Myo1b,Q9CQ10:Chmp3,P13020:Gsn
GO:0004364	glutathione transferase activity	molecular_function	3	489	29	16415	0.0541598	0.187956	3.4726	Q9CPU4:Mgst3,P46425:Gstp2,Q9DCM2:Gstk1
GO:0071276	cellular response to cadmium ion	biological_process	3	489	29	16415	0.0541598	0.187956	3.4726	P63085:Mapk1,P08228:Sod1,P13020:Gsn
GO:0006629	lipid metabolic process	biological_process	6	489	91	16415	0.0542971	0.187956	2.21331	Q03265:Atp5f1a,Q3UZZ6:Sult1d1,P56480:Atp5f1b,Q9CPU4:Mgst3,E9Q414:Apob,P31428:Dpep1
GO:0001952	regulation of cell-matrix adhesion	biological_process	2	489	13	16415	0.0556072	0.187956	5.16439	Q64277:Bst1,O88662:Emp2
GO:1990314	cellular response to insulin-like growth factor stimulus	biological_process	2	489	13	16415	0.0556072	0.187956	5.16439	Q61554:Fbn1,P18760:Cfl1
GO:0046512	sphingosine biosynthetic process	biological_process	2	489	13	16415	0.0556072	0.187956	5.16439	O35704:Sptlc1,Q9WV54:Asah1
GO:0045792	negative regulation of cell size	biological_process	2	489	13	16415	0.0556072	0.187956	5.16439	P18760:Cfl1,P51637:Cav3
GO:0031461	cullin-RING ubiquitin ligase complex	cellular_component	2	489	13	16415	0.0556072	0.187956	5.16439	Q9WTX6:Cul1,Q9JLV5:Cul3
GO:0034142	toll-like receptor 4 signaling pathway	biological_process	2	489	13	16415	0.0556072	0.187956	5.16439	P25911:Lyn,Q9D2Q8:S100a14
GO:0009743	response to carbohydrate	biological_process	2	489	13	16415	0.0556072	0.187956	5.16439	P25911:Lyn,E9Q414:Apob
GO:0005869	dynactin complex	cellular_component	2	489	13	16415	0.0556072	0.187956	5.16439	P68033:Actc1,Q9QZB7:Actr10
GO:0046475	glycerophospholipid catabolic process	biological_process	2	489	13	16415	0.0556072	0.187956	5.16439	O08709:Prdx6,Q64GA5:Pla2g4c
GO:0051014	actin filament severing	biological_process	2	489	13	16415	0.0556072	0.187956	5.16439	P18760:Cfl1,P13020:Gsn
GO:0140326	ATPase-coupled intramembrane lipid transporter activity	molecular_function	2	489	13	16415	0.0556072	0.187956	5.16439	Q148W0:Atp8b1,P98195:Atp9b
GO:0021794	thalamus development	biological_process	2	489	13	16415	0.0556072	0.187956	5.16439	Q9CQ69:Uqcrq,Q60597:Ogdh
GO:0030277	maintenance of gastrointestinal epithelium	biological_process	2	489	13	16415	0.0556072	0.187956	5.16439	Q80Z19:Muc2,Q62395:Tff3
GO:0005161	platelet-derived growth factor receptor binding	molecular_function	2	489	13	16415	0.0556072	0.187956	5.16439	P25911:Lyn,Q64455:Ptprj
GO:0030042	actin filament depolymerization	biological_process	2	489	13	16415	0.0556072	0.187956	5.16439	P18760:Cfl1,P13020:Gsn
GO:0002161	aminoacyl-tRNA editing activity	molecular_function	2	489	13	16415	0.0556072	0.187956	5.16439	Q8BU30:Iars1,Q8BGQ7:Aars1
GO:0010744	positive regulation of macrophage derived foam cell differentiation	biological_process	2	489	13	16415	0.0556072	0.187956	5.16439	E9Q414:Apob,Q08857:Cd36
GO:0010976	positive regulation of neuron projection development	biological_process	9	489	164	16415	0.0570883	0.187956	1.84217	P31725:S100a9,P25911:Lyn,P09055:Itgb1,Q61739:Itga6,Q8BKX1:Baiap2,B2RXS4:Plxnb2,P97300:Nptn,P34022:Ranbp1,Q8VEK0:Tmem30a
GO:0071159	NF-kappaB complex	cellular_component	1	489	2	16415	0.058694	0.187956	16.7843	P62908:Rps3
GO:0004450	isocitrate dehydrogenase (NADP+) activity	molecular_function	1	489	2	16415	0.058694	0.187956	16.7843	P54071:Idh2
GO:1905053	positive regulation of base-excision repair	biological_process	1	489	2	16415	0.058694	0.187956	16.7843	P62908:Rps3
GO:2001272	positive regulation of cysteine-type endopeptidase activity involved in execution phase of apoptosis	biological_process	1	489	2	16415	0.058694	0.187956	16.7843	P62908:Rps3
GO:0097332	response to antipsychotic drug	biological_process	1	489	2	16415	0.058694	0.187956	16.7843	P08228:Sod1
GO:0033626	positive regulation of integrin activation by cell surface receptor linked signal transduction	biological_process	1	489	2	16415	0.058694	0.187956	16.7843	Q9R100:Cdh17
GO:0008732	L-allo-threonine aldolase activity	molecular_function	1	489	2	16415	0.058694	0.187956	16.7843	P50431:Shmt1
GO:0006218	uridine catabolic process	biological_process	1	489	2	16415	0.058694	0.187956	16.7843	P52624:Upp1
GO:1904482	cellular response to tetrahydrofolate	biological_process	1	489	2	16415	0.058694	0.187956	16.7843	P50431:Shmt1
GO:0019264	glycine biosynthetic process from serine	biological_process	1	489	2	16415	0.058694	0.187956	16.7843	P50431:Shmt1
GO:0009113	purine nucleobase biosynthetic process	biological_process	1	489	2	16415	0.058694	0.187956	16.7843	P50431:Shmt1
GO:0052593	tryptamine:oxygen oxidoreductase (deaminating) activity	molecular_function	1	489	2	16415	0.058694	0.187956	16.7843	O70423:Aoc3
GO:0052596	phenethylamine:oxygen oxidoreductase (deaminating) activity	molecular_function	1	489	2	16415	0.058694	0.187956	16.7843	O70423:Aoc3
GO:0004850	uridine phosphorylase activity	molecular_function	1	489	2	16415	0.058694	0.187956	16.7843	P52624:Upp1
GO:0052594	aminoacetone:oxygen oxidoreductase(deaminating) activity	molecular_function	1	489	2	16415	0.058694	0.187956	16.7843	O70423:Aoc3
GO:0004372	glycine hydroxymethyltransferase activity	molecular_function	1	489	2	16415	0.058694	0.187956	16.7843	P50431:Shmt1
GO:1903422	negative regulation of synaptic vesicle recycling	biological_process	1	489	2	16415	0.058694	0.187956	16.7843	Q7TMB8:Cyfip1
GO:1902473	regulation of protein localization to synapse	biological_process	1	489	2	16415	0.058694	0.187956	16.7843	Q7M759:Abhd17b
GO:0004315	3-oxoacyl-[acyl-carrier-protein] synthase activity	molecular_function	1	489	2	16415	0.058694	0.187956	16.7843	P19096:Fasn
GO:0006428	isoleucyl-tRNA aminoacylation	biological_process	1	489	2	16415	0.058694	0.187956	16.7843	Q8BU30:Iars1
GO:0004822	isoleucine-tRNA ligase activity	molecular_function	1	489	2	16415	0.058694	0.187956	16.7843	Q8BU30:Iars1
GO:1902915	negative regulation of protein polyubiquitination	biological_process	1	489	2	16415	0.058694	0.187956	16.7843	Q9ESD7:Dysf
GO:0032468	Golgi calcium ion homeostasis	biological_process	1	489	2	16415	0.058694	0.187956	16.7843	Q80XR2:Atp2c1
GO:0002276	basophil activation involved in immune response	biological_process	1	489	2	16415	0.058694	0.187956	16.7843	Q99MN1:Kars1
GO:0030026	cellular manganese ion homeostasis	biological_process	1	489	2	16415	0.058694	0.187956	16.7843	Q80XR2:Atp2c1
GO:0043000	Golgi to plasma membrane CFTR protein transport	biological_process	1	489	2	16415	0.058694	0.187956	16.7843	P05784:Krt18
GO:0072592	oxygen metabolic process	biological_process	1	489	2	16415	0.058694	0.187956	16.7843	Q8K2I3:Fmo2
GO:0070194	synaptonemal complex disassembly	biological_process	1	489	2	16415	0.058694	0.187956	16.7843	Q07832:Plk1
GO:0016482	cytosolic transport	biological_process	1	489	2	16415	0.058694	0.187956	16.7843	P61161:Actr2
GO:0099033	anchored component of postsynaptic recycling endosome membrane	cellular_component	1	489	2	16415	0.058694	0.187956	16.7843	Q7M759:Abhd17b
GO:1902283	negative regulation of primary amine oxidase activity	biological_process	1	489	2	16415	0.058694	0.187956	16.7843	O70423:Aoc3
GO:1990683	DNA double-strand break attachment to nuclear envelope	biological_process	1	489	2	16415	0.058694	0.187956	16.7843	P48678:Lmna
GO:0090541	MIT domain binding	molecular_function	1	489	2	16415	0.058694	0.187956	16.7843	Q9CX00:Ist1
GO:0004566	beta-glucuronidase activity	molecular_function	1	489	2	16415	0.058694	0.187956	16.7843	P12265:Gusb
GO:0019391	glucuronoside catabolic process	biological_process	1	489	2	16415	0.058694	0.187956	16.7843	P12265:Gusb
GO:2000609	regulation of thyroid hormone generation	biological_process	1	489	2	16415	0.058694	0.187956	16.7843	Q9D311:Duoxa2
GO:0090343	positive regulation of cell aging	biological_process	1	489	2	16415	0.058694	0.187956	16.7843	P48678:Lmna
GO:0043331	response to dsRNA	biological_process	1	489	2	16415	0.058694	0.187956	16.7843	Q99MB1:Tlr3
GO:0004314	[acyl-carrier-protein] S-malonyltransferase activity	molecular_function	1	489	2	16415	0.058694	0.187956	16.7843	P19096:Fasn
GO:0033754	indoleamine 2,3-dioxygenase activity	molecular_function	1	489	2	16415	0.058694	0.187956	16.7843	P28776:Ido1
GO:0038128	ERBB2 signaling pathway	biological_process	1	489	2	16415	0.058694	0.187956	16.7843	Q8BT60:Cpne3
GO:0120153	calcium-dependent carbohydrate binding	molecular_function	1	489	2	16415	0.058694	0.187956	16.7843	P39039:Mbl1
GO:1902532	negative regulation of intracellular signal transduction	biological_process	1	489	2	16415	0.058694	0.187956	16.7843	P25911:Lyn
GO:0047710	bis(5'-adenosyl)-triphosphatase activity	molecular_function	1	489	2	16415	0.058694	0.187956	16.7843	Q8BTJ4:Enpp4
GO:1904465	negative regulation of matrix metallopeptidase secretion	biological_process	1	489	2	16415	0.058694	0.187956	16.7843	P54071:Idh2
GO:0061763	multivesicular body-lysosome fusion	biological_process	1	489	2	16415	0.058694	0.187956	16.7843	Q9CQ10:Chmp3
GO:0021894	cerebral cortex GABAergic interneuron development	biological_process	1	489	2	16415	0.058694	0.187956	16.7843	P63001:Rac1
GO:1903976	negative regulation of glial cell migration	biological_process	1	489	2	16415	0.058694	0.187956	16.7843	P54071:Idh2
GO:0021831	embryonic olfactory bulb interneuron precursor migration	biological_process	1	489	2	16415	0.058694	0.187956	16.7843	P63001:Rac1
GO:0032707	negative regulation of interleukin-23 production	biological_process	1	489	2	16415	0.058694	0.187956	16.7843	P63001:Rac1
GO:0098809	nitrite reductase activity	molecular_function	1	489	2	16415	0.058694	0.187956	16.7843	Q922Q1:Mtarc2
GO:0006097	glyoxylate cycle	biological_process	1	489	2	16415	0.058694	0.187956	16.7843	P54071:Idh2
GO:0070304	positive regulation of stress-activated protein kinase signaling cascade	biological_process	1	489	2	16415	0.058694	0.187956	16.7843	P25911:Lyn
GO:0034276	kynurenic acid biosynthetic process	biological_process	1	489	2	16415	0.058694	0.187956	16.7843	P28776:Ido1
GO:0004666	prostaglandin-endoperoxide synthase activity	molecular_function	1	489	2	16415	0.058694	0.187956	16.7843	P22437:Ptgs1
GO:0019858	cytosine metabolic process	biological_process	1	489	2	16415	0.058694	0.187956	16.7843	P63085:Mapk1
GO:0060369	positive regulation of Fc receptor mediated stimulatory signaling pathway	biological_process	1	489	2	16415	0.058694	0.187956	16.7843	P25911:Lyn
GO:0015410	manganese transmembrane transporter activity, phosphorylative mechanism	molecular_function	1	489	2	16415	0.058694	0.187956	16.7843	Q80XR2:Atp2c1
GO:0017090	meprin A complex	cellular_component	1	489	2	16415	0.058694	0.187956	16.7843	P28825:Mep1a
GO:0002678	positive regulation of chronic inflammatory response	biological_process	1	489	2	16415	0.058694	0.187956	16.7843	P28776:Ido1
GO:0036269	swimming behavior	biological_process	1	489	2	16415	0.058694	0.187956	16.7843	P28776:Ido1
GO:0035408	histone H3-T6 phosphorylation	biological_process	1	489	2	16415	0.058694	0.187956	16.7843	P68404:Prkcb
GO:0004312	fatty acid synthase activity	molecular_function	1	489	2	16415	0.058694	0.187956	16.7843	P19096:Fasn
GO:0016295	myristoyl-[acyl-carrier-protein] hydrolase activity	molecular_function	1	489	2	16415	0.058694	0.187956	16.7843	P19096:Fasn
GO:0052595	aliphatic-amine oxidase activity	molecular_function	1	489	2	16415	0.058694	0.187956	16.7843	O70423:Aoc3
GO:0004320	oleoyl-[acyl-carrier-protein] hydrolase activity	molecular_function	1	489	2	16415	0.058694	0.187956	16.7843	P19096:Fasn
GO:0016296	palmitoyl-[acyl-carrier-protein] hydrolase activity	molecular_function	1	489	2	16415	0.058694	0.187956	16.7843	P19096:Fasn
GO:0004367	glycerol-3-phosphate dehydrogenase [NAD+] activity	molecular_function	1	489	2	16415	0.058694	0.187956	16.7843	Q64521:Gpd2
GO:0002280	monocyte activation involved in immune response	biological_process	1	489	2	16415	0.058694	0.187956	16.7843	Q9ESD7:Dysf
GO:0070001	aspartic-type peptidase activity	molecular_function	1	489	2	16415	0.058694	0.187956	16.7843	P18242:Ctsd
GO:0000701	purine-specific mismatch base pair DNA N-glycosylase activity	molecular_function	1	489	2	16415	0.058694	0.187956	16.7843	P17918:Pcna
GO:0015636	short-chain fatty acid transmembrane transporter activity	molecular_function	1	489	2	16415	0.058694	0.187956	16.7843	Q08857:Cd36
GO:0070557	PCNA-p21 complex	cellular_component	1	489	2	16415	0.058694	0.187956	16.7843	P17918:Pcna
GO:0098857	membrane microdomain	cellular_component	1	489	2	16415	0.058694	0.187956	16.7843	Q9ESD7:Dysf
GO:0035403	histone kinase activity (H3-T6 specific)	molecular_function	1	489	2	16415	0.058694	0.187956	16.7843	P68404:Prkcb
GO:0004448	isocitrate dehydrogenase activity	molecular_function	1	489	2	16415	0.058694	0.187956	16.7843	P54071:Idh2
GO:2000334	positive regulation of blood microparticle formation	biological_process	1	489	2	16415	0.058694	0.187956	16.7843	Q08857:Cd36
GO:0003977	UDP-N-acetylglucosamine diphosphorylase activity	molecular_function	1	489	2	16415	0.058694	0.187956	16.7843	Q91YN5:Uap1
GO:0070543	response to linoleic acid	biological_process	1	489	2	16415	0.058694	0.187956	16.7843	Q08857:Cd36
GO:1901480	oleate transmembrane transporter activity	molecular_function	1	489	2	16415	0.058694	0.187956	16.7843	Q08857:Cd36
GO:0098800	inner mitochondrial membrane protein complex	cellular_component	1	489	2	16415	0.058694	0.187956	16.7843	O35129:Phb2
GO:0032490	detection of molecule of bacterial origin	biological_process	1	489	2	16415	0.058694	0.187956	16.7843	P43406:Itgav
GO:0043190	ATP-binding cassette (ABC) transporter complex	cellular_component	1	489	2	16415	0.058694	0.187956	16.7843	Q9DBM0:Abcg8
GO:0071379	cellular response to prostaglandin stimulus	biological_process	1	489	2	16415	0.058694	0.187956	16.7843	E9Q414:Apob
GO:1904831	positive regulation of aortic smooth muscle cell differentiation	biological_process	1	489	2	16415	0.058694	0.187956	16.7843	Q8VCN5:Cth
GO:0019343	cysteine biosynthetic process via cystathionine	biological_process	1	489	2	16415	0.058694	0.187956	16.7843	Q8VCN5:Cth
GO:0016248	channel inhibitor activity	molecular_function	1	489	2	16415	0.058694	0.187956	16.7843	Q9JIP7:Slc15a1
GO:0030395	lactose binding	molecular_function	1	489	2	16415	0.058694	0.187956	16.7843	P16045:Lgals1
GO:0072750	cellular response to leptomycin B	biological_process	1	489	2	16415	0.058694	0.187956	16.7843	P34022:Ranbp1
GO:0060358	negative regulation of leucine import	biological_process	1	489	2	16415	0.058694	0.187956	16.7843	Q8CGA3:Slc43a2
GO:0031228	intrinsic component of Golgi membrane	cellular_component	1	489	2	16415	0.058694	0.187956	16.7843	Q91W53:Golga7
GO:0072382	minus-end-directed vesicle transport along microtubule	biological_process	1	489	2	16415	0.058694	0.187956	16.7843	Q9JHU4:Dync1h1
GO:0016846	carbon-sulfur lyase activity	molecular_function	1	489	2	16415	0.058694	0.187956	16.7843	Q8VCN5:Cth
GO:0008242	omega peptidase activity	molecular_function	1	489	2	16415	0.058694	0.187956	16.7843	Q8R146:Apeh
GO:0030623	U5 snRNA binding	molecular_function	1	489	2	16415	0.058694	0.187956	16.7843	Q99PV0:Prpf8
GO:0043519	regulation of myosin II filament organization	biological_process	1	489	2	16415	0.058694	0.187956	16.7843	Q99JY9:Actr3
GO:0061828	apical tubulobulbar complex	cellular_component	1	489	2	16415	0.058694	0.187956	16.7843	Q99JY9:Actr3
GO:0061831	apical ectoplasmic specialization	cellular_component	1	489	2	16415	0.058694	0.187956	16.7843	Q99JY9:Actr3
GO:1905408	negative regulation of creatine transmembrane transporter activity	biological_process	1	489	2	16415	0.058694	0.187956	16.7843	Q9Z1W9:Stk39
GO:1903393	positive regulation of adherens junction organization	biological_process	1	489	2	16415	0.058694	0.187956	16.7843	Q6PB44:Ptpn23
GO:0035915	pore formation in membrane of other organism	biological_process	1	489	2	16415	0.058694	0.187956	16.7843	A1L314:Mpeg1
GO:0046098	guanine metabolic process	biological_process	1	489	2	16415	0.058694	0.187956	16.7843	Q9R111:Gda
GO:0019074	viral RNA genome packaging	biological_process	1	489	2	16415	0.058694	0.187956	16.7843	P54823:Ddx6
GO:0019255	glucose 1-phosphate metabolic process	biological_process	1	489	2	16415	0.058694	0.187956	16.7843	Q91ZJ5:Ugp2
GO:0031208	POZ domain binding	molecular_function	1	489	2	16415	0.058694	0.187956	16.7843	Q9JLV5:Cul3
GO:0019239	deaminase activity	molecular_function	1	489	2	16415	0.058694	0.187956	16.7843	Q9R111:Gda
GO:0006011	UDP-glucose metabolic process	biological_process	1	489	2	16415	0.058694	0.187956	16.7843	Q91ZJ5:Ugp2
GO:0004360	glutamine-fructose-6-phosphate transaminase (isomerizing) activity	molecular_function	1	489	2	16415	0.058694	0.187956	16.7843	P47856:Gfpt1
GO:2001213	negative regulation of vasculogenesis	biological_process	1	489	2	16415	0.058694	0.187956	16.7843	Q00519:Xdh
GO:0051648	vesicle localization	biological_process	1	489	2	16415	0.058694	0.187956	16.7843	O88329:Myo1a
GO:1901979	regulation of inward rectifier potassium channel activity	biological_process	1	489	2	16415	0.058694	0.187956	16.7843	P09055:Itgb1
GO:0010710	regulation of collagen catabolic process	biological_process	1	489	2	16415	0.058694	0.187956	16.7843	P09055:Itgb1
GO:0006127	glycerophosphate shuttle	biological_process	1	489	2	16415	0.058694	0.187956	16.7843	Q9WU81:Slc37a2
GO:0051641	cellular localization	biological_process	1	489	2	16415	0.058694	0.187956	16.7843	Q5SYD0:Myo1d
GO:0061502	early endosome to recycling endosome transport	biological_process	1	489	2	16415	0.058694	0.187956	16.7843	Q5SYD0:Myo1d
GO:0008043	intracellular ferritin complex	cellular_component	1	489	2	16415	0.058694	0.187956	16.7843	P29391:Ftl1
GO:1990963	establishment of blood-retinal barrier	biological_process	1	489	2	16415	0.058694	0.187956	16.7843	P21447:Abcb1a
GO:0009914	hormone transport	biological_process	1	489	2	16415	0.058694	0.187956	16.7843	P21447:Abcb1a
GO:1901529	positive regulation of anion channel activity	biological_process	1	489	2	16415	0.058694	0.187956	16.7843	P21447:Abcb1a
GO:0035730	S-nitrosoglutathione binding	molecular_function	1	489	2	16415	0.058694	0.187956	16.7843	P46425:Gstp2
GO:0035731	dinitrosyl-iron complex binding	molecular_function	1	489	2	16415	0.058694	0.187956	16.7843	P46425:Gstp2
GO:1904446	positive regulation of establishment of Sertoli cell barrier	biological_process	1	489	2	16415	0.058694	0.187956	16.7843	P21447:Abcb1a
GO:2001025	positive regulation of response to drug	biological_process	1	489	2	16415	0.058694	0.187956	16.7843	P21447:Abcb1a
GO:1904478	regulation of intestinal absorption	biological_process	1	489	2	16415	0.058694	0.187956	16.7843	P21447:Abcb1a
GO:0035683	memory T cell extravasation	biological_process	1	489	2	16415	0.058694	0.187956	16.7843	O88792:F11r
GO:1905242	response to 3,3',5-triiodo-L-thyronine	biological_process	1	489	2	16415	0.058694	0.187956	16.7843	Q9CR84:Atp5mc1
GO:0046511	sphinganine biosynthetic process	biological_process	1	489	2	16415	0.058694	0.187956	16.7843	O35704:Sptlc1
GO:1903408	positive regulation of sodium:potassium-exchanging ATPase activity	biological_process	1	489	2	16415	0.058694	0.187956	16.7843	P14094:Atp1b1
GO:0032472	Golgi calcium ion transport	biological_process	1	489	2	16415	0.058694	0.187956	16.7843	Q80XR2:Atp2c1
GO:1903506	regulation of nucleic acid-templated transcription	biological_process	1	489	2	16415	0.058694	0.187956	16.7843	P57780:Actn4
GO:0046185	aldehyde catabolic process	biological_process	1	489	2	16415	0.058694	0.187956	16.7843	Q80VQ0:Aldh3b1
GO:0034681	integrin alpha11-beta1 complex	cellular_component	1	489	2	16415	0.058694	0.187956	16.7843	P09055:Itgb1
GO:0034667	integrin alpha3-beta1 complex	cellular_component	1	489	2	16415	0.058694	0.187956	16.7843	P09055:Itgb1
GO:0045062	extrathymic T cell selection	biological_process	1	489	2	16415	0.058694	0.187956	16.7843	Q7TST0:Btnl1
GO:0061654	NEDD8 conjugating enzyme activity	molecular_function	1	489	2	16415	0.058694	0.187956	16.7843	Q9CY34:Ube2f
GO:0034674	integrin alpha5-beta1 complex	cellular_component	1	489	2	16415	0.058694	0.187956	16.7843	P09055:Itgb1
GO:0034677	integrin alpha7-beta1 complex	cellular_component	1	489	2	16415	0.058694	0.187956	16.7843	P09055:Itgb1
GO:0002196	Ser-tRNA(Ala) hydrolase activity	molecular_function	1	489	2	16415	0.058694	0.187956	16.7843	Q8BGQ7:Aars1
GO:0061513	glucose 6-phosphate:inorganic phosphate antiporter activity	molecular_function	1	489	2	16415	0.058694	0.187956	16.7843	Q9WU81:Slc37a2
GO:0042537	benzene-containing compound metabolic process	biological_process	1	489	2	16415	0.058694	0.187956	16.7843	Q9JMH6:Txnrd1
GO:0099148	regulation of synaptic vesicle docking	biological_process	1	489	2	16415	0.058694	0.187956	16.7843	Q9Z2Q6:Septin5
GO:0004830	tryptophan-tRNA ligase activity	molecular_function	1	489	2	16415	0.058694	0.187956	16.7843	P32921:Wars1
GO:0006662	glycerol ether metabolic process	biological_process	1	489	2	16415	0.058694	0.187956	16.7843	P10639:Txn
GO:0072350	tricarboxylic acid metabolic process	biological_process	1	489	2	16415	0.058694	0.187956	16.7843	P26443:Glud1
GO:0034684	integrin alphav-beta5 complex	cellular_component	1	489	2	16415	0.058694	0.187956	16.7843	P43406:Itgav
GO:0034685	integrin alphav-beta6 complex	cellular_component	1	489	2	16415	0.058694	0.187956	16.7843	P43406:Itgav
GO:0034686	integrin alphav-beta8 complex	cellular_component	1	489	2	16415	0.058694	0.187956	16.7843	P43406:Itgav
GO:0019960	C-X3-C chemokine binding	molecular_function	1	489	2	16415	0.058694	0.187956	16.7843	P43406:Itgav
GO:0051659	maintenance of mitochondrion location	biological_process	1	489	2	16415	0.058694	0.187956	16.7843	P07724:Alb
GO:0086092	regulation of the force of heart contraction by cardiac conduction	biological_process	1	489	2	16415	0.058694	0.187956	16.7843	Q61165:Slc9a1
GO:0035262	gonad morphogenesis	biological_process	1	489	2	16415	0.058694	0.187956	16.7843	P43406:Itgav
GO:0071604	transforming growth factor beta production	biological_process	1	489	2	16415	0.058694	0.187956	16.7843	P43406:Itgav
GO:1901019	regulation of calcium ion transmembrane transporter activity	biological_process	1	489	2	16415	0.058694	0.187956	16.7843	P51637:Cav3
GO:0051611	regulation of serotonin uptake	biological_process	1	489	2	16415	0.058694	0.187956	16.7843	O54890:Itgb3
GO:0030369	ICAM-3 receptor activity	molecular_function	1	489	2	16415	0.058694	0.187956	16.7843	P11835:Itgb2
GO:1901020	negative regulation of calcium ion transmembrane transporter activity	biological_process	1	489	2	16415	0.058694	0.187956	16.7843	P62259:Ywhae
GO:0035866	alphav-beta3 integrin-PKCalpha complex	cellular_component	1	489	2	16415	0.058694	0.187956	16.7843	O54890:Itgb3
GO:0010266	response to vitamin B1	biological_process	1	489	2	16415	0.058694	0.187956	16.7843	P10518:Alad
GO:0071133	alpha9-beta1 integrin-ADAM8 complex	cellular_component	1	489	2	16415	0.058694	0.187956	16.7843	O54890:Itgb3
GO:0010983	positive regulation of high-density lipoprotein particle clearance	biological_process	1	489	2	16415	0.058694	0.187956	16.7843	O70362:Gpld1
GO:0032310	prostaglandin secretion	biological_process	1	489	2	16415	0.058694	0.187956	16.7843	P29477:Nos2
GO:0010949	negative regulation of intestinal phytosterol absorption	biological_process	1	489	2	16415	0.058694	0.187956	16.7843	Q9DBM0:Abcg8
GO:0046725	negative regulation by virus of viral protein levels in host cell	biological_process	1	489	2	16415	0.058694	0.187956	16.7843	P42225:Stat1
GO:0061326	renal tubule development	biological_process	1	489	2	16415	0.058694	0.187956	16.7843	P42225:Stat1
GO:0045796	negative regulation of intestinal cholesterol absorption	biological_process	1	489	2	16415	0.058694	0.187956	16.7843	Q9DBM0:Abcg8
GO:0016849	phosphorus-oxygen lyase activity	molecular_function	1	489	2	16415	0.058694	0.187956	16.7843	Q64277:Bst1
GO:1904776	regulation of protein localization to cell cortex	biological_process	1	489	2	16415	0.058694	0.187956	16.7843	Q07832:Plk1
GO:1900208	regulation of cardiolipin metabolic process	biological_process	1	489	2	16415	0.058694	0.187956	16.7843	O35129:Phb2
GO:0070541	response to platinum ion	biological_process	1	489	2	16415	0.058694	0.187956	16.7843	P10518:Alad
GO:0039520	induction by virus of host autophagy	biological_process	1	489	2	16415	0.058694	0.187956	16.7843	O35129:Phb2
GO:0034687	integrin alphaL-beta2 complex	cellular_component	1	489	2	16415	0.058694	0.187956	16.7843	P11835:Itgb2
GO:0110025	DNA strand resection involved in replication fork processing	biological_process	1	489	2	16415	0.058694	0.187956	16.7843	Q60710:Samhd1
GO:0006436	tryptophanyl-tRNA aminoacylation	biological_process	1	489	2	16415	0.058694	0.187956	16.7843	P32921:Wars1
GO:0004743	pyruvate kinase activity	molecular_function	1	489	2	16415	0.058694	0.187956	16.7843	P52480:Pkm
GO:0007113	endomitotic cell cycle	biological_process	1	489	2	16415	0.058694	0.187956	16.7843	Q9Z0F4:Cib1
GO:0030328	prenylcysteine catabolic process	biological_process	1	489	2	16415	0.058694	0.187956	16.7843	Q9CQF9:Pcyox1
GO:0001735	prenylcysteine oxidase activity	molecular_function	1	489	2	16415	0.058694	0.187956	16.7843	Q9CQF9:Pcyox1
GO:0070540	stearic acid binding	molecular_function	1	489	2	16415	0.058694	0.187956	16.7843	P53810:Pitpna
GO:2000256	positive regulation of male germ cell proliferation	biological_process	1	489	2	16415	0.058694	0.187956	16.7843	Q9Z0F4:Cib1
GO:0014891	striated muscle atrophy	biological_process	1	489	2	16415	0.058694	0.187956	16.7843	P13020:Gsn
GO:0032231	regulation of actin filament bundle assembly	biological_process	1	489	2	16415	0.058694	0.187956	16.7843	Q8BTM8:Flna
GO:0015891	siderophore transport	biological_process	1	489	2	16415	0.058694	0.187956	16.7843	P11672:Lcn2
GO:0032791	lead ion binding	molecular_function	1	489	2	16415	0.058694	0.187956	16.7843	Q9JJ00:Plscr1
GO:1905820	positive regulation of chromosome separation	biological_process	1	489	2	16415	0.058694	0.187956	16.7843	Q9JJ00:Plscr1
GO:0052745	inositol phosphate phosphatase activity	molecular_function	1	489	2	16415	0.058694	0.187956	16.7843	Q9Z2L6:Minpp1
GO:0005130	granulocyte colony-stimulating factor receptor binding	molecular_function	1	489	2	16415	0.058694	0.187956	16.7843	P31809:Ceacam1
GO:1903385	regulation of homophilic cell adhesion	biological_process	1	489	2	16415	0.058694	0.187956	16.7843	P31809:Ceacam1
GO:0045321	leukocyte activation	biological_process	1	489	2	16415	0.058694	0.187956	16.7843	P35700:Prdx1
GO:0031247	actin rod assembly	biological_process	1	489	2	16415	0.058694	0.187956	16.7843	P08113:Hsp90b1
GO:2001150	positive regulation of dipeptide transmembrane transport	biological_process	1	489	2	16415	0.058694	0.187956	16.7843	P00920:Ca2
GO:0004591	oxoglutarate dehydrogenase (succinyl-transferring) activity	molecular_function	1	489	2	16415	0.058694	0.187956	16.7843	Q60597:Ogdh
GO:0046390	ribose phosphate biosynthetic process	biological_process	1	489	2	16415	0.058694	0.187956	16.7843	P40142:Tkt
GO:0098658	inorganic anion import across plasma membrane	biological_process	1	489	2	16415	0.058694	0.187956	16.7843	P55012:Slc12a2
GO:0098659	inorganic cation import across plasma membrane	biological_process	1	489	2	16415	0.058694	0.187956	16.7843	P55012:Slc12a2
GO:1904450	positive regulation of aspartate secretion	biological_process	1	489	2	16415	0.058694	0.187956	16.7843	P55012:Slc12a2
GO:0016999	antibiotic metabolic process	biological_process	1	489	2	16415	0.058694	0.187956	16.7843	P31428:Dpep1
GO:0005986	sucrose biosynthetic process	biological_process	1	489	2	16415	0.058694	0.187956	16.7843	P70695:Fbp2
GO:0042132	fructose 1,6-bisphosphate 1-phosphatase activity	molecular_function	1	489	2	16415	0.058694	0.187956	16.7843	P70695:Fbp2
GO:0038158	granulocyte colony-stimulating factor signaling pathway	biological_process	1	489	2	16415	0.058694	0.187956	16.7843	P31809:Ceacam1
GO:0044346	fibroblast apoptotic process	biological_process	1	489	2	16415	0.058694	0.187956	16.7843	Q9JLV5:Cul3
GO:0007597	blood coagulation, intrinsic pathway	biological_process	1	489	2	16415	0.058694	0.187956	16.7843	Q06194:F8
GO:0032796	uropod organization	biological_process	1	489	2	16415	0.058694	0.187956	16.7843	Q8VDD5:Myh9
GO:1905056	calcium-transporting ATPase activity involved in regulation of presynaptic cytosolic calcium ion concentration	molecular_function	1	489	2	16415	0.058694	0.187956	16.7843	G5E829:Atp2b1
GO:0001850	complement component C3a binding	molecular_function	1	489	2	16415	0.058694	0.187956	16.7843	P67778:Phb
GO:0016421	CoA carboxylase activity	molecular_function	1	489	2	16415	0.058694	0.187956	16.7843	Q91ZA3:Pcca
GO:0031088	platelet dense granule membrane	cellular_component	1	489	2	16415	0.058694	0.187956	16.7843	P17047:Lamp2
GO:1990836	lysosomal matrix	cellular_component	1	489	2	16415	0.058694	0.187956	16.7843	P17047:Lamp2
GO:2000363	positive regulation of prostaglandin-E synthase activity	biological_process	1	489	2	16415	0.058694	0.187956	16.7843	P05555:Itgam
GO:0097637	integral component of autophagosome membrane	cellular_component	1	489	2	16415	0.058694	0.187956	16.7843	P17047:Lamp2
GO:0061944	negative regulation of protein K48-linked ubiquitination	biological_process	1	489	2	16415	0.058694	0.187956	16.7843	P17742:Ppia
GO:0019242	methylglyoxal biosynthetic process	biological_process	1	489	2	16415	0.058694	0.187956	16.7843	P17751:Tpi1
GO:0004365	glyceraldehyde-3-phosphate dehydrogenase (NAD+) (phosphorylating) activity	molecular_function	1	489	2	16415	0.058694	0.187956	16.7843	P16858:Gapdh
GO:0000274	mitochondrial proton-transporting ATP synthase, stator stalk	cellular_component	1	489	2	16415	0.058694	0.187956	16.7843	Q9DCX2:Atp5pd
GO:0102209	trans-permethrin hydrolase activity	molecular_function	1	489	2	16415	0.058694	0.187956	16.7843	Q8BK48:Ces2e
GO:0045917	positive regulation of complement activation	biological_process	1	489	2	16415	0.058694	0.187956	16.7843	P67778:Phb
GO:1903919	negative regulation of actin filament severing	biological_process	1	489	2	16415	0.058694	0.187956	16.7843	Q8VDD5:Myh9
GO:0140157	ammonium import across plasma membrane	biological_process	1	489	2	16415	0.058694	0.187956	16.7843	Q9WVL3:Slc12a7
GO:1903006	positive regulation of protein K63-linked deubiquitination	biological_process	1	489	2	16415	0.058694	0.187956	16.7843	Q01853:Vcp
GO:0061474	phagolysosome membrane	cellular_component	1	489	2	16415	0.058694	0.187956	16.7843	P11438:Lamp1
GO:0061724	lipophagy	biological_process	1	489	2	16415	0.058694	0.187956	16.7843	P51150:Rab7a
GO:0060359	response to ammonium ion	biological_process	1	489	2	16415	0.058694	0.187956	16.7843	P16858:Gapdh
GO:0072538	T-helper 17 type immune response	biological_process	1	489	2	16415	0.058694	0.187956	16.7843	P67778:Phb
GO:1901526	positive regulation of mitophagy	biological_process	1	489	2	16415	0.058694	0.187956	16.7843	Q60932:Vdac1
GO:0030228	lipoprotein particle receptor activity	molecular_function	1	489	2	16415	0.058694	0.187956	16.7843	P56480:Atp5f1b
GO:0019682	glyceraldehyde-3-phosphate metabolic process	biological_process	1	489	2	16415	0.058694	0.187956	16.7843	P17751:Tpi1
GO:0007174	epidermal growth factor catabolic process	biological_process	1	489	2	16415	0.058694	0.187956	16.7843	P51150:Rab7a
GO:0034331	cell junction maintenance	biological_process	1	489	2	16415	0.058694	0.187956	16.7843	Q9Z0G9:Cldn3
GO:0004020	adenylylsulfate kinase activity	molecular_function	1	489	2	16415	0.058694	0.187956	16.7843	O88428:Papss2
GO:0004781	sulfate adenylyltransferase (ATP) activity	molecular_function	1	489	2	16415	0.058694	0.187956	16.7843	O88428:Papss2
GO:0061756	leukocyte adhesion to vascular endothelial cell	biological_process	1	489	2	16415	0.058694	0.187956	16.7843	P05555:Itgam
GO:0047780	citrate dehydratase activity	molecular_function	1	489	2	16415	0.058694	0.187956	16.7843	Q99KI0:Aco2
GO:0050428	3'-phosphoadenosine 5'-phosphosulfate biosynthetic process	biological_process	1	489	2	16415	0.058694	0.187956	16.7843	O88428:Papss2
GO:0061857	endoplasmic reticulum stress-induced pre-emptive quality control	biological_process	1	489	2	16415	0.058694	0.187956	16.7843	Q01853:Vcp
GO:1905114	cell surface receptor signaling pathway involved in cell-cell signaling	biological_process	1	489	2	16415	0.058694	0.187956	16.7843	P05555:Itgam
GO:0070488	neutrophil aggregation	biological_process	1	489	2	16415	0.058694	0.187956	16.7843	P31725:S100a9
GO:0061740	protein targeting to lysosome involved in chaperone-mediated autophagy	biological_process	1	489	2	16415	0.058694	0.187956	16.7843	P17047:Lamp2
GO:0035800	deubiquitinase activator activity	molecular_function	1	489	2	16415	0.058694	0.187956	16.7843	Q01853:Vcp
GO:0061302	smooth muscle cell-matrix adhesion	biological_process	1	489	2	16415	0.058694	0.187956	16.7843	P29788:Vtn
GO:0051228	mitotic spindle disassembly	biological_process	1	489	2	16415	0.058694	0.187956	16.7843	Q01853:Vcp
GO:0006711	estrogen catabolic process	biological_process	1	489	2	16415	0.058694	0.187956	16.7843	Q6ZQM8:Ugt1a7
GO:1990730	VCP-NSFL1C complex	cellular_component	1	489	2	16415	0.058694	0.187956	16.7843	Q01853:Vcp
GO:0033275	actin-myosin filament sliding	biological_process	1	489	2	16415	0.058694	0.187956	16.7843	P68033:Actc1
GO:0046226	coumarin catabolic process	biological_process	1	489	2	16415	0.058694	0.187956	16.7843	Q6ZQM8:Ugt1a7
GO:0070813	hydrogen sulfide metabolic process	biological_process	1	489	2	16415	0.058694	0.187956	16.7843	Q9R112:Sqor
GO:0110090	positive regulation of hippocampal neuron apoptotic process	biological_process	1	489	2	16415	0.058694	0.187956	16.7843	P05555:Itgam
GO:0005504	fatty acid binding	molecular_function	3	489	30	16415	0.0588954	0.187981	3.35685	P46425:Gstp2,P07724:Alb,P51162:Fabp6
GO:0046686	response to cadmium ion	biological_process	3	489	30	16415	0.0588954	0.187981	3.35685	P24270:Cat,P10518:Alad,P17918:Pcna
GO:0005790	smooth endoplasmic reticulum	cellular_component	3	489	30	16415	0.0588954	0.187981	3.35685	Q5SYD0:Myo1d,P08113:Hsp90b1,P27773:Pdia3
GO:0050750	low-density lipoprotein particle receptor binding	molecular_function	3	489	30	16415	0.0588954	0.187981	3.35685	Q68FD5:Cltc,E9Q414:Apob,P08113:Hsp90b1
GO:0001933	negative regulation of protein phosphorylation	biological_process	6	489	93	16415	0.0591586	0.188665	2.16571	P17742:Ppia,P25911:Lyn,Q00519:Xdh,P32921:Wars1,Q9Z0F4:Cib1,P61022:Chp1
GO:0030054	cell junction	cellular_component	10	489	191	16415	0.0602112	0.191864	1.75751	P31725:S100a9,P70695:Fbp2,P97792:Cxadr,Q63ZW7:Patj,A2A863:Itgb4,P31809:Ceacam1,P31428:Dpep1,Q9R100:Cdh17,Q8BT60:Cpne3,P35822:Ptprk
GO:0036464	cytoplasmic ribonucleoprotein granule	cellular_component	5	489	71	16415	0.0603527	0.192	2.36398	P14869:Rplp0,P68369:Tuba1a,P63001:Rac1,P46471:Psmc2,P54823:Ddx6
GO:0005884	actin filament	cellular_component	5	489	71	16415	0.0603527	0.192	2.36398	P68033:Actc1,Q04736:Yes1,Q8BTM8:Flna,P46735:Myo1b,Q6IRU2:Tpm4
GO:0006002	fructose 6-phosphate metabolic process	biological_process	2	489	14	16415	0.0636274	0.200234	4.7955	P70695:Fbp2,P47856:Gfpt1
GO:0021680	cerebellar Purkinje cell layer development	biological_process	2	489	14	16415	0.0636274	0.200234	4.7955	Q9CQ69:Uqcrq,Q8BGQ7:Aars1
GO:0006809	nitric oxide biosynthetic process	biological_process	2	489	14	16415	0.0636274	0.200234	4.7955	Q922Q1:Mtarc2,P29477:Nos2
GO:0033962	P-body assembly	biological_process	2	489	14	16415	0.0636274	0.200234	4.7955	Q9JHU4:Dync1h1,P54823:Ddx6
GO:0030061	mitochondrial crista	cellular_component	2	489	14	16415	0.0636274	0.200234	4.7955	P67778:Phb,P25911:Lyn
GO:0070492	oligosaccharide binding	molecular_function	2	489	14	16415	0.0636274	0.200234	4.7955	O88310:Itln1,P39039:Mbl1
GO:0097242	amyloid-beta clearance	biological_process	2	489	14	16415	0.0636274	0.200234	4.7955	P05555:Itgam,P11835:Itgb2
GO:0006828	manganese ion transport	biological_process	2	489	14	16415	0.0636274	0.200234	4.7955	Q3UVU3:Slc30a10,Q80XR2:Atp2c1
GO:0061640	cytoskeleton-dependent cytokinesis	biological_process	2	489	14	16415	0.0636274	0.200234	4.7955	Q9CX00:Ist1,Q9Z2Q6:Septin5
GO:1990756	ubiquitin ligase-substrate adaptor activity	molecular_function	2	489	14	16415	0.0636274	0.200234	4.7955	P12815:Pdcd6,Q8BFY6:Pef1
GO:0015175	neutral amino acid transmembrane transporter activity	molecular_function	2	489	14	16415	0.0636274	0.200234	4.7955	P51912:Slc1a5,Q8CGA3:Slc43a2
GO:0050909	sensory perception of taste	biological_process	2	489	14	16415	0.0636274	0.200234	4.7955	P62874:Gnb1,Q08857:Cd36
GO:0008089	anterograde axonal transport	biological_process	3	489	31	16415	0.0638188	0.200234	3.24857	Q8VEH3:Arl8a,Q9CQW2:Arl8b,P08228:Sod1
GO:0006904	vesicle docking involved in exocytosis	biological_process	3	489	31	16415	0.0638188	0.200234	3.24857	Q8K386:Rab15,Q60770:Stxbp3,P61027:Rab10
GO:0004869	cysteine-type endopeptidase inhibitor activity	molecular_function	3	489	31	16415	0.0638188	0.200234	3.24857	P08071:Ltf,O08692:Ngp,Q5I2A0:Serpina3g
GO:0006082	organic acid metabolic process	biological_process	3	489	31	16415	0.0638188	0.200234	3.24857	Q9D816:Cyp2c55,Q8K2I3:Fmo2,P45952:Acadm
GO:0005246	calcium channel regulator activity	molecular_function	3	489	31	16415	0.0638188	0.200234	3.24857	P62259:Ywhae,P68404:Prkcb,P51637:Cav3
GO:0031122	cytoplasmic microtubule organization	biological_process	4	489	51	16415	0.0649112	0.203497	2.63282	Q9JHU4:Dync1h1,Q9Z0F4:Cib1,P61022:Chp1,P51637:Cav3
GO:0044297	cell body	cellular_component	7	489	119	16415	0.0651556	0.204098	1.97462	P68033:Actc1,P97792:Cxadr,P21279:Gnaq,P62874:Gnb1,P55012:Slc12a2,P80315:Cct4,Q8CIE6:Copa
GO:0034097	response to cytokine	biological_process	5	489	73	16415	0.0664235	0.207902	2.29921	P07759:Serpina3k,P07758:Serpina1a,Q9CR35:Ctrb1,P42225:Stat1,Q5I2A0:Serpina3g
GO:0008237	metallopeptidase activity	molecular_function	4	489	52	16415	0.068743	0.214006	2.58219	Q9D7Z6:Clca1,Q7M758:Naaladl1,Q6Q473:Clca4a,Q99PV0:Prpf8
GO:0000281	mitotic cytokinesis	biological_process	4	489	52	16415	0.068743	0.214006	2.58219	P18760:Cfl1,Q91ZR2:Snx18,Q9D8B3:Chmp4b,Q07832:Plk1
GO:0031334	positive regulation of protein-containing complex assembly	biological_process	4	489	52	16415	0.068743	0.214006	2.58219	Q01853:Vcp,P32921:Wars1,P62908:Rps3,Q91VR8:Brk1
GO:0042113	B cell activation	biological_process	3	489	32	16415	0.0689256	0.214006	3.14705	P67778:Phb,O35129:Phb2,P68404:Prkcb
GO:0045672	positive regulation of osteoclast differentiation	biological_process	3	489	32	16415	0.0689256	0.214006	3.14705	P00920:Ca2,P63094:Gnas,O54890:Itgb3
GO:0098742	cell-cell adhesion via plasma-membrane adhesion molecules	biological_process	3	489	32	16415	0.0689256	0.214006	3.14705	Q99JW5:Epcam,Q8R2S8:Cd177,Q9R100:Cdh17
GO:0001968	fibronectin binding	molecular_function	3	489	32	16415	0.0689256	0.214006	3.14705	P09055:Itgb1,P43406:Itgav,O54890:Itgb3
GO:0043330	response to exogenous dsRNA	biological_process	3	489	32	16415	0.0689256	0.214006	3.14705	P42225:Stat1,P63085:Mapk1,Q99MB1:Tlr3
GO:0002102	podosome	cellular_component	3	489	32	16415	0.0689256	0.214006	3.14705	P13020:Gsn,Q99JY9:Actr3,Q6IRU2:Tpm4
GO:0030168	platelet activation	biological_process	3	489	32	16415	0.0689256	0.214006	3.14705	P17742:Ppia,P27601:Gna13,O54890:Itgb3
GO:0055038	recycling endosome membrane	cellular_component	5	489	74	16415	0.069582	0.215871	2.26814	Q8BH64:Ehd2,P46638:Rab11b,P63001:Rac1,P61027:Rab10,Q7M759:Abhd17b
GO:0032496	response to lipopolysaccharide	biological_process	9	489	171	16415	0.0703403	0.218049	1.76676	P31725:S100a9,Q8BW75:Maob,E9Q414:Apob,Q9D2Q8:S100a14,P10518:Alad,P29477:Nos2,P42225:Stat1,P63085:Mapk1,P28776:Ido1
GO:0030335	positive regulation of cell migration	biological_process	12	489	250	16415	0.0716055	0.220053	1.61129	Q9Z0G9:Cldn3,P25911:Lyn,Q6PDN3:Mylk,P57780:Actn4,P09055:Itgb1,Q61739:Itga6,Q9Z0F4:Cib1,P43406:Itgav,P62071:Rras2,Q8BT60:Cpne3,O54890:Itgb3,O08808:Diaph1
GO:0003407	neural retina development	biological_process	2	489	15	16415	0.0720081	0.220053	4.4758	P18572:Bsg,G5E829:Atp2b1
GO:0006103	2-oxoglutarate metabolic process	biological_process	2	489	15	16415	0.0720081	0.220053	4.4758	Q60597:Ogdh,P54071:Idh2
GO:0097284	hepatocyte apoptotic process	biological_process	2	489	15	16415	0.0720081	0.220053	4.4758	P05784:Krt18,P13020:Gsn
GO:0007064	mitotic sister chromatid cohesion	biological_process	2	489	15	16415	0.0720081	0.220053	4.4758	Q9CPY3:Cdca5,Q920F6:Smc1b
GO:0070886	positive regulation of calcineurin-NFAT signaling cascade	biological_process	2	489	15	16415	0.0720081	0.220053	4.4758	Q61165:Slc9a1,Q9Z0F4:Cib1
GO:0010918	positive regulation of mitochondrial membrane potential	biological_process	2	489	15	16415	0.0720081	0.220053	4.4758	Q01853:Vcp,Q9CQ54:Ndufc2
GO:0030970	retrograde protein transport, ER to cytosol	biological_process	2	489	15	16415	0.0720081	0.220053	4.4758	Q01853:Vcp,P08113:Hsp90b1
GO:1900029	positive regulation of ruffle assembly	biological_process	2	489	15	16415	0.0720081	0.220053	4.4758	Q08509:Eps8,Q7TMB8:Cyfip1
GO:0032421	stereocilium bundle	cellular_component	2	489	15	16415	0.0720081	0.220053	4.4758	Q08509:Eps8,P28776:Ido1
GO:0010888	negative regulation of lipid storage	biological_process	2	489	15	16415	0.0720081	0.220053	4.4758	P43406:Itgav,O54890:Itgb3
GO:0001533	cornified envelope	cellular_component	2	489	15	16415	0.0720081	0.220053	4.4758	P04104:Krt1,Q3TTY5:Krt2
GO:0016322	neuron remodeling	biological_process	2	489	15	16415	0.0720081	0.220053	4.4758	P21279:Gnaq,Q91VS8:Farp2
GO:0007212	dopamine receptor signaling pathway	biological_process	2	489	15	16415	0.0720081	0.220053	4.4758	P57716:Ncstn,Q9DC51:Gnai3
GO:0031143	pseudopodium	cellular_component	2	489	15	16415	0.0720081	0.220053	4.4758	P57780:Actn4,P63085:Mapk1
GO:0042953	lipoprotein transport	biological_process	2	489	15	16415	0.0720081	0.220053	4.4758	E9Q414:Apob,Q08857:Cd36
GO:0042026	protein refolding	biological_process	2	489	15	16415	0.0720081	0.220053	4.4758	Q61696:Hspa1a,P38647:Hspa9
GO:0051290	protein heterotetramerization	biological_process	2	489	15	16415	0.0720081	0.220053	4.4758	P02535:Krt10,P04104:Krt1
GO:0050853	B cell receptor signaling pathway	biological_process	4	489	53	16415	0.0726888	0.221841	2.53347	P01837:Igkc,P25911:Lyn,P63085:Mapk1,P68404:Prkcb
GO:0016042	lipid catabolic process	biological_process	5	489	75	16415	0.072822	0.221841	2.2379	Q8BK48:Ces2e,Q91ZA3:Pcca,P51150:Rab7a,P17892:Pnliprp2,E9Q414:Apob
GO:0045669	positive regulation of osteoblast differentiation	biological_process	5	489	75	16415	0.072822	0.221841	2.2379	Q61555:Fbn2,Q9Z1Q5:Clic1,P48678:Lmna,P08071:Ltf,P63094:Gnas
GO:0014070	response to organic cyclic compound	biological_process	5	489	75	16415	0.072822	0.221841	2.2379	Q07076:Anxa7,P25911:Lyn,Q61165:Slc9a1,Q9R1P3:Psmb2,P08775:Polr2a
GO:0017157	regulation of exocytosis	biological_process	3	489	33	16415	0.0742113	0.2253	3.05168	Q8K386:Rab15,P61027:Rab10,Q9Z2Q6:Septin5
GO:0043200	response to amino acid	biological_process	3	489	33	16415	0.0742113	0.2253	3.05168	P18760:Cfl1,P25911:Lyn,P10518:Alad
GO:0001937	negative regulation of endothelial cell proliferation	biological_process	3	489	33	16415	0.0742113	0.2253	3.05168	Q03265:Atp5f1a,Q00519:Xdh,P42225:Stat1
GO:0031663	lipopolysaccharide-mediated signaling pathway	biological_process	3	489	33	16415	0.0742113	0.2253	3.05168	P25911:Lyn,P42225:Stat1,P63085:Mapk1
GO:0016529	sarcoplasmic reticulum	cellular_component	4	489	54	16415	0.0767475	0.2253	2.48656	Q00519:Xdh,Q9WUB3:Pygm,Q64444:Ca4,O08532:Cacna2d1
GO:0007017	microtubule-based process	biological_process	3	489	34	16415	0.079671	0.2253	2.96193	Q9D0M5:Dynll2,P68369:Tuba1a,P68372:Tubb4b
GO:0031941	filamentous actin	cellular_component	3	489	34	16415	0.079671	0.2253	2.96193	O88329:Myo1a,Q9CVB6:Arpc2,P28660:Nckap1
GO:0000421	autophagosome membrane	cellular_component	3	489	34	16415	0.079671	0.2253	2.96193	P11438:Lamp1,P51150:Rab7a,Q60766:Irgm1
GO:0005977	glycogen metabolic process	biological_process	3	489	34	16415	0.079671	0.2253	2.96193	Q8CI94:Pygb,Q91ZJ5:Ugp2,Q9WUB3:Pygm
GO:0001975	response to amphetamine	biological_process	3	489	34	16415	0.079671	0.2253	2.96193	P0DP27:Calm2,O08553:Dpysl2,P08228:Sod1
GO:0032516	positive regulation of phosphoprotein phosphatase activity	biological_process	2	489	16	16415	0.0807209	0.2253	4.19606	P0DP27:Calm2,Q3V3R4:Itga1
GO:0030286	dynein complex	cellular_component	2	489	16	16415	0.0807209	0.2253	4.19606	Q9D0M5:Dynll2,Q9JHU4:Dync1h1
GO:0071318	cellular response to ATP	biological_process	2	489	16	16415	0.0807209	0.2253	4.19606	P08113:Hsp90b1,P08228:Sod1
GO:1904047	S-adenosyl-L-methionine binding	molecular_function	2	489	16	16415	0.0807209	0.2253	4.19606	O55060:Tpmt,Q9JIF0:Prmt1
GO:0098719	sodium ion import across plasma membrane	biological_process	2	489	16	16415	0.0807209	0.2253	4.19606	Q61165:Slc9a1,P55012:Slc12a2
GO:0033993	response to lipid	biological_process	2	489	16	16415	0.0807209	0.2253	4.19606	Q08857:Cd36,P17918:Pcna
GO:0007062	sister chromatid cohesion	biological_process	2	489	16	16415	0.0807209	0.2253	4.19606	O35129:Phb2,Q920F6:Smc1b
GO:0042308	negative regulation of protein import into nucleus	biological_process	2	489	16	16415	0.0807209	0.2253	4.19606	P61022:Chp1,Q08857:Cd36
GO:0008206	bile acid metabolic process	biological_process	2	489	16	16415	0.0807209	0.2253	4.19606	Q148W0:Atp8b1,P51162:Fabp6
GO:0033630	positive regulation of cell adhesion mediated by integrin	biological_process	2	489	16	16415	0.0807209	0.2253	4.19606	Q9Z0F4:Cib1,O54890:Itgb3
GO:0045745	positive regulation of G protein-coupled receptor signaling pathway	biological_process	2	489	16	16415	0.0807209	0.2253	4.19606	P67778:Phb,Q4PZA2:Ece1
GO:0050435	amyloid-beta metabolic process	biological_process	2	489	16	16415	0.0807209	0.2253	4.19606	P57716:Ncstn,Q8R146:Apeh
GO:0055075	potassium ion homeostasis	biological_process	2	489	16	16415	0.0807209	0.2253	4.19606	Q9WVL3:Slc12a7,P55012:Slc12a2
GO:0002177	manchette	cellular_component	2	489	16	16415	0.0807209	0.2253	4.19606	Q9JHU4:Dync1h1,P61164:Actr1a
GO:0034122	negative regulation of toll-like receptor signaling pathway	biological_process	2	489	16	16415	0.0807209	0.2253	4.19606	Q91WS2:Nlrp6,P58242:Smpdl3b
GO:0048066	developmental pigmentation	biological_process	2	489	16	16415	0.0807209	0.2253	4.19606	P21278:Gna11,P21279:Gnaq
GO:0005229	intracellular calcium activated chloride channel activity	molecular_function	2	489	16	16415	0.0807209	0.2253	4.19606	Q9D7Z6:Clca1,Q6Q473:Clca4a
GO:0006541	glutamine metabolic process	biological_process	2	489	16	16415	0.0807209	0.2253	4.19606	P47856:Gfpt1,P26443:Glud1
GO:0005741	mitochondrial outer membrane	cellular_component	8	489	151	16415	0.082378	0.2253	1.77846	Q60931:Vdac3,Q60932:Vdac1,Q60930:Vdac2,Q64133:Maoa,Q8BW75:Maob,Q922Q1:Mtarc2,O35129:Phb2,Q64516:Gk
GO:0055007	cardiac muscle cell differentiation	biological_process	3	489	35	16415	0.0852999	0.2253	2.8773	Q61165:Slc9a1,P09055:Itgb1,P45952:Acadm
GO:0031463	Cul3-RING ubiquitin ligase complex	cellular_component	3	489	35	16415	0.0852999	0.2253	2.8773	P12815:Pdcd6,Q9JLV5:Cul3,Q8BFY6:Pef1
GO:0001818	negative regulation of cytokine production	biological_process	3	489	35	16415	0.0852999	0.2253	2.8773	G5E829:Atp2b1,P31809:Ceacam1,P97300:Nptn
GO:0097421	liver regeneration	biological_process	3	489	35	16415	0.0852999	0.2253	2.8773	P29788:Vtn,Q9JIF0:Prmt1,P17918:Pcna
GO:0034613	cellular protein localization	biological_process	5	489	79	16415	0.0865885	0.2253	2.12459	P48678:Lmna,O88653:Lamtor3,P41731:Cd63,Q9D311:Duoxa2,Q9Z2Q6:Septin5
GO:0004517	nitric-oxide synthase activity	molecular_function	1	489	3	16415	0.0867387	0.2253	11.1895	P29477:Nos2
GO:0009264	deoxyribonucleotide catabolic process	biological_process	1	489	3	16415	0.0867387	0.2253	11.1895	Q60710:Samhd1
GO:0004082	bisphosphoglycerate mutase activity	molecular_function	1	489	3	16415	0.0867387	0.2253	11.1895	Q9DBJ1:Pgam1
GO:0046061	dATP catabolic process	biological_process	1	489	3	16415	0.0867387	0.2253	11.1895	Q60710:Samhd1
GO:0017099	very-long-chain-acyl-CoA dehydrogenase activity	molecular_function	1	489	3	16415	0.0867387	0.2253	11.1895	P50544:Acadvl
GO:2000170	positive regulation of peptidyl-cysteine S-nitrosylation	biological_process	1	489	3	16415	0.0867387	0.2253	11.1895	P10639:Txn
GO:0036195	muscle cell projection membrane	cellular_component	1	489	3	16415	0.0867387	0.2253	11.1895	Q9CVB6:Arpc2
GO:0006203	dGTP catabolic process	biological_process	1	489	3	16415	0.0867387	0.2253	11.1895	Q60710:Samhd1
GO:0034617	tetrahydrobiopterin binding	molecular_function	1	489	3	16415	0.0867387	0.2253	11.1895	P29477:Nos2
GO:0033181	plasma membrane proton-transporting V-type ATPase complex	cellular_component	1	489	3	16415	0.0867387	0.2253	11.1895	P51863:Atp6v0d1
GO:1900159	positive regulation of bone mineralization involved in bone maturation	biological_process	1	489	3	16415	0.0867387	0.2253	11.1895	P08071:Ltf
GO:0043985	histone H4-R3 methylation	biological_process	1	489	3	16415	0.0867387	0.2253	11.1895	Q9JIF0:Prmt1
GO:0060376	positive regulation of mast cell differentiation	biological_process	1	489	3	16415	0.0867387	0.2253	11.1895	P05555:Itgam
GO:1904151	positive regulation of microglial cell mediated cytotoxicity	biological_process	1	489	3	16415	0.0867387	0.2253	11.1895	P05555:Itgam
GO:0097487	multivesicular body, internal vesicle	cellular_component	1	489	3	16415	0.0867387	0.2253	11.1895	P41731:Cd63
GO:1900229	negative regulation of single-species biofilm formation in or on host organism	biological_process	1	489	3	16415	0.0867387	0.2253	11.1895	P08071:Ltf
GO:1902309	negative regulation of peptidyl-serine dephosphorylation	biological_process	1	489	3	16415	0.0867387	0.2253	11.1895	P62259:Ywhae
GO:0005253	anion channel activity	molecular_function	1	489	3	16415	0.0867387	0.2253	11.1895	Q60932:Vdac1
GO:0150064	vertebrate eye-specific patterning	biological_process	1	489	3	16415	0.0867387	0.2253	11.1895	P05555:Itgam
GO:0060352	cell adhesion molecule production	biological_process	1	489	3	16415	0.0867387	0.2253	11.1895	P17742:Ppia
GO:0033218	amide binding	molecular_function	1	489	3	16415	0.0867387	0.2253	11.1895	O35129:Phb2
GO:1900138	negative regulation of phospholipase A2 activity	biological_process	1	489	3	16415	0.0867387	0.2253	11.1895	O35640:Anxa8
GO:0031997	N-terminal myristoylation domain binding	molecular_function	1	489	3	16415	0.0867387	0.2253	11.1895	P0DP27:Calm2
GO:1990498	mitotic spindle microtubule	cellular_component	1	489	3	16415	0.0867387	0.2253	11.1895	Q68FD5:Cltc
GO:0071284	cellular response to lead ion	biological_process	1	489	3	16415	0.0867387	0.2253	11.1895	P10518:Alad
GO:0048340	paraxial mesoderm morphogenesis	biological_process	1	489	3	16415	0.0867387	0.2253	11.1895	P28660:Nckap1
GO:0008511	sodium:potassium:chloride symporter activity	molecular_function	1	489	3	16415	0.0867387	0.2253	11.1895	P55012:Slc12a2
GO:0000221	vacuolar proton-transporting V-type ATPase, V1 domain	cellular_component	1	489	3	16415	0.0867387	0.2253	11.1895	Q9Z1G3:Atp6v1c1
GO:0010668	ectodermal cell differentiation	biological_process	1	489	3	16415	0.0867387	0.2253	11.1895	Q61739:Itga6
GO:1990452	Parkin-FBXW7-Cul1 ubiquitin ligase complex	cellular_component	1	489	3	16415	0.0867387	0.2253	11.1895	Q9WTX6:Cul1
GO:0010999	regulation of eIF2 alpha phosphorylation by heme	biological_process	1	489	3	16415	0.0867387	0.2253	11.1895	P02088:Hbb-b1
GO:0015671	oxygen transport	biological_process	1	489	3	16415	0.0867387	0.2253	11.1895	P02088:Hbb-b1
GO:1901660	calcium ion export	biological_process	1	489	3	16415	0.0867387	0.2253	11.1895	G5E829:Atp2b1
GO:0071386	cellular response to corticosterone stimulus	biological_process	1	489	3	16415	0.0867387	0.2253	11.1895	G5E829:Atp2b1
GO:0003418	growth plate cartilage chondrocyte differentiation	biological_process	1	489	3	16415	0.0867387	0.2253	11.1895	P14824:Anxa6
GO:0007161	calcium-independent cell-matrix adhesion	biological_process	1	489	3	16415	0.0867387	0.2253	11.1895	P09055:Itgb1
GO:0001882	nucleoside binding	molecular_function	1	489	3	16415	0.0867387	0.2253	11.1895	P57780:Actn4
GO:0010046	response to mycotoxin	biological_process	1	489	3	16415	0.0867387	0.2253	11.1895	P11672:Lcn2
GO:0060856	establishment of blood-brain barrier	biological_process	1	489	3	16415	0.0867387	0.2253	11.1895	P21447:Abcb1a
GO:0035373	chondroitin sulfate proteoglycan binding	molecular_function	1	489	3	16415	0.0867387	0.2253	11.1895	A2A8L5:Ptprf
GO:1990926	short-term synaptic potentiation	biological_process	1	489	3	16415	0.0867387	0.2253	11.1895	P57716:Ncstn
GO:0097057	TRAF2-GSTP1 complex	cellular_component	1	489	3	16415	0.0867387	0.2253	11.1895	P46425:Gstp2
GO:0090151	establishment of protein localization to mitochondrial membrane	biological_process	1	489	3	16415	0.0867387	0.2253	11.1895	P0DP27:Calm2
GO:0022834	ligand-gated channel activity	molecular_function	1	489	3	16415	0.0867387	0.2253	11.1895	Q9CR84:Atp5mc1
GO:2000582	positive regulation of ATP-dependent microtubule motor activity, plus-end-directed	biological_process	1	489	3	16415	0.0867387	0.2253	11.1895	Q9D0M5:Dynll2
GO:1902373	negative regulation of mRNA catabolic process	biological_process	1	489	3	16415	0.0867387	0.2253	11.1895	P97350:Pkp1
GO:0019788	NEDD8 transferase activity	molecular_function	1	489	3	16415	0.0867387	0.2253	11.1895	Q9CY34:Ube2f
GO:0042447	hormone catabolic process	biological_process	1	489	3	16415	0.0867387	0.2253	11.1895	Q4PZA2:Ece1
GO:0030327	prenylated protein catabolic process	biological_process	1	489	3	16415	0.0867387	0.2253	11.1895	Q9CQF9:Pcyox1
GO:0086067	AV node cell to bundle of His cell communication	biological_process	1	489	3	16415	0.0867387	0.2253	11.1895	P97792:Cxadr
GO:0070814	hydrogen sulfide biosynthetic process	biological_process	1	489	3	16415	0.0867387	0.2253	11.1895	Q8VCN5:Cth
GO:0019344	cysteine biosynthetic process	biological_process	1	489	3	16415	0.0867387	0.2253	11.1895	Q8VCN5:Cth
GO:0046629	gamma-delta T cell activation	biological_process	1	489	3	16415	0.0867387	0.2253	11.1895	P97792:Cxadr
GO:0042175	nuclear outer membrane-endoplasmic reticulum membrane network	cellular_component	1	489	3	16415	0.0867387	0.2253	11.1895	Q91V41:Rab14
GO:0061357	positive regulation of Wnt protein secretion	biological_process	1	489	3	16415	0.0867387	0.2253	11.1895	Q6PB44:Ptpn23
GO:0009631	cold acclimation	biological_process	1	489	3	16415	0.0867387	0.2253	11.1895	Q9CR84:Atp5mc1
GO:0001552	ovarian follicle atresia	biological_process	1	489	3	16415	0.0867387	0.2253	11.1895	P67778:Phb
GO:0015333	peptide:proton symporter activity	molecular_function	1	489	3	16415	0.0867387	0.2253	11.1895	Q9JIP7:Slc15a1
GO:0031871	proteinase activated receptor binding	molecular_function	1	489	3	16415	0.0867387	0.2253	11.1895	P67778:Phb
GO:0015079	potassium ion transmembrane transporter activity	molecular_function	1	489	3	16415	0.0867387	0.2253	11.1895	P55012:Slc12a2
GO:0046873	metal ion transmembrane transporter activity	molecular_function	1	489	3	16415	0.0867387	0.2253	11.1895	P55012:Slc12a2
GO:0004802	transketolase activity	molecular_function	1	489	3	16415	0.0867387	0.2253	11.1895	P40142:Tkt
GO:0008240	tripeptidyl-peptidase activity	molecular_function	1	489	3	16415	0.0867387	0.2253	11.1895	Q64514:Tpp2
GO:0061034	olfactory bulb mitral cell layer development	biological_process	1	489	3	16415	0.0867387	0.2253	11.1895	Q60597:Ogdh
GO:0051047	positive regulation of secretion	biological_process	1	489	3	16415	0.0867387	0.2253	11.1895	O70362:Gpld1
GO:0045601	regulation of endothelial cell differentiation	biological_process	1	489	3	16415	0.0867387	0.2253	11.1895	P31809:Ceacam1
GO:0060312	regulation of blood vessel remodeling	biological_process	1	489	3	16415	0.0867387	0.2253	11.1895	P31809:Ceacam1
GO:0002859	negative regulation of natural killer cell mediated cytotoxicity directed against tumor cell target	biological_process	1	489	3	16415	0.0867387	0.2253	11.1895	P31809:Ceacam1
GO:0038016	insulin receptor internalization	biological_process	1	489	3	16415	0.0867387	0.2253	11.1895	P31809:Ceacam1
GO:1901143	insulin catabolic process	biological_process	1	489	3	16415	0.0867387	0.2253	11.1895	P31809:Ceacam1
GO:0060368	regulation of Fc receptor mediated stimulatory signaling pathway	biological_process	1	489	3	16415	0.0867387	0.2253	11.1895	Q9JJ00:Plscr1
GO:2000373	positive regulation of DNA topoisomerase (ATP-hydrolyzing) activity	biological_process	1	489	3	16415	0.0867387	0.2253	11.1895	Q9JJ00:Plscr1
GO:0090042	tubulin deacetylation	biological_process	1	489	3	16415	0.0867387	0.2253	11.1895	Q8BTM8:Flna
GO:0016479	negative regulation of transcription by RNA polymerase I	biological_process	1	489	3	16415	0.0867387	0.2253	11.1895	Q8BTM8:Flna
GO:0034988	Fc-gamma receptor I complex binding	molecular_function	1	489	3	16415	0.0867387	0.2253	11.1895	Q8BTM8:Flna
GO:1903542	negative regulation of exosomal secretion	biological_process	1	489	3	16415	0.0867387	0.2253	11.1895	P51150:Rab7a
GO:0008427	calcium-dependent protein kinase inhibitor activity	molecular_function	1	489	3	16415	0.0867387	0.2253	11.1895	Q9Z0F4:Cib1
GO:0014854	response to inactivity	biological_process	1	489	3	16415	0.0867387	0.2253	11.1895	P24270:Cat
GO:0090128	regulation of synapse maturation	biological_process	1	489	3	16415	0.0867387	0.2253	11.1895	P63101:Ywhaz
GO:0070821	tertiary granule membrane	cellular_component	1	489	3	16415	0.0867387	0.2253	11.1895	Q8R2S8:Cd177
GO:0045298	tubulin complex	cellular_component	1	489	3	16415	0.0867387	0.2253	11.1895	P68372:Tubb4b
GO:2001044	regulation of integrin-mediated signaling pathway	biological_process	1	489	3	16415	0.0867387	0.2253	11.1895	Q8R2S8:Cd177
GO:0031752	D5 dopamine receptor binding	molecular_function	1	489	3	16415	0.0867387	0.2253	11.1895	P27601:Gna13
GO:0002072	optic cup morphogenesis involved in camera-type eye development	biological_process	1	489	3	16415	0.0867387	0.2253	11.1895	P24549:Aldh1a1
GO:0043418	homocysteine catabolic process	biological_process	1	489	3	16415	0.0867387	0.2253	11.1895	Q8R016:Blmh
GO:0140346	phosphatidylserine flippase activity	molecular_function	1	489	3	16415	0.0867387	0.2253	11.1895	Q148W0:Atp8b1
GO:0043323	positive regulation of natural killer cell degranulation	biological_process	1	489	3	16415	0.0867387	0.2253	11.1895	P11438:Lamp1
GO:0098891	extrinsic component of presynaptic active zone membrane	cellular_component	1	489	3	16415	0.0867387	0.2253	11.1895	P67778:Phb
GO:0070634	transepithelial ammonium transport	biological_process	1	489	3	16415	0.0867387	0.2253	11.1895	P55012:Slc12a2
GO:0004619	phosphoglycerate mutase activity	molecular_function	1	489	3	16415	0.0867387	0.2253	11.1895	Q9DBJ1:Pgam1
GO:1901731	positive regulation of platelet aggregation	biological_process	1	489	3	16415	0.0867387	0.2253	11.1895	O88792:F11r
GO:0043456	regulation of pentose-phosphate shunt	biological_process	1	489	3	16415	0.0867387	0.2253	11.1895	Q9DBJ1:Pgam1
GO:0019254	carnitine metabolic process, CoA-linked	biological_process	1	489	3	16415	0.0867387	0.2253	11.1895	P45952:Acadm
GO:0051021	GDP-dissociation inhibitor binding	molecular_function	1	489	3	16415	0.0867387	0.2253	11.1895	P61027:Rab10
GO:0045200	establishment of neuroblast polarity	biological_process	1	489	3	16415	0.0867387	0.2253	11.1895	P61027:Rab10
GO:0097051	establishment of protein localization to endoplasmic reticulum membrane	biological_process	1	489	3	16415	0.0867387	0.2253	11.1895	P61027:Rab10
GO:0051036	regulation of endosome size	biological_process	1	489	3	16415	0.0867387	0.2253	11.1895	Q9CQ10:Chmp3
GO:1902186	regulation of viral release from host cell	biological_process	1	489	3	16415	0.0867387	0.2253	11.1895	Q8R0K2:Trim31
GO:0106235	ceramide-1-phosphate phosphatase activity	molecular_function	1	489	3	16415	0.0867387	0.2253	11.1895	Q9DAX2:Plpp2
GO:1903843	cellular response to arsenite ion	biological_process	1	489	3	16415	0.0867387	0.2253	11.1895	Q01853:Vcp
GO:0008235	metalloexopeptidase activity	molecular_function	1	489	3	16415	0.0867387	0.2253	11.1895	Q9EQH2:Erap1
GO:0002902	regulation of B cell apoptotic process	biological_process	1	489	3	16415	0.0867387	0.2253	11.1895	P25911:Lyn
GO:0034381	plasma lipoprotein particle clearance	biological_process	1	489	3	16415	0.0867387	0.2253	11.1895	Q08857:Cd36
GO:0003994	aconitate hydratase activity	molecular_function	1	489	3	16415	0.0867387	0.2253	11.1895	Q99KI0:Aco2
GO:0055096	low-density lipoprotein particle mediated signaling	biological_process	1	489	3	16415	0.0867387	0.2253	11.1895	Q08857:Cd36
GO:0019371	cyclooxygenase pathway	biological_process	1	489	3	16415	0.0867387	0.2253	11.1895	P22437:Ptgs1
GO:0042126	nitrate metabolic process	biological_process	1	489	3	16415	0.0867387	0.2253	11.1895	Q922Q1:Mtarc2
GO:0070538	oleic acid binding	molecular_function	1	489	3	16415	0.0867387	0.2253	11.1895	Q08857:Cd36
GO:0016661	oxidoreductase activity, acting on other nitrogenous compounds as donors	molecular_function	1	489	3	16415	0.0867387	0.2253	11.1895	Q922Q1:Mtarc2
GO:0036313	phosphatidylinositol 3-kinase catalytic subunit binding	molecular_function	1	489	3	16415	0.0867387	0.2253	11.1895	P13020:Gsn
GO:0008940	nitrate reductase activity	molecular_function	1	489	3	16415	0.0867387	0.2253	11.1895	Q922Q1:Mtarc2
GO:0009166	nucleotide catabolic process	biological_process	1	489	3	16415	0.0867387	0.2253	11.1895	P52624:Upp1
GO:1902174	positive regulation of keratinocyte apoptotic process	biological_process	1	489	3	16415	0.0867387	0.2253	11.1895	P13020:Gsn
GO:0070991	medium-chain-acyl-CoA dehydrogenase activity	molecular_function	1	489	3	16415	0.0867387	0.2253	11.1895	P45952:Acadm
GO:0071801	regulation of podosome assembly	biological_process	1	489	3	16415	0.0867387	0.2253	11.1895	P13020:Gsn
GO:0034465	response to carbon monoxide	biological_process	1	489	3	16415	0.0867387	0.2253	11.1895	P08228:Sod1
GO:0001831	trophectodermal cellular morphogenesis	biological_process	1	489	3	16415	0.0867387	0.2253	11.1895	Q9JLV5:Cul3
GO:0002756	MyD88-independent toll-like receptor signaling pathway	biological_process	1	489	3	16415	0.0867387	0.2253	11.1895	Q99MB1:Tlr3
GO:0002431	Fc receptor mediated stimulatory signaling pathway	biological_process	1	489	3	16415	0.0867387	0.2253	11.1895	P25911:Lyn
GO:0002666	positive regulation of T cell tolerance induction	biological_process	1	489	3	16415	0.0867387	0.2253	11.1895	P28776:Ido1
GO:0004833	tryptophan 2,3-dioxygenase activity	molecular_function	1	489	3	16415	0.0867387	0.2253	11.1895	P28776:Ido1
GO:0042825	TAP complex	cellular_component	1	489	3	16415	0.0867387	0.2253	11.1895	P27773:Pdia3
GO:0005128	erythropoietin receptor binding	molecular_function	1	489	3	16415	0.0867387	0.2253	11.1895	P25911:Lyn
GO:0019153	protein-disulfide reductase (glutathione) activity	molecular_function	1	489	3	16415	0.0867387	0.2253	11.1895	P27773:Pdia3
GO:0008537	proteasome activator complex	cellular_component	1	489	3	16415	0.0867387	0.2253	11.1895	P97371:Psme1
GO:0070667	negative regulation of mast cell proliferation	biological_process	1	489	3	16415	0.0867387	0.2253	11.1895	P25911:Lyn
GO:0030337	DNA polymerase processivity factor activity	molecular_function	1	489	3	16415	0.0867387	0.2253	11.1895	P17918:Pcna
GO:1902990	mitotic telomere maintenance via semi-conservative replication	biological_process	1	489	3	16415	0.0867387	0.2253	11.1895	P17918:Pcna
GO:0002762	negative regulation of myeloid leukocyte differentiation	biological_process	1	489	3	16415	0.0867387	0.2253	11.1895	P25911:Lyn
GO:0098641	cadherin binding involved in cell-cell adhesion	molecular_function	1	489	3	16415	0.0867387	0.2253	11.1895	Q99JW5:Epcam
GO:0061308	cardiac neural crest cell development involved in heart development	biological_process	1	489	3	16415	0.0867387	0.2253	11.1895	P63085:Mapk1
GO:0060263	regulation of respiratory burst	biological_process	1	489	3	16415	0.0867387	0.2253	11.1895	P63001:Rac1
GO:0072576	liver morphogenesis	biological_process	1	489	3	16415	0.0867387	0.2253	11.1895	Q9JLV5:Cul3
GO:0014041	regulation of neuron maturation	biological_process	1	489	3	16415	0.0867387	0.2253	11.1895	P63001:Rac1
GO:0061344	regulation of cell adhesion involved in heart morphogenesis	biological_process	1	489	3	16415	0.0867387	0.2253	11.1895	P63001:Rac1
GO:0071630	nuclear protein quality control by the ubiquitin-proteasome system	biological_process	1	489	3	16415	0.0867387	0.2253	11.1895	Q9JLV5:Cul3
GO:1901992	positive regulation of mitotic cell cycle phase transition	biological_process	1	489	3	16415	0.0867387	0.2253	11.1895	Q9JLV5:Cul3
GO:0002576	platelet degranulation	biological_process	1	489	3	16415	0.0867387	0.2253	11.1895	P25911:Lyn
GO:0099578	regulation of translation at postsynapse, modulating synaptic transmission	biological_process	1	489	3	16415	0.0867387	0.2253	11.1895	Q7TMB8:Cyfip1
GO:0098958	retrograde axonal transport of mitochondrion	biological_process	1	489	3	16415	0.0867387	0.2253	11.1895	Q9QZB7:Actr10
GO:1902037	negative regulation of hematopoietic stem cell differentiation	biological_process	1	489	3	16415	0.0867387	0.2253	11.1895	P38647:Hspa9
GO:0044208	'de novo' AMP biosynthetic process	biological_process	1	489	3	16415	0.0867387	0.2253	11.1895	P54822:Adsl
GO:0009156	ribonucleoside monophosphate biosynthetic process	biological_process	1	489	3	16415	0.0867387	0.2253	11.1895	P54822:Adsl
GO:2001212	regulation of vasculogenesis	biological_process	1	489	3	16415	0.0867387	0.2253	11.1895	O88662:Emp2
GO:1904222	positive regulation of serine C-palmitoyltransferase activity	biological_process	1	489	3	16415	0.0867387	0.2253	11.1895	Q8BHJ6:Serinc5
GO:0009331	glycerol-3-phosphate dehydrogenase complex	cellular_component	1	489	3	16415	0.0867387	0.2253	11.1895	Q64521:Gpd2
GO:0098903	regulation of membrane repolarization during action potential	biological_process	1	489	3	16415	0.0867387	0.2253	11.1895	O08532:Cacna2d1
GO:0086048	membrane depolarization during bundle of His cell action potential	biological_process	1	489	3	16415	0.0867387	0.2253	11.1895	O08532:Cacna2d1
GO:0061577	calcium ion transmembrane transport via high voltage-gated calcium channel	biological_process	1	489	3	16415	0.0867387	0.2253	11.1895	O08532:Cacna2d1
GO:0099025	anchored component of postsynaptic membrane	cellular_component	1	489	3	16415	0.0867387	0.2253	11.1895	O08532:Cacna2d1
GO:0004813	alanine-tRNA ligase activity	molecular_function	1	489	3	16415	0.0867387	0.2253	11.1895	Q8BGQ7:Aars1
GO:1903751	negative regulation of intrinsic apoptotic signaling pathway in response to hydrogen peroxide	biological_process	1	489	3	16415	0.0867387	0.2253	11.1895	Q61699:Hsph1
GO:0006419	alanyl-tRNA aminoacylation	biological_process	1	489	3	16415	0.0867387	0.2253	11.1895	Q8BGQ7:Aars1
GO:0048050	post-embryonic eye morphogenesis	biological_process	1	489	3	16415	0.0867387	0.2253	11.1895	Q61554:Fbn1
GO:1904178	negative regulation of adipose tissue development	biological_process	1	489	3	16415	0.0867387	0.2253	11.1895	P48678:Lmna
GO:1902463	protein localization to cell leading edge	biological_process	1	489	3	16415	0.0867387	0.2253	11.1895	Q8CIE6:Copa
GO:0033623	regulation of integrin activation	biological_process	1	489	3	16415	0.0867387	0.2253	11.1895	Q91VS8:Farp2
GO:0003953	NAD+ nucleosidase activity	molecular_function	1	489	3	16415	0.0867387	0.2253	11.1895	Q64277:Bst1
GO:0004370	glycerol kinase activity	molecular_function	1	489	3	16415	0.0867387	0.2253	11.1895	Q64516:Gk
GO:0046167	glycerol-3-phosphate biosynthetic process	biological_process	1	489	3	16415	0.0867387	0.2253	11.1895	Q64516:Gk
GO:0006021	inositol biosynthetic process	biological_process	1	489	3	16415	0.0867387	0.2253	11.1895	Q9JHU9:Isyna1
GO:0072136	metanephric mesenchymal cell proliferation involved in metanephros development	biological_process	1	489	3	16415	0.0867387	0.2253	11.1895	P42225:Stat1
GO:0017064	fatty acid amide hydrolase activity	molecular_function	1	489	3	16415	0.0867387	0.2253	11.1895	Q9WV54:Asah1
GO:1903748	negative regulation of establishment of protein localization to mitochondrion	biological_process	1	489	3	16415	0.0867387	0.2253	11.1895	Q61699:Hsph1
GO:1904219	positive regulation of CDP-diacylglycerol-serine O-phosphatidyltransferase activity	biological_process	1	489	3	16415	0.0867387	0.2253	11.1895	Q8BHJ6:Serinc5
GO:0006220	pyrimidine nucleotide metabolic process	biological_process	1	489	3	16415	0.0867387	0.2253	11.1895	P52624:Upp1
GO:0008454	alpha-1,3-mannosylglycoprotein 4-beta-N-acetylglucosaminyltransferase activity	molecular_function	1	489	3	16415	0.0867387	0.2253	11.1895	Q9D306:Mgat4c
GO:0030241	skeletal muscle myosin thick filament assembly	biological_process	1	489	3	16415	0.0867387	0.2253	11.1895	O08638:Myh11
GO:0031531	thyrotropin-releasing hormone receptor binding	molecular_function	1	489	3	16415	0.0867387	0.2253	11.1895	P62196:Psmc5
GO:0006565	L-serine catabolic process	biological_process	1	489	3	16415	0.0867387	0.2253	11.1895	P50431:Shmt1
GO:0006545	glycine biosynthetic process	biological_process	1	489	3	16415	0.0867387	0.2253	11.1895	P50431:Shmt1
GO:0006231	dTMP biosynthetic process	biological_process	1	489	3	16415	0.0867387	0.2253	11.1895	P50431:Shmt1
GO:0004030	aldehyde dehydrogenase [NAD(P)+] activity	molecular_function	1	489	3	16415	0.0867387	0.2253	11.1895	Q80VQ0:Aldh3b1
GO:0038146	chemokine (C-X-C motif) ligand 12 signaling pathway	biological_process	1	489	3	16415	0.0867387	0.2253	11.1895	Q9Z1W9:Stk39
GO:0023016	signal transduction by trans-phosphorylation	biological_process	1	489	3	16415	0.0867387	0.2253	11.1895	Q9Z1W9:Stk39
GO:1905634	regulation of protein localization to chromatin	biological_process	1	489	3	16415	0.0867387	0.2253	11.1895	Q01853:Vcp
GO:1905684	regulation of plasma membrane repair	biological_process	1	489	3	16415	0.0867387	0.2253	11.1895	Q8VDD5:Myh9
GO:0002178	palmitoyltransferase complex	cellular_component	1	489	3	16415	0.0867387	0.2253	11.1895	Q91W53:Golga7
GO:0031161	phosphatidylinositol catabolic process	biological_process	1	489	3	16415	0.0867387	0.2253	11.1895	P51432:Plcb3
GO:0032838	plasma membrane bounded cell projection cytoplasm	cellular_component	1	489	3	16415	0.0867387	0.2253	11.1895	P34022:Ranbp1
GO:0046604	positive regulation of mitotic centrosome separation	biological_process	1	489	3	16415	0.0867387	0.2253	11.1895	P34022:Ranbp1
GO:0023026	MHC class II protein complex binding	molecular_function	1	489	3	16415	0.0867387	0.2253	11.1895	P35737:H2-DMb1
GO:0032506	cytokinetic process	biological_process	1	489	3	16415	0.0867387	0.2253	11.1895	Q8VDD5:Myh9
GO:0097466	ubiquitin-dependent glycoprotein ERAD pathway	biological_process	1	489	3	16415	0.0867387	0.2253	11.1895	Q9QZN4:Fbxo6
GO:0061851	leading edge of lamellipodium	cellular_component	1	489	3	16415	0.0867387	0.2253	11.1895	Q99JY9:Actr3
GO:0031595	nuclear proteasome complex	cellular_component	1	489	3	16415	0.0867387	0.2253	11.1895	P62196:Psmc5
GO:0009898	cytoplasmic side of plasma membrane	cellular_component	4	489	57	16415	0.0895853	0.23001	2.35568	Q8VDD5:Myh9,G5E829:Atp2b1,Q9D8B3:Chmp4b,Q61495:Dsg1a
GO:0010633	negative regulation of epithelial cell migration	biological_process	2	489	17	16415	0.0897384	0.23001	3.94924	Q6PB44:Ptpn23,P41731:Cd63
GO:0006622	protein targeting to lysosome	biological_process	2	489	17	16415	0.0897384	0.23001	3.94924	P51150:Rab7a,P24668:M6pr
GO:0044319	wound healing, spreading of cells	biological_process	2	489	17	16415	0.0897384	0.23001	3.94924	Q8BTM8:Flna,P31809:Ceacam1
GO:0098761	cellular response to interleukin-7	biological_process	2	489	17	16415	0.0897384	0.23001	3.94924	P56480:Atp5f1b,P27773:Pdia3
GO:0098993	anchored component of synaptic vesicle membrane	cellular_component	2	489	17	16415	0.0897384	0.23001	3.94924	P51150:Rab7a,P46638:Rab11b
GO:0019433	triglyceride catabolic process	biological_process	2	489	17	16415	0.0897384	0.23001	3.94924	P17892:Pnliprp2,E9Q414:Apob
GO:0030224	monocyte differentiation	biological_process	2	489	17	16415	0.0897384	0.23001	3.94924	Q8VDD5:Myh9,P19096:Fasn
GO:0007041	lysosomal transport	biological_process	2	489	17	16415	0.0897384	0.23001	3.94924	Q61696:Hspa1a,P24668:M6pr
GO:0018149	peptide cross-linking	biological_process	2	489	17	16415	0.0897384	0.23001	3.94924	P04104:Krt1,Q3TTY5:Krt2
GO:0061952	midbody abscission	biological_process	2	489	17	16415	0.0897384	0.23001	3.94924	Q9D8B3:Chmp4b,Q9CQ10:Chmp3
GO:0022624	proteasome accessory complex	cellular_component	2	489	17	16415	0.0897384	0.23001	3.94924	P62196:Psmc5,P46471:Psmc2
GO:0010812	negative regulation of cell-substrate adhesion	biological_process	2	489	17	16415	0.0897384	0.23001	3.94924	Q8BYA0:Tbcd,P16045:Lgals1
GO:0060236	regulation of mitotic spindle organization	biological_process	2	489	17	16415	0.0897384	0.23001	3.94924	Q68FD5:Cltc,Q9JHU4:Dync1h1
GO:0005159	insulin-like growth factor receptor binding	molecular_function	2	489	17	16415	0.0897384	0.23001	3.94924	P63094:Gnas,P61982:Ywhag
GO:0001523	retinoid metabolic process	biological_process	2	489	17	16415	0.0897384	0.23001	3.94924	P00329:Adh1,P24549:Aldh1a1
GO:0031527	filopodium membrane	cellular_component	2	489	17	16415	0.0897384	0.23001	3.94924	P43406:Itgav,O54890:Itgb3
GO:0071397	cellular response to cholesterol	biological_process	2	489	17	16415	0.0897384	0.23001	3.94924	O70362:Gpld1,Q8JZK9:Hmgcs1
GO:0043116	negative regulation of vascular permeability	biological_process	2	489	17	16415	0.0897384	0.23001	3.94924	P31809:Ceacam1,Q64455:Ptprj
GO:0031091	platelet alpha granule	cellular_component	2	489	17	16415	0.0897384	0.23001	3.94924	Q8K0E8:Fgb,Q60770:Stxbp3
GO:0006513	protein monoubiquitination	biological_process	3	489	36	16415	0.0910928	0.23302	2.79738	Q9WTX6:Cul1,Q9JLV5:Cul3,Q80YR4:Znf598
GO:0043085	positive regulation of catalytic activity	biological_process	3	489	36	16415	0.0910928	0.23302	2.79738	P57716:Ncstn,Q9Z0F4:Cib1,P08228:Sod1
GO:0007080	mitotic metaphase plate congression	biological_process	3	489	36	16415	0.0910928	0.23302	2.79738	Q9CPY3:Cdca5,Q9JLV5:Cul3,Q9D8B3:Chmp4b
GO:0006914	autophagy	biological_process	7	489	131	16415	0.0967709	0.247381	1.79374	Q01853:Vcp,Q68FD5:Cltc,P31725:S100a9,Q07076:Anxa7,P17047:Lamp2,A2A863:Itgb4,Q9D8B3:Chmp4b
GO:0006906	vesicle fusion	biological_process	3	489	37	16415	0.0970445	0.247428	2.72177	P61022:Chp1,Q9DC51:Gnai3,Q9ESD7:Dysf
GO:0005795	Golgi stack	cellular_component	3	489	37	16415	0.0970445	0.247428	2.72177	Q91V41:Rab14,P17897:Lyz1,Q91W53:Golga7
GO:0038083	peptidyl-tyrosine autophosphorylation	biological_process	3	489	37	16415	0.0970445	0.247428	2.72177	Q04736:Yes1,P25911:Lyn,Q6J9G1:Styk1
GO:0034614	cellular response to reactive oxygen species	biological_process	3	489	37	16415	0.0970445	0.247428	2.72177	P62908:Rps3,P63085:Mapk1,P35822:Ptprk
GO:0005789	endoplasmic reticulum membrane	cellular_component	29	489	755	16415	0.0971338	0.247493	1.28939	P18572:Bsg,Q01853:Vcp,Q9D816:Cyp2c55,Q07076:Anxa7,Q6ZQM8:Ugt1a7,Q8K3X6:Anks4b,Q64435:Ugt1a6,P22437:Ptgs1,Q61165:Slc9a1,Q9CPU4:Mgst3,Q8R1V4:Tmed4,O35704:Sptlc1,Q3UWA6:Gucy2c,P08113:Hsp90b1,Q64GA5:Pla2g4c,P40142:Tkt,P12815:Pdcd6,Q9DC51:Gnai3,Q9D311:Duoxa2,Q9QZ85:Iigp1,Q99MB1:Tlr3,Q8K2I3:Fmo2,Q60766:Irgm1,P61027:Rab10,Q9DAX2:Plpp2,Q9EQH2:Erap1,Q9D0F3:Lman1,Q9CQY8:Tm4sf20,Q9D1Q6:Erp44
GO:0001750	photoreceptor outer segment	cellular_component	5	489	82	16415	0.0977426	0.248881	2.04686	P18572:Bsg,Q9ES64:Ush1c,P22437:Ptgs1,P62874:Gnb1,P35822:Ptprk
GO:0005080	protein kinase C binding	molecular_function	4	489	59	16415	0.0986789	0.250527	2.27583	Q8BTM8:Flna,P61982:Ywhag,P68404:Prkcb,O54890:Itgb3
GO:1990869	cellular response to chemokine	biological_process	2	489	18	16415	0.099035	0.250527	3.72983	P55012:Slc12a2,Q9Z1W9:Stk39
GO:0016209	antioxidant activity	molecular_function	2	489	18	16415	0.099035	0.250527	3.72983	P31725:S100a9,P24270:Cat
GO:0030137	COPI-coated vesicle	cellular_component	2	489	18	16415	0.099035	0.250527	3.72983	Q8CIE6:Copa,P61164:Actr1a
GO:0005978	glycogen biosynthetic process	biological_process	2	489	18	16415	0.099035	0.250527	3.72983	Q91ZJ5:Ugp2,P45952:Acadm
GO:0061608	nuclear import signal receptor activity	molecular_function	2	489	18	16415	0.099035	0.250527	3.72983	Q91YE6:Ipo9,Q8VI75:Ipo4
GO:0034361	very-low-density lipoprotein particle	cellular_component	2	489	18	16415	0.099035	0.250527	3.72983	Q9CQF9:Pcyox1,E9Q414:Apob
GO:0006801	superoxide metabolic process	biological_process	2	489	18	16415	0.099035	0.250527	3.72983	P29477:Nos2,P08228:Sod1
GO:2000249	regulation of actin cytoskeleton reorganization	biological_process	2	489	18	16415	0.099035	0.250527	3.72983	O88792:F11r,Q3UQ44:Iqgap2
GO:0060047	heart contraction	biological_process	2	489	18	16415	0.099035	0.250527	3.72983	P68033:Actc1,P08228:Sod1
GO:0046627	negative regulation of insulin receptor signaling pathway	biological_process	3	489	38	16415	0.10315	0.257515	2.65015	A2A8L5:Ptprf,P68404:Prkcb,Q64455:Ptprj
GO:0000786	nucleosome	cellular_component	4	489	60	16415	0.103381	0.257515	2.2379	P62806:H4c1,Q64475:H2bc3,Q64523:H2ac20,Q3THW5:H2az2
GO:0005813	centrosome	cellular_component	20	489	496	16415	0.105913	0.257515	1.35357	O55234:Psmb5,Q61696:Hspa1a,P0DP27:Calm2,Q8BHJ6:Serinc5,Q63ZW7:Patj,Q9D0M5:Dynll2,Q9JHU4:Dync1h1,Q9Z0F4:Cib1,Q9DC51:Gnai3,Q9CX00:Ist1,P68404:Prkcb,P17918:Pcna,Q9JLV5:Cul3,P80315:Cct4,Q8BYA0:Tbcd,P34022:Ranbp1,Q9DA19:Cir1,P61164:Actr1a,P28740:Kif2a,Q07832:Plk1
GO:0010033	response to organic substance	biological_process	4	489	61	16415	0.108183	0.257515	2.20121	Q9WUB3:Pygm,P10518:Alad,Q9WV54:Asah1,P08228:Sod1
GO:0045785	positive regulation of cell adhesion	biological_process	4	489	61	16415	0.108183	0.257515	2.20121	P43406:Itgav,P41731:Cd63,Q9ESD7:Dysf,Q64455:Ptprj
GO:0006006	glucose metabolic process	biological_process	4	489	61	16415	0.108183	0.257515	2.20121	Q61554:Fbn1,Q8BMF4:Dlat,P17751:Tpi1,P52480:Pkm
GO:0015020	glucuronosyltransferase activity	molecular_function	2	489	19	16415	0.108586	0.257515	3.53353	Q6ZQM8:Ugt1a7,Q64435:Ugt1a6
GO:0060307	regulation of ventricular cardiac muscle cell membrane repolarization	biological_process	2	489	19	16415	0.108586	0.257515	3.53353	O08532:Cacna2d1,P51637:Cav3
GO:0030140	trans-Golgi network transport vesicle	cellular_component	2	489	19	16415	0.108586	0.257515	3.53353	Q91V41:Rab14,P17897:Lyz1
GO:0045178	basal part of cell	cellular_component	2	489	19	16415	0.108586	0.257515	3.53353	Q61739:Itga6,Q3V3R4:Itga1
GO:0006820	anion transport	biological_process	2	489	19	16415	0.108586	0.257515	3.53353	Q60932:Vdac1,Q60930:Vdac2
GO:0035994	response to muscle stretch	biological_process	2	489	19	16415	0.108586	0.257515	3.53353	Q61165:Slc9a1,P13020:Gsn
GO:0071354	cellular response to interleukin-6	biological_process	2	489	19	16415	0.108586	0.257515	3.53353	P67778:Phb,P18760:Cfl1
GO:0030220	platelet formation	biological_process	2	489	19	16415	0.108586	0.257515	3.53353	Q8VDD5:Myh9,Q9Z0F4:Cib1
GO:0055117	regulation of cardiac muscle contraction	biological_process	2	489	19	16415	0.108586	0.257515	3.53353	P0DP27:Calm2,P51637:Cav3
GO:0030169	low-density lipoprotein particle binding	molecular_function	2	489	19	16415	0.108586	0.257515	3.53353	Q8R1M8:Mptx1,Q08857:Cd36
GO:0017144	drug metabolic process	biological_process	2	489	19	16415	0.108586	0.257515	3.53353	O55060:Tpmt,Q8K2I3:Fmo2
GO:0034063	stress granule assembly	biological_process	2	489	19	16415	0.108586	0.257515	3.53353	Q9JHU4:Dync1h1,P54823:Ddx6
GO:0030301	cholesterol transport	biological_process	2	489	19	16415	0.108586	0.257515	3.53353	E9Q414:Apob,Q08857:Cd36
GO:0048678	response to axon injury	biological_process	3	489	39	16415	0.109403	0.257515	2.58219	P25911:Lyn,P08228:Sod1,P16045:Lgals1
GO:0051020	GTPase binding	molecular_function	3	489	39	16415	0.109403	0.257515	2.58219	Q8BTM8:Flna,P62874:Gnb1,Q8BU30:Iars1
GO:2001234	negative regulation of apoptotic signaling pathway	biological_process	3	489	39	16415	0.109403	0.257515	2.58219	Q8VCN5:Cth,Q9DC51:Gnai3,Q61699:Hsph1
GO:0006919	activation of cysteine-type endopeptidase activity involved in apoptotic process	biological_process	5	489	85	16415	0.109584	0.257515	1.97462	Q01853:Vcp,P31725:S100a9,Q00519:Xdh,P12815:Pdcd6,P42225:Stat1
GO:0030133	transport vesicle	cellular_component	4	489	62	16415	0.113084	0.257515	2.16571	Q91V41:Rab14,P61022:Chp1,P31809:Ceacam1,Q80XR2:Atp2c1
GO:0016301	kinase activity	molecular_function	5	489	86	16415	0.11368	0.257515	1.95166	Q04447:Ckb,P52480:Pkm,P18653:Rps6ka1,P63085:Mapk1,Q9Z1W9:Stk39
GO:0050815	phosphoserine residue binding	molecular_function	1	489	4	16415	0.11395	0.257515	8.39213	P62259:Ywhae
GO:0002068	glandular epithelial cell development	biological_process	1	489	4	16415	0.11395	0.257515	8.39213	P19096:Fasn
GO:0007034	vacuolar transport	biological_process	1	489	4	16415	0.11395	0.257515	8.39213	P51863:Atp6v0d1
GO:0036402	proteasome-activating ATPase activity	molecular_function	1	489	4	16415	0.11395	0.257515	8.39213	P46471:Psmc2
GO:0010593	negative regulation of lamellipodium assembly	biological_process	1	489	4	16415	0.11395	0.257515	8.39213	P18760:Cfl1
GO:0019079	viral genome replication	biological_process	1	489	4	16415	0.11395	0.257515	8.39213	Q01853:Vcp
GO:0002317	plasma cell differentiation	biological_process	1	489	4	16415	0.11395	0.257515	8.39213	P16045:Lgals1
GO:0070905	serine binding	molecular_function	1	489	4	16415	0.11395	0.257515	8.39213	P50431:Shmt1
GO:0030043	actin filament fragmentation	biological_process	1	489	4	16415	0.11395	0.257515	8.39213	P18760:Cfl1
GO:0071614	linoleic acid epoxygenase activity	molecular_function	1	489	4	16415	0.11395	0.257515	8.39213	Q9D816:Cyp2c55
GO:0032079	positive regulation of endodeoxyribonuclease activity	biological_process	1	489	4	16415	0.11395	0.257515	8.39213	P62908:Rps3
GO:0051295	establishment of meiotic spindle localization	biological_process	1	489	4	16415	0.11395	0.257515	8.39213	Q8VDD5:Myh9
GO:0072752	cellular response to rapamycin	biological_process	1	489	4	16415	0.11395	0.257515	8.39213	Q9CVB6:Arpc2
GO:1990034	calcium ion export across plasma membrane	biological_process	1	489	4	16415	0.11395	0.257515	8.39213	G5E829:Atp2b1
GO:0006659	phosphatidylserine biosynthetic process	biological_process	1	489	4	16415	0.11395	0.257515	8.39213	Q9JJ00:Plscr1
GO:0070820	tertiary granule	cellular_component	1	489	4	16415	0.11395	0.257515	8.39213	Q60770:Stxbp3
GO:1905668	positive regulation of protein localization to endosome	biological_process	1	489	4	16415	0.11395	0.257515	8.39213	Q7M759:Abhd17b
GO:0007589	body fluid secretion	biological_process	1	489	4	16415	0.11395	0.257515	8.39213	Q91V41:Rab14
GO:0004971	AMPA glutamate receptor activity	molecular_function	1	489	4	16415	0.11395	0.257515	8.39213	Q9Z2W8:Gria4
GO:0034199	activation of protein kinase A activity	biological_process	1	489	4	16415	0.11395	0.257515	8.39213	Q61554:Fbn1
GO:0000942	condensed nuclear chromosome outer kinetochore	cellular_component	1	489	4	16415	0.11395	0.257515	8.39213	Q07832:Plk1
GO:0015075	ion transmembrane transporter activity	molecular_function	1	489	4	16415	0.11395	0.257515	8.39213	P14069:S100a6
GO:0001781	neutrophil apoptotic process	biological_process	1	489	4	16415	0.11395	0.257515	8.39213	P05555:Itgam
GO:0003340	negative regulation of mesenchymal to epithelial transition involved in metanephros morphogenesis	biological_process	1	489	4	16415	0.11395	0.257515	8.39213	P42225:Stat1
GO:0150062	complement-mediated synapse pruning	biological_process	1	489	4	16415	0.11395	0.257515	8.39213	P05555:Itgam
GO:0046951	ketone body biosynthetic process	biological_process	1	489	4	16415	0.11395	0.257515	8.39213	P54869:Hmgcs2
GO:0051612	negative regulation of serotonin uptake	biological_process	1	489	4	16415	0.11395	0.257515	8.39213	P35803:Gpm6b
GO:0031821	G protein-coupled serotonin receptor binding	molecular_function	1	489	4	16415	0.11395	0.257515	8.39213	Q9DC51:Gnai3
GO:0120192	tight junction assembly	biological_process	1	489	4	16415	0.11395	0.257515	8.39213	Q63ZW7:Patj
GO:0071800	podosome assembly	biological_process	1	489	4	16415	0.11395	0.257515	8.39213	Q91VS8:Farp2
GO:0008078	mesodermal cell migration	biological_process	1	489	4	16415	0.11395	0.257515	8.39213	P28660:Nckap1
GO:0035339	SPOTS complex	cellular_component	1	489	4	16415	0.11395	0.257515	8.39213	O35704:Sptlc1
GO:0051454	intracellular pH elevation	biological_process	1	489	4	16415	0.11395	0.257515	8.39213	Q9WVC8:Slc26a3
GO:0099612	protein localization to axon	biological_process	1	489	4	16415	0.11395	0.257515	8.39213	Q8CIE6:Copa
GO:0046985	positive regulation of hemoglobin biosynthetic process	biological_process	1	489	4	16415	0.11395	0.257515	8.39213	Q9JIF0:Prmt1
GO:0090022	regulation of neutrophil chemotaxis	biological_process	1	489	4	16415	0.11395	0.257515	8.39213	Q64277:Bst1
GO:0150034	distal axon	cellular_component	1	489	4	16415	0.11395	0.257515	8.39213	Q9CR84:Atp5mc1
GO:0099504	synaptic vesicle cycle	biological_process	1	489	4	16415	0.11395	0.257515	8.39213	Q64332:Syn2
GO:0035582	sequestering of BMP in extracellular matrix	biological_process	1	489	4	16415	0.11395	0.257515	8.39213	Q61554:Fbn1
GO:0019919	peptidyl-arginine methylation, to asymmetrical-dimethyl arginine	biological_process	1	489	4	16415	0.11395	0.257515	8.39213	Q9JIF0:Prmt1
GO:1903507	negative regulation of nucleic acid-templated transcription	biological_process	1	489	4	16415	0.11395	0.257515	8.39213	Q9WV54:Asah1
GO:0015760	glucose-6-phosphate transport	biological_process	1	489	4	16415	0.11395	0.257515	8.39213	Q9WU81:Slc37a2
GO:0044020	histone methyltransferase activity (H4-R3 specific)	molecular_function	1	489	4	16415	0.11395	0.257515	8.39213	Q9JIF0:Prmt1
GO:0002183	cytoplasmic translational initiation	biological_process	1	489	4	16415	0.11395	0.257515	8.39213	P60843:Eif4a1
GO:0003093	regulation of glomerular filtration	biological_process	1	489	4	16415	0.11395	0.257515	8.39213	O88662:Emp2
GO:0005757	mitochondrial permeability transition pore complex	cellular_component	1	489	4	16415	0.11395	0.257515	8.39213	Q60932:Vdac1
GO:0004758	serine C-palmitoyltransferase activity	molecular_function	1	489	4	16415	0.11395	0.257515	8.39213	O35704:Sptlc1
GO:1905451	positive regulation of Fc-gamma receptor signaling pathway involved in phagocytosis	biological_process	1	489	4	16415	0.11395	0.257515	8.39213	Q64455:Ptprj
GO:0032290	peripheral nervous system myelin formation	biological_process	1	489	4	16415	0.11395	0.257515	8.39213	A2A863:Itgb4
GO:0050421	nitrite reductase (NO-forming) activity	molecular_function	1	489	4	16415	0.11395	0.257515	8.39213	Q00519:Xdh
GO:0071466	cellular response to xenobiotic stimulus	biological_process	1	489	4	16415	0.11395	0.257515	8.39213	P17918:Pcna
GO:0006272	leading strand elongation	biological_process	1	489	4	16415	0.11395	0.257515	8.39213	P17918:Pcna
GO:0040032	post-embryonic body morphogenesis	biological_process	1	489	4	16415	0.11395	0.257515	8.39213	P63094:Gnas
GO:0045963	negative regulation of dopamine metabolic process	biological_process	1	489	4	16415	0.11395	0.257515	8.39213	P05555:Itgam
GO:2000828	regulation of parathyroid hormone secretion	biological_process	1	489	4	16415	0.11395	0.257515	8.39213	P63094:Gnas
GO:0004096	catalase activity	molecular_function	1	489	4	16415	0.11395	0.257515	8.39213	P24270:Cat
GO:1905460	negative regulation of vascular associated smooth muscle cell apoptotic process	biological_process	1	489	4	16415	0.11395	0.257515	8.39213	P16858:Gapdh
GO:0002793	positive regulation of peptide secretion	biological_process	1	489	4	16415	0.11395	0.257515	8.39213	P31725:S100a9
GO:0045252	oxoglutarate dehydrogenase complex	cellular_component	1	489	4	16415	0.11395	0.257515	8.39213	Q60597:Ogdh
GO:0106077	histone succinylation	biological_process	1	489	4	16415	0.11395	0.257515	8.39213	Q60597:Ogdh
GO:2000386	positive regulation of ovarian follicle development	biological_process	1	489	4	16415	0.11395	0.257515	8.39213	P63001:Rac1
GO:0022028	tangential migration from the subventricular zone to the olfactory bulb	biological_process	1	489	4	16415	0.11395	0.257515	8.39213	Q60597:Ogdh
GO:0051668	localization within membrane	biological_process	1	489	4	16415	0.11395	0.257515	8.39213	P63001:Rac1
GO:0002093	auditory receptor cell morphogenesis	biological_process	1	489	4	16415	0.11395	0.257515	8.39213	P63001:Rac1
GO:0090168	Golgi reassembly	biological_process	1	489	4	16415	0.11395	0.257515	8.39213	P63101:Ywhaz
GO:0006741	NADP biosynthetic process	biological_process	1	489	4	16415	0.11395	0.257515	8.39213	P54071:Idh2
GO:1904466	positive regulation of matrix metallopeptidase secretion	biological_process	1	489	4	16415	0.11395	0.257515	8.39213	P18572:Bsg
GO:0019884	antigen processing and presentation of exogenous antigen	biological_process	1	489	4	16415	0.11395	0.257515	8.39213	P97371:Psme1
GO:0150111	regulation of transepithelial transport	biological_process	1	489	4	16415	0.11395	0.257515	8.39213	Q9Z0G9:Cldn3
GO:0097452	GAIT complex	cellular_component	1	489	4	16415	0.11395	0.257515	8.39213	P16858:Gapdh
GO:0002730	regulation of dendritic cell cytokine production	biological_process	1	489	4	16415	0.11395	0.257515	8.39213	Q99MB1:Tlr3
GO:0008091	spectrin	cellular_component	1	489	4	16415	0.11395	0.257515	8.39213	P68404:Prkcb
GO:0007603	phototransduction, visible light	biological_process	1	489	4	16415	0.11395	0.257515	8.39213	P62874:Gnb1
GO:1901491	negative regulation of lymphangiogenesis	biological_process	1	489	4	16415	0.11395	0.257515	8.39213	O08692:Ngp
GO:0070358	actin polymerization-dependent cell motility	biological_process	1	489	4	16415	0.11395	0.257515	8.39213	Q08509:Eps8
GO:0022858	alanine transmembrane transporter activity	molecular_function	1	489	4	16415	0.11395	0.257515	8.39213	Q9JMA9:Slc6a14
GO:0070849	response to epidermal growth factor	biological_process	1	489	4	16415	0.11395	0.257515	8.39213	P63085:Mapk1
GO:0090170	regulation of Golgi inheritance	biological_process	1	489	4	16415	0.11395	0.257515	8.39213	P63085:Mapk1
GO:0032417	positive regulation of sodium:proton antiporter activity	biological_process	1	489	4	16415	0.11395	0.257515	8.39213	P61022:Chp1
GO:0060050	positive regulation of protein glycosylation	biological_process	1	489	4	16415	0.11395	0.257515	8.39213	P61022:Chp1
GO:1903334	positive regulation of protein folding	biological_process	1	489	4	16415	0.11395	0.257515	8.39213	P27773:Pdia3
GO:0071073	positive regulation of phospholipid biosynthetic process	biological_process	1	489	4	16415	0.11395	0.257515	8.39213	P61022:Chp1
GO:1904288	BAT3 complex binding	molecular_function	1	489	4	16415	0.11395	0.257515	8.39213	Q01853:Vcp
GO:1902177	positive regulation of oxidative stress-induced intrinsic apoptotic signaling pathway	biological_process	1	489	4	16415	0.11395	0.257515	8.39213	P08228:Sod1
GO:1905598	negative regulation of low-density lipoprotein receptor activity	biological_process	1	489	4	16415	0.11395	0.257515	8.39213	P43406:Itgav
GO:0015378	sodium:chloride symporter activity	molecular_function	1	489	4	16415	0.11395	0.257515	8.39213	P55012:Slc12a2
GO:0021650	vestibulocochlear nerve formation	biological_process	1	489	4	16415	0.11395	0.257515	8.39213	Q148W0:Atp8b1
GO:1900825	regulation of membrane depolarization during cardiac muscle cell action potential	biological_process	1	489	4	16415	0.11395	0.257515	8.39213	P51637:Cav3
GO:0071916	dipeptide transmembrane transporter activity	molecular_function	1	489	4	16415	0.11395	0.257515	8.39213	Q9JIP7:Slc15a1
GO:0070053	thrombospondin receptor activity	molecular_function	1	489	4	16415	0.11395	0.257515	8.39213	Q08857:Cd36
GO:0014819	regulation of skeletal muscle contraction	biological_process	1	489	4	16415	0.11395	0.257515	8.39213	P51637:Cav3
GO:0046314	phosphocreatine biosynthetic process	biological_process	1	489	4	16415	0.11395	0.257515	8.39213	Q04447:Ckb
GO:0030130	clathrin coat of trans-Golgi network vesicle	cellular_component	1	489	4	16415	0.11395	0.257515	8.39213	Q68FD5:Cltc
GO:0044830	modulation by host of viral RNA genome replication	biological_process	1	489	4	16415	0.11395	0.257515	8.39213	P67778:Phb
GO:1901890	positive regulation of cell junction assembly	biological_process	1	489	4	16415	0.11395	0.257515	8.39213	Q9Z0G9:Cldn3
GO:0042986	positive regulation of amyloid precursor protein biosynthetic process	biological_process	1	489	4	16415	0.11395	0.257515	8.39213	P57716:Ncstn
GO:0045069	regulation of viral genome replication	biological_process	1	489	4	16415	0.11395	0.257515	8.39213	P17742:Ppia
GO:2001233	regulation of apoptotic signaling pathway	biological_process	1	489	4	16415	0.11395	0.257515	8.39213	P17742:Ppia
GO:0120001	apical plasma membrane urothelial plaque	cellular_component	1	489	4	16415	0.11395	0.257515	8.39213	Q9Z2C6:Upk1b
GO:0098591	external side of apical plasma membrane	cellular_component	1	489	4	16415	0.11395	0.257515	8.39213	P06795:Abcb1b
GO:0010638	positive regulation of organelle organization	biological_process	1	489	4	16415	0.11395	0.257515	8.39213	Q9D0F3:Lman1
GO:0006537	glutamate biosynthetic process	biological_process	1	489	4	16415	0.11395	0.257515	8.39213	P26443:Glud1
GO:2001288	positive regulation of caveolin-mediated endocytosis	biological_process	1	489	4	16415	0.11395	0.257515	8.39213	P51637:Cav3
GO:0016461	unconventional myosin complex	cellular_component	1	489	4	16415	0.11395	0.257515	8.39213	Q60605:Myl6
GO:0035995	detection of muscle stretch	biological_process	1	489	4	16415	0.11395	0.257515	8.39213	P51637:Cav3
GO:0051022	Rho GDP-dissociation inhibitor binding	molecular_function	1	489	4	16415	0.11395	0.257515	8.39213	P63001:Rac1
GO:0045329	carnitine biosynthetic process	biological_process	1	489	4	16415	0.11395	0.257515	8.39213	P45952:Acadm
GO:0051793	medium-chain fatty acid catabolic process	biological_process	1	489	4	16415	0.11395	0.257515	8.39213	P45952:Acadm
GO:0019002	GMP binding	molecular_function	1	489	4	16415	0.11395	0.257515	8.39213	Q01514:Gbp1
GO:0061044	negative regulation of vascular wound healing	biological_process	1	489	4	16415	0.11395	0.257515	8.39213	P55012:Slc12a2
GO:0046466	membrane lipid catabolic process	biological_process	1	489	4	16415	0.11395	0.257515	8.39213	P58242:Smpdl3b
GO:1900126	negative regulation of hyaluronan biosynthetic process	biological_process	1	489	4	16415	0.11395	0.257515	8.39213	Q68FD5:Cltc
GO:0015918	sterol transport	biological_process	1	489	4	16415	0.11395	0.257515	8.39213	Q9DBM0:Abcg8
GO:0034197	triglyceride transport	biological_process	1	489	4	16415	0.11395	0.257515	8.39213	Q08857:Cd36
GO:0007044	cell-substrate junction assembly	biological_process	1	489	4	16415	0.11395	0.257515	8.39213	O54890:Itgb3
GO:0061097	regulation of protein tyrosine kinase activity	biological_process	1	489	4	16415	0.11395	0.257515	8.39213	O54890:Itgb3
GO:0047134	protein-disulfide reductase activity	molecular_function	1	489	4	16415	0.11395	0.257515	8.39213	P10639:Txn
GO:0071726	cellular response to diacyl bacterial lipopeptide	biological_process	1	489	4	16415	0.11395	0.257515	8.39213	Q08857:Cd36
GO:0070836	caveola assembly	biological_process	1	489	4	16415	0.11395	0.257515	8.39213	P51637:Cav3
GO:0071417	cellular response to organonitrogen compound	biological_process	1	489	4	16415	0.11395	0.257515	8.39213	P51637:Cav3
GO:1904874	positive regulation of telomerase RNA localization to Cajal body	biological_process	1	489	4	16415	0.11395	0.257515	8.39213	P80315:Cct4
GO:0000268	peroxisome targeting sequence binding	molecular_function	1	489	4	16415	0.11395	0.257515	8.39213	P24270:Cat
GO:0045964	positive regulation of dopamine metabolic process	biological_process	1	489	4	16415	0.11395	0.257515	8.39213	Q8BW75:Maob
GO:0004062	aryl sulfotransferase activity	molecular_function	1	489	4	16415	0.11395	0.257515	8.39213	Q3UZZ6:Sult1d1
GO:1900004	negative regulation of serine-type endopeptidase activity	biological_process	1	489	4	16415	0.11395	0.257515	8.39213	O35640:Anxa8
GO:0004466	long-chain-acyl-CoA dehydrogenase activity	molecular_function	1	489	4	16415	0.11395	0.257515	8.39213	P50544:Acadvl
GO:0006933	negative regulation of cell adhesion involved in substrate-bound cell migration	biological_process	1	489	4	16415	0.11395	0.257515	8.39213	P56480:Atp5f1b
GO:0045054	constitutive secretory pathway	biological_process	1	489	4	16415	0.11395	0.257515	8.39213	P46638:Rab11b
GO:0002768	immune response-regulating cell surface receptor signaling pathway	biological_process	1	489	4	16415	0.11395	0.257515	8.39213	P25911:Lyn
GO:0009624	response to nematode	biological_process	1	489	4	16415	0.11395	0.257515	8.39213	O88310:Itln1
GO:0000015	phosphopyruvate hydratase complex	cellular_component	1	489	4	16415	0.11395	0.257515	8.39213	P21550:Eno3
GO:0060414	aorta smooth muscle tissue morphogenesis	biological_process	1	489	4	16415	0.11395	0.257515	8.39213	Q6PDN3:Mylk
GO:0004687	myosin light chain kinase activity	molecular_function	1	489	4	16415	0.11395	0.257515	8.39213	Q6PDN3:Mylk
GO:0004634	phosphopyruvate hydratase activity	molecular_function	1	489	4	16415	0.11395	0.257515	8.39213	P21550:Eno3
GO:0005749	mitochondrial respiratory chain complex II, succinate dehydrogenase complex (ubiquinone)	cellular_component	1	489	4	16415	0.11395	0.257515	8.39213	Q9CQA3:Sdhb
GO:0006069	ethanol oxidation	biological_process	1	489	4	16415	0.11395	0.257515	8.39213	P00329:Adh1
GO:0008177	succinate dehydrogenase (ubiquinone) activity	molecular_function	1	489	4	16415	0.11395	0.257515	8.39213	Q9CQA3:Sdhb
GO:0035276	ethanol binding	molecular_function	1	489	4	16415	0.11395	0.257515	8.39213	P00329:Adh1
GO:2000670	positive regulation of dendritic cell apoptotic process	biological_process	1	489	4	16415	0.11395	0.257515	8.39213	P25911:Lyn
GO:0031800	type 3 metabotropic glutamate receptor binding	molecular_function	1	489	4	16415	0.11395	0.257515	8.39213	P0DP27:Calm2
GO:0004024	alcohol dehydrogenase activity, zinc-dependent	molecular_function	1	489	4	16415	0.11395	0.257515	8.39213	P00329:Adh1
GO:0006991	response to sterol depletion	biological_process	1	489	4	16415	0.11395	0.257515	8.39213	P25911:Lyn
GO:0140009	L-aspartate import across plasma membrane	biological_process	1	489	4	16415	0.11395	0.257515	8.39213	P51912:Slc1a5
GO:0050855	regulation of B cell receptor signaling pathway	biological_process	1	489	4	16415	0.11395	0.257515	8.39213	P25911:Lyn
GO:0030046	parallel actin filament bundle assembly	biological_process	1	489	4	16415	0.11395	0.257515	8.39213	Q9ES64:Ush1c
GO:1900114	positive regulation of histone H3-K9 trimethylation	biological_process	1	489	4	16415	0.11395	0.257515	8.39213	P48678:Lmna
GO:0098904	regulation of AV node cell action potential	biological_process	1	489	4	16415	0.11395	0.257515	8.39213	P97792:Cxadr
GO:0070668	positive regulation of mast cell proliferation	biological_process	1	489	4	16415	0.11395	0.257515	8.39213	P25911:Lyn
GO:0004385	guanylate kinase activity	molecular_function	1	489	4	16415	0.11395	0.257515	8.39213	Q9JLB0:Mpp6
GO:0035879	plasma membrane lactate transport	biological_process	1	489	4	16415	0.11395	0.257515	8.39213	P21995:Emb
GO:0048524	positive regulation of viral process	biological_process	1	489	4	16415	0.11395	0.257515	8.39213	P51150:Rab7a
GO:1904959	regulation of cytochrome-c oxidase activity	biological_process	1	489	4	16415	0.11395	0.257515	8.39213	O35129:Phb2
GO:0035794	positive regulation of mitochondrial membrane permeability	biological_process	1	489	4	16415	0.11395	0.257515	8.39213	Q61165:Slc9a1
GO:0098901	regulation of cardiac muscle cell action potential	biological_process	1	489	4	16415	0.11395	0.257515	8.39213	P0DP27:Calm2
GO:0071922	regulation of cohesin loading	biological_process	1	489	4	16415	0.11395	0.257515	8.39213	Q9CPY3:Cdca5
GO:0071241	cellular response to inorganic substance	biological_process	1	489	4	16415	0.11395	0.257515	8.39213	O70362:Gpld1
GO:0032849	positive regulation of cellular pH reduction	biological_process	1	489	4	16415	0.11395	0.257515	8.39213	P00920:Ca2
GO:0030951	establishment or maintenance of microtubule cytoskeleton polarity	biological_process	1	489	4	16415	0.11395	0.257515	8.39213	P48678:Lmna
GO:0005788	endoplasmic reticulum lumen	cellular_component	6	489	111	16415	0.114114	0.257736	1.81451	P17897:Lyz1,P08113:Hsp90b1,P27773:Pdia3,Q9EQH2:Erap1,Q9D1Q6:Erp44,Q9Z2L6:Minpp1
GO:0005547	phosphatidylinositol-3,4,5-trisphosphate binding	molecular_function	3	489	40	16415	0.115798	0.260932	2.51764	O35640:Anxa8,P46735:Myo1b,Q3UQ44:Iqgap2
GO:0032735	positive regulation of interleukin-12 production	biological_process	3	489	40	16415	0.115798	0.260932	2.51764	Q08857:Cd36,P28776:Ido1,Q99MB1:Tlr3
GO:0071345	cellular response to cytokine stimulus	biological_process	3	489	40	16415	0.115798	0.260932	2.51764	Q9JJ00:Plscr1,P29477:Nos2,P42225:Stat1
GO:0034504	protein localization to nucleus	biological_process	3	489	40	16415	0.115798	0.260932	2.51764	P48678:Lmna,P62259:Ywhae,Q9Z0E6:Gbp2
GO:0008283	cell population proliferation	biological_process	8	489	164	16415	0.117425	0.264445	1.63749	Q9EQK5:Mvp,Q07076:Anxa7,Q9WTX6:Cul1,P82198:Tgfbi,P62874:Gnb1,P35700:Prdx1,P63001:Rac1,Q9JMH6:Txnrd1
GO:0050731	positive regulation of peptidyl-tyrosine phosphorylation	biological_process	6	489	112	16415	0.117739	0.264878	1.79831	P29788:Vtn,Q04736:Yes1,P09055:Itgb1,Q08857:Cd36,O54890:Itgb3,Q64455:Ptprj
GO:0010824	regulation of centrosome duplication	biological_process	2	489	20	16415	0.118368	0.264878	3.35685	Q9D8B3:Chmp4b,Q9CQ10:Chmp3
GO:0032433	filopodium tip	cellular_component	2	489	20	16415	0.118368	0.264878	3.35685	Q9Z0F4:Cib1,Q7TMB8:Cyfip1
GO:0006884	cell volume homeostasis	biological_process	2	489	20	16415	0.118368	0.264878	3.35685	Q9WVL3:Slc12a7,P55012:Slc12a2
GO:0050765	negative regulation of phagocytosis	biological_process	2	489	20	16415	0.118368	0.264878	3.35685	Q9JJ00:Plscr1,Q9ESD7:Dysf
GO:0014850	response to muscle activity	biological_process	2	489	20	16415	0.118368	0.264878	3.35685	P54822:Adsl,Q9DBM0:Abcg8
GO:0010243	response to organonitrogen compound	biological_process	2	489	20	16415	0.118368	0.264878	3.35685	Q9CPU4:Mgst3,Q9R1P3:Psmb2
GO:0016811	hydrolase activity, acting on carbon-nitrogen (but not peptide) bonds, in linear amides	molecular_function	2	489	20	16415	0.118368	0.264878	3.35685	P15947:Klk1,Q9WV54:Asah1
GO:0045104	intermediate filament cytoskeleton organization	biological_process	2	489	20	16415	0.118368	0.264878	3.35685	Q9Z2K1:Krt16,P05784:Krt18
GO:0051259	protein complex oligomerization	biological_process	2	489	20	16415	0.118368	0.264878	3.35685	Q61165:Slc9a1,P61022:Chp1
GO:0043229	intracellular organelle	cellular_component	2	489	20	16415	0.118368	0.264878	3.35685	Q9Z1G4:Atp6v0a1,P15920:Atp6v0a2
GO:0008285	negative regulation of cell population proliferation	biological_process	16	489	388	16415	0.119423	0.267082	1.38427	Q9Z0G9:Cldn3,P67778:Phb,Q61696:Hspa1a,P48678:Lmna,P25911:Lyn,O70362:Gpld1,A2A8L5:Ptprf,Q8VCN5:Cth,P09528:Fth1,P09055:Itgb1,Q80Z19:Muc2,Q9Z0F4:Cib1,Q99MN1:Kars1,Q3V3R4:Itga1,Q64455:Ptprj,P35822:Ptprk
GO:0030424	axon	cellular_component	19	489	476	16415	0.120927	0.27029	1.33992	Q6URW6:Myh14,P18572:Bsg,P21995:Emb,O35129:Phb2,P00920:Ca2,Q5SYD0:Myo1d,Q8CI94:Pygb,Q9JHU4:Dync1h1,Q9Z0F4:Cib1,Q9CQW2:Arl8b,P10639:Txn,P62259:Ywhae,P42225:Stat1,P63085:Mapk1,O08553:Dpysl2,P45952:Acadm,P97300:Nptn,P35822:Ptprk,Q8CIE6:Copa
GO:0005506	iron ion binding	molecular_function	7	489	139	16415	0.12181	0.272108	1.6905	Q9D816:Cyp2c55,Q99KI0:Aco2,P08071:Ltf,P11672:Lcn2,P09528:Fth1,P29391:Ftl1,Q00519:Xdh
GO:0000187	activation of MAPK activity	biological_process	5	489	88	16415	0.122087	0.272569	1.9073	P17742:Ppia,Q99MN1:Kars1,Q3V3R4:Itga1,P08228:Sod1,Q9Z1W9:Stk39
GO:0032456	endocytic recycling	biological_process	3	489	41	16415	0.12233	0.272641	2.45623	Q91V41:Rab14,Q8BH64:Ehd2,Q6PB44:Ptpn23
GO:0014911	positive regulation of smooth muscle cell migration	biological_process	3	489	41	16415	0.12233	0.272641	2.45623	P29788:Vtn,Q9CVB6:Arpc2,O54890:Itgb3
GO:0030501	positive regulation of bone mineralization	biological_process	3	489	41	16415	0.12233	0.272641	2.45623	Q61555:Fbn2,G5E829:Atp2b1,P35803:Gpm6b
GO:0030145	manganese ion binding	molecular_function	4	489	64	16415	0.123174	0.274364	2.09803	Q11136:Pepd,Q9CPY7:Lap3,P06801:Me1,Q80XR2:Atp2c1
GO:0005758	mitochondrial intermembrane space	cellular_component	5	489	89	16415	0.126396	0.281219	1.88587	P25911:Lyn,Q9CR61:Ndufb7,P24270:Cat,P27773:Pdia3,P08228:Sod1
GO:0031594	neuromuscular junction	cellular_component	5	489	89	16415	0.126396	0.281219	1.88587	Q8VDD5:Myh9,P97792:Cxadr,P09055:Itgb1,P68369:Tuba1a,P51637:Cav3
GO:0035725	sodium ion transmembrane transport	biological_process	4	489	65	16415	0.128357	0.282158	2.06575	P14094:Atp1b1,P55012:Slc12a2,Q9JMA9:Slc6a14,P97370:Atp1b3
GO:0030971	receptor tyrosine kinase binding	molecular_function	4	489	65	16415	0.128357	0.282158	2.06575	A2A8L5:Ptprf,P61982:Ywhag,P17918:Pcna,Q8BT60:Cpne3
GO:0046847	filopodium assembly	biological_process	2	489	21	16415	0.12836	0.282158	3.197	Q61739:Itga6,A2A863:Itgb4
GO:0099523	presynaptic cytosol	cellular_component	2	489	21	16415	0.12836	0.282158	3.197	P68404:Prkcb,Q8BKX1:Baiap2
GO:0051959	dynein light intermediate chain binding	molecular_function	2	489	21	16415	0.12836	0.282158	3.197	Q9D0M5:Dynll2,Q9JHU4:Dync1h1
GO:0010288	response to lead ion	biological_process	2	489	21	16415	0.12836	0.282158	3.197	P24270:Cat,Q9JJ00:Plscr1
GO:0120020	cholesterol transfer activity	molecular_function	2	489	21	16415	0.12836	0.282158	3.197	E9Q414:Apob,Q9DBM0:Abcg8
GO:0097352	autophagosome maturation	biological_process	2	489	21	16415	0.12836	0.282158	3.197	Q01853:Vcp,P17047:Lamp2
GO:0046597	negative regulation of viral entry into host cell	biological_process	2	489	21	16415	0.12836	0.282158	3.197	Q8R0K2:Trim31,P13020:Gsn
GO:0002042	cell migration involved in sprouting angiogenesis	biological_process	2	489	21	16415	0.12836	0.282158	3.197	O70362:Gpld1,P09055:Itgb1
GO:0032426	stereocilium tip	cellular_component	2	489	21	16415	0.12836	0.282158	3.197	Q08509:Eps8,Q9ES64:Ush1c
GO:0007595	lactation	biological_process	3	489	42	16415	0.128993	0.282158	2.39775	P32261:Serpinc1,P00405:Mtco2,Q00519:Xdh
GO:0005044	scavenger receptor activity	molecular_function	3	489	42	16415	0.128993	0.282158	2.39775	Q07797:Lgals3bp,P29788:Vtn,Q08857:Cd36
GO:0005876	spindle microtubule	cellular_component	3	489	42	16415	0.128993	0.282158	2.39775	P0DP27:Calm2,P28740:Kif2a,Q07832:Plk1
GO:0050804	modulation of chemical synaptic transmission	biological_process	5	489	91	16415	0.135221	0.282158	1.84442	Q9Z2W8:Gria4,P09055:Itgb1,Q8BKX1:Baiap2,P62196:Psmc5,P97300:Nptn
GO:0005811	lipid droplet	cellular_component	5	489	91	16415	0.135221	0.282158	1.84442	Q01853:Vcp,P16858:Gapdh,P51150:Rab7a,E9Q414:Apob,Q64GA5:Pla2g4c
GO:0042626	ATPase-coupled transmembrane transporter activity	molecular_function	3	489	43	16415	0.135782	0.282158	2.34199	P06795:Abcb1b,P21447:Abcb1a,Q9DBM0:Abcg8
GO:0044389	ubiquitin-like protein ligase binding	molecular_function	2	489	22	16415	0.138539	0.282158	3.05168	Q01853:Vcp,P42225:Stat1
GO:0016234	inclusion body	cellular_component	2	489	22	16415	0.138539	0.282158	3.05168	Q61696:Hspa1a,P62196:Psmc5
GO:0051604	protein maturation	biological_process	2	489	22	16415	0.138539	0.282158	3.05168	F7BWT7:Tspan15,Q9D311:Duoxa2
GO:1901214	regulation of neuron death	biological_process	2	489	22	16415	0.138539	0.282158	3.05168	P61022:Chp1,P62071:Rras2
GO:0005868	cytoplasmic dynein complex	cellular_component	2	489	22	16415	0.138539	0.282158	3.05168	Q9D0M5:Dynll2,Q9JHU4:Dync1h1
GO:0034620	cellular response to unfolded protein	biological_process	2	489	22	16415	0.138539	0.282158	3.05168	Q61696:Hspa1a,P38647:Hspa9
GO:0099524	postsynaptic cytosol	cellular_component	2	489	22	16415	0.138539	0.282158	3.05168	Q8BKX1:Baiap2,P51432:Plcb3
GO:0002687	positive regulation of leukocyte migration	biological_process	2	489	22	16415	0.138539	0.282158	3.05168	O70423:Aoc3,O54890:Itgb3
GO:0035987	endodermal cell differentiation	biological_process	2	489	22	16415	0.138539	0.282158	3.05168	P29788:Vtn,P43406:Itgav
GO:0033344	cholesterol efflux	biological_process	2	489	22	16415	0.138539	0.282158	3.05168	E9Q414:Apob,Q9DBM0:Abcg8
GO:0045766	positive regulation of angiogenesis	biological_process	7	489	144	16415	0.138989	0.282158	1.6318	P09055:Itgb1,P11835:Itgb2,P12815:Pdcd6,P68404:Prkcb,Q99MB1:Tlr3,Q9EQH2:Erap1,O54890:Itgb3
GO:0032580	Golgi cisterna membrane	cellular_component	4	489	67	16415	0.138991	0.282158	2.00409	Q8BXA1:Golim4,Q6PEB6:Mob4,Q9QZ85:Iigp1,Q80XR2:Atp2c1
GO:0071407	cellular response to organic cyclic compound	biological_process	4	489	67	16415	0.138991	0.282158	2.00409	Q61739:Itga6,P29477:Nos2,P42225:Stat1,P16045:Lgals1
GO:0055131	C3HC4-type RING finger domain binding	molecular_function	1	489	5	16415	0.140351	0.282158	6.7137	Q61696:Hspa1a
GO:0016151	nickel cation binding	molecular_function	1	489	5	16415	0.140351	0.282158	6.7137	P16015:Ca3
GO:0051343	positive regulation of cyclic-nucleotide phosphodiesterase activity	biological_process	1	489	5	16415	0.140351	0.282158	6.7137	P0DP27:Calm2
GO:0032957	inositol trisphosphate metabolic process	biological_process	1	489	5	16415	0.140351	0.282158	6.7137	P51432:Plcb3
GO:0004046	aminoacylase activity	molecular_function	1	489	5	16415	0.140351	0.282158	6.7137	P24270:Cat
GO:0031284	positive regulation of guanylate cyclase activity	biological_process	1	489	5	16415	0.140351	0.282158	6.7137	P29477:Nos2
GO:0016684	oxidoreductase activity, acting on peroxide as acceptor	molecular_function	1	489	5	16415	0.140351	0.282158	6.7137	P24270:Cat
GO:0090131	mesenchyme migration	biological_process	1	489	5	16415	0.140351	0.282158	6.7137	P68033:Actc1
GO:0010742	macrophage derived foam cell differentiation	biological_process	1	489	5	16415	0.140351	0.282158	6.7137	P42225:Stat1
GO:0047484	regulation of response to osmotic stress	biological_process	1	489	5	16415	0.140351	0.282158	6.7137	P21447:Abcb1a
GO:0033864	positive regulation of NAD(P)H oxidase activity	biological_process	1	489	5	16415	0.140351	0.282158	6.7137	Q9DC51:Gnai3
GO:1990962	xenobiotic transport across blood-brain barrier	biological_process	1	489	5	16415	0.140351	0.282158	6.7137	P21447:Abcb1a
GO:0018216	peptidyl-arginine methylation	biological_process	1	489	5	16415	0.140351	0.282158	6.7137	Q9JIF0:Prmt1
GO:0035241	protein-arginine omega-N monomethyltransferase activity	molecular_function	1	489	5	16415	0.140351	0.282158	6.7137	Q9JIF0:Prmt1
GO:0033591	response to L-ascorbic acid	biological_process	1	489	5	16415	0.140351	0.282158	6.7137	P24270:Cat
GO:0008170	N-methyltransferase activity	molecular_function	1	489	5	16415	0.140351	0.282158	6.7137	Q9JIF0:Prmt1
GO:0006086	acetyl-CoA biosynthetic process from pyruvate	biological_process	1	489	5	16415	0.140351	0.282158	6.7137	Q8BMF4:Dlat
GO:0000303	response to superoxide	biological_process	1	489	5	16415	0.140351	0.282158	6.7137	P08228:Sod1
GO:0020027	hemoglobin metabolic process	biological_process	1	489	5	16415	0.140351	0.282158	6.7137	P24270:Cat
GO:0072162	metanephric mesenchymal cell differentiation	biological_process	1	489	5	16415	0.140351	0.282158	6.7137	P42225:Stat1
GO:0014005	microglia development	biological_process	1	489	5	16415	0.140351	0.282158	6.7137	P05555:Itgam
GO:0043152	induction of bacterial agglutination	biological_process	1	489	5	16415	0.140351	0.282158	6.7137	Q8K0E8:Fgb
GO:0097227	sperm annulus	cellular_component	1	489	5	16415	0.140351	0.282158	6.7137	P54823:Ddx6
GO:1901843	positive regulation of high voltage-gated calcium channel activity	biological_process	1	489	5	16415	0.140351	0.282158	6.7137	O08532:Cacna2d1
GO:0032889	regulation of vacuole fusion, non-autophagic	biological_process	1	489	5	16415	0.140351	0.282158	6.7137	P21550:Eno3
GO:0044194	cytolytic granule	cellular_component	1	489	5	16415	0.140351	0.282158	6.7137	P11438:Lamp1
GO:0090611	ubiquitin-independent protein catabolic process via the multivesicular body sorting pathway	biological_process	1	489	5	16415	0.140351	0.282158	6.7137	Q9D8B3:Chmp4b
GO:0099029	anchored component of presynaptic active zone membrane	cellular_component	1	489	5	16415	0.140351	0.282158	6.7137	O08532:Cacna2d1
GO:0019210	kinase inhibitor activity	molecular_function	1	489	5	16415	0.140351	0.282158	6.7137	P32921:Wars1
GO:0070458	cellular detoxification of nitrogen compound	biological_process	1	489	5	16415	0.140351	0.282158	6.7137	Q922Q1:Mtarc2
GO:0047086	ketosteroid monooxygenase activity	molecular_function	1	489	5	16415	0.140351	0.282158	6.7137	Q8VC28:Akr1c13
GO:0097201	negative regulation of transcription from RNA polymerase II promoter in response to stress	biological_process	1	489	5	16415	0.140351	0.282158	6.7137	Q61696:Hspa1a
GO:0009115	xanthine catabolic process	biological_process	1	489	5	16415	0.140351	0.282158	6.7137	Q00519:Xdh
GO:0005534	galactose binding	molecular_function	1	489	5	16415	0.140351	0.282158	6.7137	P16045:Lgals1
GO:0042731	PH domain binding	molecular_function	1	489	5	16415	0.140351	0.282158	6.7137	Q7TNC9:Inpp5a
GO:0009249	protein lipoylation	biological_process	1	489	5	16415	0.140351	0.282158	6.7137	Q9CR21:Ndufab1
GO:0048858	cell projection morphogenesis	biological_process	1	489	5	16415	0.140351	0.282158	6.7137	O54890:Itgb3
GO:0004784	superoxide dismutase activity	molecular_function	1	489	5	16415	0.140351	0.282158	6.7137	P08228:Sod1
GO:0045541	negative regulation of cholesterol biosynthetic process	biological_process	1	489	5	16415	0.140351	0.282158	6.7137	P08228:Sod1
GO:0002141	stereocilia ankle link	cellular_component	1	489	5	16415	0.140351	0.282158	6.7137	Q9ES64:Ush1c
GO:0004854	xanthine dehydrogenase activity	molecular_function	1	489	5	16415	0.140351	0.282158	6.7137	Q00519:Xdh
GO:1900746	regulation of vascular endothelial growth factor signaling pathway	biological_process	1	489	5	16415	0.140351	0.282158	6.7137	P41731:Cd63
GO:0045345	positive regulation of MHC class I biosynthetic process	biological_process	1	489	5	16415	0.140351	0.282158	6.7137	Q61699:Hsph1
GO:0097100	supercoiled DNA binding	molecular_function	1	489	5	16415	0.140351	0.282158	6.7137	P62908:Rps3
GO:0007195	adenylate cyclase-inhibiting dopamine receptor signaling pathway	biological_process	1	489	5	16415	0.140351	0.282158	6.7137	Q8BTM8:Flna
GO:0034235	GPI anchor binding	molecular_function	1	489	5	16415	0.140351	0.282158	6.7137	P31428:Dpep1
GO:0030947	regulation of vascular endothelial growth factor receptor signaling pathway	biological_process	1	489	5	16415	0.140351	0.282158	6.7137	Q69ZN7:Myof
GO:0004630	phospholipase D activity	molecular_function	1	489	5	16415	0.140351	0.282158	6.7137	O70362:Gpld1
GO:0097368	establishment of Sertoli cell barrier	biological_process	1	489	5	16415	0.140351	0.282158	6.7137	Q8BTM8:Flna
GO:0009052	pentose-phosphate shunt, non-oxidative branch	biological_process	1	489	5	16415	0.140351	0.282158	6.7137	P40142:Tkt
GO:0006663	platelet activating factor biosynthetic process	biological_process	1	489	5	16415	0.140351	0.282158	6.7137	Q64GA5:Pla2g4c
GO:0010897	negative regulation of triglyceride catabolic process	biological_process	1	489	5	16415	0.140351	0.282158	6.7137	O70362:Gpld1
GO:0035821	modulation of process of other organism	biological_process	1	489	5	16415	0.140351	0.282158	6.7137	P31725:S100a9
GO:1900086	positive regulation of peptidyl-tyrosine autophosphorylation	biological_process	1	489	5	16415	0.140351	0.282158	6.7137	P30999:Ctnnd1
GO:0072102	glomerulus morphogenesis	biological_process	1	489	5	16415	0.140351	0.282158	6.7137	P30999:Ctnnd1
GO:0030142	COPI-coated Golgi to ER transport vesicle	cellular_component	1	489	5	16415	0.140351	0.282158	6.7137	P63094:Gnas
GO:1903670	regulation of sprouting angiogenesis	biological_process	1	489	5	16415	0.140351	0.282158	6.7137	P31809:Ceacam1
GO:0007599	hemostasis	biological_process	1	489	5	16415	0.140351	0.282158	6.7137	Q07076:Anxa7
GO:0001915	negative regulation of T cell mediated cytotoxicity	biological_process	1	489	5	16415	0.140351	0.282158	6.7137	P31809:Ceacam1
GO:0060547	negative regulation of necrotic cell death	biological_process	1	489	5	16415	0.140351	0.282158	6.7137	Q9CQ54:Ndufc2
GO:0055092	sterol homeostasis	biological_process	1	489	5	16415	0.140351	0.282158	6.7137	Q9DBM0:Abcg8
GO:0030620	U2 snRNA binding	molecular_function	1	489	5	16415	0.140351	0.282158	6.7137	Q99PV0:Prpf8
GO:0120019	phosphatidylcholine transfer activity	molecular_function	1	489	5	16415	0.140351	0.282158	6.7137	P53810:Pitpna
GO:0035984	cellular response to trichostatin A	biological_process	1	489	5	16415	0.140351	0.282158	6.7137	P61161:Actr2
GO:0071453	cellular response to oxygen levels	biological_process	1	489	5	16415	0.140351	0.282158	6.7137	P08775:Polr2a
GO:0071438	invadopodium membrane	cellular_component	1	489	5	16415	0.140351	0.282158	6.7137	P09055:Itgb1
GO:0090383	phagosome acidification	biological_process	1	489	5	16415	0.140351	0.282158	6.7137	P51150:Rab7a
GO:0051135	positive regulation of NK T cell activation	biological_process	1	489	5	16415	0.140351	0.282158	6.7137	Q61699:Hsph1
GO:0032025	response to cobalt ion	biological_process	1	489	5	16415	0.140351	0.282158	6.7137	P10518:Alad
GO:0048525	negative regulation of viral process	biological_process	1	489	5	16415	0.140351	0.282158	6.7137	P08071:Ltf
GO:0010193	response to ozone	biological_process	1	489	5	16415	0.140351	0.282158	6.7137	P24270:Cat
GO:0098909	regulation of cardiac muscle cell action potential involved in regulation of contraction	biological_process	1	489	5	16415	0.140351	0.282158	6.7137	P51637:Cav3
GO:2001135	regulation of endocytic recycling	biological_process	1	489	5	16415	0.140351	0.282158	6.7137	P46638:Rab11b
GO:0001842	neural fold formation	biological_process	1	489	5	16415	0.140351	0.282158	6.7137	P18760:Cfl1
GO:0005784	Sec61 translocon complex	cellular_component	1	489	5	16415	0.140351	0.282158	6.7137	Q62186:Ssr4
GO:0090666	scaRNA localization to Cajal body	biological_process	1	489	5	16415	0.140351	0.282158	6.7137	P80315:Cct4
GO:0045837	negative regulation of membrane potential	biological_process	1	489	5	16415	0.140351	0.282158	6.7137	P08071:Ltf
GO:0051791	medium-chain fatty acid metabolic process	biological_process	1	489	5	16415	0.140351	0.282158	6.7137	P45952:Acadm
GO:0038163	thrombopoietin-mediated signaling pathway	biological_process	1	489	5	16415	0.140351	0.282158	6.7137	Q9Z0F4:Cib1
GO:1901388	regulation of transforming growth factor beta activation	biological_process	1	489	5	16415	0.140351	0.282158	6.7137	P43406:Itgav
GO:0030859	polarized epithelial cell differentiation	biological_process	1	489	5	16415	0.140351	0.282158	6.7137	P61027:Rab10
GO:0046625	sphingolipid binding	molecular_function	1	489	5	16415	0.140351	0.282158	6.7137	O35129:Phb2
GO:1902951	negative regulation of dendritic spine maintenance	biological_process	1	489	5	16415	0.140351	0.282158	6.7137	P18760:Cfl1
GO:0072344	rescue of stalled ribosome	biological_process	1	489	5	16415	0.140351	0.282158	6.7137	Q80YR4:Znf598
GO:0007023	post-chaperonin tubulin folding pathway	biological_process	1	489	5	16415	0.140351	0.282158	6.7137	Q8BYA0:Tbcd
GO:0036324	vascular endothelial growth factor receptor-2 signaling pathway	biological_process	1	489	5	16415	0.140351	0.282158	6.7137	P12815:Pdcd6
GO:0005315	inorganic phosphate transmembrane transporter activity	molecular_function	1	489	5	16415	0.140351	0.282158	6.7137	Q8VEM8:Slc25a3
GO:1904399	heparan sulfate binding	molecular_function	1	489	5	16415	0.140351	0.282158	6.7137	P17742:Ppia
GO:0004464	leukotriene-C4 synthase activity	molecular_function	1	489	5	16415	0.140351	0.282158	6.7137	Q9CPU4:Mgst3
GO:0098735	positive regulation of the force of heart contraction	biological_process	1	489	5	16415	0.140351	0.282158	6.7137	Q61165:Slc9a1
GO:0051387	negative regulation of neurotrophin TRK receptor signaling pathway	biological_process	1	489	5	16415	0.140351	0.282158	6.7137	A2A8L5:Ptprf
GO:0035089	establishment of apical/basal cell polarity	biological_process	1	489	5	16415	0.140351	0.282158	6.7137	Q63ZW7:Patj
GO:0072584	caveolin-mediated endocytosis	biological_process	1	489	5	16415	0.140351	0.282158	6.7137	P63085:Mapk1
GO:0034136	negative regulation of toll-like receptor 2 signaling pathway	biological_process	1	489	5	16415	0.140351	0.282158	6.7137	P25911:Lyn
GO:0070072	vacuolar proton-transporting V-type ATPase complex assembly	biological_process	1	489	5	16415	0.140351	0.282158	6.7137	Q8BH24:Tm9sf4
GO:1902622	regulation of neutrophil migration	biological_process	1	489	5	16415	0.140351	0.282158	6.7137	P63001:Rac1
GO:0002551	mast cell chemotaxis	biological_process	1	489	5	16415	0.140351	0.282158	6.7137	P63001:Rac1
GO:0051170	import into nucleus	biological_process	1	489	5	16415	0.140351	0.282158	6.7137	P49312:Hnrnpa1
GO:1903936	cellular response to sodium arsenite	biological_process	1	489	5	16415	0.140351	0.282158	6.7137	P49312:Hnrnpa1
GO:0090188	negative regulation of pancreatic juice secretion	biological_process	1	489	5	16415	0.140351	0.282158	6.7137	Q9Z1W9:Stk39
GO:1902950	regulation of dendritic spine maintenance	biological_process	1	489	5	16415	0.140351	0.282158	6.7137	Q7M759:Abhd17b
GO:2000121	regulation of removal of superoxide radicals	biological_process	1	489	5	16415	0.140351	0.282158	6.7137	Q08857:Cd36
GO:0098900	regulation of action potential	biological_process	1	489	5	16415	0.140351	0.282158	6.7137	Q08857:Cd36
GO:0032510	endosome to lysosome transport via multivesicular body sorting pathway	biological_process	1	489	5	16415	0.140351	0.282158	6.7137	Q01853:Vcp
GO:0006287	base-excision repair, gap-filling	biological_process	1	489	5	16415	0.140351	0.282158	6.7137	P17918:Pcna
GO:0051081	nuclear envelope disassembly	biological_process	1	489	5	16415	0.140351	0.282158	6.7137	Q07832:Plk1
GO:0015911	long-chain fatty acid import across plasma membrane	biological_process	1	489	5	16415	0.140351	0.282158	6.7137	Q08857:Cd36
GO:1990379	lipid transport across blood-brain barrier	biological_process	1	489	5	16415	0.140351	0.282158	6.7137	Q08857:Cd36
GO:0052659	inositol-1,3,4,5-tetrakisphosphate 5-phosphatase activity	molecular_function	1	489	5	16415	0.140351	0.282158	6.7137	Q7TNC9:Inpp5a
GO:0034121	regulation of toll-like receptor signaling pathway	biological_process	1	489	5	16415	0.140351	0.282158	6.7137	Q08857:Cd36
GO:0120041	positive regulation of macrophage proliferation	biological_process	1	489	5	16415	0.140351	0.282158	6.7137	P63085:Mapk1
GO:0005859	muscle myosin complex	cellular_component	1	489	5	16415	0.140351	0.282158	6.7137	O08638:Myh11
GO:0140206	dipeptide import across plasma membrane	biological_process	1	489	5	16415	0.140351	0.282158	6.7137	Q9JIP7:Slc15a1
GO:0075044	positive regulation by symbiont of host autophagy	biological_process	1	489	5	16415	0.140351	0.282158	6.7137	Q60766:Irgm1
GO:0032328	alanine transport	biological_process	1	489	5	16415	0.140351	0.282158	6.7137	Q9JMA9:Slc6a14
GO:0005275	amine transmembrane transporter activity	molecular_function	1	489	5	16415	0.140351	0.282158	6.7137	Q9JMA9:Slc6a14
GO:0045540	regulation of cholesterol biosynthetic process	biological_process	1	489	5	16415	0.140351	0.282158	6.7137	E9Q414:Apob
GO:0140031	phosphorylation-dependent protein binding	molecular_function	1	489	5	16415	0.140351	0.282158	6.7137	P25911:Lyn
GO:0016620	oxidoreductase activity, acting on the aldehyde or oxo group of donors, NAD or NADP as acceptor	molecular_function	1	489	5	16415	0.140351	0.282158	6.7137	Q571I9:Aldh16a1
GO:0004499	N,N-dimethylaniline monooxygenase activity	molecular_function	1	489	5	16415	0.140351	0.282158	6.7137	Q8K2I3:Fmo2
GO:0004111	creatine kinase activity	molecular_function	1	489	5	16415	0.140351	0.282158	6.7137	Q04447:Ckb
GO:0044206	UMP salvage	biological_process	1	489	5	16415	0.140351	0.282158	6.7137	P52624:Upp1
GO:0034123	positive regulation of toll-like receptor signaling pathway	biological_process	1	489	5	16415	0.140351	0.282158	6.7137	Q99MB1:Tlr3
GO:0010829	negative regulation of glucose transmembrane transport	biological_process	1	489	5	16415	0.140351	0.282158	6.7137	P68404:Prkcb
GO:0099031	anchored component of postsynaptic density membrane	cellular_component	1	489	5	16415	0.140351	0.282158	6.7137	Q7M759:Abhd17b
GO:0071322	cellular response to carbohydrate stimulus	biological_process	1	489	5	16415	0.140351	0.282158	6.7137	P68404:Prkcb
GO:0090261	positive regulation of inclusion body assembly	biological_process	1	489	5	16415	0.140351	0.282158	6.7137	P62196:Psmc5
GO:0014074	response to purine-containing compound	biological_process	1	489	5	16415	0.140351	0.282158	6.7137	Q8JZK9:Hmgcs1
GO:1902817	negative regulation of protein localization to microtubule	biological_process	1	489	5	16415	0.140351	0.282158	6.7137	Q7M759:Abhd17b
GO:0019441	tryptophan catabolic process to kynurenine	biological_process	1	489	5	16415	0.140351	0.282158	6.7137	P28776:Ido1
GO:0046903	secretion	biological_process	1	489	5	16415	0.140351	0.282158	6.7137	P00920:Ca2
GO:0002534	cytokine production involved in inflammatory response	biological_process	1	489	5	16415	0.140351	0.282158	6.7137	P28776:Ido1
GO:0071221	cellular response to bacterial lipopeptide	biological_process	1	489	5	16415	0.140351	0.282158	6.7137	Q08857:Cd36
GO:0015825	L-serine transport	biological_process	1	489	5	16415	0.140351	0.282158	6.7137	P51912:Slc1a5
GO:0034604	pyruvate dehydrogenase (NAD+) activity	molecular_function	1	489	5	16415	0.140351	0.282158	6.7137	Q8BMF4:Dlat
GO:0035617	stress granule disassembly	biological_process	1	489	5	16415	0.140351	0.282158	6.7137	Q01853:Vcp
GO:0016321	female meiosis chromosome segregation	biological_process	1	489	5	16415	0.140351	0.282158	6.7137	Q07832:Plk1
GO:0019439	aromatic compound catabolic process	biological_process	1	489	5	16415	0.140351	0.282158	6.7137	Q6ZQM8:Ugt1a7
GO:0099563	modification of synaptic structure	biological_process	1	489	5	16415	0.140351	0.282158	6.7137	Q7TMB8:Cyfip1
GO:0017059	serine C-palmitoyltransferase complex	cellular_component	1	489	5	16415	0.140351	0.282158	6.7137	O35704:Sptlc1
GO:0042773	ATP synthesis coupled electron transport	biological_process	1	489	5	16415	0.140351	0.282158	6.7137	P00405:Mtco2
GO:0019346	transsulfuration	biological_process	1	489	5	16415	0.140351	0.282158	6.7137	Q8VCN5:Cth
GO:1902513	regulation of organelle transport along microtubule	biological_process	1	489	5	16415	0.140351	0.282158	6.7137	P11438:Lamp1
GO:0031102	neuron projection regeneration	biological_process	1	489	5	16415	0.140351	0.282158	6.7137	A2A8L5:Ptprf
GO:0031315	extrinsic component of mitochondrial outer membrane	cellular_component	1	489	5	16415	0.140351	0.282158	6.7137	P67778:Phb
GO:0005827	polar microtubule	cellular_component	1	489	5	16415	0.140351	0.282158	6.7137	Q9JLV5:Cul3
GO:0005638	lamin filament	cellular_component	1	489	5	16415	0.140351	0.282158	6.7137	P48678:Lmna
GO:0045719	negative regulation of glycogen biosynthetic process	biological_process	1	489	5	16415	0.140351	0.282158	6.7137	P47856:Gfpt1
GO:0045263	proton-transporting ATP synthase complex, coupling factor F(o)	cellular_component	1	489	5	16415	0.140351	0.282158	6.7137	Q9CR84:Atp5mc1
GO:0046655	folic acid metabolic process	biological_process	1	489	5	16415	0.140351	0.282158	6.7137	P50431:Shmt1
GO:0016941	natriuretic peptide receptor activity	molecular_function	1	489	5	16415	0.140351	0.282158	6.7137	Q3UWA6:Gucy2c
GO:0006189	'de novo' IMP biosynthetic process	biological_process	1	489	5	16415	0.140351	0.282158	6.7137	P54822:Adsl
GO:1904504	positive regulation of lipophagy	biological_process	1	489	5	16415	0.140351	0.282158	6.7137	O35704:Sptlc1
GO:0090235	regulation of metaphase plate congression	biological_process	1	489	5	16415	0.140351	0.282158	6.7137	Q9JHU4:Dync1h1
GO:0002513	tolerance induction to self antigen	biological_process	1	489	5	16415	0.140351	0.282158	6.7137	P25911:Lyn
GO:1905832	positive regulation of spindle assembly	biological_process	1	489	5	16415	0.140351	0.282158	6.7137	Q9JHU4:Dync1h1
GO:0004252	serine-type endopeptidase activity	molecular_function	8	489	172	16415	0.142395	0.285529	1.56133	Q9CQ52:Cela3b,Q9CR35:Ctrb1,P08071:Ltf,Q9R0P6:Sec11a,P15947:Klk1,Q64514:Tpp2,Q3SYP2:Ctrc,Q8R146:Apeh
GO:0006879	cellular iron ion homeostasis	biological_process	3	489	44	16415	0.142691	0.285529	2.28876	P51863:Atp6v0d1,P15920:Atp6v0a2,P08228:Sod1
GO:0097191	extrinsic apoptotic signaling pathway	biological_process	3	489	44	16415	0.142691	0.285529	2.28876	Q9ERS2:Ndufa13,Q99MB1:Tlr3,P05784:Krt18
GO:0006936	muscle contraction	biological_process	3	489	44	16415	0.142691	0.285529	2.28876	Q60605:Myl6,P05977:Myl1,Q6IRU2:Tpm4
GO:0097190	apoptotic signaling pathway	biological_process	3	489	44	16415	0.142691	0.285529	2.28876	P05555:Itgam,Q9ERS2:Ndufa13,P14824:Anxa6
GO:0030017	sarcomere	cellular_component	3	489	44	16415	0.142691	0.285529	2.28876	P68033:Actc1,P0DP27:Calm2,Q9D0F3:Lman1
GO:0051480	regulation of cytosolic calcium ion concentration	biological_process	3	489	44	16415	0.142691	0.285529	2.28876	G5E829:Atp2b1,P62259:Ywhae,P51637:Cav3
GO:0002377	immunoglobulin production	biological_process	3	489	44	16415	0.142691	0.285529	2.28876	P67778:Phb,O35129:Phb2,P01646:
GO:2001237	negative regulation of extrinsic apoptotic signaling pathway	biological_process	3	489	44	16415	0.142691	0.285529	2.28876	P48678:Lmna,Q61739:Itga6,P43406:Itgav
GO:0043025	neuronal cell body	cellular_component	23	489	610	16415	0.147076	0.294151	1.2657	P11438:Lamp1,P18760:Cfl1,Q6PEB6:Mob4,A2A8L5:Ptprf,Q9Z2W8:Gria4,E9Q414:Apob,Q91ZR2:Snx18,Q9CR84:Atp5mc1,Q5SYD0:Myo1d,O88329:Myo1a,Q04447:Ckb,Q9JHU4:Dync1h1,Q9Z0F4:Cib1,Q8BTM8:Flna,P63094:Gnas,P55012:Slc12a2,P10639:Txn,Q8BKX1:Baiap2,O08553:Dpysl2,Q7TMB8:Cyfip1,P08228:Sod1,Q9JMH6:Txnrd1,P35822:Ptprk
GO:0016338	calcium-independent cell-cell adhesion via plasma membrane cell-adhesion molecules	biological_process	2	489	23	16415	0.148886	0.295638	2.919	Q9Z0G9:Cldn3,Q9Z261:Cldn7
GO:0015914	phospholipid transport	biological_process	2	489	23	16415	0.148886	0.295638	2.919	Q9DBM0:Abcg8,P53810:Pitpna
GO:0031668	cellular response to extracellular stimulus	biological_process	2	489	23	16415	0.148886	0.295638	2.919	P25911:Lyn,Q61739:Itga6
GO:0050431	transforming growth factor beta binding	molecular_function	2	489	23	16415	0.148886	0.295638	2.919	P43406:Itgav,Q08857:Cd36
GO:0006997	nucleus organization	biological_process	2	489	23	16415	0.148886	0.295638	2.919	P48678:Lmna,Q9D8B3:Chmp4b
GO:0048747	muscle fiber development	biological_process	2	489	23	16415	0.148886	0.295638	2.919	Q69ZN7:Myof,Q9ESD7:Dysf
GO:0048545	response to steroid hormone	biological_process	2	489	23	16415	0.148886	0.295638	2.919	P00329:Adh1,P00920:Ca2
GO:0008327	methyl-CpG binding	molecular_function	2	489	23	16415	0.148886	0.295638	2.919	P18111:Cdx1,Q9JIF0:Prmt1
GO:0006893	Golgi to plasma membrane transport	biological_process	2	489	23	16415	0.148886	0.295638	2.919	P61027:Rab10,Q91W53:Golga7
GO:0045505	dynein intermediate chain binding	molecular_function	2	489	23	16415	0.148886	0.295638	2.919	Q9D0M5:Dynll2,Q9JHU4:Dync1h1
GO:0034364	high-density lipoprotein particle	cellular_component	2	489	23	16415	0.148886	0.295638	2.919	O70362:Gpld1,E9Q414:Apob
GO:0050860	negative regulation of T cell receptor signaling pathway	biological_process	2	489	23	16415	0.148886	0.295638	2.919	P31809:Ceacam1,Q64455:Ptprj
GO:0017016	Ras GTPase binding	molecular_function	2	489	23	16415	0.148886	0.295638	2.919	Q9Z0F4:Cib1,Q3UQ44:Iqgap2
GO:0032727	positive regulation of interferon-alpha production	biological_process	2	489	23	16415	0.148886	0.295638	2.919	P42225:Stat1,Q99MB1:Tlr3
GO:0043124	negative regulation of I-kappaB kinase/NF-kappaB signaling	biological_process	3	489	45	16415	0.149714	0.29637	2.2379	Q3UZZ4:Olfm4,P42225:Stat1,Q91WS2:Nlrp6
GO:0004715	non-membrane spanning protein tyrosine kinase activity	molecular_function	3	489	45	16415	0.149714	0.29637	2.2379	Q04736:Yes1,P25911:Lyn,Q6J9G1:Styk1
GO:0030216	keratinocyte differentiation	biological_process	3	489	45	16415	0.149714	0.29637	2.2379	P22437:Ptgs1,Q9Z2K1:Krt16,Q9WV54:Asah1
GO:0006487	protein N-linked glycosylation	biological_process	3	489	45	16415	0.149714	0.29637	2.2379	P07758:Serpina1a,Q9D306:Mgat4c,P47856:Gfpt1
GO:0032420	stereocilium	cellular_component	3	489	45	16415	0.149714	0.29637	2.2379	Q08509:Eps8,Q9ES64:Ush1c,Q148W0:Atp8b1
GO:0043407	negative regulation of MAP kinase activity	biological_process	3	489	45	16415	0.149714	0.29637	2.2379	P25911:Lyn,P51637:Cav3,Q64455:Ptprj
GO:0008201	heparin binding	molecular_function	7	489	147	16415	0.149831	0.296413	1.5985	Q61554:Fbn1,P05555:Itgam,P29788:Vtn,P32261:Serpinc1,P08071:Ltf,A2A8L5:Ptprf,E9Q414:Apob
GO:0001917	photoreceptor inner segment	cellular_component	4	489	69	16415	0.149964	0.296413	1.946	P18572:Bsg,Q9ES64:Ush1c,P52480:Pkm,P62874:Gnb1
GO:0008092	cytoskeletal protein binding	molecular_function	4	489	69	16415	0.149964	0.296413	1.946	P02535:Krt10,Q3TTY5:Krt2,P61161:Actr2,Q91VS8:Farp2
GO:1990904	ribonucleoprotein complex	cellular_component	7	489	148	16415	0.153532	0.303252	1.5877	P16858:Gapdh,Q61696:Hspa1a,P14869:Rplp0,P62242:Rps8,P49312:Hnrnpa1,P57780:Actn4,P62908:Rps3
GO:0007010	cytoskeleton organization	biological_process	5	489	95	16415	0.153659	0.303252	1.76676	P18760:Cfl1,P08730:Krt13,P63001:Rac1,O08553:Dpysl2,O08808:Diaph1
GO:0034451	centriolar satellite	cellular_component	5	489	95	16415	0.153659	0.303252	1.76676	Q2KHK6:Gsdmc2,Q63ZW7:Patj,P05784:Krt18,Q9ESD7:Dysf,Q07832:Plk1
GO:0006915	apoptotic process	biological_process	17	489	435	16415	0.155304	0.303596	1.31187	Q60932:Vdac1,P17742:Ppia,P31725:S100a9,P16858:Gapdh,Q9WTX6:Cul1,Q4PZA2:Ece1,Q80Z19:Muc2,Q9Z0F4:Cib1,Q9D2Q8:S100a14,Q9JJ00:Plscr1,P12815:Pdcd6,P62908:Rps3,P63085:Mapk1,P68404:Prkcb,Q5I2A0:Serpina3g,P13020:Gsn,P16045:Lgals1
GO:0051607	defense response to virus	biological_process	8	489	176	16415	0.155793	0.303596	1.52584	Q8BHJ6:Serinc5,P97792:Cxadr,Q9JJ00:Plscr1,Q60710:Samhd1,P42225:Stat1,Q01514:Gbp1,Q99MB1:Tlr3,Q9QZI9:Serinc3
GO:0051591	response to cAMP	biological_process	3	489	46	16415	0.156845	0.303596	2.18925	P18572:Bsg,Q9WUB3:Pygm,P42225:Stat1
GO:0030864	cortical actin cytoskeleton	cellular_component	3	489	46	16415	0.156845	0.303596	2.18925	P18760:Cfl1,O88329:Myo1a,P13020:Gsn
GO:0030336	negative regulation of cell migration	biological_process	6	489	122	16415	0.157006	0.303596	1.65091	Q9Z0G9:Cldn3,Q9Z2K1:Krt16,Q80Z19:Muc2,P31428:Dpep1,Q64455:Ptprj,P35822:Ptprk
GO:0003382	epithelial cell morphogenesis	biological_process	2	489	24	16415	0.159382	0.303596	2.79738	Q9Z0G9:Cldn3,P63001:Rac1
GO:0035024	negative regulation of Rho protein signal transduction	biological_process	2	489	24	16415	0.159382	0.303596	2.79738	P09055:Itgb1,Q9JLV5:Cul3
GO:0005796	Golgi lumen	cellular_component	2	489	24	16415	0.159382	0.303596	2.79738	P29788:Vtn,Q8K0C5:Zg16
GO:0050730	regulation of peptidyl-tyrosine phosphorylation	biological_process	2	489	24	16415	0.159382	0.303596	2.79738	P11835:Itgb2,Q64277:Bst1
GO:0051787	misfolded protein binding	molecular_function	2	489	24	16415	0.159382	0.303596	2.79738	Q61696:Hspa1a,P38647:Hspa9
GO:0003735	structural constituent of ribosome	molecular_function	7	489	150	16415	0.161058	0.303596	1.56653	P14869:Rplp0,P62242:Rps8,P63276:Rps17,P63323:Rps12,P62855:Rps26,P62908:Rps3,P62281:Rps11
GO:0030036	actin cytoskeleton organization	biological_process	8	489	178	16415	0.16271	0.303596	1.5087	Q7TT50:Cdc42bpb,Q8BTM8:Flna,P63001:Rac1,P61161:Actr2,P13020:Gsn,Q91VR8:Brk1,O08808:Diaph1,P47753:Capza1
GO:0004725	protein tyrosine phosphatase activity	molecular_function	5	489	97	16415	0.16325	0.303596	1.73034	A2A8L5:Ptprf,Q6PB44:Ptpn23,E9Q0N2:Ptprh,Q64455:Ptprj,P35822:Ptprk
GO:0045184	establishment of protein localization	biological_process	3	489	47	16415	0.164079	0.303596	2.14267	Q8BTM8:Flna,Q9CX00:Ist1,Q07832:Plk1
GO:0045111	intermediate filament cytoskeleton	cellular_component	3	489	47	16415	0.164079	0.303596	2.14267	Q0VBK2:Krt80,Q9QWL7:Krt17,P08730:Krt13
GO:0060048	cardiac muscle contraction	biological_process	3	489	47	16415	0.164079	0.303596	2.14267	P68033:Actc1,P05977:Myl1,P14094:Atp1b1
GO:0015485	cholesterol binding	molecular_function	3	489	47	16415	0.164079	0.303596	2.14267	Q60932:Vdac1,Q60930:Vdac2,P14824:Anxa6
GO:0042826	histone deacetylase binding	molecular_function	6	489	124	16415	0.165477	0.303596	1.62428	P67778:Phb,Q61696:Hspa1a,Q8C0R7:Zmynd15,P62259:Ywhae,P63001:Rac1,Q9DA19:Cir1
GO:0031584	activation of phospholipase D activity	biological_process	1	489	6	16415	0.165968	0.303596	5.59475	P27601:Gna13
GO:0042866	pyruvate biosynthetic process	biological_process	1	489	6	16415	0.165968	0.303596	5.59475	P52480:Pkm
GO:0071986	Ragulator complex	cellular_component	1	489	6	16415	0.165968	0.303596	5.59475	O88653:Lamtor3
GO:0032620	interleukin-17 production	biological_process	1	489	6	16415	0.165968	0.303596	5.59475	P67778:Phb
GO:0042420	dopamine catabolic process	biological_process	1	489	6	16415	0.165968	0.303596	5.59475	Q64133:Maoa
GO:0009642	response to light intensity	biological_process	1	489	6	16415	0.165968	0.303596	5.59475	P24270:Cat
GO:0061684	chaperone-mediated autophagy	biological_process	1	489	6	16415	0.165968	0.303596	5.59475	P17047:Lamp2
GO:0051650	establishment of vesicle localization	biological_process	1	489	6	16415	0.165968	0.303596	5.59475	P51150:Rab7a
GO:0022405	hair cycle process	biological_process	1	489	6	16415	0.165968	0.303596	5.59475	Q91VS8:Farp2
GO:0032388	positive regulation of intracellular transport	biological_process	1	489	6	16415	0.165968	0.303596	5.59475	Q9JHU4:Dync1h1
GO:2001269	positive regulation of cysteine-type endopeptidase activity involved in apoptotic signaling pathway	biological_process	1	489	6	16415	0.165968	0.303596	5.59475	P13020:Gsn
GO:1905146	lysosomal protein catabolic process	biological_process	1	489	6	16415	0.165968	0.303596	5.59475	P17047:Lamp2
GO:0014909	smooth muscle cell migration	biological_process	1	489	6	16415	0.165968	0.303596	5.59475	O54890:Itgb3
GO:0031682	G-protein gamma-subunit binding	molecular_function	1	489	6	16415	0.165968	0.303596	5.59475	P62874:Gnb1
GO:0072672	neutrophil extravasation	biological_process	1	489	6	16415	0.165968	0.303596	5.59475	Q8R2S8:Cd177
GO:1903243	negative regulation of cardiac muscle hypertrophy in response to stress	biological_process	1	489	6	16415	0.165968	0.303596	5.59475	P48678:Lmna
[truncated: 1,875 more rows]

## Sheet: GO_cEV116_0
id	term	category	ListHits	ListTotal	PopHits	PopTotal	pval	padj	Enrichment_score	Protein_Gene
GO:0043209	myelin sheath	cellular_component	59	625	191	16415	1.44619e-37	6.53967e-34	8.11296	Q8VDN2:Atp1a1,Q5SYD0:Myo1d,P60710:Actb,P14094:Atp1b1,Q8BMF4:Dlat,Q6URW6:Myh14,P62874:Gnb1,P62880:Gnb2,Q60932:Vdac1,P01942:Hba,Q9DCX2:Atp5pd,Q60930:Vdac2,Q9DB77:Uqcrc2,P67778:Phb,Q9CZ13:Uqcrc1,Q9CQQ7:Atp5pb,P12787:Cox5a,Q99KI0:Aco2,P38647:Hspa9,Q8VEM8:Slc25a3,P13020:Gsn,P01831:Thy1,P19536:Cox5b,P00920:Ca2,Q8K2B3:Sdha,P07724:Alb,P68369:Tuba1a,P07901:Hsp90aa1,P05064:Aldoa,P63017:Hspa8,Q04447:Ckb,P16…
GO:0016324	apical plasma membrane	cellular_component	58	625	379	16415	7.16837e-20	1.62077e-16	4.01929	Q8VDN2:Atp1a1,P16406:Enpep,P21447:Abcb1a,P14094:Atp1b1,O88329:Myo1a,O54990:Prom1,Q8R0I0:Ace2,P06795:Abcb1b,Q9JIP7:Slc15a1,Q91VA1:Slc44a4,Q9D733:Gp2,Q148W0:Atp8b1,Q6DYE8:Enpp3,Q9D687:Slc6a19,P19467:Muc13,P53986:Slc16a1,Q7TMS5:Abcg2,Q9WVC8:Slc26a3,G5E829:Atp2b1,Q64704:Stx3,Q8C3K6:Slc5a1,P49817:Cav1,Q9Z280:Pld1,Q8BXK9:Clic5,Q64324:Stxbp2,Q8BTY2:Slc4a7,P70172:Slc10a2,O54890:Itgb3,Q99MJ6:Pdzd3,G3X939:…
GO:0010499	proteasomal ubiquitin-independent protein catabolic process	biological_process	16	625	23	16415	3.09478e-18	4.66486e-15	18.2706	Q60692:Psmb6,O55234:Psmb5,Q5SSW2:Psme4,P70195:Psmb7,Q9Z2U0:Psma7,Q9QUM9:Psma6,O70435:Psma3,P28063:Psmb8,Q9Z2U1:Psma5,O09061:Psmb1,Q9R1P0:Psma4,O35955:Psmb10,Q9R1P3:Psmb2,P49722:Psma2,Q9R1P1:Psmb3,O35522:Psmb9
GO:0005839	proteasome core complex	cellular_component	15	625	20	16415	5.65221e-18	6.38983e-15	19.698	Q60692:Psmb6,O55234:Psmb5,P70195:Psmb7,Q9Z2U0:Psma7,Q9QUM9:Psma6,O70435:Psma3,P28063:Psmb8,Q9Z2U1:Psma5,O09061:Psmb1,Q9R1P0:Psma4,O35955:Psmb10,Q9R1P3:Psmb2,P49722:Psma2,Q9R1P1:Psmb3,O35522:Psmb9
GO:0005903	brush border	cellular_component	25	625	77	16415	3.69832e-17	3.34476e-14	8.52727	Q8VDD5:Myh9,O08638:Myh11,P16406:Enpep,Q5SYD0:Myo1d,Q62468:Vil1,O88329:Myo1a,O54990:Prom1,Q60605:Myl6,Q6URW6:Myh14,Q3THE2:Myl12b,Q9JIP7:Slc15a1,Q08509:Eps8,Q8BTM8:Flna,Q8C3K6:Slc5a1,Q64331:Myo6,Q99MJ6:Pdzd3,G3X939:Slc9a3,Q60604:Scin,Q7TPR4:Actn1,Q64727:Vcl,Q80X90:Flnb,Q9QXS1:Plec,P47757:Capzb,O08808:Diaph1,P47753:Capza1
GO:0005886	plasma membrane	cellular_component	217	625	3382	16415	4.55838e-17	3.4355e-14	1.68518	Q8VDN2:Atp1a1,Q8VDD5:Myh9,P16406:Enpep,Q5SYD0:Myo1d,P60710:Actb,P21447:Abcb1a,P14094:Atp1b1,Q62468:Vil1,P09055:Itgb1,O88329:Myo1a,O54990:Prom1,P97449:Anpep,Q8R0I0:Ace2,P06795:Abcb1b,Q62261:Sptbn1,Q61739:Itga6,Q9JIP7:Slc15a1,P21278:Gna11,Q3UWA6:Gucy2c,Q91VA1:Slc44a4,Q08509:Eps8,Q148W0:Atp8b1,P40237:Cd82,Q62469:Itga2,Q9JKF1:Iqgap1,Q62470:Itga3,Q8BTM8:Flna,Q9D687:Slc6a19,P62874:Gnb1,P05555:Itgam,Q60…
GO:0005743	mitochondrial inner membrane	cellular_component	50	625	342	16415	1.98113e-16	1.27981e-13	3.83977	Q60931:Vdac3,Q60932:Vdac1,Q9DCX2:Atp5pd,Q60930:Vdac2,Q9DB77:Uqcrc2,Q9D855:Uqcrb,Q9R112:Sqor,P67778:Phb,Q8R1I1:Uqcr10,P62908:Rps3,Q9CZ13:Uqcrc1,P99028:Uqcrh,P54869:Hmgcs2,Q9DCS9:Ndufb10,Q9CQQ7:Atp5pb,Q64435:Ugt1a6,P12787:Cox5a,Q9CPQ8:Atp5mg,P17665:Cox7c,Q8VEM8:Slc25a3,Q8BW75:Maob,P47740:Aldh3a2,Q62425:Ndufa4,P56135:Atp5mf,Q9DC69:Ndufa9,Q9D8W7:Ociad2,Q9CQA3:Sdhb,Q64521:Gpd2,P19536:Cox5b,P50544:Acad…
GO:0044877	protein-containing complex binding	molecular_function	71	625	643	16415	4.26824e-16	2.41262e-13	2.90007	Q61554:Fbn1,P09055:Itgb1,Q62261:Sptbn1,Q61739:Itga6,P21278:Gna11,Q62469:Itga2,Q9JKF1:Iqgap1,Q62470:Itga3,Q8BTM8:Flna,P62874:Gnb1,P05555:Itgam,P62880:Gnb2,Q60932:Vdac1,P01942:Hba,Q9DCX2:Atp5pd,Q9DB77:Uqcrc2,P14427:H2-D1,P49817:Cav1,P62908:Rps3,Q9CZ13:Uqcrc1,P99028:Uqcrh,Q61738:Itga7,Q9CQQ7:Atp5pb,Q64435:Ugt1a6,Q8VEM8:Slc25a3,Q62425:Ndufa4,Q9DC69:Ndufa9,P51637:Cav3,Q9CPY3:Cdca5,Q8BMS1:Hadha,A2A8L5:…
GO:0005829	cytosol	cellular_component	217	625	3468	16415	8.40186e-16	4.22147e-13	1.64339	Q9EQK5:Mvp,Q8VDD5:Myh9,Q5SYD0:Myo1d,P60710:Actb,P21278:Gna11,P17563:Selenbp1,Q148W0:Atp8b1,Q60692:Psmb6,P24549:Aldh1a1,Q8BTM8:Flna,P50247:Ahcy,Q64GA5:Pla2g4c,O88844:Idh1,O55234:Psmb5,P19467:Muc13,P43406:Itgav,Q64133:Maoa,P11438:Lamp1,P68510:Ywhah,Q5SSW2:Psme4,Q2KHK6:Gsdmc2,P49817:Cav1,Q9D311:Duoxa2,P62908:Rps3,Q9CZ13:Uqcrc1,P11928:Oas1a,P70195:Psmb7,Q3UZZ4:Olfm4,O08709:Prdx6,P12382:Pfkl,O70404:Va…
GO:0042802	identical protein binding	molecular_function	132	625	1744	16415	3.73047e-15	1.58255e-12	1.98787	Q9EQK5:Mvp,Q61554:Fbn1,Q8VDD5:Myh9,P60710:Actb,Q62468:Vil1,Q8BMF4:Dlat,Q61847:Mep1b,P24549:Aldh1a1,Q61207:Psap,P50247:Ahcy,O88844:Idh1,P53986:Slc16a1,Q9Z0G9:Cldn3,Q7TMS5:Abcg2,P68510:Ywhah,P47738:Aldh2,P49817:Cav1,O08709:Prdx6,P12382:Pfkl,P54869:Hmgcs2,O55026:Entpd2,Q64331:Myo6,O70475:Ugdh,Q9CZX8:Rps19,Q9Z261:Cldn7,O88310:Itln1,Q8BPM0:Daam1,P32261:Serpinc1,Q8BW75:Maob,O54890:Itgb3,Q99KN1:Arrdc1,P…
GO:0005739	mitochondrion	cellular_component	125	625	1611	16415	3.84964e-15	1.58255e-12	2.03786	P06795:Abcb1b,Q8BMF4:Dlat,Q99MN9:Pccb,Q60931:Vdac3,Q61207:Psap,O88844:Idh1,Q60932:Vdac1,Q9DCX2:Atp5pd,P53986:Slc16a1,Q60930:Vdac2,Q64133:Maoa,Q9DB77:Uqcrc2,Q9D855:Uqcrb,Q9R112:Sqor,P67778:Phb,Q8R1I1:Uqcr10,Q2KHK6:Gsdmc2,Q91ZA3:Pcca,P47738:Aldh2,P49817:Cav1,Q9CZ13:Uqcrc1,P11928:Oas1a,P99028:Uqcrh,Q3UZZ4:Olfm4,O08709:Prdx6,P54869:Hmgcs2,Q9Z1Q5:Clic1,Q9DCS9:Ndufb10,Q9CQQ7:Atp5pb,O70404:Vamp8,Q8BY89:…
GO:0045095	keratin filament	cellular_component	17	625	39	16415	1.40121e-14	5.28023e-12	11.4484	Q61781:Krt14,Q922U2:Krt5,P11679:Krt8,P50446:Krt6a,P02535:Krt10,Q8BGZ7:Krt75,P08730:Krt13,P04104:Krt1,Q3TTY5:Krt2,Q6IFZ6:Krt77,Q6NXH9:Krt73,Q8VED5:Krt79,Q3UV17:Krt76,Q6IME9:Krt72,Q8R0W0:Eppk1,P05784:Krt18,Q0VBK2:Krt80
GO:0009986	cell surface	cellular_component	69	625	686	16415	1.20492e-13	4.19125e-11	2.64171	P21447:Abcb1a,P09055:Itgb1,O54990:Prom1,Q8R0I0:Ace2,Q61739:Itga6,O08688:Capn5,Q9D733:Gp2,Q62469:Itga2,Q62470:Itga3,P05555:Itgam,P43406:Itgav,Q61735:Cd47,P11438:Lamp1,P14427:H2-D1,P67778:Phb,Q8C0Z1:Fam234a,P49817:Cav1,Q3V3R4:Itga1,Q61738:Itga7,O70404:Vamp8,O55026:Entpd2,O35566:Cd151,P11688:Itga5,O54890:Itgb3,P51637:Cav3,P70280:Vamp7,Q8R3S2:Tspan33,Q61503:Nt5e,Q64735:Cr1l,P01831:Thy1,O35129:Phb2,Q6…
GO:0019899	enzyme binding	molecular_function	50	625	423	16415	9.73994e-13	3.146e-10	3.10449	P97499:Tep1,P11438:Lamp1,P68510:Ywhah,P67778:Phb,Q91ZA3:Pcca,P49817:Cav1,Q9D311:Duoxa2,P62908:Rps3,P17047:Lamp2,P02469:Lamb1,A2CG49:Kalrn,Q64435:Ugt1a6,P38647:Hspa9,O55143:Atp2a2,O54890:Itgb3,Q04736:Yes1,P51637:Cav3,Q8R3S2:Tspan33,Q6PDN3:Mylk,P01831:Thy1,Q61982:Notch3,P07724:Alb,P68368:Tuba4a,P63017:Hspa8,P17182:Eno1,Q8VED5:Krt79,P09103:P4hb,P10639:Txn,P26443:Glud1,P16858:Gapdh,P62259:Ywhae,P2002…
GO:0010498	proteasomal protein catabolic process	biological_process	15	625	36	16415	1.1511e-12	3.47019e-10	10.9433	Q60692:Psmb6,O55234:Psmb5,P70195:Psmb7,Q9Z2U0:Psma7,Q9QUM9:Psma6,O70435:Psma3,P28063:Psmb8,Q9Z2U1:Psma5,O09061:Psmb1,Q9R1P0:Psma4,O35955:Psmb10,Q9R1P3:Psmb2,P49722:Psma2,Q9R1P1:Psmb3,O35522:Psmb9
GO:0062023	collagen-containing extracellular matrix	cellular_component	40	625	294	16415	2.37905e-12	6.7238e-10	3.57333	Q61554:Fbn1,Q04857:Col6a1,Q61555:Fbn2,Q02788:Col6a2,Q8K0C5:Zg16,Q9CQ52:Cela3b,P02468:Lamc1,P02469:Lamb1,O88310:Itln1,P32261:Serpinc1,Q9QZJ6:Mfap5,Q99KC8:Vwa5a,P55002:Mfap2,Q61292:Lamb2,Q80V70:Megf6,Q8C6K9:Col6a6,P10493:Nid1,P82198:Tgfbi,Q61878:Prg2,Q61838:Pzp,P14824:Anxa6,P97429:Anxa4,P48036:Anxa5,P10107:Anxa1,P07901:Hsp90aa1,P07759:Serpina3k,Q80Z19:Muc2,P04104:Krt1,O35639:Anxa3,P52480:Pkm,P08207…
GO:0042470	melanosome	cellular_component	22	625	94	16415	4.97769e-12	1.32406e-09	6.14689	O08638:Myh11,P09055:Itgb1,P50247:Ahcy,P11438:Lamp1,Q64704:Stx3,O54890:Itgb3,O35874:Slc1a4,P14824:Anxa6,P11499:Hsp90ab1,P07901:Hsp90aa1,P63017:Hspa8,P63101:Ywhaz,P08113:Hsp90b1,P09103:P4hb,Q62351:Tfrc,P62259:Ywhae,P62821:Rab1A,P19096:Fasn,P63001:Rac1,P18242:Ctsd,P27773:Pdia3,P35564:Canx
GO:0004298	threonine-type endopeptidase activity	molecular_function	10	625	15	16415	1.50817e-11	3.78886e-09	17.5093	Q60692:Psmb6,O55234:Psmb5,P70195:Psmb7,P28063:Psmb8,O09061:Psmb1,Q9R1P0:Psma4,O35955:Psmb10,Q9R1P3:Psmb2,Q9R1P1:Psmb3,O35522:Psmb9
GO:0019774	proteasome core complex, beta-subunit complex	cellular_component	9	625	12	16415	3.15662e-11	7.51276e-09	19.698	Q60692:Psmb6,O55234:Psmb5,P70195:Psmb7,P28063:Psmb8,O09061:Psmb1,O35955:Psmb10,Q9R1P3:Psmb2,Q9R1P1:Psmb3,O35522:Psmb9
GO:0000502	proteasome complex	cellular_component	16	625	52	16415	4.66991e-11	1.05587e-08	8.08123	Q60692:Psmb6,O55234:Psmb5,P70195:Psmb7,P70172:Slc10a2,Q9Z2U0:Psma7,Q9QUM9:Psma6,O70435:Psma3,P28063:Psmb8,Q9Z2U1:Psma5,O09061:Psmb1,Q9R1P0:Psma4,Q9R1P3:Psmb2,P49722:Psma2,Q9R1P1:Psmb3,P62196:Psmc5,P46471:Psmc2
GO:0016323	basolateral plasma membrane	cellular_component	34	625	244	16415	5.63328e-11	1.21303e-08	3.65974	Q8VDN2:Atp1a1,Q5SYD0:Myo1d,P14094:Atp1b1,O88329:Myo1a,Q61739:Itga6,Q62470:Itga3,B2RX12:Abcc3,P53986:Slc16a1,G5E829:Atp2b1,P49817:Cav1,O70404:Vamp8,Q9Z261:Cldn7,Q8BTY2:Slc4a7,Q64735:Cr1l,P70414:Slc8a1,Q61165:Slc9a1,O88343:Slc4a4,P00920:Ca2,P35762:Cd81,Q61526:Erbb3,P11499:Hsp90ab1,E9Q557:Dsp,P10107:Anxa1,P07901:Hsp90aa1,Q99JW5:Epcam,Q62351:Tfrc,P26041:Msn,Q60770:Stxbp3,Q61696:Hspa1a,Q9R100:Cdh17,Q8…
GO:0005882	intermediate filament	cellular_component	17	625	63	16415	1.18468e-10	2.43506e-08	7.08711	O35874:Slc1a4,Q61781:Krt14,Q9QWL7:Krt17,Q922U2:Krt5,P11679:Krt8,Q6IFX2:Krt42,P63017:Hspa8,Q8BGZ7:Krt75,Q9Z2K1:Krt16,Q02257:Jup,P19001:Krt19,Q9D312:Krt20,P05784:Krt18,P15532:Nme1,P20152:Vim,Q0VBK2:Krt80,Q497I4:Krt35
GO:0016020	membrane	cellular_component	95	625	1281	16415	1.76689e-10	3.47386e-08	1.94776	Q8VDN2:Atp1a1,P60710:Actb,P21447:Abcb1a,P14094:Atp1b1,P09055:Itgb1,P70412:Cuzd1,Q8R0I0:Ace2,Q62261:Sptbn1,Q07797:Lgals3bp,Q9JIP7:Slc15a1,P21278:Gna11,Q61847:Mep1b,Q91VA1:Slc44a4,P17563:Selenbp1,Q148W0:Atp8b1,Q60931:Vdac3,Q60932:Vdac1,B2RX12:Abcc3,Q60930:Vdac2,O35604:Npc1,P43406:Itgav,Q7TMS5:Abcg2,Q9WVC8:Slc26a3,Q9JJF9:Sppl2a,Q64704:Stx3,P49817:Cav1,Q9D311:Duoxa2,P11928:Oas1a,Q6ZQM8:Ugt1a7,Q3V3R4:…
GO:0031526	brush border membrane	cellular_component	18	625	76	16415	3.53343e-10	6.65758e-08	6.22042	P16406:Enpep,P21447:Abcb1a,P97449:Anpep,Q8R0I0:Ace2,Q148W0:Atp8b1,Q9D687:Slc6a19,Q7TMS5:Abcg2,Q9WVC8:Slc26a3,Q8C3K6:Slc5a1,Q9JMA9:Slc6a14,O88310:Itln1,O88627:Slc28a2,G3X939:Slc9a3,Q9QXA6:Slc7a9,P11499:Hsp90ab1,P07901:Hsp90aa1,Q8VHF2:Cdhr5,P68404:Prkcb
GO:0032991	protein-containing complex	cellular_component	69	625	832	16415	7.967e-10	1.44107e-07	2.17814	Q8VDN2:Atp1a1,Q8VDD5:Myh9,Q04857:Col6a1,P60710:Actb,Q62261:Sptbn1,Q02788:Col6a2,Q3THE2:Myl12b,P21278:Gna11,Q9JKF1:Iqgap1,Q61207:Psap,P62880:Gnb2,Q60932:Vdac1,Q9Z0G9:Cldn3,Q9WVL3:Slc12a7,P49817:Cav1,Q3UZZ4:Olfm4,Q64331:Myo6,Q64324:Stxbp2,Q64435:Ugt1a6,O55143:Atp2a2,O54890:Itgb3,P51637:Cav3,P13020:Gsn,O35129:Phb2,Q7TN79:Akap7,Q60604:Scin,Q63ZW7:Patj,P15947:Klk1,P07724:Alb,P14824:Anxa6,P11499:Hsp90a…
GO:0004175	endopeptidase activity	molecular_function	20	625	111	16415	6.33545e-09	1.10188e-06	4.73225	Q8R0I0:Ace2,Q60692:Psmb6,O55234:Psmb5,P70195:Psmb7,Q4PZA2:Ece1,P15947:Klk1,Q9Z2U0:Psma7,Q9QUM9:Psma6,O70435:Psma3,P28063:Psmb8,Q9Z2U1:Psma5,O09061:Psmb1,Q9R1P0:Psma4,O35955:Psmb10,Q9R1P3:Psmb2,P49722:Psma2,Q9R1P1:Psmb3,O35522:Psmb9,Q9JHR7:Ide,P18242:Ctsd
GO:0070062	extracellular exosome	cellular_component	17	625	81	16415	7.92706e-09	1.32764e-06	5.5122	O54990:Prom1,P97449:Anpep,Q61735:Cd47,Q9Z1Q5:Clic1,P17047:Lamp2,G3X939:Slc9a3,P35762:Cd81,Q91ZR2:Snx18,P07724:Alb,P10107:Anxa1,P05064:Aldoa,P63017:Hspa8,P08730:Krt13,Q6P069:Sri,Q62351:Tfrc,Q9JHR7:Ide,O88569:Hnrnpa2b1
GO:0005911	cell-cell junction	cellular_component	28	625	211	16415	8.60709e-09	1.37612e-06	3.48527	P60710:Actb,P09055:Itgb1,Q9JKF1:Iqgap1,Q8BTM8:Flna,Q9Z0G9:Cldn3,Q64704:Stx3,Q8C3K6:Slc5a1,P11688:Itga5,O54890:Itgb3,Q6PDN3:Mylk,P35822:Ptprk,O35054:Cldn4,P28231:Gjb3,O35682:Myadm,Q7TPR4:Actn1,P11679:Krt8,E9Q557:Dsp,Q02257:Jup,Q64727:Vcl,P30999:Ctnnd1,P18760:Cfl1,Q99JI6:Rap1b,Q8R0W0:Eppk1,O88342:Wdr1,Q60631:Grb2,P47753:Capza1,P97350:Pkp1,Q61495:Dsg1a
GO:0005178	integrin binding	molecular_function	22	625	136	16415	8.98613e-09	1.37612e-06	4.24859	Q61554:Fbn1,Q8VDD5:Myh9,P09055:Itgb1,Q61739:Itga6,Q62469:Itga2,Q62470:Itga3,P43406:Itgav,Q61738:Itga7,P02469:Lamb1,O35566:Cd151,P11688:Itga5,O54890:Itgb3,P01831:Thy1,Q61292:Lamb2,Q8R2S8:Cd177,P35762:Cd81,P82198:Tgfbi,Q7TPR4:Actn1,P09103:P4hb,P17742:Ppia,Q9R100:Cdh17,P14211:Calr
GO:0016328	lateral plasma membrane	cellular_component	16	625	72	16415	9.12952e-09	1.37612e-06	5.83644	Q8VDN2:Atp1a1,P14094:Atp1b1,O88329:Myo1a,Q9JKF1:Iqgap1,P53986:Slc16a1,Q9Z0G9:Cldn3,Q9Z261:Cldn7,Q7TN79:Akap7,O35054:Cldn4,Q61526:Erbb3,P10107:Anxa1,Q99JW5:Epcam,P16546:Sptan1,Q02257:Jup,Q8BYA0:Tbcd,Q61495:Dsg1a
GO:0006096	glycolytic process	biological_process	11	625	31	16415	9.44338e-09	1.37752e-06	9.31948	P12382:Pfkl,P17751:Tpi1,P05064:Aldoa,P17182:Eno1,P52480:Pkm,Q60597:Ogdh,P16858:Gapdh,P06745:Gpi,P09411:Pgk1,Q9DBJ1:Pgam1,P21550:Eno3
GO:0051082	unfolded protein binding	molecular_function	17	625	83	16415	1.17146e-08	1.65541e-06	5.37937	P38647:Hspa9,P42932:Cct8,P63037:Dnaja1,P11499:Hsp90ab1,P07901:Hsp90aa1,P63017:Hspa8,P08113:Hsp90b1,P20029:Hspa5,P16627:Hspa1l,Q61696:Hspa1a,Q61937:Npm1,P14211:Calr,Q99L47:St13,P35564:Canx,P80317:Cct6a,Q64433:Hspe1,P80313:Cct7
GO:0005750	mitochondrial respiratory chain complex III	cellular_component	7	625	10	16415	1.21879e-08	1.67011e-06	18.3848	Q9DB77:Uqcrc2,Q9D855:Uqcrb,Q8R1I1:Uqcr10,Q9CZ13:Uqcrc1,P99028:Uqcrh,Q9CQ69:Uqcrq,Q9D0M3:Cyc1
GO:0042605	peptide antigen binding	molecular_function	11	625	32	16415	1.38982e-08	1.84846e-06	9.02825	P14427:H2-D1,Q9QXA6:Slc7a9,P04228:H2-Aa,P14426:H2-D1,P01901:H2-K1,P01899:H2-D1,P03991:H2-K1,P14437:H2-Aa,P01902:H2-K1,P01921:H2-Ab1,P06345:H2-Ab1
GO:0048306	calcium-dependent protein binding	molecular_function	17	625	85	16415	1.71012e-08	2.20947e-06	5.2528	Q5SYD0:Myo1d,Q61165:Slc9a1,Q8R2S8:Cd177,P14824:Anxa6,P97429:Anxa4,P10107:Anxa1,O35639:Anxa3,Q9D2Q8:S100a14,P12815:Pdcd6,P08207:S100a10,Q9D708:S100a16,P41317:Mbl2,Q61656:Ddx5,Q8BT60:Cpne3,P97352:S100a13,Q64332:Syn2,P14069:S100a6
GO:0030027	lamellipodium	cellular_component	25	625	185	16415	3.75516e-08	4.71689e-06	3.54919	P60710:Actb,Q62468:Vil1,P09055:Itgb1,P68033:Actc1,Q64704:Stx3,Q9Z280:Pld1,Q64324:Stxbp2,Q9JM76:Arpc3,Q9ESD7:Dysf,P13020:Gsn,P70280:Vamp7,Q6PDN3:Mylk,Q3UQ44:Iqgap2,P30999:Ctnnd1,P28843:Dpp4,P09103:P4hb,Q9CVB6:Arpc2,P28660:Nckap1,P18760:Cfl1,P47757:Capzb,P63001:Rac1,Q7TMB8:Cyfip1,Q9CWK8:Snx2,Q91VR8:Brk1,Q03145:Epha2
GO:0022627	cytosolic small ribosomal subunit	cellular_component	12	625	43	16415	4.34137e-08	5.30586e-06	7.32949	P01942:Hba,P62908:Rps3,Q9CZX8:Rps19,P63276:Rps17,P62852:Rps25,P14131:Rps16,P62242:Rps8,P25444:Rps2,P63323:Rps12,P68040:Rack1,P63325:Rps10,P62281:Rps11
GO:0019773	proteasome core complex, alpha-subunit complex	cellular_component	6	625	8	16415	7.80542e-08	9.28845e-06	19.698	Q9Z2U0:Psma7,Q9QUM9:Psma6,O70435:Psma3,Q9Z2U1:Psma5,Q9R1P0:Psma4,P49722:Psma2
GO:0014704	intercalated disc	cellular_component	13	625	54	16415	8.20941e-08	9.51871e-06	6.32281	Q8VDN2:Atp1a1,P14094:Atp1b1,P09055:Itgb1,P68510:Ywhah,P51637:Cav3,P70414:Slc8a1,Q61165:Slc9a1,P14824:Anxa6,E9Q557:Dsp,P48036:Anxa5,Q02257:Jup,Q64727:Vcl,P47757:Capzb
GO:0048471	perinuclear region of cytoplasm	cellular_component	60	625	768	16415	9.46462e-08	1.06997e-05	2.05187	Q9EQK5:Mvp,Q62469:Itga2,Q62470:Itga3,Q6DYE8:Enpp3,Q8BTM8:Flna,P62880:Gnb2,O35604:Npc1,P11438:Lamp1,Q8C3K6:Slc5a1,P49817:Cav1,Q9Z280:Pld1,Q3UZZ4:Olfm4,O08709:Prdx6,Q9Z1Q5:Clic1,O70404:Vamp8,P17047:Lamp2,Q64331:Myo6,P02469:Lamb1,O88983:Stx8,A2CG49:Kalrn,Q9D304:Rnf128,O55143:Atp2a2,P98195:Atp9b,P13020:Gsn,P70280:Vamp7,Q61165:Slc9a1,Q9CRY7:Gdpd1,P22892:Ap1g1,Q91ZP6:Ndfip2,Q9JJX6:P2rx4,P63037:Dnaja1,Q…
GO:0005509	calcium ion binding	molecular_function	51	625	608	16415	1.03924e-07	1.14621e-05	2.20307	Q61554:Fbn1,Q62468:Vil1,Q61555:Fbn2,Q60605:Myl6,Q9CQ19:Myl9,Q3THE2:Myl12b,Q9JKF1:Iqgap1,Q6DYE8:Enpp3,Q64GA5:Pla2g4c,Q9CYA0:Creld2,P05977:Myl1,P00688:Amy2,Q9D869:Chp2,O88310:Itln1,O55143:Atp2a2,Q9ESD7:Dysf,P13020:Gsn,Q64521:Gpd2,P70414:Slc8a1,Q7TN37:Trpm4,Q80V70:Megf6,P17892:Pnliprp2,P10493:Nid1,Q60604:Scin,Q8C633:Cabs1,Q61982:Notch3,Q7TPR4:Actn1,P14824:Anxa6,P97429:Anxa4,P48036:Anxa5,P10107:Anxa1…
GO:0042277	peptide binding	molecular_function	17	625	96	16415	1.12988e-07	1.2165e-05	4.65092	P16406:Enpep,P97449:Anpep,P14427:H2-D1,Q91WS2:Nlrp6,P11499:Hsp90ab1,P63017:Hspa8,P14426:H2-D1,P01901:H2-K1,P01899:H2-D1,P03991:H2-K1,P28843:Dpp4,P01902:H2-K1,P14869:Rplp0,Q9JHR7:Ide,P18242:Ctsd,P14211:Calr,Q9EQH2:Erap1
GO:0042824	MHC class I peptide loading complex	cellular_component	8	625	19	16415	2.20107e-07	2.31471e-05	11.0585	P14427:H2-D1,P14426:H2-D1,P01901:H2-K1,P01899:H2-D1,P03991:H2-K1,P01902:H2-K1,P27773:Pdia3,P14211:Calr
GO:0042589	zymogen granule membrane	cellular_component	7	625	14	16415	3.04936e-07	3.13391e-05	13.132	P70412:Cuzd1,Q9D7Z6:Clca1,Q8K0C5:Zg16,Q9R0Q3:Tmed2,Q64704:Stx3,Q64324:Stxbp2,P17892:Pnliprp2
GO:0006457	protein folding	biological_process	16	625	93	16415	4.01843e-07	4.03807e-05	4.51854	P42932:Cct8,P63037:Dnaja1,P11499:Hsp90ab1,P07901:Hsp90aa1,P63017:Hspa8,P08113:Hsp90b1,P09103:P4hb,P17742:Ppia,Q61696:Hspa1a,P27773:Pdia3,P14211:Calr,Q8BYA0:Tbcd,P35564:Canx,P80317:Cct6a,Q9D1Q6:Erp44,P80313:Cct7
GO:0045121	membrane raft	cellular_component	31	625	300	16415	4.75309e-07	4.6725e-05	2.71395	Q8VDN2:Atp1a1,P60710:Actb,P09055:Itgb1,O88329:Myo1a,Q9JKF1:Iqgap1,Q60932:Vdac1,Q60930:Vdac2,O35604:Npc1,Q7TMS5:Abcg2,G5E829:Atp2b1,P49817:Cav1,Q3V3R4:Itga1,O88310:Itln1,P51637:Cav3,P01831:Thy1,Q61165:Slc9a1,O35682:Myadm,P68369:Tuba1a,P63017:Hspa8,P58252:Eef2,P17182:Eno1,Q64727:Vcl,P99024:Tubb5,P28843:Dpp4,P09411:Pgk1,P08207:S100a10,P70677:Casp3,Q61696:Hspa1a,P18242:Ctsd,O54724:Cavin1,P18181:Cd48
GO:0051015	actin filament binding	molecular_function	24	625	197	16415	5.00011e-07	4.81075e-05	3.19968	Q8VDD5:Myh9,O08638:Myh11,Q5SYD0:Myo1d,Q62468:Vil1,O88329:Myo1a,Q6URW6:Myh14,Q9JKF1:Iqgap1,Q8BTM8:Flna,Q64331:Myo6,Q9JM76:Arpc3,P13020:Gsn,Q3UQ44:Iqgap2,Q60604:Scin,Q7TPR4:Actn1,P14824:Anxa6,P58252:Eef2,Q64727:Vcl,Q9CVB6:Arpc2,P37804:Tagln,P18760:Cfl1,Q7TMB8:Cyfip1,O88342:Wdr1,P59999:Arpc4,Q9CQI6:Cotl1
GO:0006122	mitochondrial electron transport, ubiquinol to cytochrome c	biological_process	6	625	10	16415	5.4822e-07	5.11091e-05	15.7584	Q9D855:Uqcrb,Q8R1I1:Uqcr10,Q9CZ13:Uqcrc1,P99028:Uqcrh,Q9CQ69:Uqcrq,Q9D0M3:Cyc1
GO:0042744	hydrogen peroxide catabolic process	biological_process	8	625	21	16415	5.53813e-07	5.11091e-05	10.0053	P01942:Hba,O08709:Prdx6,P02089:Hbb-b2,P35700:Prdx1,P02104:Hbb-y,P11247:Mpo,P20108:Prdx3,Q9JMH6:Txnrd1
GO:0051085	chaperone cofactor-dependent protein refolding	biological_process	9	625	29	16415	8.02655e-07	7.25921e-05	8.1509	P38647:Hspa9,P63017:Hspa8,P20029:Hspa5,P16627:Hspa1l,Q61696:Hspa1a,Q99L47:St13,Q64433:Hspe1,P35737:H2-DMb1,Q61699:Hsph1
GO:0009897	external side of plasma membrane	cellular_component	38	625	423	16415	8.83365e-07	7.68713e-05	2.35941	P16406:Enpep,P09055:Itgb1,P97449:Anpep,Q61739:Itga6,Q62469:Itga2,Q62470:Itga3,Q6DYE8:Enpp3,P05555:Itgam,P43406:Itgav,P11438:Lamp1,P14427:H2-D1,Q3V3R4:Itga1,P01837:Igkc,P11688:Itga5,O54890:Itgb3,Q64735:Cr1l,P01831:Thy1,Q4PZA2:Ece1,Q7TST0:Btnl1,P58682:Tlr8,P48036:Anxa5,P04228:H2-Aa,P14426:H2-D1,P01901:H2-K1,P01899:H2-D1,P03991:H2-K1,P14437:H2-Aa,P09103:P4hb,P01902:H2-K1,Q62351:Tfrc,P05533:Ly6a,P019…
GO:0051287	NAD binding	molecular_function	11	625	46	16415	8.83969e-07	7.68713e-05	6.28052	P24549:Aldh1a1,P50247:Ahcy,O88844:Idh1,P47738:Aldh2,O70475:Ugdh,P00329:Adh1,Q8BMS1:Hadha,P16858:Gapdh,P06801:Me1,P14152:Mdh1,P54071:Idh2
GO:0030881	beta-2-microglobulin binding	molecular_function	7	625	16	16415	9.50802e-07	8.11232e-05	11.4905	P14427:H2-D1,P14426:H2-D1,P01901:H2-K1,P01899:H2-D1,P03991:H2-K1,P01902:H2-K1,Q61559:Fcgrt
GO:0042383	sarcolemma	cellular_component	18	625	124	16415	1.05199e-06	8.80948e-05	3.81252	Q8VDN2:Atp1a1,Q04857:Col6a1,P14094:Atp1b1,P09055:Itgb1,Q02788:Col6a2,P11438:Lamp1,Q61738:Itga7,Q9ESD7:Dysf,P51637:Cav3,P70414:Slc8a1,Q61165:Slc9a1,P14824:Anxa6,P11679:Krt8,P48036:Anxa5,P10107:Anxa1,Q64727:Vcl,P19001:Krt19,Q9QXS1:Plec
GO:0005198	structural molecule activity	molecular_function	17	625	112	16415	1.10562e-06	9.09018e-05	3.9865	Q9Z0G9:Cldn3,Q3UZZ4:Olfm4,Q9Z261:Cldn7,O35054:Cldn4,Q61781:Krt14,Q9QWL7:Krt17,E9Q557:Dsp,Q6IFX2:Krt42,P02535:Krt10,Q02257:Jup,P08730:Krt13,Q64727:Vcl,Q9QXS1:Plec,Q9D312:Krt20,Q8R0W0:Eppk1,P05784:Krt18,Q497I4:Krt35
GO:0002485	antigen processing and presentation of endogenous peptide antigen via MHC class I via ER pathway, TAP-dependent	biological_process	6	625	11	16415	1.16719e-06	9.42504e-05	14.3258	P14427:H2-D1,P14426:H2-D1,P01901:H2-K1,P01899:H2-D1,P03991:H2-K1,P01902:H2-K1
GO:0045109	intermediate filament organization	biological_process	8	625	23	16415	1.24716e-06	9.89416e-05	9.1353	Q9QWL7:Krt17,E9Q557:Dsp,P50446:Krt6a,P02535:Krt10,Q3TTY5:Krt2,Q9D312:Krt20,Q8R0W0:Eppk1,P20152:Vim
GO:0005737	cytoplasm	cellular_component	252	625	5180	16415	1.49043e-06	0.000116202	1.27771	Q9EQK5:Mvp,Q8VDD5:Myh9,P97499:Tep1,P16406:Enpep,Q5SYD0:Myo1d,P60710:Actb,Q62468:Vil1,P09055:Itgb1,O88329:Myo1a,P97449:Anpep,Q8R0I0:Ace2,Q62261:Sptbn1,P68033:Actc1,Q6URW6:Myh14,O08688:Capn5,P13634:Ca1,P21278:Gna11,Q60692:Psmb6,P24549:Aldh1a1,Q9JKF1:Iqgap1,Q9D816:Cyp2c55,Q61207:Psap,Q8BTM8:Flna,P62874:Gnb1,O88844:Idh1,P62880:Gnb2,O55234:Psmb5,Q9Z0G9:Cldn3,P11438:Lamp1,P68510:Ywhah,P67778:Phb,Q2KHK6…
GO:0019901	protein kinase binding	molecular_function	43	625	524	16415	1.91219e-06	0.000146558	2.15525	Q9EQK5:Mvp,Q8VDN2:Atp1a1,P60710:Actb,P14094:Atp1b1,P09055:Itgb1,Q9JKF1:Iqgap1,Q60932:Vdac1,Q9WVL3:Slc12a7,P49817:Cav1,P62908:Rps3,Q9CZX8:Rps19,P01831:Thy1,Q6P9R2:Oxsr1,P35822:Ptprk,Q7TN79:Akap7,Q6PB44:Ptpn23,P46425:Gstp2,P11499:Hsp90ab1,P68368:Tuba4a,P58252:Eef2,Q02257:Jup,P32921:Wars1,P63101:Ywhaz,O70456:Sfn,P30999:Ctnnd1,P10126:Eef1a1,Q62351:Tfrc,P26041:Msn,P63001:Rac1,P17426:Ap2a1,Q9DBJ1:Pgam1…
GO:0007155	cell adhesion	biological_process	32	625	337	16415	2.00578e-06	0.000148909	2.49391	Q8VDD5:Myh9,Q04857:Col6a1,P14094:Atp1b1,P09055:Itgb1,P70412:Cuzd1,Q02788:Col6a2,Q07797:Lgals3bp,Q62470:Itga3,P05555:Itgam,P43406:Itgav,Q9Z0G9:Cldn3,P02468:Lamc1,Q3UZZ4:Olfm4,Q3V3R4:Itga1,Q61738:Itga7,Q9Z261:Cldn7,P21995:Emb,P11688:Itga5,Q8R2S8:Cd177,Q8C6K9:Col6a6,P35822:Ptprk,O35054:Cldn4,Q64329:Klra3,P82198:Tgfbi,Q80U16:Ripor2,Q02257:Jup,Q64727:Vcl,P30999:Ctnnd1,P28843:Dpp4,Q8VHF2:Cdhr5,P63001:R…
GO:0007229	integrin-mediated signaling pathway	biological_process	14	625	81	16415	2.00872e-06	0.000148909	4.53946	P09055:Itgb1,Q61739:Itga6,Q62469:Itga2,Q62470:Itga3,P05555:Itgam,P43406:Itgav,Q3V3R4:Itga1,Q61738:Itga7,P11688:Itga5,O54890:Itgb3,P01831:Thy1,Q9R100:Cdh17,Q9JLV5:Cul3,Q00623:Apoa1
GO:0042581	specific granule	cellular_component	6	625	12	16415	2.25914e-06	0.000162153	13.132	Q64704:Stx3,Q3UZZ4:Olfm4,Q64324:Stxbp2,O09044:Snap23,O35639:Anxa3,Q60770:Stxbp3
GO:0046977	TAP binding	molecular_function	6	625	12	16415	2.25914e-06	0.000162153	13.132	P14427:H2-D1,P14426:H2-D1,P01901:H2-K1,P01899:H2-D1,P03991:H2-K1,P01902:H2-K1
GO:1900026	positive regulation of substrate adhesion-dependent cell spreading	biological_process	10	625	41	16415	2.29495e-06	0.000162153	6.40585	Q8BTM8:Flna,Q3UZZ4:Olfm4,O54890:Itgb3,O35682:Myadm,P09103:P4hb,Q9CVB6:Arpc2,P08207:S100a10,P63001:Rac1,P14211:Calr,Q00623:Apoa1
GO:0001725	stress fiber	cellular_component	13	625	71	16415	2.37416e-06	0.000165168	4.8089	Q8VDD5:Myh9,O08638:Myh11,P60710:Actb,Q9CQ19:Myl9,Q6URW6:Myh14,Q3THE2:Myl12b,Q8BPM0:Daam1,Q6PDN3:Mylk,Q3TJD7:Pdlim7,Q7TPR4:Actn1,Q80X90:Flnb,O55131:Septin7,Q9Z2Q6:Septin5
GO:0071556	integral component of lumenal side of endoplasmic reticulum membrane	cellular_component	8	625	25	16415	2.57134e-06	0.000173546	8.40448	Q9JJF9:Sppl2a,P14427:H2-D1,P14426:H2-D1,P01901:H2-K1,P01899:H2-D1,P03991:H2-K1,P01902:H2-K1,P35564:Canx
GO:0016327	apicolateral plasma membrane	cellular_component	8	625	25	16415	2.57134e-06	0.000173546	8.40448	Q9Z0G9:Cldn3,Q9Z261:Cldn7,O35054:Cldn4,P11679:Krt8,Q02257:Jup,P19001:Krt19,P30999:Ctnnd1,Q8R0W0:Eppk1
GO:0005200	structural constituent of cytoskeleton	molecular_function	11	625	51	16415	2.65401e-06	0.000176492	5.66478	Q62261:Sptbn1,Q9JM76:Arpc3,P68369:Tuba1a,P68368:Tuba4a,Q9Z2K1:Krt16,P68372:Tubb4b,P99024:Tubb5,Q9QXS1:Plec,Q9CVB6:Arpc2,P20152:Vim,P59999:Arpc4
GO:0050839	cell adhesion molecule binding	molecular_function	13	625	73	16415	3.2871e-06	0.000213149	4.67715	P09055:Itgb1,Q61738:Itga7,Q9Z261:Cldn7,P11688:Itga5,O54890:Itgb3,P97300:Nptn,A2A8L5:Ptprf,P82198:Tgfbi,E9Q557:Dsp,Q02257:Jup,P30999:Ctnnd1,P26041:Msn,Q8VHF2:Cdhr5
GO:0030018	Z disc	cellular_component	18	625	134	16415	3.29952e-06	0.000213149	3.528	Q9CQ19:Myl9,Q3THE2:Myl12b,Q8BTM8:Flna,P51637:Cav3,P70414:Slc8a1,P70695:Fbp2,Q3TJD7:Pdlim7,Q7TPR4:Actn1,P11679:Krt8,P48036:Anxa5,P05064:Aldoa,P16546:Sptan1,Q02257:Jup,Q64727:Vcl,P19001:Krt19,Q80X90:Flnb,Q6P069:Sri,P47757:Capzb
GO:0051693	actin filament capping	biological_process	5	625	8	16415	4.00903e-06	0.000255017	16.415	Q62468:Vil1,Q62261:Sptbn1,P13020:Gsn,Q60604:Scin,P16546:Sptan1
GO:0062061	TAP complex binding	molecular_function	6	625	13	16415	4.06042e-06	0.000255017	12.1218	P14427:H2-D1,P14426:H2-D1,P01901:H2-K1,P01899:H2-D1,P03991:H2-K1,P01902:H2-K1
GO:0005925	focal adhesion	cellular_component	21	625	178	16415	4.30262e-06	0.000266526	3.09856	P60710:Actb,P09055:Itgb1,Q62469:Itga2,Q9JKF1:Iqgap1,P43406:Itgav,P49817:Cav1,Q3V3R4:Itga1,P11688:Itga5,O54890:Itgb3,Q3TJD7:Pdlim7,Q7TPR4:Actn1,P14824:Anxa6,Q64727:Vcl,Q80X90:Flnb,Q9QXS1:Plec,Q9CVB6:Arpc2,P26041:Msn,P18760:Cfl1,Q8BT60:Cpne3,Q9CQY8:Tm4sf20,Q03145:Epha2
GO:0031072	heat shock protein binding	molecular_function	13	625	76	16415	5.24031e-06	0.000320225	4.49253	P05555:Itgam,P38647:Hspa9,P11499:Hsp90ab1,P63017:Hspa8,P17182:Eno1,Q60597:Ogdh,P20029:Hspa5,P16627:Hspa1l,Q61696:Hspa1a,P61979:Hnrnpk,Q99L47:St13,P57776:Eef1d,Q00623:Apoa1
GO:0042493	response to drug	biological_process	29	625	304	16415	5.51495e-06	0.000332515	2.50545	Q8VDN2:Atp1a1,P06795:Abcb1b,P68033:Actc1,P24549:Aldh1a1,Q62469:Itga2,Q62470:Itga3,O35604:Npc1,Q9DB77:Uqcrc2,P67778:Phb,Q64331:Myo6,Q8BW75:Maob,Q8BMS1:Hadha,P10107:Anxa1,P58252:Eef2,Q8R016:Blmh,P63101:Ywhaz,P08207:S100a10,P10518:Alad,P70677:Casp3,P42225:Stat1,P68404:Prkcb,Q8JZK9:Hmgcs1,P21550:Eno3,O08553:Dpysl2,P08228:Sod1,P09671:Sod2,P14211:Calr,P42227:Stat3,P16045:Lgals1
GO:0019904	protein domain specific binding	molecular_function	30	625	321	16415	5.75072e-06	0.000342168	2.45458	Q8VDN2:Atp1a1,Q8VDD5:Myh9,Q5SYD0:Myo1d,P09055:Itgb1,Q9JKF1:Iqgap1,Q62470:Itga3,P11438:Lamp1,P68510:Ywhah,P17047:Lamp2,Q9Z261:Cldn7,Q7TN79:Akap7,P68369:Tuba1a,Q7TPR4:Actn1,P62806:H4c1,P32921:Wars1,P63101:Ywhaz,P99024:Tubb5,P30999:Ctnnd1,P68254:Ywhaq,P62259:Ywhae,P20029:Hspa5,P12265:Gusb,P61982:Ywhag,P61979:Hnrnpk,P20152:Vim,P24668:M6pr,Q99L47:St13,Q60631:Grb2,P70168:Kpnb1,P54823:Ddx6
GO:0008305	integrin complex	cellular_component	6	625	14	16415	6.87704e-06	0.000398692	11.256	P09055:Itgb1,Q61739:Itga6,P43406:Itgav,Q61738:Itga7,P11688:Itga5,O54890:Itgb3
GO:0042610	CD8 receptor binding	molecular_function	6	625	14	16415	6.87704e-06	0.000398692	11.256	P14427:H2-D1,P14426:H2-D1,P01901:H2-K1,P01899:H2-D1,P03991:H2-K1,P01902:H2-K1
GO:0032587	ruffle membrane	cellular_component	14	625	90	16415	7.26356e-06	0.00041577	4.08551	P09055:Itgb1,Q08509:Eps8,P43406:Itgav,P62908:Rps3,Q64331:Myo6,P11688:Itga5,O54890:Itgb3,P10126:Eef1a1,Q9CVB6:Arpc2,P18760:Cfl1,P63001:Rac1,P15532:Nme1,Q03145:Epha2,O08808:Diaph1
GO:0045202	synapse	cellular_component	43	625	553	16415	7.53554e-06	0.000425947	2.04223	P60710:Actb,P09055:Itgb1,P68033:Actc1,O08688:Capn5,Q08509:Eps8,Q62470:Itga3,P53986:Slc16a1,Q9WVL3:Slc12a7,P68510:Ywhah,P62908:Rps3,Q64331:Myo6,Q9CZX8:Rps19,P21995:Emb,P63276:Rps17,Q8BTY2:Slc4a7,P11688:Itga5,P62852:Rps25,O54890:Itgb3,Q8VEH3:Arl8a,P70414:Slc8a1,Q61292:Lamb2,Q9JJX6:P2rx4,Q9Z2W8:Gria4,O70435:Psma3,P58252:Eef2,P30999:Ctnnd1,P68254:Ywhaq,Q9CVB6:Arpc2,P05533:Ly6a,Q61598:Gdi2,P62962:Pfn1…
GO:0006099	tricarboxylic acid cycle	biological_process	8	625	29	16415	8.91578e-06	0.000491673	7.24524	Q8BMF4:Dlat,O88844:Idh1,Q99KI0:Aco2,Q9CQA3:Sdhb,Q8K2B3:Sdha,Q60597:Ogdh,P14152:Mdh1,P54071:Idh2
GO:0030863	cortical cytoskeleton	cellular_component	8	625	29	16415	8.91578e-06	0.000491673	7.24524	Q8VDD5:Myh9,P60710:Actb,Q62261:Sptbn1,Q8BTM8:Flna,Q7TPR4:Actn1,P16546:Sptan1,P47757:Capzb,P47753:Capza1
GO:0016460	myosin II complex	cellular_component	4	625	5	16415	1.00962e-05	0.000550061	21.0112	Q8VDD5:Myh9,Q9CQ19:Myl9,Q6URW6:Myh14,Q3THE2:Myl12b
GO:0042026	protein refolding	biological_process	6	625	15	16415	1.10931e-05	0.000591088	10.5056	P38647:Hspa9,P07901:Hsp90aa1,P63017:Hspa8,P20029:Hspa5,P16627:Hspa1l,Q61696:Hspa1a
GO:0009617	response to bacterium	biological_process	19	625	160	16415	1.11107e-05	0.000591088	3.11885	Q62468:Vil1,P01942:Hba,Q61735:Cd47,P49817:Cav1,Q91WS2:Nlrp6,Q64282:Ifit1,P70172:Slc10a2,Q9D8W7:Ociad2,P17892:Pnliprp2,P23953:Ces1c,Q921I1:Tf,P05533:Ly6a,P16015:Ca3,P42225:Stat1,P04117:Fabp4,Q9QZ85:Iigp1,Q9Z0E6:Gbp2,Q99L47:St13,O70492:Snx3
GO:0008217	regulation of blood pressure	biological_process	11	625	59	16415	1.18277e-05	0.000621918	4.89668	Q8VDN2:Atp1a1,P16406:Enpep,P97449:Anpep,G5E829:Atp2b1,P22437:Ptgs1,Q9JJX6:P2rx4,Q4PZA2:Ece1,P08228:Sod1,P09671:Sod2,Q9EQH2:Erap1,Q9Z1W9:Stk39
GO:0042776	mitochondrial ATP synthesis coupled proton transport	biological_process	6	625	16	16415	1.71784e-05	0.000890995	9.849	Q9DCX2:Atp5pd,Q9CQQ7:Atp5pb,Q9CPQ8:Atp5mg,P56135:Atp5mf,P19536:Cox5b,Q9D0M3:Cyc1
GO:0002020	protease binding	molecular_function	16	625	123	16415	1.73391e-05	0.000890995	3.41646	P09055:Itgb1,Q62470:Itga3,Q61207:Psap,P43406:Itgav,P32261:Serpinc1,O54890:Itgb3,Q8R2S8:Cd177,Q61838:Pzp,P05064:Aldoa,P28843:Dpp4,Q6P069:Sri,P70677:Casp3,Q61696:Hspa1a,Q60854:Serpinb6,P41317:Mbl2,Q61247:Serpinf2
GO:0050821	protein stabilization	biological_process	20	625	180	16415	1.77896e-05	0.000903873	2.91822	P14094:Atp1b1,Q8BTM8:Flna,P11438:Lamp1,P67778:Phb,P17047:Lamp2,O35129:Phb2,P42932:Cct8,P11499:Hsp90ab1,P07901:Hsp90aa1,P30999:Ctnnd1,P16858:Gapdh,P28660:Nckap1,P62962:Pfn1,Q61937:Npm1,Q91YE6:Ipo9,P14211:Calr,P80317:Cct6a,P35282:Rab21,Q00623:Apoa1,P80313:Cct7
GO:0033627	cell adhesion mediated by integrin	biological_process	7	625	24	16415	2.20389e-05	0.00110733	7.66033	Q61554:Fbn1,P09055:Itgb1,Q61739:Itga6,Q62469:Itga2,P43406:Itgav,P11688:Itga5,O54890:Itgb3
GO:0005524	ATP binding	molecular_function	84	625	1410	16415	2.33575e-05	0.00116069	1.56466	Q8VDN2:Atp1a1,Q8VDD5:Myh9,O08638:Myh11,P97499:Tep1,Q5SYD0:Myo1d,P60710:Actb,P21447:Abcb1a,O88329:Myo1a,P06795:Abcb1b,P68033:Actc1,Q6URW6:Myh14,Q3UWA6:Gucy2c,Q99MN9:Pccb,Q148W0:Atp8b1,B2RX12:Abcc3,Q7TMS5:Abcg2,G5E829:Atp2b1,Q91ZA3:Pcca,P11928:Oas1a,P12382:Pfkl,O55026:Entpd2,Q64331:Myo6,Q922K9:Frk,A2CG49:Kalrn,Q91WS2:Nlrp6,P38647:Hspa9,O55143:Atp2a2,P98195:Atp9b,Q04736:Yes1,Q6PDN3:Mylk,Q7TN37:Trpm4…
GO:0070971	endoplasmic reticulum exit site	cellular_component	8	625	33	16415	2.52052e-05	0.00123889	6.36703	P14427:H2-D1,E9Q414:Apob,P14426:H2-D1,P01901:H2-K1,P01899:H2-D1,P03991:H2-K1,P01902:H2-K1,P12815:Pdcd6
GO:0031982	vesicle	cellular_component	19	625	171	16415	2.86738e-05	0.00138358	2.91822	Q5SYD0:Myo1d,O88329:Myo1a,O35604:Npc1,P11438:Lamp1,Q9Z280:Pld1,O70404:Vamp8,Q64331:Myo6,O88983:Stx8,P51637:Cav3,G3X939:Slc9a3,P35762:Cd81,Q4PZA2:Ece1,Q921I1:Tf,Q6P069:Sri,P61982:Ywhag,P63001:Rac1,Q9D8B3:Chmp4b,P35276:Rab3d,Q8BYP3:Rhof
GO:1990111	spermatoproteasome complex	cellular_component	4	625	6	16415	2.93728e-05	0.00138358	17.5093	Q5SSW2:Psme4,P28063:Psmb8,O35955:Psmb10,O35522:Psmb9
GO:0043312	neutrophil degranulation	biological_process	4	625	6	16415	2.93728e-05	0.00138358	17.5093	Q64324:Stxbp2,P70280:Vamp7,O35639:Anxa3,Q60770:Stxbp3
GO:0010044	response to aluminum ion	biological_process	4	625	6	16415	2.93728e-05	0.00138358	17.5093	Q8BW75:Maob,Q00519:Xdh,P26443:Glud1,P10518:Alad
GO:0000276	mitochondrial proton-transporting ATP synthase complex, coupling factor F(o)	cellular_component	5	625	11	16415	3.00582e-05	0.00138697	11.9382	Q9DCX2:Atp5pd,Q9CQQ7:Atp5pb,Q9CPQ8:Atp5mg,P56135:Atp5mf,Q9CR84:Atp5mc1
GO:0048048	embryonic eye morphogenesis	biological_process	5	625	11	16415	3.00582e-05	0.00138697	11.9382	Q61554:Fbn1,Q61555:Fbn2,P24549:Aldh1a1,Q9QZJ6:Mfap5,P55002:Mfap2
GO:0042803	protein homodimerization activity	molecular_function	47	625	665	16415	3.39019e-05	0.00154853	1.85625	Q8VDD5:Myh9,Q62468:Vil1,Q61207:Psap,Q8BTM8:Flna,O88844:Idh1,P19467:Muc13,Q7TMS5:Abcg2,Q9JJF9:Sppl2a,P17751:Tpi1,Q64435:Ugt1a6,P01592:Jchain,P47740:Aldh3a2,O35129:Phb2,Q4PZA2:Ece1,Q7TPR4:Actn1,P11499:Hsp90ab1,Q00519:Xdh,P07901:Hsp90aa1,P17182:Eno1,P32921:Wars1,P28843:Dpp4,P40142:Tkt,P10639:Txn,P12815:Pdcd6,Q62351:Tfrc,P08207:S100a10,P42225:Stat1,Q9D708:S100a16,Q99MN1:Kars1,P50431:Shmt1,Q9CZN7:Shmt…
GO:2000147	positive regulation of cell motility	biological_process	6	625	18	16415	3.73065e-05	0.001687	8.75467	Q9D311:Duoxa2,Q9Z261:Cldn7,Q921I1:Tf,Q99JW5:Epcam,P18760:Cfl1,O54724:Cavin1
GO:0044183	protein folding chaperone	molecular_function	7	625	26	16415	3.91954e-05	0.00175487	7.07108	P38647:Hspa9,P11499:Hsp90ab1,P07901:Hsp90aa1,P63017:Hspa8,P20029:Hspa5,P16627:Hspa1l,Q61696:Hspa1a
GO:0044297	cell body	cellular_component	15	625	119	16415	4.58792e-05	0.00203398	3.31059	P68033:Actc1,P62874:Gnb1,P62880:Gnb2,O55026:Entpd2,P42932:Cct8,Q9JJX6:P2rx4,P99024:Tubb5,P16627:Hspa1l,P20152:Vim,P15105:Glul,O55131:Septin7,P80317:Cct6a,O09131:Gsto1,P68040:Rack1,P80313:Cct7
GO:0015629	actin cytoskeleton	cellular_component	21	625	208	16415	4.6878e-05	0.00205808	2.65165	Q8VDD5:Myh9,Q5SYD0:Myo1d,P60710:Actb,Q62468:Vil1,O88329:Myo1a,P68033:Actc1,Q8BTM8:Flna,Q8BXK9:Clic5,Q64331:Myo6,P13020:Gsn,Q6PDN3:Mylk,Q3TJD7:Pdlim7,Q60604:Scin,Q61982:Notch3,P05064:Aldoa,Q02257:Jup,Q64727:Vcl,Q9D0R2:Tars1,P18760:Cfl1,Q9Z0E6:Gbp2,O88342:Wdr1
GO:0006730	one-carbon metabolic process	biological_process	8	625	36	16415	4.96626e-05	0.00214323	5.83644	P13634:Ca1,P50247:Ahcy,Q68FL4:Ahcyl2,P00920:Ca2,P16015:Ca3,P18761:Ca6,P50431:Shmt1,Q9CZN7:Shmt2
GO:0005615	extracellular space	cellular_component	85	625	1462	16415	5.00075e-05	0.00214323	1.52698	Q61554:Fbn1,Q04857:Col6a1,O54990:Prom1,P97449:Anpep,Q8R0I0:Ace2,Q02788:Col6a2,Q07797:Lgals3bp,Q9D733:Gp2,Q9D7Z6:Clca1,Q61207:Psap,Q8K0C5:Zg16,P05555:Itgam,Q9CQ52:Cela3b,P01942:Hba,P19467:Muc13,Q9DBX3:Susd2,P14427:H2-D1,Q8BK48:Ces2e,P09242:Alpl,Q9CYA0:Creld2,Q3UZZ4:Olfm4,P00688:Amy2,P17047:Lamp2,P02469:Lamb1,Q9CR35:Ctrb1,Q7TPZ8:Cpa1,P32261:Serpinc1,P01592:Jchain,P13020:Gsn,O70362:Gpld1,P17892:Pnli…
GO:0001916	positive regulation of T cell mediated cytotoxicity	biological_process	7	625	27	16415	5.11872e-05	0.00214323	6.80919	P14427:H2-D1,P63017:Hspa8,P14426:H2-D1,P01901:H2-K1,P01899:H2-D1,P03991:H2-K1,P01902:H2-K1
GO:0042613	MHC class II protein complex	cellular_component	7	625	27	16415	5.11872e-05	0.00214323	6.80919	P04228:H2-Aa,P14437:H2-Aa,P14439:H2-Ea,P01921:H2-Ab1,P20040:,P06345:H2-Ab1,P35737:H2-DMb1
GO:0043236	laminin binding	molecular_function	7	625	27	16415	5.11872e-05	0.00214323	6.80919	P09055:Itgb1,Q61739:Itga6,Q62469:Itga2,Q62470:Itga3,Q61738:Itga7,P10493:Nid1,P16045:Lgals1
GO:0045178	basal part of cell	cellular_component	6	625	19	16415	5.2776e-05	0.00215003	8.29389	Q61739:Itga6,Q62469:Itga2,Q3V3R4:Itga1,Q61781:Krt14,Q921I1:Tf,Q8R0W0:Eppk1
GO:0019825	oxygen binding	molecular_function	6	625	19	16415	5.2776e-05	0.00215003	8.29389	P01942:Hba,P07724:Alb,P02089:Hbb-b2,P28776:Ido1,P02104:Hbb-y,P09671:Sod2
GO:0002476	antigen processing and presentation of endogenous peptide antigen via MHC class Ib	biological_process	6	625	19	16415	5.2776e-05	0.00215003	8.29389	P14427:H2-D1,P14426:H2-D1,P01901:H2-K1,P01899:H2-D1,P03991:H2-K1,P01902:H2-K1
GO:0016887	ATPase activity	molecular_function	20	625	197	16415	6.52934e-05	0.00263622	2.6664	Q8VDD5:Myh9,P21447:Abcb1a,P06795:Abcb1b,P68033:Actc1,Q6URW6:Myh14,B2RX12:Abcc3,G5E829:Atp2b1,O55026:Entpd2,P38647:Hspa9,O55143:Atp2a2,P07901:Hsp90aa1,P63017:Hspa8,P20029:Hspa5,P16627:Hspa1l,Q61696:Hspa1a,Q9JHR7:Ide,P62196:Psmc5,P46471:Psmc2,P28740:Kif2a,Q80XR2:Atp2c1
GO:0008559	ATPase-coupled xenobiotic transmembrane transporter activity	molecular_function	4	625	7	16415	6.64671e-05	0.00265986	15.008	P21447:Abcb1a,P06795:Abcb1b,B2RX12:Abcc3,Q7TMS5:Abcg2
GO:0042612	MHC class I protein complex	cellular_component	6	625	20	16415	7.29778e-05	0.00284487	7.8792	P14427:H2-D1,P14426:H2-D1,P01901:H2-K1,P01899:H2-D1,P03991:H2-K1,P01902:H2-K1
GO:0051016	barbed-end actin filament capping	biological_process	6	625	20	16415	7.29778e-05	0.00284487	7.8792	Q62468:Vil1,Q08509:Eps8,P13020:Gsn,Q60604:Scin,P47757:Capzb,P47753:Capza1
GO:0031589	cell-substrate adhesion	biological_process	6	625	20	16415	7.29778e-05	0.00284487	7.8792	P09055:Itgb1,Q61739:Itga6,Q62469:Itga2,P43406:Itgav,P11688:Itga5,O54890:Itgb3
GO:0005916	fascia adherens	cellular_component	5	625	13	16415	7.85735e-05	0.00300121	10.1015	Q7TPR4:Actn1,E9Q557:Dsp,P16546:Sptan1,Q02257:Jup,Q64727:Vcl
GO:0036376	sodium ion export across plasma membrane	biological_process	5	625	13	16415	7.85735e-05	0.00300121	10.1015	Q8VDN2:Atp1a1,P14094:Atp1b1,P70414:Slc8a1,Q61165:Slc9a1,O88343:Slc4a4
GO:0044325	ion channel binding	molecular_function	16	625	139	16415	7.89792e-05	0.00300121	3.02319	Q8BTM8:Flna,Q60932:Vdac1,P68510:Ywhah,P49817:Cav1,O55143:Atp2a2,Q04736:Yes1,P51637:Cav3,P70414:Slc8a1,Q7TPR4:Actn1,P11499:Hsp90ab1,P07901:Hsp90aa1,P63101:Ywhaz,P68254:Ywhaq,P62259:Ywhae,P08207:S100a10,O08808:Diaph1
GO:0003725	double-stranded RNA binding	molecular_function	11	625	73	16415	9.28164e-05	0.00349763	3.95759	P11928:Oas1a,Q8CIF6:Sidt2,P58682:Tlr8,Q7TPR4:Actn1,P11499:Hsp90ab1,P68372:Tubb4b,Q62351:Tfrc,P60843:Eif4a1,P26041:Msn,P20152:Vim,Q9CXY6:Ilf2
GO:0004129	cytochrome-c oxidase activity	molecular_function	6	625	21	16415	9.88964e-05	0.00366565	7.504	P12787:Cox5a,P17665:Cox7c,Q62425:Ndufa4,P19536:Cox5b,Q9CPQ1:Cox6c,P00405:Mtco2
GO:0042608	T cell receptor binding	molecular_function	6	625	21	16415	9.88964e-05	0.00366565	7.504	P14427:H2-D1,P14426:H2-D1,P01901:H2-K1,P01899:H2-D1,P03991:H2-K1,P01902:H2-K1
GO:0005790	smooth endoplasmic reticulum	cellular_component	7	625	30	16415	0.000106241	0.00387437	6.12827	Q5SYD0:Myo1d,P08113:Hsp90b1,Q6P069:Sri,P20029:Hspa5,P27773:Pdia3,P14211:Calr,P35564:Canx
GO:0012506	vesicle membrane	cellular_component	7	625	30	16415	0.000106241	0.00387437	6.12827	Q64331:Myo6,O55143:Atp2a2,O88627:Slc28a2,E9Q414:Apob,P97429:Anxa4,Q60631:Grb2,P35282:Rab21
GO:0031625	ubiquitin protein ligase binding	molecular_function	26	625	306	16415	0.00011818	0.00427526	2.23158	P21447:Abcb1a,Q9CZ13:Uqcrc1,O08709:Prdx6,P17751:Tpi1,O88983:Stx8,P38647:Hspa9,Q99KN1:Arrdc1,P63037:Dnaja1,Q61526:Erbb3,P11499:Hsp90ab1,O70435:Psma3,P07901:Hsp90aa1,P63017:Hspa8,Q04447:Ckb,P63101:Ywhaz,Q64727:Vcl,P99024:Tubb5,P06745:Gpi,P62259:Ywhae,P20029:Hspa5,P16627:Hspa1l,Q61696:Hspa1a,Q9JLV5:Cul3,P68037:Ube2l3,P14211:Calr,P62869:Elob
GO:0030315	T-tubule	cellular_component	10	625	63	16415	0.000123081	0.00441725	4.16889	Q8VDN2:Atp1a1,P14094:Atp1b1,O08532:Cacna2d1,Q9ESD7:Dysf,P51637:Cav3,P70414:Slc8a1,Q61165:Slc9a1,Q7TN79:Akap7,Q6P069:Sri,P26041:Msn
GO:0043177	organic acid binding	molecular_function	4	625	8	16415	0.000128925	0.00455468	13.132	P01942:Hba,P02089:Hbb-b2,P02104:Hbb-y,Q8JZK9:Hmgcs1
GO:0042989	sequestering of actin monomers	biological_process	4	625	8	16415	0.000128925	0.00455468	13.132	P13020:Gsn,Q60604:Scin,P62962:Pfn1,P20065:Tmsb4x
GO:0006816	calcium ion transport	biological_process	12	625	89	16415	0.000135862	0.00476256	3.54121	Q9D7Z6:Clca1,G5E829:Atp2b1,P49817:Cav1,O08532:Cacna2d1,O55143:Atp2a2,P70414:Slc8a1,Q7TN37:Trpm4,Q9JJX6:P2rx4,P14824:Anxa6,Q6P069:Sri,P68404:Prkcb,Q80XR2:Atp2c1
GO:0030855	epithelial cell differentiation	biological_process	10	625	64	16415	0.000140977	0.00489429	4.10375	Q62468:Vil1,Q60932:Vdac1,P50544:Acadvl,Q61781:Krt14,P97429:Anxa4,P02535:Krt10,P09411:Pgk1,P37804:Tagln,Q9WVA4:Tagln2,Q9DCM2:Gstk1
GO:0008360	regulation of cell shape	biological_process	16	625	146	16415	0.000141785	0.00489429	2.87825	Q8VDD5:Myh9,Q62468:Vil1,Q6URW6:Myh14,Q3THE2:Myl12b,Q08509:Eps8,Q61738:Itga7,P10107:Anxa1,P05064:Aldoa,P26041:Msn,P63001:Rac1,Q7TMB8:Cyfip1,O88342:Wdr1,B2RXS4:Plxnb2,Q8BYP3:Rhof,P97352:S100a13,O08808:Diaph1
GO:0005518	collagen binding	molecular_function	10	625	65	16415	0.000161018	0.00551608	4.04062	Q04857:Col6a1,P09055:Itgb1,Q02788:Col6a2,Q62469:Itga2,Q62470:Itga3,Q3V3R4:Itga1,P22892:Ap1g1,P10493:Nid1,P82198:Tgfbi,P28843:Dpp4
GO:1990904	ribonucleoprotein complex	cellular_component	16	625	148	16415	0.000166305	0.00565436	2.83935	P97499:Tep1,P60710:Actb,Q9JKF1:Iqgap1,P62908:Rps3,P63017:Hspa8,P58252:Eef2,P16858:Gapdh,Q61696:Hspa1a,P14869:Rplp0,Q61656:Ddx5,Q61937:Npm1,O88569:Hnrnpa2b1,P62242:Rps8,P25444:Rps2,P20152:Vim,Q9CXY6:Ilf2
GO:0003779	actin binding	molecular_function	23	625	261	16415	0.000168788	0.00569595	2.31445	Q8VDD5:Myh9,P09055:Itgb1,Q62261:Sptbn1,Q08509:Eps8,Q8BTM8:Flna,P68510:Ywhah,Q8BPM0:Daam1,P13020:Gsn,Q6PDN3:Mylk,Q3TJD7:Pdlim7,P16546:Sptan1,Q80X90:Flnb,P09103:P4hb,Q9QXS1:Plec,P26041:Msn,P62962:Pfn1,P18760:Cfl1,P61982:Ywhag,P47757:Capzb,O88342:Wdr1,Q9CQI6:Cotl1,O08808:Diaph1,P47753:Capza1
GO:0031258	lamellipodium membrane	cellular_component	6	625	23	16415	0.000172392	0.0057745	6.85148	P43406:Itgav,O54890:Itgb3,P28843:Dpp4,P28660:Nckap1,P18760:Cfl1,Q03145:Epha2
GO:0005544	calcium-dependent phospholipid binding	molecular_function	9	625	54	16415	0.000182142	0.0060319	4.37733	Q64GA5:Pla2g4c,Q8JZW4:Cpne5,Q9ESD7:Dysf,P14824:Anxa6,P97429:Anxa4,P48036:Anxa5,P10107:Anxa1,O35639:Anxa3,Q8BT60:Cpne3
GO:0005525	GTP binding	molecular_function	28	625	350	16415	0.000182744	0.0060319	2.10112	P21278:Gna11,Q3UWA6:Gucy2c,Q8VEH3:Arl8a,Q3T9E4:Tgtp2,P68369:Tuba1a,P14824:Anxa6,P11499:Hsp90ab1,P68368:Tuba4a,P07901:Hsp90aa1,P58252:Eef2,P68372:Tubb4b,P99024:Tubb5,P10126:Eef1a1,Q60710:Samhd1,P26443:Glud1,P62821:Rab1A,Q99JI6:Rap1b,Q9QZ85:Iigp1,Q01514:Gbp1,P63001:Rac1,Q9Z0E6:Gbp2,P15532:Nme1,O55131:Septin7,P35276:Rab3d,Q9Z2Q6:Septin5,Q99JY3:Gimap4,P35282:Rab21,Q8BYP3:Rhof
GO:0006986	response to unfolded protein	biological_process	8	625	43	16415	0.00018817	0.00616598	4.88633	P38647:Hspa9,P07901:Hsp90aa1,P63017:Hspa8,P20029:Hspa5,P16627:Hspa1l,Q61696:Hspa1a,Q61699:Hsph1,Q9D1Q6:Erp44
GO:0005604	basement membrane	cellular_component	13	625	106	16415	0.000192188	0.00625234	3.22106	Q61554:Fbn1,P09055:Itgb1,Q61739:Itga6,P02468:Lamc1,O55026:Entpd2,P02469:Lamb1,O35566:Cd151,Q61292:Lamb2,P10493:Nid1,P82198:Tgfbi,P07724:Alb,Q921I1:Tf,O09131:Gsto1
GO:0006749	glutathione metabolic process	biological_process	9	625	55	16415	0.000210534	0.00652401	4.29775	O88844:Idh1,Q9Z1Q5:Clic1,Q8BXK9:Clic5,P46425:Gstp2,Q9D8N0:Eef1g,P08228:Sod1,P09671:Sod2,O09131:Gsto1,Q9DCM2:Gstk1
GO:0098639	collagen binding involved in cell-matrix adhesion	molecular_function	3	625	4	16415	0.000213524	0.00652401	19.698	P09055:Itgb1,Q62469:Itga2,Q3V3R4:Itga1
GO:0008308	voltage-gated anion channel activity	molecular_function	3	625	4	16415	0.000213524	0.00652401	19.698	Q60931:Vdac3,Q60932:Vdac1,Q60930:Vdac2
GO:0015917	aminophospholipid transport	biological_process	3	625	4	16415	0.000213524	0.00652401	19.698	Q148W0:Atp8b1,Q8BHG3:Tmem30b,Q8VEK0:Tmem30a
GO:2001225	regulation of chloride transport	biological_process	3	625	4	16415	0.000213524	0.00652401	19.698	P21447:Abcb1a,Q148W0:Atp8b1,P00920:Ca2
GO:0038132	neuregulin binding	molecular_function	3	625	4	16415	0.000213524	0.00652401	19.698	Q61739:Itga6,P43406:Itgav,Q61526:Erbb3
GO:0032564	dATP binding	molecular_function	3	625	4	16415	0.000213524	0.00652401	19.698	P11499:Hsp90ab1,P07901:Hsp90aa1,Q99L47:St13
GO:0015247	aminophospholipid flippase activity	molecular_function	3	625	4	16415	0.000213524	0.00652401	19.698	Q148W0:Atp8b1,Q8BHG3:Tmem30b,Q8VEK0:Tmem30a
GO:0031345	negative regulation of cell projection organization	biological_process	3	625	4	16415	0.000213524	0.00652401	19.698	P09055:Itgb1,Q62470:Itga3,A2A8L5:Ptprf
GO:0016459	myosin complex	cellular_component	8	625	44	16415	0.000222412	0.00660904	4.77527	Q8VDD5:Myh9,O08638:Myh11,Q5SYD0:Myo1d,O88329:Myo1a,Q60605:Myl6,Q6URW6:Myh14,P05977:Myl1,Q64331:Myo6
GO:0030898	actin-dependent ATPase activity	molecular_function	6	625	24	16415	0.00022251	0.00660904	6.566	Q8VDD5:Myh9,Q5SYD0:Myo1d,O88329:Myo1a,Q60605:Myl6,Q6URW6:Myh14,Q64331:Myo6
GO:0006084	acetyl-CoA metabolic process	biological_process	4	625	9	16415	0.000225076	0.00660904	11.6729	P54869:Hmgcs2,P19096:Fasn,Q8JZK9:Hmgcs1,Q91V92:Acly
GO:0023035	CD40 signaling pathway	biological_process	4	625	9	16415	0.000225076	0.00660904	11.6729	P09055:Itgb1,P67778:Phb,P11688:Itga5,O35129:Phb2
GO:0042582	azurophil granule	cellular_component	4	625	9	16415	0.000225076	0.00660904	11.6729	Q64704:Stx3,Q64324:Stxbp2,O09044:Snap23,P11247:Mpo
GO:0055119	relaxation of cardiac muscle	biological_process	4	625	9	16415	0.000225076	0.00660904	11.6729	P14094:Atp1b1,O55143:Atp2a2,P13020:Gsn,Q9JJX6:P2rx4
GO:0030141	secretory granule	cellular_component	15	625	137	16415	0.000229197	0.00668663	2.87562	Q9D7Z6:Clca1,Q64704:Stx3,O70404:Vamp8,Q64324:Stxbp2,P70280:Vamp7,Q4PZA2:Ece1,P15947:Klk1,Q7TPR4:Actn1,Q9CVB6:Arpc2,Q60770:Stxbp3,P17426:Ap2a1,P11247:Mpo,Q62395:Tff3,P08228:Sod1,Q80XR2:Atp2c1
GO:0005902	microvillus	cellular_component	11	625	81	16415	0.000240229	0.00696355	3.56672	Q5SYD0:Myo1d,Q62468:Vil1,O88329:Myo1a,O54990:Prom1,Q9D7Z6:Clca1,Q64331:Myo6,P70172:Slc10a2,P00920:Ca2,Q3UQ44:Iqgap2,P26041:Msn,P55050:Fabp2
GO:0098719	sodium ion import across plasma membrane	biological_process	5	625	16	16415	0.000242462	0.00698352	8.2075	Q8C3K6:Slc5a1,P70414:Slc8a1,G3X939:Slc9a3,Q7TN37:Trpm4,Q61165:Slc9a1
GO:0071346	cellular response to interferon-gamma	biological_process	12	625	95	16415	0.000254291	0.00727786	3.31756	Q61735:Cd47,O70404:Vamp8,Q64324:Stxbp2,O88983:Stx8,P13020:Gsn,Q80X90:Flnb,P16858:Gapdh,P42225:Stat1,Q60770:Stxbp3,Q01514:Gbp1,Q9Z0E6:Gbp2,P20152:Vim
GO:0030216	keratinocyte differentiation	biological_process	8	625	45	16415	0.000261597	0.00743988	4.66916	P22437:Ptgs1,E9Q557:Dsp,P10107:Anxa1,Q9Z2K1:Krt16,O70456:Sfn,P70677:Casp3,Q9WV54:Asah1,Q03145:Epha2
GO:0046718	viral entry into host cell	biological_process	6	625	25	16415	0.000283426	0.00796057	6.30336	Q8R0I0:Ace2,O35604:Npc1,P43406:Itgav,P67778:Phb,O70404:Vamp8,O54890:Itgb3
GO:0071353	cellular response to interleukin-4	biological_process	6	625	25	16415	0.000283426	0.00796057	6.30336	P11499:Hsp90ab1,P10518:Alad,P20029:Hspa5,P19096:Fasn,P14869:Rplp0,P25444:Rps2
GO:0006979	response to oxidative stress	biological_process	14	625	125	16415	0.00029003	0.00809577	2.94157	P24549:Aldh1a1,O88844:Idh1,O55234:Psmb5,O08709:Prdx6,P22437:Ptgs1,Q9JHC0:Gpx2,Q6P9R2:Oxsr1,P35700:Prdx1,P10518:Alad,P16015:Ca3,P08228:Sod1,P09671:Sod2,P20108:Prdx3,Q9JMH6:Txnrd1
GO:0019903	protein phosphatase binding	molecular_function	13	625	111	16415	0.000304977	0.00844432	3.07596	Q9EQK5:Mvp,Q9JKF1:Iqgap1,Q3V3R4:Itga1,P07901:Hsp90aa1,Q02257:Jup,P30999:Ctnnd1,P08113:Hsp90b1,P62259:Ywhae,P18760:Cfl1,P42227:Stat3,Q60631:Grb2,P68040:Rack1,O70492:Snx3
GO:0030864	cortical actin cytoskeleton	cellular_component	8	625	46	16415	0.000306251	0.00844432	4.56765	O88329:Myo1a,Q9JKF1:Iqgap1,P13020:Gsn,O35682:Myadm,P10126:Eef1a1,P18760:Cfl1,O88342:Wdr1,Q9CQI6:Cotl1
GO:0005753	mitochondrial proton-transporting ATP synthase complex	cellular_component	5	625	17	16415	0.000332781	0.00906528	7.72471	Q9DCX2:Atp5pd,Q9CQQ7:Atp5pb,Q9CPQ8:Atp5mg,P56135:Atp5mf,Q9CR84:Atp5mc1
GO:0003746	translation elongation factor activity	molecular_function	5	625	17	16415	0.000332781	0.00906528	7.72471	P58252:Eef2,P10126:Eef1a1,Q9D8N0:Eef1g,P63242:Eif5a,P57776:Eef1d
GO:0055114	oxidation-reduction process	biological_process	15	625	142	16415	0.000339236	0.00918579	2.77437	P24549:Aldh1a1,Q9D816:Cyp2c55,Q9DB77:Uqcrc2,Q9DCS9:Ndufb10,P47740:Aldh3a2,Q8K0C4:Cyp51a1,Q9CR21:Ndufab1,Q9D8B4:Ndufa11,Q8K2B3:Sdha,Q00519:Xdh,P10639:Txn,P11247:Mpo,P45952:Acadm,O09131:Gsto1,Q80VQ0:Aldh3b1
GO:0006094	gluconeogenesis	biological_process	6	625	26	16415	0.000356695	0.00929544	6.06092	P17751:Tpi1,Q64521:Gpd2,P70695:Fbp2,P16858:Gapdh,P06745:Gpi,P09411:Pgk1
GO:0045332	phospholipid translocation	biological_process	6	625	26	16415	0.000356695	0.00929544	6.06092	P21447:Abcb1a,P06795:Abcb1b,Q148W0:Atp8b1,Q8BHG3:Tmem30b,P98195:Atp9b,Q8VEK0:Tmem30a
GO:0005747	mitochondrial respiratory chain complex I	cellular_component	8	625	47	16415	0.000356935	0.00929544	4.47047	Q9DCS9:Ndufb10,Q62425:Ndufa4,Q9DC69:Ndufa9,Q9CR21:Ndufab1,Q9ERS2:Ndufa13,Q9CR61:Ndufb7,Q9D8B4:Ndufa11,Q9CQZ6:Ndufb3
GO:0035458	cellular response to interferon-beta	biological_process	7	625	36	16415	0.000357272	0.00929544	5.10689	Q64282:Ifit1,Q9ERS2:Ndufa13,Q3T9E4:Tgtp2,P42225:Stat1,Q9QZ85:Iigp1,Q01514:Gbp1,Q9Z0E6:Gbp2
GO:0030670	phagocytic vesicle membrane	cellular_component	9	625	59	16415	0.000363449	0.00929544	4.00637	P14427:H2-D1,P17047:Lamp2,P70280:Vamp7,P14426:H2-D1,P01901:H2-K1,P01899:H2-D1,O35639:Anxa3,P03991:H2-K1,P01902:H2-K1
GO:0098869	cellular oxidant detoxification	biological_process	4	625	10	16415	0.000363842	0.00929544	10.5056	P01942:Hba,O08709:Prdx6,P02089:Hbb-b2,P02104:Hbb-y
GO:0098911	regulation of ventricular cardiac muscle cell action potential	biological_process	4	625	10	16415	0.000363842	0.00929544	10.5056	P49817:Cav1,Q7TN37:Trpm4,E9Q557:Dsp,Q02257:Jup
GO:0005388	calcium transmembrane transporter activity, phosphorylative mechanism	molecular_function	4	625	10	16415	0.000363842	0.00929544	10.5056	G5E829:Atp2b1,O55143:Atp2a2,P48036:Anxa5,Q80XR2:Atp2c1
GO:0030056	hemidesmosome	cellular_component	4	625	10	16415	0.000363842	0.00929544	10.5056	P09055:Itgb1,Q61739:Itga6,Q9QXS1:Plec,Q8R0W0:Eppk1
GO:0001527	microfibril	cellular_component	4	625	10	16415	0.000363842	0.00929544	10.5056	Q61554:Fbn1,Q61555:Fbn2,Q9QZJ6:Mfap5,P55002:Mfap2
GO:0071944	cell periphery	cellular_component	11	625	85	16415	0.000368541	0.00936259	3.39887	Q62470:Itga3,P70414:Slc8a1,O35129:Phb2,P10493:Nid1,Q61781:Krt14,Q9QWL7:Krt17,P11679:Krt8,P19001:Krt19,P26041:Msn,Q8R0W0:Eppk1,P05784:Krt18
GO:0043161	proteasome-mediated ubiquitin-dependent protein catabolic process	biological_process	17	625	175	16415	0.000381004	0.00962514	2.55136	Q60692:Psmb6,O55234:Psmb5,P70195:Psmb7,Q9Z2U0:Psma7,Q9QUM9:Psma6,O70435:Psma3,P28063:Psmb8,Q9Z2U1:Psma5,O09061:Psmb1,Q9R1P0:Psma4,O35955:Psmb10,Q9R1P3:Psmb2,P49722:Psma2,Q9R1P1:Psmb3,O35522:Psmb9,Q9JLV5:Cul3,P62196:Psmc5
GO:0031902	late endosome membrane	cellular_component	13	625	114	16415	0.000396626	0.00996413	2.99502	O35604:Npc1,P11438:Lamp1,Q9JJF9:Sppl2a,Q9Z280:Pld1,O70404:Vamp8,P17047:Lamp2,O88983:Stx8,A2AFS3:Elapor1,P70280:Vamp7,Q8VEH3:Arl8a,P14824:Anxa6,Q9D8B3:Chmp4b,P35737:H2-DMb1
GO:0005797	Golgi medial cisterna	cellular_component	6	625	27	16415	0.000443983	0.0110313	5.83644	P14427:H2-D1,P14426:H2-D1,P01901:H2-K1,P01899:H2-D1,P03991:H2-K1,P01902:H2-K1
GO:0070160	tight junction	cellular_component	5	625	18	16415	0.000446425	0.0110313	7.29556	P60710:Actb,Q9Z0G9:Cldn3,O35054:Cldn4,Q63ZW7:Patj,Q03145:Epha2
GO:0003756	protein disulfide isomerase activity	molecular_function	5	625	18	16415	0.000446425	0.0110313	7.29556	Q9CYA0:Creld2,O54890:Itgb3,P09103:P4hb,P27773:Pdia3,Q9D1Q6:Erp44
GO:0006412	translation	biological_process	14	625	132	16415	0.000508253	0.0123442	2.78558	P62908:Rps3,Q9CZX8:Rps19,P63276:Rps17,P10126:Eef1a1,P14131:Rps16,P53026:Rpl10a,P62242:Rps8,P25444:Rps2,P63323:Rps12,P31230:Aimp1,Q9CR57:Rpl14,P68040:Rack1,P86048:Rpl10l,P62281:Rps11
GO:0055131	C3HC4-type RING finger domain binding	molecular_function	3	625	5	16415	0.000518665	0.0123442	15.7584	P63037:Dnaja1,P63017:Hspa8,Q61696:Hspa1a
GO:0015288	porin activity	molecular_function	3	625	5	16415	0.000518665	0.0123442	15.7584	Q60931:Vdac3,Q60932:Vdac1,Q60930:Vdac2
GO:0006855	drug transmembrane transport	biological_process	3	625	5	16415	0.000518665	0.0123442	15.7584	Q148W0:Atp8b1,B2RX12:Abcc3,Q8VEK0:Tmem30a
GO:0020005	symbiont-containing vacuole membrane	cellular_component	3	625	5	16415	0.000518665	0.0123442	15.7584	Q9QZ85:Iigp1,Q01514:Gbp1,Q9Z0E6:Gbp2
GO:0010729	positive regulation of hydrogen peroxide biosynthetic process	biological_process	3	625	5	16415	0.000518665	0.0123442	15.7584	Q9D311:Duoxa2,P00405:Mtco2,P09671:Sod2
GO:0071438	invadopodium membrane	cellular_component	3	625	5	16415	0.000518665	0.0123442	15.7584	P09055:Itgb1,Q62470:Itga3,P28843:Dpp4
GO:0050660	flavin adenine dinucleotide binding	molecular_function	9	625	62	16415	0.000530267	0.0125543	3.81252	Q64133:Maoa,Q8BW75:Maob,P50544:Acadvl,Q8BJ64:Chdh,Q8K2B3:Sdha,Q00519:Xdh,Q8K2I3:Fmo2,P45952:Acadm,Q9JMH6:Txnrd1
GO:0010592	positive regulation of lamellipodium assembly	biological_process	6	625	28	16415	0.000547062	0.0127949	5.628	P07901:Hsp90aa1,Q9CVB6:Arpc2,P28660:Nckap1,P18760:Cfl1,P63001:Rac1,Q91VR8:Brk1
GO:0045471	response to ethanol	biological_process	13	625	118	16415	0.000554399	0.0127949	2.89349	P68033:Actc1,P24549:Aldh1a1,Q9Z0G9:Cldn3,P67778:Phb,Q9Z261:Cldn7,Q8BW75:Maob,P13020:Gsn,Q9CR84:Atp5mc1,P58252:Eef2,P10518:Alad,P16015:Ca3,P08228:Sod1,P42227:Stat3
GO:0010269	response to selenium ion	biological_process	4	625	11	16415	0.000554576	0.0127949	9.55055	Q8BW75:Maob,E9Q414:Apob,P10518:Alad,P09671:Sod2
GO:0044754	autolysosome	cellular_component	4	625	11	16415	0.000554576	0.0127949	9.55055	P11438:Lamp1,P17047:Lamp2,P09528:Fth1,P29391:Ftl1
GO:1901380	negative regulation of potassium ion transmembrane transport	biological_process	4	625	11	16415	0.000554576	0.0127949	9.55055	P49817:Cav1,P51637:Cav3,Q6P9R2:Oxsr1,Q9Z1W9:Stk39
GO:0005768	endosome	cellular_component	25	625	320	16415	0.000565239	0.0129747	2.05187	Q8VDN2:Atp1a1,Q5SYD0:Myo1d,O35604:Npc1,P11438:Lamp1,P49817:Cav1,Q9Z280:Pld1,P17047:Lamp2,O88983:Stx8,Q9ESD7:Dysf,P98195:Atp9b,Q9D8W7:Ociad2,A2A8L5:Ptprf,Q6PB44:Ptpn23,Q4PZA2:Ece1,Q921I1:Tf,P10107:Anxa1,P12815:Pdcd6,Q62351:Tfrc,Q9CVB6:Arpc2,Q9D8B3:Chmp4b,P24668:M6pr,Q60631:Grb2,P35276:Rab3d,Q9CWK8:Snx2,P35282:Rab21
GO:0017048	Rho GTPase binding	molecular_function	7	625	39	16415	0.000596307	0.0135502	4.71405	Q9JKF1:Iqgap1,Q8BTM8:Flna,Q8BPM0:Daam1,Q3UQ44:Iqgap2,Q64727:Vcl,P62962:Pfn1,O08808:Diaph1
GO:0051020	GTPase binding	molecular_function	7	625	39	16415	0.000596307	0.0135502	4.71405	Q62261:Sptbn1,Q8BTM8:Flna,P62874:Gnb1,P62880:Gnb2,P07901:Hsp90aa1,P17182:Eno1,P31230:Aimp1
GO:0045177	apical part of cell	cellular_component	13	625	119	16415	0.000601232	0.0135824	2.86918	P16406:Enpep,P21447:Abcb1a,Q3THE2:Myl12b,G5E829:Atp2b1,Q9D311:Duoxa2,Q64331:Myo6,P70280:Vamp7,Q99MJ6:Pdzd3,P00920:Ca2,Q9Z1G3:Atp6v1c1,Q9JJX6:P2rx4,Q63ZW7:Patj,P26041:Msn
GO:0030335	positive regulation of cell migration	biological_process	21	625	250	16415	0.000603729	0.0135824	2.20618	Q62468:Vil1,P09055:Itgb1,Q61739:Itga6,P43406:Itgav,Q9Z0G9:Cldn3,P49817:Cav1,Q9Z280:Pld1,P02469:Lamb1,O35566:Cd151,P11688:Itga5,O54890:Itgb3,Q6PDN3:Mylk,O35054:Cldn4,O35682:Myadm,P05064:Aldoa,P20029:Hspa5,P09671:Sod2,Q8BT60:Cpne3,P42227:Stat3,P68040:Rack1,O08808:Diaph1
GO:0003735	structural constituent of ribosome	molecular_function	15	625	150	16415	0.000609161	0.0136368	2.6264	P62908:Rps3,Q9CZX8:Rps19,P63276:Rps17,P62852:Rps25,P14131:Rps16,P14869:Rplp0,P53026:Rpl10a,P62242:Rps8,P25444:Rps2,P63323:Rps12,Q9CR57:Rpl14,P86048:Rpl10l,P63325:Rps10,P62918:Rpl8,P62281:Rps11
GO:0048365	Rac GTPase binding	molecular_function	8	625	51	16415	0.0006324	0.0140872	4.11984	Q08509:Eps8,Q9JKF1:Iqgap1,Q8BTM8:Flna,P49817:Cav1,Q3UQ44:Iqgap2,Q7TMB8:Cyfip1,P08228:Sod1,Q91VR8:Brk1
GO:0048870	cell motility	biological_process	6	625	29	16415	0.000667811	0.0147006	5.43393	P60710:Actb,Q9Z280:Pld1,P18760:Cfl1,P63001:Rac1,Q91VR8:Brk1,Q03145:Epha2
GO:0031528	microvillus membrane	cellular_component	6	625	29	16415	0.000667811	0.0147006	5.43393	O54990:Prom1,P43406:Itgav,O54890:Itgb3,P26041:Msn,Q8VHF2:Cdhr5,Q62273:Slc26a2
GO:0009925	basal plasma membrane	cellular_component	9	625	64	16415	0.000672938	0.0147006	3.69338	O88329:Myo1a,Q61739:Itga6,P53986:Slc16a1,P49817:Cav1,P35762:Cd81,O35054:Cldn4,Q61526:Erbb3,Q921I1:Tf,Q9QXS1:Plec
GO:0055085	transmembrane transport	biological_process	9	625	64	16415	0.000672938	0.0147006	3.69338	Q8VDN2:Atp1a1,P21447:Abcb1a,Q91VA1:Slc44a4,B2RX12:Abcc3,Q7TMS5:Abcg2,P86044:Ano9,Q8BY89:Slc44a2,Q8BTY2:Slc4a7,O88343:Slc4a4
GO:0031252	cell leading edge	cellular_component	9	625	65	16415	0.000755211	0.0164081	3.63655	Q8VDD5:Myh9,O88329:Myo1a,Q9JKF1:Iqgap1,Q9D311:Duoxa2,Q9JM76:Arpc3,P63101:Ywhaz,Q9CVB6:Arpc2,P18760:Cfl1,P20152:Vim
GO:0045104	intermediate filament cytoskeleton organization	biological_process	5	625	20	16415	0.00075836	0.0164081	6.566	E9Q557:Dsp,Q9Z2K1:Krt16,Q9QXS1:Plec,Q8R0W0:Eppk1,P05784:Krt18
GO:0016477	cell migration	biological_process	21	625	255	16415	0.000780373	0.016804	2.16292	P16406:Enpep,P09055:Itgb1,Q9JKF1:Iqgap1,P43406:Itgav,Q61735:Cd47,P02468:Lamc1,Q61738:Itga7,P02469:Lamb1,O35566:Cd151,O54890:Itgb3,O35129:Phb2,Q61292:Lamb2,P35822:Ptprk,A2A8L5:Ptprf,Q02257:Jup,P28660:Nckap1,P62821:Rab1A,P63001:Rac1,Q9JLV5:Cul3,Q8BYP3:Rhof,Q03145:Epha2
GO:0003924	GTPase activity	molecular_function	22	625	273	16415	0.00078952	0.0168419	2.11651	P21278:Gna11,P62874:Gnb1,P62880:Gnb2,Q8VEH3:Arl8a,Q3T9E4:Tgtp2,P68369:Tuba1a,P68368:Tuba4a,P58252:Eef2,P68372:Tubb4b,P99024:Tubb5,P10126:Eef1a1,P62821:Rab1A,Q99JI6:Rap1b,Q9QZ85:Iigp1,Q01514:Gbp1,P63001:Rac1,Q9Z0E6:Gbp2,O55131:Septin7,P35276:Rab3d,Q9Z2Q6:Septin5,P35282:Rab21,Q8BYP3:Rhof
GO:0045335	phagocytic vesicle	cellular_component	10	625	79	16415	0.000804562	0.0168419	3.32456	P11438:Lamp1,O70404:Vamp8,Q64324:Stxbp2,O88983:Stx8,P13020:Gsn,P70280:Vamp7,Q80X90:Flnb,Q60770:Stxbp3,P20152:Vim,P14211:Calr
GO:0001778	plasma membrane repair	biological_process	4	625	12	16415	0.000806906	0.0168419	8.75467	Q8VDD5:Myh9,Q9ESD7:Dysf,P51637:Cav3,P14824:Anxa6
GO:0019430	removal of superoxide radicals	biological_process	4	625	12	16415	0.000806906	0.0168419	8.75467	P35700:Prdx1,P11247:Mpo,P08228:Sod1,P09671:Sod2
GO:0005751	mitochondrial respiratory chain complex IV	cellular_component	4	625	12	16415	0.000806906	0.0168419	8.75467	Q9DB77:Uqcrc2,P12787:Cox5a,P17665:Cox7c,Q62425:Ndufa4
GO:0003334	keratinocyte development	biological_process	4	625	12	16415	0.000806906	0.0168419	8.75467	P02535:Krt10,Q3TTY5:Krt2,O70456:Sfn,Q80X90:Flnb
GO:0030041	actin filament polymerization	biological_process	6	625	30	16415	0.000808203	0.0168419	5.2528	Q62468:Vil1,P13020:Gsn,Q9CVB6:Arpc2,P63001:Rac1,P59999:Arpc4,O08808:Diaph1
GO:0005844	polysome	cellular_component	7	625	42	16415	0.000947624	0.0193831	4.37733	P62908:Rps3,P62852:Rps25,Q9QUM9:Psma6,P58252:Eef2,P20152:Vim,P14211:Calr,P86048:Rpl10l
GO:0000302	response to reactive oxygen species	biological_process	5	625	21	16415	0.000964442	0.0193831	6.25333	O08709:Prdx6,P47740:Aldh3a2,P35700:Prdx1,P08228:Sod1,P09671:Sod2
GO:0031424	keratinization	biological_process	5	625	21	16415	0.000964442	0.0193831	6.25333	Q9QWL7:Krt17,P50446:Krt6a,Q9Z2K1:Krt16,Q3TTY5:Krt2,O70456:Sfn
GO:0008307	structural constituent of muscle	molecular_function	5	625	21	16415	0.000964442	0.0193831	6.25333	O08638:Myh11,Q60605:Myl6,P05977:Myl1,P19001:Krt19,Q9QXS1:Plec
GO:0004602	glutathione peroxidase activity	molecular_function	5	625	21	16415	0.000964442	0.0193831	6.25333	O08709:Prdx6,Q9JHC0:Gpx2,Q9CPU4:Mgst3,P46425:Gstp2,Q9DCM2:Gstk1
GO:0006885	regulation of pH	biological_process	5	625	21	16415	0.000964442	0.0193831	6.25333	Q9D869:Chp2,G3X939:Slc9a3,Q61165:Slc9a1,O88343:Slc4a4,P00920:Ca2
GO:0002028	regulation of sodium ion transport	biological_process	5	625	21	16415	0.000964442	0.0193831	6.25333	Q8VDN2:Atp1a1,P68510:Ywhah,P70414:Slc8a1,G3X939:Slc9a3,Q9JJX6:P2rx4
GO:0034113	heterotypic cell-cell adhesion	biological_process	5	625	21	16415	0.000964442	0.0193831	6.25333	P09055:Itgb1,P43406:Itgav,Q61738:Itga7,P11688:Itga5,O54890:Itgb3
GO:0030175	filopodium	cellular_component	10	625	81	16415	0.000980155	0.0196118	3.24247	Q62468:Vil1,P09055:Itgb1,P68033:Actc1,Q61739:Itga6,Q64331:Myo6,P70280:Vamp7,Q3UQ44:Iqgap2,Q80U16:Ripor2,P26041:Msn,P18760:Cfl1
GO:1990254	keratin filament binding	molecular_function	3	625	6	16415	0.00100796	0.0196465	13.132	Q61781:Krt14,Q8R0W0:Eppk1,P20152:Vim
GO:0051054	positive regulation of DNA metabolic process	biological_process	3	625	6	16415	0.00100796	0.0196465	13.132	O35639:Anxa3,P62962:Pfn1,Q61937:Npm1
GO:2000767	positive regulation of cytoplasmic translation	biological_process	3	625	6	16415	0.00100796	0.0196465	13.132	P53996:Cnbp,P58252:Eef2,P52480:Pkm
GO:0045110	intermediate filament bundle assembly	biological_process	3	625	6	16415	0.00100796	0.0196465	13.132	Q61781:Krt14,Q8R0W0:Eppk1,P97350:Pkp1
GO:0006102	isocitrate metabolic process	biological_process	3	625	6	16415	0.00100796	0.0196465	13.132	O88844:Idh1,Q99KI0:Aco2,P54071:Idh2
GO:0031579	membrane raft organization	biological_process	3	625	6	16415	0.00100796	0.0196465	13.132	O35604:Npc1,P51637:Cav3,O35682:Myadm
GO:0005516	calmodulin binding	molecular_function	17	625	191	16415	0.00103141	0.0200174	2.33763	Q8VDD5:Myh9,O08638:Myh11,Q5SYD0:Myo1d,O88329:Myo1a,Q62261:Sptbn1,Q6URW6:Myh14,Q9JKF1:Iqgap1,G5E829:Atp2b1,Q64331:Myo6,Q6PDN3:Mylk,P70414:Slc8a1,Q7TN37:Trpm4,Q61165:Slc9a1,Q3UQ44:Iqgap2,P16546:Sptan1,P10126:Eef1a1,Q61656:Ddx5
GO:0019905	syntaxin binding	molecular_function	9	625	68	16415	0.00105241	0.0203375	3.47612	P49817:Cav1,O70404:Vamp8,Q64324:Stxbp2,O88983:Stx8,O09044:Snap23,P70280:Vamp7,P16546:Sptan1,Q60770:Stxbp3,Q9Z2Q6:Septin5
GO:0046034	ATP metabolic process	biological_process	7	625	43	16415	0.0010953	0.0210763	4.27553	P14094:Atp1b1,Q6DYE8:Enpp3,Q9DCX2:Atp5pd,Q9CPQ8:Atp5mg,P56135:Atp5mf,Q9CR84:Atp5mc1,P63017:Hspa8
GO:0051014	actin filament severing	biological_process	4	625	13	16415	0.00113061	0.0213917	8.08123	Q62468:Vil1,P13020:Gsn,Q60604:Scin,P18760:Cfl1
GO:0006414	translational elongation	biological_process	4	625	13	16415	0.00113061	0.0213917	8.08123	P58252:Eef2,P10126:Eef1a1,Q9D8N0:Eef1g,P57776:Eef1d
GO:0015986	ATP synthesis coupled proton transport	biological_process	4	625	13	16415	0.00113061	0.0213917	8.08123	Q9DCX2:Atp5pd,Q9CQQ7:Atp5pb,Q9CPQ8:Atp5mg,Q9CR84:Atp5mc1
GO:0030042	actin filament depolymerization	biological_process	4	625	13	16415	0.00113061	0.0213917	8.08123	Q62468:Vil1,P13020:Gsn,P18760:Cfl1,O88342:Wdr1
GO:0002102	podosome	cellular_component	6	625	32	16415	0.00115629	0.0217864	4.9245	P60710:Actb,P13020:Gsn,Q60604:Scin,Q64727:Vcl,P61979:Hnrnpk,O88342:Wdr1
GO:0090303	positive regulation of wound healing	biological_process	5	625	22	16415	0.00120939	0.0223218	5.96909	P09055:Itgb1,Q9Z0G9:Cldn3,Q6PDN3:Mylk,O35054:Cldn4,P10107:Anxa1
GO:0030865	cortical cytoskeleton organization	biological_process	5	625	22	16415	0.00120939	0.0223218	5.96909	Q7TPR4:Actn1,P63001:Rac1,O88342:Wdr1,O55131:Septin7,Q8BYP3:Rhof
GO:0034620	cellular response to unfolded protein	biological_process	5	625	22	16415	0.00120939	0.0223218	5.96909	P38647:Hspa9,P63017:Hspa8,P20029:Hspa5,P16627:Hspa1l,Q61696:Hspa1a
GO:0016601	Rac protein signal transduction	biological_process	5	625	22	16415	0.00120939	0.0223218	5.96909	Q08509:Eps8,P28660:Nckap1,P63001:Rac1,Q7TMB8:Cyfip1,Q91VR8:Brk1
GO:0004601	peroxidase activity	molecular_function	5	625	22	16415	0.00120939	0.0223218	5.96909	O08709:Prdx6,P22437:Ptgs1,Q9JHC0:Gpx2,P35700:Prdx1,P11247:Mpo
GO:0014069	postsynaptic density	cellular_component	25	625	338	16415	0.00123511	0.022704	1.9426	Q8VDN2:Atp1a1,P60710:Actb,Q62261:Sptbn1,Q08509:Eps8,P67778:Phb,P62908:Rps3,Q64331:Myo6,Q9CZX8:Rps19,A2CG49:Kalrn,P62852:Rps25,P70414:Slc8a1,O35129:Phb2,P97300:Nptn,Q9JJX6:P2rx4,Q9Z2W8:Gria4,P63017:Hspa8,P63101:Ywhaz,P47757:Capzb,P14869:Rplp0,P61979:Hnrnpk,Q9D8B3:Chmp4b,P42227:Stat3,Q9CR57:Rpl14,Q64332:Syn2,P62918:Rpl8
GO:0010811	positive regulation of cell-substrate adhesion	biological_process	7	625	44	16415	0.00126044	0.0230757	4.17836	P09055:Itgb1,Q61739:Itga6,Q62470:Itga3,P11688:Itga5,P39654:Alox15,P10493:Nid1,P63001:Rac1
GO:0031234	extrinsic component of cytoplasmic side of plasma membrane	cellular_component	9	625	70	16415	0.0012985	0.0231288	3.3768	Q9JKF1:Iqgap1,Q922K9:Frk,O55143:Atp2a2,Q04736:Yes1,P39654:Alox15,Q6J9G1:Styk1,Q91ZR2:Snx18,P63001:Rac1,P14069:S100a6
GO:0015293	symporter activity	molecular_function	8	625	57	16415	0.00134381	0.0231288	3.68618	Q9D687:Slc6a19,P53986:Slc16a1,Q9ES88:Slc13a2,Q9JMA9:Slc6a14,Q8VEM8:Slc25a3,O88627:Slc28a2,O88343:Slc4a4,O35874:Slc1a4
GO:0019882	antigen processing and presentation	biological_process	7	625	45	16415	0.00144443	0.0231288	4.08551	Q61207:Psap,P28063:Psmb8,P04228:H2-Aa,P14437:H2-Aa,P01921:H2-Ab1,P06345:H2-Ab1,P35737:H2-DMb1
GO:0009113	purine nucleobase biosynthetic process	biological_process	2	625	2	16415	0.00144747	0.0231288	26.264	P50431:Shmt1,Q9CZN7:Shmt2
GO:0072538	T-helper 17 type immune response	biological_process	2	625	2	16415	0.00144747	0.0231288	26.264	P67778:Phb,P42227:Stat3
GO:0061740	protein targeting to lysosome involved in chaperone-mediated autophagy	biological_process	2	625	2	16415	0.00144747	0.0231288	26.264	P17047:Lamp2,P63017:Hspa8
GO:0071682	endocytic vesicle lumen	cellular_component	2	625	2	16415	0.00144747	0.0231288	26.264	P09528:Fth1,P29391:Ftl1
GO:0019264	glycine biosynthetic process from serine	biological_process	2	625	2	16415	0.00144747	0.0231288	26.264	P50431:Shmt1,Q9CZN7:Shmt2
GO:0005427	proton-dependent oligopeptide secondary active transmembrane transporter activity	molecular_function	2	625	2	16415	0.00144747	0.0231288	26.264	Q9JIP7:Slc15a1,Q9R100:Cdh17
GO:0050748	negative regulation of lipoprotein metabolic process	biological_process	2	625	2	16415	0.00144747	0.0231288	26.264	P43406:Itgav,O54890:Itgb3
GO:0004448	isocitrate dehydrogenase activity	molecular_function	2	625	2	16415	0.00144747	0.0231288	26.264	O88844:Idh1,P54071:Idh2
GO:0019682	glyceraldehyde-3-phosphate metabolic process	biological_process	2	625	2	16415	0.00144747	0.0231288	26.264	P17751:Tpi1,Q93092:Taldo1
GO:1904482	cellular response to tetrahydrofolate	biological_process	2	625	2	16415	0.00144747	0.0231288	26.264	P50431:Shmt1,Q9CZN7:Shmt2
GO:0019242	methylglyoxal biosynthetic process	biological_process	2	625	2	16415	0.00144747	0.0231288	26.264	P17751:Tpi1,P05064:Aldoa
GO:1903923	positive regulation of protein processing in phagocytic vesicle	biological_process	2	625	2	16415	0.00144747	0.0231288	26.264	Q8VDD5:Myh9,P13020:Gsn
GO:0008732	L-allo-threonine aldolase activity	molecular_function	2	625	2	16415	0.00144747	0.0231288	26.264	P50431:Shmt1,Q9CZN7:Shmt2
GO:0035577	azurophil granule membrane	cellular_component	2	625	2	16415	0.00144747	0.0231288	26.264	O70404:Vamp8,P70280:Vamp7
GO:0002276	basophil activation involved in immune response	biological_process	2	625	2	16415	0.00144747	0.0231288	26.264	Q6DYE8:Enpp3,Q99MN1:Kars1
GO:0002135	CTP binding	molecular_function	2	625	2	16415	0.00144747	0.0231288	26.264	P11499:Hsp90ab1,P07901:Hsp90aa1
GO:0034677	integrin alpha7-beta1 complex	cellular_component	2	625	2	16415	0.00144747	0.0231288	26.264	P09055:Itgb1,Q61738:Itga7
GO:0034674	integrin alpha5-beta1 complex	cellular_component	2	625	2	16415	0.00144747	0.0231288	26.264	P09055:Itgb1,P11688:Itga5
GO:0034667	integrin alpha3-beta1 complex	cellular_component	2	625	2	16415	0.00144747	0.0231288	26.264	P09055:Itgb1,Q62470:Itga3
GO:0006097	glyoxylate cycle	biological_process	2	625	2	16415	0.00144747	0.0231288	26.264	O88844:Idh1,P54071:Idh2
GO:0034665	integrin alpha1-beta1 complex	cellular_component	2	625	2	16415	0.00144747	0.0231288	26.264	P09055:Itgb1,Q3V3R4:Itga1
GO:1990836	lysosomal matrix	cellular_component	2	625	2	16415	0.00144747	0.0231288	26.264	P17047:Lamp2,P63017:Hspa8
GO:0014045	establishment of endothelial blood-brain barrier	biological_process	2	625	2	16415	0.00144747	0.0231288	26.264	P06795:Abcb1b,Q9Z0G9:Cldn3
GO:0090725	peripheral region of growth cone	cellular_component	2	625	2	16415	0.00144747	0.0231288	26.264	Q9CVB6:Arpc2,Q7TMB8:Cyfip1
GO:0004421	hydroxymethylglutaryl-CoA synthase activity	molecular_function	2	625	2	16415	0.00144747	0.0231288	26.264	P54869:Hmgcs2,Q8JZK9:Hmgcs1
GO:0010142	farnesyl diphosphate biosynthetic process, mevalonate pathway	biological_process	2	625	2	16415	0.00144747	0.0231288	26.264	P54869:Hmgcs2,Q8JZK9:Hmgcs1
GO:0004658	propionyl-CoA carboxylase activity	molecular_function	2	625	2	16415	0.00144747	0.0231288	26.264	Q99MN9:Pccb,Q91ZA3:Pcca
GO:0004450	isocitrate dehydrogenase (NADP+) activity	molecular_function	2	625	2	16415	0.00144747	0.0231288	26.264	O88844:Idh1,P54071:Idh2
GO:2000814	positive regulation of barbed-end actin filament capping	biological_process	2	625	2	16415	0.00144747	0.0231288	26.264	Q9CVB6:Arpc2,P18760:Cfl1
GO:0046166	glyceraldehyde-3-phosphate biosynthetic process	biological_process	2	625	2	16415	0.00144747	0.0231288	26.264	P17751:Tpi1,P40142:Tkt
GO:0004372	glycine hydroxymethyltransferase activity	molecular_function	2	625	2	16415	0.00144747	0.0231288	26.264	P50431:Shmt1,Q9CZN7:Shmt2
GO:1903281	positive regulation of calcium:sodium antiporter activity	biological_process	2	625	2	16415	0.00144747	0.0231288	26.264	P14094:Atp1b1,Q61165:Slc9a1
GO:0035632	mitochondrial prohibitin complex	cellular_component	2	625	2	16415	0.00144747	0.0231288	26.264	P67778:Phb,O35129:Phb2
GO:0070006	metalloaminopeptidase activity	molecular_function	5	625	23	16415	0.00149744	0.0237594	5.70957	P16406:Enpep,P97449:Anpep,Q11136:Pepd,Q9CPY7:Lap3,Q9EQH2:Erap1
GO:0002026	regulation of the force of heart contraction	biological_process	5	625	23	16415	0.00149744	0.0237594	5.70957	Q8VDN2:Atp1a1,P49817:Cav1,O55143:Atp2a2,P70414:Slc8a1,Q61165:Slc9a1
GO:0031941	filamentous actin	cellular_component	6	625	34	16415	0.0016089	0.0254386	4.63482	O88329:Myo1a,Q64331:Myo6,Q9JM76:Arpc3,Q3TJD7:Pdlim7,Q9CVB6:Arpc2,P28660:Nckap1
GO:0006606	protein import into nucleus	biological_process	10	625	87	16415	0.00170348	0.0266359	3.01885	O35129:Phb2,Q8BKC5:Ipo5,P63017:Hspa8,P18760:Cfl1,Q61656:Ddx5,Q91YE6:Ipo9,P48678:Lmna,P42227:Stat3,P70168:Kpnb1,Q8VI75:Ipo4
GO:1905050	positive regulation of metallopeptidase activity	biological_process	3	625	7	16415	0.00171407	0.0266359	11.256	Q9Z0G9:Cldn3,O35054:Cldn4,Q99MN1:Kars1
GO:0010882	regulation of cardiac muscle contraction by calcium ion signaling	biological_process	3	625	7	16415	0.00171407	0.0266359	11.256	P14094:Atp1b1,O55143:Atp2a2,Q61165:Slc9a1
GO:1901017	negative regulation of potassium ion transmembrane transporter activity	biological_process	3	625	7	16415	0.00171407	0.0266359	11.256	P51637:Cav3,Q6P9R2:Oxsr1,Q9Z1W9:Stk39
GO:0005833	hemoglobin complex	cellular_component	3	625	7	16415	0.00171407	0.0266359	11.256	P01942:Hba,P02089:Hbb-b2,P02104:Hbb-y
GO:0051453	regulation of intracellular pH	biological_process	5	625	24	16415	0.00183295	0.0282887	5.47167	Q8BTY2:Slc4a7,G3X939:Slc9a3,Q61165:Slc9a1,O88343:Slc4a4,P00920:Ca2
GO:0051787	misfolded protein binding	molecular_function	5	625	24	16415	0.00183295	0.0282887	5.47167	P38647:Hspa9,P63017:Hspa8,P20029:Hspa5,P16627:Hspa1l,Q61696:Hspa1a
GO:0015485	cholesterol binding	molecular_function	7	625	47	16415	0.00187478	0.0286411	3.91166	O54990:Prom1,Q60932:Vdac1,Q60930:Vdac2,O35604:Npc1,P35762:Cd81,P14824:Anxa6,Q00623:Apoa1
GO:0045111	intermediate filament cytoskeleton	cellular_component	7	625	47	16415	0.00187478	0.0286411	3.91166	P42932:Cct8,Q9QWL7:Krt17,P11679:Krt8,P08730:Krt13,Q9QXS1:Plec,P20152:Vim,Q0VBK2:Krt80
GO:0042645	mitochondrial nucleoid	cellular_component	7	625	47	16415	0.00187478	0.0286411	3.91166	Q60932:Vdac1,Q60930:Vdac2,P38647:Hspa9,P50544:Acadvl,Q8BMS1:Hadha,Q9CZN7:Shmt2,P09671:Sod2
GO:0098978	glutamatergic synapse	cellular_component	31	625	466	16415	0.00191471	0.0291526	1.74718	P60710:Actb,P09055:Itgb1,Q62261:Sptbn1,P68033:Actc1,Q08509:Eps8,Q8BTM8:Flna,P67778:Phb,G5E829:Atp2b1,Q64704:Stx3,O08532:Cacna2d1,Q64331:Myo6,A2CG49:Kalrn,O54890:Itgb3,Q04736:Yes1,O35129:Phb2,Q9Z2W8:Gria4,Q7TPR4:Actn1,P63017:Hspa8,P63101:Ywhaz,P30999:Ctnnd1,Q9CVB6:Arpc2,P62259:Ywhae,P62962:Pfn1,P18760:Cfl1,P63001:Rac1,P61979:Hnrnpk,P42227:Stat3,O55131:Septin7,P35564:Canx,P57776:Eef1d,Q64332:Syn2
GO:0006814	sodium ion transport	biological_process	9	625	74	16415	0.00192944	0.0292783	3.19427	Q8VDN2:Atp1a1,P14094:Atp1b1,Q9ES88:Slc13a2,Q8C3K6:Slc5a1,Q9D869:Chp2,P70414:Slc8a1,G3X939:Slc9a3,Q61165:Slc9a1,O88343:Slc4a4
GO:0004089	carbonate dehydratase activity	molecular_function	4	625	15	16415	0.00203128	0.0303151	7.00373	P13634:Ca1,P00920:Ca2,P16015:Ca3,P18761:Ca6
GO:0004029	aldehyde dehydrogenase (NAD+) activity	molecular_function	4	625	15	16415	0.00203128	0.0303151	7.00373	P24549:Aldh1a1,P47738:Aldh2,P47740:Aldh3a2,Q80VQ0:Aldh3b1
GO:0034314	Arp2/3 complex-mediated actin nucleation	biological_process	4	625	15	16415	0.00203128	0.0303151	7.00373	Q9JM76:Arpc3,Q3UQ44:Iqgap2,Q9CVB6:Arpc2,P59999:Arpc4
GO:0070886	positive regulation of calcineurin-NFAT signaling cascade	biological_process	4	625	15	16415	0.00203128	0.0303151	7.00373	Q9D869:Chp2,Q61165:Slc9a1,Q61526:Erbb3,P17225:Ptbp1
GO:0001533	cornified envelope	cellular_component	4	625	15	16415	0.00203128	0.0303151	7.00373	E9Q557:Dsp,P10107:Anxa1,P04104:Krt1,Q3TTY5:Krt2
GO:0043025	neuronal cell body	cellular_component	38	625	610	16415	0.00204139	0.0303657	1.63612	Q5SYD0:Myo1d,O88329:Myo1a,Q8BTM8:Flna,P11438:Lamp1,Q64331:Myo6,A2CG49:Kalrn,Q8JZW4:Cpne5,P70414:Slc8a1,Q7TN37:Trpm4,P35822:Ptprk,Q9JJX6:P2rx4,A2A8L5:Ptprf,Q9Z2W8:Gria4,E9Q414:Apob,O35874:Slc1a4,Q91ZR2:Snx18,Q9CR84:Atp5mc1,P11499:Hsp90ab1,P48036:Anxa5,P07901:Hsp90aa1,P63017:Hspa8,Q04447:Ckb,O35639:Anxa3,Q80X90:Flnb,P10639:Txn,P70677:Casp3,P18760:Cfl1,P62821:Rab1A,P47757:Capzb,Q9Z2M7:Pmm2,O88569:Hn…
GO:0032981	mitochondrial respiratory chain complex I assembly	biological_process	7	625	48	16415	0.00212414	0.031493	3.83017	Q9DCS9:Ndufb10,Q9DC69:Ndufa9,Q9CR21:Ndufab1,Q9ERS2:Ndufa13,Q9CR61:Ndufb7,Q9D8B4:Ndufa11,Q9CQZ6:Ndufb3
GO:0072659	protein localization to plasma membrane	biological_process	14	625	153	16415	0.00214556	0.0317067	2.40324	P14094:Atp1b1,Q62261:Sptbn1,Q8BTM8:Flna,Q9R0Q3:Tmed2,P51637:Cav3,Q99MJ6:Pdzd3,Q8R3S2:Tspan33,P35762:Cd81,O35682:Myadm,Q02257:Jup,P08207:S100a10,P63001:Rac1,P35276:Rab3d,Q03145:Epha2
GO:0006605	protein targeting	biological_process	6	625	36	16415	0.00218482	0.0321792	4.37733	P17047:Lamp2,Q64331:Myo6,P63101:Ywhaz,P68254:Ywhaq,P62259:Ywhae,P61982:Ywhag
GO:0005102	signaling receptor binding	molecular_function	26	625	372	16415	0.00221261	0.0321792	1.83566	P09055:Itgb1,P43406:Itgav,P14427:H2-D1,P49817:Cav1,Q3V3R4:Itga1,Q922K9:Frk,Q04736:Yes1,Q6J9G1:Styk1,Q9JJX6:P2rx4,Q7TST0:Btnl1,P63017:Hspa8,P14426:H2-D1,P01901:H2-K1,P01899:H2-D1,P03991:H2-K1,P30999:Ctnnd1,P28843:Dpp4,P01902:H2-K1,P26041:Msn,P62962:Pfn1,P12265:Gusb,P18760:Cfl1,Q61696:Hspa1a,P41317:Mbl2,P62196:Psmc5,Q00623:Apoa1
GO:0030031	cell projection assembly	biological_process	5	625	25	16415	0.00222033	0.0321792	5.2528	P13020:Gsn,Q60604:Scin,P28660:Nckap1,P63001:Rac1,Q7TMB8:Cyfip1
GO:0000146	microfilament motor activity	molecular_function	5	625	25	16415	0.00222033	0.0321792	5.2528	Q8VDD5:Myh9,Q5SYD0:Myo1d,O88329:Myo1a,Q6URW6:Myh14,Q64331:Myo6
GO:0017134	fibroblast growth factor binding	molecular_function	5	625	25	16415	0.00222033	0.0321792	5.2528	P43406:Itgav,Q9CZX8:Rps19,P38647:Hspa9,P25444:Rps2,P97352:S100a13
GO:0048675	axon extension	biological_process	5	625	25	16415	0.00222033	0.0321792	5.2528	P09055:Itgb1,P11499:Hsp90ab1,P07901:Hsp90aa1,Q64727:Vcl,Q7TMB8:Cyfip1
GO:0008233	peptidase activity	molecular_function	12	625	121	16415	0.00222735	0.0321792	2.60469	P16406:Enpep,O55234:Psmb5,Q9CR35:Ctrb1,Q9R0P6:Sec11a,Q11136:Pepd,Q9CPY7:Lap3,Q8R016:Blmh,P70677:Casp3,P18242:Ctsd,P27773:Pdia3,Q9EQH2:Erap1,Q3SYP2:Ctrc
GO:0005783	endoplasmic reticulum	cellular_component	59	625	1063	16415	0.00225414	0.0324625	1.45774	Q8VDN2:Atp1a1,O54990:Prom1,Q148W0:Atp8b1,O35604:Npc1,Q9R0Q3:Tmed2,P14427:H2-D1,Q8BK48:Ces2e,Q9CYA0:Creld2,P49817:Cav1,Q9D311:Duoxa2,P62908:Rps3,P11928:Oas1a,Q68FL4:Ahcyl2,Q64435:Ugt1a6,Q9D304:Rnf128,O55143:Atp2a2,P11688:Itga5,Q8BHG3:Tmem30b,P47740:Aldh3a2,Q9DAX2:Plpp2,Q8K0C4:Cyp51a1,P51637:Cav3,P01831:Thy1,Q7TN37:Trpm4,P53996:Cnbp,Q61165:Slc9a1,Q9CRY7:Gdpd1,Q9CPU4:Mgst3,Q91ZP6:Ndfip2,P63037:Dnaja…
GO:0031532	actin cytoskeleton reorganization	biological_process	8	625	62	16415	0.00232894	0.0333747	3.3889	Q8VDD5:Myh9,Q08509:Eps8,Q8BTM8:Flna,Q9Z0G9:Cldn3,P10107:Anxa1,P16546:Sptan1,Q60631:Grb2,Q80XR2:Atp2c1
GO:0005759	mitochondrial matrix	cellular_component	17	625	206	16415	0.00233224	0.0333747	2.16742	Q99MN9:Pccb,Q91ZA3:Pcca,P47738:Aldh2,P62908:Rps3,P54869:Hmgcs2,P38647:Hspa9,Q9DC69:Ndufa9,Q920E5:Fdps,P35700:Prdx1,Q60597:Ogdh,P26443:Glud1,P16627:Hspa1l,Q9CZN7:Shmt2,P45952:Acadm,P09671:Sod2,Q64433:Hspe1,Q9DCM2:Gstk1
GO:0006906	vesicle fusion	biological_process	6	625	37	16415	0.00252517	0.0360215	4.25903	Q64704:Stx3,O70404:Vamp8,O88983:Stx8,O09044:Snap23,Q9ESD7:Dysf,P70280:Vamp7
GO:0071318	cellular response to ATP	biological_process	4	625	16	16415	0.00262756	0.0366318	6.566	Q7TN37:Trpm4,Q9JJX6:P2rx4,P08113:Hsp90b1,P08228:Sod1
GO:0043171	peptide catabolic process	biological_process	4	625	16	16415	0.00262756	0.0366318	6.566	P16406:Enpep,P97449:Anpep,Q9JHR7:Ide,Q9EQH2:Erap1
GO:0000028	ribosomal small subunit assembly	biological_process	4	625	16	16415	0.00262756	0.0366318	6.566	Q9CZX8:Rps19,P62852:Rps25,P25444:Rps2,P63325:Rps10
GO:0022604	regulation of cell morphogenesis	biological_process	5	625	26	16415	0.00266405	0.0366318	5.05077	Q9Z0G9:Cldn3,O35054:Cldn4,P18760:Cfl1,P47757:Capzb,P63001:Rac1
GO:0007159	leukocyte cell-cell adhesion	biological_process	5	625	26	16415	0.00266405	0.0366318	5.05077	P09055:Itgb1,P05555:Itgam,P11688:Itga5,Q61503:Nt5e,Q8R2S8:Cd177
GO:0071476	cellular hypotonic response	biological_process	3	625	8	16415	0.00266516	0.0366318	9.849	Q6PDN3:Mylk,Q6P9R2:Oxsr1,Q9Z1W9:Stk39
GO:0031838	haptoglobin-hemoglobin complex	cellular_component	3	625	8	16415	0.00266516	0.0366318	9.849	P01942:Hba,P02089:Hbb-b2,P02104:Hbb-y
GO:0015037	peptide disulfide oxidoreductase activity	molecular_function	3	625	8	16415	0.00266516	0.0366318	9.849	P09103:P4hb,P10639:Txn,P27773:Pdia3
GO:0061621	canonical glycolysis	biological_process	3	625	8	16415	0.00266516	0.0366318	9.849	P12382:Pfkl,P17182:Eno1,P06745:Gpi
GO:2000643	positive regulation of early endosome to late endosome transport	biological_process	3	625	8	16415	0.00266516	0.0366318	9.849	Q6PB44:Ptpn23,P26041:Msn,P35282:Rab21
GO:0035900	response to isolation stress	biological_process	3	625	8	16415	0.00266516	0.0366318	9.849	Q99KI0:Aco2,P09671:Sod2,P16045:Lgals1
GO:0004028	3-chloroallyl aldehyde dehydrogenase activity	molecular_function	3	625	8	16415	0.00266516	0.0366318	9.849	P24549:Aldh1a1,P47740:Aldh3a2,Q80VQ0:Aldh3b1
GO:0007015	actin filament organization	biological_process	12	625	124	16415	0.00273492	0.0374767	2.54168	Q5SYD0:Myo1d,O88329:Myo1a,P68033:Actc1,Q64331:Myo6,P51637:Cav3,Q7TPR4:Actn1,Q921I1:Tf,P18760:Cfl1,P63001:Rac1,Q8BYP3:Rhof,Q91VR8:Brk1,P20065:Tmsb4x
GO:0042995	cell projection	cellular_component	14	625	158	16415	0.00288882	0.0394659	2.32719	O54990:Prom1,Q62469:Itga2,Q64331:Myo6,P70414:Slc8a1,Q60604:Scin,Q7TPR4:Actn1,P48036:Anxa5,Q8R0W0:Eppk1,P63001:Rac1,O88342:Wdr1,P20152:Vim,P59999:Arpc4,P15105:Glul,Q8BYP3:Rhof
GO:0030032	lamellipodium assembly	biological_process	6	625	38	16415	0.00290383	0.0395516	4.14695	P09055:Itgb1,Q64727:Vcl,P28660:Nckap1,P47757:Capzb,P63001:Rac1,Q7TMB8:Cyfip1
GO:0001726	ruffle	cellular_component	11	625	109	16415	0.00292091	0.0396647	2.6505	Q8VDD5:Myh9,Q62468:Vil1,Q9JKF1:Iqgap1,Q64331:Myo6,P13020:Gsn,Q3TJD7:Pdlim7,O35682:Myadm,Q7TPR4:Actn1,P28660:Nckap1,Q7TMB8:Cyfip1,P14069:S100a6
GO:1903076	regulation of protein localization to plasma membrane	biological_process	5	625	27	16415	0.00316861	0.0426442	4.8637	P60710:Actb,Q62261:Sptbn1,O70404:Vamp8,O88983:Stx8,P68040:Rack1
GO:0051894	positive regulation of focal adhesion assembly	biological_process	5	625	27	16415	0.00316861	0.0426442	4.8637	Q9JKF1:Iqgap1,P01831:Thy1,P08207:S100a10,P18760:Cfl1,P63001:Rac1
GO:0002009	morphogenesis of an epithelium	biological_process	5	625	27	16415	0.00316861	0.0426442	4.8637	P00920:Ca2,Q9QWL7:Krt17,P50446:Krt6a,Q9Z2K1:Krt16,Q64727:Vcl
GO:0030426	growth cone	cellular_component	15	625	177	16415	0.00319782	0.0429096	2.22576	O88329:Myo1a,Q6URW6:Myh14,Q08509:Eps8,Q9JKF1:Iqgap1,Q62470:Itga3,Q8BTM8:Flna,Q64704:Stx3,P01831:Thy1,A2A8L5:Ptprf,Q91ZR2:Snx18,P17182:Eno1,P30999:Ctnnd1,Q9CVB6:Arpc2,P18760:Cfl1,O08553:Dpysl2
GO:0031527	filopodium membrane	cellular_component	4	625	17	16415	0.00333364	0.0440782	6.17976	Q62470:Itga3,P43406:Itgav,O54890:Itgb3,P26041:Msn
GO:0071404	cellular response to low-density lipoprotein particle stimulus	biological_process	4	625	17	16415	0.00333364	0.0440782	6.17976	P09055:Itgb1,O35604:Npc1,P35762:Cd81,Q8JZK9:Hmgcs1
GO:0007041	lysosomal transport	biological_process	4	625	17	16415	0.00333364	0.0440782	6.17976	Q61207:Psap,O35604:Npc1,Q61696:Hspa1a,P24668:M6pr
GO:0018149	peptide cross-linking	biological_process	4	625	17	16415	0.00333364	0.0440782	6.17976	E9Q557:Dsp,P10107:Anxa1,P04104:Krt1,Q3TTY5:Krt2
GO:0048029	monosaccharide binding	molecular_function	4	625	17	16415	0.00333364	0.0440782	6.17976	P12382:Pfkl,P40142:Tkt,P06745:Gpi,Q93092:Taldo1
GO:0045454	cell redox homeostasis	biological_process	5	625	28	16415	0.00373852	0.0490016	4.69	O08709:Prdx6,P35700:Prdx1,P10639:Txn,P20108:Prdx3,Q9JMH6:Txnrd1
GO:0008180	COP9 signalosome	cellular_component	5	625	28	16415	0.00373852	0.0490016	4.69	Q8VDD5:Myh9,P11499:Hsp90ab1,P20029:Hspa5,P16627:Hspa1l,Q60631:Grb2
GO:0048041	focal adhesion assembly	biological_process	5	625	28	16415	0.00373852	0.0490016	4.69	Q62469:Itga2,P43406:Itgav,P01831:Thy1,P35822:Ptprk,Q7TPR4:Actn1
GO:0043531	ADP binding	molecular_function	6	625	40	16415	0.00378644	0.0492017	3.9396	Q8VDN2:Atp1a1,Q8VDD5:Myh9,P63017:Hspa8,P52480:Pkm,P26443:Glud1,P09411:Pgk1
GO:0009409	response to cold	biological_process	6	625	40	16415	0.00378644	0.0492017	3.9396	G5E829:Atp2b1,P50544:Acadvl,P00405:Mtco2,P07901:Hsp90aa1,P45952:Acadm,P09671:Sod2
GO:0071407	cellular response to organic cyclic compound	biological_process	8	625	67	16415	0.00380705	0.0492017	3.136	Q61739:Itga6,P53986:Slc16a1,P09242:Alpl,P11499:Hsp90ab1,P42225:Stat1,Q99JI6:Rap1b,P42227:Stat3,P16045:Lgals1
GO:0010591	regulation of lamellipodium assembly	biological_process	3	625	9	16415	0.00388521	0.0492017	8.75467	P47757:Capzb,P63001:Rac1,Q03145:Epha2
GO:0030957	Tat protein binding	molecular_function	3	625	9	16415	0.00388521	0.0492017	8.75467	P60710:Actb,P63037:Dnaja1,Q61937:Npm1
GO:0005885	Arp2/3 protein complex	cellular_component	3	625	9	16415	0.00388521	0.0492017	8.75467	Q9JM76:Arpc3,Q9CVB6:Arpc2,P59999:Arpc4
GO:0070633	transepithelial transport	biological_process	3	625	9	16415	0.00388521	0.0492017	8.75467	P21447:Abcb1a,Q7TMS5:Abcg2,O70362:Gpld1
GO:0005832	chaperonin-containing T-complex	cellular_component	3	625	9	16415	0.00388521	0.0492017	8.75467	P42932:Cct8,P80317:Cct6a,P80313:Cct7
GO:0030836	positive regulation of actin filament depolymerization	biological_process	3	625	9	16415	0.00388521	0.0492017	8.75467	Q62468:Vil1,P18760:Cfl1,O88342:Wdr1
GO:0030388	fructose 1,6-bisphosphate metabolic process	biological_process	3	625	9	16415	0.00388521	0.0492017	8.75467	P12382:Pfkl,P70695:Fbp2,P05064:Aldoa
GO:0010976	positive regulation of neuron projection development	biological_process	14	625	164	16415	0.00404702	0.0492017	2.24205	P09055:Itgb1,Q61739:Itga6,Q62470:Itga3,P97300:Nptn,P10126:Eef1a1,P20029:Hspa5,P17426:Ap2a1,P61979:Hnrnpk,P15532:Nme1,B2RXS4:Plxnb2,O70492:Snx3,Q9D2M8:Ube2v2,Q8VEK0:Tmem30a,P17225:Ptbp1
GO:0048002	antigen processing and presentation of peptide antigen	biological_process	4	625	18	16415	0.00415856	0.0492017	5.83644	P04228:H2-Aa,P14437:H2-Aa,P01921:H2-Ab1,P06345:H2-Ab1
GO:1901673	regulation of mitotic spindle assembly	biological_process	4	625	18	16415	0.00415856	0.0492017	5.83644	Q80U16:Ripor2,Q61696:Hspa1a,Q9D8B3:Chmp4b,Q07832:Plk1
GO:0061608	nuclear import signal receptor activity	molecular_function	4	625	18	16415	0.00415856	0.0492017	5.83644	Q8BKC5:Ipo5,Q91YE6:Ipo9,P70168:Kpnb1,Q8VI75:Ipo4
GO:0015184	L-cystine transmembrane transporter activity	molecular_function	2	625	3	16415	0.00423252	0.0492017	17.5093	Q9QXA6:Slc7a9,O35874:Slc1a4
GO:0099040	ceramide translocation	biological_process	2	625	3	16415	0.00423252	0.0492017	17.5093	P21447:Abcb1a,P06795:Abcb1b
GO:0045298	tubulin complex	cellular_component	2	625	3	16415	0.00423252	0.0492017	17.5093	P68372:Tubb4b,P99024:Tubb5
GO:0006545	glycine biosynthetic process	biological_process	2	625	3	16415	0.00423252	0.0492017	17.5093	P50431:Shmt1,Q9CZN7:Shmt2
GO:0043323	positive regulation of natural killer cell degranulation	biological_process	2	625	3	16415	0.00423252	0.0492017	17.5093	P11438:Lamp1,P22892:Ap1g1
GO:1901844	regulation of cell communication by electrical coupling involved in cardiac conduction	biological_process	2	625	3	16415	0.00423252	0.0492017	17.5093	P49817:Cav1,Q6P069:Sri
GO:0006565	L-serine catabolic process	biological_process	2	625	3	16415	0.00423252	0.0492017	17.5093	P50431:Shmt1,Q9CZN7:Shmt2
GO:0098903	regulation of membrane repolarization during action potential	biological_process	2	625	3	16415	0.00423252	0.0492017	17.5093	P49817:Cav1,O08532:Cacna2d1
GO:0051538	3 iron, 4 sulfur cluster binding	molecular_function	2	625	3	16415	0.00423252	0.0492017	17.5093	Q99KI0:Aco2,Q9CQA3:Sdhb
GO:0034683	integrin alphav-beta3 complex	cellular_component	2	625	3	16415	0.00423252	0.0492017	17.5093	P43406:Itgav,O54890:Itgb3
GO:1903748	negative regulation of establishment of protein localization to mitochondrion	biological_process	2	625	3	16415	0.00423252	0.0492017	17.5093	P63037:Dnaja1,Q61699:Hsph1
GO:0023016	signal transduction by trans-phosphorylation	biological_process	2	625	3	16415	0.00423252	0.0492017	17.5093	Q6P9R2:Oxsr1,Q9Z1W9:Stk39
GO:0042447	hormone catabolic process	biological_process	2	625	3	16415	0.00423252	0.0492017	17.5093	Q4PZA2:Ece1,Q9JHR7:Ide
GO:1990531	phospholipid-translocating ATPase complex	cellular_component	2	625	3	16415	0.00423252	0.0492017	17.5093	Q148W0:Atp8b1,Q8VEK0:Tmem30a
GO:0097513	myosin II filament	cellular_component	2	625	3	16415	0.00423252	0.0492017	17.5093	Q8VDD5:Myh9,Q6URW6:Myh14
GO:0038146	chemokine (C-X-C motif) ligand 12 signaling pathway	biological_process	2	625	3	16415	0.00423252	0.0492017	17.5093	Q6P9R2:Oxsr1,Q9Z1W9:Stk39
GO:0006220	pyrimidine nucleotide metabolic process	biological_process	2	625	3	16415	0.00423252	0.0492017	17.5093	Q6DYE8:Enpp3,P52624:Upp1
GO:0009264	deoxyribonucleotide catabolic process	biological_process	2	625	3	16415	0.00423252	0.0492017	17.5093	Q91YP3:Dera,Q60710:Samhd1
GO:0061830	concave side of sperm head	cellular_component	2	625	3	16415	0.00423252	0.0492017	17.5093	Q9CVB6:Arpc2,P54823:Ddx6
GO:0086048	membrane depolarization during bundle of His cell action potential	biological_process	2	625	3	16415	0.00423252	0.0492017	17.5093	O08532:Cacna2d1,Q7TN37:Trpm4
GO:0017098	sulfonylurea receptor binding	molecular_function	2	625	3	16415	0.00423252	0.0492017	17.5093	P11499:Hsp90ab1,P07901:Hsp90aa1
GO:0099038	ceramide floppase activity	molecular_function	2	625	3	16415	0.00423252	0.0492017	17.5093	P21447:Abcb1a,P06795:Abcb1b
GO:0006610	ribosomal protein import into nucleus	biological_process	2	625	3	16415	0.00423252	0.0492017	17.5093	Q8BKC5:Ipo5,P70168:Kpnb1
GO:0035868	alphav-beta3 integrin-HMGB1 complex	cellular_component	2	625	3	16415	0.00423252	0.0492017	17.5093	P43406:Itgav,O54890:Itgb3
GO:0034679	integrin alpha9-beta1 complex	cellular_component	2	625	3	16415	0.00423252	0.0492017	17.5093	P09055:Itgb1,O54890:Itgb3
GO:0005606	laminin-1 complex	cellular_component	2	625	3	16415	0.00423252	0.0492017	17.5093	P02468:Lamc1,P02469:Lamb1
GO:0043259	laminin-10 complex	cellular_component	2	625	3	16415	0.00423252	0.0492017	17.5093	P02468:Lamc1,P02469:Lamb1
GO:1901660	calcium ion export	biological_process	2	625	3	16415	0.00423252	0.0492017	17.5093	G5E829:Atp2b1,P70414:Slc8a1
GO:0034666	integrin alpha2-beta1 complex	cellular_component	2	625	3	16415	0.00423252	0.0492017	17.5093	P09055:Itgb1,Q62469:Itga2
GO:1903598	positive regulation of gap junction assembly	biological_process	2	625	3	16415	0.00423252	0.0492017	17.5093	Q8R0I0:Ace2,P49817:Cav1
GO:0005938	cell cortex	cellular_component	14	625	166	16415	0.00450789	0.0522684	2.21504	Q8VDD5:Myh9,Q5SYD0:Myo1d,Q08509:Eps8,Q8BTM8:Flna,Q64GA5:Pla2g4c,P49817:Cav1,Q8BXK9:Clic5,Q80X90:Flnb,P62962:Pfn1,P63001:Rac1,P61979:Hnrnpk,O55131:Septin7,Q9Z2Q6:Septin5,Q8BYP3:Rhof
GO:0005912	adherens junction	cellular_component	13	625	149	16415	0.00457908	0.0529581	2.29149	Q8VDD5:Myh9,P60710:Actb,P09055:Itgb1,Q61739:Itga6,O09044:Snap23,Q8R3S2:Tspan33,Q3TJD7:Pdlim7,Q02257:Jup,Q64727:Vcl,P30999:Ctnnd1,Q8BYA0:Tbcd,P54823:Ddx6,P97350:Pkp1
GO:0098794	postsynapse	cellular_component	12	625	133	16415	0.00484416	0.0558478	2.36968	Q8BTM8:Flna,Q64704:Stx3,P70414:Slc8a1,Q9Z2U0:Psma7,P28660:Nckap1,P62962:Pfn1,P14869:Rplp0,P63001:Rac1,P61979:Hnrnpk,Q7TMB8:Cyfip1,P62196:Psmc5,P62918:Rpl8
GO:0007595	lactation	biological_process	6	625	42	16415	0.00485364	0.0558478	3.752	P49817:Cav1,A2CG49:Kalrn,P32261:Serpinc1,P00405:Mtco2,Q00519:Xdh,P15532:Nme1
GO:0019886	antigen processing and presentation of exogenous peptide antigen via MHC class II	biological_process	5	625	30	16415	0.00509225	0.0577796	4.37733	P04228:H2-Aa,P14437:H2-Aa,P01921:H2-Ab1,P06345:H2-Ab1,P35737:H2-DMb1
GO:0004177	aminopeptidase activity	molecular_function	4	625	19	16415	0.00511098	0.0577796	5.52926	P16406:Enpep,P97449:Anpep,Q9Z2W0:Dnpep,Q9EQH2:Erap1
GO:0035994	response to muscle stretch	biological_process	4	625	19	16415	0.00511098	0.0577796	5.52926	P13020:Gsn,P70414:Slc8a1,Q61165:Slc9a1,P06745:Gpi
GO:0016836	hydro-lyase activity	molecular_function	4	625	19	16415	0.00511098	0.0577796	5.52926	P13634:Ca1,P00920:Ca2,P16015:Ca3,P18761:Ca6
GO:0042274	ribosomal small subunit biogenesis	biological_process	4	625	19	16415	0.00511098	0.0577796	5.52926	Q9CZX8:Rps19,P63276:Rps17,P14131:Rps16,Q61937:Npm1
GO:0008553	proton-exporting ATPase activity, phosphorylative mechanism	molecular_function	4	625	19	16415	0.00511098	0.0577796	5.52926	Q9CPQ8:Atp5mg,O55143:Atp2a2,Q9Z1G3:Atp6v1c1,Q80XR2:Atp2c1
GO:0030220	platelet formation	biological_process	4	625	19	16415	0.00511098	0.0577796	5.52926	Q8VDD5:Myh9,P55002:Mfap2,Q7TPR4:Actn1,O88342:Wdr1
GO:0034446	substrate adhesion-dependent cell spreading	biological_process	7	625	56	16415	0.00515247	0.0581034	3.283	P43406:Itgav,P02468:Lamc1,P02469:Lamb1,O54890:Itgb3,Q61292:Lamb2,P62821:Rab1A,P63001:Rac1
GO:0006508	proteolysis	biological_process	16	625	205	16415	0.00531557	0.0590637	2.04987	P16406:Enpep,P97449:Anpep,O08688:Capn5,Q9CQ52:Cela3b,O55234:Psmb5,Q9DB77:Uqcrc2,Q9CR35:Ctrb1,Q7TPZ8:Cpa1,Q4PZA2:Ece1,P28843:Dpp4,P70677:Casp3,Q9JHR7:Ide,P18242:Ctsd,Q9EQH2:Erap1,Q3SYP2:Ctrc,Q8R146:Apeh
GO:0071277	cellular response to calcium ion	biological_process	9	625	86	16415	0.00537361	0.0590637	2.74856	Q9JKF1:Iqgap1,Q9D869:Chp2,Q8JZW4:Cpne5,P39654:Alox15,Q6PDN3:Mylk,O70362:Gpld1,P02535:Krt10,P20029:Hspa5,Q8BT60:Cpne3
GO:0005344	oxygen carrier activity	molecular_function	3	625	10	16415	0.00539436	0.0590637	7.8792	P01942:Hba,P02089:Hbb-b2,P02104:Hbb-y
GO:0097197	tetraspanin-enriched microdomain	cellular_component	3	625	10	16415	0.00539436	0.0590637	7.8792	Q8R3S2:Tspan33,P35762:Cd81,Q60710:Samhd1
GO:0098885	modification of postsynaptic actin cytoskeleton	biological_process	3	625	10	16415	0.00539436	0.0590637	7.8792	A2CG49:Kalrn,P62962:Pfn1,P18760:Cfl1
GO:0034333	adherens junction assembly	biological_process	3	625	10	16415	0.00539436	0.0590637	7.8792	P60710:Actb,Q64727:Vcl,Q8BYA0:Tbcd
GO:0000904	cell morphogenesis involved in differentiation	biological_process	3	625	10	16415	0.00539436	0.0590637	7.8792	Q8VDD5:Myh9,Q61292:Lamb2,P11679:Krt8
GO:0006068	ethanol catabolic process	biological_process	3	625	10	16415	0.00539436	0.0590637	7.8792	P47738:Aldh2,P00329:Adh1,Q80VQ0:Aldh3b1
GO:0031209	SCAR complex	cellular_component	3	625	10	16415	0.00539436	0.0590637	7.8792	P28660:Nckap1,Q7TMB8:Cyfip1,Q91VR8:Brk1
GO:2000601	positive regulation of Arp2/3 complex-mediated actin nucleation	biological_process	3	625	10	16415	0.00539436	0.0590637	7.8792	P28660:Nckap1,Q7TMB8:Cyfip1,Q91VR8:Brk1
GO:1904851	positive regulation of establishment of protein localization to telomere	biological_process	3	625	10	16415	0.00539436	0.0590637	7.8792	P42932:Cct8,P80317:Cct6a,P80313:Cct7
GO:0046581	intercellular canaliculus	cellular_component	3	625	10	16415	0.00539436	0.0590637	7.8792	P21447:Abcb1a,P06795:Abcb1b,P28843:Dpp4
GO:0036464	cytoplasmic ribonucleoprotein granule	cellular_component	8	625	71	16415	0.00544133	0.0592851	2.95932	P60710:Actb,Q9JKF1:Iqgap1,P68369:Tuba1a,P99024:Tubb5,P14869:Rplp0,P63001:Rac1,P46471:Psmc2,P54823:Ddx6
GO:0031966	mitochondrial membrane	cellular_component	12	625	135	16415	0.00545474	0.0592851	2.33458	Q64GA5:Pla2g4c,Q60932:Vdac1,Q60930:Vdac2,Q7TMS5:Abcg2,Q9DC69:Ndufa9,Q9CQA3:Sdhb,P50544:Acadvl,Q9ERS2:Ndufa13,P10107:Anxa1,Q60597:Ogdh,P18760:Cfl1,P45952:Acadm
GO:0007339	binding of sperm to zona pellucida	biological_process	6	625	43	16415	0.0054631	0.0592851	3.66474	Q60930:Vdac2,P42932:Cct8,P05064:Aldoa,P16627:Hspa1l,P80317:Cct6a,P80313:Cct7
GO:0051087	chaperone binding	molecular_function	10	625	102	16415	0.00546703	0.0592851	2.5749	Q8VDN2:Atp1a1,P38647:Hspa9,P63037:Dnaja1,P07724:Alb,P63017:Hspa8,Q60597:Ogdh,Q62351:Tfrc,P08228:Sod1,Q99L47:St13,Q64433:Hspe1
GO:0009898	cytoplasmic side of plasma membrane	cellular_component	7	625	57	16415	0.00568568	0.0615087	3.2254	Q8VDD5:Myh9,G5E829:Atp2b1,Q02257:Jup,P26041:Msn,Q9D8B3:Chmp4b,P35282:Rab21,Q61495:Dsg1a
GO:0030246	carbohydrate binding	molecular_function	14	625	171	16415	0.0058479	0.0630348	2.15027	Q8K0C5:Zg16,O88310:Itln1,Q9CQW5:Lgals2,Q64329:Klra3,Q61878:Prg2,P04104:Krt1,P40142:Tkt,P12265:Gusb,P14211:Calr,Q93092:Taldo1,Q91W89:Man2c1,P35564:Canx,P16045:Lgals1,Q91YN5:Uap1
GO:0042060	wound healing	biological_process	10	625	103	16415	0.00585463	0.0630348	2.5499	Q62469:Itga2,P49817:Cav1,Q91WS2:Nlrp6,P13020:Gsn,P39654:Alox15,E9Q557:Dsp,P50446:Krt6a,Q9QXS1:Plec,P70677:Casp3,Q8R0W0:Eppk1
GO:0097110	scaffold protein binding	molecular_function	8	625	72	16415	0.00592287	0.0636181	2.91822	Q922U2:Krt5,P11679:Krt8,E9Q557:Dsp,P07901:Hsp90aa1,P62259:Ywhae,Q99MN1:Kars1,P05784:Krt18,P20152:Vim
GO:1901998	toxin transport	biological_process	6	625	44	16415	0.00612668	0.0656513	3.58145	Q61847:Mep1b,P42932:Cct8,P63037:Dnaja1,P20029:Hspa5,P80317:Cct6a,P80313:Cct7
GO:0070588	calcium ion transmembrane transport	biological_process	7	625	58	16415	0.00625911	0.066754	3.16979	P43406:Itgav,O08532:Cacna2d1,O55143:Atp2a2,P70414:Slc8a1,Q7TN37:Trpm4,Q9JJX6:P2rx4,Q80XR2:Atp2c1
GO:0051289	protein homotetramerization	biological_process	7	625	58	16415	0.00625911	0.066754	3.16979	P12382:Pfkl,Q7TN37:Trpm4,P05064:Aldoa,Q60710:Samhd1,P50431:Shmt1,Q9CZN7:Shmt2,P09671:Sod2
GO:0031410	cytoplasmic vesicle	cellular_component	24	625	364	16415	0.00659157	0.0701343	1.73169	P16406:Enpep,Q5SYD0:Myo1d,P11438:Lamp1,P49817:Cav1,Q64331:Myo6,O09044:Snap23,Q9ESD7:Dysf,Q8BTY2:Slc4a7,P11688:Itga5,Q99KN1:Arrdc1,Q9Z1G3:Atp6v1c1,Q4PZA2:Ece1,Q91ZR2:Snx18,Q921I1:Tf,P12815:Pdcd6,Q62351:Tfrc,Q01514:Gbp1,P63001:Rac1,Q9Z0E6:Gbp2,P08228:Sod1,P35276:Rab3d,P62196:Psmc5,Q8BYP3:Rhof,Q00623:Apoa1
GO:0006695	cholesterol biosynthetic process	biological_process	5	625	32	16415	0.00676061	0.0710965	4.10375	P54869:Hmgcs2,Q8K0C4:Cyp51a1,Q920E5:Fdps,Q8JZK9:Hmgcs1,Q00623:Apoa1
GO:0034394	protein localization to cell surface	biological_process	5	625	32	16415	0.00676061	0.0710965	4.10375	Q8BTM8:Flna,O88627:Slc28a2,Q8R2S8:Cd177,P35822:Ptprk,Q64727:Vcl
GO:0001968	fibronectin binding	molecular_function	5	625	32	16415	0.00676061	0.0710965	4.10375	P09055:Itgb1,Q62470:Itga3,P43406:Itgav,O54890:Itgb3,P55002:Mfap2
GO:0086091	regulation of heart rate by cardiac conduction	biological_process	5	625	32	16415	0.00676061	0.0710965	4.10375	P49817:Cav1,O08532:Cacna2d1,Q7TN37:Trpm4,E9Q557:Dsp,Q02257:Jup
GO:0009060	aerobic respiration	biological_process	5	625	32	16415	0.00676061	0.0710965	4.10375	Q9D855:Uqcrb,Q8R1I1:Uqcr10,P99028:Uqcrh,Q9CQA3:Sdhb,P54822:Adsl
GO:0032420	stereocilium	cellular_component	6	625	45	16415	0.00684703	0.0718382	3.50187	O54990:Prom1,Q08509:Eps8,Q148W0:Atp8b1,Q8BXK9:Clic5,Q8BTY2:Slc4a7,Q80U16:Ripor2
GO:0016192	vesicle-mediated transport	biological_process	13	625	157	16415	0.00706795	0.0734243	2.17473	O70404:Vamp8,Q64324:Stxbp2,O88983:Stx8,O09044:Snap23,P13020:Gsn,P70280:Vamp7,P22892:Ap1g1,P63017:Hspa8,Q61598:Gdi2,P16627:Hspa1l,Q60770:Stxbp3,Q61696:Hspa1a,P17426:Ap2a1
GO:0042588	zymogen granule	cellular_component	3	625	11	16415	0.00720928	0.0734243	7.16291	P70412:Cuzd1,O70404:Vamp8,P35276:Rab3d
GO:0034101	erythrocyte homeostasis	biological_process	3	625	11	16415	0.00720928	0.0734243	7.16291	P63276:Rps17,P35700:Prdx1,P06745:Gpi
GO:0042590	antigen processing and presentation of exogenous peptide antigen via MHC class I	biological_process	3	625	11	16415	0.00720928	0.0734243	7.16291	P01901:H2-K1,P03991:H2-K1,P01902:H2-K1
GO:0048149	behavioral response to ethanol	biological_process	3	625	11	16415	0.00720928	0.0734243	7.16291	Q08509:Eps8,P47738:Aldh2,P00329:Adh1
GO:0071383	cellular response to steroid hormone stimulus	biological_process	3	625	11	16415	0.00720928	0.0734243	7.16291	Q8VDN2:Atp1a1,O35604:Npc1,P68037:Ube2l3
GO:0006739	NADP metabolic process	biological_process	3	625	11	16415	0.00720928	0.0734243	7.16291	O88844:Idh1,Q8K2I3:Fmo2,P54071:Idh2
GO:0030001	metal ion transport	biological_process	3	625	11	16415	0.00720928	0.0734243	7.16291	P14094:Atp1b1,P70414:Slc8a1,Q91ZP6:Ndfip2
GO:0070863	positive regulation of protein exit from endoplasmic reticulum	biological_process	3	625	11	16415	0.00720928	0.0734243	7.16291	Q8BHG3:Tmem30b,P35762:Cd81,Q8VEK0:Tmem30a
GO:1990459	transferrin receptor binding	molecular_function	3	625	11	16415	0.00720928	0.0734243	7.16291	P35762:Cd81,Q921I1:Tf,Q9CWK8:Snx2
GO:0002199	zona pellucida receptor complex	cellular_component	3	625	11	16415	0.00720928	0.0734243	7.16291	P42932:Cct8,P16627:Hspa1l,P80317:Cct6a
GO:0008199	ferric iron binding	molecular_function	3	625	11	16415	0.00720928	0.0734243	7.16291	P09528:Fth1,P29391:Ftl1,Q921I1:Tf
GO:0061099	negative regulation of protein tyrosine kinase activity	biological_process	3	625	11	16415	0.00720928	0.0734243	7.16291	Q9EQK5:Mvp,P49817:Cav1,P01831:Thy1
GO:0046716	muscle cell cellular homeostasis	biological_process	4	625	21	16415	0.00743082	0.0753412	5.00267	P17047:Lamp2,P51637:Cav3,P05064:Aldoa,P08228:Sod1
GO:0008154	actin polymerization or depolymerization	biological_process	4	625	21	16415	0.00743082	0.0753412	5.00267	Q62468:Vil1,P13020:Gsn,Q60604:Scin,P47757:Capzb
GO:0010595	positive regulation of endothelial cell migration	biological_process	7	625	60	16415	0.00753375	0.0762139	3.06413	O54890:Itgb3,O70362:Gpld1,O35639:Anxa3,P12815:Pdcd6,P06745:Gpi,P63001:Rac1,P14211:Calr
GO:0016363	nuclear matrix	cellular_component	10	625	107	16415	0.00762357	0.0768113	2.45458	P97499:Tep1,O35129:Phb2,P11679:Krt8,Q9QUM9:Psma6,P18760:Cfl1,P05784:Krt18,Q61937:Npm1,O88569:Hnrnpa2b1,P20152:Vim,P48678:Lmna
GO:0031201	SNARE complex	cellular_component	6	625	46	16415	0.00762678	0.0768113	3.42574	Q64704:Stx3,O70404:Vamp8,O88983:Stx8,O09044:Snap23,P70280:Vamp7,Q64332:Syn2
GO:0045727	positive regulation of translation	biological_process	8	625	76	16415	0.00817909	0.0775746	2.76463	Q62469:Itga2,Q9Z280:Pld1,Q9QWL7:Krt17,P58252:Eef2,Q61937:Npm1,P20152:Vim,B2RXS4:Plxnb2,P17225:Ptbp1
GO:0070905	serine binding	molecular_function	2	625	4	16415	0.00825152	0.0775746	13.132	P50431:Shmt1,Q9CZN7:Shmt2
GO:0002134	UTP binding	molecular_function	2	625	4	16415	0.00825152	0.0775746	13.132	P11499:Hsp90ab1,P07901:Hsp90aa1
GO:0047134	protein-disulfide reductase activity	molecular_function	2	625	4	16415	0.00825152	0.0775746	13.132	P10639:Txn,P09411:Pgk1
GO:0000015	phosphopyruvate hydratase complex	cellular_component	2	625	4	16415	0.00825152	0.0775746	13.132	P17182:Eno1,P21550:Eno3
GO:0035583	sequestering of TGFbeta in extracellular matrix	biological_process	2	625	4	16415	0.00825152	0.0775746	13.132	Q61554:Fbn1,Q61555:Fbn2
GO:0045069	regulation of viral genome replication	biological_process	2	625	4	16415	0.00825152	0.0775746	13.132	P17742:Ppia,Q61656:Ddx5
GO:0070820	tertiary granule	cellular_component	2	625	4	16415	0.00825152	0.0775746	13.132	Q64324:Stxbp2,Q60770:Stxbp3
GO:0051920	peroxiredoxin activity	molecular_function	2	625	4	16415	0.00825152	0.0775746	13.132	O08709:Prdx6,P35700:Prdx1
GO:0005749	mitochondrial respiratory chain complex II, succinate dehydrogenase complex (ubiquinone)	cellular_component	2	625	4	16415	0.00825152	0.0775746	13.132	Q9CQA3:Sdhb,Q8K2B3:Sdha
GO:0036438	maintenance of lens transparency	biological_process	2	625	4	16415	0.00825152	0.0775746	13.132	Q9D8B3:Chmp4b,Q9Z1W9:Stk39
GO:0051022	Rho GDP-dissociation inhibitor binding	molecular_function	2	625	4	16415	0.00825152	0.0775746	13.132	P07901:Hsp90aa1,P63001:Rac1
GO:0022615	protein to membrane docking	biological_process	2	625	4	16415	0.00825152	0.0775746	13.132	Q60770:Stxbp3,O70492:Snx3
GO:0004634	phosphopyruvate hydratase activity	molecular_function	2	625	4	16415	0.00825152	0.0775746	13.132	P17182:Eno1,P21550:Eno3
GO:0150111	regulation of transepithelial transport	biological_process	2	625	4	16415	0.00825152	0.0775746	13.132	P60710:Actb,Q9Z0G9:Cldn3
GO:0030043	actin filament fragmentation	biological_process	2	625	4	16415	0.00825152	0.0775746	13.132	P18760:Cfl1,O88342:Wdr1
GO:0033353	S-adenosylmethionine cycle	biological_process	2	625	4	16415	0.00825152	0.0775746	13.132	P50247:Ahcy,Q68FL4:Ahcyl2
GO:0007044	cell-substrate junction assembly	biological_process	2	625	4	16415	0.00825152	0.0775746	13.132	P11688:Itga5,O54890:Itgb3
[truncated: 4,052 more rows]

## Sheet: GO_cEV7dpi_0
id	term	category	ListHits	ListTotal	PopHits	PopTotal	pval	padj	Enrichment_score	Protein_Gene
[truncated: 5,421 more rows]

## Sheet: GO_cEV10dpi_0
id	term	category	ListHits	ListTotal	PopHits	PopTotal	pval	padj	Enrichment_score	Protein_Gene
[truncated: 5,393 more rows]
