# Supplementary material for: Quantitative proteomic analysis of local and systemic extracellular vesicles during Eimeria falciformis infectious cycle in the host
Source: Parasit Vectors. 2023 Sep 27;16:339. doi: 10.1186/s13071-023-05906-x (PMC10523797; doi:10.1186/s13071-023-05906-x)
Supplement: Supplementary file 9 — Additional file 9: KEGG terms for sEV proteins [file 13071_2023_5906_MOESM9_ESM.xlsx]

## Sheet: sEVs 68_0
id	Classification_level1	Classification_level2	term	protein	ListHits	ListTotal	PopHits	PopTotal	pvalue	padj	Enrichment_score
mmu04975	Organismal Systems	Digestive system	Fat digestion and absorption	E9Q414:Apob,Q00623:Apoa1	2	59	42	6973	0.0488257	0.188344	5.62793
mmu04979	Organismal Systems	Digestive system	Cholesterol metabolism	E9Q414:Apob,Q00623:Apoa1,P11152:Lpl,Q80W65:Pcsk9	4	59	48	6973	0.000681559	0.00709958	9.84887
mmu04977	Organismal Systems	Digestive system	Vitamin digestion and absorption	E9Q414:Apob,Q00623:Apoa1	2	59	24	6973	0.0172388	0.0769591	9.84887
mmu04610	Organismal Systems	Immune system	Complement and coagulation cascades	P22599:Serpina1b,Q00897:Serpina1d,P06683:C9,P16294:F9,P98064:Masp1,P41317:Mbl2	6	59	86	6973	7.88179e-05	0.000985224	8.24557
mmu03320	Organismal Systems	Endocrine system	PPAR signaling pathway	Q00623:Apoa1,O55222:Ilk,Q60994:Adipoq,P11152:Lpl	4	59	83	6973	0.00516816	0.0313551	5.69573
mmu05143	Human Diseases	Infectious disease: parasitic	African trypanosomiasis	Q00623:Apoa1	1	59	33	6973	0.245014	0.577863	3.58141
mmu05171	Human Diseases	Infectious disease: viral	Coronavirus disease - COVID-19	P06683:C9,Q01279:Egfr,P98064:Masp1,P41317:Mbl2	4	59	223	6973	0.119127	0.330909	2.11994
mmu05146	Human Diseases	Infectious disease: parasitic	Amoebiasis	P06683:C9,P11087:Col1a1,Q01149:Col1a2,P08121:Col3a1	4	59	94	6973	0.00800712	0.0417038	5.02921
mmu05322	Human Diseases	Immune disease	Systemic lupus erythematosus	P06683:C9	1	59	107	6973	0.599969	0.754258	1.10455
mmu05020	Human Diseases	Neurodegenerative disease	Prion disease	P06683:C9,Q9R1P4:Psma1,Q9R1P0:Psma4,Q9Z2U1:Psma5,Q9QUM9:Psma6,Q9Z2U0:Psma7,O09061:Psmb1,P49722:Psma2,O70435:Psma3,Q9R1P1:Psmb3,P70195:Psmb7,Q9R1P3:Psmb2,O55234:Psmb5	13	59	261	6973	1.8224e-07	5.69501e-06	5.88668
mmu04010	Environmental Information Processing	Signal transduction	MAPK signaling pathway	Q01279:Egfr,Q61730:Il1rap	2	59	286	6973	0.703531	0.792447	0.826479
mmu04012	Environmental Information Processing	Signal transduction	ErbB signaling pathway	Q01279:Egfr	1	59	83	6973	0.508093	0.736981	1.42393
mmu04014	Environmental Information Processing	Signal transduction	Ras signaling pathway	Q01279:Egfr	1	59	226	6973	0.858035	0.8864	0.522949
mmu04015	Environmental Information Processing	Signal transduction	Rap1 signaling pathway	Q01279:Egfr	1	59	211	6973	0.838069	0.875919	0.560125
mmu04630	Environmental Information Processing	Signal transduction	JAK-STAT signaling pathway	Q01279:Egfr	1	59	160	6973	0.747252	0.805228	0.738665
mmu04066	Environmental Information Processing	Signal transduction	HIF-1 signaling pathway	Q01279:Egfr	1	59	107	6973	0.599969	0.754258	1.10455
mmu04068	Environmental Information Processing	Signal transduction	FoxO signaling pathway	Q01279:Egfr	1	59	131	6973	0.674921	0.792447	0.902187
mmu04020	Environmental Information Processing	Signal transduction	Calcium signaling pathway	Q01279:Egfr	1	59	234	6973	0.867672	0.889009	0.50507
mmu04072	Environmental Information Processing	Signal transduction	Phospholipase D signaling pathway	Q01279:Egfr,P11859:Agt	2	59	152	6973	0.369764	0.70031	1.55508
mmu04151	Environmental Information Processing	Signal transduction	PI3K-Akt signaling pathway	Q01279:Egfr,P11087:Col1a1,Q9Z1T2:Thbs4,Q01149:Col1a2,Q80YX1:Tnc	5	59	345	6973	0.165975	0.414939	1.71285
mmu04144	Cellular Processes	Transport and catabolism	Endocytosis	Q01279:Egfr,P14430:H2-Q8,P01897:H2-L,P14426:H2-D1,P04223:H2-K1	5	59	253	6973	0.0618877	0.203578	2.3357
mmu04510	Cellular Processes	Cellular community - eukaryotes	Focal adhesion	Q01279:Egfr,O55222:Ilk,P11087:Col1a1,Q9Z1T2:Thbs4,Q01149:Col1a2,Q80YX1:Tnc	6	59	191	6973	0.00526766	0.0313551	3.71266
mmu04520	Cellular Processes	Cellular community - eukaryotes	Adherens junction	Q01279:Egfr	1	59	70	6973	0.449969	0.732665	1.68838
mmu04540	Cellular Processes	Cellular community - eukaryotes	Gap junction	Q01279:Egfr	1	59	85	6973	0.516482	0.736981	1.39043
mmu04810	Cellular Processes	Cell motility	Regulation of actin cytoskeleton	Q01279:Egfr	1	59	213	6973	0.840883	0.875919	0.554866
mmu04912	Organismal Systems	Endocrine system	GnRH signaling pathway	Q01279:Egfr	1	59	91	6973	0.540815	0.742877	1.29875
mmu04915	Organismal Systems	Endocrine system	Estrogen signaling pathway	Q01279:Egfr	1	59	135	6973	0.685992	0.792447	0.875455
mmu04921	Organismal Systems	Endocrine system	Oxytocin signaling pathway	Q01279:Egfr	1	59	150	6973	0.724304	0.792447	0.78791
mmu04926	Organismal Systems	Endocrine system	Relaxin signaling pathway	Q01279:Egfr,P11087:Col1a1,Q01149:Col1a2,P08121:Col3a1	4	59	128	6973	0.0226744	0.0944767	3.69333
mmu04928	Organismal Systems	Endocrine system	Parathyroid hormone synthesis, secretion and action	Q01279:Egfr	1	59	107	6973	0.599969	0.754258	1.10455
mmu05200	Human Diseases	Cancer: overview	Pathways in cancer	Q01279:Egfr,P11859:Agt	2	59	524	6973	0.94301	0.945921	0.451093
mmu05206	Human Diseases	Cancer: overview	MicroRNAs in cancer	Q01279:Egfr,P15379:Cd44,Q80YX1:Tnc	3	59	161	6973	0.154989	0.399195	2.20223
mmu05205	Human Diseases	Cancer: overview	Proteoglycans in cancer	Q01279:Egfr,P15379:Cd44,P11087:Col1a1,Q01149:Col1a2	4	59	200	6973	0.0883434	0.256812	2.36373
mmu05230	Human Diseases	Cancer: overview	Central carbon metabolism in cancer	Q01279:Egfr	1	59	68	6973	0.440446	0.732665	1.73804
mmu05231	Human Diseases	Cancer: overview	Choline metabolism in cancer	Q01279:Egfr,Q6X893:Slc44a1	2	59	97	6973	0.197917	0.475762	2.43683
mmu05235	Human Diseases	Cancer: overview	PD-L1 expression and PD-1 checkpoint pathway in cancer	Q01279:Egfr	1	59	87	6973	0.524731	0.736981	1.35846
mmu05210	Human Diseases	Cancer: specific types	Colorectal cancer	Q01279:Egfr	1	59	87	6973	0.524731	0.736981	1.35846
mmu05212	Human Diseases	Cancer: specific types	Pancreatic cancer	Q01279:Egfr	1	59	77	6973	0.482058	0.732665	1.53489
mmu05225	Human Diseases	Cancer: specific types	Hepatocellular carcinoma	Q01279:Egfr	1	59	170	6973	0.76832	0.820854	0.695214
mmu05226	Human Diseases	Cancer: specific types	Gastric cancer	Q01279:Egfr	1	59	150	6973	0.724304	0.792447	0.78791
mmu05214	Human Diseases	Cancer: specific types	Glioma	Q01279:Egfr	1	59	74	6973	0.468537	0.732665	1.59711
mmu05218	Human Diseases	Cancer: specific types	Melanoma	Q01279:Egfr	1	59	73	6973	0.463954	0.732665	1.61899
mmu05219	Human Diseases	Cancer: specific types	Bladder cancer	Q01279:Egfr	1	59	42	6973	0.300885	0.64846	2.81396
mmu05215	Human Diseases	Cancer: specific types	Prostate cancer	Q01279:Egfr	1	59	99	6973	0.571394	0.751834	1.1938
mmu05213	Human Diseases	Cancer: specific types	Endometrial cancer	Q01279:Egfr,O55222:Ilk	2	59	58	6973	0.0861046	0.256264	4.07539
mmu05224	Human Diseases	Cancer: specific types	Breast cancer	Q01279:Egfr	1	59	146	6973	0.714562	0.792447	0.809496
mmu05223	Human Diseases	Cancer: specific types	Non-small cell lung cancer	Q01279:Egfr	1	59	73	6973	0.463954	0.732665	1.61899
mmu05160	Human Diseases	Infectious disease: viral	Hepatitis C	Q01279:Egfr	1	59	152	6973	0.729052	0.792447	0.777542
mmu05163	Human Diseases	Infectious disease: viral	Human cytomegalovirus infection	Q01279:Egfr,P14211:Calr,P14430:H2-Q8,P01897:H2-L,P14426:H2-D1,P04223:H2-K1	6	59	232	6973	0.0131492	0.0608758	3.05655
mmu05165	Human Diseases	Infectious disease: viral	Human papillomavirus infection	Q01279:Egfr,P14430:H2-Q8,P01897:H2-L,P11087:Col1a1,Q9Z1T2:Thbs4,P14426:H2-D1,Q01149:Col1a2,Q80YX1:Tnc,P04223:H2-K1	9	59	328	6973	0.00158278	0.0140378	3.24292
mmu04934	Human Diseases	Endocrine and metabolic disease	Cushing syndrome	Q01279:Egfr,P11859:Agt	2	59	163	6973	0.403042	0.714482	1.45014
mmu01521	Human Diseases	Drug resistance: antineoplastic	EGFR tyrosine kinase inhibitor resistance	Q01279:Egfr	1	59	78	6973	0.486489	0.732665	1.51521
mmu01522	Human Diseases	Drug resistance: antineoplastic	Endocrine resistance	Q01279:Egfr	1	59	97	6973	0.563942	0.751834	1.21842
mmu04060	Environmental Information Processing	Signaling molecules and interaction	Cytokine-cytokine receptor interaction	Q61730:Il1rap	1	59	272	6973	0.905349	0.92007	0.434509
mmu04659	Organismal Systems	Immune system	Th17 cell differentiation	Q61730:Il1rap	1	59	122	6973	0.648589	0.787123	0.968741
mmu04750	Organismal Systems	Sensory system	Inflammatory mediator regulation of TRP channels	Q61730:Il1rap	1	59	114	6973	0.62343	0.771572	1.03672
mmu00565	Metabolism	Lipid metabolism	Ether lipid metabolism	Q60963:Pla2g7	1	59	48	6973	0.335854	0.666376	2.46222
mmu05340	Human Diseases	Immune disease	Primary immunodeficiency	P03987:	1	59	45	6973	0.31859	0.651929	2.62637
mmu04080	Environmental Information Processing	Signaling molecules and interaction	Neuroactive ligand-receptor interaction	P11859:Agt	1	59	335	6973	0.945921	0.945921	0.352795
mmu04924	Organismal Systems	Endocrine system	Renin secretion	P11859:Agt	1	59	72	6973	0.459331	0.732665	1.64148
mmu04614	Organismal Systems	Endocrine system	Renin-angiotensin system	P11859:Agt	1	59	38	6973	0.276574	0.617353	3.11017
mmu04925	Organismal Systems	Endocrine system	Aldosterone synthesis and secretion	P11859:Agt	1	59	98	6973	0.567684	0.751834	1.20598
mmu04927	Organismal Systems	Endocrine system	Cortisol synthesis and secretion	P11859:Agt	1	59	69	6973	0.445228	0.732665	1.71285
mmu04261	Organismal Systems	Circulatory system	Adrenergic signaling in cardiomyocytes	P11859:Agt	1	59	143	6973	0.707034	0.792447	0.826479
mmu04270	Organismal Systems	Circulatory system	Vascular smooth muscle contraction	P11859:Agt	1	59	134	6973	0.68326	0.792447	0.881988
mmu05410	Human Diseases	Cardiovascular disease	Hypertrophic cardiomyopathy	P11859:Agt	1	59	87	6973	0.524731	0.736981	1.35846
mmu05414	Human Diseases	Cardiovascular disease	Dilated cardiomyopathy	P11859:Agt	1	59	93	6973	0.548655	0.745455	1.27082
mmu04931	Human Diseases	Endocrine and metabolic disease	Insulin resistance	P11859:Agt	1	59	108	6973	0.603406	0.754258	1.09432
mmu04933	Human Diseases	Endocrine and metabolic disease	AGE-RAGE signaling pathway in diabetic complications	P11859:Agt,P11087:Col1a1,Q01149:Col1a2,P08121:Col3a1	4	59	98	6973	0.00925117	0.0462559	4.82394
mmu05010	Human Diseases	Neurodegenerative disease	Alzheimer disease	O35598:Adam10,Q9ES97:Rtn3,Q9R1P4:Psma1,Q9R1P0:Psma4,Q9Z2U1:Psma5,Q9QUM9:Psma6,Q9Z2U0:Psma7,O09061:Psmb1,P49722:Psma2,O70435:Psma3,Q9R1P1:Psmb3,P70195:Psmb7,Q9R1P3:Psmb2,O55234:Psmb5,P11152:Lpl	15	59	359	6973	1.77168e-07	5.69501e-06	4.93815
mmu04512	Environmental Information Processing	Signaling molecules and interaction	ECM-receptor interaction	O35930:Gp1ba,O08742:Gp5,P15379:Cd44,P11087:Col1a1,Q9Z1T2:Thbs4,Q01149:Col1a2,Q80YX1:Tnc	7	59	82	6973	5.00182e-06	6.94698e-05	10.0891
mmu04640	Organismal Systems	Immune system	Hematopoietic cell lineage	O35930:Gp1ba,O08742:Gp5,P15379:Cd44	3	59	110	6973	0.0657707	0.208036	3.22327
mmu04611	Organismal Systems	Immune system	Platelet activation	O35930:Gp1ba,O08742:Gp5,P11087:Col1a1,Q01149:Col1a2,P08121:Col3a1	5	59	121	6973	0.0034329	0.0236434	4.88374
mmu04613	Organismal Systems	Immune system	Neutrophil extracellular trap formation	O35930:Gp1ba	1	59	148	6973	0.719474	0.792447	0.798557
mmu04360	Organismal Systems	Development and regeneration	Axon guidance	O55222:Ilk	1	59	178	6973	0.783922	0.830426	0.663969
mmu05100	Human Diseases	Infectious disease: bacterial	Bacterial invasion of epithelial cells	O55222:Ilk	1	59	76	6973	0.477589	0.732665	1.55508
mmu05014	Human Diseases	Neurodegenerative disease	Amyotrophic lateral sclerosis	Q07076:Anxa7,Q9R1P4:Psma1,Q9R1P0:Psma4,Q9Z2U1:Psma5,Q9QUM9:Psma6,Q9Z2U0:Psma7,O09061:Psmb1,P49722:Psma2,O70435:Psma3,Q9R1P1:Psmb3,P70195:Psmb7,Q9R1P3:Psmb2,O55234:Psmb5	13	59	346	6973	4.47978e-06	6.94698e-05	4.44053
mmu04141	Genetic Information Processing	Folding, sorting and degradation	Protein processing in endoplasmic reticulum	P14211:Calr,Q3UZP4:Svip	2	59	161	6973	0.397048	0.714482	1.46815
mmu04145	Cellular Processes	Transport and catabolism	Phagosome	P14211:Calr,P11438:Lamp1,P17047:Lamp2,P41317:Mbl2,P14430:H2-Q8,P01897:H2-L,Q9Z1T2:Thbs4,P14426:H2-D1,Q3SXB8:Colec11,P04223:H2-K1	10	59	174	6973	1.57733e-06	3.28611e-05	6.79232
mmu04612	Organismal Systems	Immune system	Antigen processing and presentation	P14211:Calr,P14430:H2-Q8,P01897:H2-L,P14426:H2-D1,P04223:H2-K1	5	59	86	6973	0.000753141	0.00724174	6.8713
mmu05166	Human Diseases	Infectious disease: viral	Human T-cell leukemia virus 1 infection	P14211:Calr,P14430:H2-Q8,P01897:H2-L,P14426:H2-D1,P04223:H2-K1	5	59	247	6973	0.0569501	0.197744	2.39244
mmu05170	Human Diseases	Infectious disease: viral	Human immunodeficiency virus 1 infection	P14211:Calr,P14430:H2-Q8,P01897:H2-L,P14426:H2-D1,P04223:H2-K1	5	59	212	6973	0.0328783	0.132574	2.78742
mmu05168	Human Diseases	Infectious disease: viral	Herpes simplex virus 1 infection	P14211:Calr,P14430:H2-Q8,P01897:H2-L,P14426:H2-D1,P04223:H2-K1	5	59	251	6973	0.0602153	0.20343	2.35431
mmu05169	Human Diseases	Infectious disease: viral	Epstein-Barr virus infection	P14211:Calr,P15379:Cd44,P14430:H2-Q8,P01897:H2-L,P14426:H2-D1,P04223:H2-K1	6	59	226	6973	0.0116616	0.0560652	3.13769
mmu05142	Human Diseases	Infectious disease: parasitic	Chagas disease	P14211:Calr	1	59	102	6973	0.582337	0.754258	1.15869
mmu00910	Metabolism	Energy metabolism	Nitrogen metabolism	P13634:Ca1	1	59	17	6973	0.134648	0.365892	6.95214
mmu04142	Cellular Processes	Transport and catabolism	Lysosome	P11438:Lamp1,P17047:Lamp2	2	59	126	6973	0.288832	0.633403	1.87598
mmu04140	Cellular Processes	Transport and catabolism	Autophagy - animal	P11438:Lamp1,P17047:Lamp2	2	59	137	6973	0.323357	0.651929	1.72535
mmu05152	Human Diseases	Infectious disease: bacterial	Tuberculosis	P11438:Lamp1,P17047:Lamp2	2	59	188	6973	0.475466	0.732665	1.2573
mmu04730	Organismal Systems	Nervous system	Long-term depression	O70443:Gnaz	1	59	60	6973	0.400711	0.714482	1.96977
mmu00250	Metabolism	Amino acid metabolism	Alanine, aspartate and glutamate metabolism	P05201:Got1	1	59	35	6973	0.257797	0.596753	3.37676
mmu00270	Metabolism	Amino acid metabolism	Cysteine and methionine metabolism	P05201:Got1	1	59	49	6973	0.341512	0.667016	2.41197
mmu00220	Metabolism	Amino acid metabolism	Arginine biosynthesis	P05201:Got1	1	59	20	6973	0.156485	0.399195	5.90932
mmu00330	Metabolism	Amino acid metabolism	Arginine and proline metabolism	P05201:Got1,Q6P8J7:Ckmt2	2	59	50	6973	0.0665714	0.208036	4.72746
mmu00350	Metabolism	Amino acid metabolism	Tyrosine metabolism	P05201:Got1	1	59	37	6973	0.270368	0.614472	3.19423
mmu00360	Metabolism	Amino acid metabolism	Phenylalanine metabolism	P05201:Got1	1	59	20	6973	0.156485	0.399195	5.90932
mmu00400	Metabolism	Amino acid metabolism	Phenylalanine, tyrosine and tryptophan biosynthesis	P05201:Got1	1	59	6	6973	0.0497229	0.188344	19.6977
mmu04742	Organismal Systems	Sensory system	Taste transduction	Q7M707:Tas2r109	1	59	87	6973	0.524731	0.736981	1.35846
mmu03013	Genetic Information Processing	Translation	RNA transport	P70445:Eif4ebp2	1	59	146	6973	0.714562	0.792447	0.809496
mmu04213	Organismal Systems	Aging	Longevity regulating pathway - multiple species	P70445:Eif4ebp2	1	59	61	6973	0.405825	0.714482	1.93748
mmu05150	Human Diseases	Infectious disease: bacterial	Staphylococcus aureus infection	P98064:Masp1,P41317:Mbl2	2	59	133	6973	0.310836	0.651929	1.77724
mmu03050	Genetic Information Processing	Folding, sorting and degradation	Proteasome	Q9R1P4:Psma1,Q9R1P0:Psma4,Q9Z2U1:Psma5,Q9QUM9:Psma6,Q9Z2U0:Psma7,O09061:Psmb1,P49722:Psma2,O70435:Psma3,Q9R1P1:Psmb3,P70195:Psmb7,Q9R1P3:Psmb2,O35955:Psmb10,O55234:Psmb5	13	59	47	6973	3.15521e-17	3.94401e-15	32.6899
mmu05012	Human Diseases	Neurodegenerative disease	Parkinson disease	Q9R1P4:Psma1,Q9R1P0:Psma4,Q9Z2U1:Psma5,Q9QUM9:Psma6,Q9Z2U0:Psma7,O09061:Psmb1,P49722:Psma2,O70435:Psma3,Q9R1P1:Psmb3,P70195:Psmb7,Q9R1P3:Psmb2,O55234:Psmb5	12	59	244	6973	6.6775e-07	1.66938e-05	5.81245
mmu05016	Human Diseases	Neurodegenerative disease	Huntington disease	Q9R1P4:Psma1,Q9R1P0:Psma4,Q9Z2U1:Psma5,Q9QUM9:Psma6,Q9Z2U0:Psma7,O09061:Psmb1,P49722:Psma2,O70435:Psma3,Q9R1P1:Psmb3,P70195:Psmb7,Q9R1P3:Psmb2,O55234:Psmb5	12	59	288	6973	3.84461e-06	6.86537e-05	4.92444
mmu05017	Human Diseases	Neurodegenerative disease	Spinocerebellar ataxia	Q9R1P4:Psma1,Q9R1P0:Psma4,Q9Z2U1:Psma5,Q9QUM9:Psma6,Q9Z2U0:Psma7,O09061:Psmb1,P49722:Psma2,O70435:Psma3,Q9R1P1:Psmb3,P70195:Psmb7,Q9R1P3:Psmb2,O55234:Psmb5	12	59	138	6973	1.12917e-09	7.05732e-08	10.2771
mmu05022	Human Diseases	Neurodegenerative disease	Pathways of neurodegeneration - multiple diseases	Q9R1P4:Psma1,Q9R1P0:Psma4,Q9Z2U1:Psma5,Q9QUM9:Psma6,Q9Z2U0:Psma7,O09061:Psmb1,P49722:Psma2,O70435:Psma3,Q9R1P1:Psmb3,P70195:Psmb7,Q9R1P3:Psmb2,O55234:Psmb5	12	59	455	6973	0.000344707	0.00391713	3.11701
mmu04514	Environmental Information Processing	Signaling molecules and interaction	Cell adhesion molecules	P14430:H2-Q8,P01897:H2-L,P14426:H2-D1,P04223:H2-K1	4	59	169	6973	0.0541342	0.193337	2.79731
mmu04218	Cellular Processes	Cell growth and death	Cellular senescence	P14430:H2-Q8,P01897:H2-L,P14426:H2-D1,P04223:H2-K1	4	59	166	6973	0.0512947	0.188584	2.84787
mmu04650	Organismal Systems	Immune system	Natural killer cell mediated cytotoxicity	P14430:H2-Q8,P01897:H2-L,P14426:H2-D1,P04223:H2-K1	4	59	125	6973	0.0209851	0.0904531	3.78197
mmu05203	Human Diseases	Cancer: overview	Viral carcinogenesis	P14430:H2-Q8,P01897:H2-L,P14426:H2-D1,P04223:H2-K1	4	59	192	6973	0.0786835	0.239889	2.46222
mmu05167	Human Diseases	Infectious disease: viral	Kaposi sarcoma-associated herpesvirus infection	P14430:H2-Q8,P01897:H2-L,P14426:H2-D1,P04223:H2-K1	4	59	202	6973	0.0908456	0.258084	2.34033
mmu05320	Human Diseases	Immune disease	Autoimmune thyroid disease	P14430:H2-Q8,P01897:H2-L,P14426:H2-D1,P04223:H2-K1	4	59	75	6973	0.00359379	0.0236434	6.30328
mmu05330	Human Diseases	Immune disease	Allograft rejection	P14430:H2-Q8,P01897:H2-L,P14426:H2-D1,P04223:H2-K1	4	59	63	6973	0.00189881	0.0148344	7.5039
mmu05332	Human Diseases	Immune disease	Graft-versus-host disease	P14430:H2-Q8,P01897:H2-L,P14426:H2-D1,P04223:H2-K1	4	59	61	6973	0.00168453	0.0140378	7.74993
mmu05416	Human Diseases	Cardiovascular disease	Viral myocarditis	P14430:H2-Q8,P01897:H2-L,P14426:H2-D1,P04223:H2-K1	4	59	88	6973	0.00635653	0.0345464	5.37211
mmu04940	Human Diseases	Endocrine and metabolic disease	Type I diabetes mellitus	P14430:H2-Q8,P01897:H2-L,P14426:H2-D1,P04223:H2-K1	4	59	70	6973	0.00279728	0.0205683	6.75351
mmu04974	Organismal Systems	Digestive system	Protein digestion and absorption	P11087:Col1a1,Q01149:Col1a2,P08121:Col3a1,Q60847:Col12a1	4	59	88	6973	0.00635653	0.0345464	5.37211
mmu05144	Human Diseases	Infectious disease: parasitic	Malaria	Q9Z1T2:Thbs4	1	59	54	6973	0.369101	0.70031	2.18864
mmu04152	Environmental Information Processing	Signal transduction	AMPK signaling pathway	Q60994:Adipoq	1	59	120	6973	0.642459	0.787123	0.984887
mmu04920	Organismal Systems	Endocrine system	Adipocytokine signaling pathway	Q60994:Adipoq	1	59	69	6973	0.445228	0.732665	1.71285
mmu04211	Organismal Systems	Aging	Longevity regulating pathway	Q60994:Adipoq	1	59	89	6973	0.532841	0.740056	1.32794
mmu04930	Human Diseases	Endocrine and metabolic disease	Type II diabetes mellitus	Q60994:Adipoq	1	59	45	6973	0.31859	0.651929	2.62637
mmu04932	Human Diseases	Endocrine and metabolic disease	Non-alcoholic fatty liver disease	Q60994:Adipoq	1	59	148	6973	0.719474	0.792447	0.798557
mmu00561	Metabolism	Lipid metabolism	Glycerolipid metabolism	P11152:Lpl	1	59	59	6973	0.395553	0.714482	2.00316
mmu00534	Metabolism	Glycan biosynthesis and metabolism	Glycosaminoglycan biosynthesis - heparan sulfate / heparin	Q9ES89:Extl2	1	59	24	6973	0.184759	0.452841	4.92444

## Sheet: sEVs 116_0
id	Classification_level1	Classification_level2	term	protein	ListHits	ListTotal	PopHits	PopTotal	pvalue	padj	Enrichment_score
mmu04975	Organismal Systems	Digestive system	Fat digestion and absorption	E9Q414:Apob,Q00623:Apoa1	2	107	42	6973	0.13543	0.384907	3.10325
mmu04979	Organismal Systems	Digestive system	Cholesterol metabolism	E9Q414:Apob,Q00623:Apoa1,Q80W65:Pcsk9	3	107	48	6973	0.0369054	0.166074	4.07301
mmu04977	Organismal Systems	Digestive system	Vitamin digestion and absorption	E9Q414:Apob,Q00623:Apoa1	2	107	24	6973	0.0517127	0.214806	5.43069
mmu04918	Organismal Systems	Endocrine system	Thyroid hormone synthesis	P07724:Alb,P07309:Ttr	2	107	74	6973	0.314565	0.688643	1.7613
mmu04610	Organismal Systems	Immune system	Complement and coagulation cascades	P22599:Serpina1b,P07758:Serpina1a,Q00897:Serpina1d,Q00896:Serpina1c,Q07968:F13b,P01027:C3,P01029:C4b,P06909:Cfh,Q8CG16:C1ra,Q8CG14:C1sa,P08607:C4bpa,P98086:C1qa,Q9JHH6:Cpb2,P14106:C1qb,Q02105:C1qc	15	107	86	6973	2.00236e-12	3.24382e-10	11.3666
mmu03320	Organismal Systems	Endocrine system	PPAR signaling pathway	Q00623:Apoa1,O55222:Ilk	2	107	83	6973	0.36511	0.775278	1.57032
mmu05143	Human Diseases	Infectious disease: parasitic	African trypanosomiasis	Q00623:Apoa1	1	107	33	6973	0.400399	0.790338	1.97479
mmu04810	Cellular Processes	Cell motility	Regulation of actin cytoskeleton	P13020:Gsn,P60710:Actb,Q64727:Vcl,Q61739:Itga6,Q7TPR4:Actn1,P27601:Gna13,Q5SQX6:Cyfip2,P11276:Fn1	8	107	213	6973	0.0162963	0.107814	2.44763
mmu04666	Organismal Systems	Immune system	Fc gamma R-mediated phagocytosis	P13020:Gsn,P26645:Marcks	2	107	93	6973	0.419562	0.790338	1.40147
mmu05203	Human Diseases	Cancer: overview	Viral carcinogenesis	P13020:Gsn,Q7TPR4:Actn1,P68254:Ywhaq,P62259:Ywhae,P61982:Ywhag,P01027:C3,P14430:H2-Q8,P01897:H2-L,P14426:H2-D1,P04223:H2-K1,P01902:H2-K1	11	107	192	6973	0.000159893	0.00370039	3.7336
mmu04015	Environmental Information Processing	Signal transduction	Rap1 signaling pathway	P60710:Actb,Q9EQZ6:Rapgef4	2	107	211	6973	0.840169	0.895443	0.617708
mmu04390	Environmental Information Processing	Signal transduction	Hippo signaling pathway	P60710:Actb,P68254:Ywhaq,P04202:Tgfb1,P62259:Ywhae,P61982:Ywhag	5	107	156	6973	0.0912501	0.298329	2.08873
mmu04145	Cellular Processes	Transport and catabolism	Phagosome	P60710:Actb,Q62351:Tfrc,A2AQ07:Tubb1,P11438:Lamp1,P17047:Lamp2,P63024:Vamp3,P24668:M6pr,P01027:C3,Q8CG16:C1ra,P14430:H2-Q8,P01897:H2-L,P14426:H2-D1,Q3SXB8:Colec11,P04223:H2-K1,O70370:Ctss,P01902:H2-K1	16	107	174	6973	6.82028e-09	5.52443e-07	5.99248
mmu04210	Cellular Processes	Cell growth and death	Apoptosis	P60710:Actb,O70370:Ctss	2	107	133	6973	0.609716	0.872694	0.979973
mmu04510	Cellular Processes	Cellular community - eukaryotes	Focal adhesion	P60710:Actb,Q64727:Vcl,Q61739:Itga6,Q7TPR4:Actn1,O55222:Ilk,P11276:Fn1	6	107	191	6973	0.0728081	0.268066	2.04717
mmu04520	Cellular Processes	Cellular community - eukaryotes	Adherens junction	P60710:Actb,Q64727:Vcl,Q7TPR4:Actn1	3	107	70	6973	0.0920768	0.298329	2.79292
mmu04530	Cellular Processes	Cellular community - eukaryotes	Tight junction	P60710:Actb,Q7TPR4:Actn1,Q60605:Myl6,O88792:F11r	4	107	157	6973	0.220755	0.550188	1.66034
mmu04611	Organismal Systems	Immune system	Platelet activation	P60710:Actb,O35930:Gp1ba,O08742:Gp5,P27601:Gna13	4	107	121	6973	0.114817	0.362693	2.15432
mmu04613	Organismal Systems	Immune system	Neutrophil extracellular trap formation	P60710:Actb,O35930:Gp1ba,Q01102:Selp,P51881:Slc25a5,P01027:C3	5	107	148	6973	0.0767414	0.276269	2.20163
mmu04670	Organismal Systems	Immune system	Leukocyte transendothelial migration	P60710:Actb,Q64727:Vcl,Q7TPR4:Actn1,O88792:F11r,Q9EQZ6:Rapgef4	5	107	110	6973	0.0266208	0.15402	2.96219
mmu04921	Organismal Systems	Endocrine system	Oxytocin signaling pathway	P60710:Actb,Q60605:Myl6	2	107	150	6973	0.675103	0.872694	0.86891
mmu04919	Organismal Systems	Endocrine system	Thyroid hormone signaling pathway	P60710:Actb,Q8R429:Atp2a1,Q64518:Atp2a3	3	107	119	6973	0.275545	0.611483	1.6429
mmu04971	Organismal Systems	Digestive system	Gastric acid secretion	P60710:Actb	1	107	75	6973	0.6884	0.872694	0.86891
mmu04714	Organismal Systems	Environmental adaptation	Thermogenesis	P60710:Actb,Q9CZ13:Uqcrc1,Q9CR84:Atp5mc1,Q3TKT4:Smarca4	4	107	230	6973	0.472425	0.850366	1.13336
mmu05205	Human Diseases	Cancer: overview	Proteoglycans in cancer	P60710:Actb,P51885:Lum,P04202:Tgfb1,P11276:Fn1	4	107	200	6973	0.368496	0.775278	1.30336
mmu05225	Human Diseases	Cancer: specific types	Hepatocellular carcinoma	P60710:Actb,P04202:Tgfb1,O09131:Gsto1,Q3TKT4:Smarca4,O70372:Tert	5	107	170	6973	0.119787	0.366142	1.91671
mmu05164	Human Diseases	Infectious disease: viral	Influenza A	P60710:Actb,P51881:Slc25a5	2	107	171	6973	0.743406	0.872694	0.762201
mmu05132	Human Diseases	Infectious disease: bacterial	Salmonella infection	P60710:Actb,A2AQ07:Tubb1,Q5SQX6:Cyfip2,P24668:M6pr	4	107	242	6973	0.512392	0.872694	1.07716
mmu05135	Human Diseases	Infectious disease: bacterial	Yersinia infection	P60710:Actb,P11276:Fn1	2	107	133	6973	0.609716	0.872694	0.979973
mmu05100	Human Diseases	Infectious disease: bacterial	Bacterial invasion of epithelial cells	P60710:Actb,Q64727:Vcl,O55222:Ilk,P11276:Fn1	4	107	76	6973	0.028936	0.156254	3.42991
mmu05014	Human Diseases	Neurodegenerative disease	Amyotrophic lateral sclerosis	P60710:Actb,A2AQ07:Tubb1,Q07076:Anxa7,P08228:Sod1,P97384:Anxa11,Q9CZ13:Uqcrc1,Q9CR84:Atp5mc1,Q9R1P4:Psma1,Q9R1P0:Psma4,Q9QUM9:Psma6,Q9Z2U0:Psma7	11	107	346	6973	0.016638	0.107814	2.07182
mmu05418	Human Diseases	Cardiovascular disease	Fluid shear stress and atherosclerosis	P60710:Actb,O09131:Gsto1	2	107	140	6973	0.63777	0.872694	0.930975
mmu05410	Human Diseases	Cardiovascular disease	Hypertrophic cardiomyopathy	P60710:Actb,Q61739:Itga6,P11859:Agt,Q8R429:Atp2a1,P04202:Tgfb1,Q6IRU2:Tpm4,Q64518:Atp2a3,A2ASS6:Ttn	8	107	87	6973	5.0605e-05	0.0020495	5.99248
mmu05412	Human Diseases	Cardiovascular disease	Arrhythmogenic right ventricular cardiomyopathy	P60710:Actb,Q61739:Itga6,Q8R429:Atp2a1,Q64518:Atp2a3	4	107	75	6973	0.0277307	0.15491	3.47564
mmu05414	Human Diseases	Cardiovascular disease	Dilated cardiomyopathy	P60710:Actb,Q61739:Itga6,P11859:Agt,Q8R429:Atp2a1,P04202:Tgfb1,Q6IRU2:Tpm4,Q64518:Atp2a3,A2ASS6:Ttn	8	107	93	6973	8.17438e-05	0.00220708	5.60587
mmu05416	Human Diseases	Cardiovascular disease	Viral myocarditis	P60710:Actb,P14430:H2-Q8,P01897:H2-L,P14426:H2-D1,P04223:H2-K1,P01902:H2-K1	6	107	88	6973	0.00221969	0.0290312	4.44329
mmu05146	Human Diseases	Infectious disease: parasitic	Amoebiasis	Q64727:Vcl,Q7TPR4:Actn1,P04202:Tgfb1,P11276:Fn1	4	107	94	6973	0.0559519	0.226605	2.77312
mmu04066	Environmental Information Processing	Signal transduction	HIF-1 signaling pathway	Q62351:Tfrc	1	107	107	6973	0.81127	0.895443	0.609049
mmu04144	Cellular Processes	Transport and catabolism	Endocytosis	Q62351:Tfrc,Q9WU78:Pdcd6ip,Q9WVK4:Ehd1,P47757:Capzb,P14430:H2-Q8,P01897:H2-L,P14426:H2-D1,P04223:H2-K1,P01902:H2-K1	9	107	253	6973	0.0153357	0.107814	2.31824
mmu04216	Cellular Processes	Cell growth and death	Ferroptosis	Q62351:Tfrc,P10852:Slc3a2,Q8CI59:Steap3,Q61147:Cp	4	107	40	6973	0.00313216	0.0338274	6.51682
mmu04640	Organismal Systems	Immune system	Hematopoietic cell lineage	Q62351:Tfrc,Q61739:Itga6,O35930:Gp1ba,O08742:Gp5,P40240:Cd9	5	107	110	6973	0.0266208	0.15402	2.96219
mmu05171	Human Diseases	Infectious disease: viral	Coronavirus disease - COVID-19	Q07968:F13b,Q01102:Selp,P01027:C3,P01029:C4b,Q8CG16:C1ra,Q8CG14:C1sa,P98086:C1qa,P14106:C1qb,Q02105:C1qc	9	107	223	6973	0.00705115	0.0571143	2.63011
mmu04010	Environmental Information Processing	Signal transduction	MAPK signaling pathway	Q61730:Il1rap,P04202:Tgfb1	2	107	286	6973	0.93825	0.945283	0.455722
mmu04060	Environmental Information Processing	Signaling molecules and interaction	Cytokine-cytokine receptor interaction	Q61730:Il1rap,Q9Z126:Pf4,P04202:Tgfb1	3	107	272	6973	0.794273	0.895443	0.718767
mmu04659	Organismal Systems	Immune system	Th17 cell differentiation	Q61730:Il1rap,P04202:Tgfb1	2	107	122	6973	0.562401	0.872694	1.06833
mmu04750	Organismal Systems	Sensory system	Inflammatory mediator regulation of TRP channels	Q61730:Il1rap	1	107	114	6973	0.830929	0.895443	0.571651
mmu04371	Environmental Information Processing	Signal transduction	Apelin signaling pathway	P62737:Acta2,P27601:Gna13	2	107	133	6973	0.609716	0.872694	0.979973
mmu04926	Organismal Systems	Endocrine system	Relaxin signaling pathway	P62737:Acta2,P04202:Tgfb1	2	107	128	6973	0.588698	0.872694	1.01825
mmu04270	Organismal Systems	Circulatory system	Vascular smooth muscle contraction	P62737:Acta2,P11859:Agt,P27601:Gna13,Q60605:Myl6	4	107	134	6973	0.150058	0.411565	1.94532
mmu04151	Environmental Information Processing	Signal transduction	PI3K-Akt signaling pathway	Q61739:Itga6,P68254:Ywhaq,P62259:Ywhae,P61982:Ywhag,P11276:Fn1	5	107	345	6973	0.616526	0.872694	0.944467
mmu04512	Environmental Information Processing	Signaling molecules and interaction	ECM-receptor interaction	Q61739:Itga6,O35930:Gp1ba,O08742:Gp5,P11276:Fn1	4	107	82	6973	0.0368172	0.166074	3.17894
mmu04514	Environmental Information Processing	Signaling molecules and interaction	Cell adhesion molecules	Q61739:Itga6,Q01102:Selp,O88792:F11r,P14430:H2-Q8,P01897:H2-L,P14426:H2-D1,P04223:H2-K1,P01902:H2-K1	8	107	169	6973	0.00429022	0.0408833	3.08489
mmu05200	Human Diseases	Cancer: overview	Pathways in cancer	Q61739:Itga6,P11859:Agt,P04202:Tgfb1,O09131:Gsto1,P27601:Gna13,P11276:Fn1,O70372:Tert	7	107	524	6973	0.70313	0.872694	0.870568
mmu05222	Human Diseases	Cancer: specific types	Small cell lung cancer	Q61739:Itga6,P11276:Fn1	2	107	91	6973	0.408848	0.790338	1.43227
mmu05165	Human Diseases	Infectious disease: viral	Human papillomavirus infection	Q61739:Itga6,P11276:Fn1,P14430:H2-Q8,P01897:H2-L,P14426:H2-D1,P04223:H2-K1,P01902:H2-K1,O70372:Tert	8	107	328	6973	0.130147	0.376496	1.58947
mmu05145	Human Diseases	Infectious disease: parasitic	Toxoplasmosis	Q61739:Itga6,P04202:Tgfb1	2	107	125	6973	0.575696	0.872694	1.04269
mmu04072	Environmental Information Processing	Signal transduction	Phospholipase D signaling pathway	P11859:Agt,P27601:Gna13,Q9EQZ6:Rapgef4	3	107	152	6973	0.414144	0.790338	1.28621
mmu04080	Environmental Information Processing	Signaling molecules and interaction	Neuroactive ligand-receptor interaction	P11859:Agt,P01027:C3	2	107	335	6973	0.967926	0.967926	0.389064
mmu04924	Organismal Systems	Endocrine system	Renin secretion	P11859:Agt	1	107	72	6973	0.673443	0.872694	0.905114
mmu04614	Organismal Systems	Endocrine system	Renin-angiotensin system	P11859:Agt	1	107	38	6973	0.445231	0.81042	1.71495
mmu04925	Organismal Systems	Endocrine system	Aldosterone synthesis and secretion	P11859:Agt	1	107	98	6973	0.782636	0.895443	0.664982
mmu04927	Organismal Systems	Endocrine system	Cortisol synthesis and secretion	P11859:Agt	1	107	69	6973	0.657774	0.872694	0.944467
mmu04261	Organismal Systems	Circulatory system	Adrenergic signaling in cardiomyocytes	P11859:Agt,Q8R429:Atp2a1,Q6IRU2:Tpm4,Q64518:Atp2a3,Q9EQZ6:Rapgef4	5	107	143	6973	0.0683643	0.258259	2.27861
mmu04931	Human Diseases	Endocrine and metabolic disease	Insulin resistance	P11859:Agt	1	107	108	6973	0.814211	0.895443	0.603409
mmu04933	Human Diseases	Endocrine and metabolic disease	AGE-RAGE signaling pathway in diabetic complications	P11859:Agt,P04202:Tgfb1,P11276:Fn1	3	107	98	6973	0.190211	0.497004	1.99495
mmu04934	Human Diseases	Endocrine and metabolic disease	Cushing syndrome	P11859:Agt	1	107	163	6973	0.921964	0.945283	0.399805
mmu04540	Cellular Processes	Cellular community - eukaryotes	Gap junction	A2AQ07:Tubb1	1	107	85	6973	0.733524	0.872694	0.766685
mmu05010	Human Diseases	Neurodegenerative disease	Alzheimer disease	A2AQ07:Tubb1,Q8R429:Atp2a1,O35598:Adam10,Q64518:Atp2a3,P51881:Slc25a5,Q9ES97:Rtn3,Q9CZ13:Uqcrc1,Q9CR84:Atp5mc1,Q9R1P4:Psma1,Q9R1P0:Psma4,Q9QUM9:Psma6,Q9Z2U0:Psma7	12	107	359	6973	0.0086139	0.0664501	2.17833
mmu05012	Human Diseases	Neurodegenerative disease	Parkinson disease	A2AQ07:Tubb1,P51881:Slc25a5,Q9CZ13:Uqcrc1,Q9CR84:Atp5mc1,Q9R1P4:Psma1,Q9R1P0:Psma4,Q9QUM9:Psma6,Q9Z2U0:Psma7	8	107	244	6973	0.033395	0.166074	2.13666
mmu05016	Human Diseases	Neurodegenerative disease	Huntington disease	A2AQ07:Tubb1,P08228:Sod1,P51881:Slc25a5,Q9CZ13:Uqcrc1,Q9CR84:Atp5mc1,Q9R1P4:Psma1,Q9R1P0:Psma4,Q9QUM9:Psma6,Q9Z2U0:Psma7	9	107	288	6973	0.0322621	0.166074	2.03651
mmu05020	Human Diseases	Neurodegenerative disease	Prion disease	A2AQ07:Tubb1,P08228:Sod1,P51881:Slc25a5,Q9CZ13:Uqcrc1,Q9CR84:Atp5mc1,Q9R1P4:Psma1,Q9R1P0:Psma4,P98086:C1qa,Q9QUM9:Psma6,Q9Z2U0:Psma7,P14106:C1qb,Q02105:C1qc	12	107	261	6973	0.000612576	0.00902158	2.99624
mmu05022	Human Diseases	Neurodegenerative disease	Pathways of neurodegeneration - multiple diseases	A2AQ07:Tubb1,Q8R429:Atp2a1,P08228:Sod1,Q64518:Atp2a3,P51881:Slc25a5,Q9CZ13:Uqcrc1,Q9CR84:Atp5mc1,Q9R1P4:Psma1,Q9R1P0:Psma4,Q9QUM9:Psma6,Q9Z2U0:Psma7	11	107	455	6973	0.0884242	0.298329	1.5755
mmu05322	Human Diseases	Immune disease	Systemic lupus erythematosus	Q7TPR4:Actn1,P01027:C3,P01029:C4b,Q8CG16:C1ra,Q8CG14:C1sa,P98086:C1qa,P14106:C1qb,Q02105:C1qc	8	107	107	6973	0.000219147	0.00394464	4.87239
mmu04020	Environmental Information Processing	Signal transduction	Calcium signaling pathway	Q8R429:Atp2a1,Q64518:Atp2a3,P51881:Slc25a5	3	107	234	6973	0.702594	0.872694	0.83549
mmu04024	Environmental Information Processing	Signal transduction	cAMP signaling pathway	Q8R429:Atp2a1,Q64518:Atp2a3,Q9EQZ6:Rapgef4	3	107	210	6973	0.630563	0.872694	0.930975
mmu04022	Environmental Information Processing	Signal transduction	cGMP-PKG signaling pathway	Q8R429:Atp2a1,Q64518:Atp2a3,P27601:Gna13,P51881:Slc25a5	4	107	161	6973	0.233887	0.551059	1.61909
mmu04260	Organismal Systems	Circulatory system	Cardiac muscle contraction	Q8R429:Atp2a1,Q6IRU2:Tpm4,Q64518:Atp2a3,Q9CZ13:Uqcrc1	4	107	81	6973	0.0354259	0.166074	3.21818
mmu04972	Organismal Systems	Digestive system	Pancreatic secretion	Q8R429:Atp2a1,Q64518:Atp2a3,Q9JHH6:Cpb2,P05208:Cela2a	4	107	95	6973	0.0577488	0.228178	2.74393
mmu05017	Human Diseases	Neurodegenerative disease	Spinocerebellar ataxia	Q8R429:Atp2a1,Q64518:Atp2a3,P51881:Slc25a5,Q9R1P4:Psma1,Q9R1P0:Psma4,Q9QUM9:Psma6,Q9Z2U0:Psma7	7	107	138	6973	0.00514261	0.0462835	3.30563
mmu04061	Environmental Information Processing	Signaling molecules and interaction	Viral protein interaction with cytokine and cytokine receptor	Q9Z126:Pf4	1	107	84	6973	0.72932	0.872694	0.775812
mmu04062	Organismal Systems	Immune system	Chemokine signaling pathway	Q9Z126:Pf4	1	107	179	6973	0.939448	0.945283	0.364068
mmu04110	Cellular Processes	Cell growth and death	Cell cycle	P68254:Ywhaq,P04202:Tgfb1,P62259:Ywhae,P61982:Ywhag	4	107	125	6973	0.125234	0.375702	2.08538
mmu04114	Cellular Processes	Cell growth and death	Oocyte meiosis	P68254:Ywhaq,P62259:Ywhae,P61982:Ywhag	3	107	115	6973	0.258875	0.590672	1.70004
mmu05161	Human Diseases	Infectious disease: viral	Hepatitis B	P68254:Ywhaq,P04202:Tgfb1	2	107	160	6973	0.709288	0.872694	0.814603
mmu05160	Human Diseases	Infectious disease: viral	Hepatitis C	P68254:Ywhaq,P62259:Ywhae,P61982:Ywhag	3	107	152	6973	0.414144	0.790338	1.28621
mmu04350	Environmental Information Processing	Signal transduction	TGF-beta signaling pathway	P04202:Tgfb1,Q9EQ21:Hamp	2	107	93	6973	0.419562	0.790338	1.40147
mmu04068	Environmental Information Processing	Signal transduction	FoxO signaling pathway	P04202:Tgfb1	1	107	131	6973	0.870625	0.921838	0.497467
mmu04218	Cellular Processes	Cell growth and death	Cellular senescence	P04202:Tgfb1,P51881:Slc25a5,P14430:H2-Q8,P01897:H2-L,P14426:H2-D1,P04223:H2-K1,P01902:H2-K1	7	107	166	6973	0.0135905	0.100075	2.74806
mmu04672	Organismal Systems	Immune system	Intestinal immune network for IgA production	P04202:Tgfb1	1	107	61	6973	0.612256	0.872694	1.06833
mmu04380	Organismal Systems	Development and regeneration	Osteoclast differentiation	P04202:Tgfb1	1	107	114	6973	0.830929	0.895443	0.571651
mmu05210	Human Diseases	Cancer: specific types	Colorectal cancer	P04202:Tgfb1	1	107	87	6973	0.741739	0.872694	0.74906
mmu05212	Human Diseases	Cancer: specific types	Pancreatic cancer	P04202:Tgfb1	1	107	77	6973	0.697993	0.872694	0.846341
mmu05226	Human Diseases	Cancer: specific types	Gastric cancer	P04202:Tgfb1,Q9R100:Cdh17,O70372:Tert	3	107	150	6973	0.405865	0.790338	1.30336
mmu05220	Human Diseases	Cancer: specific types	Chronic myeloid leukemia	P04202:Tgfb1	1	107	77	6973	0.697993	0.872694	0.846341
mmu05211	Human Diseases	Cancer: specific types	Renal cell carcinoma	P04202:Tgfb1	1	107	66	6973	0.641361	0.872694	0.987397
mmu05166	Human Diseases	Infectious disease: viral	Human T-cell leukemia virus 1 infection	P04202:Tgfb1,P51881:Slc25a5,P14430:H2-Q8,P01897:H2-L,P14426:H2-D1,P04223:H2-K1,P01902:H2-K1,O70372:Tert	8	107	247	6973	0.0355265	0.166074	2.11071
mmu05152	Human Diseases	Infectious disease: bacterial	Tuberculosis	P04202:Tgfb1,P11438:Lamp1,P17047:Lamp2,P01027:C3,Q61805:Lbp,O70370:Ctss	6	107	188	6973	0.0685501	0.258259	2.07984
mmu05144	Human Diseases	Infectious disease: parasitic	Malaria	P04202:Tgfb1,Q01102:Selp,Q78HU7:Gypc	3	107	54	6973	0.0495808	0.211371	3.62046
mmu05140	Human Diseases	Infectious disease: parasitic	Leishmaniasis	P04202:Tgfb1,P01027:C3	2	107	87	6973	0.387145	0.790338	1.49812
mmu05142	Human Diseases	Infectious disease: parasitic	Chagas disease	P04202:Tgfb1,P01027:C3,P98086:C1qa,P14106:C1qb,Q02105:C1qc	5	107	102	6973	0.0199284	0.124169	3.19452
mmu05323	Human Diseases	Immune disease	Rheumatoid arthritis	P04202:Tgfb1	1	107	102	6973	0.795858	0.895443	0.638904
mmu05321	Human Diseases	Immune disease	Inflammatory bowel disease	P04202:Tgfb1	1	107	79	6973	0.707293	0.872694	0.824914
mmu04932	Human Diseases	Endocrine and metabolic disease	Non-alcoholic fatty liver disease	P04202:Tgfb1,Q9CZ13:Uqcrc1	2	107	148	6973	0.667892	0.872694	0.880652
mmu04360	Organismal Systems	Development and regeneration	Axon guidance	O55222:Ilk	1	107	178	6973	0.93848	0.945283	0.366114
mmu05213	Human Diseases	Cancer: specific types	Endometrial cancer	O55222:Ilk	1	107	58	6973	0.593682	0.872694	1.12359
mmu04150	Environmental Information Processing	Signal transduction	mTOR signaling pathway	P10852:Slc3a2	1	107	154	6973	0.910019	0.945283	0.42317
mmu04974	Organismal Systems	Digestive system	Protein digestion and absorption	P10852:Slc3a2,Q9JHH6:Cpb2,P05208:Cela2a	3	107	88	6973	0.152432	0.411565	2.22164
mmu04146	Cellular Processes	Transport and catabolism	Peroxisome	P08228:Sod1	1	107	86	6973	0.737664	0.872694	0.75777
mmu04213	Organismal Systems	Aging	Longevity regulating pathway - multiple species	P08228:Sod1,P70445:Eif4ebp2	2	107	61	6973	0.240406	0.556368	2.13666
mmu04621	Organismal Systems	Immune system	NOD-like receptor signaling pathway	P62259:Ywhae,Q6DFX2:Antxr2	2	107	196	6973	0.808495	0.895443	0.664982
mmu04722	Organismal Systems	Nervous system	Neurotrophin signaling pathway	P62259:Ywhae	1	107	117	6973	0.838719	0.895443	0.556993
mmu00480	Metabolism	Metabolism of other amino acids	Glutathione metabolism	O09131:Gsto1	1	107	66	6973	0.641361	0.872694	0.987397
mmu00980	Metabolism	Xenobiotics biodegradation and metabolism	Metabolism of xenobiotics by cytochrome P450	O09131:Gsto1,Q9QYY9:Adh4	2	107	56	6973	0.21203	0.536701	2.32744
mmu00982	Metabolism	Xenobiotics biodegradation and metabolism	Drug metabolism - cytochrome P450	O09131:Gsto1,Q9QYY9:Adh4	2	107	54	6973	0.200775	0.516279	2.41364
mmu00983	Metabolism	Xenobiotics biodegradation and metabolism	Drug metabolism - other enzymes	O09131:Gsto1	1	107	74	6973	0.683491	0.872694	0.880652
mmu05204	Human Diseases	Cancer: overview	Chemical carcinogenesis	O09131:Gsto1,Q9QYY9:Adh4	2	107	77	6973	0.331537	0.716119	1.69268
mmu01524	Human Diseases	Drug resistance: antineoplastic	Platinum drug resistance	O09131:Gsto1	1	107	78	6973	0.702679	0.872694	0.83549
mmu00740	Metabolism	Metabolism of cofactors and vitamins	Riboflavin metabolism	Q923D2:Blvrb	1	107	8	6973	0.11642	0.362693	8.14603
mmu00860	Metabolism	Metabolism of cofactors and vitamins	Porphyrin and chlorophyll metabolism	Q923D2:Blvrb,Q61147:Cp	2	107	32	6973	0.0859375	0.298329	4.07301
mmu04071	Environmental Information Processing	Signal transduction	Sphingolipid signaling pathway	P27601:Gna13	1	107	116	6973	0.836163	0.895443	0.561795
mmu04928	Organismal Systems	Endocrine system	Parathyroid hormone synthesis, secretion and action	P27601:Gna13	1	107	107	6973	0.81127	0.895443	0.609049
mmu04730	Organismal Systems	Nervous system	Long-term depression	P27601:Gna13,O70443:Gnaz	2	107	60	6973	0.234711	0.551059	2.17227
mmu05163	Human Diseases	Infectious disease: viral	Human cytomegalovirus infection	P27601:Gna13,P14430:H2-Q8,P01897:H2-L,P14426:H2-D1,P04223:H2-K1,P01902:H2-K1	6	107	232	6973	0.145535	0.406495	1.68539
mmu00910	Metabolism	Energy metabolism	Nitrogen metabolism	P13634:Ca1	1	107	17	6973	0.231404	0.551059	3.83342
mmu03013	Genetic Information Processing	Translation	RNA transport	Q5SQX6:Cyfip2,P70445:Eif4ebp2	2	107	146	6973	0.660554	0.872694	0.892715
mmu04142	Cellular Processes	Transport and catabolism	Lysosome	P11438:Lamp1,P17047:Lamp2,P24668:M6pr,O70370:Ctss	4	107	126	6973	0.127899	0.376496	2.06883
mmu04140	Cellular Processes	Transport and catabolism	Autophagy - animal	P11438:Lamp1,P17047:Lamp2	2	107	137	6973	0.625942	0.872694	0.951361
mmu05231	Human Diseases	Cancer: overview	Choline metabolism in cancer	Q8BY89:Slc44a2,Q6X893:Slc44a1	2	107	97	6973	0.440694	0.81042	1.34367
mmu04115	Cellular Processes	Cell growth and death	p53 signaling pathway	Q8CI59:Steap3	1	107	74	6973	0.683491	0.872694	0.880652
mmu05150	Human Diseases	Infectious disease: bacterial	Staphylococcus aureus infection	Q01102:Selp,P01027:C3,P01029:C4b,P06909:Cfh,Q8CG16:C1ra,Q8CG14:C1sa,P98086:C1qa,P14106:C1qb,Q02105:C1qc	9	107	133	6973	0.000188223	0.00381152	4.40988
mmu04217	Cellular Processes	Cell growth and death	Necroptosis	P51881:Slc25a5	1	107	149	6973	0.902618	0.945283	0.437371
mmu04130	Genetic Information Processing	Folding, sorting and degradation	SNARE interactions in vesicular transport	P63024:Vamp3	1	107	33	6973	0.400399	0.790338	1.97479
mmu00330	Metabolism	Amino acid metabolism	Arginine and proline metabolism	Q6P8J7:Ckmt2	1	107	50	6973	0.539731	0.872694	1.30336
mmu00190	Metabolism	Energy metabolism	Oxidative phosphorylation	Q9CZ13:Uqcrc1,Q9CR84:Atp5mc1	2	107	128	6973	0.588698	0.872694	1.01825
mmu04141	Genetic Information Processing	Folding, sorting and degradation	Protein processing in endoplasmic reticulum	Q3UZP4:Svip	1	107	161	6973	0.919453	0.945283	0.404772
mmu03015	Genetic Information Processing	Translation	mRNA surveillance pathway	Q9JII5:Dazap1	1	107	79	6973	0.707293	0.872694	0.824914
mmu04970	Organismal Systems	Digestive system	Salivary secretion	P21460:Cst3	1	107	76	6973	0.693234	0.872694	0.857477
mmu00590	Metabolism	Lipid metabolism	Arachidonic acid metabolism	P24527:Lta4h	1	107	72	6973	0.673443	0.872694	0.905114
mmu05206	Human Diseases	Cancer: overview	MicroRNAs in cancer	P26645:Marcks	1	107	161	6973	0.919453	0.945283	0.404772
mmu00010	Metabolism	Carbohydrate metabolism	Glycolysis / Gluconeogenesis	Q9QYY9:Adh4	1	107	63	6973	0.624168	0.872694	1.03442
mmu00620	Metabolism	Carbohydrate metabolism	Pyruvate metabolism	Q9QYY9:Adh4	1	107	43	6973	0.48674	0.866504	1.51554
mmu00071	Metabolism	Lipid metabolism	Fatty acid degradation	Q9QYY9:Adh4	1	107	46	6973	0.510152	0.872694	1.4167
mmu00350	Metabolism	Amino acid metabolism	Tyrosine metabolism	Q9QYY9:Adh4	1	107	37	6973	0.436539	0.81042	1.7613
mmu00830	Metabolism	Metabolism of cofactors and vitamins	Retinol metabolism	Q9QYY9:Adh4	1	107	70	6973	0.663078	0.872694	0.930975
mmu04742	Organismal Systems	Sensory system	Taste transduction	Q7M707:Tas2r109	1	107	87	6973	0.741739	0.872694	0.74906
mmu05168	Human Diseases	Infectious disease: viral	Herpes simplex virus 1 infection	P01027:C3,P14430:H2-Q8,P01897:H2-L,P14426:H2-D1,P04223:H2-K1,P01902:H2-K1	6	107	251	6973	0.187529	0.497004	1.55781
mmu05167	Human Diseases	Infectious disease: viral	Kaposi sarcoma-associated herpesvirus infection	P01027:C3,P14430:H2-Q8,P01897:H2-L,P14426:H2-D1,P04223:H2-K1,P01902:H2-K1	6	107	202	6973	0.0896974	0.298329	1.93569
mmu05133	Human Diseases	Infectious disease: bacterial	Pertussis	P01027:C3,P01029:C4b,Q8CG16:C1ra,Q8CG14:C1sa,P08607:C4bpa,P98086:C1qa,P14106:C1qb,Q02105:C1qc	8	107	74	6973	1.53898e-05	0.000831048	7.04521
mmu05134	Human Diseases	Infectious disease: bacterial	Legionellosis	P01027:C3	1	107	61	6973	0.612256	0.872694	1.06833
mmu03050	Genetic Information Processing	Folding, sorting and degradation	Proteasome	Q9R1P4:Psma1,Q9R1P0:Psma4,Q9QUM9:Psma6,Q9Z2U0:Psma7,P28063:Psmb8,O35955:Psmb10	6	107	47	6973	7.30613e-05	0.00220708	8.31935
mmu04064	Environmental Information Processing	Signal transduction	NF-kappa B signaling pathway	Q61805:Lbp	1	107	100	6973	0.78935	0.895443	0.651682
mmu04620	Organismal Systems	Immune system	Toll-like receptor signaling pathway	Q61805:Lbp	1	107	96	6973	0.77571	0.895443	0.678836
mmu04650	Organismal Systems	Immune system	Natural killer cell mediated cytotoxicity	P14430:H2-Q8,P01897:H2-L,P14426:H2-D1,P04223:H2-K1,P01902:H2-K1	5	107	125	6973	0.0426949	0.186934	2.60673
mmu04612	Organismal Systems	Immune system	Antigen processing and presentation	P14430:H2-Q8,P01897:H2-L,P14426:H2-D1,P04223:H2-K1,O70370:Ctss,P01902:H2-K1,Q9ESY9:Ifi30	7	107	86	6973	0.000326669	0.00529204	5.30439
mmu05170	Human Diseases	Infectious disease: viral	Human immunodeficiency virus 1 infection	P14430:H2-Q8,P01897:H2-L,P14426:H2-D1,P04223:H2-K1,P01902:H2-K1	5	107	212	6973	0.225695	0.551059	1.53699
mmu05169	Human Diseases	Infectious disease: viral	Epstein-Barr virus infection	P14430:H2-Q8,P01897:H2-L,P14426:H2-D1,P04223:H2-K1,P01902:H2-K1	5	107	226	6973	0.266	0.5985	1.44177
mmu05320	Human Diseases	Immune disease	Autoimmune thyroid disease	P14430:H2-Q8,P01897:H2-L,P14426:H2-D1,P04223:H2-K1,P01902:H2-K1	5	107	75	6973	0.00570797	0.0486679	4.34455
mmu05330	Human Diseases	Immune disease	Allograft rejection	P14430:H2-Q8,P01897:H2-L,P14426:H2-D1,P04223:H2-K1,P01902:H2-K1	5	107	63	6973	0.0026867	0.031089	5.17208
mmu05332	Human Diseases	Immune disease	Graft-versus-host disease	P14430:H2-Q8,P01897:H2-L,P14426:H2-D1,P04223:H2-K1,P01902:H2-K1	5	107	61	6973	0.00232966	0.0290312	5.34166
mmu04940	Human Diseases	Endocrine and metabolic disease	Type I diabetes mellitus	P14430:H2-Q8,P01897:H2-L,P14426:H2-D1,P04223:H2-K1,P01902:H2-K1	5	107	70	6973	0.00425129	0.0408833	4.65487
mmu04657	Organismal Systems	Immune system	IL-17 signaling pathway	P11672:Lcn2	1	107	87	6973	0.741739	0.872694	0.74906
mmu04911	Organismal Systems	Endocrine system	Insulin secretion	Q9EQZ6:Rapgef4	1	107	86	6973	0.737664	0.872694	0.75777

## Sheet: sEVs 7dpi_0
id	Classification_level1	Classification_level2	term	protein	ListHits	ListTotal	PopHits	PopTotal	pvalue	padj	Enrichment_score
mmu04975	Organismal Systems	Digestive system	Fat digestion and absorption	E9Q414:Apob,P06728:Apoa4,Q00623:Apoa1	3	176	42	6973	0.0887507	0.344871	2.82995
mmu04979	Organismal Systems	Digestive system	Cholesterol metabolism	E9Q414:Apob,P06728:Apoa4,Q00623:Apoa1,Q01339:Apoh,P09813:Apoa2,Q05020:Apoc2,P27656:Lipc,Q60932:Vdac1,Q80W65:Pcsk9	9	176	48	6973	2.43513e-06	9.86229e-05	7.42862
mmu04977	Organismal Systems	Digestive system	Vitamin digestion and absorption	E9Q414:Apob,P06728:Apoa4,Q00623:Apoa1	3	176	24	6973	0.0216729	0.128452	4.95241
mmu04918	Organismal Systems	Endocrine system	Thyroid hormone synthesis	P07724:Alb,P07309:Ttr,P20444:Prkca,P20029:Hspa5	4	176	74	6973	0.116354	0.426927	2.14158
mmu04010	Environmental Information Processing	Signal transduction	MAPK signaling pathway	Q8BTM8:Flna,Q01279:Egfr,Q61730:Il1rap,P04202:Tgfb1,Q61696:Hspa1a,P14602:Hspb1,P20444:Prkca,P10810:Cd14	8	176	286	6973	0.434842	0.864865	1.10823
mmu04510	Cellular Processes	Cellular community - eukaryotes	Focal adhesion	Q8BTM8:Flna,P60710:Actb,Q64727:Vcl,Q01279:Egfr,P09055:Itgb1,Q61739:Itga6,Q7TPR4:Actn1,Q9Z1T2:Thbs4,Q01149:Col1a2,Q9QUI0:Rhoa,Q9R0G6:Comp,P20444:Prkca,P11276:Fn1	13	176	191	6973	0.00103201	0.0138507	2.6966
mmu05205	Human Diseases	Cancer: overview	Proteoglycans in cancer	Q8BTM8:Flna,P60710:Actb,Q01279:Egfr,P51885:Lum,P09055:Itgb1,P04202:Tgfb1,Q01149:Col1a2,Q9QUI0:Rhoa,P33434:Mmp2,P06797:Ctsl,P20444:Prkca,P11276:Fn1	12	176	200	6973	0.00455711	0.0395492	2.37716
mmu05132	Human Diseases	Infectious disease: bacterial	Salmonella infection	Q8BTM8:Flna,P60710:Actb,Q9QUI0:Rhoa,P51150:Rab7a,Q9CVB6:Arpc2,Q5SQX6:Cyfip2,Q9CPW4:Arpc5,P10810:Cd14	8	176	242	6973	0.267099	0.669125	1.30973
mmu04610	Organismal Systems	Immune system	Complement and coagulation cascades	P22599:Serpina1b,P07758:Serpina1a,Q00897:Serpina1d,P26262:Klkb1,Q00896:Serpina1c,P06683:C9,Q07968:F13b,Q80YC5:F12,P03953:Cfd,P01027:C3,P01029:C4b,P06909:Cfh,Q6GQT1:A2m,P98064:Masp1,P08607:C4bpa,P98086:C1qa,Q9JHH6:Cpb2,P14106:C1qb	18	176	86	6973	2.48831e-12	3.0233e-10	8.29242
mmu03320	Organismal Systems	Endocrine system	PPAR signaling pathway	Q00623:Apoa1,P09813:Apoa2	2	176	83	6973	0.624361	0.930795	0.954682
mmu05143	Human Diseases	Infectious disease: parasitic	African trypanosomiasis	Q00623:Apoa1,P20444:Prkca	2	176	33	6973	0.202119	0.564541	2.40117
mmu04810	Cellular Processes	Cell motility	Regulation of actin cytoskeleton	P13020:Gsn,P60710:Actb,Q64727:Vcl,Q01279:Egfr,Q8VDD5:Myh9,P09055:Itgb1,Q61739:Itga6,Q7TPR4:Actn1,P18760:Cfl1,Q9QUI0:Rhoa,Q9CVB6:Arpc2,P27601:Gna13,Q5SQX6:Cyfip2,Q9CPW4:Arpc5,P11276:Fn1	15	176	213	6973	0.000295157	0.00512308	2.79009
mmu04666	Organismal Systems	Immune system	Fc gamma R-mediated phagocytosis	P13020:Gsn,P18760:Cfl1,Q9CVB6:Arpc2,Q9CPW4:Arpc5,P26645:Marcks,P20444:Prkca	6	176	93	6973	0.0297054	0.156922	2.55609
mmu05203	Human Diseases	Cancer: overview	Viral carcinogenesis	P13020:Gsn,P52480:Pkm,P01898:H2-Q10,Q7TPR4:Actn1,P68254:Ywhaq,Q9QUI0:Rhoa,Q9CQV8:Ywhab,P62259:Ywhae,P01027:C3,P14430:H2-Q8,P01897:H2-L,P14426:H2-D1,P04223:H2-K1	13	176	192	6973	0.00108298	0.0138507	2.68256
mmu00563	Metabolism	Glycan biosynthesis and metabolism	Glycosylphosphatidylinositol (GPI)-anchor biosynthesis	O70362:Gpld1	1	176	24	6973	0.459126	0.864865	1.6508
mmu05171	Human Diseases	Infectious disease: viral	Coronavirus disease - COVID-19	P06683:C9,Q01279:Egfr,Q07968:F13b,P03953:Cfd,P09470:Ace,P20444:Prkca,P01027:C3,P01029:C4b,P98064:Masp1,P98086:C1qa,P14106:C1qb	11	176	223	6973	0.0252404	0.136298	1.95432
mmu05146	Human Diseases	Infectious disease: parasitic	Amoebiasis	P06683:C9,Q64727:Vcl,Q7TPR4:Actn1,P04202:Tgfb1,Q01149:Col1a2,P51150:Rab7a,P14602:Hspb1,Q60854:Serpinb6,P20444:Prkca,P11276:Fn1,P10810:Cd14	11	176	94	6973	2.17064e-05	0.000659331	4.6363
mmu05322	Human Diseases	Immune disease	Systemic lupus erythematosus	P06683:C9,Q7TPR4:Actn1,P01027:C3,P01029:C4b,P01872:Ighm,P98086:C1qa,P14106:C1qb	7	176	107	6973	0.0182187	0.116504	2.59192
mmu05020	Human Diseases	Neurodegenerative disease	Prion disease	P06683:C9,Q61696:Hspa1a,P08228:Sod1,P13595:Ncam1,Q60932:Vdac1,P51881:Slc25a5,Q9CZ13:Uqcrc1,Q9R1P4:Psma1,Q9R1P0:Psma4,P98086:C1qa,P20029:Hspa5,Q9Z2U1:Psma5,Q9QUM9:Psma6,Q9Z2U0:Psma7,O09061:Psmb1,P49722:Psma2,P14106:C1qb,O70435:Psma3,P99026:Psmb4,Q9R1P1:Psmb3,P70195:Psmb7,Q9R1P3:Psmb2	22	176	261	6973	5.47275e-07	2.65976e-05	3.33956
mmu04015	Environmental Information Processing	Signal transduction	Rap1 signaling pathway	P60710:Actb,Q01279:Egfr,P09055:Itgb1,Q9QUI0:Rhoa,P20444:Prkca,Q9EQZ6:Rapgef4	6	176	211	6973	0.442516	0.864865	1.12662
mmu04390	Environmental Information Processing	Signal transduction	Hippo signaling pathway	P60710:Actb,P68254:Ywhaq,P04202:Tgfb1,Q9CQV8:Ywhab,P62259:Ywhae	5	176	156	6973	0.358576	0.806796	1.26985
mmu04145	Cellular Processes	Transport and catabolism	Phagosome	P60710:Actb,Q62351:Tfrc,P01898:H2-Q10,P09055:Itgb1,Q9Z1T2:Thbs4,P51150:Rab7a,Q9R0G6:Comp,P14211:Calr,P11438:Lamp1,P17047:Lamp2,P63024:Vamp3,P06797:Ctsl,P01027:C3,P01872:Ighm,P14430:H2-Q8,P01897:H2-L,P10810:Cd14,P14426:H2-D1,Q3SXB8:Colec11,P04223:H2-K1	20	176	174	6973	1.10813e-08	8.97587e-07	4.55394
mmu04210	Cellular Processes	Cell growth and death	Apoptosis	P60710:Actb,P06797:Ctsl	2	176	133	6973	0.854314	0.978494	0.595779
mmu04520	Cellular Processes	Cellular community - eukaryotes	Adherens junction	P60710:Actb,Q64727:Vcl,Q01279:Egfr,Q7TPR4:Actn1,Q9QUI0:Rhoa,Q9D358:Acp1,A2A8L5:Ptprf	7	176	70	6973	0.00181864	0.0200877	3.96193
mmu04530	Cellular Processes	Cellular community - eukaryotes	Tight junction	P60710:Actb,Q8VDD5:Myh9,P09055:Itgb1,Q7TPR4:Actn1,Q9QUI0:Rhoa,P55258:Rab8a,Q9CVB6:Arpc2,Q60605:Myl6,Q9CPW4:Arpc5,O88792:F11r	10	176	157	6973	0.00621402	0.0487099	2.52352
mmu04611	Organismal Systems	Immune system	Platelet activation	P60710:Actb,P09055:Itgb1,O35930:Gp1ba,O08742:Gp5,Q01149:Col1a2,Q9QUI0:Rhoa,P27601:Gna13,P20491:Fcer1g	8	176	121	6973	0.0112309	0.0765578	2.61946
mmu04613	Organismal Systems	Immune system	Neutrophil extracellular trap formation	P60710:Actb,O35930:Gp1ba,Q60932:Vdac1,P51881:Slc25a5,P20444:Prkca,P01027:C3	6	176	148	6973	0.170644	0.51833	1.60619
mmu04670	Organismal Systems	Immune system	Leukocyte transendothelial migration	P60710:Actb,Q64727:Vcl,P09055:Itgb1,Q7TPR4:Actn1,Q9QUI0:Rhoa,P33434:Mmp2,P20444:Prkca,O88792:F11r,Q9EQZ6:Rapgef4	9	176	110	6973	0.00176426	0.0200877	3.24158
mmu04921	Organismal Systems	Endocrine system	Oxytocin signaling pathway	P60710:Actb,Q01279:Egfr,Q9QUI0:Rhoa,Q60605:Myl6,P20444:Prkca	5	176	150	6973	0.328375	0.752784	1.32064
mmu04919	Organismal Systems	Endocrine system	Thyroid hormone signaling pathway	P60710:Actb,Q8R429:Atp2a1,Q64518:Atp2a3,O35516:Notch2,P20444:Prkca,Q9WUA3:Pfkp	6	176	119	6973	0.0799561	0.323822	1.99761
mmu04971	Organismal Systems	Digestive system	Gastric acid secretion	P60710:Actb,P00920:Ca2,P20444:Prkca	3	176	75	6973	0.293809	0.70529	1.58477
mmu04714	Organismal Systems	Environmental adaptation	Thermogenesis	P60710:Actb,Q9CZ13:Uqcrc1,Q3TKT4:Smarca4	3	176	230	6973	0.93433	0.978494	0.516774
mmu05225	Human Diseases	Cancer: specific types	Hepatocellular carcinoma	P60710:Actb,Q01279:Egfr,P04202:Tgfb1,O09131:Gsto1,P20444:Prkca,P24472:Gsta4,Q3TKT4:Smarca4	7	176	170	6973	0.137959	0.47217	1.63138
mmu05164	Human Diseases	Infectious disease: viral	Influenza A	P60710:Actb,Q60932:Vdac1,P51881:Slc25a5,P20444:Prkca,P01872:Ighm,P07146:Prss2	6	176	171	6973	0.263038	0.668843	1.39015
mmu05135	Human Diseases	Infectious disease: bacterial	Yersinia infection	P60710:Actb,P09055:Itgb1,Q9QUI0:Rhoa,Q9CVB6:Arpc2,Q9CPW4:Arpc5,P11276:Fn1	6	176	133	6973	0.119469	0.426927	1.78734
mmu05100	Human Diseases	Infectious disease: bacterial	Bacterial invasion of epithelial cells	P60710:Actb,Q64727:Vcl,P09055:Itgb1,Q9QUI0:Rhoa,Q9CVB6:Arpc2,Q9CPW4:Arpc5,P11276:Fn1	7	176	76	6973	0.0029227	0.0284087	3.64915
mmu05014	Human Diseases	Neurodegenerative disease	Amyotrophic lateral sclerosis	P60710:Actb,P08228:Sod1,P55258:Rab8a,Q60932:Vdac1,Q9CZ13:Uqcrc1,Q9R1P4:Psma1,Q9R1P0:Psma4,P20029:Hspa5,Q9Z2U1:Psma5,Q9QUM9:Psma6,Q9Z2U0:Psma7,O09061:Psmb1,P49722:Psma2,O70435:Psma3,P99026:Psmb4,Q9R1P1:Psmb3,P70195:Psmb7,Q9R1P3:Psmb2	18	176	346	6973	0.00269633	0.0273004	2.06112
mmu05418	Human Diseases	Cardiovascular disease	Fluid shear stress and atherosclerosis	P60710:Actb,Q9QUI0:Rhoa,P33434:Mmp2,O09131:Gsto1,P06797:Ctsl,P24472:Gsta4	6	176	140	6973	0.142294	0.473663	1.69797
mmu05410	Human Diseases	Cardiovascular disease	Hypertrophic cardiomyopathy	P60710:Actb,P09055:Itgb1,Q61739:Itga6,P11859:Agt,Q8R429:Atp2a1,P09470:Ace,P04202:Tgfb1,Q6IRU2:Tpm4,Q64518:Atp2a3,A2ASS6:Ttn	10	176	87	6973	6.05425e-05	0.00153527	4.55394
mmu05412	Human Diseases	Cardiovascular disease	Arrhythmogenic right ventricular cardiomyopathy	P60710:Actb,P09055:Itgb1,Q61739:Itga6,Q8R429:Atp2a1,Q64518:Atp2a3	5	176	75	6973	0.0404525	0.189038	2.64129
mmu05414	Human Diseases	Cardiovascular disease	Dilated cardiomyopathy	P60710:Actb,P09055:Itgb1,Q61739:Itga6,P11859:Agt,Q8R429:Atp2a1,P04202:Tgfb1,Q6IRU2:Tpm4,Q64518:Atp2a3,A2ASS6:Ttn	9	176	93	6973	0.000527066	0.00800482	3.83413
mmu05416	Human Diseases	Cardiovascular disease	Viral myocarditis	P60710:Actb,P01898:H2-Q10,P01872:Ighm,P14430:H2-Q8,P01897:H2-L,P14426:H2-D1,P04223:H2-K1	7	176	88	6973	0.00659591	0.0500877	3.15154
mmu04012	Environmental Information Processing	Signal transduction	ErbB signaling pathway	Q01279:Egfr,P20444:Prkca	2	176	83	6973	0.624361	0.930795	0.954682
mmu04014	Environmental Information Processing	Signal transduction	Ras signaling pathway	Q01279:Egfr,Q9QUI0:Rhoa,P20444:Prkca	3	176	226	6973	0.929206	0.978494	0.52592
mmu04630	Environmental Information Processing	Signal transduction	JAK-STAT signaling pathway	Q01279:Egfr,P42703:Lifr	2	176	160	6973	0.916382	0.978494	0.495241
mmu04066	Environmental Information Processing	Signal transduction	HIF-1 signaling pathway	Q01279:Egfr,Q62351:Tfrc,P05064:Aldoa,P16125:Ldhb,P20444:Prkca,Q9WUA3:Pfkp	6	176	107	6973	0.053018	0.222127	2.22164
mmu04068	Environmental Information Processing	Signal transduction	FoxO signaling pathway	Q01279:Egfr,P04202:Tgfb1	2	176	131	6973	0.848351	0.978494	0.604875
mmu04020	Environmental Information Processing	Signal transduction	Calcium signaling pathway	Q01279:Egfr,Q8R429:Atp2a1,Q64518:Atp2a3,Q60932:Vdac1,P51881:Slc25a5,P20444:Prkca	6	176	234	6973	0.543519	0.916073	1.01588
mmu04072	Environmental Information Processing	Signal transduction	Phospholipase D signaling pathway	Q01279:Egfr,P11859:Agt,Q9QUI0:Rhoa,P27601:Gna13,P20491:Fcer1g,P20444:Prkca,Q9EQZ6:Rapgef4	7	176	152	6973	0.0894111	0.344871	1.82457
mmu04151	Environmental Information Processing	Signal transduction	PI3K-Akt signaling pathway	Q01279:Egfr,P09055:Itgb1,Q61739:Itga6,P68254:Ywhaq,Q9Z1T2:Thbs4,Q01149:Col1a2,Q9CQV8:Ywhab,P62259:Ywhae,Q9R0G6:Comp,P20444:Prkca,P11276:Fn1	11	176	345	6973	0.254168	0.664117	1.26322
mmu04144	Cellular Processes	Transport and catabolism	Endocytosis	Q01279:Egfr,Q62351:Tfrc,P01898:H2-Q10,Q9WU78:Pdcd6ip,Q61696:Hspa1a,Q9QUI0:Rhoa,P51150:Rab7a,P55258:Rab8a,P84084:Arf5,Q9CVB6:Arpc2,Q9CPW4:Arpc5,Q6PHN9:Rab35,P47757:Capzb,Q9D7S9:Chmp5,P14430:H2-Q8,P01897:H2-L,P14426:H2-D1,P04223:H2-K1	18	176	253	6973	6.318e-05	0.00153527	2.81877
mmu04540	Cellular Processes	Cellular community - eukaryotes	Gap junction	Q01279:Egfr,P20444:Prkca	2	176	85	6973	0.637345	0.944359	0.932219
mmu04912	Organismal Systems	Endocrine system	GnRH signaling pathway	Q01279:Egfr,P33434:Mmp2,P20444:Prkca	3	176	91	6973	0.404606	0.833215	1.30613
mmu04915	Organismal Systems	Endocrine system	Estrogen signaling pathway	Q01279:Egfr,Q61696:Hspa1a,P33434:Mmp2	3	176	135	6973	0.667777	0.977528	0.880429
mmu04926	Organismal Systems	Endocrine system	Relaxin signaling pathway	Q01279:Egfr,P62737:Acta2,P04202:Tgfb1,Q01149:Col1a2,P33434:Mmp2,P20444:Prkca	6	176	128	6973	0.104388	0.393728	1.85716
mmu04928	Organismal Systems	Endocrine system	Parathyroid hormone synthesis, secretion and action	Q01279:Egfr,Q9QUI0:Rhoa,P27601:Gna13,P20444:Prkca	4	176	107	6973	0.284634	0.697123	1.4811
mmu05200	Human Diseases	Cancer: overview	Pathways in cancer	Q01279:Egfr,P09055:Itgb1,Q61739:Itga6,P11859:Agt,P04202:Tgfb1,Q9QUI0:Rhoa,P33434:Mmp2,O09131:Gsto1,P27601:Gna13,O35516:Notch2,P20444:Prkca,P24472:Gsta4,P11276:Fn1	13	176	524	6973	0.568353	0.916073	0.982922
mmu05206	Human Diseases	Cancer: overview	MicroRNAs in cancer	Q01279:Egfr,Q9QUI0:Rhoa,O35516:Notch2,P26645:Marcks,P20444:Prkca	5	176	161	6973	0.383831	0.833215	1.23041
mmu05230	Human Diseases	Cancer: overview	Central carbon metabolism in cancer	Q01279:Egfr,P52480:Pkm,Q9DBJ1:Pgam1,P16125:Ldhb,O70250:Pgam2,Q9WUA3:Pfkp	6	176	68	6973	0.00712115	0.0524376	3.49582
mmu05231	Human Diseases	Cancer: overview	Choline metabolism in cancer	Q01279:Egfr,Q6X893:Slc44a1,P20444:Prkca	3	176	97	6973	0.445117	0.864865	1.22534
mmu05235	Human Diseases	Cancer: overview	PD-L1 expression and PD-1 checkpoint pathway in cancer	Q01279:Egfr	1	176	87	6973	0.893339	0.978494	0.455394
mmu05210	Human Diseases	Cancer: specific types	Colorectal cancer	Q01279:Egfr,P04202:Tgfb1,Q9QUI0:Rhoa	3	176	87	6973	0.377138	0.833215	1.36618
mmu05212	Human Diseases	Cancer: specific types	Pancreatic cancer	Q01279:Egfr,P04202:Tgfb1	2	176	77	6973	0.583279	0.916073	1.02907
mmu05226	Human Diseases	Cancer: specific types	Gastric cancer	Q01279:Egfr,P04202:Tgfb1,Q9R100:Cdh17	3	176	150	6973	0.735681	0.978494	0.792386
mmu05214	Human Diseases	Cancer: specific types	Glioma	Q01279:Egfr,P20444:Prkca	2	176	74	6973	0.561539	0.916073	1.07079
mmu05218	Human Diseases	Cancer: specific types	Melanoma	Q01279:Egfr	1	176	73	6973	0.846801	0.978494	0.54273
mmu05219	Human Diseases	Cancer: specific types	Bladder cancer	Q01279:Egfr,P33434:Mmp2	2	176	42	6973	0.286637	0.697123	1.88663
mmu05215	Human Diseases	Cancer: specific types	Prostate cancer	Q01279:Egfr	1	176	99	6973	0.921844	0.978494	0.400195
mmu05213	Human Diseases	Cancer: specific types	Endometrial cancer	Q01279:Egfr	1	176	58	6973	0.774379	0.978494	0.683092
mmu05224	Human Diseases	Cancer: specific types	Breast cancer	Q01279:Egfr,O35516:Notch2	2	176	146	6973	0.888151	0.978494	0.54273
mmu05223	Human Diseases	Cancer: specific types	Non-small cell lung cancer	Q01279:Egfr,P20444:Prkca	2	176	73	6973	0.554116	0.916073	1.08546
mmu05160	Human Diseases	Infectious disease: viral	Hepatitis C	Q01279:Egfr,P68254:Ywhaq,Q9CQV8:Ywhab,P62259:Ywhae	4	176	152	6973	0.537969	0.916073	1.04261
mmu05163	Human Diseases	Infectious disease: viral	Human cytomegalovirus infection	Q01279:Egfr,P01898:H2-Q10,P01887:B2m,Q9QUI0:Rhoa,P14211:Calr,P27601:Gna13,P20444:Prkca,P14430:H2-Q8,P01897:H2-L,P14426:H2-D1,P04223:H2-K1	11	176	232	6973	0.0324677	0.167865	1.8785
mmu05165	Human Diseases	Infectious disease: viral	Human papillomavirus infection	Q01279:Egfr,P52480:Pkm,P01898:H2-Q10,P09055:Itgb1,Q61739:Itga6,Q9Z1T2:Thbs4,Q01149:Col1a2,Q9R0G6:Comp,O35516:Notch2,P11276:Fn1,P14430:H2-Q8,P01897:H2-L,P14426:H2-D1,P04223:H2-K1	14	176	328	6973	0.0372672	0.181119	1.69107
mmu04934	Human Diseases	Endocrine and metabolic disease	Cushing syndrome	Q01279:Egfr,P11859:Agt	2	176	163	6973	0.921496	0.978494	0.486127
mmu01521	Human Diseases	Drug resistance: antineoplastic	EGFR tyrosine kinase inhibitor resistance	Q01279:Egfr,P20444:Prkca	2	176	78	6973	0.590348	0.916073	1.01588
mmu01522	Human Diseases	Drug resistance: antineoplastic	Endocrine resistance	Q01279:Egfr,P33434:Mmp2,O35516:Notch2	3	176	97	6973	0.445117	0.864865	1.22534
mmu04216	Cellular Processes	Cell growth and death	Ferroptosis	Q62351:Tfrc,P10852:Slc3a2,Q8CI59:Steap3,Q61147:Cp	4	176	40	6973	0.0176678	0.116035	3.96193
mmu04640	Organismal Systems	Immune system	Hematopoietic cell lineage	Q62351:Tfrc,Q61739:Itga6,O35930:Gp1ba,O08742:Gp5,P01872:Ighm,P10810:Cd14	6	176	110	6973	0.0591423	0.243586	2.16105
mmu00983	Metabolism	Xenobiotics biodegradation and metabolism	Drug metabolism - other enzymes	P23953:Ces1c,O09131:Gsto1,P24472:Gsta4	3	176	74	6973	0.286882	0.697123	1.60619
mmu05340	Human Diseases	Immune disease	Primary immunodeficiency	P01869:Ighg1,P03987:	2	176	45	6973	0.31481	0.728561	1.76086
mmu04380	Organismal Systems	Development and regeneration	Osteoclast differentiation	P01865:Igh-1a,P04202:Tgfb1	2	176	114	6973	0.788126	0.978494	0.695076
mmu04270	Organismal Systems	Circulatory system	Vascular smooth muscle contraction	Q8VDD5:Myh9,P62737:Acta2,P11859:Agt,Q9QUI0:Rhoa,P27601:Gna13,Q60605:Myl6,P20444:Prkca	7	176	134	6973	0.0524638	0.222127	2.06967
mmu04935	Organismal Systems	Endocrine system	Growth hormone synthesis, secretion and action	P70389:Igfals,P47878:Igfbp3,P20444:Prkca	3	176	117	6973	0.570806	0.916073	1.01588
mmu00010	Metabolism	Carbohydrate metabolism	Glycolysis / Gluconeogenesis	P52480:Pkm,P05064:Aldoa,P17751:Tpi1,Q9DBJ1:Pgam1,P16125:Ldhb,O70250:Pgam2,Q9QYY9:Adh4,Q9WUA3:Pfkp	8	176	63	6973	0.000166368	0.0031098	5.03102
mmu00620	Metabolism	Carbohydrate metabolism	Pyruvate metabolism	P52480:Pkm,P16125:Ldhb,P14152:Mdh1,Q9QYY9:Adh4	4	176	43	6973	0.0225126	0.130252	3.68552
mmu00230	Metabolism	Nucleotide metabolism	Purine metabolism	P52480:Pkm	1	176	124	6973	0.959182	0.978494	0.319511
mmu04922	Organismal Systems	Endocrine system	Glucagon signaling pathway	P52480:Pkm,Q9DBJ1:Pgam1,P16125:Ldhb,O70250:Pgam2,Q9WUA3:Pfkp	5	176	103	6973	0.118491	0.426927	1.92327
mmu04930	Human Diseases	Endocrine and metabolic disease	Type II diabetes mellitus	P52480:Pkm	1	176	45	6973	0.684653	0.978494	0.880429
mmu04514	Environmental Information Processing	Signaling molecules and interaction	Cell adhesion molecules	P01898:H2-Q10,P09055:Itgb1,Q61739:Itga6,P13595:Ncam1,A2A8L5:Ptprf,O88792:F11r,P01872:Ighm,P14430:H2-Q8,P01897:H2-L,P14426:H2-D1,P04223:H2-K1	11	176	169	6973	0.00353729	0.03306	2.57877
mmu04218	Cellular Processes	Cell growth and death	Cellular senescence	P01898:H2-Q10,P04202:Tgfb1,P47878:Igfbp3,Q60932:Vdac1,P51881:Slc25a5,P14430:H2-Q8,P01897:H2-L,P14426:H2-D1,P04223:H2-K1	9	176	166	6973	0.0242943	0.134171	2.14804
mmu04650	Organismal Systems	Immune system	Natural killer cell mediated cytotoxicity	P01898:H2-Q10,P20491:Fcer1g,P20444:Prkca,P14430:H2-Q8,P01897:H2-L,P14426:H2-D1,P04223:H2-K1	7	176	125	6973	0.0383653	0.182799	2.21868
mmu04612	Organismal Systems	Immune system	Antigen processing and presentation	P01898:H2-Q10,P01887:B2m,Q61696:Hspa1a,P14211:Calr,P06797:Ctsl,P01872:Ighm,P20029:Hspa5,P14430:H2-Q8,P01897:H2-L,P14426:H2-D1,P04223:H2-K1	11	176	86	6973	9.16306e-06	0.000318089	5.06759
mmu05166	Human Diseases	Infectious disease: viral	Human T-cell leukemia virus 1 infection	P01898:H2-Q10,P01887:B2m,P04202:Tgfb1,P14211:Calr,Q60932:Vdac1,P51881:Slc25a5,P01872:Ighm,P14430:H2-Q8,P01897:H2-L,P14426:H2-D1,P04223:H2-K1	11	176	247	6973	0.0476051	0.206572	1.76442
mmu05170	Human Diseases	Infectious disease: viral	Human immunodeficiency virus 1 infection	P01898:H2-Q10,P18760:Cfl1,P01887:B2m,P14211:Calr,P20444:Prkca,P14430:H2-Q8,P01897:H2-L,P14426:H2-D1,P04223:H2-K1	9	176	212	6973	0.0875084	0.344871	1.68195
mmu05168	Human Diseases	Infectious disease: viral	Herpes simplex virus 1 infection	P01898:H2-Q10,P01887:B2m,P14211:Calr,P01027:C3,P01872:Ighm,P14430:H2-Q8,P01897:H2-L,P14426:H2-D1,P04223:H2-K1	9	176	251	6973	0.183213	0.541747	1.42061
mmu05167	Human Diseases	Infectious disease: viral	Kaposi sarcoma-associated herpesvirus infection	P01898:H2-Q10,P01027:C3,P14430:H2-Q8,P01897:H2-L,P14426:H2-D1,P04223:H2-K1	6	176	202	6973	0.401715	0.833215	1.17681
mmu05169	Human Diseases	Infectious disease: viral	Epstein-Barr virus infection	P01898:H2-Q10,P01887:B2m,P14211:Calr,P01872:Ighm,P14430:H2-Q8,P01897:H2-L,P14426:H2-D1,P04223:H2-K1	8	176	226	6973	0.211362	0.577089	1.40245
mmu05320	Human Diseases	Immune disease	Autoimmune thyroid disease	P01898:H2-Q10,P01872:Ighm,P14430:H2-Q8,P01897:H2-L,P14426:H2-D1,P04223:H2-K1	6	176	75	6973	0.0113419	0.0765578	3.16955
mmu05330	Human Diseases	Immune disease	Allograft rejection	P01898:H2-Q10,P01872:Ighm,P14430:H2-Q8,P01897:H2-L,P14426:H2-D1,P04223:H2-K1	6	176	63	6973	0.00490151	0.040874	3.77327
mmu05332	Human Diseases	Immune disease	Graft-versus-host disease	P01898:H2-Q10,P01872:Ighm,P14430:H2-Q8,P01897:H2-L,P14426:H2-D1,P04223:H2-K1	6	176	61	6973	0.00417474	0.0375727	3.89698
mmu04940	Human Diseases	Endocrine and metabolic disease	Type I diabetes mellitus	P01898:H2-Q10,P01872:Ighm,P14430:H2-Q8,P01897:H2-L,P14426:H2-D1,P04223:H2-K1	6	176	70	6973	0.00818592	0.0585052	3.39594
mmu04060	Environmental Information Processing	Signaling molecules and interaction	Cytokine-cytokine receptor interaction	Q61730:Il1rap,P42703:Lifr,P04202:Tgfb1,Q9Z121:Ccl8	4	176	272	6973	0.917895	0.978494	0.582637
mmu04659	Organismal Systems	Immune system	Th17 cell differentiation	Q61730:Il1rap,P04202:Tgfb1,P01872:Ighm	3	176	122	6973	0.599406	0.916073	0.974246
mmu04750	Organismal Systems	Sensory system	Inflammatory mediator regulation of TRP channels	Q61730:Il1rap,P39655:Alox12,P20444:Prkca	3	176	114	6973	0.553059	0.916073	1.04261
mmu04371	Environmental Information Processing	Signal transduction	Apelin signaling pathway	P62737:Acta2,P27601:Gna13	2	176	133	6973	0.854314	0.978494	0.595779
mmu04550	Cellular Processes	Cellular community - eukaryotes	Signaling pathways regulating pluripotency of stem cells	P42703:Lifr	1	176	139	6973	0.972389	0.978494	0.285031
mmu04512	Environmental Information Processing	Signaling molecules and interaction	ECM-receptor interaction	P09055:Itgb1,Q61739:Itga6,Q9Z1T2:Thbs4,O35930:Gp1ba,O08742:Gp5,Q01149:Col1a2,Q9R0G6:Comp,P11276:Fn1	8	176	82	6973	0.00101924	0.0138507	3.8653
mmu04360	Organismal Systems	Development and regeneration	Axon guidance	P09055:Itgb1,P18760:Cfl1,Q9QUI0:Rhoa,O88632:Sema3f,P20444:Prkca	5	176	178	6973	0.468877	0.87644	1.1129
mmu05222	Human Diseases	Cancer: specific types	Small cell lung cancer	P09055:Itgb1,Q61739:Itga6,P11276:Fn1	3	176	91	6973	0.404606	0.833215	1.30613
mmu05133	Human Diseases	Infectious disease: bacterial	Pertussis	P09055:Itgb1,P18760:Cfl1,Q9QUI0:Rhoa,P01027:C3,P01029:C4b,P08607:C4bpa,P98086:C1qa,P14106:C1qb,P10810:Cd14	9	176	74	6973	9.13151e-05	0.00201723	4.81857
mmu05145	Human Diseases	Infectious disease: parasitic	Toxoplasmosis	P09055:Itgb1,Q61739:Itga6,P04202:Tgfb1,Q61696:Hspa1a,P01872:Ighm	5	176	125	6973	0.208095	0.574625	1.58477
mmu05140	Human Diseases	Infectious disease: parasitic	Leishmaniasis	P09055:Itgb1,P04202:Tgfb1,P01027:C3,P01872:Ighm	4	176	87	6973	0.176766	0.530298	1.82158
mmu04310	Environmental Information Processing	Signal transduction	Wnt signaling pathway	P97298:Serpinf1,Q9QUI0:Rhoa,P20444:Prkca	3	176	159	6973	0.770912	0.978494	0.747534
mmu00910	Metabolism	Energy metabolism	Nitrogen metabolism	P00920:Ca2	1	176	17	6973	0.352798	0.801215	2.33055
mmu04972	Organismal Systems	Digestive system	Pancreatic secretion	P00920:Ca2,Q8R429:Atp2a1,P00688:Amy2,Q9QUI0:Rhoa,P55258:Rab8a,Q64518:Atp2a3,Q99P58:Rab27b,P20444:Prkca,Q9JHH6:Cpb2,P07146:Prss2	10	176	95	6973	0.000128481	0.00260174	4.17045
mmu04976	Organismal Systems	Digestive system	Bile secretion	P00920:Ca2	1	176	84	6973	0.884726	0.978494	0.471659
mmu04964	Organismal Systems	Excretory system	Proximal tubule bicarbonate reclamation	P00920:Ca2,P14152:Mdh1	2	176	22	6973	0.105318	0.393728	3.60176
mmu04966	Organismal Systems	Excretory system	Collecting duct acid secretion	P00920:Ca2	1	176	25	6973	0.472825	0.877072	1.58477
mmu04080	Environmental Information Processing	Signaling molecules and interaction	Neuroactive ligand-receptor interaction	P11859:Agt,P01027:C3,P07146:Prss2	3	176	335	6973	0.992091	0.992091	0.3548
mmu04924	Organismal Systems	Endocrine system	Renin secretion	P11859:Agt,P09470:Ace	2	176	72	6973	0.546605	0.916073	1.10054
mmu04614	Organismal Systems	Endocrine system	Renin-angiotensin system	P11859:Agt,P09470:Ace	2	176	38	6973	0.248927	0.657492	2.08523
mmu04925	Organismal Systems	Endocrine system	Aldosterone synthesis and secretion	P11859:Agt,P20444:Prkca	2	176	98	6973	0.713304	0.978494	0.808558
mmu04927	Organismal Systems	Endocrine system	Cortisol synthesis and secretion	P11859:Agt	1	176	69	6973	0.830126	0.978494	0.574193
mmu04261	Organismal Systems	Circulatory system	Adrenergic signaling in cardiomyocytes	P11859:Agt,Q8R429:Atp2a1,Q6IRU2:Tpm4,Q64518:Atp2a3,P20444:Prkca,Q9EQZ6:Rapgef4	6	176	143	6973	0.152654	0.494601	1.66235
mmu04931	Human Diseases	Endocrine and metabolic disease	Insulin resistance	P11859:Agt,A2A8L5:Ptprf	2	176	108	6973	0.762317	0.978494	0.733691
mmu04933	Human Diseases	Endocrine and metabolic disease	AGE-RAGE signaling pathway in diabetic complications	P11859:Agt,P04202:Tgfb1,Q01149:Col1a2,P33434:Mmp2,P20444:Prkca,P11276:Fn1	6	176	98	6973	0.0370553	0.181119	2.42567
mmu00030	Metabolism	Carbohydrate metabolism	Pentose phosphate pathway	P05064:Aldoa,Q8CFX1:H6pd,Q9WUA3:Pfkp	3	176	29	6973	0.0357128	0.180796	4.09855
mmu00051	Metabolism	Carbohydrate metabolism	Fructose and mannose metabolism	P05064:Aldoa,P17751:Tpi1,Q9WUA3:Pfkp	3	176	32	6973	0.0459065	0.20631	3.71431
mmu04024	Environmental Information Processing	Signal transduction	cAMP signaling pathway	Q8R429:Atp2a1,Q9QUI0:Rhoa,Q64518:Atp2a3,Q9EQZ6:Rapgef4	4	176	210	6973	0.7826	0.978494	0.754654
mmu04022	Environmental Information Processing	Signal transduction	cGMP-PKG signaling pathway	Q8R429:Atp2a1,Q9QUI0:Rhoa,Q64518:Atp2a3,P27601:Gna13,Q60932:Vdac1,P51881:Slc25a5	6	176	161	6973	0.221166	0.597149	1.4765
mmu04260	Organismal Systems	Circulatory system	Cardiac muscle contraction	Q8R429:Atp2a1,Q6IRU2:Tpm4,Q64518:Atp2a3,Q9CZ13:Uqcrc1	4	176	81	6973	0.147648	0.484842	1.95651
mmu05010	Human Diseases	Neurodegenerative disease	Alzheimer disease	Q8R429:Atp2a1,O35598:Adam10,Q64518:Atp2a3,Q60932:Vdac1,P51881:Slc25a5,Q9ES97:Rtn3,Q9CZ13:Uqcrc1,Q9R1P4:Psma1,Q9R1P0:Psma4,Q9Z2U1:Psma5,Q9QUM9:Psma6,Q9Z2U0:Psma7,O09061:Psmb1,P49722:Psma2,O70435:Psma3,P99026:Psmb4,Q9R1P1:Psmb3,P70195:Psmb7,Q9R1P3:Psmb2	19	176	359	6973	0.00168824	0.0200877	2.09684
mmu05017	Human Diseases	Neurodegenerative disease	Spinocerebellar ataxia	Q8R429:Atp2a1,Q64518:Atp2a3,Q60932:Vdac1,P51881:Slc25a5,P20444:Prkca,Q9R1P4:Psma1,Q9R1P0:Psma4,Q9Z2U1:Psma5,Q9QUM9:Psma6,Q9Z2U0:Psma7,O09061:Psmb1,P49722:Psma2,O70435:Psma3,P99026:Psmb4,Q9R1P1:Psmb3,P70195:Psmb7,Q9R1P3:Psmb2	17	176	138	6973	5.33445e-08	3.24068e-06	4.88064
mmu05022	Human Diseases	Neurodegenerative disease	Pathways of neurodegeneration - multiple diseases	Q8R429:Atp2a1,P08228:Sod1,P55258:Rab8a,Q64518:Atp2a3,Q60932:Vdac1,P51881:Slc25a5,Q9CZ13:Uqcrc1,P20444:Prkca,Q9R1P4:Psma1,Q9R1P0:Psma4,P20029:Hspa5,Q9Z2U1:Psma5,Q9QUM9:Psma6,Q9Z2U0:Psma7,O09061:Psmb1,P49722:Psma2,O70435:Psma3,P99026:Psmb4,Q9R1P1:Psmb3,P70195:Psmb7,Q9R1P3:Psmb2	21	176	455	6973	0.00504617	0.040874	1.82858
mmu00562	Metabolism	Carbohydrate metabolism	Inositol phosphate metabolism	P17751:Tpi1	1	176	69	6973	0.830126	0.978494	0.574193
mmu00500	Metabolism	Carbohydrate metabolism	Starch and sucrose metabolism	P00688:Amy2	1	176	27	6973	0.499196	0.899513	1.46738
mmu04970	Organismal Systems	Digestive system	Salivary secretion	P00688:Amy2,P20444:Prkca	2	176	76	6973	0.576121	0.916073	1.04261
mmu04973	Organismal Systems	Digestive system	Carbohydrate digestion and absorption	P00688:Amy2	1	176	38	6973	0.622453	0.930795	1.04261
mmu00330	Metabolism	Amino acid metabolism	Arginine and proline metabolism	P07310:Ckm,P05201:Got1,Q6P8J7:Ckmt2	3	176	50	6973	0.131453	0.45633	2.37716
mmu05150	Human Diseases	Infectious disease: bacterial	Staphylococcus aureus infection	P03953:Cfd,P01027:C3,P01029:C4b,P06909:Cfh,P01872:Ighm,P98064:Masp1,P98086:C1qa,P14106:C1qb	8	176	133	6973	0.0189869	0.118303	2.38312
mmu05142	Human Diseases	Infectious disease: parasitic	Chagas disease	P09470:Ace,P04202:Tgfb1,P14211:Calr,P01027:C3,P98086:C1qa,P14106:C1qb	6	176	102	6973	0.0437081	0.200398	2.33055
mmu04110	Cellular Processes	Cell growth and death	Cell cycle	P68254:Ywhaq,P04202:Tgfb1,Q9CQV8:Ywhab,P62259:Ywhae	4	176	125	6973	0.38815	0.833215	1.26782
mmu04114	Cellular Processes	Cell growth and death	Oocyte meiosis	P68254:Ywhaq,Q9CQV8:Ywhab,P62259:Ywhae	3	176	115	6973	0.559023	0.916073	1.03355
mmu05161	Human Diseases	Infectious disease: viral	Hepatitis B	P68254:Ywhaq,P04202:Tgfb1,Q9CQV8:Ywhab,P20444:Prkca	4	176	160	6973	0.57888	0.916073	0.990483
mmu05144	Human Diseases	Infectious disease: parasitic	Malaria	Q9Z1T2:Thbs4,P04202:Tgfb1,Q9R0G6:Comp,Q78HU7:Gypc	4	176	54	6973	0.0466957	0.20631	2.93476
mmu04350	Environmental Information Processing	Signal transduction	TGF-beta signaling pathway	P04202:Tgfb1,Q9QUI0:Rhoa,Q9EQ21:Hamp	3	176	93	6973	0.418215	0.854002	1.27804
mmu04672	Organismal Systems	Immune system	Intestinal immune network for IgA production	P04202:Tgfb1,P01872:Ighm	2	176	61	6973	0.458391	0.864865	1.29899
mmu05220	Human Diseases	Cancer: specific types	Chronic myeloid leukemia	P04202:Tgfb1	1	176	77	6973	0.861847	0.978494	0.514537
mmu05211	Human Diseases	Cancer: specific types	Renal cell carcinoma	P04202:Tgfb1	1	176	66	6973	0.816447	0.978494	0.600293
mmu05152	Human Diseases	Infectious disease: bacterial	Tuberculosis	P04202:Tgfb1,Q9QUI0:Rhoa,P51150:Rab7a,P11438:Lamp1,P17047:Lamp2,P20491:Fcer1g,P01027:C3,P01872:Ighm,Q61805:Lbp,P10810:Cd14	10	176	188	6973	0.0203317	0.123515	2.10741
mmu05323	Human Diseases	Immune disease	Rheumatoid arthritis	P04202:Tgfb1,P06797:Ctsl,P01872:Ighm	3	176	102	6973	0.478039	0.880027	1.16527
mmu05321	Human Diseases	Immune disease	Inflammatory bowel disease	P04202:Tgfb1,P01872:Ighm	2	176	79	6973	0.597328	0.916073	1.00302
mmu04932	Human Diseases	Endocrine and metabolic disease	Non-alcoholic fatty liver disease	P04202:Tgfb1,Q9CZ13:Uqcrc1	2	176	148	6973	0.892664	0.978494	0.535396
mmu04974	Organismal Systems	Digestive system	Protein digestion and absorption	Q01149:Col1a2,P10852:Slc3a2,Q60847:Col12a1,P28843:Dpp4,Q9JHH6:Cpb2,P07146:Prss2	6	176	88	6973	0.0233867	0.132162	2.70132
mmu03040	Genetic Information Processing	Transcription	Spliceosome	Q61696:Hspa1a	1	176	124	6973	0.959182	0.978494	0.319511
mmu04141	Genetic Information Processing	Folding, sorting and degradation	Protein processing in endoplasmic reticulum	Q61696:Hspa1a,P14211:Calr,P20029:Hspa5	3	176	161	6973	0.778203	0.978494	0.738248
mmu04213	Organismal Systems	Aging	Longevity regulating pathway - multiple species	Q61696:Hspa1a,P08228:Sod1,P70445:Eif4ebp2	3	176	61	6973	0.199098	0.562569	1.94849
mmu05162	Human Diseases	Infectious disease: viral	Measles	Q61696:Hspa1a	1	176	138	6973	0.971659	0.978494	0.287097
mmu05134	Human Diseases	Infectious disease: bacterial	Legionellosis	Q61696:Hspa1a,P01027:C3,P10810:Cd14	3	176	61	6973	0.199098	0.562569	1.94849
mmu04071	Environmental Information Processing	Signal transduction	Sphingolipid signaling pathway	Q9QUI0:Rhoa,P27601:Gna13,Q9JHE3:Asah2,P20491:Fcer1g,P20444:Prkca	5	176	116	6973	0.168975	0.51833	1.70773
mmu04150	Environmental Information Processing	Signal transduction	mTOR signaling pathway	Q9QUI0:Rhoa,P10852:Slc3a2,P20444:Prkca	3	176	154	6973	0.751836	0.978494	0.771805
mmu04621	Organismal Systems	Immune system	NOD-like receptor signaling pathway	Q9QUI0:Rhoa,P62259:Ywhae,Q60932:Vdac1,Q6DFX2:Antxr2	4	176	196	6973	0.734988	0.978494	0.808558
mmu04625	Organismal Systems	Immune system	C-type lectin receptor signaling pathway	Q9QUI0:Rhoa,P20491:Fcer1g	2	176	104	6973	0.743643	0.978494	0.76191
mmu04660	Organismal Systems	Immune system	T cell receptor signaling pathway	Q9QUI0:Rhoa	1	176	102	6973	0.927695	0.978494	0.388425
mmu04062	Organismal Systems	Immune system	Chemokine signaling pathway	Q9QUI0:Rhoa,Q9Z121:Ccl8	2	176	179	6973	0.944163	0.978494	0.442674
mmu04722	Organismal Systems	Nervous system	Neurotrophin signaling pathway	Q9QUI0:Rhoa,P62259:Ywhae	2	176	117	6973	0.800086	0.978494	0.677253
mmu04146	Cellular Processes	Transport and catabolism	Peroxisome	P08228:Sod1	1	176	86	6973	0.890541	0.978494	0.46069
mmu05016	Human Diseases	Neurodegenerative disease	Huntington disease	P08228:Sod1,Q60932:Vdac1,P51881:Slc25a5,Q9CZ13:Uqcrc1,Q9R1P4:Psma1,Q9R1P0:Psma4,Q9Z2U1:Psma5,Q9QUM9:Psma6,Q9Z2U0:Psma7,O09061:Psmb1,P49722:Psma2,O70435:Psma3,P99026:Psmb4,Q9R1P1:Psmb3,P70195:Psmb7,Q9R1P3:Psmb2	16	176	288	6973	0.00241778	0.0255443	2.20107
mmu04115	Cellular Processes	Cell growth and death	p53 signaling pathway	P47878:Igfbp3,Q8CI59:Steap3	2	176	74	6973	0.561539	0.916073	1.07079
mmu05202	Human Diseases	Cancer: overview	Transcriptional misregulation in cancer	P47878:Igfbp3,P10810:Cd14	2	176	188	6973	0.954033	0.978494	0.421482
mmu00860	Metabolism	Metabolism of cofactors and vitamins	Porphyrin and chlorophyll metabolism	Q9Z0Z4:Heph,Q61147:Cp	2	176	32	6973	0.192875	0.557961	2.47621
mmu04978	Organismal Systems	Digestive system	Mineral absorption	Q9Z0Z4:Heph	1	176	51	6973	0.729784	0.978494	0.776849
mmu04140	Cellular Processes	Transport and catabolism	Autophagy - animal	P51150:Rab7a,P55258:Rab8a,P11438:Lamp1,P17047:Lamp2,P06797:Ctsl	5	176	137	6973	0.264234	0.668843	1.44596
mmu04137	Cellular Processes	Transport and catabolism	Mitophagy - animal	P51150:Rab7a	1	176	66	6973	0.816447	0.978494	0.600293
mmu00260	Metabolism	Amino acid metabolism	Glycine, serine and threonine metabolism	Q9DBJ1:Pgam1,O70250:Pgam2	2	176	39	6973	0.258353	0.667869	2.03176
mmu04152	Environmental Information Processing	Signal transduction	AMPK signaling pathway	P55258:Rab8a,Q9WUA3:Pfkp	2	176	120	6973	0.811449	0.978494	0.660322
mmu00480	Metabolism	Metabolism of other amino acids	Glutathione metabolism	O09131:Gsto1,P24472:Gsta4	2	176	66	6973	0.499729	0.899513	1.20059
mmu00980	Metabolism	Xenobiotics biodegradation and metabolism	Metabolism of xenobiotics by cytochrome P450	O09131:Gsto1,Q9QYY9:Adh4,P24472:Gsta4	3	176	56	6973	0.167306	0.51833	2.12246
mmu00982	Metabolism	Xenobiotics biodegradation and metabolism	Drug metabolism - cytochrome P450	O09131:Gsto1,Q9QYY9:Adh4,P24472:Gsta4	3	176	54	6973	0.155045	0.495736	2.20107
mmu05204	Human Diseases	Cancer: overview	Chemical carcinogenesis	O09131:Gsto1,Q9QYY9:Adh4,P24472:Gsta4	3	176	77	6973	0.307695	0.718941	1.54361
mmu01524	Human Diseases	Drug resistance: antineoplastic	Platinum drug resistance	O09131:Gsto1,P24472:Gsta4	2	176	78	6973	0.590348	0.916073	1.01588
mmu04730	Organismal Systems	Nervous system	Long-term depression	P27601:Gna13,P20444:Prkca	2	176	60	6973	0.449889	0.864865	1.32064
mmu03013	Genetic Information Processing	Translation	RNA transport	Q5SQX6:Cyfip2,P70445:Eif4ebp2	2	176	146	6973	0.888151	0.978494	0.54273
mmu00640	Metabolism	Carbohydrate metabolism	Propanoate metabolism	P16125:Ldhb	1	176	32	6973	0.559525	0.916073	1.2381
mmu00270	Metabolism	Amino acid metabolism	Cysteine and methionine metabolism	P16125:Ldhb,P14152:Mdh1,P05201:Got1	3	176	49	6973	0.125769	0.442924	2.42567
mmu04142	Cellular Processes	Transport and catabolism	Lysosome	P11438:Lamp1,P17047:Lamp2,P06797:Ctsl,P70269:Ctse	4	176	126	6973	0.393905	0.833215	1.25776
mmu00600	Metabolism	Lipid metabolism	Sphingolipid metabolism	Q9JHE3:Asah2	1	176	49	6973	0.715503	0.978494	0.808558
mmu00561	Metabolism	Lipid metabolism	Glycerolipid metabolism	P27656:Lipc	1	176	59	6973	0.780121	0.978494	0.671514
mmu04217	Cellular Processes	Cell growth and death	Necroptosis	Q60932:Vdac1,P51881:Slc25a5,Q9D7S9:Chmp5	3	176	149	6973	0.731516	0.978494	0.797704
mmu05012	Human Diseases	Neurodegenerative disease	Parkinson disease	Q60932:Vdac1,P51881:Slc25a5,Q9CZ13:Uqcrc1,Q9R1P4:Psma1,Q9R1P0:Psma4,P20029:Hspa5,Q9Z2U1:Psma5,Q9QUM9:Psma6,Q9Z2U0:Psma7,O09061:Psmb1,P49722:Psma2,O70435:Psma3,P99026:Psmb4,Q9R1P1:Psmb3,P70195:Psmb7,Q9R1P3:Psmb2	16	176	244	6973	0.000415131	0.00672512	2.59799
mmu00590	Metabolism	Lipid metabolism	Arachidonic acid metabolism	P39655:Alox12,P24527:Lta4h	2	176	72	6973	0.546605	0.916073	1.10054
mmu04726	Organismal Systems	Nervous system	Serotonergic synapse	P39655:Alox12,P20444:Prkca	2	176	120	6973	0.811449	0.978494	0.660322
mmu01523	Human Diseases	Drug resistance: antineoplastic	Antifolate resistance	P39655:Alox12	1	176	29	6973	0.524255	0.916073	1.36618
mmu00020	Metabolism	Carbohydrate metabolism	Citrate cycle (TCA cycle)	P14152:Mdh1	1	176	30	6973	0.536313	0.916073	1.32064
mmu00630	Metabolism	Carbohydrate metabolism	Glyoxylate and dicarboxylate metabolism	P14152:Mdh1,Q8CHP8:Pgp	2	176	29	6973	0.165532	0.51833	2.73237
mmu00565	Metabolism	Lipid metabolism	Ether lipid metabolism	Q9R1E6:Enpp2	1	176	48	6973	0.708084	0.978494	0.825402
mmu00250	Metabolism	Amino acid metabolism	Alanine, aspartate and glutamate metabolism	P05201:Got1	1	176	35	6973	0.592194	0.916073	1.13198
mmu00220	Metabolism	Amino acid metabolism	Arginine biosynthesis	P05201:Got1	1	176	20	6973	0.400699	0.833215	1.98097
mmu00350	Metabolism	Amino acid metabolism	Tyrosine metabolism	P05201:Got1,Q9QYY9:Adh4	2	176	37	6973	0.239513	0.639579	2.14158
mmu00360	Metabolism	Amino acid metabolism	Phenylalanine metabolism	P05201:Got1	1	176	20	6973	0.400699	0.833215	1.98097
mmu00400	Metabolism	Amino acid metabolism	Phenylalanine, tyrosine and tryptophan biosynthesis	P05201:Got1	1	176	6	6973	0.142249	0.473663	6.60322
mmu04130	Genetic Information Processing	Folding, sorting and degradation	SNARE interactions in vesicular transport	P63024:Vamp3	1	176	33	6973	0.570694	0.916073	1.20059
mmu04664	Organismal Systems	Immune system	Fc epsilon RI signaling pathway	P20491:Fcer1g,P20444:Prkca	2	176	66	6973	0.499729	0.899513	1.20059
mmu05310	Human Diseases	Immune disease	Asthma	P20491:Fcer1g,P01872:Ighm	2	176	43	6973	0.296048	0.70529	1.84276
mmu00190	Metabolism	Energy metabolism	Oxidative phosphorylation	Q9CZ13:Uqcrc1	1	176	128	6973	0.963219	0.978494	0.309526
mmu00730	Metabolism	Metabolism of cofactors and vitamins	Thiamine metabolism	Q9D358:Acp1	1	176	14	6973	0.301093	0.710345	2.82995
mmu00740	Metabolism	Metabolism of cofactors and vitamins	Riboflavin metabolism	Q9D358:Acp1	1	176	8	6973	0.185041	0.541747	4.95241
mmu04910	Organismal Systems	Endocrine system	Insulin signaling pathway	A2A8L5:Ptprf	1	176	134	6973	0.968543	0.978494	0.295667
mmu03015	Genetic Information Processing	Translation	mRNA surveillance pathway	Q9JII5:Dazap1	1	176	79	6973	0.868809	0.978494	0.50151
mmu04330	Environmental Information Processing	Signal transduction	Notch signaling pathway	O35516:Notch2	1	176	57	6973	0.768487	0.978494	0.695076
mmu04658	Organismal Systems	Immune system	Th1 and Th2 cell differentiation	O35516:Notch2,P01872:Ighm	2	176	103	6973	0.738784	0.978494	0.769307
mmu04370	Environmental Information Processing	Signal transduction	VEGF signaling pathway	P14602:Hspb1,P20444:Prkca	2	176	58	6973	0.432666	0.864865	1.36618
mmu04070	Environmental Information Processing	Signal transduction	Phosphatidylinositol signaling system	P20444:Prkca	1	176	91	6973	0.903834	0.978494	0.435377
mmu04911	Organismal Systems	Endocrine system	Insulin secretion	P20444:Prkca,Q9EQZ6:Rapgef4	2	176	86	6973	0.643705	0.948002	0.921379
mmu04929	Organismal Systems	Endocrine system	GnRH secretion	P20444:Prkca	1	176	60	6973	0.785718	0.978494	0.660322
mmu04916	Organismal Systems	Endocrine system	Melanogenesis	P20444:Prkca	1	176	101	6973	0.925795	0.978494	0.39227
mmu04960	Organismal Systems	Excretory system	Aldosterone-regulated sodium reabsorption	P20444:Prkca	1	176	38	6973	0.622453	0.930795	1.04261
mmu04961	Organismal Systems	Excretory system	Endocrine and other factor-regulated calcium reabsorption	P20444:Prkca	1	176	65	6973	0.811649	0.978494	0.609528
mmu04724	Organismal Systems	Nervous system	Glutamatergic synapse	P20444:Prkca	1	176	113	6973	0.945661	0.978494	0.350613
mmu04727	Organismal Systems	Nervous system	GABAergic synapse	P20444:Prkca	1	176	85	6973	0.887671	0.978494	0.46611
mmu04725	Organismal Systems	Nervous system	Cholinergic synapse	P20444:Prkca	1	176	110	6973	0.941256	0.978494	0.360176
mmu04728	Organismal Systems	Nervous system	Dopaminergic synapse	P20444:Prkca	1	176	130	6973	0.965086	0.978494	0.304764
mmu04720	Organismal Systems	Nervous system	Long-term potentiation	P20444:Prkca	1	176	64	6973	0.806725	0.978494	0.619052
mmu04723	Organismal Systems	Nervous system	Retrograde endocannabinoid signaling	P20444:Prkca	1	176	142	6973	0.974468	0.978494	0.279009
mmu04713	Organismal Systems	Environmental adaptation	Circadian entrainment	P20444:Prkca	1	176	94	6973	0.911026	0.978494	0.421482
mmu05031	Human Diseases	Substance dependence	Amphetamine addiction	P20444:Prkca	1	176	69	6973	0.830126	0.978494	0.574193
mmu05032	Human Diseases	Substance dependence	Morphine addiction	P20444:Prkca	1	176	90	6973	0.901311	0.978494	0.440215
mmu00071	Metabolism	Lipid metabolism	Fatty acid degradation	Q9QYY9:Adh4	1	176	46	6973	0.692664	0.978494	0.86129
mmu00830	Metabolism	Metabolism of cofactors and vitamins	Retinol metabolism	Q9QYY9:Adh4	1	176	70	6973	0.834457	0.978494	0.56599
mmu04742	Organismal Systems	Sensory system	Taste transduction	Q7M707:Tas2r109	1	176	87	6973	0.893339	0.978494	0.455394
mmu03050	Genetic Information Processing	Folding, sorting and degradation	Proteasome	Q9R1P4:Psma1,Q9R1P0:Psma4,Q9Z2U1:Psma5,Q9QUM9:Psma6,Q9Z2U0:Psma7,O09061:Psmb1,P49722:Psma2,O70435:Psma3,P99026:Psmb4,P28063:Psmb8,Q9R1P1:Psmb3,P70195:Psmb7,Q9R1P3:Psmb2,O35955:Psmb10,O35522:Psmb9	15	176	47	6973	2.19992e-13	5.34581e-11	12.6445
mmu00770	Metabolism	Metabolism of cofactors and vitamins	Pantothenate and CoA biosynthesis	Q9QZ25:Vnn3	1	176	19	6973	0.385137	0.833215	2.08523
mmu03060	Genetic Information Processing	Folding, sorting and degradation	Protein export	P20029:Hspa5	1	176	24	6973	0.459126	0.864865	1.6508
mmu04064	Environmental Information Processing	Signal transduction	NF-kappa B signaling pathway	Q61805:Lbp,P10810:Cd14	2	176	100	6973	0.723735	0.978494	0.792386
mmu04620	Organismal Systems	Immune system	Toll-like receptor signaling pathway	Q61805:Lbp,P10810:Cd14	2	176	96	6973	0.702547	0.978494	0.825402
mmu05221	Human Diseases	Cancer: specific types	Acute myeloid leukemia	P10810:Cd14	1	176	66	6973	0.816447	0.978494	0.600293
mmu04662	Organismal Systems	Immune system	B cell receptor signaling pathway	P01638:	1	176	72	6973	0.842791	0.978494	0.550268
mmu04061	Environmental Information Processing	Signaling molecules and interaction	Viral protein interaction with cytokine and cytokine receptor	Q9Z121:Ccl8	1	176	84	6973	0.884726	0.978494	0.471659
mmu04657	Organismal Systems	Immune system	IL-17 signaling pathway	P11672:Lcn2	1	176	87	6973	0.893339	0.978494	0.455394
mmu00052	Metabolism	Carbohydrate metabolism	Galactose metabolism	Q9WUA3:Pfkp	1	176	28	6973	0.511886	0.914619	1.41498
mmu03018	Genetic Information Processing	Folding, sorting and degradation	RNA degradation	Q9WUA3:Pfkp	1	176	70	6973	0.834457	0.978494	0.56599
mmu00534	Metabolism	Glycan biosynthesis and metabolism	Glycosaminoglycan biosynthesis - heparan sulfate / heparin	P70428:Ext2	1	176	24	6973	0.459126	0.864865	1.6508

## Sheet: sEVs 10dpi_0
id	Classification_level1	Classification_level2	term	protein	ListHits	ListTotal	PopHits	PopTotal	pvalue	padj	Enrichment_score
mmu04975	Organismal Systems	Digestive system	Fat digestion and absorption	E9Q414:Apob,P06728:Apoa4,Q00623:Apoa1	3	291	42	6973	0.255063	0.8274	1.71159
mmu04979	Organismal Systems	Digestive system	Cholesterol metabolism	E9Q414:Apob,Q91ZX7:Lrp1,P06728:Apoa4,Q00623:Apoa1,Q01339:Apoh,P55065:Pltp,P16301:Lcat,P09813:Apoa2,P34928:Apoc1,Q05020:Apoc2,Q9R182:Angptl3,P27656:Lipc,Q60932:Vdac1,Q80W65:Pcsk9	14	291	48	6973	4.77634e-09	4.23502e-07	6.98897
mmu04977	Organismal Systems	Digestive system	Vitamin digestion and absorption	E9Q414:Apob,P06728:Apoa4,Q00623:Apoa1,O88968:Tcn2,Q8CIF4:Btd	5	291	24	6973	0.00270208	0.0256698	4.99212
mmu04918	Organismal Systems	Endocrine system	Thyroid hormone synthesis	P07724:Alb,P07309:Ttr,P46412:Gpx3,P47791:Gsr,P20444:Prkca,P20029:Hspa5	6	291	74	6973	0.0876032	0.394957	1.94288
mmu04066	Environmental Information Processing	Signal transduction	HIF-1 signaling pathway	Q921I1:Tf,Q9DBD0:Ica,Q01279:Egfr,Q62351:Tfrc,P06151:Ldha,P17182:Eno1,P05064:Aldoa,Q91Y97:Aldob,P09411:Pgk1,O08538:Angpt1,P21550:Eno3,P16125:Ldhb,P20444:Prkca,O35608:Angpt2	14	291	107	6973	0.000130332	0.00237717	3.13524
mmu04216	Cellular Processes	Cell growth and death	Ferroptosis	Q921I1:Tf,Q9DBD0:Ica,Q62351:Tfrc,P10852:Slc3a2,Q8CI59:Steap3,Q61990:Pcbp2,Q9JHI9:Slc40a1	7	291	40	6973	0.00116749	0.014116	4.19338
mmu04978	Organismal Systems	Digestive system	Mineral absorption	Q921I1:Tf,Q9DBD0:Ica,Q9Z0Z4:Heph,Q9JHI9:Slc40a1,Q6Q477:Atp2b4	5	291	51	6973	0.060213	0.319437	2.34924
mmu04080	Environmental Information Processing	Signaling molecules and interaction	Neuroactive ligand-receptor interaction	P06684:C5,O08677:Kng1,P11859:Agt	3	291	335	6973	0.999942	0.999942	0.214587
mmu04610	Organismal Systems	Immune system	Complement and coagulation cascades	P06684:C5,P04186:Cfb,P32261:Serpinc1,P22599:Serpina1b,P07758:Serpina1a,O08677:Kng1,O88783:F5,Q00897:Serpina1d,P26262:Klkb1,Q00896:Serpina1c,Q8K182:C8a,Q8BH35:C8b,Q8CG16:C1ra,Q8CG14:C1sa,Q06890:Clu,P06683:C9,Q61129:Cfi,P97290:Serping1,Q07968:F13b,Q91WP0:Masp2,P29788:Vtn,P21180:C2,Q61247:Serpinf2,Q80YC5:F12,P49182:Serpind1,O88947:F10,Q8VCG4:C8g,Q08761:Pros1,P33587:Proc,P16294:F9,P03953:Cfd,O54819:T…	39	291	86	6973	1.02367e-31	2.72296e-29	10.8666
mmu04613	Organismal Systems	Immune system	Neutrophil extracellular trap formation	P06684:C5,P60710:Actb,O35930:Gp1ba,P63001:Rac1,P62806:H4c1,Q64475:H2bc3,Q60932:Vdac1,Q64523:H2ac20,P68433:H3c1,P51881:Slc25a5,Q9QZQ8:Macroh2a1,P20444:Prkca,Q8K0E8:Fgb,Q8VCM7:Fgg,E9PV24:Fga,Q8CIZ8:Vwf,P63158:Hmgb1	17	291	148	6973	0.000132629	0.00237717	2.75241
mmu05171	Human Diseases	Infectious disease: viral	Coronavirus disease - COVID-19	P06684:C5,P04186:Cfb,Q8K182:C8a,Q8BH35:C8b,Q8CG16:C1ra,Q8CG14:C1sa,P06683:C9,Q01279:Egfr,Q07968:F13b,Q91WP0:Masp2,P21180:C2,Q8VCG4:C8g,P03953:Cfd,P09470:Ace,P97333:Nrp1,O35664:Ifnar2,P61514:Rpl37a,P35980:Rpl18,P35979:Rpl12,P63323:Rps12,P61358:Rpl27,P62267:Rps23,P20444:Prkca,P14148:Rpl7,Q8K0E8:Fgb,Q8VCM7:Fgg,E9PV24:Fga,Q8CIZ8:Vwf,Q8BH61:F13a1,Q64339:Isg15	30	291	223	6973	9.393e-09	6.24634e-07	3.22361
mmu05168	Human Diseases	Infectious disease: viral	Herpes simplex virus 1 infection	P06684:C5,P01898:H2-Q10,P11680:Cfp,P01887:B2m,P14426:H2-D1,P27773:Pdia3,P14211:Calr,O35664:Ifnar2,P62897:Cycs,P01872:Ighm	10	291	251	6973	0.606804	0.999942	0.954669
mmu05133	Human Diseases	Infectious disease: bacterial	Pertussis	P06684:C5,Q8CG16:C1ra,Q8CG14:C1sa,P97290:Serping1,P21180:C2,P08607:C4bpa	6	291	74	6973	0.0876032	0.394957	1.94288
mmu05150	Human Diseases	Infectious disease: bacterial	Staphylococcus aureus infection	P06684:C5,P04186:Cfb,Q8CG16:C1ra,Q8CG14:C1sa,Q61129:Cfi,Q91WP0:Masp2,P21180:C2,P03953:Cfd,P13597:Icam1,Q8VCM7:Fgg,P01872:Ighm	11	291	133	6973	0.0227844	0.163802	1.98184
mmu05322	Human Diseases	Immune disease	Systemic lupus erythematosus	P06684:C5,Q8K182:C8a,Q8BH35:C8b,Q8CG16:C1ra,Q8CG14:C1sa,P06683:C9,P21180:C2,Q8VCG4:C8g,Q7TPR4:Actn1,P57780:Actn4,P62806:H4c1,Q64475:H2bc3,Q64523:H2ac20,P68433:H3c1,Q9QZQ8:Macroh2a1,P01872:Ighm	16	291	107	6973	7.81059e-06	0.000230846	3.58313
mmu05020	Human Diseases	Neurodegenerative disease	Prion disease	P06684:C5,Q8K182:C8a,Q8BH35:C8b,P06683:C9,P68368:Tuba4a,P68373:Tuba1c,Q8VCG4:C8g,A2AQ07:Tubb1,Q7TMM9:Tubb2a,P99024:Tubb5,Q61696:Hspa1a,P63001:Rac1,P13595:Ncam1,Q60932:Vdac1,P62897:Cycs,P51881:Slc25a5,P62334:Psmc6,P02468:Lamc1,Q9CZ13:Uqcrc1,P56480:Atp5f1b,Q9R1P4:Psma1,Q9R1P0:Psma4,P20029:Hspa5,Q9Z2U1:Psma5,Q9QUM9:Psma6,Q9Z2U0:Psma7,P49722:Psma2,O70435:Psma3,P99026:Psmb4,Q9R1P1:Psmb3	30	291	261	6973	3.42168e-07	1.82033e-05	2.75428
mmu05144	Human Diseases	Infectious disease: parasitic	Malaria	Q91ZX7:Lrp1,Q9Z1T2:Thbs4,P13597:Icam1,P29533:Vcam1,Q9R0G6:Comp,Q08481:Pecam1,P02088:Hbb-b1,P02089:Hbb-b2,P01942:Hba	9	291	54	6973	0.000344457	0.0048224	3.9937
mmu05010	Human Diseases	Neurodegenerative disease	Alzheimer disease	Q91ZX7:Lrp1,P68368:Tuba4a,P68373:Tuba1c,A2AQ07:Tubb1,Q7TMM9:Tubb2a,P99024:Tubb5,O08756:Hsd17b10,Q60932:Vdac1,P62897:Cycs,P51881:Slc25a5,Q9ES97:Rtn3,P62334:Psmc6,Q9CZ13:Uqcrc1,P56480:Atp5f1b,Q9R1P4:Psma1,Q9R1P0:Psma4,Q9Z2U1:Psma5,Q9QUM9:Psma6,Q9Z2U0:Psma7,P49722:Psma2,O70435:Psma3,P99026:Psmb4,Q9R1P1:Psmb3	23	291	359	6973	0.0259833	0.177219	1.53518
mmu04015	Environmental Information Processing	Signal transduction	Rap1 signaling pathway	P26039:Tln1,P60710:Actb,Q01279:Egfr,P09581:Csf1r,O08538:Angpt1,P63001:Rac1,P35917:Flt4,P09803:Cdh1,P20444:Prkca,Q9EQZ6:Rapgef4,O35608:Angpt2	11	291	211	6973	0.265966	0.852374	1.24921
mmu04510	Cellular Processes	Cellular community - eukaryotes	Focal adhesion	P26039:Tln1,Q8BTM8:Flna,P60710:Actb,Q64727:Vcl,Q01279:Egfr,P29788:Vtn,Q7TPR4:Actn1,Q9Z1T2:Thbs4,P57780:Actn4,Q01149:Col1a2,P63001:Rac1,Q9R0G6:Comp,Q3THE2:Myl12b,P35917:Flt4,Q62469:Itga2,P02468:Lamc1,P20444:Prkca,P11276:Fn1,Q8CIZ8:Vwf,Q60841:Reln	20	291	191	6973	0.000126615	0.00237717	2.50913
mmu04611	Organismal Systems	Immune system	Platelet activation	P26039:Tln1,P60710:Actb,O35930:Gp1ba,O08742:Gp5,Q01149:Col1a2,Q3THE2:Myl12b,P27601:Gna13,O88186:Gp9,Q62469:Itga2,Q8K0E8:Fgb,Q8VCM7:Fgg,E9PV24:Fga,Q8CIZ8:Vwf	13	291	121	6973	0.0015212	0.0161855	2.57445
mmu05166	Human Diseases	Infectious disease: viral	Human T-cell leukemia virus 1 infection	P26039:Tln1,P01898:H2-Q10,P01887:B2m,P14426:H2-D1,P13597:Icam1,P14211:Calr,P97333:Nrp1,Q60932:Vdac1,P51881:Slc25a5,P27931:Il1r2,P01872:Ighm	11	291	247	6973	0.456834	0.999942	1.06714
mmu04010	Environmental Information Processing	Signal transduction	MAPK signaling pathway	Q8BTM8:Flna,Q01279:Egfr,Q61730:Il1rap,P09581:Csf1r,Q61696:Hspa1a,O08538:Angpt1,P63001:Rac1,P35917:Flt4,P14602:Hspb1,P20444:Prkca,O35608:Angpt2	11	291	286	6973	0.65465	0.999942	0.921623
mmu05205	Human Diseases	Cancer: overview	Proteoglycans in cancer	Q8BTM8:Flna,P60710:Actb,Q01279:Egfr,P29788:Vtn,P51885:Lum,Q01149:Col1a2,P39876:Timp3,P63001:Rac1,P33434:Mmp2,Q62469:Itga2,P06797:Ctsl,P20444:Prkca,P11276:Fn1	13	291	200	6973	0.0745708	0.354211	1.55754
mmu05132	Human Diseases	Infectious disease: bacterial	Salmonella infection	Q8BTM8:Flna,P60710:Actb,P68368:Tuba4a,P68373:Tuba1c,A2AQ07:Tubb1,Q7TMM9:Tubb2a,P99024:Tubb5,P07901:Hsp90aa1,P11499:Hsp90ab1,P63001:Rac1,Q99JY9:Actr3,P51150:Rab7a,Q3THE2:Myl12b,Q9CVB6:Arpc2,Q5SQX6:Cyfip2,P07356:Anxa2,Q9CPW4:Arpc5,P62897:Cycs,P59999:Arpc4,Q91VR8:Brk1	20	291	242	6973	0.0026097	0.0256698	1.98035
mmu03320	Organismal Systems	Endocrine system	PPAR signaling pathway	Q00623:Apoa1,P55065:Pltp,P09813:Apoa2,Q60994:Adipoq	4	291	83	6973	0.45823	0.999942	1.1548
mmu05143	Human Diseases	Infectious disease: parasitic	African trypanosomiasis	Q00623:Apoa1,O08677:Kng1,P13597:Icam1,P29533:Vcam1,P20444:Prkca,P02088:Hbb-b1,P02089:Hbb-b2,P01942:Hba	8	291	33	6973	4.65891e-05	0.00112661	5.80902
mmu04071	Environmental Information Processing	Signal transduction	Sphingolipid signaling pathway	O08677:Kng1,P18242:Ctsd,P63001:Rac1,P27601:Gna13,Q9JHE3:Asah2,P20444:Prkca,P62715:Ppp2cb	7	291	116	6973	0.209961	0.734862	1.44599
mmu04022	Environmental Information Processing	Signal transduction	cGMP-PKG signaling pathway	O08677:Kng1,P27601:Gna13,Q60932:Vdac1,Q8CG03:Pde5a,P51881:Slc25a5,Q6Q477:Atp2b4	6	291	161	6973	0.669774	0.999942	0.893001
mmu04810	Cellular Processes	Cell motility	Regulation of actin cytoskeleton	O08677:Kng1,P13020:Gsn,P60710:Actb,Q64727:Vcl,Q01279:Egfr,Q8VDD5:Myh9,Q7TPR4:Actn1,P57780:Actn4,P63001:Rac1,Q99JY9:Actr3,Q3THE2:Myl12b,Q9CVB6:Arpc2,P27601:Gna13,Q5SQX6:Cyfip2,Q62469:Itga2,Q9CPW4:Arpc5,P59999:Arpc4,Q91VR8:Brk1,P11276:Fn1	19	291	213	6973	0.00138202	0.0153174	2.13747
mmu04750	Organismal Systems	Sensory system	Inflammatory mediator regulation of TRP channels	O08677:Kng1,Q61730:Il1rap,P39655:Alox12,P20444:Prkca	4	291	114	6973	0.707255	0.999942	0.840779
mmu05200	Human Diseases	Cancer: overview	Pathways in cancer	O08677:Kng1,Q01279:Egfr,P11859:Agt,P09581:Csf1r,P07901:Hsp90aa1,P11499:Hsp90ab1,P63001:Rac1,P33434:Mmp2,O09131:Gsto1,P27601:Gna13,P35917:Flt4,Q62469:Itga2,O35664:Ifnar2,P09803:Cdh1,P62897:Cycs,P46425:Gstp2,P02468:Lamc1,P20444:Prkca,P24472:Gsta4,P11276:Fn1	20	291	524	6973	0.697214	0.999942	0.914588
mmu05142	Human Diseases	Infectious disease: parasitic	Chagas disease	O08677:Kng1,P09470:Ace,P14211:Calr,P62715:Ppp2cb	4	291	102	6973	0.621562	0.999942	0.939694
mmu04666	Organismal Systems	Immune system	Fc gamma R-mediated phagocytosis	P13020:Gsn,P63001:Rac1,Q99JY9:Actr3,Q9CVB6:Arpc2,Q9CPW4:Arpc5,P59999:Arpc4,P26645:Marcks,P20444:Prkca	8	291	93	6973	0.0397042	0.25172	2.06126
mmu05203	Human Diseases	Cancer: overview	Viral carcinogenesis	P13020:Gsn,P52480:Pkm,P01898:H2-Q10,Q7TPR4:Actn1,P68254:Ywhaq,P14426:H2-D1,P57780:Actn4,P63001:Rac1,P62259:Ywhae,P62806:H4c1,P61982:Ywhag,Q64475:H2bc3	12	291	192	6973	0.105168	0.451203	1.49764
mmu05146	Human Diseases	Infectious disease: parasitic	Amoebiasis	Q8K182:C8a,Q8BH35:C8b,P06683:C9,Q64727:Vcl,Q8VCG4:C8g,Q7TPR4:Actn1,P57780:Actn4,Q01149:Col1a2,P51150:Rab7a,P02468:Lamc1,P14602:Hspb1,P27931:Il1r2,Q60854:Serpinb6,P20444:Prkca,P11276:Fn1	15	291	94	6973	6.67096e-06	0.00022181	3.82376
mmu00563	Metabolism	Glycan biosynthesis and metabolism	Glycosylphosphatidylinositol (GPI)-anchor biosynthesis	O70362:Gpld1	1	291	24	6973	0.641133	0.999942	0.998425
mmu04145	Cellular Processes	Transport and catabolism	Phagosome	Q8CG16:C1ra,P60710:Actb,Q62351:Tfrc,P01898:H2-Q10,P68368:Tuba4a,P68373:Tuba1c,A2AQ07:Tubb1,Q7TMM9:Tubb2a,P99024:Tubb5,Q9Z1T2:Thbs4,P14426:H2-D1,P63001:Rac1,O89053:Coro1a,P51150:Rab7a,Q9R0G6:Comp,P14211:Calr,O70370:Ctss,P11438:Lamp1,P17047:Lamp2,Q62469:Itga2,P06797:Ctsl,P01872:Ighm	22	291	174	6973	2.82519e-06	0.000107357	3.0297
mmu04390	Environmental Information Processing	Signal transduction	Hippo signaling pathway	P60710:Actb,P68254:Ywhaq,P62259:Ywhae,P61982:Ywhag,P09803:Cdh1,P62715:Ppp2cb	6	291	156	6973	0.639586	0.999942	0.921623
mmu04210	Cellular Processes	Cell growth and death	Apoptosis	P60710:Actb,P68368:Tuba4a,P68373:Tuba1c,P10605:Ctsb,P18242:Ctsd,O70370:Ctss,P62897:Cycs,P06797:Ctsl	8	291	133	6973	0.191041	0.686715	1.44134
mmu04520	Cellular Processes	Cellular community - eukaryotes	Adherens junction	P60710:Actb,Q64727:Vcl,Q01279:Egfr,Q7TPR4:Actn1,P57780:Actn4,P63001:Rac1,P09803:Cdh1,A2A8L5:Ptprf	8	291	70	6973	0.00832595	0.0671122	2.73854
mmu04530	Cellular Processes	Cellular community - eukaryotes	Tight junction	P60710:Actb,Q8VDD5:Myh9,P68368:Tuba4a,P68373:Tuba1c,Q7TPR4:Actn1,P57780:Actn4,P63001:Rac1,Q99JY9:Actr3,P61028:Rab8b,P55258:Rab8a,Q3THE2:Myl12b,Q9CVB6:Arpc2,Q60605:Myl6,Q9CPW4:Arpc5,P59999:Arpc4,O88792:F11r,P62715:Ppp2cb	17	291	157	6973	0.000272601	0.00426541	2.59463
mmu04670	Organismal Systems	Immune system	Leukocyte transendothelial migration	P60710:Actb,Q64727:Vcl,Q7TPR4:Actn1,P55284:Cdh5,P57780:Actn4,P13597:Icam1,P29533:Vcam1,P63001:Rac1,P33434:Mmp2,Q3THE2:Myl12b,Q08481:Pecam1,P20444:Prkca,O88792:F11r,Q9EQZ6:Rapgef4	14	291	110	6973	0.000175892	0.0029242	3.04973
mmu04921	Organismal Systems	Endocrine system	Oxytocin signaling pathway	P60710:Actb,Q01279:Egfr,Q60605:Myl6,P20444:Prkca	4	291	150	6973	0.878604	0.999942	0.638992
mmu04919	Organismal Systems	Endocrine system	Thyroid hormone signaling pathway	P60710:Actb,P20444:Prkca	2	291	119	6973	0.962389	0.999942	0.402726
mmu04971	Organismal Systems	Digestive system	Gastric acid secretion	P60710:Actb,P20444:Prkca	2	291	75	6973	0.827145	0.999942	0.638992
mmu04714	Organismal Systems	Environmental adaptation	Thermogenesis	P60710:Actb,Q9CZ13:Uqcrc1,P56480:Atp5f1b,Q3TKT4:Smarca4	4	291	230	6973	0.988509	0.999942	0.416734
mmu05225	Human Diseases	Cancer: specific types	Hepatocellular carcinoma	P60710:Actb,Q01279:Egfr,O09131:Gsto1,P46425:Gstp2,P20444:Prkca,P24472:Gsta4,Q3TKT4:Smarca4	7	291	170	6973	0.569664	0.999942	0.986679
mmu05164	Human Diseases	Infectious disease: viral	Influenza A	P60710:Actb,P13597:Icam1,O35664:Ifnar2,Q60932:Vdac1,P62897:Cycs,P51881:Slc25a5,P20444:Prkca,P01872:Ighm	8	291	171	6973	0.422164	0.999942	1.12104
mmu05135	Human Diseases	Infectious disease: bacterial	Yersinia infection	P60710:Actb,P63001:Rac1,Q99JY9:Actr3,Q9CVB6:Arpc2,Q9CPW4:Arpc5,P59999:Arpc4,P11276:Fn1	7	291	133	6973	0.319578	0.955144	1.26117
mmu05100	Human Diseases	Infectious disease: bacterial	Bacterial invasion of epithelial cells	P60710:Actb,Q64727:Vcl,P63001:Rac1,Q99JY9:Actr3,Q9CVB6:Arpc2,Q9CPW4:Arpc5,P09803:Cdh1,P59999:Arpc4,P11276:Fn1	9	291	76	6973	0.00413949	0.0379691	2.83763
mmu05014	Human Diseases	Neurodegenerative disease	Amyotrophic lateral sclerosis	P60710:Actb,P68368:Tuba4a,P68373:Tuba1c,P46412:Gpx3,A2AQ07:Tubb1,Q7TMM9:Tubb2a,P99024:Tubb5,P63001:Rac1,P55258:Rab8a,Q60932:Vdac1,P62897:Cycs,P62334:Psmc6,Q9CZ13:Uqcrc1,P56480:Atp5f1b,Q9R1P4:Psma1,Q9R1P0:Psma4,P20029:Hspa5,Q9Z2U1:Psma5,Q9QUM9:Psma6,Q9Z2U0:Psma7,P49722:Psma2,O70435:Psma3,P99026:Psmb4,Q9R1P1:Psmb3	24	291	346	6973	0.00955098	0.0747223	1.66212
mmu05418	Human Diseases	Cardiovascular disease	Fluid shear stress and atherosclerosis	P60710:Actb,P55284:Cdh5,P07901:Hsp90aa1,P11499:Hsp90ab1,P13597:Icam1,P29533:Vcam1,P63001:Rac1,P33434:Mmp2,O09131:Gsto1,Q08481:Pecam1,P46425:Gstp2,P06797:Ctsl,P27931:Il1r2,P24472:Gsta4	14	291	140	6973	0.00202634	0.020731	2.39622
mmu05410	Human Diseases	Cardiovascular disease	Hypertrophic cardiomyopathy	P60710:Actb,P11859:Agt,P09470:Ace,Q6IRU2:Tpm4,Q62469:Itga2,A2ASS6:Ttn	6	291	87	6973	0.154774	0.588143	1.65257
mmu05412	Human Diseases	Cardiovascular disease	Arrhythmogenic right ventricular cardiomyopathy	P60710:Actb,Q62469:Itga2	2	291	75	6973	0.827145	0.999942	0.638992
mmu05414	Human Diseases	Cardiovascular disease	Dilated cardiomyopathy	P60710:Actb,P11859:Agt,Q6IRU2:Tpm4,Q62469:Itga2,A2ASS6:Ttn	5	291	93	6973	0.347202	0.999942	1.28829
mmu05416	Human Diseases	Cardiovascular disease	Viral myocarditis	P60710:Actb,P01898:H2-Q10,P14426:H2-D1,P13597:Icam1,P63001:Rac1,P62897:Cycs,P01872:Ighm	7	291	88	6973	0.0738286	0.354211	1.90608
mmu04012	Environmental Information Processing	Signal transduction	ErbB signaling pathway	Q01279:Egfr,P20444:Prkca	2	291	83	6973	0.867431	0.999942	0.577402
mmu04014	Environmental Information Processing	Signal transduction	Ras signaling pathway	Q01279:Egfr,P09581:Csf1r,O08538:Angpt1,P63001:Rac1,P35917:Flt4,P20444:Prkca,O35608:Angpt2	7	291	226	6973	0.839818	0.999942	0.742192
mmu04630	Environmental Information Processing	Signal transduction	JAK-STAT signaling pathway	Q01279:Egfr,P42703:Lifr,O35664:Ifnar2	3	291	160	6973	0.966419	0.999942	0.449291
mmu04068	Environmental Information Processing	Signal transduction	FoxO signaling pathway	Q01279:Egfr	1	291	131	6973	0.996441	0.999942	0.182918
mmu04020	Environmental Information Processing	Signal transduction	Calcium signaling pathway	Q01279:Egfr,P35917:Flt4,Q60932:Vdac1,P51881:Slc25a5,P20444:Prkca,Q6Q477:Atp2b4	6	291	234	6973	0.931059	0.999942	0.614415
mmu04072	Environmental Information Processing	Signal transduction	Phospholipase D signaling pathway	Q01279:Egfr,P11859:Agt,P27601:Gna13,P20444:Prkca,Q9EQZ6:Rapgef4	5	291	152	6973	0.767229	0.999942	0.78823
mmu04151	Environmental Information Processing	Signal transduction	PI3K-Akt signaling pathway	Q01279:Egfr,P29788:Vtn,P09581:Csf1r,P07901:Hsp90aa1,P11499:Hsp90ab1,P68254:Ywhaq,Q9Z1T2:Thbs4,Q01149:Col1a2,O08538:Angpt1,P63001:Rac1,P62259:Ywhae,Q9R0G6:Comp,P61982:Ywhag,P35917:Flt4,Q62469:Itga2,O35664:Ifnar2,P02468:Lamc1,P20444:Prkca,P62715:Ppp2cb,P11276:Fn1,Q8CIZ8:Vwf,Q60841:Reln,O35608:Angpt2	23	291	345	6973	0.0171325	0.130207	1.59748
mmu04144	Cellular Processes	Transport and catabolism	Endocytosis	Q01279:Egfr,Q62351:Tfrc,P01898:H2-Q10,P14426:H2-D1,Q61696:Hspa1a,Q99JY9:Actr3,P61205:Arf3,P51150:Rab7a,P55258:Rab8a,P84084:Arf5,Q9CVB6:Arpc2,Q9CPW4:Arpc5,P47757:Capzb,P59999:Arpc4,Q9D7S9:Chmp5	15	291	253	6973	0.10704	0.451947	1.42068
mmu04540	Cellular Processes	Cellular community - eukaryotes	Gap junction	Q01279:Egfr,P68368:Tuba4a,P68373:Tuba1c,A2AQ07:Tubb1,Q7TMM9:Tubb2a,P99024:Tubb5,P20444:Prkca	7	291	85	6973	0.0636471	0.319437	1.97336
mmu04912	Organismal Systems	Endocrine system	GnRH signaling pathway	Q01279:Egfr,P33434:Mmp2,P20444:Prkca	3	291	91	6973	0.738793	0.999942	0.789963
mmu04915	Organismal Systems	Endocrine system	Estrogen signaling pathway	Q01279:Egfr,P18242:Ctsd,P07901:Hsp90aa1,P11499:Hsp90ab1,Q61696:Hspa1a,P33434:Mmp2	6	291	135	6973	0.497161	0.999942	1.06499
mmu04926	Organismal Systems	Endocrine system	Relaxin signaling pathway	Q01279:Egfr,P62737:Acta2,Q01149:Col1a2,P33434:Mmp2,P20444:Prkca	5	291	128	6973	0.623949	0.999942	0.936023
mmu04928	Organismal Systems	Endocrine system	Parathyroid hormone synthesis, secretion and action	Q01279:Egfr,P27601:Gna13,P20444:Prkca	3	291	107	6973	0.830621	0.999942	0.671837
mmu05206	Human Diseases	Cancer: overview	MicroRNAs in cancer	Q01279:Egfr,P39876:Timp3,P26645:Marcks,P20444:Prkca	4	291	161	6973	0.909697	0.999942	0.595334
mmu05230	Human Diseases	Cancer: overview	Central carbon metabolism in cancer	Q01279:Egfr,P52480:Pkm,P06151:Ldha,Q9DBJ1:Pgam1,P16125:Ldhb,O70250:Pgam2	6	291	68	6973	0.0633734	0.319437	2.11431
mmu05231	Human Diseases	Cancer: overview	Choline metabolism in cancer	Q01279:Egfr,P63001:Rac1,Q6X893:Slc44a1,P20444:Prkca	4	291	97	6973	0.581568	0.999942	0.988132
mmu05235	Human Diseases	Cancer: overview	PD-L1 expression and PD-1 checkpoint pathway in cancer	Q01279:Egfr	1	291	87	6973	0.97606	0.999942	0.275428
mmu05210	Human Diseases	Cancer: specific types	Colorectal cancer	Q01279:Egfr,P63001:Rac1,P62897:Cycs	3	291	87	6973	0.710486	0.999942	0.826283
mmu05212	Human Diseases	Cancer: specific types	Pancreatic cancer	Q01279:Egfr,P63001:Rac1	2	291	77	6973	0.838139	0.999942	0.622395
mmu05226	Human Diseases	Cancer: specific types	Gastric cancer	Q01279:Egfr,P09803:Cdh1,Q9R100:Cdh17	3	291	150	6973	0.953645	0.999942	0.479244
mmu05214	Human Diseases	Cancer: specific types	Glioma	Q01279:Egfr,P20444:Prkca	2	291	74	6973	0.821401	0.999942	0.647627
mmu05218	Human Diseases	Cancer: specific types	Melanoma	Q01279:Egfr,P09803:Cdh1	2	291	73	6973	0.815486	0.999942	0.656499
mmu05219	Human Diseases	Cancer: specific types	Bladder cancer	Q01279:Egfr,P33434:Mmp2,P09803:Cdh1	3	291	42	6973	0.255063	0.8274	1.71159
mmu05215	Human Diseases	Cancer: specific types	Prostate cancer	Q01279:Egfr,P07901:Hsp90aa1,P11499:Hsp90ab1,P46425:Gstp2,P27931:Il1r2	5	291	99	6973	0.397486	0.999942	1.21021
mmu05213	Human Diseases	Cancer: specific types	Endometrial cancer	Q01279:Egfr,P09803:Cdh1	2	291	58	6973	0.703747	0.999942	0.826283
mmu05224	Human Diseases	Cancer: specific types	Breast cancer	Q01279:Egfr,P35917:Flt4	2	291	146	6973	0.986101	0.999942	0.328249
mmu05223	Human Diseases	Cancer: specific types	Non-small cell lung cancer	Q01279:Egfr,P20444:Prkca	2	291	73	6973	0.815486	0.999942	0.656499
mmu05160	Human Diseases	Infectious disease: viral	Hepatitis C	Q01279:Egfr,P68254:Ywhaq,P62259:Ywhae,P61982:Ywhag,O35664:Ifnar2,P62897:Cycs,P62715:Ppp2cb	7	291	152	6973	0.450359	0.999942	1.10352
mmu05163	Human Diseases	Infectious disease: viral	Human cytomegalovirus infection	Q01279:Egfr,P01898:H2-Q10,P01887:B2m,P14426:H2-D1,P63001:Rac1,P27773:Pdia3,P14211:Calr,P27601:Gna13,P62897:Cycs,P20444:Prkca	10	291	232	6973	0.50499	0.999942	1.03285
mmu05165	Human Diseases	Infectious disease: viral	Human papillomavirus infection	Q01279:Egfr,P52480:Pkm,P01898:H2-Q10,P29788:Vtn,Q9Z1T2:Thbs4,P14426:H2-D1,Q01149:Col1a2,Q9R0G6:Comp,Q62469:Itga2,O35664:Ifnar2,P02468:Lamc1,P62715:Ppp2cb,P11276:Fn1,Q8CIZ8:Vwf,Q60841:Reln,Q64339:Isg15	16	291	328	6973	0.294192	0.909944	1.16889
mmu04934	Human Diseases	Endocrine and metabolic disease	Cushing syndrome	Q01279:Egfr,P11859:Agt	2	291	163	6973	0.992693	0.999942	0.294015
mmu01521	Human Diseases	Drug resistance: antineoplastic	EGFR tyrosine kinase inhibitor resistance	Q01279:Egfr,P20444:Prkca	2	291	78	6973	0.843396	0.999942	0.614415
mmu01522	Human Diseases	Drug resistance: antineoplastic	Endocrine resistance	Q01279:Egfr,P33434:Mmp2	2	291	97	6973	0.917853	0.999942	0.494066
mmu04640	Organismal Systems	Immune system	Hematopoietic cell lineage	Q62351:Tfrc,P09581:Csf1r,P97449:Anpep,O35930:Gp1ba,O08742:Gp5,O88186:Gp9,Q62469:Itga2,P27931:Il1r2,P01872:Ighm	9	291	110	6973	0.0397453	0.25172	1.96054
mmu00983	Metabolism	Xenobiotics biodegradation and metabolism	Drug metabolism - other enzymes	P23953:Ces1c,Q8BK48:Ces2e,Q01768:Nme2,O09131:Gsto1,P46425:Gstp2,P24472:Gsta4	6	291	74	6973	0.0876032	0.394957	1.94288
mmu05340	Human Diseases	Immune disease	Primary immunodeficiency	P01869:Ighg1,P03987:	2	291	45	6973	0.566124	0.999942	1.06499
mmu04270	Organismal Systems	Circulatory system	Vascular smooth muscle contraction	Q8VDD5:Myh9,P62737:Acta2,P11859:Agt,P27601:Gna13,Q60605:Myl6,P20444:Prkca	6	291	134	6973	0.489873	0.999942	1.07293
mmu04935	Organismal Systems	Endocrine system	Growth hormone synthesis, secretion and action	P70389:Igfals,P20444:Prkca	2	291	117	6973	0.95957	0.999942	0.40961
mmu00010	Metabolism	Carbohydrate metabolism	Glycolysis / Gluconeogenesis	P52480:Pkm,P06151:Ldha,P17182:Eno1,P05064:Aldoa,P17751:Tpi1,Q91Y97:Aldob,P09411:Pgk1,P21550:Eno3,Q9DBJ1:Pgam1,P06745:Gpi,P16125:Ldhb,O70250:Pgam2,P47739:Aldh3a1,P00329:Adh1,Q9Z2L6:Minpp1,Q9QYY9:Adh4,Q9JLJ2:Aldh9a1	17	291	63	6973	3.95978e-10	5.26651e-08	6.46599
mmu00620	Metabolism	Carbohydrate metabolism	Pyruvate metabolism	P52480:Pkm,P06151:Ldha,P16125:Ldhb,P14152:Mdh1,P08249:Mdh2,P00329:Adh1,Q9QYY9:Adh4,Q9JLJ2:Aldh9a1	8	291	43	6973	0.000338267	0.0048224	4.45808
mmu00230	Metabolism	Nucleotide metabolism	Purine metabolism	P52480:Pkm,Q01768:Nme2,Q8CG03:Pde5a,Q9D020:Nt5c3a	4	291	124	6973	0.767227	0.999942	0.772974
mmu04922	Organismal Systems	Endocrine system	Glucagon signaling pathway	P52480:Pkm,P06151:Ldha,Q9WUB3:Pygm,Q9DBJ1:Pgam1,P16125:Ldhb,O70250:Pgam2,Q9ET01:Pygl	7	291	103	6973	0.138114	0.548335	1.6285
mmu04930	Human Diseases	Endocrine and metabolic disease	Type II diabetes mellitus	P52480:Pkm,Q60994:Adipoq	2	291	45	6973	0.566124	0.999942	1.06499
mmu04514	Environmental Information Processing	Signaling molecules and interaction	Cell adhesion molecules	P01898:H2-Q10,P55284:Cdh5,P14426:H2-D1,P13597:Icam1,P29533:Vcam1,P13595:Ncam1,Q08481:Pecam1,P09803:Cdh1,P18337:Sell,A2A8L5:Ptprf,O88792:F11r,P01872:Ighm	12	291	169	6973	0.0497113	0.293849	1.70146
mmu04218	Cellular Processes	Cell growth and death	Cellular senescence	P01898:H2-Q10,P14426:H2-D1,Q60932:Vdac1,P51881:Slc25a5	4	291	166	6973	0.921338	0.999942	0.577402
mmu04650	Organismal Systems	Immune system	Natural killer cell mediated cytotoxicity	P01898:H2-Q10,P14426:H2-D1,P13597:Icam1,P63001:Rac1,O35664:Ifnar2,P20444:Prkca	6	291	125	6973	0.423047	0.999942	1.15019
mmu04612	Organismal Systems	Immune system	Antigen processing and presentation	P01898:H2-Q10,P10605:Ctsb,P01887:B2m,P07901:Hsp90aa1,P11499:Hsp90ab1,P14426:H2-D1,Q61696:Hspa1a,P27773:Pdia3,P14211:Calr,O70370:Ctss,P97371:Psme1,P06797:Ctsl,P01872:Ighm,P20029:Hspa5	14	291	86	6973	1.07143e-05	0.000285002	3.90082
mmu05170	Human Diseases	Infectious disease: viral	Human immunodeficiency virus 1 infection	P01898:H2-Q10,P01887:B2m,P14426:H2-D1,P63001:Rac1,P27773:Pdia3,P14211:Calr,P62897:Cycs,O35643:Ap1b1,P20444:Prkca	9	291	212	6973	0.528186	0.999942	1.01726
mmu05167	Human Diseases	Infectious disease: viral	Kaposi sarcoma-associated herpesvirus infection	P01898:H2-Q10,P14426:H2-D1,P13597:Icam1,P63001:Rac1,O35664:Ifnar2,P62897:Cycs,O35608:Angpt2	7	291	202	6973	0.745779	0.999942	0.830373
mmu05169	Human Diseases	Infectious disease: viral	Epstein-Barr virus infection	P01898:H2-Q10,P01887:B2m,P14426:H2-D1,P13597:Icam1,P63001:Rac1,P27773:Pdia3,P14211:Calr,O35664:Ifnar2,P62897:Cycs,P62334:Psmc6,P01872:Ighm,Q64339:Isg15	12	291	226	6973	0.234312	0.799063	1.27233
mmu05320	Human Diseases	Immune disease	Autoimmune thyroid disease	P01898:H2-Q10,P14426:H2-D1,P01872:Ighm	3	291	75	6973	0.61173	0.999942	0.958488
mmu05330	Human Diseases	Immune disease	Allograft rejection	P01898:H2-Q10,P14426:H2-D1,P01872:Ighm	3	291	63	6973	0.492884	0.999942	1.14106
mmu05332	Human Diseases	Immune disease	Graft-versus-host disease	P01898:H2-Q10,P14426:H2-D1,P01872:Ighm	3	291	61	6973	0.471376	0.999942	1.17847
mmu04940	Human Diseases	Endocrine and metabolic disease	Type I diabetes mellitus	P01898:H2-Q10,P14426:H2-D1,P01872:Ighm	3	291	70	6973	0.564502	0.999942	1.02695
mmu04512	Environmental Information Processing	Signaling molecules and interaction	ECM-receptor interaction	P29788:Vtn,Q9Z1T2:Thbs4,O35930:Gp1ba,O08742:Gp5,Q01149:Col1a2,Q9R0G6:Comp,O88186:Gp9,Q62469:Itga2,P02468:Lamc1,P11276:Fn1,Q8CIZ8:Vwf,Q60841:Reln	12	291	82	6973	0.000134051	0.00237717	3.50666
mmu05012	Human Diseases	Neurodegenerative disease	Parkinson disease	P68368:Tuba4a,P68373:Tuba1c,A2AQ07:Tubb1,Q7TMM9:Tubb2a,P99024:Tubb5,Q60932:Vdac1,P62897:Cycs,P51881:Slc25a5,P62334:Psmc6,Q9CZ13:Uqcrc1,P56480:Atp5f1b,Q9R1P4:Psma1,Q9R1P0:Psma4,P20029:Hspa5,Q9Z2U1:Psma5,Q9QUM9:Psma6,Q9Z2U0:Psma7,P49722:Psma2,O70435:Psma3,P99026:Psmb4,Q9R1P1:Psmb3	21	291	244	6973	0.00123881	0.0143272	2.06232
mmu05016	Human Diseases	Neurodegenerative disease	Huntington disease	P68368:Tuba4a,P68373:Tuba1c,P46412:Gpx3,A2AQ07:Tubb1,Q7TMM9:Tubb2a,P99024:Tubb5,Q60932:Vdac1,P62897:Cycs,P51881:Slc25a5,P62334:Psmc6,Q9CZ13:Uqcrc1,P56480:Atp5f1b,Q9R1P4:Psma1,Q9R1P0:Psma4,Q9Z2U1:Psma5,Q9QUM9:Psma6,Q9Z2U0:Psma7,P49722:Psma2,O70435:Psma3,P99026:Psmb4,Q9R1P1:Psmb3,P21981:Tgm2	22	291	288	6973	0.0042861	0.0380034	1.83045
mmu05022	Human Diseases	Neurodegenerative disease	Pathways of neurodegeneration - multiple diseases	P68368:Tuba4a,P68373:Tuba1c,P46412:Gpx3,A2AQ07:Tubb1,Q7TMM9:Tubb2a,P99024:Tubb5,P63001:Rac1,P55258:Rab8a,O08756:Hsd17b10,Q60932:Vdac1,P62897:Cycs,P51881:Slc25a5,P62334:Psmc6,Q9CZ13:Uqcrc1,P56480:Atp5f1b,P20444:Prkca,Q9R1P4:Psma1,Q9R1P0:Psma4,P20029:Hspa5,Q9Z2U1:Psma5,Q9QUM9:Psma6,Q9Z2U0:Psma7,P49722:Psma2,O70435:Psma3,P99026:Psmb4,Q9R1P1:Psmb3	26	291	455	6973	0.0619064	0.319437	1.36927
mmu04060	Environmental Information Processing	Signaling molecules and interaction	Cytokine-cytokine receptor interaction	Q61730:Il1rap,P42703:Lifr,P09581:Csf1r,Q9Z126:Pf4,Q9Z121:Ccl8,O35664:Ifnar2,P27931:Il1r2	7	291	272	6973	0.942162	0.999942	0.616674
mmu04659	Organismal Systems	Immune system	Th17 cell differentiation	Q61730:Il1rap,P07901:Hsp90aa1,P11499:Hsp90ab1,P01872:Ighm	4	291	122	6973	0.756055	0.999942	0.785646
mmu04371	Environmental Information Processing	Signal transduction	Apelin signaling pathway	P62737:Acta2,P27601:Gna13,P09803:Cdh1	3	291	133	6973	0.921123	0.999942	0.540501
mmu00565	Metabolism	Lipid metabolism	Ether lipid metabolism	Q60963:Pla2g7,Q9R1E6:Enpp2	2	291	48	6973	0.601542	0.999942	0.998425
mmu04550	Cellular Processes	Cellular community - eukaryotes	Signaling pathways regulating pluripotency of stem cells	P42703:Lifr	1	291	139	6973	0.997486	0.999942	0.17239
mmu00600	Metabolism	Lipid metabolism	Sphingolipid metabolism	Q61207:Psap,Q9JHE3:Asah2	2	291	49	6973	0.612855	0.999942	0.978049
mmu04142	Cellular Processes	Transport and catabolism	Lysosome	Q61207:Psap,P10605:Ctsb,P18242:Ctsd,O09159:Man2b1,O70370:Ctss,P16675:Ctsa,Q91ZJ9:Hyal1,P11438:Lamp1,P17047:Lamp2,P29416:Hexa,O35643:Ap1b1,P06797:Ctsl,P70269:Ctse,O09043:Napsa	14	291	126	6973	0.000724155	0.00917263	2.66247
mmu04310	Environmental Information Processing	Signal transduction	Wnt signaling pathway	P97298:Serpinf1,P63001:Rac1,P20444:Prkca	3	291	159	6973	0.965309	0.999942	0.452117
mmu04140	Cellular Processes	Transport and catabolism	Autophagy - animal	P10605:Ctsb,P18242:Ctsd,P51150:Rab7a,P55258:Rab8a,P11438:Lamp1,P17047:Lamp2,P06797:Ctsl,P62715:Ppp2cb,P63158:Hmgb1,O35963:Rab33b	10	291	137	6973	0.0598345	0.319437	1.74907
mmu04621	Organismal Systems	Immune system	NOD-like receptor signaling pathway	P10605:Ctsb,P07901:Hsp90aa1,P11499:Hsp90ab1,P62259:Ywhae,O35664:Ifnar2,Q60932:Vdac1,Q80TH2:Erbin,Q6DFX2:Antxr2	8	291	196	6973	0.577507	0.999942	0.978049
mmu04924	Organismal Systems	Endocrine system	Renin secretion	P10605:Ctsb,P11859:Agt,P09470:Ace	3	291	72	6973	0.583808	0.999942	0.998425
mmu00590	Metabolism	Lipid metabolism	Arachidonic acid metabolism	P46412:Gpx3,P39655:Alox12,P24527:Lta4h	3	291	72	6973	0.583808	0.999942	0.998425
mmu00480	Metabolism	Metabolism of other amino acids	Glutathione metabolism	P46412:Gpx3,P97449:Anpep,O09131:Gsto1,P47791:Gsr,P46425:Gstp2,P24472:Gsta4	6	291	66	6973	0.0562968	0.311978	2.17838
mmu00640	Metabolism	Carbohydrate metabolism	Propanoate metabolism	P06151:Ldha,P16125:Ldhb	2	291	32	6973	0.388416	0.999942	1.49764
mmu00270	Metabolism	Amino acid metabolism	Cysteine and methionine metabolism	P06151:Ldha,P16125:Ldhb,P14152:Mdh1,P08249:Mdh2,P05201:Got1	5	291	49	6973	0.0522255	0.295574	2.44512
mmu04614	Organismal Systems	Endocrine system	Renin-angiotensin system	P11859:Agt,P97449:Anpep,P09470:Ace,P16675:Ctsa	4	291	38	6973	0.0722027	0.354211	2.52234
mmu04925	Organismal Systems	Endocrine system	Aldosterone synthesis and secretion	P11859:Agt,P20444:Prkca,Q6Q477:Atp2b4	3	291	98	6973	0.783014	0.999942	0.733537
mmu04927	Organismal Systems	Endocrine system	Cortisol synthesis and secretion	P11859:Agt	1	291	69	6973	0.947978	0.999942	0.347278
mmu04261	Organismal Systems	Circulatory system	Adrenergic signaling in cardiomyocytes	P11859:Agt,Q6IRU2:Tpm4,P20444:Prkca,P62715:Ppp2cb,Q9EQZ6:Rapgef4,Q6Q477:Atp2b4	6	291	143	6973	0.554047	0.999942	1.00541
mmu04931	Human Diseases	Endocrine and metabolic disease	Insulin resistance	P11859:Agt,Q9WUB3:Pygm,Q9ET01:Pygl,A2A8L5:Ptprf	4	291	108	6973	0.666272	0.999942	0.887489
mmu04933	Human Diseases	Endocrine and metabolic disease	AGE-RAGE signaling pathway in diabetic complications	P11859:Agt,Q01149:Col1a2,P13597:Icam1,P29533:Vcam1,P63001:Rac1,P33434:Mmp2,P20444:Prkca,P11276:Fn1	8	291	98	6973	0.0514633	0.295574	1.9561
mmu03018	Genetic Information Processing	Folding, sorting and degradation	RNA degradation	P17182:Eno1,P21550:Eno3,P29341:Pabpc1	3	291	70	6973	0.564502	0.999942	1.02695
mmu00030	Metabolism	Carbohydrate metabolism	Pentose phosphate pathway	P05064:Aldoa,Q91Y97:Aldob,P06745:Gpi,Q93092:Taldo1,Q8CFX1:H6pd	5	291	29	6973	0.0063667	0.0529232	4.13141
mmu00051	Metabolism	Carbohydrate metabolism	Fructose and mannose metabolism	P05064:Aldoa,P17751:Tpi1,Q91Y97:Aldob	3	291	32	6973	0.147336	0.576344	2.24646
mmu00564	Metabolism	Lipid metabolism	Glycerophospholipid metabolism	P16301:Lcat	1	291	96	6973	0.983773	0.999942	0.249606
mmu00780	Metabolism	Metabolism of cofactors and vitamins	Biotin metabolism	Q8CIF4:Btd	1	291	3	6973	0.120062	0.491329	7.9874
mmu00510	Metabolism	Glycan biosynthesis and metabolism	N-Glycan biosynthesis	P45700:Man1a1	1	291	48	6973	0.87168	0.999942	0.499212
mmu00513	Metabolism	Glycan biosynthesis and metabolism	Various types of N-glycan biosynthesis	P45700:Man1a1,P29416:Hexa	2	291	38	6973	0.475027	0.999942	1.26117
mmu04141	Genetic Information Processing	Folding, sorting and degradation	Protein processing in endoplasmic reticulum	P45700:Man1a1,P07901:Hsp90aa1,P11499:Hsp90ab1,Q61696:Hspa1a,P27773:Pdia3,P14211:Calr,Q9JKR6:Hyou1,Q9D662:Sec23b,P20029:Hspa5,P36536:Sar1a	10	291	161	6973	0.13511	0.544534	1.48834
mmu00500	Metabolism	Carbohydrate metabolism	Starch and sucrose metabolism	P00687:Amy1,Q9WUB3:Pygm,P00688:Amy2,P06745:Gpi,Q9ET01:Pygl	5	291	27	6973	0.00463288	0.0397531	4.43744
mmu04970	Organismal Systems	Digestive system	Salivary secretion	P00687:Amy1,P00688:Amy2,P08905:Lyz2,P21460:Cst3,P20444:Prkca,Q6Q477:Atp2b4	6	291	76	6973	0.0966669	0.428556	1.89175
mmu04972	Organismal Systems	Digestive system	Pancreatic secretion	P00687:Amy1,P00688:Amy2,Q9CR35:Ctrb1,P63001:Rac1,P55258:Rab8a,P05208:Cela2a,P20444:Prkca,Q6Q477:Atp2b4	8	291	95	6973	0.0441678	0.273224	2.01787
mmu04973	Organismal Systems	Digestive system	Carbohydrate digestion and absorption	P00687:Amy1,P00688:Amy2	2	291	38	6973	0.475027	0.999942	1.26117
mmu04061	Environmental Information Processing	Signaling molecules and interaction	Viral protein interaction with cytokine and cytokine receptor	P09581:Csf1r,Q9Z126:Pf4,Q9Z121:Ccl8	3	291	84	6973	0.687755	0.999942	0.855793
mmu04380	Organismal Systems	Development and regeneration	Osteoclast differentiation	P09581:Csf1r,P63001:Rac1,O35664:Ifnar2	3	291	114	6973	0.861203	0.999942	0.630584
mmu05202	Human Diseases	Cancer: overview	Transcriptional misregulation in cancer	P09581:Csf1r,P68433:H3c1,P27931:Il1r2	3	291	188	6973	0.986814	0.999942	0.382376
mmu05221	Human Diseases	Cancer: specific types	Acute myeloid leukemia	P09581:Csf1r	1	291	66	6973	0.940807	0.999942	0.363064
mmu05152	Human Diseases	Infectious disease: bacterial	Tuberculosis	P18242:Ctsd,O89053:Coro1a,P51150:Rab7a,O70370:Ctss,P11438:Lamp1,P17047:Lamp2,P62897:Cycs,P01872:Ighm	8	291	188	6973	0.529464	0.999942	1.01967
mmu00562	Metabolism	Carbohydrate metabolism	Inositol phosphate metabolism	P17751:Tpi1,Q9Z2L6:Minpp1	2	291	69	6973	0.79005	0.999942	0.694557
mmu03013	Genetic Information Processing	Translation	RNA transport	P10126:Eef1a1,Q5SQX6:Cyfip2,P29341:Pabpc1,P70445:Eif4ebp2	4	291	146	6973	0.865192	0.999942	0.656499
mmu05134	Human Diseases	Infectious disease: bacterial	Legionellosis	P10126:Eef1a1,Q61696:Hspa1a,P62897:Cycs,P36536:Sar1a	4	291	61	6973	0.249603	0.8274	1.57129
mmu05140	Human Diseases	Infectious disease: parasitic	Leishmaniasis	P10126:Eef1a1,P01872:Ighm	2	291	87	6973	0.884174	0.999942	0.550855
mmu04217	Cellular Processes	Cell growth and death	Necroptosis	P07901:Hsp90aa1,Q9WUB3:Pygm,P11499:Hsp90ab1,O35664:Ifnar2,Q60932:Vdac1,Q64523:H2ac20,P51881:Slc25a5,Q9ET01:Pygl,Q9QZQ8:Macroh2a1,Q9D7S9:Chmp5,P63158:Hmgb1	11	291	149	6973	0.0466382	0.281949	1.76902
mmu04657	Organismal Systems	Immune system	IL-17 signaling pathway	P07901:Hsp90aa1,P11499:Hsp90ab1,P11672:Lcn2	3	291	87	6973	0.710486	0.999942	0.826283
mmu04914	Organismal Systems	Endocrine system	Progesterone-mediated oocyte maturation	P07901:Hsp90aa1,P11499:Hsp90ab1	2	291	89	6973	0.891794	0.999942	0.538476
mmu04910	Organismal Systems	Endocrine system	Insulin signaling pathway	Q9WUB3:Pygm,Q9ET01:Pygl,A2A8L5:Ptprf	3	291	134	6973	0.923503	0.999942	0.536467
mmu04062	Organismal Systems	Immune system	Chemokine signaling pathway	Q9Z126:Pf4,P63001:Rac1,Q9Z121:Ccl8	3	291	179	6973	0.982108	0.999942	0.401601
mmu00330	Metabolism	Amino acid metabolism	Arginine and proline metabolism	P07310:Ckm,P05201:Got1,Q6P8J7:Ckmt2,Q9JLJ2:Aldh9a1	4	291	50	6973	0.154457	0.588143	1.91698
mmu04110	Cellular Processes	Cell growth and death	Cell cycle	P68254:Ywhaq,P62259:Ywhae,P61982:Ywhag	3	291	125	6973	0.899524	0.999942	0.575093
mmu04114	Cellular Processes	Cell growth and death	Oocyte meiosis	P68254:Ywhaq,P62259:Ywhae,P61982:Ywhag,P62715:Ppp2cb	4	291	115	6973	0.713719	0.999942	0.833468
mmu05161	Human Diseases	Infectious disease: viral	Hepatitis B	P68254:Ywhaq,P62897:Cycs,P20444:Prkca	3	291	160	6973	0.966419	0.999942	0.449291
mmu04152	Environmental Information Processing	Signal transduction	AMPK signaling pathway	Q60994:Adipoq,P55258:Rab8a,P62715:Ppp2cb	3	291	120	6973	0.883459	0.999942	0.599055
mmu04920	Organismal Systems	Endocrine system	Adipocytokine signaling pathway	Q60994:Adipoq	1	291	69	6973	0.947978	0.999942	0.347278
mmu04211	Organismal Systems	Aging	Longevity regulating pathway	Q60994:Adipoq	1	291	89	6973	0.978041	0.999942	0.269238
mmu04932	Human Diseases	Endocrine and metabolic disease	Non-alcoholic fatty liver disease	Q60994:Adipoq,P63001:Rac1,P62897:Cycs,Q9CZ13:Uqcrc1	4	291	148	6973	0.872049	0.999942	0.647627
mmu04974	Organismal Systems	Digestive system	Protein digestion and absorption	Q01149:Col1a2,Q9CR35:Ctrb1,P10852:Slc3a2,P05208:Cela2a,Q60847:Col12a1	5	291	88	6973	0.305613	0.923784	1.36149
mmu04064	Environmental Information Processing	Signal transduction	NF-kappa B signaling pathway	P13597:Icam1,P29533:Vcam1	2	291	100	6973	0.926012	0.999942	0.479244
mmu04668	Environmental Information Processing	Signal transduction	TNF signaling pathway	P13597:Icam1,P29533:Vcam1	2	291	112	6973	0.951614	0.999942	0.427896
mmu05323	Human Diseases	Immune disease	Rheumatoid arthritis	P13597:Icam1,O08538:Angpt1,P06797:Ctsl,P01872:Ighm	4	291	102	6973	0.621562	0.999942	0.939694
mmu03040	Genetic Information Processing	Transcription	Spliceosome	Q61696:Hspa1a	1	291	124	6973	0.995176	0.999942	0.193244
mmu04213	Organismal Systems	Aging	Longevity regulating pathway - multiple species	Q61696:Hspa1a,P70445:Eif4ebp2	2	291	61	6973	0.72984	0.999942	0.785646
mmu05162	Human Diseases	Infectious disease: viral	Measles	Q61696:Hspa1a,O35664:Ifnar2,P62897:Cycs	3	291	138	6973	0.932383	0.999942	0.520917
mmu05145	Human Diseases	Infectious disease: parasitic	Toxoplasmosis	Q61696:Hspa1a,P62897:Cycs,P02468:Lamc1,P01872:Ighm	4	291	125	6973	0.772662	0.999942	0.76679
mmu00900	Metabolism	Metabolism of terpenoids and polyketides	Terpenoid backbone biosynthesis	Q9CQF9:Pcyox1	1	291	22	6973	0.609085	0.999942	1.08919
mmu04370	Environmental Information Processing	Signal transduction	VEGF signaling pathway	P63001:Rac1,P14602:Hspb1,P20444:Prkca	3	291	58	6973	0.438376	0.999942	1.23942
mmu04024	Environmental Information Processing	Signal transduction	cAMP signaling pathway	P63001:Rac1,Q9EQZ6:Rapgef4,Q6Q477:Atp2b4	3	291	210	6973	0.993849	0.999942	0.342317
mmu04620	Organismal Systems	Immune system	Toll-like receptor signaling pathway	P63001:Rac1,O35664:Ifnar2	2	291	96	6973	0.914951	0.999942	0.499212
mmu04662	Organismal Systems	Immune system	B cell receptor signaling pathway	P63001:Rac1	1	291	72	6973	0.954284	0.999942	0.332808
mmu04664	Organismal Systems	Immune system	Fc epsilon RI signaling pathway	P63001:Rac1,P20444:Prkca	2	291	66	6973	0.768996	0.999942	0.726127
mmu04722	Organismal Systems	Nervous system	Neurotrophin signaling pathway	P63001:Rac1,P62259:Ywhae	2	291	117	6973	0.95957	0.999942	0.40961
mmu04360	Organismal Systems	Development and regeneration	Axon guidance	P63001:Rac1,Q3THE2:Myl12b,P97333:Nrp1,B2RXS4:Plxnb2,O88632:Sema3f,P20444:Prkca	6	291	178	6973	0.759918	0.999942	0.807715
mmu05211	Human Diseases	Cancer: specific types	Renal cell carcinoma	P63001:Rac1	1	291	66	6973	0.940807	0.999942	0.363064
mmu04150	Environmental Information Processing	Signal transduction	mTOR signaling pathway	P10852:Slc3a2,P20444:Prkca	2	291	154	6973	0.989716	0.999942	0.311197
mmu00860	Metabolism	Metabolism of cofactors and vitamins	Porphyrin and chlorophyll metabolism	Q9Z0Z4:Heph,Q923D2:Blvrb	2	291	32	6973	0.388416	0.999942	1.49764
mmu04260	Organismal Systems	Circulatory system	Cardiac muscle contraction	Q6IRU2:Tpm4,Q9CZ13:Uqcrc1	2	291	81	6973	0.858252	0.999942	0.591659
mmu00511	Metabolism	Glycan biosynthesis and metabolism	Other glycan degradation	O09159:Man2b1,P29416:Hexa	2	291	18	6973	0.171671	0.634227	2.66247
mmu00240	Metabolism	Nucleotide metabolism	Pyrimidine metabolism	Q01768:Nme2,Q9D020:Nt5c3a	2	291	52	6973	0.645318	0.999942	0.921623
mmu04137	Cellular Processes	Transport and catabolism	Mitophagy - animal	P51150:Rab7a	1	291	66	6973	0.940807	0.999942	0.363064
mmu05034	Human Diseases	Substance dependence	Alcoholism	P62806:H4c1,Q64475:H2bc3,Q64523:H2ac20,P68433:H3c1,Q9QZQ8:Macroh2a1	5	291	148	6973	0.746619	0.999942	0.809534
mmu00260	Metabolism	Amino acid metabolism	Glycine, serine and threonine metabolism	Q9DBJ1:Pgam1,O70250:Pgam2	2	291	39	6973	0.48874	0.999942	1.22883
mmu00980	Metabolism	Xenobiotics biodegradation and metabolism	Metabolism of xenobiotics by cytochrome P450	O09131:Gsto1,P46425:Gstp2,P47739:Aldh3a1,P00329:Adh1,Q9QYY9:Adh4,P24472:Gsta4	6	291	56	6973	0.0282957	0.188166	2.56738
mmu00982	Metabolism	Xenobiotics biodegradation and metabolism	Drug metabolism - cytochrome P450	O09131:Gsto1,P46425:Gstp2,P47739:Aldh3a1,P00329:Adh1,Q9QYY9:Adh4,P24472:Gsta4	6	291	54	6973	0.0241072	0.168751	2.66247
mmu05204	Human Diseases	Cancer: overview	Chemical carcinogenesis	O09131:Gsto1,P46425:Gstp2,P47739:Aldh3a1,P00329:Adh1,Q9QYY9:Adh4,P24472:Gsta4	6	291	77	6973	0.10138	0.442082	1.86718
mmu01524	Human Diseases	Drug resistance: antineoplastic	Platinum drug resistance	O09131:Gsto1,P62897:Cycs,P46425:Gstp2,P24472:Gsta4	4	291	78	6973	0.411188	0.999942	1.22883
mmu04730	Organismal Systems	Nervous system	Long-term depression	P27601:Gna13,P20444:Prkca,P62715:Ppp2cb	3	291	60	6973	0.460469	0.999942	1.19811
mmu00520	Metabolism	Carbohydrate metabolism	Amino sugar and nucleotide sugar metabolism	P06745:Gpi,P29416:Hexa	2	291	49	6973	0.612855	0.999942	0.978049
mmu00280	Metabolism	Amino acid metabolism	Valine, leucine and isoleucine degradation	O08756:Hsd17b10,Q9JLJ2:Aldh9a1	2	291	53	6973	0.655652	0.999942	0.904234
mmu00531	Metabolism	Glycan biosynthesis and metabolism	Glycosaminoglycan degradation	Q91ZJ9:Hyal1,P29416:Hexa	2	291	18	6973	0.171671	0.634227	2.66247
mmu05222	Human Diseases	Cancer: specific types	Small cell lung cancer	Q62469:Itga2,P62897:Cycs,P02468:Lamc1,P11276:Fn1	4	291	91	6973	0.530557	0.999942	1.05328
mmu00561	Metabolism	Lipid metabolism	Glycerolipid metabolism	P27656:Lipc,Q9JLJ2:Aldh9a1	2	291	59	6973	0.712669	0.999942	0.812278
mmu05017	Human Diseases	Neurodegenerative disease	Spinocerebellar ataxia	Q60932:Vdac1,P62897:Cycs,P51881:Slc25a5,P62334:Psmc6,P20444:Prkca,Q9R1P4:Psma1,Q60841:Reln,Q9R1P0:Psma4,Q9Z2U1:Psma5,Q9QUM9:Psma6,Q9Z2U0:Psma7,P49722:Psma2,O70435:Psma3,P99026:Psmb4,Q9R1P1:Psmb3	15	291	138	6973	0.000595986	0.00792661	2.60459
mmu04726	Organismal Systems	Nervous system	Serotonergic synapse	P39655:Alox12,P20444:Prkca	2	291	120	6973	0.963727	0.999942	0.39937
mmu01523	Human Diseases	Drug resistance: antineoplastic	Antifolate resistance	P39655:Alox12	1	291	29	6973	0.710257	0.999942	0.826283
mmu04115	Cellular Processes	Cell growth and death	p53 signaling pathway	Q8CI59:Steap3,P62897:Cycs	2	291	74	6973	0.821401	0.999942	0.647627
mmu00020	Metabolism	Carbohydrate metabolism	Citrate cycle (TCA cycle)	P14152:Mdh1,P08249:Mdh2	2	291	30	6973	0.358134	0.999942	1.59748
mmu00630	Metabolism	Carbohydrate metabolism	Glyoxylate and dicarboxylate metabolism	P14152:Mdh1,P08249:Mdh2,Q8CHP8:Pgp	3	291	29	6973	0.118606	0.491329	2.47885
mmu04964	Organismal Systems	Excretory system	Proximal tubule bicarbonate reclamation	P14152:Mdh1	1	291	22	6973	0.609085	0.999942	1.08919
mmu05216	Human Diseases	Cancer: specific types	Thyroid cancer	P09803:Cdh1	1	291	34	6973	0.766103	0.999942	0.704771
mmu04215	Cellular Processes	Cell growth and death	Apoptosis - multiple species	P62897:Cycs	1	291	33	6973	0.755866	0.999942	0.726127
mmu03050	Genetic Information Processing	Folding, sorting and degradation	Proteasome	P97371:Psme1,P62334:Psmc6,Q9R1P4:Psma1,Q9R1P0:Psma4,Q9Z2U1:Psma5,Q9QUM9:Psma6,Q9Z2U0:Psma7,P49722:Psma2,O70435:Psma3,P99026:Psmb4,Q9R1P1:Psmb3	11	291	47	6973	2.51673e-06	0.000107357	5.60817
mmu00603	Metabolism	Glycan biosynthesis and metabolism	Glycosphingolipid biosynthesis - globo and isoglobo series	P29416:Hexa	1	291	16	6973	0.4948	0.999942	1.49764
mmu00604	Metabolism	Glycan biosynthesis and metabolism	Glycosphingolipid biosynthesis - ganglio series	P29416:Hexa	1	291	15	6973	0.47275	0.999942	1.59748
mmu00250	Metabolism	Amino acid metabolism	Alanine, aspartate and glutamate metabolism	P05201:Got1	1	291	35	6973	0.775912	0.999942	0.684634
mmu00220	Metabolism	Amino acid metabolism	Arginine biosynthesis	P05201:Got1	1	291	20	6973	0.574186	0.999942	1.19811
mmu00350	Metabolism	Amino acid metabolism	Tyrosine metabolism	P05201:Got1,P47739:Aldh3a1,P00329:Adh1,P35505:Fah,Q9QYY9:Adh4	5	291	37	6973	0.0178281	0.13173	3.23814
mmu00360	Metabolism	Amino acid metabolism	Phenylalanine metabolism	P05201:Got1,P47739:Aldh3a1	2	291	20	6973	0.202246	0.717299	2.39622
mmu00400	Metabolism	Amino acid metabolism	Phenylalanine, tyrosine and tryptophan biosynthesis	P05201:Got1	1	291	6	6973	0.225752	0.77987	3.9937
mmu00340	Metabolism	Amino acid metabolism	Histidine metabolism	P47739:Aldh3a1,Q9JLJ2:Aldh9a1	2	291	23	6973	0.249046	0.8274	2.08367
mmu00410	Metabolism	Metabolism of other amino acids	beta-Alanine metabolism	P47739:Aldh3a1,Q9JLJ2:Aldh9a1	2	291	31	6973	0.373349	0.999942	1.54595
mmu03010	Genetic Information Processing	Translation	Ribosome	P61514:Rpl37a,P35980:Rpl18,P35979:Rpl12,P63323:Rps12,P61358:Rpl27,P62267:Rps23,P14148:Rpl7	7	291	127	6973	0.279452	0.884932	1.32075
mmu00190	Metabolism	Energy metabolism	Oxidative phosphorylation	Q9CZ13:Uqcrc1,P56480:Atp5f1b	2	291	128	6973	0.972903	0.999942	0.374409
mmu00071	Metabolism	Lipid metabolism	Fatty acid degradation	P00329:Adh1,Q9QYY9:Adh4,Q9JLJ2:Aldh9a1	3	291	46	6973	0.300975	0.920223	1.56275
mmu00830	Metabolism	Metabolism of cofactors and vitamins	Retinol metabolism	P00329:Adh1,Q9QYY9:Adh4	2	291	70	6973	0.796683	0.999942	0.684634
mmu03015	Genetic Information Processing	Translation	mRNA surveillance pathway	Q9JII5:Dazap1,P29341:Pabpc1,P62715:Ppp2cb	3	291	79	6973	0.646968	0.999942	0.909957
mmu00770	Metabolism	Metabolism of cofactors and vitamins	Pantothenate and CoA biosynthesis	Q9Z0K8:Vnn1,Q9QZ25:Vnn3	2	291	19	6973	0.18687	0.680922	2.52234
mmu04130	Genetic Information Processing	Folding, sorting and degradation	SNARE interactions in vesicular transport	Q8BVI5:Stx16	1	291	33	6973	0.755866	0.999942	0.726127
mmu04070	Environmental Information Processing	Signal transduction	Phosphatidylinositol signaling system	P20444:Prkca	1	291	91	6973	0.979858	0.999942	0.263321
mmu04911	Organismal Systems	Endocrine system	Insulin secretion	P20444:Prkca,Q9EQZ6:Rapgef4	2	291	86	6973	0.880181	0.999942	0.55726
mmu04929	Organismal Systems	Endocrine system	GnRH secretion	P20444:Prkca	1	291	60	6973	0.923373	0.999942	0.39937
mmu04916	Organismal Systems	Endocrine system	Melanogenesis	P20444:Prkca	1	291	101	6973	0.986928	0.999942	0.237249
mmu04960	Organismal Systems	Excretory system	Aldosterone-regulated sodium reabsorption	P20444:Prkca	1	291	38	6973	0.802946	0.999942	0.630584
mmu04961	Organismal Systems	Excretory system	Endocrine and other factor-regulated calcium reabsorption	P20444:Prkca,Q6Q477:Atp2b4	2	291	65	6973	0.761582	0.999942	0.737298
mmu04724	Organismal Systems	Nervous system	Glutamatergic synapse	P20444:Prkca	1	291	113	6973	0.992226	0.999942	0.212055
mmu04727	Organismal Systems	Nervous system	GABAergic synapse	P20444:Prkca	1	291	85	6973	0.973902	0.999942	0.281908
mmu04725	Organismal Systems	Nervous system	Cholinergic synapse	P20444:Prkca	1	291	110	6973	0.991147	0.999942	0.217838
mmu04728	Organismal Systems	Nervous system	Dopaminergic synapse	P20444:Prkca,P62715:Ppp2cb	2	291	130	6973	0.974822	0.999942	0.368649
mmu04720	Organismal Systems	Nervous system	Long-term potentiation	P20444:Prkca	1	291	64	6973	0.935486	0.999942	0.374409
mmu04723	Organismal Systems	Nervous system	Retrograde endocannabinoid signaling	P20444:Prkca	1	291	142	6973	0.997794	0.999942	0.168748
mmu04713	Organismal Systems	Environmental adaptation	Circadian entrainment	P20444:Prkca	1	291	94	6973	0.982307	0.999942	0.254917
mmu05031	Human Diseases	Substance dependence	Amphetamine addiction	P20444:Prkca	1	291	69	6973	0.947978	0.999942	0.347278
mmu05032	Human Diseases	Substance dependence	Morphine addiction	P20444:Prkca	1	291	90	6973	0.978969	0.999942	0.266247
mmu04350	Environmental Information Processing	Signal transduction	TGF-beta signaling pathway	P62715:Ppp2cb,Q9EQ21:Hamp	2	291	93	6973	0.905659	0.999942	0.515316
mmu04136	Cellular Processes	Transport and catabolism	Autophagy - other	P62715:Ppp2cb	1	291	32	6973	0.745183	0.999942	0.748819
mmu04742	Organismal Systems	Sensory system	Taste transduction	Q7M707:Tas2r109	1	291	87	6973	0.97606	0.999942	0.275428
mmu02010	Environmental Information Processing	Membrane transport	ABC transporters	Q8R4P9:Abcc10	1	291	43	6973	0.840972	0.999942	0.55726
mmu04658	Organismal Systems	Immune system	Th1 and Th2 cell differentiation	P01872:Ighm	1	291	103	6973	0.988012	0.999942	0.232643
mmu04672	Organismal Systems	Immune system	Intestinal immune network for IgA production	P01872:Ighm,O70570:Pigr	2	291	61	6973	0.72984	0.999942	0.785646
mmu05310	Human Diseases	Immune disease	Asthma	P01872:Ighm	1	291	43	6973	0.840972	0.999942	0.55726
mmu05321	Human Diseases	Immune disease	Inflammatory bowel disease	P01872:Ighm	1	291	79	6973	0.966191	0.999942	0.303319
mmu03060	Genetic Information Processing	Folding, sorting and degradation	Protein export	P20029:Hspa5	1	291	24	6973	0.641133	0.999942	0.998425
mmu00053	Metabolism	Carbohydrate metabolism	Ascorbate and aldarate metabolism	Q9JLJ2:Aldh9a1	1	291	21	6973	0.592007	0.999942	1.14106
mmu00310	Metabolism	Amino acid metabolism	Lysine degradation	Q9JLJ2:Aldh9a1	1	291	60	6973	0.923373	0.999942	0.39937
mmu00380	Metabolism	Amino acid metabolism	Tryptophan metabolism	Q9JLJ2:Aldh9a1	1	291	46	6973	0.860179	0.999942	0.520917
mmu00740	Metabolism	Metabolism of cofactors and vitamins	Riboflavin metabolism	Q923D2:Blvrb	1	291	8	6973	0.289084	0.904662	2.99527
mmu04622	Organismal Systems	Immune system	RIG-I-like receptor signaling pathway	Q64339:Isg15	1	291	66	6973	0.940807	0.999942	0.363064
mmu03410	Genetic Information Processing	Replication and repair	Base excision repair	P63158:Hmgb1,P52431:Pold1	2	291	33	6973	0.403322	0.999942	1.45225
mmu04392	Environmental Information Processing	Signal transduction	Hippo signaling pathway - multiple species	Q2PZL6:Fat4	1	291	26	6973	0.670562	0.999942	0.921623
mmu03030	Genetic Information Processing	Replication and repair	DNA replication	P52431:Pold1	1	291	35	6973	0.775912	0.999942	0.684634
mmu03420	Genetic Information Processing	Replication and repair	Nucleotide excision repair	P52431:Pold1	1	291	43	6973	0.840972	0.999942	0.55726
mmu03430	Genetic Information Processing	Replication and repair	Mismatch repair	P52431:Pold1	1	291	22	6973	0.609085	0.999942	1.08919
mmu03440	Genetic Information Processing	Replication and repair	Homologous recombination	P52431:Pold1	1	291	41	6973	0.826729	0.999942	0.584444
