# Supplementary material for: Quantitative proteomic analysis of local and systemic extracellular vesicles during Eimeria falciformis infectious cycle in the host
Source: Parasit Vectors. 2023 Sep 27;16:339. doi: 10.1186/s13071-023-05906-x (PMC10523797; doi:10.1186/s13071-023-05906-x)
Supplement: Supplementary file 10 — Additional file 10: KEGG terms for cEV proteins [file 13071_2023_5906_MOESM10_ESM.xlsx]

## Sheet: cEVs 68_0
id	Classification_level1	Classification_level2	term	protein	ListHits	ListTotal	PopHits	PopTotal	pvalue	padj	Enrichment_score
mmu04350	Environmental Information Processing	Signal transduction	TGF-beta signaling pathway	Q61554:Fbn1,Q9WTX6:Cul1,P63085:Mapk1	3	347	93	6973	0.849073	1	0.648229
mmu04530	Cellular Processes	Cellular community - eukaryotes	Tight junction	Q8VDD5:Myh9,O08638:Myh11,Q60605:Myl6,Q6URW6:Myh14,Q3THE2:Myl12b,Q9Z0G9:Cldn3,Q9Z261:Cldn7,O88792:F11r,Q63ZW7:Patj,P57780:Actn4,P09055:Itgb1,P68369:Tuba1a,Q9CVB6:Arpc2,P63001:Rac1,P17918:Pcna,P61161:Actr2,Q99JY9:Actr3	17	347	157	6973	0.00197324	0.0157859	2.1759
mmu04810	Cellular Processes	Cell motility	Regulation of actin cytoskeleton	Q8VDD5:Myh9,O08638:Myh11,Q6URW6:Myh14,Q3THE2:Myl12b,P05555:Itgam,P18760:Cfl1,Q6PDN3:Mylk,Q61165:Slc9a1,P57780:Actn4,P09055:Itgb1,Q61739:Itga6,A2A863:Itgb4,P27601:Gna13,P11835:Itgb2,P43406:Itgav,Q9CVB6:Arpc2,P28660:Nckap1,P62071:Rras2,Q3V3R4:Itga1,P63001:Rac1,P63085:Mapk1,Q8BKX1:Baiap2,Q7TMB8:Cyfip1,P61161:Actr2,O54890:Itgb3,P13020:Gsn,Q99JY9:Actr3,Q3UQ44:Iqgap2,Q91VR8:Brk1,O08808:Diaph1	30	347	213	6973	1.78664e-07	4.28794e-06	2.8303
mmu04270	Organismal Systems	Circulatory system	Vascular smooth muscle contraction	Q8VDD5:Myh9,O08638:Myh11,Q60605:Myl6,Q6URW6:Myh14,P0DP27:Calm2,Q6PDN3:Mylk,P21278:Gna11,P27601:Gna13,P21279:Gnaq,P63094:Gnas,Q64GA5:Pla2g4c,P63085:Mapk1,P68404:Prkcb,P51432:Plcb3	14	347	134	6973	0.00658974	0.038914	2.09949
mmu00480	Metabolism	Metabolism of other amino acids	Glutathione metabolism	P97449:Anpep,O08709:Prdx6,Q9CPU4:Mgst3,P46425:Gstp2,Q9CPY7:Lap3,P54071:Idh2,Q9DCM2:Gstk1	7	347	66	6973	0.0446353	0.139728	2.1313
mmu04640	Organismal Systems	Immune system	Hematopoietic cell lineage	P97449:Anpep,P05555:Itgam,Q61739:Itga6,P04228:H2-Aa,P14437:H2-Aa,P14439:H2-Ea,Q3V3R4:Itga1,P01921:H2-Ab1,P20040:,Q08857:Cd36,O54890:Itgb3,P35737:H2-DMb1	12	347	110	6973	0.00824175	0.0456466	2.19219
mmu04614	Organismal Systems	Endocrine system	Renin-angiotensin system	P97449:Anpep,P15947:Klk1,Q8C129:Lnpep	3	347	38	6973	0.29291	0.537312	1.58646
mmu02010	Environmental Information Processing	Membrane transport	ABC transporters	P06795:Abcb1b,P21447:Abcb1a,Q9DBM0:Abcg8	3	347	43	6973	0.362106	0.61708	1.40198
mmu04976	Organismal Systems	Digestive system	Bile secretion	P06795:Abcb1b,Q6ZQM8:Ugt1a7,Q64435:Ugt1a6,Q61165:Slc9a1,P00920:Ca2,P21447:Abcb1a,P14094:Atp1b1,P63094:Gnas,P97370:Atp1b3,Q9DBM0:Abcg8	10	347	84	6973	0.00846676	0.0456611	2.39227
mmu05206	Human Diseases	Cancer: overview	MicroRNAs in cancer	P06795:Abcb1b,Q9CPY3:Cdca5,P21447:Abcb1a,P63085:Mapk1,P68404:Prkcb,O54890:Itgb3	6	347	161	6973	0.819991	1	0.748886
mmu05226	Human Diseases	Cancer: specific types	Gastric cancer	P06795:Abcb1b,P21447:Abcb1a,Q80Z19:Muc2,Q9R100:Cdh17,P63085:Mapk1	5	347	150	6973	0.874537	1	0.669837
mmu00010	Metabolism	Carbohydrate metabolism	Glycolysis / Gluconeogenesis	Q8BMF4:Dlat,P16858:Gapdh,P17751:Tpi1,Q9DBJ1:Pgam1,P21550:Eno3,Q9CZS1:Aldh1b1,P00329:Adh1,P70695:Fbp2,P52480:Pkm,Q80VQ0:Aldh3b1,Q9Z2L6:Minpp1	11	347	63	6973	0.000236388	0.00324189	3.50867
mmu00020	Metabolism	Carbohydrate metabolism	Citrate cycle (TCA cycle)	Q8BMF4:Dlat,Q99KI0:Aco2,Q9CQA3:Sdhb,Q60597:Ogdh,P54071:Idh2,Q91V92:Acly	6	347	30	6973	0.0031252	0.0230784	4.01902
mmu00620	Metabolism	Carbohydrate metabolism	Pyruvate metabolism	Q8BMF4:Dlat,Q9CZS1:Aldh1b1,P00329:Adh1,P52480:Pkm,P06801:Me1,Q99KE1:Me2	6	347	43	6973	0.0186696	0.0757302	2.80397
mmu04921	Organismal Systems	Endocrine system	Oxytocin signaling pathway	Q60605:Myl6,P0DP27:Calm2,Q6PDN3:Mylk,P21279:Gnaq,P63094:Gnas,Q64GA5:Pla2g4c,Q9DC51:Gnai3,O08532:Cacna2d1,P63085:Mapk1,P68404:Prkcb,P51432:Plcb3	11	347	150	6973	0.126829	0.301028	1.47364
mmu04613	Organismal Systems	Immune system	Neutrophil extracellular trap formation	P62806:H4c1,Q64475:H2bc3,Q8K0E8:Fgb,Q60931:Vdac3,P05555:Itgam,Q60932:Vdac1,Q60930:Vdac2,Q64523:H2ac20,Q3THW5:H2az2,P11835:Itgb2,P63001:Rac1,P63085:Mapk1,P68404:Prkcb,O54890:Itgb3,P51432:Plcb3	15	347	148	6973	0.00662079	0.038914	2.03667
mmu05203	Human Diseases	Cancer: overview	Viral carcinogenesis	P62806:H4c1,Q64475:H2bc3,Q60931:Vdac3,P14427:H2-D1,P25911:Lyn,P57780:Actn4,P14426:H2-D1,P01901:H2-K1,P01899:H2-D1,P63101:Ywhaz,P52480:Pkm,P03991:H2-K1,P01902:H2-K1,P51863:Atp6v0d1,P62259:Ywhae,P61982:Ywhag,P63001:Rac1,P63085:Mapk1,P13020:Gsn,P34022:Ranbp1	20	347	192	6973	0.00132051	0.0111855	2.09324
mmu05322	Human Diseases	Immune disease	Systemic lupus erythematosus	P62806:H4c1,Q64475:H2bc3,Q64523:H2ac20,Q3THW5:H2az2,P57780:Actn4,P04228:H2-Aa,P14437:H2-Aa,P14439:H2-Ea,P01921:H2-Ab1,P20040:,P35737:H2-DMb1	11	347	107	6973	0.0169655	0.0733646	2.06585
mmu05034	Human Diseases	Substance dependence	Alcoholism	P62806:H4c1,Q64475:H2bc3,Q64133:Maoa,P0DP27:Calm2,Q64523:H2ac20,Q8BW75:Maob,Q3THW5:H2az2,P62874:Gnb1,P63094:Gnas,Q9DC51:Gnai3,P63085:Mapk1	11	347	148	6973	0.118549	0.286908	1.49355
mmu04260	Organismal Systems	Circulatory system	Cardiac muscle contraction	P68033:Actc1,Q9DB77:Uqcrc2,Q9D855:Uqcrb,Q8R1I1:Uqcr10,P19783:Cox4i1,Q9CZ13:Uqcrc1,P99028:Uqcrh,P12787:Cox5a,P17665:Cox7c,P19536:Cox5b,Q61165:Slc9a1,Q9CPQ1:Cox6c,Q9CQ69:Uqcrq,Q9D0M3:Cyc1,P00405:Mtco2,P14094:Atp1b1,O08532:Cacna2d1,P97370:Atp1b3,Q6IRU2:Tpm4	19	347	81	6973	9.54023e-09	3.05287e-07	4.71367
mmu04261	Organismal Systems	Circulatory system	Adrenergic signaling in cardiomyocytes	P68033:Actc1,G5E829:Atp2b1,P0DP27:Calm2,Q61165:Slc9a1,P14094:Atp1b1,P21279:Gnaq,P63094:Gnas,Q9DC51:Gnai3,O08532:Cacna2d1,P63085:Mapk1,P97370:Atp1b3,P51432:Plcb3,Q6IRU2:Tpm4	13	347	143	6973	0.0253839	0.0949425	1.82683
mmu05410	Human Diseases	Cardiovascular disease	Hypertrophic cardiomyopathy	P68033:Actc1,P48678:Lmna,P09055:Itgb1,Q61739:Itga6,A2A863:Itgb4,P43406:Itgav,O08532:Cacna2d1,Q3V3R4:Itga1,O54890:Itgb3,Q6IRU2:Tpm4	10	347	87	6973	0.0107609	0.0543706	2.30978
mmu05414	Human Diseases	Cardiovascular disease	Dilated cardiomyopathy	P68033:Actc1,P48678:Lmna,P09055:Itgb1,Q61739:Itga6,A2A863:Itgb4,P63094:Gnas,P43406:Itgav,O08532:Cacna2d1,Q3V3R4:Itga1,O54890:Itgb3,Q6IRU2:Tpm4	11	347	93	6973	0.00617802	0.0378568	2.37684
mmu04510	Cellular Processes	Cellular community - eukaryotes	Focal adhesion	Q3THE2:Myl12b,P29788:Vtn,Q6PDN3:Mylk,P57780:Actn4,P09055:Itgb1,Q61739:Itga6,A2A863:Itgb4,Q8BTM8:Flna,P43406:Itgav,Q3V3R4:Itga1,P63001:Rac1,P63085:Mapk1,P68404:Prkcb,O54890:Itgb3,P51637:Cav3,Q8C6K9:Col6a6,O08808:Diaph1	17	347	191	6973	0.0140312	0.0651772	1.78857
mmu04611	Organismal Systems	Immune system	Platelet activation	Q3THE2:Myl12b,Q8K0E8:Fgb,P22437:Ptgs1,P25911:Lyn,Q6PDN3:Mylk,P09055:Itgb1,P27601:Gna13,P21279:Gnaq,P63094:Gnas,Q64GA5:Pla2g4c,Q9DC51:Gnai3,P63085:Mapk1,O54890:Itgb3,P51432:Plcb3	14	347	121	6973	0.00261429	0.0203491	2.32505
mmu04670	Organismal Systems	Immune system	Leukocyte transendothelial migration	Q3THE2:Myl12b,P05555:Itgam,Q9Z0G9:Cldn3,Q9Z261:Cldn7,O88792:F11r,P57780:Actn4,P09055:Itgb1,P30999:Ctnnd1,P11835:Itgb2,Q9DC51:Gnai3,P63001:Rac1,P68404:Prkcb	12	347	110	6973	0.00824175	0.0456466	2.19219
mmu04360	Organismal Systems	Development and regeneration	Axon guidance	Q3THE2:Myl12b,P18760:Cfl1,P09055:Itgb1,Q9DC51:Gnai3,P63001:Rac1,P63085:Mapk1,O08553:Dpysl2,B2RXS4:Plxnb2	8	347	178	6973	0.667831	0.942206	0.903151
mmu05132	Human Diseases	Infectious disease: bacterial	Salmonella infection	Q3THE2:Myl12b,P16858:Gapdh,P51150:Rab7a,Q8VEH3:Arl8a,Q91ZR2:Snx18,Q9D0M5:Dynll2,P68369:Tuba1a,Q9JHU4:Dync1h1,P68372:Tubb4b,Q8BTM8:Flna,P08113:Hsp90b1,Q9CQW2:Arl8b,P10639:Txn,Q9CVB6:Arpc2,P28660:Nckap1,P62908:Rps3,P63001:Rac1,P63085:Mapk1,Q7TMB8:Cyfip1,P61161:Actr2,P24668:M6pr,Q9QZB7:Actr10,Q99JY9:Actr3,Q91VR8:Brk1,P61164:Actr1a	25	347	242	6973	0.000385962	0.00411693	2.07594
mmu03050	Genetic Information Processing	Folding, sorting and degradation	Proteasome	P99026:Psmb4,Q60692:Psmb6,O55234:Psmb5,O70435:Psma3,Q9R1P0:Psma4,O35955:Psmb10,Q9R1P3:Psmb2,P49722:Psma2,O35522:Psmb9,P97371:Psme1,P62196:Psmc5,P46471:Psmc2	12	347	47	6973	2.05525e-06	4.22793e-05	5.13066
mmu05010	Human Diseases	Neurodegenerative disease	Alzheimer disease	P99026:Psmb4,Q60692:Psmb6,Q60931:Vdac3,Q60932:Vdac1,O55234:Psmb5,Q9DCX2:Atp5pd,Q60930:Vdac2,P16858:Gapdh,Q9DB77:Uqcrc2,Q9D855:Uqcrb,Q8R1I1:Uqcr10,P19783:Cox4i1,Q9CZ13:Uqcrc1,P99028:Uqcrh,Q9DCS9:Ndufb10,P0DP27:Calm2,Q9CQQ7:Atp5pb,Q03265:Atp5f1a,P12787:Cox5a,P56480:Atp5f1b,P17665:Cox7c,Q62425:Ndufa4,Q9DC69:Ndufa9,Q9CQA3:Sdhb,P19536:Cox5b,Q9CR21:Ndufab1,Q9ERS2:Ndufa13,Q9CPQ1:Cox6c,Q9CR61:Ndufb7,Q9D8…	49	347	359	6973	4.86102e-11	2.33329e-09	2.74279
mmu05012	Human Diseases	Neurodegenerative disease	Parkinson disease	P99026:Psmb4,Q60692:Psmb6,Q60931:Vdac3,Q60932:Vdac1,O55234:Psmb5,Q9DCX2:Atp5pd,Q60930:Vdac2,Q64133:Maoa,Q9DB77:Uqcrc2,Q9D855:Uqcrb,Q8R1I1:Uqcr10,P19783:Cox4i1,Q9CZ13:Uqcrc1,P99028:Uqcrh,Q9DCS9:Ndufb10,P0DP27:Calm2,Q9CQQ7:Atp5pb,Q03265:Atp5f1a,P12787:Cox5a,P56480:Atp5f1b,P17665:Cox7c,Q8BW75:Maob,Q62425:Ndufa4,Q9DC69:Ndufa9,Q9CQA3:Sdhb,P19536:Cox5b,Q9CR21:Ndufab1,Q9ERS2:Ndufa13,Q9CPQ1:Cox6c,Q9CR61:…	49	347	244	6973	8.56622e-18	2.46707e-15	4.03549
mmu05014	Human Diseases	Neurodegenerative disease	Amyotrophic lateral sclerosis	P99026:Psmb4,Q01853:Vcp,Q60692:Psmb6,Q60932:Vdac1,O55234:Psmb5,Q9DCX2:Atp5pd,Q07076:Anxa7,Q9DB77:Uqcrc2,Q9D855:Uqcrb,Q8R1I1:Uqcr10,P19783:Cox4i1,Q9CZ13:Uqcrc1,P99028:Uqcrh,Q9DCS9:Ndufb10,Q9CQQ7:Atp5pb,Q03265:Atp5f1a,P12787:Cox5a,P56480:Atp5f1b,P17665:Cox7c,Q62425:Ndufa4,Q9DC69:Ndufa9,Q9CQA3:Sdhb,P49312:Hnrnpa1,P19536:Cox5b,Q9CR21:Ndufab1,Q9ERS2:Ndufa13,Q9CPQ1:Cox6c,Q9CR61:Ndufb7,Q9D8B4:Ndufa11,Q9…	49	347	346	6973	1.24538e-11	7.1734e-10	2.84584
mmu05016	Human Diseases	Neurodegenerative disease	Huntington disease	P99026:Psmb4,Q60692:Psmb6,Q60931:Vdac3,Q60932:Vdac1,O55234:Psmb5,Q9DCX2:Atp5pd,Q60930:Vdac2,Q68FD5:Cltc,Q9DB77:Uqcrc2,Q9D855:Uqcrb,Q8R1I1:Uqcr10,P19783:Cox4i1,Q9CZ13:Uqcrc1,P99028:Uqcrh,Q9DCS9:Ndufb10,Q9CQQ7:Atp5pb,Q03265:Atp5f1a,P12787:Cox5a,P56480:Atp5f1b,P17665:Cox7c,Q62425:Ndufa4,Q9DC69:Ndufa9,Q9CQA3:Sdhb,P19536:Cox5b,Q9CR21:Ndufab1,Q9ERS2:Ndufa13,Q9CPQ1:Cox6c,Q9CR61:Ndufb7,Q9D8B4:Ndufa11,Q9C…	50	347	288	6973	2.11554e-15	2.03092e-13	3.48873
mmu05017	Human Diseases	Neurodegenerative disease	Spinocerebellar ataxia	P99026:Psmb4,Q60692:Psmb6,Q60931:Vdac3,Q60932:Vdac1,O55234:Psmb5,Q60930:Vdac2,O70435:Psma3,Q9R1P0:Psma4,P21279:Gnaq,Q9R1P3:Psmb2,P49722:Psma2,P68404:Prkcb,P51432:Plcb3,P62196:Psmc5,P46471:Psmc2	15	347	138	6973	0.00343905	0.0247612	2.18425
mmu05020	Human Diseases	Neurodegenerative disease	Prion disease	P99026:Psmb4,Q60692:Psmb6,Q60931:Vdac3,Q60932:Vdac1,O55234:Psmb5,Q9DCX2:Atp5pd,Q60930:Vdac2,Q9DB77:Uqcrc2,Q9D855:Uqcrb,Q8R1I1:Uqcr10,P19783:Cox4i1,Q61696:Hspa1a,Q9CZ13:Uqcrc1,P99028:Uqcrh,Q9DCS9:Ndufb10,Q9CQQ7:Atp5pb,Q03265:Atp5f1a,P12787:Cox5a,P56480:Atp5f1b,P17665:Cox7c,Q62425:Ndufa4,Q9DC69:Ndufa9,Q9CQA3:Sdhb,P19536:Cox5b,Q9CR21:Ndufab1,Q9ERS2:Ndufa13,Q9CPQ1:Cox6c,Q9CR61:Ndufb7,Q9D8B4:Ndufa11,Q…	47	347	261	6973	3.77449e-15	2.71764e-13	3.61866
mmu05022	Human Diseases	Neurodegenerative disease	Pathways of neurodegeneration - multiple diseases	P99026:Psmb4,Q01853:Vcp,Q60692:Psmb6,Q60931:Vdac3,Q60932:Vdac1,O55234:Psmb5,Q9DCX2:Atp5pd,Q60930:Vdac2,Q9DB77:Uqcrc2,Q9D855:Uqcrb,Q8R1I1:Uqcr10,P19783:Cox4i1,Q9CZ13:Uqcrc1,P99028:Uqcrh,Q9DCS9:Ndufb10,P0DP27:Calm2,Q9CQQ7:Atp5pb,Q03265:Atp5f1a,P12787:Cox5a,P56480:Atp5f1b,P17665:Cox7c,Q62425:Ndufa4,Q9DC69:Ndufa9,Q9CQA3:Sdhb,P19536:Cox5b,Q9CR21:Ndufab1,Q9ERS2:Ndufa13,Q9CPQ1:Cox6c,Q9CR61:Ndufb7,Q9D8B4…	56	347	455	6973	1.09887e-10	4.52108e-09	2.47324
mmu00630	Metabolism	Carbohydrate metabolism	Glyoxylate and dicarboxylate metabolism	Q99MN9:Pccb,Q91ZA3:Pcca,Q99KI0:Aco2,P24270:Cat,P50431:Shmt1	5	347	29	6973	0.0131222	0.0619539	3.46467
mmu00640	Metabolism	Carbohydrate metabolism	Propanoate metabolism	Q99MN9:Pccb,Q91ZA3:Pcca	2	347	32	6973	0.477931	0.756287	1.25594
mmu00280	Metabolism	Amino acid metabolism	Valine, leucine and isoleucine degradation	Q99MN9:Pccb,Q91ZA3:Pcca,P54869:Hmgcs2,Q9CZS1:Aldh1b1,Q8JZK9:Hmgcs1,P45952:Acadm	6	347	53	6973	0.0466093	0.141647	2.27492
mmu00920	Metabolism	Energy metabolism	Sulfur metabolism	P17563:Selenbp1,O88428:Papss2,Q9R112:Sqor	3	347	11	6973	0.0149539	0.0683609	5.48048
mmu04141	Genetic Information Processing	Folding, sorting and degradation	Protein processing in endoplasmic reticulum	Q01853:Vcp,Q61696:Hspa1a,Q62186:Ssr4,Q9WTX6:Cul1,P08113:Hsp90b1,P27773:Pdia3,Q9D0F3:Lman1,Q9QZN4:Fbxo6,Q61699:Hsph1	9	347	161	6973	0.409057	0.680974	1.12333
mmu05134	Human Diseases	Infectious disease: bacterial	Legionellosis	Q01853:Vcp,P05555:Itgam,Q61696:Hspa1a,P11835:Itgb2	4	347	61	6973	0.360878	0.61708	1.31771
mmu04924	Organismal Systems	Endocrine system	Renin secretion	Q9D7Z6:Clca1,P0DP27:Calm2,P21279:Gnaq,P63094:Gnas,Q9DC51:Gnai3,Q6Q473:Clca4a,P51432:Plcb3	7	347	72	6973	0.0658266	0.184616	1.95369
mmu04972	Organismal Systems	Digestive system	Pancreatic secretion	Q9D7Z6:Clca1,Q9CQ52:Cela3b,G5E829:Atp2b1,Q9CR35:Ctrb1,Q61165:Slc9a1,P17892:Pnliprp2,P00920:Ca2,P14094:Atp1b1,P21279:Gnaq,P63094:Gnas,P55012:Slc12a2,Q9WVC8:Slc26a3,Q6Q473:Clca4a,Q64277:Bst1,P63001:Rac1,P68404:Prkcb,P97370:Atp1b3,Q3SYP2:Ctrc,P51432:Plcb3	19	347	95	6973	1.49354e-07	3.91035e-06	4.01902
mmu00140	Metabolism	Lipid metabolism	Steroid hormone biosynthesis	Q9D816:Cyp2c55,Q6ZQM8:Ugt1a7,Q64435:Ugt1a6	3	347	68	6973	0.665302	0.942206	0.886549
mmu00590	Metabolism	Lipid metabolism	Arachidonic acid metabolism	Q9D816:Cyp2c55,P22437:Ptgs1,Q64GA5:Pla2g4c	3	347	72	6973	0.702871	0.946877	0.837296
mmu00591	Metabolism	Lipid metabolism	Linoleic acid metabolism	Q9D816:Cyp2c55,Q64GA5:Pla2g4c	2	347	40	6973	0.599057	0.897515	1.00476
mmu00830	Metabolism	Metabolism of cofactors and vitamins	Retinol metabolism	Q9D816:Cyp2c55,Q6ZQM8:Ugt1a7,Q64435:Ugt1a6,P00329:Adh1,P24549:Aldh1a1	5	347	70	6973	0.268318	0.511759	1.43536
mmu04726	Organismal Systems	Nervous system	Serotonergic synapse	Q9D816:Cyp2c55,Q64133:Maoa,Q8BW75:Maob,P22437:Ptgs1,P21279:Gnaq,P62874:Gnb1,P63094:Gnas,Q64GA5:Pla2g4c,Q9DC51:Gnai3,P63085:Mapk1,P68404:Prkcb,P51432:Plcb3	12	347	120	6973	0.0158783	0.0703531	2.00951
mmu04750	Organismal Systems	Sensory system	Inflammatory mediator regulation of TRP channels	Q9D816:Cyp2c55,P0DP27:Calm2,P21279:Gnaq,P63094:Gnas,Q64GA5:Pla2g4c,P68404:Prkcb,P51432:Plcb3	7	347	114	6973	0.339444	0.599754	1.23391
mmu05204	Human Diseases	Cancer: overview	Chemical carcinogenesis	Q9D816:Cyp2c55,Q6ZQM8:Ugt1a7,Q64435:Ugt1a6,P00329:Adh1,Q9CPU4:Mgst3,P46425:Gstp2,Q80VQ0:Aldh3b1,Q9DCM2:Gstk1	8	347	77	6973	0.036712	0.120148	2.0878
mmu04610	Organismal Systems	Immune system	Complement and coagulation cascades	Q8K0E8:Fgb,P05555:Itgam,P07758:Serpina1a,P29788:Vtn,P32261:Serpinc1,P11835:Itgb2,P39039:Mbl1,Q06194:F8	8	347	86	6973	0.0633513	0.180645	1.86931
mmu05171	Human Diseases	Infectious disease: viral	Coronavirus disease - COVID-19	Q8K0E8:Fgb,P14869:Rplp0,P62242:Rps8,P63276:Rps17,P63323:Rps12,P62855:Rps26,P42225:Stat1,P62908:Rps3,P63085:Mapk1,P68404:Prkcb,Q99MB1:Tlr3,P39039:Mbl1,P62281:Rps11	13	347	223	6973	0.317621	0.575314	1.17146
mmu04020	Environmental Information Processing	Signal transduction	Calcium signaling pathway	Q60931:Vdac3,Q60932:Vdac1,Q60930:Vdac2,G5E829:Atp2b1,P0DP27:Calm2,Q6PDN3:Mylk,P21278:Gna11,P21279:Gnaq,P63094:Gnas,P29477:Nos2,P30677:Gna14,P68404:Prkcb,P51432:Plcb3	13	347	234	6973	0.38157	0.646425	1.11639
mmu04022	Environmental Information Processing	Signal transduction	cGMP-PKG signaling pathway	Q60931:Vdac3,Q60932:Vdac1,Q60930:Vdac2,G5E829:Atp2b1,P0DP27:Calm2,Q6PDN3:Mylk,P14094:Atp1b1,P21278:Gna11,P27601:Gna13,P21279:Gnaq,Q9DC51:Gnai3,P63085:Mapk1,P97370:Atp1b3,P51432:Plcb3	14	347	161	6973	0.0292071	0.105145	1.7474
mmu04216	Cellular Processes	Cell growth and death	Ferroptosis	Q60931:Vdac3,Q60930:Vdac2,Q61147:Cp,P09528:Fth1,P29391:Ftl1	5	347	40	6973	0.046724	0.141647	2.51189
mmu04217	Cellular Processes	Cell growth and death	Necroptosis	Q60931:Vdac3,Q60932:Vdac1,P17742:Ppia,Q60930:Vdac2,Q64523:H2ac20,Q3THW5:H2az2,P09528:Fth1,P29391:Ftl1,Q8CI94:Pygb,Q64GA5:Pla2g4c,P26443:Glud1,Q9WUB3:Pygm,P42225:Stat1,Q99MB1:Tlr3,Q9D8B3:Chmp4b,Q9CQ10:Chmp3	16	347	149	6973	0.0028868	0.0218789	2.15786
mmu04218	Cellular Processes	Cell growth and death	Cellular senescence	Q60931:Vdac3,Q60932:Vdac1,Q60930:Vdac2,P14427:H2-D1,P0DP27:Calm2,P14426:H2-D1,P01901:H2-K1,P01899:H2-D1,P03991:H2-K1,P01902:H2-K1,P62071:Rras2,P63085:Mapk1	12	347	166	6973	0.123442	0.29626	1.45266
mmu04621	Organismal Systems	Immune system	NOD-like receptor signaling pathway	Q60931:Vdac3,Q60932:Vdac1,Q60930:Vdac2,P10639:Txn,P62259:Ywhae,P42225:Stat1,Q01514:Gbp1,P63085:Mapk1,Q9Z0E6:Gbp2,Q91WS2:Nlrp6,P51432:Plcb3	11	347	196	6973	0.384794	0.648073	1.12779
mmu04979	Organismal Systems	Digestive system	Cholesterol metabolism	Q60931:Vdac3,Q60932:Vdac1,Q60930:Vdac2,E9Q414:Apob,Q08857:Cd36,Q9DBM0:Abcg8	6	347	48	6973	0.0305791	0.1074	2.51189
mmu05166	Human Diseases	Infectious disease: viral	Human T-cell leukemia virus 1 infection	Q60931:Vdac3,Q60932:Vdac1,Q60930:Vdac2,P14427:H2-D1,P04228:H2-Aa,P14426:H2-D1,P01901:H2-K1,P01899:H2-D1,P03991:H2-K1,P14437:H2-Aa,P11835:Itgb2,P01902:H2-K1,P14439:H2-Ea,P01921:H2-Ab1,P20040:,P63085:Mapk1,P34022:Ranbp1,P35737:H2-DMb1	18	347	247	6973	0.0661302	0.184616	1.46442
mmu05161	Human Diseases	Infectious disease: viral	Hepatitis B	Q60931:Vdac3,P63101:Ywhaz,P42225:Stat1,P63085:Mapk1,P68404:Prkcb,Q99MB1:Tlr3,P17918:Pcna	7	347	160	6973	0.690961	0.946877	0.879161
mmu04015	Environmental Information Processing	Signal transduction	Rap1 signaling pathway	P05555:Itgam,P0DP27:Calm2,P09055:Itgb1,P21279:Gnaq,P63094:Gnas,P30999:Ctnnd1,P11835:Itgb2,Q9DC51:Gnai3,P63001:Rac1,P63085:Mapk1,P68404:Prkcb,O54890:Itgb3,P51432:Plcb3,Q91VS8:Farp2	14	347	211	6973	0.165986	0.367723	1.33332
mmu04514	Environmental Information Processing	Signaling molecules and interaction	Cell adhesion molecules	P05555:Itgam,Q9Z0G9:Cldn3,P14427:H2-D1,Q9Z261:Cldn7,A2A8L5:Ptprf,O88792:F11r,P09055:Itgb1,Q61739:Itga6,P04228:H2-Aa,P14426:H2-D1,P01901:H2-K1,P01899:H2-D1,P03991:H2-K1,P14437:H2-Aa,P11835:Itgb2,P01902:H2-K1,P43406:Itgav,P14439:H2-Ea,P01921:H2-Ab1,P20040:,P35737:H2-DMb1	21	347	169	6973	8.86191e-05	0.00134328	2.49702
mmu04145	Cellular Processes	Transport and catabolism	Phagosome	P05555:Itgam,P11438:Lamp1,P14427:H2-D1,P17047:Lamp2,P51150:Rab7a,Q9Z1G3:Atp6v1c1,P09055:Itgb1,P68369:Tuba1a,Q9JHU4:Dync1h1,P04228:H2-Aa,P14426:H2-D1,P01901:H2-K1,P01899:H2-D1,P68372:Tubb4b,P03991:H2-K1,P14437:H2-Aa,P11835:Itgb2,P01902:H2-K1,P43406:Itgav,P51863:Atp6v0d1,P14439:H2-Ea,P01921:H2-Ab1,Q9Z1G4:Atp6v0a1,P20040:,Q08857:Cd36,P63001:Rac1,P39039:Mbl1,P15920:Atp6v0a2,P24668:M6pr,O54890:Itgb3,P…	31	347	174	6973	3.32369e-10	1.19653e-08	3.58016
mmu05202	Human Diseases	Cancer: overview	Transcriptional misregulation in cancer	P05555:Itgam,Q62283:Tspan7	2	347	188	6973	0.999339	1	0.213778
mmu05221	Human Diseases	Cancer: specific types	Acute myeloid leukemia	P05555:Itgam,P63085:Mapk1	2	347	66	6973	0.847889	1	0.608942
mmu05133	Human Diseases	Infectious disease: bacterial	Pertussis	P05555:Itgam,P18760:Cfl1,P0DP27:Calm2,P09055:Itgb1,P11835:Itgb2,Q9DC51:Gnai3,P29477:Nos2,P63085:Mapk1	8	347	74	6973	0.0298597	0.106168	2.17244
mmu05150	Human Diseases	Infectious disease: bacterial	Staphylococcus aureus infection	P05555:Itgam,Q9QWL7:Krt17,Q6IFX2:Krt42,P02535:Krt10,Q9Z2K1:Krt16,P04228:H2-Aa,P08730:Krt13,P14437:H2-Aa,P11835:Itgb2,P14439:H2-Ea,P01921:H2-Ab1,P20040:,P05784:Krt18,P39039:Mbl1,P35737:H2-DMb1,Q497I4:Krt35,Q61495:Dsg1a	17	347	133	6973	0.000295227	0.00354272	2.56855
mmu05152	Human Diseases	Infectious disease: bacterial	Tuberculosis	P05555:Itgam,P11438:Lamp1,P0DP27:Calm2,P17047:Lamp2,P51150:Rab7a,P38647:Hspa9,P04228:H2-Aa,P14437:H2-Aa,P11835:Itgb2,P51863:Atp6v0d1,P29477:Nos2,P42225:Stat1,P14439:H2-Ea,P01921:H2-Ab1,Q9Z1G4:Atp6v0a1,P20040:,P63085:Mapk1,P18242:Ctsd,P15920:Atp6v0a2,P35737:H2-DMb1	20	347	188	6973	0.00101693	0.0095206	2.13778
mmu05146	Human Diseases	Infectious disease: parasitic	Amoebiasis	P05555:Itgam,P51150:Rab7a,P57780:Actn4,P21278:Gna11,Q80Z19:Muc2,P21279:Gnaq,P63094:Gnas,P35700:Prdx1,P11835:Itgb2,P29477:Nos2,P30677:Gna14,P68404:Prkcb,P51432:Plcb3	13	347	94	6973	0.000709596	0.00704702	2.77911
mmu05140	Human Diseases	Infectious disease: parasitic	Leishmaniasis	P05555:Itgam,P09055:Itgb1,P04228:H2-Aa,P14437:H2-Aa,P11835:Itgb2,P29477:Nos2,P42225:Stat1,P14439:H2-Ea,P01921:H2-Ab1,P20040:,P63085:Mapk1,P68404:Prkcb,P35737:H2-DMb1	13	347	87	6973	0.000330234	0.00366515	3.00272
mmu04974	Organismal Systems	Digestive system	Protein digestion and absorption	Q9CQ52:Cela3b,Q9CR35:Ctrb1,P51912:Slc1a5,P14094:Atp1b1,Q91WV7:Slc3a1,B1AVD1:Xpnpep2,Q9JIP7:Slc15a1,P28825:Mep1a,P97370:Atp1b3,Q3SYP2:Ctrc,Q8C6K9:Col6a6	11	347	88	6973	0.00404509	0.0270927	2.51189
mmu05164	Human Diseases	Infectious disease: viral	Influenza A	Q60932:Vdac1,P46638:Rab11b,P04228:H2-Aa,P14437:H2-Aa,P42225:Stat1,P14439:H2-Ea,P01921:H2-Ab1,P20040:,P63085:Mapk1,P68404:Prkcb,Q99MB1:Tlr3,P35737:H2-DMb1	12	347	171	6973	0.143963	0.323918	1.41018
mmu00190	Metabolism	Energy metabolism	Oxidative phosphorylation	Q9DCX2:Atp5pd,Q9DB77:Uqcrc2,Q9D855:Uqcrb,Q8R1I1:Uqcr10,P19783:Cox4i1,Q9CZ13:Uqcrc1,P99028:Uqcrh,Q9DCS9:Ndufb10,Q9CQQ7:Atp5pb,Q03265:Atp5f1a,P12787:Cox5a,Q9CPQ8:Atp5mg,P56480:Atp5f1b,P17665:Cox7c,Q62425:Ndufa4,P56135:Atp5mf,Q9DC69:Ndufa9,Q9CQA3:Sdhb,P19536:Cox5b,Q9CR21:Ndufab1,Q9ERS2:Ndufa13,Q9CPQ1:Cox6c,Q9CR61:Ndufb7,Q9D8B4:Ndufa11,Q9CQ69:Uqcrq,Q9Z1G3:Atp6v1c1,Q9CQ54:Ndufc2,Q9CQZ6:Ndufb3,Q9D0M3:C…	34	347	128	6973	1.76111e-16	2.536e-14	5.33776
mmu04714	Organismal Systems	Environmental adaptation	Thermogenesis	Q9DCX2:Atp5pd,Q9DB77:Uqcrc2,Q9D855:Uqcrb,Q8R1I1:Uqcr10,P19783:Cox4i1,Q9CZ13:Uqcrc1,P99028:Uqcrh,Q9DCS9:Ndufb10,Q9CQQ7:Atp5pb,Q03265:Atp5f1a,P12787:Cox5a,Q9CPQ8:Atp5mg,P56480:Atp5f1b,P17665:Cox7c,Q62425:Ndufa4,P56135:Atp5mf,Q9DC69:Ndufa9,Q9CQA3:Sdhb,P19536:Cox5b,Q9CR21:Ndufab1,Q9ERS2:Ndufa13,Q9CPQ1:Cox6c,Q9CR61:Ndufb7,Q9D8B4:Ndufa11,Q9CQ69:Uqcrq,Q9CQ54:Ndufc2,Q9CQZ6:Ndufb3,Q9D0M3:Cyc1,P00405:Mtco2…	32	347	230	6973	9.11555e-08	2.62528e-06	2.79584
mmu04144	Cellular Processes	Transport and catabolism	Endocytosis	Q68FD5:Cltc,P14427:H2-D1,Q61696:Hspa1a,P51150:Rab7a,Q8BH64:Ehd2,P46638:Rab11b,P14426:H2-D1,P01901:H2-K1,P01899:H2-D1,P03991:H2-K1,P01902:H2-K1,Q9CVB6:Arpc2,Q9CX00:Ist1,Q9D8B3:Chmp4b,P61027:Rab10,Q9CQ10:Chmp3,P61161:Actr2,P51637:Cav3,Q99JY9:Actr3,P47753:Capza1	20	347	253	6973	0.0265874	0.098169	1.58855
mmu04142	Cellular Processes	Transport and catabolism	Lysosome	Q68FD5:Cltc,P11438:Lamp1,P17047:Lamp2,P51863:Atp6v0d1,P41731:Cd63,Q9WV54:Asah1,P12265:Gusb,Q9Z1G4:Atp6v0a1,P18242:Ctsd,P15920:Atp6v0a2,P24668:M6pr	11	347	126	6973	0.0485918	0.145776	1.75433
mmu04961	Organismal Systems	Excretory system	Endocrine and other factor-regulated calcium reabsorption	Q68FD5:Cltc,G5E829:Atp2b1,P15947:Klk1,P14094:Atp1b1,P21279:Gnaq,P63094:Gnas,P68404:Prkcb,P97370:Atp1b3,P51432:Plcb3	9	347	65	6973	0.00456729	0.029895	2.7824
mmu04721	Organismal Systems	Nervous system	Synaptic vesicle cycle	Q68FD5:Cltc,Q9Z1G3:Atp6v1c1,P51863:Atp6v0d1,Q9Z1G4:Atp6v0a1,P15920:Atp6v0a2	5	347	78	6973	0.347202	0.60972	1.28815
mmu05100	Human Diseases	Infectious disease: bacterial	Bacterial invasion of epithelial cells	Q68FD5:Cltc,P09055:Itgb1,Q9CVB6:Arpc2,P63001:Rac1,P61161:Actr2,P51637:Cav3,Q99JY9:Actr3	7	347	76	6973	0.0828326	0.220887	1.85086
mmu04657	Organismal Systems	Immune system	IL-17 signaling pathway	P31725:S100a9,P11672:Lcn2,P08113:Hsp90b1,P63085:Mapk1	4	347	87	6973	0.635633	0.928372	0.923913
mmu05160	Human Diseases	Infectious disease: viral	Hepatitis C	Q9Z0G9:Cldn3,Q9Z261:Cldn7,P63101:Ywhaz,P62259:Ywhae,P42225:Stat1,P61982:Ywhag,P63085:Mapk1,Q99MB1:Tlr3	8	347	152	6973	0.487663	0.763299	1.05764
mmu04066	Environmental Information Processing	Signal transduction	HIF-1 signaling pathway	P16858:Gapdh,P21550:Eno3,P29477:Nos2,P63085:Mapk1,P68404:Prkcb	5	347	107	6973	0.621697	0.913513	0.939023
mmu00260	Metabolism	Amino acid metabolism	Glycine, serine and threonine metabolism	Q64133:Maoa,Q9DBJ1:Pgam1,Q8BW75:Maob,Q8VCN5:Cth,P50431:Shmt1,O70423:Aoc3	6	347	39	6973	0.0117932	0.0575668	3.09155
mmu00330	Metabolism	Amino acid metabolism	Arginine and proline metabolism	Q64133:Maoa,Q8BW75:Maob,Q9CZS1:Aldh1b1,Q9CPY7:Lap3,Q04447:Ckb,P29477:Nos2	6	347	50	6973	0.0364763	0.120148	2.41141
mmu00340	Metabolism	Amino acid metabolism	Histidine metabolism	Q64133:Maoa,Q8BW75:Maob,Q9CZS1:Aldh1b1,Q80VQ0:Aldh3b1	4	347	23	6973	0.0251948	0.0949425	3.4948
mmu00350	Metabolism	Amino acid metabolism	Tyrosine metabolism	Q64133:Maoa,Q8BW75:Maob,P00329:Adh1,O70423:Aoc3,Q80VQ0:Aldh3b1	5	347	37	6973	0.0348936	0.118228	2.71555
mmu00360	Metabolism	Amino acid metabolism	Phenylalanine metabolism	Q64133:Maoa,Q8BW75:Maob,O70423:Aoc3,Q80VQ0:Aldh3b1	4	347	20	6973	0.0154951	0.0697277	4.01902
mmu00380	Metabolism	Amino acid metabolism	Tryptophan metabolism	Q64133:Maoa,Q8BW75:Maob,Q9CZS1:Aldh1b1,P24270:Cat,P28776:Ido1	5	347	46	6973	0.0767227	0.210439	2.18425
mmu00982	Metabolism	Xenobiotics biodegradation and metabolism	Drug metabolism - cytochrome P450	Q64133:Maoa,Q6ZQM8:Ugt1a7,Q64435:Ugt1a6,Q8BW75:Maob,P00329:Adh1,Q9CPU4:Mgst3,P46425:Gstp2,Q8K2I3:Fmo2,Q80VQ0:Aldh3b1,Q9DCM2:Gstk1	10	347	54	6973	0.000275254	0.00354272	3.72131
mmu04728	Organismal Systems	Nervous system	Dopaminergic synapse	Q64133:Maoa,P0DP27:Calm2,Q8BW75:Maob,Q9Z2W8:Gria4,P21279:Gnaq,P62874:Gnb1,P63094:Gnas,Q9DC51:Gnai3,P68404:Prkcb,P51432:Plcb3	10	347	130	6973	0.112441	0.284063	1.54578
mmu05030	Human Diseases	Substance dependence	Cocaine addiction	Q64133:Maoa,Q8BW75:Maob,P63094:Gnas,Q9DC51:Gnai3	4	347	50	6973	0.236581	0.476891	1.60761
mmu05031	Human Diseases	Substance dependence	Amphetamine addiction	Q64133:Maoa,P0DP27:Calm2,Q8BW75:Maob,Q9Z2W8:Gria4,P63094:Gnas,P68404:Prkcb	6	347	69	6973	0.127519	0.301028	1.7474
mmu04966	Organismal Systems	Excretory system	Collecting duct acid secretion	Q9WVL3:Slc12a7,P00920:Ca2,Q9Z1G3:Atp6v1c1,P51863:Atp6v0d1,Q9Z1G4:Atp6v0a1,P15920:Atp6v0a2	6	347	25	6973	0.00115027	0.0100387	4.82282
mmu04932	Human Diseases	Endocrine and metabolic disease	Non-alcoholic fatty liver disease	Q9DB77:Uqcrc2,Q9D855:Uqcrb,Q8R1I1:Uqcr10,P19783:Cox4i1,Q9CZ13:Uqcrc1,P99028:Uqcrh,Q9DCS9:Ndufb10,P12787:Cox5a,P17665:Cox7c,Q62425:Ndufa4,Q9DC69:Ndufa9,Q9CQA3:Sdhb,P19536:Cox5b,Q9CR21:Ndufab1,Q9ERS2:Ndufa13,Q9CPQ1:Cox6c,Q9CR61:Ndufb7,Q9D8B4:Ndufa11,Q9CQ69:Uqcrq,Q9CQ54:Ndufc2,Q9CQZ6:Ndufb3,Q9D0M3:Cyc1,P00405:Mtco2,P63001:Rac1	24	347	148	6973	2.29384e-07	5.08173e-06	3.25867
mmu04140	Cellular Processes	Transport and catabolism	Autophagy - animal	P11438:Lamp1,P17047:Lamp2,P51150:Rab7a,P62071:Rras2,P63085:Mapk1,P18242:Ctsd	6	347	137	6973	0.684038	0.946877	0.880077
mmu00230	Metabolism	Nucleotide metabolism	Purine metabolism	O88428:Papss2,Q9R111:Gda,Q00519:Xdh,Q3UWA6:Gucy2c,P52480:Pkm,P54822:Adsl,Q8BTJ4:Enpp4,Q61503:Nt5e	8	347	124	6973	0.275626	0.522239	1.29646
mmu00450	Metabolism	Metabolism of other amino acids	Selenocompound metabolism	O88428:Papss2,Q8VCN5:Cth,Q9JMH6:Txnrd1	3	347	17	6973	0.0494525	0.146828	3.54619
mmu04650	Organismal Systems	Immune system	Natural killer cell mediated cytotoxicity	P14427:H2-D1,P14426:H2-D1,P01901:H2-K1,P01899:H2-D1,P03991:H2-K1,P11835:Itgb2,P01902:H2-K1,P63001:Rac1,P63085:Mapk1,P68404:Prkcb,P18181:Cd48	11	347	125	6973	0.0463152	0.141647	1.76837
mmu04612	Organismal Systems	Immune system	Antigen processing and presentation	P14427:H2-D1,Q61696:Hspa1a,P04228:H2-Aa,P14426:H2-D1,P01901:H2-K1,P01899:H2-D1,P03991:H2-K1,P14437:H2-Aa,P01902:H2-K1,P14439:H2-Ea,P01921:H2-Ab1,P20040:,P27773:Pdia3,P97371:Psme1,P35737:H2-DMb1	15	347	86	6973	1.81006e-05	0.000347531	3.50496
mmu05170	Human Diseases	Infectious disease: viral	Human immunodeficiency virus 1 infection	P14427:H2-D1,P18760:Cfl1,P0DP27:Calm2,Q9WTX6:Cul1,P21278:Gna11,P14426:H2-D1,P01901:H2-K1,P01899:H2-D1,P21279:Gnaq,P03991:H2-K1,P62874:Gnb1,Q60710:Samhd1,P01902:H2-K1,Q9DC51:Gnai3,P63001:Rac1,P63085:Mapk1,P68404:Prkcb,P27773:Pdia3	18	347	212	6973	0.0182161	0.0757302	1.70619
mmu05168	Human Diseases	Infectious disease: viral	Herpes simplex virus 1 infection	P14427:H2-D1,P04228:H2-Aa,P14426:H2-D1,P01901:H2-K1,P01899:H2-D1,P03991:H2-K1,P14437:H2-Aa,P01902:H2-K1,P42225:Stat1,P14439:H2-Ea,P01921:H2-Ab1,P20040:,Q99MB1:Tlr3,P27773:Pdia3,O54890:Itgb3,P35737:H2-DMb1	16	347	251	6973	0.184129	0.397007	1.28096
mmu05163	Human Diseases	Infectious disease: viral	Human cytomegalovirus infection	P14427:H2-D1,P0DP27:Calm2,P21278:Gna11,P14426:H2-D1,P27601:Gna13,P01901:H2-K1,P01899:H2-D1,P21279:Gnaq,P03991:H2-K1,P62874:Gnb1,P63094:Gnas,P01902:H2-K1,P43406:Itgav,Q9DC51:Gnai3,P63001:Rac1,P63085:Mapk1,P68404:Prkcb,P27773:Pdia3,O54890:Itgb3,P51432:Plcb3	20	347	232	6973	0.0113097	0.0561586	1.73234
mmu05167	Human Diseases	Infectious disease: viral	Kaposi sarcoma-associated herpesvirus infection	P14427:H2-D1,P0DP27:Calm2,P25911:Lyn,P14426:H2-D1,P01901:H2-K1,P01899:H2-D1,P03991:H2-K1,P62874:Gnb1,P01902:H2-K1,P42225:Stat1,P63001:Rac1,P63085:Mapk1,Q99MB1:Tlr3	13	347	202	6973	0.205728	0.429346	1.29325
mmu05169	Human Diseases	Infectious disease: viral	Epstein-Barr virus infection	P14427:H2-D1,P25911:Lyn,P04228:H2-Aa,P14426:H2-D1,P01901:H2-K1,P01899:H2-D1,P03991:H2-K1,P14437:H2-Aa,P01902:H2-K1,P42225:Stat1,P14439:H2-Ea,P01921:H2-Ab1,P20040:,P63001:Rac1,P27773:Pdia3,P62196:Psmc5,P35737:H2-DMb1,P46471:Psmc2,Q9DA19:Cir1	19	347	226	6973	0.0170675	0.0733646	1.68941
mmu05165	Human Diseases	Infectious disease: viral	Human papillomavirus infection	P14427:H2-D1,P29788:Vtn,Q9Z1G3:Atp6v1c1,Q63ZW7:Patj,P09055:Itgb1,Q61739:Itga6,A2A863:Itgb4,P14426:H2-D1,P01901:H2-K1,P01899:H2-D1,P52480:Pkm,P03991:H2-K1,P63094:Gnas,P01902:H2-K1,P43406:Itgav,P51863:Atp6v0d1,P42225:Stat1,Q3V3R4:Itga1,Q9Z1G4:Atp6v0a1,P63085:Mapk1,Q99MB1:Tlr3,P15920:Atp6v0a2,O54890:Itgb3,Q8C6K9:Col6a6	24	347	328	6973	0.0363032	0.120148	1.47037
mmu05320	Human Diseases	Immune disease	Autoimmune thyroid disease	P14427:H2-D1,P04228:H2-Aa,P14426:H2-D1,P01901:H2-K1,P01899:H2-D1,P03991:H2-K1,P14437:H2-Aa,P01902:H2-K1,P14439:H2-Ea,P01921:H2-Ab1,P20040:,P35737:H2-DMb1	12	347	75	6973	0.000291414	0.00354272	3.21522
mmu05330	Human Diseases	Immune disease	Allograft rejection	P14427:H2-D1,P04228:H2-Aa,P14426:H2-D1,P01901:H2-K1,P01899:H2-D1,P03991:H2-K1,P14437:H2-Aa,P01902:H2-K1,P14439:H2-Ea,P01921:H2-Ab1,P20040:,P35737:H2-DMb1	12	347	63	6973	5.10275e-05	0.000816439	3.82764
mmu05332	Human Diseases	Immune disease	Graft-versus-host disease	P14427:H2-D1,P04228:H2-Aa,P14426:H2-D1,P01901:H2-K1,P01899:H2-D1,P03991:H2-K1,P14437:H2-Aa,P01902:H2-K1,P14439:H2-Ea,P01921:H2-Ab1,P20040:,P35737:H2-DMb1	12	347	61	6973	3.645e-05	0.000617506	3.95313
mmu05416	Human Diseases	Cardiovascular disease	Viral myocarditis	P14427:H2-D1,P97792:Cxadr,P04228:H2-Aa,P14426:H2-D1,P01901:H2-K1,P01899:H2-D1,P03991:H2-K1,P14437:H2-Aa,P11835:Itgb2,P01902:H2-K1,P14439:H2-Ea,P01921:H2-Ab1,P20040:,P63001:Rac1,P35737:H2-DMb1	15	347	88	6973	2.40742e-05	0.000433336	3.4253
mmu04940	Human Diseases	Endocrine and metabolic disease	Type I diabetes mellitus	P14427:H2-D1,P04228:H2-Aa,P14426:H2-D1,P01901:H2-K1,P01899:H2-D1,P03991:H2-K1,P14437:H2-Aa,P01902:H2-K1,P14439:H2-Ea,P01921:H2-Ab1,P20040:,P35737:H2-DMb1	12	347	70	6973	0.000148527	0.0021388	3.44487
mmu04024	Environmental Information Processing	Signal transduction	cAMP signaling pathway	G5E829:Atp2b1,P0DP27:Calm2,Q61165:Slc9a1,Q9Z2W8:Gria4,P14094:Atp1b1,P63094:Gnas,Q9DC51:Gnai3,P62071:Rras2,P63001:Rac1,P63085:Mapk1,P97370:Atp1b3	11	347	210	6973	0.475304	0.756287	1.0526
mmu04925	Organismal Systems	Endocrine system	Aldosterone synthesis and secretion	G5E829:Atp2b1,P0DP27:Calm2,P14094:Atp1b1,P21278:Gna11,P21279:Gnaq,P63094:Gnas,P68404:Prkcb,P97370:Atp1b3,P51432:Plcb3	9	347	98	6973	0.0542616	0.159463	1.84547
mmu04970	Organismal Systems	Digestive system	Salivary secretion	G5E829:Atp2b1,P0DP27:Calm2,Q61165:Slc9a1,P17897:Lyz1,P14094:Atp1b1,P21279:Gnaq,P63094:Gnas,P55012:Slc12a2,Q64277:Bst1,P68404:Prkcb,P97370:Atp1b3,P51432:Plcb3	12	347	76	6973	0.000330882	0.00366515	3.17291
mmu04978	Organismal Systems	Digestive system	Mineral absorption	G5E829:Atp2b1,P09528:Fth1,P29391:Ftl1,P14094:Atp1b1,Q9WVC8:Slc26a3,P97370:Atp1b3	6	347	51	6973	0.0396801	0.128403	2.36413
mmu00983	Metabolism	Xenobiotics biodegradation and metabolism	Drug metabolism - other enzymes	Q8BK48:Ces2e,Q6ZQM8:Ugt1a7,Q64435:Ugt1a6,O55060:Tpmt,Q9CPU4:Mgst3,P46425:Gstp2,Q00519:Xdh,P12265:Gusb,P52624:Upp1	9	347	74	6973	0.0106822	0.0543706	2.444
mmu04666	Organismal Systems	Immune system	Fc gamma R-mediated phagocytosis	P18760:Cfl1,P25911:Lyn,Q64GA5:Pla2g4c,Q9CVB6:Arpc2,P63001:Rac1,P63085:Mapk1,P68404:Prkcb,P61161:Actr2,Q9DAX2:Plpp2,P13020:Gsn,Q99JY9:Actr3	11	347	93	6973	0.00617802	0.0378568	2.37684
mmu00860	Metabolism	Metabolism of cofactors and vitamins	Porphyrin and chlorophyll metabolism	Q61147:Cp,Q6ZQM8:Ugt1a7,Q64435:Ugt1a6,P10518:Alad,P12265:Gusb	5	347	32	6973	0.0197092	0.0786044	3.13986
mmu03040	Genetic Information Processing	Transcription	Spliceosome	Q61696:Hspa1a,P49312:Hnrnpa1,Q99PV0:Prpf8	3	347	124	6973	0.950763	1	0.486172
mmu04010	Environmental Information Processing	Signal transduction	MAPK signaling pathway	Q61696:Hspa1a,O88653:Lamtor3,Q8BTM8:Flna,P18653:Rps6ka1,Q64GA5:Pla2g4c,P62071:Rras2,O08532:Cacna2d1,P63001:Rac1,P63085:Mapk1,P68404:Prkcb	10	347	286	6973	0.911474	1	0.702626
mmu04915	Organismal Systems	Endocrine system	Estrogen signaling pathway	Q61696:Hspa1a,P0DP27:Calm2,Q9QWL7:Krt17,Q6IFX2:Krt42,P02535:Krt10,Q9Z2K1:Krt16,P08730:Krt13,P21279:Gnaq,P63094:Gnas,P08113:Hsp90b1,Q9DC51:Gnai3,P63085:Mapk1,P18242:Ctsd,P05784:Krt18,P51432:Plcb3,Q497I4:Krt35	16	347	135	6973	0.00102479	0.0095206	2.38164
mmu04213	Organismal Systems	Aging	Longevity regulating pathway - multiple species	Q61696:Hspa1a,P24270:Cat,P08228:Sod1	3	347	61	6973	0.591573	0.897515	0.988284
mmu05162	Human Diseases	Infectious disease: viral	Measles	Q61696:Hspa1a,P42225:Stat1	2	347	138	6973	0.993196	1	0.291233
mmu05145	Human Diseases	Infectious disease: parasitic	Toxoplasmosis	Q61696:Hspa1a,P09055:Itgb1,Q61739:Itga6,P04228:H2-Aa,P14437:H2-Aa,Q9DC51:Gnai3,P29477:Nos2,P42225:Stat1,P14439:H2-Ea,P01921:H2-Ab1,P20040:,P63085:Mapk1,Q60766:Irgm1,P35737:H2-DMb1	14	347	125	6973	0.00353518	0.0248325	2.25065
mmu00040	Metabolism	Carbohydrate metabolism	Pentose and glucuronate interconversions	Q6ZQM8:Ugt1a7,Q64435:Ugt1a6,Q91ZJ5:Ugp2,P12265:Gusb	4	347	24	6973	0.0290826	0.105145	3.34918
mmu00053	Metabolism	Carbohydrate metabolism	Ascorbate and aldarate metabolism	Q6ZQM8:Ugt1a7,Q64435:Ugt1a6,Q9CZS1:Aldh1b1,P12265:Gusb	4	347	21	6973	0.0184079	0.0757302	3.82764
mmu00980	Metabolism	Xenobiotics biodegradation and metabolism	Metabolism of xenobiotics by cytochrome P450	Q6ZQM8:Ugt1a7,Q64435:Ugt1a6,P00329:Adh1,Q9CPU4:Mgst3,P46425:Gstp2,Q80VQ0:Aldh3b1,Q9DCM2:Gstk1	7	347	56	6973	0.020197	0.0786044	2.51189
mmu00650	Metabolism	Carbohydrate metabolism	Butanoate metabolism	P54869:Hmgcs2,Q8JZK9:Hmgcs1	2	347	27	6973	0.391804	0.656044	1.48853
mmu00072	Metabolism	Lipid metabolism	Synthesis and degradation of ketone bodies	P54869:Hmgcs2,Q8JZK9:Hmgcs1	2	347	11	6973	0.100951	0.259587	3.65365
mmu00900	Metabolism	Metabolism of terpenoids and polyketides	Terpenoid backbone biosynthesis	P54869:Hmgcs2,Q9CQF9:Pcyox1,Q8JZK9:Hmgcs1	3	347	22	6973	0.0934963	0.247036	2.74024
mmu03320	Organismal Systems	Endocrine system	PPAR signaling pathway	P54869:Hmgcs2,P06801:Me1,Q08857:Cd36,Q8JZK9:Hmgcs1,P45952:Acadm,P51162:Fabp6,Q64516:Gk	7	347	83	6973	0.118085	0.286908	1.69477
mmu03010	Genetic Information Processing	Translation	Ribosome	P14869:Rplp0,P62242:Rps8,P63276:Rps17,P63323:Rps12,P62855:Rps26,P62908:Rps3,P62281:Rps11	7	347	127	6973	0.446635	0.722645	1.1076
mmu04152	Environmental Information Processing	Signal transduction	AMPK signaling pathway	Q91V41:Rab14,P46638:Rab11b,P70695:Fbp2,P19096:Fasn,Q08857:Cd36,P61027:Rab10	6	347	120	6973	0.555088	0.857765	1.00476
mmu04723	Organismal Systems	Nervous system	Retrograde endocannabinoid signaling	Q9DCS9:Ndufb10,Q62425:Ndufa4,Q9DC69:Ndufa9,Q9CR21:Ndufab1,Q9ERS2:Ndufa13,Q9CR61:Ndufb7,Q9D8B4:Ndufa11,Q9CQ54:Ndufc2,Q9Z2W8:Gria4,Q9CQZ6:Ndufb3,P21279:Gnaq,P62874:Gnb1,Q9DC51:Gnai3,P63085:Mapk1,P68404:Prkcb,P51432:Plcb3	16	347	142	6973	0.00175746	0.0144614	2.26424
mmu04014	Environmental Information Processing	Signal transduction	Ras signaling pathway	P0DP27:Calm2,P62874:Gnb1,Q64GA5:Pla2g4c,P62071:Rras2,P63001:Rac1,P63085:Mapk1,P68404:Prkcb	7	347	226	6973	0.938788	1	0.622415
mmu04371	Environmental Information Processing	Signal transduction	Apelin signaling pathway	P0DP27:Calm2,Q6PDN3:Mylk,Q61165:Slc9a1,P27601:Gna13,P21279:Gnaq,P62874:Gnb1,Q9DC51:Gnai3,P29477:Nos2,P62071:Rras2,P63085:Mapk1,P51432:Plcb3	11	347	133	6973	0.066667	0.184616	1.662
mmu04070	Environmental Information Processing	Signal transduction	Phosphatidylinositol signaling system	P0DP27:Calm2,P68404:Prkcb,P51432:Plcb3,Q7TNC9:Inpp5a	4	347	91	6973	0.670668	0.942206	0.883301
mmu04114	Cellular Processes	Cell growth and death	Oocyte meiosis	P0DP27:Calm2,Q9WTX6:Cul1,P63101:Ywhaz,P18653:Rps6ka1,P62259:Ywhae,P61982:Ywhag,P63085:Mapk1,Q920F6:Smc1b,Q07832:Plk1	9	347	115	6973	0.118239	0.286908	1.57266
mmu04625	Organismal Systems	Immune system	C-type lectin receptor signaling pathway	P0DP27:Calm2,P62071:Rras2,P42225:Stat1,P63085:Mapk1	4	347	104	6973	0.768078	0.983139	0.772888
mmu04910	Organismal Systems	Endocrine system	Insulin signaling pathway	P0DP27:Calm2,P70695:Fbp2,A2A8L5:Ptprf,Q8CI94:Pygb,Q9WUB3:Pygm,P19096:Fasn,P63085:Mapk1,Q7TNC9:Inpp5a	8	347	134	6973	0.350125	0.611127	1.19971
mmu04922	Organismal Systems	Endocrine system	Glucagon signaling pathway	P0DP27:Calm2,Q9DBJ1:Pgam1,P70695:Fbp2,Q8CI94:Pygb,P21279:Gnaq,P52480:Pkm,P63094:Gnas,Q9WUB3:Pygm,Q9JIF0:Prmt1,P51432:Plcb3	10	347	103	6973	0.0316551	0.109839	1.95098
mmu04912	Organismal Systems	Endocrine system	GnRH signaling pathway	P0DP27:Calm2,P21278:Gna11,P21279:Gnaq,P63094:Gnas,Q64GA5:Pla2g4c,P63085:Mapk1,P68404:Prkcb,P51432:Plcb3	8	347	91	6973	0.0823056	0.220887	1.7666
mmu04916	Organismal Systems	Endocrine system	Melanogenesis	P0DP27:Calm2,P21279:Gnaq,P63094:Gnas,Q9DC51:Gnai3,P63085:Mapk1,P68404:Prkcb,P51432:Plcb3	7	347	101	6973	0.23679	0.476891	1.39273
mmu04971	Organismal Systems	Digestive system	Gastric acid secretion	P0DP27:Calm2,Q6PDN3:Mylk,Q61165:Slc9a1,P00920:Ca2,P14094:Atp1b1,P21279:Gnaq,P63094:Gnas,Q9DC51:Gnai3,P68404:Prkcb,P97370:Atp1b3,P51432:Plcb3	11	347	75	6973	0.00110168	0.00991516	2.94728
mmu04720	Organismal Systems	Nervous system	Long-term potentiation	P0DP27:Calm2,P21279:Gnaq,P18653:Rps6ka1,P63085:Mapk1,P68404:Prkcb,P51432:Plcb3	6	347	64	6973	0.0974505	0.252845	1.88392
mmu04722	Organismal Systems	Nervous system	Neurotrophin signaling pathway	P0DP27:Calm2,P18653:Rps6ka1,P62259:Ywhae,P63001:Rac1,P63085:Mapk1	5	347	117	6973	0.699223	0.946877	0.858765
mmu04744	Organismal Systems	Sensory system	Phototransduction	P0DP27:Calm2,P62874:Gnb1	2	347	24	6973	0.337162	0.599754	1.67459
mmu04740	Organismal Systems	Sensory system	Olfactory transduction	P0DP27:Calm2,P62874:Gnb1	2	347	123	6973	0.986597	1	0.32675
mmu04713	Organismal Systems	Environmental adaptation	Circadian entrainment	P0DP27:Calm2,Q9Z2W8:Gria4,P21279:Gnaq,P62874:Gnb1,P63094:Gnas,Q9DC51:Gnai3,P63085:Mapk1,P68404:Prkcb,P51432:Plcb3	9	347	94	6973	0.0434948	0.137654	1.924
mmu05200	Human Diseases	Cancer: overview	Pathways in cancer	P0DP27:Calm2,Q9CPU4:Mgst3,Q9WTX6:Cul1,P46425:Gstp2,P09055:Itgb1,Q61739:Itga6,P21278:Gna11,P27601:Gna13,P21279:Gnaq,P62874:Gnb1,P63094:Gnas,P08113:Hsp90b1,P43406:Itgav,Q9DC51:Gnai3,P29477:Nos2,P42225:Stat1,P63001:Rac1,P63085:Mapk1,P68404:Prkcb,P51432:Plcb3,Q9JMH6:Txnrd1	21	347	524	6973	0.880317	1	0.805338
mmu05214	Human Diseases	Cancer: specific types	Glioma	P0DP27:Calm2,P63085:Mapk1,P68404:Prkcb	3	347	74	6973	0.720415	0.953184	0.814666
mmu05418	Human Diseases	Cardiovascular disease	Fluid shear stress and atherosclerosis	P0DP27:Calm2,Q9CPU4:Mgst3,P46425:Gstp2,P08113:Hsp90b1,P10639:Txn,P43406:Itgav,P63001:Rac1,O54890:Itgb3,P51637:Cav3	9	347	140	6973	0.261646	0.506672	1.29183
mmu04137	Cellular Processes	Transport and catabolism	Mitophagy - animal	P51150:Rab7a,P62071:Rras2	2	347	66	6973	0.847889	1	0.608942
mmu00051	Metabolism	Carbohydrate metabolism	Fructose and mannose metabolism	P17751:Tpi1,P70695:Fbp2	2	347	32	6973	0.477931	0.756287	1.25594
mmu00562	Metabolism	Carbohydrate metabolism	Inositol phosphate metabolism	P17751:Tpi1,P51432:Plcb3,Q7TNC9:Inpp5a,Q9JHU9:Isyna1,Q9Z2L6:Minpp1	5	347	69	6973	0.258725	0.506672	1.45617
mmu05230	Human Diseases	Cancer: overview	Central carbon metabolism in cancer	Q9DBJ1:Pgam1,P51912:Slc1a5,P52480:Pkm,P63085:Mapk1,P54071:Idh2	5	347	68	6973	0.249218	0.498435	1.47758
mmu03018	Genetic Information Processing	Folding, sorting and degradation	RNA degradation	P21550:Eno3,P38647:Hspa9,P54823:Ddx6	3	347	70	6973	0.684502	0.946877	0.861219
mmu04151	Environmental Information Processing	Signal transduction	PI3K-Akt signaling pathway	P29788:Vtn,P09055:Itgb1,Q61739:Itga6,A2A863:Itgb4,P63101:Ywhaz,P62874:Gnb1,P08113:Hsp90b1,P43406:Itgav,P62259:Ywhae,Q3V3R4:Itga1,P61982:Ywhag,P63001:Rac1,P63085:Mapk1,O54890:Itgb3,Q8C6K9:Col6a6	15	347	345	6973	0.744959	0.971134	0.8737
mmu04512	Environmental Information Processing	Signaling molecules and interaction	ECM-receptor interaction	P29788:Vtn,P09055:Itgb1,Q61739:Itga6,A2A863:Itgb4,P43406:Itgav,Q3V3R4:Itga1,Q08857:Cd36,O54890:Itgb3,Q8C6K9:Col6a6	9	347	82	6973	0.0200484	0.0786044	2.20556
mmu05205	Human Diseases	Cancer: overview	Proteoglycans in cancer	P29788:Vtn,Q61165:Slc9a1,P09055:Itgb1,Q8BTM8:Flna,P43406:Itgav,P41731:Cd63,P62071:Rras2,P63001:Rac1,P63085:Mapk1,P68404:Prkcb,O54890:Itgb3,P51637:Cav3	12	347	200	6973	0.292902	0.537312	1.20571
mmu05340	Human Diseases	Immune disease	Primary immunodeficiency	P01837:Igkc	1	347	45	6973	0.900187	1	0.446558
mmu04210	Cellular Processes	Cell growth and death	Apoptosis	P48678:Lmna,P68369:Tuba1a,P63085:Mapk1,P18242:Ctsd	4	347	133	6973	0.904093	1	0.604364
mmu05412	Human Diseases	Cardiovascular disease	Arrhythmogenic right ventricular cardiomyopathy	P48678:Lmna,P09055:Itgb1,Q61739:Itga6,A2A863:Itgb4,P43406:Itgav,O08532:Cacna2d1,Q3V3R4:Itga1,O54890:Itgb3	8	347	75	6973	0.0320371	0.109841	2.14348
mmu04962	Organismal Systems	Excretory system	Vasopressin-regulated water reabsorption	P46638:Rab11b,Q9D0M5:Dynll2,Q9JHU4:Dync1h1,P63094:Gnas	4	347	46	6973	0.19415	0.411142	1.7474
mmu04923	Organismal Systems	Endocrine system	Regulation of lipolysis in adipocytes	P22437:Ptgs1,P63094:Gnas,Q9DC51:Gnai3	3	347	58	6973	0.556951	0.857765	1.0394
mmu04520	Cellular Processes	Cellular community - eukaryotes	Adherens junction	Q04736:Yes1,A2A8L5:Ptprf,P57780:Actn4,P30999:Ctnnd1,P63001:Rac1,P63085:Mapk1,Q8BKX1:Baiap2,Q64455:Ptprj,Q91VS8:Farp2	9	347	70	6973	0.00747602	0.0430619	2.58366
mmu00071	Metabolism	Lipid metabolism	Fatty acid degradation	Q9CZS1:Aldh1b1,P00329:Adh1,P50544:Acadvl,P45952:Acadm	4	347	46	6973	0.19415	0.411142	1.7474
mmu00561	Metabolism	Lipid metabolism	Glycerolipid metabolism	Q9CZS1:Aldh1b1,P17892:Pnliprp2,Q9DAX2:Plpp2,Q64516:Gk	4	347	59	6973	0.337909	0.599754	1.36238
mmu00310	Metabolism	Amino acid metabolism	Lysine degradation	Q9CZS1:Aldh1b1	1	347	60	6973	0.953858	1	0.334918
mmu00410	Metabolism	Metabolism of other amino acids	beta-Alanine metabolism	Q9CZS1:Aldh1b1,O70423:Aoc3,Q80VQ0:Aldh3b1	3	347	31	6973	0.198566	0.417423	1.94469
mmu00770	Metabolism	Metabolism of cofactors and vitamins	Pantothenate and CoA biosynthesis	Q9CZS1:Aldh1b1	1	347	19	6973	0.621344	0.913513	1.05764
mmu04064	Environmental Information Processing	Signal transduction	NF-kappa B signaling pathway	P25911:Lyn,P68404:Prkcb	2	347	100	6973	0.963073	1	0.401902
mmu04662	Organismal Systems	Immune system	B cell receptor signaling pathway	P25911:Lyn,P63001:Rac1,P63085:Mapk1,P68404:Prkcb	4	347	72	6973	0.484931	0.76317	1.11639
mmu04664	Organismal Systems	Immune system	Fc epsilon RI signaling pathway	P25911:Lyn,Q64GA5:Pla2g4c,P63001:Rac1,P63085:Mapk1	4	347	66	6973	0.418043	0.691934	1.21788
mmu04062	Organismal Systems	Immune system	Chemokine signaling pathway	P25911:Lyn,P21279:Gnaq,P62874:Gnb1,Q9DC51:Gnai3,P42225:Stat1,P63001:Rac1,P63085:Mapk1,P68404:Prkcb,P51432:Plcb3	9	347	179	6973	0.536734	0.835565	1.01037
mmu04730	Organismal Systems	Nervous system	Long-term depression	P25911:Lyn,P21278:Gna11,P27601:Gna13,P21279:Gnaq,P63094:Gnas,Q64GA5:Pla2g4c,Q9DC51:Gnai3,P63085:Mapk1,P68404:Prkcb,P51432:Plcb3	10	347	60	6973	0.000664751	0.00683744	3.34918
mmu00510	Metabolism	Glycan biosynthesis and metabolism	N-Glycan biosynthesis	Q9D306:Mgat4c	1	347	48	6973	0.914448	1	0.418648
mmu00513	Metabolism	Glycan biosynthesis and metabolism	Various types of N-glycan biosynthesis	Q9D306:Mgat4c	1	347	38	6973	0.85701	1	0.528818
mmu00564	Metabolism	Lipid metabolism	Glycerophospholipid metabolism	Q64521:Gpd2,Q64GA5:Pla2g4c,Q9DAX2:Plpp2	3	347	96	6973	0.863831	1	0.627972
mmu00563	Metabolism	Glycan biosynthesis and metabolism	Glycosylphosphatidylinositol (GPI)-anchor biosynthesis	O70362:Gpld1	1	347	24	6973	0.70687	0.946877	0.837296
mmu04919	Organismal Systems	Endocrine system	Thyroid hormone signaling pathway	Q61165:Slc9a1,P14094:Atp1b1,P43406:Itgav,P42225:Stat1,P63085:Mapk1,P68404:Prkcb,P97370:Atp1b3,O54890:Itgb3,P51432:Plcb3	9	347	119	6973	0.13757	0.314446	1.5198
mmu04975	Organismal Systems	Digestive system	Fat digestion and absorption	P17892:Pnliprp2,E9Q414:Apob,Q08857:Cd36,Q9DAX2:Plpp2,Q9DBM0:Abcg8	5	347	42	6973	0.0557835	0.162279	2.39227
mmu00061	Metabolism	Lipid metabolism	Fatty acid biosynthesis	Q9CR21:Ndufab1,P19096:Fasn	2	347	18	6973	0.22481	0.462466	2.23279
mmu05225	Human Diseases	Cancer: specific types	Hepatocellular carcinoma	Q9CPU4:Mgst3,P46425:Gstp2,P63085:Mapk1,P68404:Prkcb,Q9JMH6:Txnrd1	5	347	170	6973	0.931259	1	0.591032
mmu01524	Human Diseases	Drug resistance: antineoplastic	Platinum drug resistance	Q9CPU4:Mgst3,P46425:Gstp2,P63085:Mapk1	3	347	78	6973	0.753077	0.976965	0.772888
mmu00030	Metabolism	Carbohydrate metabolism	Pentose phosphate pathway	P70695:Fbp2,P40142:Tkt	2	347	29	6973	0.427096	0.702878	1.38587
mmu00910	Metabolism	Energy metabolism	Nitrogen metabolism	P00920:Ca2,P26443:Glud1,Q64444:Ca4,P16015:Ca3	4	347	17	6973	0.00856145	0.0456611	4.72826
mmu04964	Organismal Systems	Excretory system	Proximal tubule bicarbonate reclamation	P00920:Ca2,P14094:Atp1b1,P26443:Glud1,Q64444:Ca4,P97370:Atp1b3	5	347	22	6973	0.00386989	0.0265364	4.56707
mmu04150	Environmental Information Processing	Signal transduction	mTOR signaling pathway	O88653:Lamtor3,Q9Z1G3:Atp6v1c1,P18653:Rps6ka1,P63085:Mapk1,P68404:Prkcb	5	347	154	6973	0.888333	1	0.652438
mmu03060	Genetic Information Processing	Folding, sorting and degradation	Protein export	Q9R0P6:Sec11a	1	347	24	6973	0.70687	0.946877	0.837296
mmu05323	Human Diseases	Immune disease	Rheumatoid arthritis	Q9Z1G3:Atp6v1c1,P04228:H2-Aa,P14437:H2-Aa,P11835:Itgb2,P51863:Atp6v0d1,P14439:H2-Ea,P01921:H2-Ab1,Q9Z1G4:Atp6v0a1,P20040:,P15920:Atp6v0a2,P35737:H2-DMb1	11	347	102	6973	0.0121475	0.0583082	2.16712
mmu04120	Genetic Information Processing	Folding, sorting and degradation	Ubiquitin mediated proteolysis	Q9WTX6:Cul1,Q9CY34:Ube2f,Q9JLV5:Cul3	3	347	138	6973	0.971315	1	0.43685
mmu04310	Environmental Information Processing	Signal transduction	Wnt signaling pathway	Q9WTX6:Cul1,P63001:Rac1,P68404:Prkcb,P51432:Plcb3	4	347	159	6973	0.960332	1	0.505537
mmu04340	Environmental Information Processing	Signal transduction	Hedgehog signaling pathway	Q9WTX6:Cul1,Q9JLV5:Cul3	2	347	56	6973	0.775653	0.984088	0.717682
mmu04110	Cellular Processes	Cell growth and death	Cell cycle	Q9WTX6:Cul1,O88708:Orc4,P63101:Ywhaz,P62259:Ywhae,P61982:Ywhag,P17918:Pcna,Q920F6:Smc1b,Q07832:Plk1	8	347	125	6973	0.282889	0.52904	1.28609
mmu04710	Organismal Systems	Environmental adaptation	Circadian rhythm	Q9WTX6:Cul1	1	347	30	6973	0.784459	0.986568	0.669837
mmu04931	Human Diseases	Endocrine and metabolic disease	Insulin resistance	A2A8L5:Ptprf,Q8CI94:Pygb,P47856:Gfpt1,P18653:Rps6ka1,Q9WUB3:Pygm,Q08857:Cd36,P68404:Prkcb	7	347	108	6973	0.290974	0.537312	1.30246
mmu04080	Environmental Information Processing	Signaling molecules and interaction	Neuroactive ligand-receptor interaction	Q9Z2W8:Gria4	1	347	335	6973	1	1	0.0599854
mmu04724	Organismal Systems	Nervous system	Glutamatergic synapse	Q9Z2W8:Gria4,P21279:Gnaq,P62874:Gnb1,P63094:Gnas,Q64GA5:Pla2g4c,Q9DC51:Gnai3,P63085:Mapk1,P68404:Prkcb,P51432:Plcb3	9	347	113	6973	0.109169	0.278237	1.60049
mmu05033	Human Diseases	Substance dependence	Nicotine addiction	Q9Z2W8:Gria4	1	347	37	6973	0.84948	1	0.543111
mmu00270	Metabolism	Amino acid metabolism	Cysteine and methionine metabolism	Q8VCN5:Cth	1	347	49	6973	0.918735	1	0.410104
mmu04977	Organismal Systems	Digestive system	Vitamin digestion and absorption	E9Q414:Apob	1	347	24	6973	0.70687	0.946877	0.837296
mmu04390	Environmental Information Processing	Signal transduction	Hippo signaling pathway	Q63ZW7:Patj,P63101:Ywhaz,P11835:Itgb2,P62259:Ywhae,P61982:Ywhag	5	347	156	6973	0.89473	1	0.644074
mmu00600	Metabolism	Lipid metabolism	Sphingolipid metabolism	O35704:Sptlc1,Q9WV54:Asah1,Q9DAX2:Plpp2	3	347	49	6973	0.443548	0.721705	1.23031
mmu04071	Environmental Information Processing	Signal transduction	Sphingolipid signaling pathway	O35704:Sptlc1,P27601:Gna13,P21279:Gnaq,Q9DC51:Gnai3,Q9WV54:Asah1,P63001:Rac1,P63085:Mapk1,P68404:Prkcb,P18242:Ctsd,P51432:Plcb3	10	347	116	6973	0.0625371	0.180107	1.73234
mmu05215	Human Diseases	Cancer: specific types	Prostate cancer	P46425:Gstp2,P08113:Hsp90b1,P63085:Mapk1	3	347	99	6973	0.877307	1	0.608942
mmu04918	Organismal Systems	Endocrine system	Thyroid hormone synthesis	P07724:Alb,P14094:Atp1b1,P21279:Gnaq,P63094:Gnas,P08113:Hsp90b1,Q9D311:Duoxa2,P68404:Prkcb,P97370:Atp1b3,P51432:Plcb3	9	347	74	6973	0.0106822	0.0543706	2.444
mmu04911	Organismal Systems	Endocrine system	Insulin secretion	P14094:Atp1b1,P21278:Gna11,P21279:Gnaq,P63094:Gnas,P68404:Prkcb,P97370:Atp1b3,P51432:Plcb3	7	347	86	6973	0.135246	0.311607	1.63565
mmu04973	Organismal Systems	Digestive system	Carbohydrate digestion and absorption	P14094:Atp1b1,P68404:Prkcb,P97370:Atp1b3,P51432:Plcb3	4	347	38	6973	0.118323	0.286908	2.11527
mmu04960	Organismal Systems	Excretory system	Aldosterone-regulated sodium reabsorption	P14094:Atp1b1,P63085:Mapk1,P68404:Prkcb,P97370:Atp1b3	4	347	38	6973	0.118323	0.286908	2.11527
mmu05222	Human Diseases	Cancer: specific types	Small cell lung cancer	P09055:Itgb1,Q61739:Itga6,P43406:Itgav,P29477:Nos2	4	347	91	6973	0.670668	0.942206	0.883301
mmu05135	Human Diseases	Infectious disease: bacterial	Yersinia infection	P09055:Itgb1,P21279:Gnaq,P18653:Rps6ka1,Q9CVB6:Arpc2,P63001:Rac1,P63085:Mapk1,Q8BKX1:Baiap2,P61161:Actr2,Q99JY9:Actr3	9	347	133	6973	0.216612	0.448807	1.35982
mmu04540	Cellular Processes	Cellular community - eukaryotes	Gap junction	P68369:Tuba1a,P21278:Gna11,P68372:Tubb4b,P21279:Gnaq,P63094:Gnas,Q9DC51:Gnai3,P63085:Mapk1,P68404:Prkcb,P51432:Plcb3	9	347	85	6973	0.0247564	0.0949425	2.12772
mmu05144	Human Diseases	Infectious disease: parasitic	Malaria	P02088:Hbb-b1,P02089:Hbb-b2,P11835:Itgb2,Q08857:Cd36	4	347	54	6973	0.280941	0.528829	1.48853
mmu05143	Human Diseases	Infectious disease: parasitic	African trypanosomiasis	P02088:Hbb-b1,P02089:Hbb-b2,P21279:Gnaq,P28776:Ido1,P68404:Prkcb,P51432:Plcb3	6	347	33	6973	0.00514107	0.0329029	3.65365
mmu00232	Metabolism	Biosynthesis of other secondary metabolites	Caffeine metabolism	Q00519:Xdh	1	347	6	6973	0.263892	0.506672	3.34918
mmu04146	Cellular Processes	Transport and catabolism	Peroxisome	Q00519:Xdh,P24270:Cat,P35700:Prdx1,P29477:Nos2,P54071:Idh2,P08228:Sod1,Q9DCM2:Gstk1	7	347	86	6973	0.135246	0.311607	1.63565
mmu00500	Metabolism	Carbohydrate metabolism	Starch and sucrose metabolism	Q8CI94:Pygb,Q91ZJ5:Ugp2,Q9WUB3:Pygm,Q9JLT2:Treh	4	347	27	6973	0.0427727	0.136873	2.97705
mmu04330	Environmental Information Processing	Signal transduction	Notch signaling pathway	P57716:Ncstn,Q9DA19:Cir1	2	347	57	6973	0.784039	0.986568	0.705091
mmu04929	Organismal Systems	Endocrine system	GnRH secretion	P21278:Gna11,P21279:Gnaq,P63085:Mapk1,P68404:Prkcb,P51432:Plcb3	5	347	60	6973	0.17716	0.386531	1.67459
mmu04935	Organismal Systems	Endocrine system	Growth hormone synthesis, secretion and action	P21278:Gna11,P21279:Gnaq,P63094:Gnas,Q9DC51:Gnai3,P42225:Stat1,P63085:Mapk1,P68404:Prkcb,P51432:Plcb3	8	347	117	6973	0.226447	0.46253	1.37402
mmu04928	Organismal Systems	Endocrine system	Parathyroid hormone synthesis, secretion and action	P21278:Gna11,P27601:Gna13,P21279:Gnaq,P63094:Gnas,Q9DC51:Gnai3,P63085:Mapk1,P68404:Prkcb,P51432:Plcb3	8	347	107	6973	0.162747	0.363343	1.50244
mmu04927	Organismal Systems	Endocrine system	Cortisol synthesis and secretion	P21278:Gna11,P21279:Gnaq,P63094:Gnas,P51432:Plcb3	4	347	69	6973	0.451813	0.726939	1.16493
mmu04725	Organismal Systems	Nervous system	Cholinergic synapse	P21278:Gna11,P21279:Gnaq,P62874:Gnb1,Q9DC51:Gnai3,P63085:Mapk1,P68404:Prkcb,P51432:Plcb3	7	347	110	6973	0.306972	0.559544	1.27878
mmu05142	Human Diseases	Infectious disease: parasitic	Chagas disease	P21278:Gna11,P21279:Gnaq,P63094:Gnas,Q9DC51:Gnai3,P29477:Nos2,P30677:Gna14,P63085:Mapk1,P51432:Plcb3	8	347	102	6973	0.134511	0.311607	1.57609
mmu04934	Human Diseases	Endocrine and metabolic disease	Cushing syndrome	P21278:Gna11,P21279:Gnaq,P63094:Gnas,Q9DC51:Gnai3,P63085:Mapk1,P51432:Plcb3	6	347	163	6973	0.828876	1	0.739697
mmu04658	Organismal Systems	Immune system	Th1 and Th2 cell differentiation	P04228:H2-Aa,P14437:H2-Aa,P42225:Stat1,P14439:H2-Ea,P01921:H2-Ab1,P20040:,P63085:Mapk1,P35737:H2-DMb1	8	347	103	6973	0.139945	0.317355	1.56078
mmu04659	Organismal Systems	Immune system	Th17 cell differentiation	P04228:H2-Aa,P14437:H2-Aa,P42225:Stat1,P14439:H2-Ea,P01921:H2-Ab1,P20040:,P63085:Mapk1,P35737:H2-DMb1	8	347	122	6973	0.261263	0.506672	1.31771
mmu04672	Organismal Systems	Immune system	Intestinal immune network for IgA production	P04228:H2-Aa,P14437:H2-Aa,P14439:H2-Ea,P01921:H2-Ab1,P20040:,P35737:H2-DMb1	6	347	61	6973	0.0814499	0.220887	1.97657
mmu05310	Human Diseases	Immune disease	Asthma	P04228:H2-Aa,P14437:H2-Aa,P14439:H2-Ea,P01921:H2-Ab1,P20040:,P35737:H2-DMb1	6	347	43	6973	0.0186696	0.0757302	2.80397
mmu05321	Human Diseases	Immune disease	Inflammatory bowel disease	P04228:H2-Aa,P14437:H2-Aa,P42225:Stat1,P14439:H2-Ea,P01921:H2-Ab1,P20040:,P35737:H2-DMb1	7	347	79	6973	0.0970973	0.252845	1.78058
mmu00052	Metabolism	Carbohydrate metabolism	Galactose metabolism	Q91ZJ5:Ugp2	1	347	28	6973	0.76119	0.978672	0.717682
mmu00520	Metabolism	Carbohydrate metabolism	Amino sugar and nucleotide sugar metabolism	Q91ZJ5:Ugp2,P47856:Gfpt1,Q91YN5:Uap1	3	347	49	6973	0.443548	0.721705	1.23031
mmu00250	Metabolism	Amino acid metabolism	Alanine, aspartate and glutamate metabolism	P47856:Gfpt1,P26443:Glud1,P54822:Adsl	3	347	35	6973	0.251776	0.500078	1.72244
mmu04072	Environmental Information Processing	Signal transduction	Phospholipase D signaling pathway	P27601:Gna13,P63094:Gnas,Q64GA5:Pla2g4c,P62071:Rras2,P63085:Mapk1,Q9DAX2:Plpp2,P51432:Plcb3	7	347	152	6973	0.638255	0.928372	0.925432
mmu04115	Cellular Processes	Cell growth and death	p53 signaling pathway	P40237:Cd82	1	347	74	6973	0.977578	1	0.271555
mmu00970	Genetic Information Processing	Translation	Aminoacyl-tRNA biosynthesis	P32921:Wars1,Q99MN1:Kars1,Q8BU30:Iars1,Q8BGQ7:Aars1	4	347	44	6973	0.173912	0.382342	1.82683
mmu04068	Environmental Information Processing	Signal transduction	FoxO signaling pathway	P24270:Cat,Q9JIF0:Prmt1,P63085:Mapk1,Q07832:Plk1	4	347	131	6973	0.897683	1	0.613591
mmu04211	Organismal Systems	Aging	Longevity regulating pathway	P24270:Cat	1	347	89	6973	0.989669	1	0.225788
mmu04930	Human Diseases	Endocrine and metabolic disease	Type II diabetes mellitus	P52480:Pkm,P63085:Mapk1	2	347	45	6973	0.663393	0.942206	0.893116
mmu04926	Organismal Systems	Endocrine system	Relaxin signaling pathway	P62874:Gnb1,P63094:Gnas,Q9DC51:Gnai3,P29477:Nos2,P63085:Mapk1,P51432:Plcb3	6	347	128	6973	0.618863	0.913513	0.941958
mmu04727	Organismal Systems	Nervous system	GABAergic synapse	P62874:Gnb1,Q9DC51:Gnai3,P68404:Prkcb	3	347	85	6973	0.802799	1	0.709239
mmu05032	Human Diseases	Substance dependence	Morphine addiction	P62874:Gnb1,P63094:Gnas,Q9DC51:Gnai3,P68404:Prkcb	4	347	90	6973	0.66213	0.942206	0.893116
mmu04914	Organismal Systems	Endocrine system	Progesterone-mediated oocyte maturation	P18653:Rps6ka1,Q9DC51:Gnai3,P63085:Mapk1,Q07832:Plk1	4	347	89	6973	0.653445	0.942206	0.903151
mmu04913	Organismal Systems	Endocrine system	Ovarian steroidogenesis	P63094:Gnas,Q64GA5:Pla2g4c	2	347	59	6973	0.79999	1	0.68119
mmu01522	Human Diseases	Drug resistance: antineoplastic	Endocrine resistance	P63094:Gnas,P63085:Mapk1	2	347	97	6973	0.957972	1	0.414332
mmu00565	Metabolism	Lipid metabolism	Ether lipid metabolism	Q64GA5:Pla2g4c,Q9DAX2:Plpp2	2	347	48	6973	0.697858	0.946877	0.837296
mmu00592	Metabolism	Lipid metabolism	alpha-Linolenic acid metabolism	Q64GA5:Pla2g4c	1	347	25	6973	0.721508	0.953184	0.803804
mmu04370	Environmental Information Processing	Signal transduction	VEGF signaling pathway	Q64GA5:Pla2g4c,P63001:Rac1,P63085:Mapk1,P68404:Prkcb	4	347	58	6973	0.326442	0.587596	1.38587
mmu05231	Human Diseases	Cancer: overview	Choline metabolism in cancer	Q64GA5:Pla2g4c,P63001:Rac1,P63085:Mapk1,P68404:Prkcb,Q8BY89:Slc44a2,Q9DAX2:Plpp2	6	347	97	6973	0.352618	0.61177	1.243
mmu00220	Metabolism	Amino acid metabolism	Arginine biosynthesis	P26443:Glud1,P29477:Nos2	2	347	20	6973	0.262345	0.506672	2.00951
mmu00471	Metabolism	Metabolism of other amino acids	D-Glutamine and D-glutamate metabolism	P26443:Glud1	1	347	4	6973	0.184719	0.397007	5.02378
mmu03013	Genetic Information Processing	Translation	RNA transport	P60843:Eif4a1,Q7TMB8:Cyfip1	2	347	146	6973	0.995282	1	0.275275
mmu04630	Environmental Information Processing	Signal transduction	JAK-STAT signaling pathway	P42225:Stat1	1	347	160	6973	0.999742	1	0.125594
mmu04620	Organismal Systems	Immune system	Toll-like receptor signaling pathway	P42225:Stat1,P63001:Rac1,P63085:Mapk1,Q99MB1:Tlr3	4	347	96	6973	0.711112	0.948149	0.837296
mmu04917	Organismal Systems	Endocrine system	Prolactin signaling pathway	P42225:Stat1,P63085:Mapk1	2	347	74	6973	0.889717	1	0.543111
mmu04380	Organismal Systems	Development and regeneration	Osteoclast differentiation	P42225:Stat1,P63001:Rac1,P63085:Mapk1,O54890:Itgb3	4	347	114	6973	0.826501	1	0.705091
mmu05235	Human Diseases	Cancer: overview	PD-L1 expression and PD-1 checkpoint pathway in cancer	P42225:Stat1,P63085:Mapk1	2	347	87	6973	0.935659	1	0.461956
mmu05212	Human Diseases	Cancer: specific types	Pancreatic cancer	P42225:Stat1,P63001:Rac1,P63085:Mapk1	3	347	77	6973	0.74521	0.971134	0.782926
mmu04933	Human Diseases	Endocrine and metabolic disease	AGE-RAGE signaling pathway in diabetic complications	P42225:Stat1,P63001:Rac1,P63085:Mapk1,P68404:Prkcb,P51432:Plcb3,O08808:Diaph1	6	347	98	6973	0.361614	0.61708	1.23031
mmu00760	Metabolism	Metabolism of cofactors and vitamins	Nicotinate and nicotinamide metabolism	Q64277:Bst1,Q61503:Nt5e	2	347	39	6973	0.585133	0.896374	1.03052
mmu00531	Metabolism	Glycan biosynthesis and metabolism	Glycosaminoglycan degradation	P12265:Gusb	1	347	18	6973	0.60146	0.897515	1.11639
mmu00670	Metabolism	Metabolism of cofactors and vitamins	One carbon pool by folate	P50431:Shmt1	1	347	18	6973	0.60146	0.897515	1.11639
mmu01523	Human Diseases	Drug resistance: antineoplastic	Antifolate resistance	P50431:Shmt1	1	347	29	6973	0.773122	0.984088	0.692935
mmu04920	Organismal Systems	Endocrine system	Adipocytokine signaling pathway	Q08857:Cd36	1	347	69	6973	0.970981	1	0.291233
mmu05210	Human Diseases	Cancer: specific types	Colorectal cancer	P63001:Rac1,P63085:Mapk1	2	347	87	6973	0.935659	1	0.461956
mmu05211	Human Diseases	Cancer: specific types	Renal cell carcinoma	P63001:Rac1,P63085:Mapk1	2	347	66	6973	0.847889	1	0.608942
mmu04012	Environmental Information Processing	Signal transduction	ErbB signaling pathway	P63085:Mapk1,P68404:Prkcb	2	347	83	6973	0.923909	1	0.484219
mmu04668	Environmental Information Processing	Signal transduction	TNF signaling pathway	P63085:Mapk1	1	347	112	6973	0.996862	1	0.179421
mmu04550	Cellular Processes	Cellular community - eukaryotes	Signaling pathways regulating pluripotency of stem cells	P63085:Mapk1	1	347	139	6973	0.999229	1	0.144569
mmu04660	Organismal Systems	Immune system	T cell receptor signaling pathway	P63085:Mapk1	1	347	102	6973	0.994729	1	0.197011
mmu05216	Human Diseases	Cancer: specific types	Thyroid cancer	P63085:Mapk1	1	347	34	6973	0.824432	1	0.591032
mmu05220	Human Diseases	Cancer: specific types	Chronic myeloid leukemia	P63085:Mapk1	1	347	77	6973	0.980794	1	0.260975
mmu05218	Human Diseases	Cancer: specific types	Melanoma	P63085:Mapk1	1	347	73	6973	0.976391	1	0.275275
mmu05219	Human Diseases	Cancer: specific types	Bladder cancer	P63085:Mapk1	1	347	42	6973	0.883557	1	0.478455
mmu05213	Human Diseases	Cancer: specific types	Endometrial cancer	P63085:Mapk1	1	347	58	6973	0.948853	1	0.346467
mmu05224	Human Diseases	Cancer: specific types	Breast cancer	P63085:Mapk1	1	347	146	6973	0.999465	1	0.137638
mmu05223	Human Diseases	Cancer: specific types	Non-small cell lung cancer	P63085:Mapk1,P68404:Prkcb	2	347	73	6973	0.885141	1	0.550551
mmu01521	Human Diseases	Drug resistance: antineoplastic	EGFR tyrosine kinase inhibitor resistance	P63085:Mapk1,P68404:Prkcb	2	347	78	6973	0.906381	1	0.515259
mmu00240	Metabolism	Nucleotide metabolism	Pyrimidine metabolism	P52624:Upp1,Q61503:Nt5e	2	347	52	6973	0.739217	0.971134	0.772888
mmu03030	Genetic Information Processing	Replication and repair	DNA replication	P17918:Pcna	1	347	35	6973	0.833212	1	0.574146
mmu03410	Genetic Information Processing	Replication and repair	Base excision repair	P17918:Pcna	1	347	33	6973	0.815192	1	0.608942
mmu03420	Genetic Information Processing	Replication and repair	Nucleotide excision repair	P17918:Pcna	1	347	43	6973	0.889386	1	0.467328
mmu03430	Genetic Information Processing	Replication and repair	Mismatch repair	P17918:Pcna	1	347	22	6973	0.675254	0.944044	0.913414
mmu03020	Genetic Information Processing	Transcription	RNA polymerase	P08775:Polr2a	1	347	28	6973	0.76119	0.978672	0.717682
mmu00511	Metabolism	Glycan biosynthesis and metabolism	Other glycan degradation	Q91W89:Man2c1	1	347	18	6973	0.60146	0.897515	1.11639
mmu04742	Organismal Systems	Sensory system	Taste transduction	P51432:Plcb3	1	347	87	6973	0.988543	1	0.230978

## Sheet: cEVs 116_0
id	Classification_level1	Classification_level2	term	protein	ListHits	ListTotal	PopHits	PopTotal	pvalue	padj	Enrichment_score
mmu04350	Environmental Information Processing	Signal transduction	TGF-beta signaling pathway	Q61554:Fbn1,Q9WTX6:Cul1,P63085:Mapk1	3	347	93	6973	0.849073	1	0.648229
mmu04530	Cellular Processes	Cellular community - eukaryotes	Tight junction	Q8VDD5:Myh9,O08638:Myh11,Q60605:Myl6,Q6URW6:Myh14,Q3THE2:Myl12b,Q9Z0G9:Cldn3,Q9Z261:Cldn7,O88792:F11r,Q63ZW7:Patj,P57780:Actn4,P09055:Itgb1,P68369:Tuba1a,Q9CVB6:Arpc2,P63001:Rac1,P17918:Pcna,P61161:Actr2,Q99JY9:Actr3	17	347	157	6973	0.00197324	0.0157859	2.1759
mmu04810	Cellular Processes	Cell motility	Regulation of actin cytoskeleton	Q8VDD5:Myh9,O08638:Myh11,Q6URW6:Myh14,Q3THE2:Myl12b,P05555:Itgam,P18760:Cfl1,Q6PDN3:Mylk,Q61165:Slc9a1,P57780:Actn4,P09055:Itgb1,Q61739:Itga6,A2A863:Itgb4,P27601:Gna13,P11835:Itgb2,P43406:Itgav,Q9CVB6:Arpc2,P28660:Nckap1,P62071:Rras2,Q3V3R4:Itga1,P63001:Rac1,P63085:Mapk1,Q8BKX1:Baiap2,Q7TMB8:Cyfip1,P61161:Actr2,O54890:Itgb3,P13020:Gsn,Q99JY9:Actr3,Q3UQ44:Iqgap2,Q91VR8:Brk1,O08808:Diaph1	30	347	213	6973	1.78664e-07	4.28794e-06	2.8303
mmu04270	Organismal Systems	Circulatory system	Vascular smooth muscle contraction	Q8VDD5:Myh9,O08638:Myh11,Q60605:Myl6,Q6URW6:Myh14,P0DP27:Calm2,Q6PDN3:Mylk,P21278:Gna11,P27601:Gna13,P21279:Gnaq,P63094:Gnas,Q64GA5:Pla2g4c,P63085:Mapk1,P68404:Prkcb,P51432:Plcb3	14	347	134	6973	0.00658974	0.038914	2.09949
mmu00480	Metabolism	Metabolism of other amino acids	Glutathione metabolism	P97449:Anpep,O08709:Prdx6,Q9CPU4:Mgst3,P46425:Gstp2,Q9CPY7:Lap3,P54071:Idh2,Q9DCM2:Gstk1	7	347	66	6973	0.0446353	0.139728	2.1313
mmu04640	Organismal Systems	Immune system	Hematopoietic cell lineage	P97449:Anpep,P05555:Itgam,Q61739:Itga6,P04228:H2-Aa,P14437:H2-Aa,P14439:H2-Ea,Q3V3R4:Itga1,P01921:H2-Ab1,P20040:,Q08857:Cd36,O54890:Itgb3,P35737:H2-DMb1	12	347	110	6973	0.00824175	0.0456466	2.19219
mmu04614	Organismal Systems	Endocrine system	Renin-angiotensin system	P97449:Anpep,P15947:Klk1,Q8C129:Lnpep	3	347	38	6973	0.29291	0.537312	1.58646
mmu02010	Environmental Information Processing	Membrane transport	ABC transporters	P06795:Abcb1b,P21447:Abcb1a,Q9DBM0:Abcg8	3	347	43	6973	0.362106	0.61708	1.40198
mmu04976	Organismal Systems	Digestive system	Bile secretion	P06795:Abcb1b,Q6ZQM8:Ugt1a7,Q64435:Ugt1a6,Q61165:Slc9a1,P00920:Ca2,P21447:Abcb1a,P14094:Atp1b1,P63094:Gnas,P97370:Atp1b3,Q9DBM0:Abcg8	10	347	84	6973	0.00846676	0.0456611	2.39227
mmu05206	Human Diseases	Cancer: overview	MicroRNAs in cancer	P06795:Abcb1b,Q9CPY3:Cdca5,P21447:Abcb1a,P63085:Mapk1,P68404:Prkcb,O54890:Itgb3	6	347	161	6973	0.819991	1	0.748886
mmu05226	Human Diseases	Cancer: specific types	Gastric cancer	P06795:Abcb1b,P21447:Abcb1a,Q80Z19:Muc2,Q9R100:Cdh17,P63085:Mapk1	5	347	150	6973	0.874537	1	0.669837
mmu00010	Metabolism	Carbohydrate metabolism	Glycolysis / Gluconeogenesis	Q8BMF4:Dlat,P16858:Gapdh,P17751:Tpi1,Q9DBJ1:Pgam1,P21550:Eno3,Q9CZS1:Aldh1b1,P00329:Adh1,P70695:Fbp2,P52480:Pkm,Q80VQ0:Aldh3b1,Q9Z2L6:Minpp1	11	347	63	6973	0.000236388	0.00324189	3.50867
mmu00020	Metabolism	Carbohydrate metabolism	Citrate cycle (TCA cycle)	Q8BMF4:Dlat,Q99KI0:Aco2,Q9CQA3:Sdhb,Q60597:Ogdh,P54071:Idh2,Q91V92:Acly	6	347	30	6973	0.0031252	0.0230784	4.01902
mmu00620	Metabolism	Carbohydrate metabolism	Pyruvate metabolism	Q8BMF4:Dlat,Q9CZS1:Aldh1b1,P00329:Adh1,P52480:Pkm,P06801:Me1,Q99KE1:Me2	6	347	43	6973	0.0186696	0.0757302	2.80397
mmu04921	Organismal Systems	Endocrine system	Oxytocin signaling pathway	Q60605:Myl6,P0DP27:Calm2,Q6PDN3:Mylk,P21279:Gnaq,P63094:Gnas,Q64GA5:Pla2g4c,Q9DC51:Gnai3,O08532:Cacna2d1,P63085:Mapk1,P68404:Prkcb,P51432:Plcb3	11	347	150	6973	0.126829	0.301028	1.47364
mmu04613	Organismal Systems	Immune system	Neutrophil extracellular trap formation	P62806:H4c1,Q64475:H2bc3,Q8K0E8:Fgb,Q60931:Vdac3,P05555:Itgam,Q60932:Vdac1,Q60930:Vdac2,Q64523:H2ac20,Q3THW5:H2az2,P11835:Itgb2,P63001:Rac1,P63085:Mapk1,P68404:Prkcb,O54890:Itgb3,P51432:Plcb3	15	347	148	6973	0.00662079	0.038914	2.03667
mmu05203	Human Diseases	Cancer: overview	Viral carcinogenesis	P62806:H4c1,Q64475:H2bc3,Q60931:Vdac3,P14427:H2-D1,P25911:Lyn,P57780:Actn4,P14426:H2-D1,P01901:H2-K1,P01899:H2-D1,P63101:Ywhaz,P52480:Pkm,P03991:H2-K1,P01902:H2-K1,P51863:Atp6v0d1,P62259:Ywhae,P61982:Ywhag,P63001:Rac1,P63085:Mapk1,P13020:Gsn,P34022:Ranbp1	20	347	192	6973	0.00132051	0.0111855	2.09324
mmu05322	Human Diseases	Immune disease	Systemic lupus erythematosus	P62806:H4c1,Q64475:H2bc3,Q64523:H2ac20,Q3THW5:H2az2,P57780:Actn4,P04228:H2-Aa,P14437:H2-Aa,P14439:H2-Ea,P01921:H2-Ab1,P20040:,P35737:H2-DMb1	11	347	107	6973	0.0169655	0.0733646	2.06585
mmu05034	Human Diseases	Substance dependence	Alcoholism	P62806:H4c1,Q64475:H2bc3,Q64133:Maoa,P0DP27:Calm2,Q64523:H2ac20,Q8BW75:Maob,Q3THW5:H2az2,P62874:Gnb1,P63094:Gnas,Q9DC51:Gnai3,P63085:Mapk1	11	347	148	6973	0.118549	0.286908	1.49355
mmu04260	Organismal Systems	Circulatory system	Cardiac muscle contraction	P68033:Actc1,Q9DB77:Uqcrc2,Q9D855:Uqcrb,Q8R1I1:Uqcr10,P19783:Cox4i1,Q9CZ13:Uqcrc1,P99028:Uqcrh,P12787:Cox5a,P17665:Cox7c,P19536:Cox5b,Q61165:Slc9a1,Q9CPQ1:Cox6c,Q9CQ69:Uqcrq,Q9D0M3:Cyc1,P00405:Mtco2,P14094:Atp1b1,O08532:Cacna2d1,P97370:Atp1b3,Q6IRU2:Tpm4	19	347	81	6973	9.54023e-09	3.05287e-07	4.71367
mmu04261	Organismal Systems	Circulatory system	Adrenergic signaling in cardiomyocytes	P68033:Actc1,G5E829:Atp2b1,P0DP27:Calm2,Q61165:Slc9a1,P14094:Atp1b1,P21279:Gnaq,P63094:Gnas,Q9DC51:Gnai3,O08532:Cacna2d1,P63085:Mapk1,P97370:Atp1b3,P51432:Plcb3,Q6IRU2:Tpm4	13	347	143	6973	0.0253839	0.0949425	1.82683
mmu05410	Human Diseases	Cardiovascular disease	Hypertrophic cardiomyopathy	P68033:Actc1,P48678:Lmna,P09055:Itgb1,Q61739:Itga6,A2A863:Itgb4,P43406:Itgav,O08532:Cacna2d1,Q3V3R4:Itga1,O54890:Itgb3,Q6IRU2:Tpm4	10	347	87	6973	0.0107609	0.0543706	2.30978
mmu05414	Human Diseases	Cardiovascular disease	Dilated cardiomyopathy	P68033:Actc1,P48678:Lmna,P09055:Itgb1,Q61739:Itga6,A2A863:Itgb4,P63094:Gnas,P43406:Itgav,O08532:Cacna2d1,Q3V3R4:Itga1,O54890:Itgb3,Q6IRU2:Tpm4	11	347	93	6973	0.00617802	0.0378568	2.37684
mmu04510	Cellular Processes	Cellular community - eukaryotes	Focal adhesion	Q3THE2:Myl12b,P29788:Vtn,Q6PDN3:Mylk,P57780:Actn4,P09055:Itgb1,Q61739:Itga6,A2A863:Itgb4,Q8BTM8:Flna,P43406:Itgav,Q3V3R4:Itga1,P63001:Rac1,P63085:Mapk1,P68404:Prkcb,O54890:Itgb3,P51637:Cav3,Q8C6K9:Col6a6,O08808:Diaph1	17	347	191	6973	0.0140312	0.0651772	1.78857
mmu04611	Organismal Systems	Immune system	Platelet activation	Q3THE2:Myl12b,Q8K0E8:Fgb,P22437:Ptgs1,P25911:Lyn,Q6PDN3:Mylk,P09055:Itgb1,P27601:Gna13,P21279:Gnaq,P63094:Gnas,Q64GA5:Pla2g4c,Q9DC51:Gnai3,P63085:Mapk1,O54890:Itgb3,P51432:Plcb3	14	347	121	6973	0.00261429	0.0203491	2.32505
mmu04670	Organismal Systems	Immune system	Leukocyte transendothelial migration	Q3THE2:Myl12b,P05555:Itgam,Q9Z0G9:Cldn3,Q9Z261:Cldn7,O88792:F11r,P57780:Actn4,P09055:Itgb1,P30999:Ctnnd1,P11835:Itgb2,Q9DC51:Gnai3,P63001:Rac1,P68404:Prkcb	12	347	110	6973	0.00824175	0.0456466	2.19219
mmu04360	Organismal Systems	Development and regeneration	Axon guidance	Q3THE2:Myl12b,P18760:Cfl1,P09055:Itgb1,Q9DC51:Gnai3,P63001:Rac1,P63085:Mapk1,O08553:Dpysl2,B2RXS4:Plxnb2	8	347	178	6973	0.667831	0.942206	0.903151
mmu05132	Human Diseases	Infectious disease: bacterial	Salmonella infection	Q3THE2:Myl12b,P16858:Gapdh,P51150:Rab7a,Q8VEH3:Arl8a,Q91ZR2:Snx18,Q9D0M5:Dynll2,P68369:Tuba1a,Q9JHU4:Dync1h1,P68372:Tubb4b,Q8BTM8:Flna,P08113:Hsp90b1,Q9CQW2:Arl8b,P10639:Txn,Q9CVB6:Arpc2,P28660:Nckap1,P62908:Rps3,P63001:Rac1,P63085:Mapk1,Q7TMB8:Cyfip1,P61161:Actr2,P24668:M6pr,Q9QZB7:Actr10,Q99JY9:Actr3,Q91VR8:Brk1,P61164:Actr1a	25	347	242	6973	0.000385962	0.00411693	2.07594
mmu03050	Genetic Information Processing	Folding, sorting and degradation	Proteasome	P99026:Psmb4,Q60692:Psmb6,O55234:Psmb5,O70435:Psma3,Q9R1P0:Psma4,O35955:Psmb10,Q9R1P3:Psmb2,P49722:Psma2,O35522:Psmb9,P97371:Psme1,P62196:Psmc5,P46471:Psmc2	12	347	47	6973	2.05525e-06	4.22793e-05	5.13066
mmu05010	Human Diseases	Neurodegenerative disease	Alzheimer disease	P99026:Psmb4,Q60692:Psmb6,Q60931:Vdac3,Q60932:Vdac1,O55234:Psmb5,Q9DCX2:Atp5pd,Q60930:Vdac2,P16858:Gapdh,Q9DB77:Uqcrc2,Q9D855:Uqcrb,Q8R1I1:Uqcr10,P19783:Cox4i1,Q9CZ13:Uqcrc1,P99028:Uqcrh,Q9DCS9:Ndufb10,P0DP27:Calm2,Q9CQQ7:Atp5pb,Q03265:Atp5f1a,P12787:Cox5a,P56480:Atp5f1b,P17665:Cox7c,Q62425:Ndufa4,Q9DC69:Ndufa9,Q9CQA3:Sdhb,P19536:Cox5b,Q9CR21:Ndufab1,Q9ERS2:Ndufa13,Q9CPQ1:Cox6c,Q9CR61:Ndufb7,Q9D8…	49	347	359	6973	4.86102e-11	2.33329e-09	2.74279
mmu05012	Human Diseases	Neurodegenerative disease	Parkinson disease	P99026:Psmb4,Q60692:Psmb6,Q60931:Vdac3,Q60932:Vdac1,O55234:Psmb5,Q9DCX2:Atp5pd,Q60930:Vdac2,Q64133:Maoa,Q9DB77:Uqcrc2,Q9D855:Uqcrb,Q8R1I1:Uqcr10,P19783:Cox4i1,Q9CZ13:Uqcrc1,P99028:Uqcrh,Q9DCS9:Ndufb10,P0DP27:Calm2,Q9CQQ7:Atp5pb,Q03265:Atp5f1a,P12787:Cox5a,P56480:Atp5f1b,P17665:Cox7c,Q8BW75:Maob,Q62425:Ndufa4,Q9DC69:Ndufa9,Q9CQA3:Sdhb,P19536:Cox5b,Q9CR21:Ndufab1,Q9ERS2:Ndufa13,Q9CPQ1:Cox6c,Q9CR61:…	49	347	244	6973	8.56622e-18	2.46707e-15	4.03549
mmu05014	Human Diseases	Neurodegenerative disease	Amyotrophic lateral sclerosis	P99026:Psmb4,Q01853:Vcp,Q60692:Psmb6,Q60932:Vdac1,O55234:Psmb5,Q9DCX2:Atp5pd,Q07076:Anxa7,Q9DB77:Uqcrc2,Q9D855:Uqcrb,Q8R1I1:Uqcr10,P19783:Cox4i1,Q9CZ13:Uqcrc1,P99028:Uqcrh,Q9DCS9:Ndufb10,Q9CQQ7:Atp5pb,Q03265:Atp5f1a,P12787:Cox5a,P56480:Atp5f1b,P17665:Cox7c,Q62425:Ndufa4,Q9DC69:Ndufa9,Q9CQA3:Sdhb,P49312:Hnrnpa1,P19536:Cox5b,Q9CR21:Ndufab1,Q9ERS2:Ndufa13,Q9CPQ1:Cox6c,Q9CR61:Ndufb7,Q9D8B4:Ndufa11,Q9…	49	347	346	6973	1.24538e-11	7.1734e-10	2.84584
mmu05016	Human Diseases	Neurodegenerative disease	Huntington disease	P99026:Psmb4,Q60692:Psmb6,Q60931:Vdac3,Q60932:Vdac1,O55234:Psmb5,Q9DCX2:Atp5pd,Q60930:Vdac2,Q68FD5:Cltc,Q9DB77:Uqcrc2,Q9D855:Uqcrb,Q8R1I1:Uqcr10,P19783:Cox4i1,Q9CZ13:Uqcrc1,P99028:Uqcrh,Q9DCS9:Ndufb10,Q9CQQ7:Atp5pb,Q03265:Atp5f1a,P12787:Cox5a,P56480:Atp5f1b,P17665:Cox7c,Q62425:Ndufa4,Q9DC69:Ndufa9,Q9CQA3:Sdhb,P19536:Cox5b,Q9CR21:Ndufab1,Q9ERS2:Ndufa13,Q9CPQ1:Cox6c,Q9CR61:Ndufb7,Q9D8B4:Ndufa11,Q9C…	50	347	288	6973	2.11554e-15	2.03092e-13	3.48873
mmu05017	Human Diseases	Neurodegenerative disease	Spinocerebellar ataxia	P99026:Psmb4,Q60692:Psmb6,Q60931:Vdac3,Q60932:Vdac1,O55234:Psmb5,Q60930:Vdac2,O70435:Psma3,Q9R1P0:Psma4,P21279:Gnaq,Q9R1P3:Psmb2,P49722:Psma2,P68404:Prkcb,P51432:Plcb3,P62196:Psmc5,P46471:Psmc2	15	347	138	6973	0.00343905	0.0247612	2.18425
mmu05020	Human Diseases	Neurodegenerative disease	Prion disease	P99026:Psmb4,Q60692:Psmb6,Q60931:Vdac3,Q60932:Vdac1,O55234:Psmb5,Q9DCX2:Atp5pd,Q60930:Vdac2,Q9DB77:Uqcrc2,Q9D855:Uqcrb,Q8R1I1:Uqcr10,P19783:Cox4i1,Q61696:Hspa1a,Q9CZ13:Uqcrc1,P99028:Uqcrh,Q9DCS9:Ndufb10,Q9CQQ7:Atp5pb,Q03265:Atp5f1a,P12787:Cox5a,P56480:Atp5f1b,P17665:Cox7c,Q62425:Ndufa4,Q9DC69:Ndufa9,Q9CQA3:Sdhb,P19536:Cox5b,Q9CR21:Ndufab1,Q9ERS2:Ndufa13,Q9CPQ1:Cox6c,Q9CR61:Ndufb7,Q9D8B4:Ndufa11,Q…	47	347	261	6973	3.77449e-15	2.71764e-13	3.61866
mmu05022	Human Diseases	Neurodegenerative disease	Pathways of neurodegeneration - multiple diseases	P99026:Psmb4,Q01853:Vcp,Q60692:Psmb6,Q60931:Vdac3,Q60932:Vdac1,O55234:Psmb5,Q9DCX2:Atp5pd,Q60930:Vdac2,Q9DB77:Uqcrc2,Q9D855:Uqcrb,Q8R1I1:Uqcr10,P19783:Cox4i1,Q9CZ13:Uqcrc1,P99028:Uqcrh,Q9DCS9:Ndufb10,P0DP27:Calm2,Q9CQQ7:Atp5pb,Q03265:Atp5f1a,P12787:Cox5a,P56480:Atp5f1b,P17665:Cox7c,Q62425:Ndufa4,Q9DC69:Ndufa9,Q9CQA3:Sdhb,P19536:Cox5b,Q9CR21:Ndufab1,Q9ERS2:Ndufa13,Q9CPQ1:Cox6c,Q9CR61:Ndufb7,Q9D8B4…	56	347	455	6973	1.09887e-10	4.52108e-09	2.47324
mmu00630	Metabolism	Carbohydrate metabolism	Glyoxylate and dicarboxylate metabolism	Q99MN9:Pccb,Q91ZA3:Pcca,Q99KI0:Aco2,P24270:Cat,P50431:Shmt1	5	347	29	6973	0.0131222	0.0619539	3.46467
mmu00640	Metabolism	Carbohydrate metabolism	Propanoate metabolism	Q99MN9:Pccb,Q91ZA3:Pcca	2	347	32	6973	0.477931	0.756287	1.25594
mmu00280	Metabolism	Amino acid metabolism	Valine, leucine and isoleucine degradation	Q99MN9:Pccb,Q91ZA3:Pcca,P54869:Hmgcs2,Q9CZS1:Aldh1b1,Q8JZK9:Hmgcs1,P45952:Acadm	6	347	53	6973	0.0466093	0.141647	2.27492
mmu00920	Metabolism	Energy metabolism	Sulfur metabolism	P17563:Selenbp1,O88428:Papss2,Q9R112:Sqor	3	347	11	6973	0.0149539	0.0683609	5.48048
mmu04141	Genetic Information Processing	Folding, sorting and degradation	Protein processing in endoplasmic reticulum	Q01853:Vcp,Q61696:Hspa1a,Q62186:Ssr4,Q9WTX6:Cul1,P08113:Hsp90b1,P27773:Pdia3,Q9D0F3:Lman1,Q9QZN4:Fbxo6,Q61699:Hsph1	9	347	161	6973	0.409057	0.680974	1.12333
mmu05134	Human Diseases	Infectious disease: bacterial	Legionellosis	Q01853:Vcp,P05555:Itgam,Q61696:Hspa1a,P11835:Itgb2	4	347	61	6973	0.360878	0.61708	1.31771
mmu04924	Organismal Systems	Endocrine system	Renin secretion	Q9D7Z6:Clca1,P0DP27:Calm2,P21279:Gnaq,P63094:Gnas,Q9DC51:Gnai3,Q6Q473:Clca4a,P51432:Plcb3	7	347	72	6973	0.0658266	0.184616	1.95369
mmu04972	Organismal Systems	Digestive system	Pancreatic secretion	Q9D7Z6:Clca1,Q9CQ52:Cela3b,G5E829:Atp2b1,Q9CR35:Ctrb1,Q61165:Slc9a1,P17892:Pnliprp2,P00920:Ca2,P14094:Atp1b1,P21279:Gnaq,P63094:Gnas,P55012:Slc12a2,Q9WVC8:Slc26a3,Q6Q473:Clca4a,Q64277:Bst1,P63001:Rac1,P68404:Prkcb,P97370:Atp1b3,Q3SYP2:Ctrc,P51432:Plcb3	19	347	95	6973	1.49354e-07	3.91035e-06	4.01902
mmu00140	Metabolism	Lipid metabolism	Steroid hormone biosynthesis	Q9D816:Cyp2c55,Q6ZQM8:Ugt1a7,Q64435:Ugt1a6	3	347	68	6973	0.665302	0.942206	0.886549
mmu00590	Metabolism	Lipid metabolism	Arachidonic acid metabolism	Q9D816:Cyp2c55,P22437:Ptgs1,Q64GA5:Pla2g4c	3	347	72	6973	0.702871	0.946877	0.837296
mmu00591	Metabolism	Lipid metabolism	Linoleic acid metabolism	Q9D816:Cyp2c55,Q64GA5:Pla2g4c	2	347	40	6973	0.599057	0.897515	1.00476
mmu00830	Metabolism	Metabolism of cofactors and vitamins	Retinol metabolism	Q9D816:Cyp2c55,Q6ZQM8:Ugt1a7,Q64435:Ugt1a6,P00329:Adh1,P24549:Aldh1a1	5	347	70	6973	0.268318	0.511759	1.43536
mmu04726	Organismal Systems	Nervous system	Serotonergic synapse	Q9D816:Cyp2c55,Q64133:Maoa,Q8BW75:Maob,P22437:Ptgs1,P21279:Gnaq,P62874:Gnb1,P63094:Gnas,Q64GA5:Pla2g4c,Q9DC51:Gnai3,P63085:Mapk1,P68404:Prkcb,P51432:Plcb3	12	347	120	6973	0.0158783	0.0703531	2.00951
mmu04750	Organismal Systems	Sensory system	Inflammatory mediator regulation of TRP channels	Q9D816:Cyp2c55,P0DP27:Calm2,P21279:Gnaq,P63094:Gnas,Q64GA5:Pla2g4c,P68404:Prkcb,P51432:Plcb3	7	347	114	6973	0.339444	0.599754	1.23391
mmu05204	Human Diseases	Cancer: overview	Chemical carcinogenesis	Q9D816:Cyp2c55,Q6ZQM8:Ugt1a7,Q64435:Ugt1a6,P00329:Adh1,Q9CPU4:Mgst3,P46425:Gstp2,Q80VQ0:Aldh3b1,Q9DCM2:Gstk1	8	347	77	6973	0.036712	0.120148	2.0878
mmu04610	Organismal Systems	Immune system	Complement and coagulation cascades	Q8K0E8:Fgb,P05555:Itgam,P07758:Serpina1a,P29788:Vtn,P32261:Serpinc1,P11835:Itgb2,P39039:Mbl1,Q06194:F8	8	347	86	6973	0.0633513	0.180645	1.86931
mmu05171	Human Diseases	Infectious disease: viral	Coronavirus disease - COVID-19	Q8K0E8:Fgb,P14869:Rplp0,P62242:Rps8,P63276:Rps17,P63323:Rps12,P62855:Rps26,P42225:Stat1,P62908:Rps3,P63085:Mapk1,P68404:Prkcb,Q99MB1:Tlr3,P39039:Mbl1,P62281:Rps11	13	347	223	6973	0.317621	0.575314	1.17146
mmu04020	Environmental Information Processing	Signal transduction	Calcium signaling pathway	Q60931:Vdac3,Q60932:Vdac1,Q60930:Vdac2,G5E829:Atp2b1,P0DP27:Calm2,Q6PDN3:Mylk,P21278:Gna11,P21279:Gnaq,P63094:Gnas,P29477:Nos2,P30677:Gna14,P68404:Prkcb,P51432:Plcb3	13	347	234	6973	0.38157	0.646425	1.11639
mmu04022	Environmental Information Processing	Signal transduction	cGMP-PKG signaling pathway	Q60931:Vdac3,Q60932:Vdac1,Q60930:Vdac2,G5E829:Atp2b1,P0DP27:Calm2,Q6PDN3:Mylk,P14094:Atp1b1,P21278:Gna11,P27601:Gna13,P21279:Gnaq,Q9DC51:Gnai3,P63085:Mapk1,P97370:Atp1b3,P51432:Plcb3	14	347	161	6973	0.0292071	0.105145	1.7474
mmu04216	Cellular Processes	Cell growth and death	Ferroptosis	Q60931:Vdac3,Q60930:Vdac2,Q61147:Cp,P09528:Fth1,P29391:Ftl1	5	347	40	6973	0.046724	0.141647	2.51189
mmu04217	Cellular Processes	Cell growth and death	Necroptosis	Q60931:Vdac3,Q60932:Vdac1,P17742:Ppia,Q60930:Vdac2,Q64523:H2ac20,Q3THW5:H2az2,P09528:Fth1,P29391:Ftl1,Q8CI94:Pygb,Q64GA5:Pla2g4c,P26443:Glud1,Q9WUB3:Pygm,P42225:Stat1,Q99MB1:Tlr3,Q9D8B3:Chmp4b,Q9CQ10:Chmp3	16	347	149	6973	0.0028868	0.0218789	2.15786
mmu04218	Cellular Processes	Cell growth and death	Cellular senescence	Q60931:Vdac3,Q60932:Vdac1,Q60930:Vdac2,P14427:H2-D1,P0DP27:Calm2,P14426:H2-D1,P01901:H2-K1,P01899:H2-D1,P03991:H2-K1,P01902:H2-K1,P62071:Rras2,P63085:Mapk1	12	347	166	6973	0.123442	0.29626	1.45266
mmu04621	Organismal Systems	Immune system	NOD-like receptor signaling pathway	Q60931:Vdac3,Q60932:Vdac1,Q60930:Vdac2,P10639:Txn,P62259:Ywhae,P42225:Stat1,Q01514:Gbp1,P63085:Mapk1,Q9Z0E6:Gbp2,Q91WS2:Nlrp6,P51432:Plcb3	11	347	196	6973	0.384794	0.648073	1.12779
mmu04979	Organismal Systems	Digestive system	Cholesterol metabolism	Q60931:Vdac3,Q60932:Vdac1,Q60930:Vdac2,E9Q414:Apob,Q08857:Cd36,Q9DBM0:Abcg8	6	347	48	6973	0.0305791	0.1074	2.51189
mmu05166	Human Diseases	Infectious disease: viral	Human T-cell leukemia virus 1 infection	Q60931:Vdac3,Q60932:Vdac1,Q60930:Vdac2,P14427:H2-D1,P04228:H2-Aa,P14426:H2-D1,P01901:H2-K1,P01899:H2-D1,P03991:H2-K1,P14437:H2-Aa,P11835:Itgb2,P01902:H2-K1,P14439:H2-Ea,P01921:H2-Ab1,P20040:,P63085:Mapk1,P34022:Ranbp1,P35737:H2-DMb1	18	347	247	6973	0.0661302	0.184616	1.46442
mmu05161	Human Diseases	Infectious disease: viral	Hepatitis B	Q60931:Vdac3,P63101:Ywhaz,P42225:Stat1,P63085:Mapk1,P68404:Prkcb,Q99MB1:Tlr3,P17918:Pcna	7	347	160	6973	0.690961	0.946877	0.879161
mmu04015	Environmental Information Processing	Signal transduction	Rap1 signaling pathway	P05555:Itgam,P0DP27:Calm2,P09055:Itgb1,P21279:Gnaq,P63094:Gnas,P30999:Ctnnd1,P11835:Itgb2,Q9DC51:Gnai3,P63001:Rac1,P63085:Mapk1,P68404:Prkcb,O54890:Itgb3,P51432:Plcb3,Q91VS8:Farp2	14	347	211	6973	0.165986	0.367723	1.33332
mmu04514	Environmental Information Processing	Signaling molecules and interaction	Cell adhesion molecules	P05555:Itgam,Q9Z0G9:Cldn3,P14427:H2-D1,Q9Z261:Cldn7,A2A8L5:Ptprf,O88792:F11r,P09055:Itgb1,Q61739:Itga6,P04228:H2-Aa,P14426:H2-D1,P01901:H2-K1,P01899:H2-D1,P03991:H2-K1,P14437:H2-Aa,P11835:Itgb2,P01902:H2-K1,P43406:Itgav,P14439:H2-Ea,P01921:H2-Ab1,P20040:,P35737:H2-DMb1	21	347	169	6973	8.86191e-05	0.00134328	2.49702
mmu04145	Cellular Processes	Transport and catabolism	Phagosome	P05555:Itgam,P11438:Lamp1,P14427:H2-D1,P17047:Lamp2,P51150:Rab7a,Q9Z1G3:Atp6v1c1,P09055:Itgb1,P68369:Tuba1a,Q9JHU4:Dync1h1,P04228:H2-Aa,P14426:H2-D1,P01901:H2-K1,P01899:H2-D1,P68372:Tubb4b,P03991:H2-K1,P14437:H2-Aa,P11835:Itgb2,P01902:H2-K1,P43406:Itgav,P51863:Atp6v0d1,P14439:H2-Ea,P01921:H2-Ab1,Q9Z1G4:Atp6v0a1,P20040:,Q08857:Cd36,P63001:Rac1,P39039:Mbl1,P15920:Atp6v0a2,P24668:M6pr,O54890:Itgb3,P…	31	347	174	6973	3.32369e-10	1.19653e-08	3.58016
mmu05202	Human Diseases	Cancer: overview	Transcriptional misregulation in cancer	P05555:Itgam,Q62283:Tspan7	2	347	188	6973	0.999339	1	0.213778
mmu05221	Human Diseases	Cancer: specific types	Acute myeloid leukemia	P05555:Itgam,P63085:Mapk1	2	347	66	6973	0.847889	1	0.608942
mmu05133	Human Diseases	Infectious disease: bacterial	Pertussis	P05555:Itgam,P18760:Cfl1,P0DP27:Calm2,P09055:Itgb1,P11835:Itgb2,Q9DC51:Gnai3,P29477:Nos2,P63085:Mapk1	8	347	74	6973	0.0298597	0.106168	2.17244
mmu05150	Human Diseases	Infectious disease: bacterial	Staphylococcus aureus infection	P05555:Itgam,Q9QWL7:Krt17,Q6IFX2:Krt42,P02535:Krt10,Q9Z2K1:Krt16,P04228:H2-Aa,P08730:Krt13,P14437:H2-Aa,P11835:Itgb2,P14439:H2-Ea,P01921:H2-Ab1,P20040:,P05784:Krt18,P39039:Mbl1,P35737:H2-DMb1,Q497I4:Krt35,Q61495:Dsg1a	17	347	133	6973	0.000295227	0.00354272	2.56855
mmu05152	Human Diseases	Infectious disease: bacterial	Tuberculosis	P05555:Itgam,P11438:Lamp1,P0DP27:Calm2,P17047:Lamp2,P51150:Rab7a,P38647:Hspa9,P04228:H2-Aa,P14437:H2-Aa,P11835:Itgb2,P51863:Atp6v0d1,P29477:Nos2,P42225:Stat1,P14439:H2-Ea,P01921:H2-Ab1,Q9Z1G4:Atp6v0a1,P20040:,P63085:Mapk1,P18242:Ctsd,P15920:Atp6v0a2,P35737:H2-DMb1	20	347	188	6973	0.00101693	0.0095206	2.13778
mmu05146	Human Diseases	Infectious disease: parasitic	Amoebiasis	P05555:Itgam,P51150:Rab7a,P57780:Actn4,P21278:Gna11,Q80Z19:Muc2,P21279:Gnaq,P63094:Gnas,P35700:Prdx1,P11835:Itgb2,P29477:Nos2,P30677:Gna14,P68404:Prkcb,P51432:Plcb3	13	347	94	6973	0.000709596	0.00704702	2.77911
mmu05140	Human Diseases	Infectious disease: parasitic	Leishmaniasis	P05555:Itgam,P09055:Itgb1,P04228:H2-Aa,P14437:H2-Aa,P11835:Itgb2,P29477:Nos2,P42225:Stat1,P14439:H2-Ea,P01921:H2-Ab1,P20040:,P63085:Mapk1,P68404:Prkcb,P35737:H2-DMb1	13	347	87	6973	0.000330234	0.00366515	3.00272
mmu04974	Organismal Systems	Digestive system	Protein digestion and absorption	Q9CQ52:Cela3b,Q9CR35:Ctrb1,P51912:Slc1a5,P14094:Atp1b1,Q91WV7:Slc3a1,B1AVD1:Xpnpep2,Q9JIP7:Slc15a1,P28825:Mep1a,P97370:Atp1b3,Q3SYP2:Ctrc,Q8C6K9:Col6a6	11	347	88	6973	0.00404509	0.0270927	2.51189
mmu05164	Human Diseases	Infectious disease: viral	Influenza A	Q60932:Vdac1,P46638:Rab11b,P04228:H2-Aa,P14437:H2-Aa,P42225:Stat1,P14439:H2-Ea,P01921:H2-Ab1,P20040:,P63085:Mapk1,P68404:Prkcb,Q99MB1:Tlr3,P35737:H2-DMb1	12	347	171	6973	0.143963	0.323918	1.41018
mmu00190	Metabolism	Energy metabolism	Oxidative phosphorylation	Q9DCX2:Atp5pd,Q9DB77:Uqcrc2,Q9D855:Uqcrb,Q8R1I1:Uqcr10,P19783:Cox4i1,Q9CZ13:Uqcrc1,P99028:Uqcrh,Q9DCS9:Ndufb10,Q9CQQ7:Atp5pb,Q03265:Atp5f1a,P12787:Cox5a,Q9CPQ8:Atp5mg,P56480:Atp5f1b,P17665:Cox7c,Q62425:Ndufa4,P56135:Atp5mf,Q9DC69:Ndufa9,Q9CQA3:Sdhb,P19536:Cox5b,Q9CR21:Ndufab1,Q9ERS2:Ndufa13,Q9CPQ1:Cox6c,Q9CR61:Ndufb7,Q9D8B4:Ndufa11,Q9CQ69:Uqcrq,Q9Z1G3:Atp6v1c1,Q9CQ54:Ndufc2,Q9CQZ6:Ndufb3,Q9D0M3:C…	34	347	128	6973	1.76111e-16	2.536e-14	5.33776
mmu04714	Organismal Systems	Environmental adaptation	Thermogenesis	Q9DCX2:Atp5pd,Q9DB77:Uqcrc2,Q9D855:Uqcrb,Q8R1I1:Uqcr10,P19783:Cox4i1,Q9CZ13:Uqcrc1,P99028:Uqcrh,Q9DCS9:Ndufb10,Q9CQQ7:Atp5pb,Q03265:Atp5f1a,P12787:Cox5a,Q9CPQ8:Atp5mg,P56480:Atp5f1b,P17665:Cox7c,Q62425:Ndufa4,P56135:Atp5mf,Q9DC69:Ndufa9,Q9CQA3:Sdhb,P19536:Cox5b,Q9CR21:Ndufab1,Q9ERS2:Ndufa13,Q9CPQ1:Cox6c,Q9CR61:Ndufb7,Q9D8B4:Ndufa11,Q9CQ69:Uqcrq,Q9CQ54:Ndufc2,Q9CQZ6:Ndufb3,Q9D0M3:Cyc1,P00405:Mtco2…	32	347	230	6973	9.11555e-08	2.62528e-06	2.79584
mmu04144	Cellular Processes	Transport and catabolism	Endocytosis	Q68FD5:Cltc,P14427:H2-D1,Q61696:Hspa1a,P51150:Rab7a,Q8BH64:Ehd2,P46638:Rab11b,P14426:H2-D1,P01901:H2-K1,P01899:H2-D1,P03991:H2-K1,P01902:H2-K1,Q9CVB6:Arpc2,Q9CX00:Ist1,Q9D8B3:Chmp4b,P61027:Rab10,Q9CQ10:Chmp3,P61161:Actr2,P51637:Cav3,Q99JY9:Actr3,P47753:Capza1	20	347	253	6973	0.0265874	0.098169	1.58855
mmu04142	Cellular Processes	Transport and catabolism	Lysosome	Q68FD5:Cltc,P11438:Lamp1,P17047:Lamp2,P51863:Atp6v0d1,P41731:Cd63,Q9WV54:Asah1,P12265:Gusb,Q9Z1G4:Atp6v0a1,P18242:Ctsd,P15920:Atp6v0a2,P24668:M6pr	11	347	126	6973	0.0485918	0.145776	1.75433
mmu04961	Organismal Systems	Excretory system	Endocrine and other factor-regulated calcium reabsorption	Q68FD5:Cltc,G5E829:Atp2b1,P15947:Klk1,P14094:Atp1b1,P21279:Gnaq,P63094:Gnas,P68404:Prkcb,P97370:Atp1b3,P51432:Plcb3	9	347	65	6973	0.00456729	0.029895	2.7824
mmu04721	Organismal Systems	Nervous system	Synaptic vesicle cycle	Q68FD5:Cltc,Q9Z1G3:Atp6v1c1,P51863:Atp6v0d1,Q9Z1G4:Atp6v0a1,P15920:Atp6v0a2	5	347	78	6973	0.347202	0.60972	1.28815
mmu05100	Human Diseases	Infectious disease: bacterial	Bacterial invasion of epithelial cells	Q68FD5:Cltc,P09055:Itgb1,Q9CVB6:Arpc2,P63001:Rac1,P61161:Actr2,P51637:Cav3,Q99JY9:Actr3	7	347	76	6973	0.0828326	0.220887	1.85086
mmu04657	Organismal Systems	Immune system	IL-17 signaling pathway	P31725:S100a9,P11672:Lcn2,P08113:Hsp90b1,P63085:Mapk1	4	347	87	6973	0.635633	0.928372	0.923913
mmu05160	Human Diseases	Infectious disease: viral	Hepatitis C	Q9Z0G9:Cldn3,Q9Z261:Cldn7,P63101:Ywhaz,P62259:Ywhae,P42225:Stat1,P61982:Ywhag,P63085:Mapk1,Q99MB1:Tlr3	8	347	152	6973	0.487663	0.763299	1.05764
mmu04066	Environmental Information Processing	Signal transduction	HIF-1 signaling pathway	P16858:Gapdh,P21550:Eno3,P29477:Nos2,P63085:Mapk1,P68404:Prkcb	5	347	107	6973	0.621697	0.913513	0.939023
mmu00260	Metabolism	Amino acid metabolism	Glycine, serine and threonine metabolism	Q64133:Maoa,Q9DBJ1:Pgam1,Q8BW75:Maob,Q8VCN5:Cth,P50431:Shmt1,O70423:Aoc3	6	347	39	6973	0.0117932	0.0575668	3.09155
mmu00330	Metabolism	Amino acid metabolism	Arginine and proline metabolism	Q64133:Maoa,Q8BW75:Maob,Q9CZS1:Aldh1b1,Q9CPY7:Lap3,Q04447:Ckb,P29477:Nos2	6	347	50	6973	0.0364763	0.120148	2.41141
mmu00340	Metabolism	Amino acid metabolism	Histidine metabolism	Q64133:Maoa,Q8BW75:Maob,Q9CZS1:Aldh1b1,Q80VQ0:Aldh3b1	4	347	23	6973	0.0251948	0.0949425	3.4948
mmu00350	Metabolism	Amino acid metabolism	Tyrosine metabolism	Q64133:Maoa,Q8BW75:Maob,P00329:Adh1,O70423:Aoc3,Q80VQ0:Aldh3b1	5	347	37	6973	0.0348936	0.118228	2.71555
mmu00360	Metabolism	Amino acid metabolism	Phenylalanine metabolism	Q64133:Maoa,Q8BW75:Maob,O70423:Aoc3,Q80VQ0:Aldh3b1	4	347	20	6973	0.0154951	0.0697277	4.01902
mmu00380	Metabolism	Amino acid metabolism	Tryptophan metabolism	Q64133:Maoa,Q8BW75:Maob,Q9CZS1:Aldh1b1,P24270:Cat,P28776:Ido1	5	347	46	6973	0.0767227	0.210439	2.18425
mmu00982	Metabolism	Xenobiotics biodegradation and metabolism	Drug metabolism - cytochrome P450	Q64133:Maoa,Q6ZQM8:Ugt1a7,Q64435:Ugt1a6,Q8BW75:Maob,P00329:Adh1,Q9CPU4:Mgst3,P46425:Gstp2,Q8K2I3:Fmo2,Q80VQ0:Aldh3b1,Q9DCM2:Gstk1	10	347	54	6973	0.000275254	0.00354272	3.72131
mmu04728	Organismal Systems	Nervous system	Dopaminergic synapse	Q64133:Maoa,P0DP27:Calm2,Q8BW75:Maob,Q9Z2W8:Gria4,P21279:Gnaq,P62874:Gnb1,P63094:Gnas,Q9DC51:Gnai3,P68404:Prkcb,P51432:Plcb3	10	347	130	6973	0.112441	0.284063	1.54578
mmu05030	Human Diseases	Substance dependence	Cocaine addiction	Q64133:Maoa,Q8BW75:Maob,P63094:Gnas,Q9DC51:Gnai3	4	347	50	6973	0.236581	0.476891	1.60761
mmu05031	Human Diseases	Substance dependence	Amphetamine addiction	Q64133:Maoa,P0DP27:Calm2,Q8BW75:Maob,Q9Z2W8:Gria4,P63094:Gnas,P68404:Prkcb	6	347	69	6973	0.127519	0.301028	1.7474
mmu04966	Organismal Systems	Excretory system	Collecting duct acid secretion	Q9WVL3:Slc12a7,P00920:Ca2,Q9Z1G3:Atp6v1c1,P51863:Atp6v0d1,Q9Z1G4:Atp6v0a1,P15920:Atp6v0a2	6	347	25	6973	0.00115027	0.0100387	4.82282
mmu04932	Human Diseases	Endocrine and metabolic disease	Non-alcoholic fatty liver disease	Q9DB77:Uqcrc2,Q9D855:Uqcrb,Q8R1I1:Uqcr10,P19783:Cox4i1,Q9CZ13:Uqcrc1,P99028:Uqcrh,Q9DCS9:Ndufb10,P12787:Cox5a,P17665:Cox7c,Q62425:Ndufa4,Q9DC69:Ndufa9,Q9CQA3:Sdhb,P19536:Cox5b,Q9CR21:Ndufab1,Q9ERS2:Ndufa13,Q9CPQ1:Cox6c,Q9CR61:Ndufb7,Q9D8B4:Ndufa11,Q9CQ69:Uqcrq,Q9CQ54:Ndufc2,Q9CQZ6:Ndufb3,Q9D0M3:Cyc1,P00405:Mtco2,P63001:Rac1	24	347	148	6973	2.29384e-07	5.08173e-06	3.25867
mmu04140	Cellular Processes	Transport and catabolism	Autophagy - animal	P11438:Lamp1,P17047:Lamp2,P51150:Rab7a,P62071:Rras2,P63085:Mapk1,P18242:Ctsd	6	347	137	6973	0.684038	0.946877	0.880077
mmu00230	Metabolism	Nucleotide metabolism	Purine metabolism	O88428:Papss2,Q9R111:Gda,Q00519:Xdh,Q3UWA6:Gucy2c,P52480:Pkm,P54822:Adsl,Q8BTJ4:Enpp4,Q61503:Nt5e	8	347	124	6973	0.275626	0.522239	1.29646
mmu00450	Metabolism	Metabolism of other amino acids	Selenocompound metabolism	O88428:Papss2,Q8VCN5:Cth,Q9JMH6:Txnrd1	3	347	17	6973	0.0494525	0.146828	3.54619
mmu04650	Organismal Systems	Immune system	Natural killer cell mediated cytotoxicity	P14427:H2-D1,P14426:H2-D1,P01901:H2-K1,P01899:H2-D1,P03991:H2-K1,P11835:Itgb2,P01902:H2-K1,P63001:Rac1,P63085:Mapk1,P68404:Prkcb,P18181:Cd48	11	347	125	6973	0.0463152	0.141647	1.76837
mmu04612	Organismal Systems	Immune system	Antigen processing and presentation	P14427:H2-D1,Q61696:Hspa1a,P04228:H2-Aa,P14426:H2-D1,P01901:H2-K1,P01899:H2-D1,P03991:H2-K1,P14437:H2-Aa,P01902:H2-K1,P14439:H2-Ea,P01921:H2-Ab1,P20040:,P27773:Pdia3,P97371:Psme1,P35737:H2-DMb1	15	347	86	6973	1.81006e-05	0.000347531	3.50496
mmu05170	Human Diseases	Infectious disease: viral	Human immunodeficiency virus 1 infection	P14427:H2-D1,P18760:Cfl1,P0DP27:Calm2,Q9WTX6:Cul1,P21278:Gna11,P14426:H2-D1,P01901:H2-K1,P01899:H2-D1,P21279:Gnaq,P03991:H2-K1,P62874:Gnb1,Q60710:Samhd1,P01902:H2-K1,Q9DC51:Gnai3,P63001:Rac1,P63085:Mapk1,P68404:Prkcb,P27773:Pdia3	18	347	212	6973	0.0182161	0.0757302	1.70619
mmu05168	Human Diseases	Infectious disease: viral	Herpes simplex virus 1 infection	P14427:H2-D1,P04228:H2-Aa,P14426:H2-D1,P01901:H2-K1,P01899:H2-D1,P03991:H2-K1,P14437:H2-Aa,P01902:H2-K1,P42225:Stat1,P14439:H2-Ea,P01921:H2-Ab1,P20040:,Q99MB1:Tlr3,P27773:Pdia3,O54890:Itgb3,P35737:H2-DMb1	16	347	251	6973	0.184129	0.397007	1.28096
mmu05163	Human Diseases	Infectious disease: viral	Human cytomegalovirus infection	P14427:H2-D1,P0DP27:Calm2,P21278:Gna11,P14426:H2-D1,P27601:Gna13,P01901:H2-K1,P01899:H2-D1,P21279:Gnaq,P03991:H2-K1,P62874:Gnb1,P63094:Gnas,P01902:H2-K1,P43406:Itgav,Q9DC51:Gnai3,P63001:Rac1,P63085:Mapk1,P68404:Prkcb,P27773:Pdia3,O54890:Itgb3,P51432:Plcb3	20	347	232	6973	0.0113097	0.0561586	1.73234
mmu05167	Human Diseases	Infectious disease: viral	Kaposi sarcoma-associated herpesvirus infection	P14427:H2-D1,P0DP27:Calm2,P25911:Lyn,P14426:H2-D1,P01901:H2-K1,P01899:H2-D1,P03991:H2-K1,P62874:Gnb1,P01902:H2-K1,P42225:Stat1,P63001:Rac1,P63085:Mapk1,Q99MB1:Tlr3	13	347	202	6973	0.205728	0.429346	1.29325
mmu05169	Human Diseases	Infectious disease: viral	Epstein-Barr virus infection	P14427:H2-D1,P25911:Lyn,P04228:H2-Aa,P14426:H2-D1,P01901:H2-K1,P01899:H2-D1,P03991:H2-K1,P14437:H2-Aa,P01902:H2-K1,P42225:Stat1,P14439:H2-Ea,P01921:H2-Ab1,P20040:,P63001:Rac1,P27773:Pdia3,P62196:Psmc5,P35737:H2-DMb1,P46471:Psmc2,Q9DA19:Cir1	19	347	226	6973	0.0170675	0.0733646	1.68941
mmu05165	Human Diseases	Infectious disease: viral	Human papillomavirus infection	P14427:H2-D1,P29788:Vtn,Q9Z1G3:Atp6v1c1,Q63ZW7:Patj,P09055:Itgb1,Q61739:Itga6,A2A863:Itgb4,P14426:H2-D1,P01901:H2-K1,P01899:H2-D1,P52480:Pkm,P03991:H2-K1,P63094:Gnas,P01902:H2-K1,P43406:Itgav,P51863:Atp6v0d1,P42225:Stat1,Q3V3R4:Itga1,Q9Z1G4:Atp6v0a1,P63085:Mapk1,Q99MB1:Tlr3,P15920:Atp6v0a2,O54890:Itgb3,Q8C6K9:Col6a6	24	347	328	6973	0.0363032	0.120148	1.47037
mmu05320	Human Diseases	Immune disease	Autoimmune thyroid disease	P14427:H2-D1,P04228:H2-Aa,P14426:H2-D1,P01901:H2-K1,P01899:H2-D1,P03991:H2-K1,P14437:H2-Aa,P01902:H2-K1,P14439:H2-Ea,P01921:H2-Ab1,P20040:,P35737:H2-DMb1	12	347	75	6973	0.000291414	0.00354272	3.21522
mmu05330	Human Diseases	Immune disease	Allograft rejection	P14427:H2-D1,P04228:H2-Aa,P14426:H2-D1,P01901:H2-K1,P01899:H2-D1,P03991:H2-K1,P14437:H2-Aa,P01902:H2-K1,P14439:H2-Ea,P01921:H2-Ab1,P20040:,P35737:H2-DMb1	12	347	63	6973	5.10275e-05	0.000816439	3.82764
mmu05332	Human Diseases	Immune disease	Graft-versus-host disease	P14427:H2-D1,P04228:H2-Aa,P14426:H2-D1,P01901:H2-K1,P01899:H2-D1,P03991:H2-K1,P14437:H2-Aa,P01902:H2-K1,P14439:H2-Ea,P01921:H2-Ab1,P20040:,P35737:H2-DMb1	12	347	61	6973	3.645e-05	0.000617506	3.95313
mmu05416	Human Diseases	Cardiovascular disease	Viral myocarditis	P14427:H2-D1,P97792:Cxadr,P04228:H2-Aa,P14426:H2-D1,P01901:H2-K1,P01899:H2-D1,P03991:H2-K1,P14437:H2-Aa,P11835:Itgb2,P01902:H2-K1,P14439:H2-Ea,P01921:H2-Ab1,P20040:,P63001:Rac1,P35737:H2-DMb1	15	347	88	6973	2.40742e-05	0.000433336	3.4253
mmu04940	Human Diseases	Endocrine and metabolic disease	Type I diabetes mellitus	P14427:H2-D1,P04228:H2-Aa,P14426:H2-D1,P01901:H2-K1,P01899:H2-D1,P03991:H2-K1,P14437:H2-Aa,P01902:H2-K1,P14439:H2-Ea,P01921:H2-Ab1,P20040:,P35737:H2-DMb1	12	347	70	6973	0.000148527	0.0021388	3.44487
mmu04024	Environmental Information Processing	Signal transduction	cAMP signaling pathway	G5E829:Atp2b1,P0DP27:Calm2,Q61165:Slc9a1,Q9Z2W8:Gria4,P14094:Atp1b1,P63094:Gnas,Q9DC51:Gnai3,P62071:Rras2,P63001:Rac1,P63085:Mapk1,P97370:Atp1b3	11	347	210	6973	0.475304	0.756287	1.0526
mmu04925	Organismal Systems	Endocrine system	Aldosterone synthesis and secretion	G5E829:Atp2b1,P0DP27:Calm2,P14094:Atp1b1,P21278:Gna11,P21279:Gnaq,P63094:Gnas,P68404:Prkcb,P97370:Atp1b3,P51432:Plcb3	9	347	98	6973	0.0542616	0.159463	1.84547
mmu04970	Organismal Systems	Digestive system	Salivary secretion	G5E829:Atp2b1,P0DP27:Calm2,Q61165:Slc9a1,P17897:Lyz1,P14094:Atp1b1,P21279:Gnaq,P63094:Gnas,P55012:Slc12a2,Q64277:Bst1,P68404:Prkcb,P97370:Atp1b3,P51432:Plcb3	12	347	76	6973	0.000330882	0.00366515	3.17291
mmu04978	Organismal Systems	Digestive system	Mineral absorption	G5E829:Atp2b1,P09528:Fth1,P29391:Ftl1,P14094:Atp1b1,Q9WVC8:Slc26a3,P97370:Atp1b3	6	347	51	6973	0.0396801	0.128403	2.36413
mmu00983	Metabolism	Xenobiotics biodegradation and metabolism	Drug metabolism - other enzymes	Q8BK48:Ces2e,Q6ZQM8:Ugt1a7,Q64435:Ugt1a6,O55060:Tpmt,Q9CPU4:Mgst3,P46425:Gstp2,Q00519:Xdh,P12265:Gusb,P52624:Upp1	9	347	74	6973	0.0106822	0.0543706	2.444
mmu04666	Organismal Systems	Immune system	Fc gamma R-mediated phagocytosis	P18760:Cfl1,P25911:Lyn,Q64GA5:Pla2g4c,Q9CVB6:Arpc2,P63001:Rac1,P63085:Mapk1,P68404:Prkcb,P61161:Actr2,Q9DAX2:Plpp2,P13020:Gsn,Q99JY9:Actr3	11	347	93	6973	0.00617802	0.0378568	2.37684
mmu00860	Metabolism	Metabolism of cofactors and vitamins	Porphyrin and chlorophyll metabolism	Q61147:Cp,Q6ZQM8:Ugt1a7,Q64435:Ugt1a6,P10518:Alad,P12265:Gusb	5	347	32	6973	0.0197092	0.0786044	3.13986
mmu03040	Genetic Information Processing	Transcription	Spliceosome	Q61696:Hspa1a,P49312:Hnrnpa1,Q99PV0:Prpf8	3	347	124	6973	0.950763	1	0.486172
mmu04010	Environmental Information Processing	Signal transduction	MAPK signaling pathway	Q61696:Hspa1a,O88653:Lamtor3,Q8BTM8:Flna,P18653:Rps6ka1,Q64GA5:Pla2g4c,P62071:Rras2,O08532:Cacna2d1,P63001:Rac1,P63085:Mapk1,P68404:Prkcb	10	347	286	6973	0.911474	1	0.702626
mmu04915	Organismal Systems	Endocrine system	Estrogen signaling pathway	Q61696:Hspa1a,P0DP27:Calm2,Q9QWL7:Krt17,Q6IFX2:Krt42,P02535:Krt10,Q9Z2K1:Krt16,P08730:Krt13,P21279:Gnaq,P63094:Gnas,P08113:Hsp90b1,Q9DC51:Gnai3,P63085:Mapk1,P18242:Ctsd,P05784:Krt18,P51432:Plcb3,Q497I4:Krt35	16	347	135	6973	0.00102479	0.0095206	2.38164
mmu04213	Organismal Systems	Aging	Longevity regulating pathway - multiple species	Q61696:Hspa1a,P24270:Cat,P08228:Sod1	3	347	61	6973	0.591573	0.897515	0.988284
mmu05162	Human Diseases	Infectious disease: viral	Measles	Q61696:Hspa1a,P42225:Stat1	2	347	138	6973	0.993196	1	0.291233
mmu05145	Human Diseases	Infectious disease: parasitic	Toxoplasmosis	Q61696:Hspa1a,P09055:Itgb1,Q61739:Itga6,P04228:H2-Aa,P14437:H2-Aa,Q9DC51:Gnai3,P29477:Nos2,P42225:Stat1,P14439:H2-Ea,P01921:H2-Ab1,P20040:,P63085:Mapk1,Q60766:Irgm1,P35737:H2-DMb1	14	347	125	6973	0.00353518	0.0248325	2.25065
mmu00040	Metabolism	Carbohydrate metabolism	Pentose and glucuronate interconversions	Q6ZQM8:Ugt1a7,Q64435:Ugt1a6,Q91ZJ5:Ugp2,P12265:Gusb	4	347	24	6973	0.0290826	0.105145	3.34918
mmu00053	Metabolism	Carbohydrate metabolism	Ascorbate and aldarate metabolism	Q6ZQM8:Ugt1a7,Q64435:Ugt1a6,Q9CZS1:Aldh1b1,P12265:Gusb	4	347	21	6973	0.0184079	0.0757302	3.82764
mmu00980	Metabolism	Xenobiotics biodegradation and metabolism	Metabolism of xenobiotics by cytochrome P450	Q6ZQM8:Ugt1a7,Q64435:Ugt1a6,P00329:Adh1,Q9CPU4:Mgst3,P46425:Gstp2,Q80VQ0:Aldh3b1,Q9DCM2:Gstk1	7	347	56	6973	0.020197	0.0786044	2.51189
mmu00650	Metabolism	Carbohydrate metabolism	Butanoate metabolism	P54869:Hmgcs2,Q8JZK9:Hmgcs1	2	347	27	6973	0.391804	0.656044	1.48853
mmu00072	Metabolism	Lipid metabolism	Synthesis and degradation of ketone bodies	P54869:Hmgcs2,Q8JZK9:Hmgcs1	2	347	11	6973	0.100951	0.259587	3.65365
mmu00900	Metabolism	Metabolism of terpenoids and polyketides	Terpenoid backbone biosynthesis	P54869:Hmgcs2,Q9CQF9:Pcyox1,Q8JZK9:Hmgcs1	3	347	22	6973	0.0934963	0.247036	2.74024
mmu03320	Organismal Systems	Endocrine system	PPAR signaling pathway	P54869:Hmgcs2,P06801:Me1,Q08857:Cd36,Q8JZK9:Hmgcs1,P45952:Acadm,P51162:Fabp6,Q64516:Gk	7	347	83	6973	0.118085	0.286908	1.69477
mmu03010	Genetic Information Processing	Translation	Ribosome	P14869:Rplp0,P62242:Rps8,P63276:Rps17,P63323:Rps12,P62855:Rps26,P62908:Rps3,P62281:Rps11	7	347	127	6973	0.446635	0.722645	1.1076
mmu04152	Environmental Information Processing	Signal transduction	AMPK signaling pathway	Q91V41:Rab14,P46638:Rab11b,P70695:Fbp2,P19096:Fasn,Q08857:Cd36,P61027:Rab10	6	347	120	6973	0.555088	0.857765	1.00476
mmu04723	Organismal Systems	Nervous system	Retrograde endocannabinoid signaling	Q9DCS9:Ndufb10,Q62425:Ndufa4,Q9DC69:Ndufa9,Q9CR21:Ndufab1,Q9ERS2:Ndufa13,Q9CR61:Ndufb7,Q9D8B4:Ndufa11,Q9CQ54:Ndufc2,Q9Z2W8:Gria4,Q9CQZ6:Ndufb3,P21279:Gnaq,P62874:Gnb1,Q9DC51:Gnai3,P63085:Mapk1,P68404:Prkcb,P51432:Plcb3	16	347	142	6973	0.00175746	0.0144614	2.26424
mmu04014	Environmental Information Processing	Signal transduction	Ras signaling pathway	P0DP27:Calm2,P62874:Gnb1,Q64GA5:Pla2g4c,P62071:Rras2,P63001:Rac1,P63085:Mapk1,P68404:Prkcb	7	347	226	6973	0.938788	1	0.622415
mmu04371	Environmental Information Processing	Signal transduction	Apelin signaling pathway	P0DP27:Calm2,Q6PDN3:Mylk,Q61165:Slc9a1,P27601:Gna13,P21279:Gnaq,P62874:Gnb1,Q9DC51:Gnai3,P29477:Nos2,P62071:Rras2,P63085:Mapk1,P51432:Plcb3	11	347	133	6973	0.066667	0.184616	1.662
mmu04070	Environmental Information Processing	Signal transduction	Phosphatidylinositol signaling system	P0DP27:Calm2,P68404:Prkcb,P51432:Plcb3,Q7TNC9:Inpp5a	4	347	91	6973	0.670668	0.942206	0.883301
mmu04114	Cellular Processes	Cell growth and death	Oocyte meiosis	P0DP27:Calm2,Q9WTX6:Cul1,P63101:Ywhaz,P18653:Rps6ka1,P62259:Ywhae,P61982:Ywhag,P63085:Mapk1,Q920F6:Smc1b,Q07832:Plk1	9	347	115	6973	0.118239	0.286908	1.57266
mmu04625	Organismal Systems	Immune system	C-type lectin receptor signaling pathway	P0DP27:Calm2,P62071:Rras2,P42225:Stat1,P63085:Mapk1	4	347	104	6973	0.768078	0.983139	0.772888
mmu04910	Organismal Systems	Endocrine system	Insulin signaling pathway	P0DP27:Calm2,P70695:Fbp2,A2A8L5:Ptprf,Q8CI94:Pygb,Q9WUB3:Pygm,P19096:Fasn,P63085:Mapk1,Q7TNC9:Inpp5a	8	347	134	6973	0.350125	0.611127	1.19971
mmu04922	Organismal Systems	Endocrine system	Glucagon signaling pathway	P0DP27:Calm2,Q9DBJ1:Pgam1,P70695:Fbp2,Q8CI94:Pygb,P21279:Gnaq,P52480:Pkm,P63094:Gnas,Q9WUB3:Pygm,Q9JIF0:Prmt1,P51432:Plcb3	10	347	103	6973	0.0316551	0.109839	1.95098
mmu04912	Organismal Systems	Endocrine system	GnRH signaling pathway	P0DP27:Calm2,P21278:Gna11,P21279:Gnaq,P63094:Gnas,Q64GA5:Pla2g4c,P63085:Mapk1,P68404:Prkcb,P51432:Plcb3	8	347	91	6973	0.0823056	0.220887	1.7666
mmu04916	Organismal Systems	Endocrine system	Melanogenesis	P0DP27:Calm2,P21279:Gnaq,P63094:Gnas,Q9DC51:Gnai3,P63085:Mapk1,P68404:Prkcb,P51432:Plcb3	7	347	101	6973	0.23679	0.476891	1.39273
mmu04971	Organismal Systems	Digestive system	Gastric acid secretion	P0DP27:Calm2,Q6PDN3:Mylk,Q61165:Slc9a1,P00920:Ca2,P14094:Atp1b1,P21279:Gnaq,P63094:Gnas,Q9DC51:Gnai3,P68404:Prkcb,P97370:Atp1b3,P51432:Plcb3	11	347	75	6973	0.00110168	0.00991516	2.94728
mmu04720	Organismal Systems	Nervous system	Long-term potentiation	P0DP27:Calm2,P21279:Gnaq,P18653:Rps6ka1,P63085:Mapk1,P68404:Prkcb,P51432:Plcb3	6	347	64	6973	0.0974505	0.252845	1.88392
mmu04722	Organismal Systems	Nervous system	Neurotrophin signaling pathway	P0DP27:Calm2,P18653:Rps6ka1,P62259:Ywhae,P63001:Rac1,P63085:Mapk1	5	347	117	6973	0.699223	0.946877	0.858765
mmu04744	Organismal Systems	Sensory system	Phototransduction	P0DP27:Calm2,P62874:Gnb1	2	347	24	6973	0.337162	0.599754	1.67459
mmu04740	Organismal Systems	Sensory system	Olfactory transduction	P0DP27:Calm2,P62874:Gnb1	2	347	123	6973	0.986597	1	0.32675
mmu04713	Organismal Systems	Environmental adaptation	Circadian entrainment	P0DP27:Calm2,Q9Z2W8:Gria4,P21279:Gnaq,P62874:Gnb1,P63094:Gnas,Q9DC51:Gnai3,P63085:Mapk1,P68404:Prkcb,P51432:Plcb3	9	347	94	6973	0.0434948	0.137654	1.924
mmu05200	Human Diseases	Cancer: overview	Pathways in cancer	P0DP27:Calm2,Q9CPU4:Mgst3,Q9WTX6:Cul1,P46425:Gstp2,P09055:Itgb1,Q61739:Itga6,P21278:Gna11,P27601:Gna13,P21279:Gnaq,P62874:Gnb1,P63094:Gnas,P08113:Hsp90b1,P43406:Itgav,Q9DC51:Gnai3,P29477:Nos2,P42225:Stat1,P63001:Rac1,P63085:Mapk1,P68404:Prkcb,P51432:Plcb3,Q9JMH6:Txnrd1	21	347	524	6973	0.880317	1	0.805338
mmu05214	Human Diseases	Cancer: specific types	Glioma	P0DP27:Calm2,P63085:Mapk1,P68404:Prkcb	3	347	74	6973	0.720415	0.953184	0.814666
mmu05418	Human Diseases	Cardiovascular disease	Fluid shear stress and atherosclerosis	P0DP27:Calm2,Q9CPU4:Mgst3,P46425:Gstp2,P08113:Hsp90b1,P10639:Txn,P43406:Itgav,P63001:Rac1,O54890:Itgb3,P51637:Cav3	9	347	140	6973	0.261646	0.506672	1.29183
mmu04137	Cellular Processes	Transport and catabolism	Mitophagy - animal	P51150:Rab7a,P62071:Rras2	2	347	66	6973	0.847889	1	0.608942
mmu00051	Metabolism	Carbohydrate metabolism	Fructose and mannose metabolism	P17751:Tpi1,P70695:Fbp2	2	347	32	6973	0.477931	0.756287	1.25594
mmu00562	Metabolism	Carbohydrate metabolism	Inositol phosphate metabolism	P17751:Tpi1,P51432:Plcb3,Q7TNC9:Inpp5a,Q9JHU9:Isyna1,Q9Z2L6:Minpp1	5	347	69	6973	0.258725	0.506672	1.45617
mmu05230	Human Diseases	Cancer: overview	Central carbon metabolism in cancer	Q9DBJ1:Pgam1,P51912:Slc1a5,P52480:Pkm,P63085:Mapk1,P54071:Idh2	5	347	68	6973	0.249218	0.498435	1.47758
mmu03018	Genetic Information Processing	Folding, sorting and degradation	RNA degradation	P21550:Eno3,P38647:Hspa9,P54823:Ddx6	3	347	70	6973	0.684502	0.946877	0.861219
mmu04151	Environmental Information Processing	Signal transduction	PI3K-Akt signaling pathway	P29788:Vtn,P09055:Itgb1,Q61739:Itga6,A2A863:Itgb4,P63101:Ywhaz,P62874:Gnb1,P08113:Hsp90b1,P43406:Itgav,P62259:Ywhae,Q3V3R4:Itga1,P61982:Ywhag,P63001:Rac1,P63085:Mapk1,O54890:Itgb3,Q8C6K9:Col6a6	15	347	345	6973	0.744959	0.971134	0.8737
mmu04512	Environmental Information Processing	Signaling molecules and interaction	ECM-receptor interaction	P29788:Vtn,P09055:Itgb1,Q61739:Itga6,A2A863:Itgb4,P43406:Itgav,Q3V3R4:Itga1,Q08857:Cd36,O54890:Itgb3,Q8C6K9:Col6a6	9	347	82	6973	0.0200484	0.0786044	2.20556
mmu05205	Human Diseases	Cancer: overview	Proteoglycans in cancer	P29788:Vtn,Q61165:Slc9a1,P09055:Itgb1,Q8BTM8:Flna,P43406:Itgav,P41731:Cd63,P62071:Rras2,P63001:Rac1,P63085:Mapk1,P68404:Prkcb,O54890:Itgb3,P51637:Cav3	12	347	200	6973	0.292902	0.537312	1.20571
mmu05340	Human Diseases	Immune disease	Primary immunodeficiency	P01837:Igkc	1	347	45	6973	0.900187	1	0.446558
mmu04210	Cellular Processes	Cell growth and death	Apoptosis	P48678:Lmna,P68369:Tuba1a,P63085:Mapk1,P18242:Ctsd	4	347	133	6973	0.904093	1	0.604364
mmu05412	Human Diseases	Cardiovascular disease	Arrhythmogenic right ventricular cardiomyopathy	P48678:Lmna,P09055:Itgb1,Q61739:Itga6,A2A863:Itgb4,P43406:Itgav,O08532:Cacna2d1,Q3V3R4:Itga1,O54890:Itgb3	8	347	75	6973	0.0320371	0.109841	2.14348
mmu04962	Organismal Systems	Excretory system	Vasopressin-regulated water reabsorption	P46638:Rab11b,Q9D0M5:Dynll2,Q9JHU4:Dync1h1,P63094:Gnas	4	347	46	6973	0.19415	0.411142	1.7474
mmu04923	Organismal Systems	Endocrine system	Regulation of lipolysis in adipocytes	P22437:Ptgs1,P63094:Gnas,Q9DC51:Gnai3	3	347	58	6973	0.556951	0.857765	1.0394
mmu04520	Cellular Processes	Cellular community - eukaryotes	Adherens junction	Q04736:Yes1,A2A8L5:Ptprf,P57780:Actn4,P30999:Ctnnd1,P63001:Rac1,P63085:Mapk1,Q8BKX1:Baiap2,Q64455:Ptprj,Q91VS8:Farp2	9	347	70	6973	0.00747602	0.0430619	2.58366
mmu00071	Metabolism	Lipid metabolism	Fatty acid degradation	Q9CZS1:Aldh1b1,P00329:Adh1,P50544:Acadvl,P45952:Acadm	4	347	46	6973	0.19415	0.411142	1.7474
mmu00561	Metabolism	Lipid metabolism	Glycerolipid metabolism	Q9CZS1:Aldh1b1,P17892:Pnliprp2,Q9DAX2:Plpp2,Q64516:Gk	4	347	59	6973	0.337909	0.599754	1.36238
mmu00310	Metabolism	Amino acid metabolism	Lysine degradation	Q9CZS1:Aldh1b1	1	347	60	6973	0.953858	1	0.334918
mmu00410	Metabolism	Metabolism of other amino acids	beta-Alanine metabolism	Q9CZS1:Aldh1b1,O70423:Aoc3,Q80VQ0:Aldh3b1	3	347	31	6973	0.198566	0.417423	1.94469
mmu00770	Metabolism	Metabolism of cofactors and vitamins	Pantothenate and CoA biosynthesis	Q9CZS1:Aldh1b1	1	347	19	6973	0.621344	0.913513	1.05764
mmu04064	Environmental Information Processing	Signal transduction	NF-kappa B signaling pathway	P25911:Lyn,P68404:Prkcb	2	347	100	6973	0.963073	1	0.401902
mmu04662	Organismal Systems	Immune system	B cell receptor signaling pathway	P25911:Lyn,P63001:Rac1,P63085:Mapk1,P68404:Prkcb	4	347	72	6973	0.484931	0.76317	1.11639
mmu04664	Organismal Systems	Immune system	Fc epsilon RI signaling pathway	P25911:Lyn,Q64GA5:Pla2g4c,P63001:Rac1,P63085:Mapk1	4	347	66	6973	0.418043	0.691934	1.21788
mmu04062	Organismal Systems	Immune system	Chemokine signaling pathway	P25911:Lyn,P21279:Gnaq,P62874:Gnb1,Q9DC51:Gnai3,P42225:Stat1,P63001:Rac1,P63085:Mapk1,P68404:Prkcb,P51432:Plcb3	9	347	179	6973	0.536734	0.835565	1.01037
mmu04730	Organismal Systems	Nervous system	Long-term depression	P25911:Lyn,P21278:Gna11,P27601:Gna13,P21279:Gnaq,P63094:Gnas,Q64GA5:Pla2g4c,Q9DC51:Gnai3,P63085:Mapk1,P68404:Prkcb,P51432:Plcb3	10	347	60	6973	0.000664751	0.00683744	3.34918
mmu00510	Metabolism	Glycan biosynthesis and metabolism	N-Glycan biosynthesis	Q9D306:Mgat4c	1	347	48	6973	0.914448	1	0.418648
mmu00513	Metabolism	Glycan biosynthesis and metabolism	Various types of N-glycan biosynthesis	Q9D306:Mgat4c	1	347	38	6973	0.85701	1	0.528818
mmu00564	Metabolism	Lipid metabolism	Glycerophospholipid metabolism	Q64521:Gpd2,Q64GA5:Pla2g4c,Q9DAX2:Plpp2	3	347	96	6973	0.863831	1	0.627972
mmu00563	Metabolism	Glycan biosynthesis and metabolism	Glycosylphosphatidylinositol (GPI)-anchor biosynthesis	O70362:Gpld1	1	347	24	6973	0.70687	0.946877	0.837296
mmu04919	Organismal Systems	Endocrine system	Thyroid hormone signaling pathway	Q61165:Slc9a1,P14094:Atp1b1,P43406:Itgav,P42225:Stat1,P63085:Mapk1,P68404:Prkcb,P97370:Atp1b3,O54890:Itgb3,P51432:Plcb3	9	347	119	6973	0.13757	0.314446	1.5198
mmu04975	Organismal Systems	Digestive system	Fat digestion and absorption	P17892:Pnliprp2,E9Q414:Apob,Q08857:Cd36,Q9DAX2:Plpp2,Q9DBM0:Abcg8	5	347	42	6973	0.0557835	0.162279	2.39227
mmu00061	Metabolism	Lipid metabolism	Fatty acid biosynthesis	Q9CR21:Ndufab1,P19096:Fasn	2	347	18	6973	0.22481	0.462466	2.23279
mmu05225	Human Diseases	Cancer: specific types	Hepatocellular carcinoma	Q9CPU4:Mgst3,P46425:Gstp2,P63085:Mapk1,P68404:Prkcb,Q9JMH6:Txnrd1	5	347	170	6973	0.931259	1	0.591032
mmu01524	Human Diseases	Drug resistance: antineoplastic	Platinum drug resistance	Q9CPU4:Mgst3,P46425:Gstp2,P63085:Mapk1	3	347	78	6973	0.753077	0.976965	0.772888
mmu00030	Metabolism	Carbohydrate metabolism	Pentose phosphate pathway	P70695:Fbp2,P40142:Tkt	2	347	29	6973	0.427096	0.702878	1.38587
mmu00910	Metabolism	Energy metabolism	Nitrogen metabolism	P00920:Ca2,P26443:Glud1,Q64444:Ca4,P16015:Ca3	4	347	17	6973	0.00856145	0.0456611	4.72826
mmu04964	Organismal Systems	Excretory system	Proximal tubule bicarbonate reclamation	P00920:Ca2,P14094:Atp1b1,P26443:Glud1,Q64444:Ca4,P97370:Atp1b3	5	347	22	6973	0.00386989	0.0265364	4.56707
mmu04150	Environmental Information Processing	Signal transduction	mTOR signaling pathway	O88653:Lamtor3,Q9Z1G3:Atp6v1c1,P18653:Rps6ka1,P63085:Mapk1,P68404:Prkcb	5	347	154	6973	0.888333	1	0.652438
mmu03060	Genetic Information Processing	Folding, sorting and degradation	Protein export	Q9R0P6:Sec11a	1	347	24	6973	0.70687	0.946877	0.837296
mmu05323	Human Diseases	Immune disease	Rheumatoid arthritis	Q9Z1G3:Atp6v1c1,P04228:H2-Aa,P14437:H2-Aa,P11835:Itgb2,P51863:Atp6v0d1,P14439:H2-Ea,P01921:H2-Ab1,Q9Z1G4:Atp6v0a1,P20040:,P15920:Atp6v0a2,P35737:H2-DMb1	11	347	102	6973	0.0121475	0.0583082	2.16712
mmu04120	Genetic Information Processing	Folding, sorting and degradation	Ubiquitin mediated proteolysis	Q9WTX6:Cul1,Q9CY34:Ube2f,Q9JLV5:Cul3	3	347	138	6973	0.971315	1	0.43685
mmu04310	Environmental Information Processing	Signal transduction	Wnt signaling pathway	Q9WTX6:Cul1,P63001:Rac1,P68404:Prkcb,P51432:Plcb3	4	347	159	6973	0.960332	1	0.505537
mmu04340	Environmental Information Processing	Signal transduction	Hedgehog signaling pathway	Q9WTX6:Cul1,Q9JLV5:Cul3	2	347	56	6973	0.775653	0.984088	0.717682
mmu04110	Cellular Processes	Cell growth and death	Cell cycle	Q9WTX6:Cul1,O88708:Orc4,P63101:Ywhaz,P62259:Ywhae,P61982:Ywhag,P17918:Pcna,Q920F6:Smc1b,Q07832:Plk1	8	347	125	6973	0.282889	0.52904	1.28609
mmu04710	Organismal Systems	Environmental adaptation	Circadian rhythm	Q9WTX6:Cul1	1	347	30	6973	0.784459	0.986568	0.669837
mmu04931	Human Diseases	Endocrine and metabolic disease	Insulin resistance	A2A8L5:Ptprf,Q8CI94:Pygb,P47856:Gfpt1,P18653:Rps6ka1,Q9WUB3:Pygm,Q08857:Cd36,P68404:Prkcb	7	347	108	6973	0.290974	0.537312	1.30246
mmu04080	Environmental Information Processing	Signaling molecules and interaction	Neuroactive ligand-receptor interaction	Q9Z2W8:Gria4	1	347	335	6973	1	1	0.0599854
mmu04724	Organismal Systems	Nervous system	Glutamatergic synapse	Q9Z2W8:Gria4,P21279:Gnaq,P62874:Gnb1,P63094:Gnas,Q64GA5:Pla2g4c,Q9DC51:Gnai3,P63085:Mapk1,P68404:Prkcb,P51432:Plcb3	9	347	113	6973	0.109169	0.278237	1.60049
mmu05033	Human Diseases	Substance dependence	Nicotine addiction	Q9Z2W8:Gria4	1	347	37	6973	0.84948	1	0.543111
mmu00270	Metabolism	Amino acid metabolism	Cysteine and methionine metabolism	Q8VCN5:Cth	1	347	49	6973	0.918735	1	0.410104
mmu04977	Organismal Systems	Digestive system	Vitamin digestion and absorption	E9Q414:Apob	1	347	24	6973	0.70687	0.946877	0.837296
mmu04390	Environmental Information Processing	Signal transduction	Hippo signaling pathway	Q63ZW7:Patj,P63101:Ywhaz,P11835:Itgb2,P62259:Ywhae,P61982:Ywhag	5	347	156	6973	0.89473	1	0.644074
mmu00600	Metabolism	Lipid metabolism	Sphingolipid metabolism	O35704:Sptlc1,Q9WV54:Asah1,Q9DAX2:Plpp2	3	347	49	6973	0.443548	0.721705	1.23031
mmu04071	Environmental Information Processing	Signal transduction	Sphingolipid signaling pathway	O35704:Sptlc1,P27601:Gna13,P21279:Gnaq,Q9DC51:Gnai3,Q9WV54:Asah1,P63001:Rac1,P63085:Mapk1,P68404:Prkcb,P18242:Ctsd,P51432:Plcb3	10	347	116	6973	0.0625371	0.180107	1.73234
mmu05215	Human Diseases	Cancer: specific types	Prostate cancer	P46425:Gstp2,P08113:Hsp90b1,P63085:Mapk1	3	347	99	6973	0.877307	1	0.608942
mmu04918	Organismal Systems	Endocrine system	Thyroid hormone synthesis	P07724:Alb,P14094:Atp1b1,P21279:Gnaq,P63094:Gnas,P08113:Hsp90b1,Q9D311:Duoxa2,P68404:Prkcb,P97370:Atp1b3,P51432:Plcb3	9	347	74	6973	0.0106822	0.0543706	2.444
mmu04911	Organismal Systems	Endocrine system	Insulin secretion	P14094:Atp1b1,P21278:Gna11,P21279:Gnaq,P63094:Gnas,P68404:Prkcb,P97370:Atp1b3,P51432:Plcb3	7	347	86	6973	0.135246	0.311607	1.63565
mmu04973	Organismal Systems	Digestive system	Carbohydrate digestion and absorption	P14094:Atp1b1,P68404:Prkcb,P97370:Atp1b3,P51432:Plcb3	4	347	38	6973	0.118323	0.286908	2.11527
mmu04960	Organismal Systems	Excretory system	Aldosterone-regulated sodium reabsorption	P14094:Atp1b1,P63085:Mapk1,P68404:Prkcb,P97370:Atp1b3	4	347	38	6973	0.118323	0.286908	2.11527
mmu05222	Human Diseases	Cancer: specific types	Small cell lung cancer	P09055:Itgb1,Q61739:Itga6,P43406:Itgav,P29477:Nos2	4	347	91	6973	0.670668	0.942206	0.883301
mmu05135	Human Diseases	Infectious disease: bacterial	Yersinia infection	P09055:Itgb1,P21279:Gnaq,P18653:Rps6ka1,Q9CVB6:Arpc2,P63001:Rac1,P63085:Mapk1,Q8BKX1:Baiap2,P61161:Actr2,Q99JY9:Actr3	9	347	133	6973	0.216612	0.448807	1.35982
mmu04540	Cellular Processes	Cellular community - eukaryotes	Gap junction	P68369:Tuba1a,P21278:Gna11,P68372:Tubb4b,P21279:Gnaq,P63094:Gnas,Q9DC51:Gnai3,P63085:Mapk1,P68404:Prkcb,P51432:Plcb3	9	347	85	6973	0.0247564	0.0949425	2.12772
mmu05144	Human Diseases	Infectious disease: parasitic	Malaria	P02088:Hbb-b1,P02089:Hbb-b2,P11835:Itgb2,Q08857:Cd36	4	347	54	6973	0.280941	0.528829	1.48853
mmu05143	Human Diseases	Infectious disease: parasitic	African trypanosomiasis	P02088:Hbb-b1,P02089:Hbb-b2,P21279:Gnaq,P28776:Ido1,P68404:Prkcb,P51432:Plcb3	6	347	33	6973	0.00514107	0.0329029	3.65365
mmu00232	Metabolism	Biosynthesis of other secondary metabolites	Caffeine metabolism	Q00519:Xdh	1	347	6	6973	0.263892	0.506672	3.34918
mmu04146	Cellular Processes	Transport and catabolism	Peroxisome	Q00519:Xdh,P24270:Cat,P35700:Prdx1,P29477:Nos2,P54071:Idh2,P08228:Sod1,Q9DCM2:Gstk1	7	347	86	6973	0.135246	0.311607	1.63565
mmu00500	Metabolism	Carbohydrate metabolism	Starch and sucrose metabolism	Q8CI94:Pygb,Q91ZJ5:Ugp2,Q9WUB3:Pygm,Q9JLT2:Treh	4	347	27	6973	0.0427727	0.136873	2.97705
mmu04330	Environmental Information Processing	Signal transduction	Notch signaling pathway	P57716:Ncstn,Q9DA19:Cir1	2	347	57	6973	0.784039	0.986568	0.705091
mmu04929	Organismal Systems	Endocrine system	GnRH secretion	P21278:Gna11,P21279:Gnaq,P63085:Mapk1,P68404:Prkcb,P51432:Plcb3	5	347	60	6973	0.17716	0.386531	1.67459
mmu04935	Organismal Systems	Endocrine system	Growth hormone synthesis, secretion and action	P21278:Gna11,P21279:Gnaq,P63094:Gnas,Q9DC51:Gnai3,P42225:Stat1,P63085:Mapk1,P68404:Prkcb,P51432:Plcb3	8	347	117	6973	0.226447	0.46253	1.37402
mmu04928	Organismal Systems	Endocrine system	Parathyroid hormone synthesis, secretion and action	P21278:Gna11,P27601:Gna13,P21279:Gnaq,P63094:Gnas,Q9DC51:Gnai3,P63085:Mapk1,P68404:Prkcb,P51432:Plcb3	8	347	107	6973	0.162747	0.363343	1.50244
mmu04927	Organismal Systems	Endocrine system	Cortisol synthesis and secretion	P21278:Gna11,P21279:Gnaq,P63094:Gnas,P51432:Plcb3	4	347	69	6973	0.451813	0.726939	1.16493
mmu04725	Organismal Systems	Nervous system	Cholinergic synapse	P21278:Gna11,P21279:Gnaq,P62874:Gnb1,Q9DC51:Gnai3,P63085:Mapk1,P68404:Prkcb,P51432:Plcb3	7	347	110	6973	0.306972	0.559544	1.27878
mmu05142	Human Diseases	Infectious disease: parasitic	Chagas disease	P21278:Gna11,P21279:Gnaq,P63094:Gnas,Q9DC51:Gnai3,P29477:Nos2,P30677:Gna14,P63085:Mapk1,P51432:Plcb3	8	347	102	6973	0.134511	0.311607	1.57609
mmu04934	Human Diseases	Endocrine and metabolic disease	Cushing syndrome	P21278:Gna11,P21279:Gnaq,P63094:Gnas,Q9DC51:Gnai3,P63085:Mapk1,P51432:Plcb3	6	347	163	6973	0.828876	1	0.739697
mmu04658	Organismal Systems	Immune system	Th1 and Th2 cell differentiation	P04228:H2-Aa,P14437:H2-Aa,P42225:Stat1,P14439:H2-Ea,P01921:H2-Ab1,P20040:,P63085:Mapk1,P35737:H2-DMb1	8	347	103	6973	0.139945	0.317355	1.56078
mmu04659	Organismal Systems	Immune system	Th17 cell differentiation	P04228:H2-Aa,P14437:H2-Aa,P42225:Stat1,P14439:H2-Ea,P01921:H2-Ab1,P20040:,P63085:Mapk1,P35737:H2-DMb1	8	347	122	6973	0.261263	0.506672	1.31771
mmu04672	Organismal Systems	Immune system	Intestinal immune network for IgA production	P04228:H2-Aa,P14437:H2-Aa,P14439:H2-Ea,P01921:H2-Ab1,P20040:,P35737:H2-DMb1	6	347	61	6973	0.0814499	0.220887	1.97657
mmu05310	Human Diseases	Immune disease	Asthma	P04228:H2-Aa,P14437:H2-Aa,P14439:H2-Ea,P01921:H2-Ab1,P20040:,P35737:H2-DMb1	6	347	43	6973	0.0186696	0.0757302	2.80397
mmu05321	Human Diseases	Immune disease	Inflammatory bowel disease	P04228:H2-Aa,P14437:H2-Aa,P42225:Stat1,P14439:H2-Ea,P01921:H2-Ab1,P20040:,P35737:H2-DMb1	7	347	79	6973	0.0970973	0.252845	1.78058
mmu00052	Metabolism	Carbohydrate metabolism	Galactose metabolism	Q91ZJ5:Ugp2	1	347	28	6973	0.76119	0.978672	0.717682
mmu00520	Metabolism	Carbohydrate metabolism	Amino sugar and nucleotide sugar metabolism	Q91ZJ5:Ugp2,P47856:Gfpt1,Q91YN5:Uap1	3	347	49	6973	0.443548	0.721705	1.23031
mmu00250	Metabolism	Amino acid metabolism	Alanine, aspartate and glutamate metabolism	P47856:Gfpt1,P26443:Glud1,P54822:Adsl	3	347	35	6973	0.251776	0.500078	1.72244
mmu04072	Environmental Information Processing	Signal transduction	Phospholipase D signaling pathway	P27601:Gna13,P63094:Gnas,Q64GA5:Pla2g4c,P62071:Rras2,P63085:Mapk1,Q9DAX2:Plpp2,P51432:Plcb3	7	347	152	6973	0.638255	0.928372	0.925432
mmu04115	Cellular Processes	Cell growth and death	p53 signaling pathway	P40237:Cd82	1	347	74	6973	0.977578	1	0.271555
mmu00970	Genetic Information Processing	Translation	Aminoacyl-tRNA biosynthesis	P32921:Wars1,Q99MN1:Kars1,Q8BU30:Iars1,Q8BGQ7:Aars1	4	347	44	6973	0.173912	0.382342	1.82683
mmu04068	Environmental Information Processing	Signal transduction	FoxO signaling pathway	P24270:Cat,Q9JIF0:Prmt1,P63085:Mapk1,Q07832:Plk1	4	347	131	6973	0.897683	1	0.613591
mmu04211	Organismal Systems	Aging	Longevity regulating pathway	P24270:Cat	1	347	89	6973	0.989669	1	0.225788
mmu04930	Human Diseases	Endocrine and metabolic disease	Type II diabetes mellitus	P52480:Pkm,P63085:Mapk1	2	347	45	6973	0.663393	0.942206	0.893116
mmu04926	Organismal Systems	Endocrine system	Relaxin signaling pathway	P62874:Gnb1,P63094:Gnas,Q9DC51:Gnai3,P29477:Nos2,P63085:Mapk1,P51432:Plcb3	6	347	128	6973	0.618863	0.913513	0.941958
mmu04727	Organismal Systems	Nervous system	GABAergic synapse	P62874:Gnb1,Q9DC51:Gnai3,P68404:Prkcb	3	347	85	6973	0.802799	1	0.709239
mmu05032	Human Diseases	Substance dependence	Morphine addiction	P62874:Gnb1,P63094:Gnas,Q9DC51:Gnai3,P68404:Prkcb	4	347	90	6973	0.66213	0.942206	0.893116
mmu04914	Organismal Systems	Endocrine system	Progesterone-mediated oocyte maturation	P18653:Rps6ka1,Q9DC51:Gnai3,P63085:Mapk1,Q07832:Plk1	4	347	89	6973	0.653445	0.942206	0.903151
mmu04913	Organismal Systems	Endocrine system	Ovarian steroidogenesis	P63094:Gnas,Q64GA5:Pla2g4c	2	347	59	6973	0.79999	1	0.68119
mmu01522	Human Diseases	Drug resistance: antineoplastic	Endocrine resistance	P63094:Gnas,P63085:Mapk1	2	347	97	6973	0.957972	1	0.414332
mmu00565	Metabolism	Lipid metabolism	Ether lipid metabolism	Q64GA5:Pla2g4c,Q9DAX2:Plpp2	2	347	48	6973	0.697858	0.946877	0.837296
mmu00592	Metabolism	Lipid metabolism	alpha-Linolenic acid metabolism	Q64GA5:Pla2g4c	1	347	25	6973	0.721508	0.953184	0.803804
mmu04370	Environmental Information Processing	Signal transduction	VEGF signaling pathway	Q64GA5:Pla2g4c,P63001:Rac1,P63085:Mapk1,P68404:Prkcb	4	347	58	6973	0.326442	0.587596	1.38587
mmu05231	Human Diseases	Cancer: overview	Choline metabolism in cancer	Q64GA5:Pla2g4c,P63001:Rac1,P63085:Mapk1,P68404:Prkcb,Q8BY89:Slc44a2,Q9DAX2:Plpp2	6	347	97	6973	0.352618	0.61177	1.243
mmu00220	Metabolism	Amino acid metabolism	Arginine biosynthesis	P26443:Glud1,P29477:Nos2	2	347	20	6973	0.262345	0.506672	2.00951
mmu00471	Metabolism	Metabolism of other amino acids	D-Glutamine and D-glutamate metabolism	P26443:Glud1	1	347	4	6973	0.184719	0.397007	5.02378
mmu03013	Genetic Information Processing	Translation	RNA transport	P60843:Eif4a1,Q7TMB8:Cyfip1	2	347	146	6973	0.995282	1	0.275275
mmu04630	Environmental Information Processing	Signal transduction	JAK-STAT signaling pathway	P42225:Stat1	1	347	160	6973	0.999742	1	0.125594
mmu04620	Organismal Systems	Immune system	Toll-like receptor signaling pathway	P42225:Stat1,P63001:Rac1,P63085:Mapk1,Q99MB1:Tlr3	4	347	96	6973	0.711112	0.948149	0.837296
mmu04917	Organismal Systems	Endocrine system	Prolactin signaling pathway	P42225:Stat1,P63085:Mapk1	2	347	74	6973	0.889717	1	0.543111
mmu04380	Organismal Systems	Development and regeneration	Osteoclast differentiation	P42225:Stat1,P63001:Rac1,P63085:Mapk1,O54890:Itgb3	4	347	114	6973	0.826501	1	0.705091
mmu05235	Human Diseases	Cancer: overview	PD-L1 expression and PD-1 checkpoint pathway in cancer	P42225:Stat1,P63085:Mapk1	2	347	87	6973	0.935659	1	0.461956
mmu05212	Human Diseases	Cancer: specific types	Pancreatic cancer	P42225:Stat1,P63001:Rac1,P63085:Mapk1	3	347	77	6973	0.74521	0.971134	0.782926
mmu04933	Human Diseases	Endocrine and metabolic disease	AGE-RAGE signaling pathway in diabetic complications	P42225:Stat1,P63001:Rac1,P63085:Mapk1,P68404:Prkcb,P51432:Plcb3,O08808:Diaph1	6	347	98	6973	0.361614	0.61708	1.23031
mmu00760	Metabolism	Metabolism of cofactors and vitamins	Nicotinate and nicotinamide metabolism	Q64277:Bst1,Q61503:Nt5e	2	347	39	6973	0.585133	0.896374	1.03052
mmu00531	Metabolism	Glycan biosynthesis and metabolism	Glycosaminoglycan degradation	P12265:Gusb	1	347	18	6973	0.60146	0.897515	1.11639
mmu00670	Metabolism	Metabolism of cofactors and vitamins	One carbon pool by folate	P50431:Shmt1	1	347	18	6973	0.60146	0.897515	1.11639
mmu01523	Human Diseases	Drug resistance: antineoplastic	Antifolate resistance	P50431:Shmt1	1	347	29	6973	0.773122	0.984088	0.692935
mmu04920	Organismal Systems	Endocrine system	Adipocytokine signaling pathway	Q08857:Cd36	1	347	69	6973	0.970981	1	0.291233
mmu05210	Human Diseases	Cancer: specific types	Colorectal cancer	P63001:Rac1,P63085:Mapk1	2	347	87	6973	0.935659	1	0.461956
mmu05211	Human Diseases	Cancer: specific types	Renal cell carcinoma	P63001:Rac1,P63085:Mapk1	2	347	66	6973	0.847889	1	0.608942
mmu04012	Environmental Information Processing	Signal transduction	ErbB signaling pathway	P63085:Mapk1,P68404:Prkcb	2	347	83	6973	0.923909	1	0.484219
mmu04668	Environmental Information Processing	Signal transduction	TNF signaling pathway	P63085:Mapk1	1	347	112	6973	0.996862	1	0.179421
mmu04550	Cellular Processes	Cellular community - eukaryotes	Signaling pathways regulating pluripotency of stem cells	P63085:Mapk1	1	347	139	6973	0.999229	1	0.144569
mmu04660	Organismal Systems	Immune system	T cell receptor signaling pathway	P63085:Mapk1	1	347	102	6973	0.994729	1	0.197011
mmu05216	Human Diseases	Cancer: specific types	Thyroid cancer	P63085:Mapk1	1	347	34	6973	0.824432	1	0.591032
mmu05220	Human Diseases	Cancer: specific types	Chronic myeloid leukemia	P63085:Mapk1	1	347	77	6973	0.980794	1	0.260975
mmu05218	Human Diseases	Cancer: specific types	Melanoma	P63085:Mapk1	1	347	73	6973	0.976391	1	0.275275
mmu05219	Human Diseases	Cancer: specific types	Bladder cancer	P63085:Mapk1	1	347	42	6973	0.883557	1	0.478455
mmu05213	Human Diseases	Cancer: specific types	Endometrial cancer	P63085:Mapk1	1	347	58	6973	0.948853	1	0.346467
mmu05224	Human Diseases	Cancer: specific types	Breast cancer	P63085:Mapk1	1	347	146	6973	0.999465	1	0.137638
mmu05223	Human Diseases	Cancer: specific types	Non-small cell lung cancer	P63085:Mapk1,P68404:Prkcb	2	347	73	6973	0.885141	1	0.550551
mmu01521	Human Diseases	Drug resistance: antineoplastic	EGFR tyrosine kinase inhibitor resistance	P63085:Mapk1,P68404:Prkcb	2	347	78	6973	0.906381	1	0.515259
mmu00240	Metabolism	Nucleotide metabolism	Pyrimidine metabolism	P52624:Upp1,Q61503:Nt5e	2	347	52	6973	0.739217	0.971134	0.772888
mmu03030	Genetic Information Processing	Replication and repair	DNA replication	P17918:Pcna	1	347	35	6973	0.833212	1	0.574146
mmu03410	Genetic Information Processing	Replication and repair	Base excision repair	P17918:Pcna	1	347	33	6973	0.815192	1	0.608942
mmu03420	Genetic Information Processing	Replication and repair	Nucleotide excision repair	P17918:Pcna	1	347	43	6973	0.889386	1	0.467328
mmu03430	Genetic Information Processing	Replication and repair	Mismatch repair	P17918:Pcna	1	347	22	6973	0.675254	0.944044	0.913414
mmu03020	Genetic Information Processing	Transcription	RNA polymerase	P08775:Polr2a	1	347	28	6973	0.76119	0.978672	0.717682
mmu00511	Metabolism	Glycan biosynthesis and metabolism	Other glycan degradation	Q91W89:Man2c1	1	347	18	6973	0.60146	0.897515	1.11639
mmu04742	Organismal Systems	Sensory system	Taste transduction	P51432:Plcb3	1	347	87	6973	0.988543	1	0.230978

## Sheet: cEVs 7d_0
id	Classification_level1	Classification_level2	term	protein	ListHits	ListTotal	PopHits	PopTotal	pvalue	padj	Enrichment_score
mmu04350	Environmental Information Processing	Signal transduction	TGF-beta signaling pathway	Q61554:Fbn1,Q9WTX5:Skp1,Q76MZ3:Ppp2r1a,P62715:Ppp2cb,P63085:Mapk1,Q9QUI0:Rhoa	6	539	93	6973	0.735136	1	0.83464
mmu04024	Environmental Information Processing	Signal transduction	cAMP signaling pathway	Q8VDN2:Atp1a1,Q9CQ19:Myl9,P62141:Ppp1cb,Q6PHZ2:Camk2d,P10833:Rras,G5E829:Atp2b1,Q9Z280:Pld1,O55143:Atp2a2,Q61165:Slc9a1,Q01341:Adcy6,Q9Z2W8:Gria4,Q9R0H0:Acox1,P0DP27:Calm2,P63001:Rac1,P63085:Mapk1,Q91WQ9:Calml4,Q9QUI0:Rhoa	17	539	210	6973	0.458237	0.78293	1.04727
mmu04022	Environmental Information Processing	Signal transduction	cGMP-PKG signaling pathway	Q8VDN2:Atp1a1,Q9CQ19:Myl9,Q60931:Vdac3,P62141:Ppp1cb,Q60932:Vdac1,Q60930:Vdac2,G5E829:Atp2b1,O55143:Atp2a2,Q6PDN3:Mylk,P70414:Slc8a1,Q01341:Adcy6,P21279:Gnaq,O08677:Kng1,P0DP27:Calm2,P63085:Mapk1,Q91WQ9:Calml4,Q9QUI0:Rhoa,Q61410:Prkg2	18	539	161	6973	0.0709919	0.22111	1.44636
mmu04911	Organismal Systems	Endocrine system	Insulin secretion	Q8VDN2:Atp1a1,Q6PHZ2:Camk2d,Q7TN37:Trpm4,Q01341:Adcy6,P21279:Gnaq,P68404:Prkcb	6	539	86	6973	0.662804	0.954568	0.902576
mmu04918	Organismal Systems	Endocrine system	Thyroid hormone synthesis	Q8VDN2:Atp1a1,P20029:Hspa5,P35564:Canx,Q9JHC0:Gpx2,Q01341:Adcy6,P07724:Alb,P21279:Gnaq,P08113:Hsp90b1,Q9D311:Duoxa2,P68404:Prkcb	10	539	74	6973	0.0572588	0.193475	1.74823
mmu04919	Organismal Systems	Endocrine system	Thyroid hormone signaling pathway	Q8VDN2:Atp1a1,P60710:Actb,P12382:Pfkl,Q9WUA3:Pfkp,O55143:Atp2a2,Q61165:Slc9a1,Q8R3B1:Plcd1,Q61982:Notch3,P43406:Itgav,P42225:Stat1,P63085:Mapk1,P68404:Prkcb,O54890:Itgb3	13	539	119	6973	0.128407	0.339768	1.41328
mmu04925	Organismal Systems	Endocrine system	Aldosterone synthesis and secretion	Q8VDN2:Atp1a1,Q6PHZ2:Camk2d,G5E829:Atp2b1,Q91WC9:Daglb,Q01341:Adcy6,P21279:Gnaq,P0DP27:Calm2,P68404:Prkcb,Q91WQ9:Calml4	9	539	98	6973	0.345391	0.666428	1.18808
mmu04260	Organismal Systems	Circulatory system	Cardiac muscle contraction	Q8VDN2:Atp1a1,P68033:Actc1,Q9DB77:Uqcrc2,Q9D855:Uqcrb,Q8R1I1:Uqcr10,O08532:Cacna2d1,P19783:Cox4i1,Q9CZ13:Uqcrc1,P99028:Uqcrh,P12787:Cox5a,P17665:Cox7c,O55143:Atp2a2,P70414:Slc8a1,P19536:Cox5b,Q61165:Slc9a1,Q9CPQ1:Cox6c,Q9CQ69:Uqcrq,Q9D0M3:Cyc1,P00405:Mtco2	19	539	81	6973	8.87257e-06	0.00017686	3.03459
mmu04261	Organismal Systems	Circulatory system	Adrenergic signaling in cardiomyocytes	Q8VDN2:Atp1a1,P68033:Actc1,P62141:Ppp1cb,Q6PHZ2:Camk2d,G5E829:Atp2b1,O08532:Cacna2d1,Q76MZ3:Ppp2r1a,O55143:Atp2a2,P62715:Ppp2cb,P70414:Slc8a1,Q61165:Slc9a1,Q01341:Adcy6,P21279:Gnaq,P0DP27:Calm2,P63085:Mapk1,Q91WQ9:Calml4	16	539	143	6973	0.0846912	0.253227	1.44749
mmu04970	Organismal Systems	Digestive system	Salivary secretion	Q8VDN2:Atp1a1,P55012:Slc12a2,G5E829:Atp2b1,P00688:Amy2,P56528:Cd38,Q61165:Slc9a1,Q01341:Adcy6,P17897:Lyz1,P21279:Gnaq,Q64277:Bst1,P0DP27:Calm2,P68404:Prkcb,Q91WQ9:Calml4,Q61410:Prkg2	14	539	76	6973	0.00179627	0.0124903	2.38312
mmu04971	Organismal Systems	Digestive system	Gastric acid secretion	Q8VDN2:Atp1a1,P60710:Actb,Q6PHZ2:Camk2d,Q6PDN3:Mylk,Q61165:Slc9a1,P00920:Ca2,Q01341:Adcy6,P26040:Ezr,P21279:Gnaq,P0DP27:Calm2,P68404:Prkcb,Q91WQ9:Calml4	12	539	75	6973	0.0117587	0.0532706	2.06991
mmu04972	Organismal Systems	Digestive system	Pancreatic secretion	Q8VDN2:Atp1a1,Q9D7Z6:Clca1,Q9CQ52:Cela3b,P55012:Slc12a2,Q9WVC8:Slc26a3,G5E829:Atp2b1,P07146:Prss2,P00688:Amy2,Q9CR35:Ctrb1,O55143:Atp2a2,Q7TPZ8:Cpa1,P56528:Cd38,Q61165:Slc9a1,O88343:Slc4a4,P17892:Pnliprp2,P00920:Ca2,Q01341:Adcy6,P21279:Gnaq,Q6Q473:Clca4a,Q64277:Bst1,P63001:Rac1,P68404:Prkcb,Q3SYP2:Ctrc,P35276:Rab3d,Q9QUI0:Rhoa	25	539	95	6973	3.01057e-08	9.00161e-07	3.40445
mmu04976	Organismal Systems	Digestive system	Bile secretion	Q8VDN2:Atp1a1,P21447:Abcb1a,P06795:Abcb1b,B2RX12:Abcc3,Q7TMS5:Abcg2,Q6ZQM8:Ugt1a7,Q64435:Ugt1a6,G3X939:Slc9a3,Q61165:Slc9a1,O88343:Slc4a4,P00920:Ca2,Q01341:Adcy6,Q8C3K6:Slc5a1,P70172:Slc10a2,Q9DBM0:Abcg8	15	539	84	6973	0.00173034	0.0124903	2.31016
mmu04973	Organismal Systems	Digestive system	Carbohydrate digestion and absorption	Q8VDN2:Atp1a1,P00688:Amy2,Q8C3K6:Slc5a1,P68404:Prkcb	4	539	38	6973	0.337941	0.660421	1.36178
mmu04974	Organismal Systems	Digestive system	Protein digestion and absorption	Q8VDN2:Atp1a1,Q04857:Col6a1,Q02788:Col6a2,Q9CQ52:Cela3b,P07146:Prss2,P28825:Mep1a,Q9CR35:Ctrb1,P51912:Slc1a5,Q7TPZ8:Cpa1,P70414:Slc8a1,G3X939:Slc9a3,Q8R0I0:Ace2,Q61391:Mme,Q91WV7:Slc3a1,B1AVD1:Xpnpep2,Q9JIP7:Slc15a1,P10852:Slc3a2,Q61847:Mep1b,Q9D687:Slc6a19,P28843:Dpp4,P51906:Slc1a1,Q3SYP2:Ctrc,Q8C6K9:Col6a6,Q8CFE6:Slc38a2	24	539	88	6973	2.6823e-08	8.91119e-07	3.52825
mmu04978	Organismal Systems	Digestive system	Mineral absorption	Q8VDN2:Atp1a1,Q9WVC8:Slc26a3,G5E829:Atp2b1,P70414:Slc8a1,G3X939:Slc9a3,P09528:Fth1,P29391:Ftl1,Q921I1:Tf,Q9D687:Slc6a19,Q9DBP0:Slc34a2,Q8C3K6:Slc5a1	11	539	51	6973	0.00146768	0.0112522	2.79032
mmu04960	Organismal Systems	Excretory system	Aldosterone-regulated sodium reabsorption	Q8VDN2:Atp1a1,O70456:Sfn,P63085:Mapk1,P68404:Prkcb	4	539	38	6973	0.337941	0.660421	1.36178
mmu04961	Organismal Systems	Excretory system	Endocrine and other factor-regulated calcium reabsorption	Q8VDN2:Atp1a1,Q68FD5:Cltc,G5E829:Atp2b1,P70414:Slc8a1,Q01341:Adcy6,P15947:Klk1,P21279:Gnaq,P68404:Prkcb,O08585:Clta	9	539	65	6973	0.0609225	0.200978	1.79127
mmu04964	Organismal Systems	Excretory system	Proximal tubule bicarbonate reclamation	Q8VDN2:Atp1a1,G3X939:Slc9a3,O88343:Slc4a4,P00920:Ca2,P26443:Glud1,Q64444:Ca4,Q8BH04:Pck2	7	539	22	6973	0.000968949	0.00783016	4.11629
mmu04530	Cellular Processes	Cellular community - eukaryotes	Tight junction	Q8VDD5:Myh9,O08638:Myh11,P60710:Actb,P57780:Actn4,P68369:Tuba1a,Q7TPR4:Actn1,P68368:Tuba4a,Q60605:Myl6,Q9CQ19:Myl9,Q6URW6:Myh14,Q3THE2:Myl12b,Q9Z0G9:Cldn3,Q9Z261:Cldn7,Q76MZ3:Ppp2r1a,Q9JM76:Arpc3,P61161:Actr2,P62715:Ppp2cb,Q99JY9:Actr3,O88792:F11r,P70424:Erbb2,P26040:Ezr,P26041:Msn,P70441:Slc9a3r1,P63001:Rac1,P17918:Pcna,Q9QUI0:Rhoa,O35054:Cldn4,Q63ZW7:Patj	28	539	157	6973	2.16976e-05	0.00034926	2.30722
mmu04810	Cellular Processes	Cell motility	Regulation of actin cytoskeleton	Q8VDD5:Myh9,O08638:Myh11,P60710:Actb,P57780:Actn4,Q7TPR4:Actn1,Q9CQ19:Myl9,Q6URW6:Myh14,Q3THE2:Myl12b,Q62469:Itga2,Q9JKF1:Iqgap1,Q62470:Itga3,P62141:Ppp1cb,P10833:Rras,Q3V3R4:Itga1,Q61738:Itga7,Q9JM76:Arpc3,P11688:Itga5,P61161:Actr2,P13020:Gsn,Q6PDN3:Mylk,Q99JY9:Actr3,Q61165:Slc9a1,Q60604:Scin,P26040:Ezr,P05555:Itgam,P11835:Itgb2,P43406:Itgav,P28660:Nckap1,P26041:Msn,P18760:Cfl1,O08677:Kng1,P6300…	40	539	213	6973	8.8026e-08	2.39271e-06	2.42947
mmu04270	Organismal Systems	Circulatory system	Vascular smooth muscle contraction	Q8VDD5:Myh9,O08638:Myh11,Q60605:Myl6,Q9CQ19:Myl9,Q6URW6:Myh14,P62141:Ppp1cb,Q64GA5:Pla2g4c,Q6PDN3:Mylk,Q01341:Adcy6,P21279:Gnaq,P0DP27:Calm2,P63085:Mapk1,P68404:Prkcb,Q91WQ9:Calml4,Q9QUI0:Rhoa	15	539	134	6973	0.0926189	0.274189	1.44816
mmu03410	Genetic Information Processing	Replication and repair	Base excision repair	E9PYK3:Parp4,P17918:Pcna	2	539	33	6973	0.736024	1	0.784056
mmu04210	Cellular Processes	Cell growth and death	Apoptosis	E9PYK3:Parp4,P60710:Actb,P68369:Tuba1a,P68368:Tuba4a,O35350:Capn1,P48678:Lmna,Q6ZWX6:Eif2s1,P70677:Casp3,P63085:Mapk1,P18242:Ctsd	10	539	133	6973	0.584406	0.884437	0.972701
mmu04151	Environmental Information Processing	Signal transduction	PI3K-Akt signaling pathway	Q04857:Col6a1,Q02788:Col6a2,Q62469:Itga2,Q62470:Itga3,P62874:Gnb1,P62880:Gnb2,P68254:Ywhaq,P68510:Ywhah,P02468:Lamc1,Q3V3R4:Itga1,Q61738:Itga7,P02469:Lamb1,Q76MZ3:Ppp2r1a,P11688:Itga5,P62715:Ppp2cb,Q61292:Lamb2,Q61001:Lama5,Q61526:Erbb3,P70424:Erbb2,P11499:Hsp90ab1,P07901:Hsp90aa1,P63101:Ywhaz,P08113:Hsp90b1,P43406:Itgav,P62259:Ywhae,P61982:Ywhag,P63001:Rac1,P63085:Mapk1,P29788:Vtn,O54890:Itgb3,Q…	34	539	345	6973	0.0821975	0.248253	1.27494
mmu04512	Environmental Information Processing	Signaling molecules and interaction	ECM-receptor interaction	Q04857:Col6a1,Q02788:Col6a2,Q62469:Itga2,Q62470:Itga3,P02468:Lamc1,Q3V3R4:Itga1,Q61738:Itga7,P02469:Lamb1,P11688:Itga5,Q61292:Lamb2,Q61001:Lama5,P43406:Itgav,Q61735:Cd47,Q08857:Cd36,P29788:Vtn,O54890:Itgb3,Q8C6K9:Col6a6	17	539	82	6973	0.000138416	0.00172444	2.68204
mmu04510	Cellular Processes	Cellular community - eukaryotes	Focal adhesion	Q04857:Col6a1,P60710:Actb,P57780:Actn4,Q7TPR4:Actn1,Q02788:Col6a2,Q9CQ19:Myl9,Q3THE2:Myl12b,Q62469:Itga2,Q62470:Itga3,Q8BTM8:Flna,P62141:Ppp1cb,P02468:Lamc1,P49817:Cav1,Q3V3R4:Itga1,Q61738:Itga7,P02469:Lamb1,P11688:Itga5,P51637:Cav3,Q6PDN3:Mylk,Q61292:Lamb2,Q61001:Lama5,P70424:Erbb2,P43406:Itgav,P63001:Rac1,P63085:Mapk1,P68404:Prkcb,P29788:Vtn,O54890:Itgb3,Q60631:Grb2,Q9QUI0:Rhoa,Q8C6K9:Col6a6,O0…	32	539	191	6973	2.13655e-05	0.00034926	2.16744
mmu05165	Human Diseases	Infectious disease: viral	Human papillomavirus infection	Q04857:Col6a1,Q02788:Col6a2,Q62469:Itga2,Q62470:Itga3,P02468:Lamc1,P14427:H2-D1,Q3V3R4:Itga1,Q61738:Itga7,P02469:Lamb1,Q76MZ3:Ppp2r1a,P11688:Itga5,Q64339:Isg15,P62715:Ppp2cb,Q61292:Lamb2,P50516:Atp6v1a,Q61001:Lama5,Q61982:Notch3,P01901:H2-K1,P52480:Pkm,P01902:H2-K1,P43406:Itgav,P51863:Atp6v0d1,P70677:Casp3,P70441:Slc9a3r1,P42225:Stat1,Q9Z1G4:Atp6v0a1,P63085:Mapk1,P29788:Vtn,O54890:Itgb3,Q60631:Gr…	32	539	328	6973	0.0992199	0.285257	1.26214
mmu04015	Environmental Information Processing	Signal transduction	Rap1 signaling pathway	P60710:Actb,P10833:Rras,P09803:Cdh1,Q01341:Adcy6,P21279:Gnaq,P05555:Itgam,P30999:Ctnnd1,P11835:Itgb2,P0DP27:Calm2,P63001:Rac1,P63085:Mapk1,P68404:Prkcb,Q91WQ9:Calml4,O54890:Itgb3,Q9QUI0:Rhoa,Q03145:Epha2,Q91VS8:Farp2	17	539	211	6973	0.466326	0.782967	1.04231
mmu04390	Environmental Information Processing	Signal transduction	Hippo signaling pathway	P60710:Actb,P62141:Ppp1cb,P26231:Ctnna1,P68254:Ywhaq,P68510:Ywhah,Q76MZ3:Ppp2r1a,P09803:Cdh1,P62715:Ppp2cb,P63101:Ywhaz,P11835:Itgb2,P62259:Ywhae,P61982:Ywhag,Q63ZW7:Patj	13	539	156	6973	0.43091	0.753462	1.07808
mmu04145	Cellular Processes	Transport and catabolism	Phagosome	P60710:Actb,P68369:Tuba1a,P68368:Tuba4a,Q62469:Itga2,P68372:Tubb4b,P99024:Tubb5,P11438:Lamp1,P14427:H2-D1,P17047:Lamp2,P51150:Rab7a,P11247:Mpo,P11688:Itga5,P14211:Calr,P35564:Canx,P50516:Atp6v1a,P01901:H2-K1,P05555:Itgam,P14437:H2-Aa,P01872:Ighm,P11835:Itgb2,P01902:H2-K1,P43406:Itgav,P51863:Atp6v0d1,P01027:C3,P14439:H2-Ea,P01921:H2-Ab1,Q9Z1G4:Atp6v0a1,Q08857:Cd36,P63001:Rac1,P41317:Mbl2,P39039:Mb…	34	539	174	6973	3.17496e-07	7.30241e-06	2.5279
mmu04520	Cellular Processes	Cellular community - eukaryotes	Adherens junction	P60710:Actb,P57780:Actn4,Q7TPR4:Actn1,Q9JKF1:Iqgap1,P26231:Ctnna1,P09803:Cdh1,Q04736:Yes1,A2A8L5:Ptprf,P70424:Erbb2,P30999:Ctnnd1,P63001:Rac1,P63085:Mapk1,Q8BKX1:Baiap2,Q64455:Ptprj,Q9QUI0:Rhoa,Q91VS8:Farp2	16	539	70	6973	6.34202e-05	0.000902983	2.95701
mmu04611	Organismal Systems	Immune system	Platelet activation	P60710:Actb,Q3THE2:Myl12b,Q62469:Itga2,P62141:Ppp1cb,Q64GA5:Pla2g4c,P22437:Ptgs1,Q6PDN3:Mylk,Q01341:Adcy6,E9PV24:Fga,P21279:Gnaq,Q8K0E8:Fgb,Q8VCM7:Fgg,O70404:Vamp8,P63085:Mapk1,O54890:Itgb3,Q9QUI0:Rhoa,Q61410:Prkg2	17	539	121	6973	0.011305	0.0532706	1.81758
mmu04613	Organismal Systems	Immune system	Neutrophil extracellular trap formation	P60710:Actb,P62806:H4c1,Q64475:H2bc3,Q64524:H2bc21,Q60931:Vdac3,Q60932:Vdac1,Q60930:Vdac2,P29452:Casp1,P11247:Mpo,Q64523:H2ac20,Q3THW5:H2az2,Q64735:Cr1l,P58682:Tlr8,E9PV24:Fga,Q8K0E8:Fgb,P05555:Itgam,Q8VCM7:Fgg,P11835:Itgb2,P01027:C3,P63001:Rac1,P63085:Mapk1,P68404:Prkcb,O54890:Itgb3	23	539	148	6973	0.000913849	0.00759003	2.01047
mmu04670	Organismal Systems	Immune system	Leukocyte transendothelial migration	P60710:Actb,P57780:Actn4,Q7TPR4:Actn1,Q9CQ19:Myl9,Q3THE2:Myl12b,P26231:Ctnna1,Q9Z0G9:Cldn3,Q9Z261:Cldn7,P13597:Icam1,P01831:Thy1,O88792:F11r,P26040:Ezr,P05555:Itgam,P30999:Ctnnd1,P11835:Itgb2,P26041:Msn,P63001:Rac1,P68404:Prkcb,P41245:Mmp9,Q9QUI0:Rhoa,O35054:Cldn4	21	539	110	6973	8.39586e-05	0.00109146	2.46978
mmu04921	Organismal Systems	Endocrine system	Oxytocin signaling pathway	P60710:Actb,Q60605:Myl6,Q9CQ19:Myl9,P58252:Eef2,P62141:Ppp1cb,Q64GA5:Pla2g4c,Q6PHZ2:Camk2d,O08532:Cacna2d1,Q6PDN3:Mylk,P56528:Cd38,Q01341:Adcy6,P21279:Gnaq,P0DP27:Calm2,P63085:Mapk1,P68404:Prkcb,Q91WQ9:Calml4,Q9QUI0:Rhoa	17	539	150	6973	0.0703308	0.22111	1.46618
mmu04714	Organismal Systems	Environmental adaptation	Thermogenesis	P60710:Actb,P18653:Rps6ka1,Q9DCX2:Atp5pd,Q9DB77:Uqcrc2,Q9D855:Uqcrb,Q8R1I1:Uqcr10,P19783:Cox4i1,Q9CZ13:Uqcrc1,P99028:Uqcrh,Q9DCS9:Ndufb10,Q9CQQ7:Atp5pb,Q03265:Atp5f1a,P12787:Cox5a,Q9CPQ8:Atp5mg,P56480:Atp5f1b,P17665:Cox7c,Q62425:Ndufa4,P56135:Atp5mf,Q9DC69:Ndufa9,Q9CQA3:Sdhb,P19536:Cox5b,Q9CR21:Ndufab1,Q9ERS2:Ndufa13,Q9CPQ1:Cox6c,Q9CR61:Ndufb7,Q9D8B4:Ndufa11,Q9CQ69:Uqcrq,Q01341:Adcy6,Q9CQ54:Ndufc…	36	539	230	6973	3.06239e-05	0.000457827	2.02491
mmu05205	Human Diseases	Cancer: overview	Proteoglycans in cancer	P60710:Actb,Q62469:Itga2,Q9JKF1:Iqgap1,Q8BTM8:Flna,P62141:Ppp1cb,Q6PHZ2:Camk2d,P10833:Rras,P49817:Cav1,Q61656:Ddx5,P11688:Itga5,P51637:Cav3,Q61165:Slc9a1,Q61526:Erbb3,P70424:Erbb2,P26040:Ezr,P43406:Itgav,P26041:Msn,P70677:Casp3,P41731:Cd63,P63001:Rac1,P63085:Mapk1,P68404:Prkcb,P29788:Vtn,P41245:Mmp9,O54890:Itgb3,Q60631:Grb2,Q9QUI0:Rhoa	27	539	200	6973	0.00294592	0.0191485	1.74648
mmu05225	Human Diseases	Cancer: specific types	Hepatocellular carcinoma	P60710:Actb,P10649:Gstm1,O09131:Gsto1,Q9CPU4:Mgst3,P46425:Gstp2,P63085:Mapk1,P68404:Prkcb,Q60631:Grb2	8	539	170	6973	0.957877	1	0.608796
mmu05164	Human Diseases	Infectious disease: viral	Influenza A	P60710:Actb,Q60932:Vdac1,P07146:Prss2,P29452:Casp1,P13597:Icam1,P46638:Rab11b,Q05921:Rnasel,Q6ZWX6:Eif2s1,Q920E5:Fdps,P14437:H2-Aa,P01872:Ighm,P70677:Casp3,P42225:Stat1,P14439:H2-Ea,P01921:H2-Ab1,P63085:Mapk1,P68404:Prkcb,P35737:H2-DMb1	18	539	171	6973	0.110199	0.302051	1.36178
mmu05132	Human Diseases	Infectious disease: bacterial	Salmonella infection	P60710:Actb,P68369:Tuba1a,P68368:Tuba4a,Q9CQ19:Myl9,Q3THE2:Myl12b,P68372:Tubb4b,P99024:Tubb5,Q8BTM8:Flna,P16858:Gapdh,P10833:Rras,P62908:Rps3,Q9WTX5:Skp1,P29452:Casp1,P51150:Rab7a,Q64331:Myo6,Q9JM76:Arpc3,P61161:Actr2,Q8VEH3:Arl8a,Q99JY9:Actr3,P62746:Rhob,Q91ZR2:Snx18,Q9D0M5:Dynll2,P07356:Anxa2,P11499:Hsp90ab1,P07901:Hsp90aa1,P08113:Hsp90b1,P10639:Txn,P28660:Nckap1,P08207:S100a10,P70677:Casp3,P63…	38	539	242	6973	1.70765e-05	0.000319117	2.03142
mmu05135	Human Diseases	Infectious disease: bacterial	Yersinia infection	P60710:Actb,P18653:Rps6ka1,P29452:Casp1,Q9JM76:Arpc3,P11688:Itga5,P61161:Actr2,Q99JY9:Actr3,P21279:Gnaq,P63001:Rac1,P63085:Mapk1,Q8BKX1:Baiap2,P62331:Arf6,Q9QUI0:Rhoa	13	539	133	6973	0.226919	0.514005	1.26451
mmu05100	Human Diseases	Infectious disease: bacterial	Bacterial invasion of epithelial cells	P60710:Actb,P26231:Ctnna1,Q68FD5:Cltc,P49817:Cav1,Q9JM76:Arpc3,P09803:Cdh1,P11688:Itga5,P61161:Actr2,P51637:Cav3,Q99JY9:Actr3,P63001:Rac1,P42208:Septin2,O08585:Clta,Q9QUI0:Rhoa	14	539	76	6973	0.00179627	0.0124903	2.38312
mmu05014	Human Diseases	Neurodegenerative disease	Amyotrophic lateral sclerosis	P60710:Actb,P68369:Tuba1a,Q9R1P4:Psma1,P68368:Tuba4a,O09061:Psmb1,P99026:Psmb4,Q01853:Vcp,Q60692:Psmb6,P68372:Tubb4b,P99024:Tubb5,Q60932:Vdac1,O55234:Psmb5,Q9DCX2:Atp5pd,Q07076:Anxa7,Q9DB77:Uqcrc2,P20029:Hspa5,Q9D855:Uqcrb,Q8R1I1:Uqcr10,P19783:Cox4i1,Q9CZ13:Uqcrc1,P99028:Uqcrh,P29452:Casp1,Q9DCS9:Ndufb10,Q9CQQ7:Atp5pb,Q03265:Atp5f1a,Q99JI4:Psmd6,P12787:Cox5a,O88569:Hnrnpa2b1,P56480:Atp5f1b,P17665…	66	539	346	6973	1.84999e-12	1.1063e-10	2.46774
mmu05418	Human Diseases	Cardiovascular disease	Fluid shear stress and atherosclerosis	P60710:Actb,P49817:Cav1,P10649:Gstm1,P13597:Icam1,P51637:Cav3,O09131:Gsto1,Q9CPU4:Mgst3,P46425:Gstp2,P11499:Hsp90ab1,P07901:Hsp90aa1,P08113:Hsp90b1,P10639:Txn,P43406:Itgav,P0DP27:Calm2,P63001:Rac1,Q91WQ9:Calml4,P41245:Mmp9,O54890:Itgb3,Q9QUI0:Rhoa	19	539	140	6973	0.0110007	0.0530517	1.75572
mmu05410	Human Diseases	Cardiovascular disease	Hypertrophic cardiomyopathy	P60710:Actb,P68033:Actc1,Q62469:Itga2,Q62470:Itga3,O08532:Cacna2d1,Q3V3R4:Itga1,Q61738:Itga7,O55143:Atp2a2,P11688:Itga5,P48678:Lmna,P70414:Slc8a1,P43406:Itgav,O54890:Itgb3	13	539	87	6973	0.0155362	0.0683136	1.9331
mmu05412	Human Diseases	Cardiovascular disease	Arrhythmogenic right ventricular cardiomyopathy	P60710:Actb,Q62469:Itga2,Q62470:Itga3,P26231:Ctnna1,O08532:Cacna2d1,Q3V3R4:Itga1,Q61738:Itga7,O55143:Atp2a2,P11688:Itga5,P48678:Lmna,P70414:Slc8a1,E9Q557:Dsp,Q02257:Jup,P43406:Itgav,O54890:Itgb3	15	539	75	6973	0.000508915	0.00507219	2.58738
mmu05414	Human Diseases	Cardiovascular disease	Dilated cardiomyopathy	P60710:Actb,P68033:Actc1,Q62469:Itga2,Q62470:Itga3,O08532:Cacna2d1,Q3V3R4:Itga1,Q61738:Itga7,O55143:Atp2a2,P11688:Itga5,P48678:Lmna,P70414:Slc8a1,Q01341:Adcy6,P43406:Itgav,O54890:Itgb3	14	539	93	6973	0.0115544	0.0532706	1.94749
mmu05416	Human Diseases	Cardiovascular disease	Viral myocarditis	P60710:Actb,P14427:H2-D1,P49817:Cav1,P13597:Icam1,P97792:Cxadr,P01901:H2-K1,P14437:H2-Aa,P01872:Ighm,P11835:Itgb2,P01902:H2-K1,P70677:Casp3,P14439:H2-Ea,P01921:H2-Ab1,P63001:Rac1,P35737:H2-DMb1	15	539	88	6973	0.00278249	0.0184881	2.20516
mmu02010	Environmental Information Processing	Membrane transport	ABC transporters	P21447:Abcb1a,P06795:Abcb1b,B2RX12:Abcc3,Q7TMS5:Abcg2,Q9DBM0:Abcg8	5	539	43	6973	0.236127	0.530843	1.50429
mmu05206	Human Diseases	Cancer: overview	MicroRNAs in cancer	P21447:Abcb1a,P06795:Abcb1b,P61979:Hnrnpk,P11688:Itga5,Q9CPY3:Cdca5,Q61526:Erbb3,P70424:Erbb2,Q61982:Notch3,P26040:Ezr,P70677:Casp3,P63085:Mapk1,P68404:Prkcb,P41245:Mmp9,O54890:Itgb3,Q60631:Grb2,Q9QUI0:Rhoa	16	539	161	6973	0.178673	0.427385	1.28566
mmu05226	Human Diseases	Cancer: specific types	Gastric cancer	P21447:Abcb1a,P06795:Abcb1b,P26231:Ctnna1,P09803:Cdh1,P70424:Erbb2,Q80Z19:Muc2,Q02257:Jup,P63085:Mapk1,Q60631:Grb2	9	539	150	6973	0.830169	1	0.776215
mmu05203	Human Diseases	Cancer: overview	Viral carcinogenesis	P57780:Actn4,Q7TPR4:Actn1,P62806:H4c1,Q64475:H2bc3,Q64524:H2bc21,Q60931:Vdac3,P68254:Ywhaq,P68510:Ywhah,P14427:H2-D1,P61979:Hnrnpk,P13020:Gsn,Q60604:Scin,P01901:H2-K1,P63101:Ywhaz,P52480:Pkm,P01902:H2-K1,P51863:Atp6v0d1,P62259:Ywhae,P70677:Casp3,P01027:C3,P61982:Ywhag,P63001:Rac1,P63085:Mapk1,Q60631:Grb2,Q9QUI0:Rhoa	25	539	192	6973	0.00662366	0.0365133	1.68449
mmu05146	Human Diseases	Infectious disease: parasitic	Amoebiasis	P57780:Actn4,Q7TPR4:Actn1,P35700:Prdx1,P02468:Lamc1,Q60854:Serpinb6,P51150:Rab7a,P02469:Lamb1,Q61292:Lamb2,Q8K1K6:Serpinb10,Q61001:Lama5,Q80Z19:Muc2,P21279:Gnaq,P05555:Itgam,P11835:Itgb2,P70677:Casp3,P29477:Nos2,P30677:Gna14,P68404:Prkcb	18	539	94	6973	0.000256207	0.00283726	2.47728
mmu05322	Human Diseases	Immune disease	Systemic lupus erythematosus	P57780:Actn4,Q7TPR4:Actn1,P62806:H4c1,Q64475:H2bc3,Q64524:H2bc21,Q64523:H2ac20,Q3THW5:H2az2,P14437:H2-Aa,P01872:Ighm,P01029:C4b,P01027:C3,P14439:H2-Ea,P01921:H2-Ab1,P35737:H2-DMb1	14	539	107	6973	0.0352942	0.135294	1.69268
mmu04540	Cellular Processes	Cellular community - eukaryotes	Gap junction	P68369:Tuba1a,P68368:Tuba4a,P68372:Tubb4b,P99024:Tubb5,Q01341:Adcy6,P21279:Gnaq,P63085:Mapk1,P68404:Prkcb,Q60631:Grb2,Q61410:Prkg2	10	539	85	6973	0.118685	0.316846	1.52199
mmu05010	Human Diseases	Neurodegenerative disease	Alzheimer disease	P68369:Tuba1a,Q9R1P4:Psma1,P68368:Tuba4a,O09061:Psmb1,P99026:Psmb4,Q60692:Psmb6,P68372:Tubb4b,Q60931:Vdac3,P99024:Tubb5,Q60932:Vdac1,O55234:Psmb5,Q9DCX2:Atp5pd,O35350:Capn1,Q60930:Vdac2,O35598:Adam10,P16858:Gapdh,Q9DB77:Uqcrc2,Q9D855:Uqcrb,Q8R1I1:Uqcr10,P19783:Cox4i1,Q9CZ13:Uqcrc1,P99028:Uqcrh,Q9DCS9:Ndufb10,Q9CQQ7:Atp5pb,Q03265:Atp5f1a,Q99JI4:Psmd6,P12787:Cox5a,P56480:Atp5f1b,P17665:Cox7c,O55143…	67	539	359	6973	3.55102e-12	1.76959e-10	2.41441
mmu05012	Human Diseases	Neurodegenerative disease	Parkinson disease	P68369:Tuba1a,Q9R1P4:Psma1,P68368:Tuba4a,O09061:Psmb1,P99026:Psmb4,Q60692:Psmb6,P68372:Tubb4b,Q60931:Vdac3,P99024:Tubb5,Q60932:Vdac1,O55234:Psmb5,Q9DCX2:Atp5pd,Q60930:Vdac2,Q64133:Maoa,Q9DB77:Uqcrc2,Q6PHZ2:Camk2d,P20029:Hspa5,Q9D855:Uqcrb,Q8R1I1:Uqcr10,P19783:Cox4i1,Q9CZ13:Uqcrc1,P99028:Uqcrh,Q9DCS9:Ndufb10,Q9CQQ7:Atp5pb,Q03265:Atp5f1a,Q99JI4:Psmd6,P12787:Cox5a,P56480:Atp5f1b,P68037:Ube2l3,P17665…	66	539	244	6973	1.27781e-20	3.82065e-18	3.49933
mmu05016	Human Diseases	Neurodegenerative disease	Huntington disease	P68369:Tuba1a,Q9R1P4:Psma1,P68368:Tuba4a,O09061:Psmb1,P99026:Psmb4,Q60692:Psmb6,P68372:Tubb4b,Q60931:Vdac3,P99024:Tubb5,Q60932:Vdac1,O55234:Psmb5,Q9DCX2:Atp5pd,Q60930:Vdac2,Q68FD5:Cltc,Q9DB77:Uqcrc2,Q9D855:Uqcrb,Q8R1I1:Uqcr10,P19783:Cox4i1,Q9CZ13:Uqcrc1,P99028:Uqcrh,Q9DCS9:Ndufb10,P21981:Tgm2,Q9CQQ7:Atp5pb,Q03265:Atp5f1a,Q99JI4:Psmd6,P12787:Cox5a,P56480:Atp5f1b,P17665:Cox7c,Q62425:Ndufa4,Q9DC69:N…	63	539	288	6973	8.6914e-15	8.66243e-13	2.82995
mmu05020	Human Diseases	Neurodegenerative disease	Prion disease	P68369:Tuba1a,Q9R1P4:Psma1,P68368:Tuba4a,O09061:Psmb1,P99026:Psmb4,Q60692:Psmb6,P68372:Tubb4b,Q60931:Vdac3,P99024:Tubb5,Q60932:Vdac1,O55234:Psmb5,Q9DCX2:Atp5pd,Q60930:Vdac2,Q9DB77:Uqcrc2,P20029:Hspa5,Q9D855:Uqcrb,P02468:Lamc1,Q8R1I1:Uqcr10,P16627:Hspa1l,P49817:Cav1,P19783:Cox4i1,Q9CZ13:Uqcrc1,P99028:Uqcrh,Q9DCS9:Ndufb10,Q9CQQ7:Atp5pb,Q03265:Atp5f1a,Q99JI4:Psmd6,P12787:Cox5a,P56480:Atp5f1b,P17665:…	63	539	261	6973	5.3726e-17	8.03204e-15	3.1227
mmu05022	Human Diseases	Neurodegenerative disease	Pathways of neurodegeneration - multiple diseases	P68369:Tuba1a,Q9R1P4:Psma1,P68368:Tuba4a,O09061:Psmb1,P99026:Psmb4,Q01853:Vcp,Q60692:Psmb6,P68372:Tubb4b,Q60931:Vdac3,P99024:Tubb5,Q60932:Vdac1,O55234:Psmb5,Q9DCX2:Atp5pd,O35350:Capn1,Q60930:Vdac2,Q9DB77:Uqcrc2,Q6PHZ2:Camk2d,P20029:Hspa5,Q9D855:Uqcrb,Q8R1I1:Uqcr10,P19783:Cox4i1,Q9CZ13:Uqcrc1,P99028:Uqcrh,Q9DCS9:Ndufb10,Q9CQQ7:Atp5pb,Q03265:Atp5f1a,Q99JI4:Psmd6,P12787:Cox5a,P56480:Atp5f1b,P68037:U…	75	539	455	6973	9.21018e-11	3.4423e-09	2.13246
mmu03050	Genetic Information Processing	Folding, sorting and degradation	Proteasome	Q9R1P4:Psma1,P28063:Psmb8,O09061:Psmb1,P99026:Psmb4,O35955:Psmb10,Q60692:Psmb6,O55234:Psmb5,Q5SSW2:Psme4,Q99JI4:Psmd6,P97372:Psme2,Q8VDM4:Psmd2,Q9Z2U0:Psma7,O70435:Psma3,Q9Z2U1:Psma5,Q9R1P0:Psma4,Q9R1P3:Psmb2,P49722:Psma2,Q9R1P1:Psmb3,P70195:Psmb7,P97371:Psme1,P62196:Psmc5,P46471:Psmc2	22	539	47	6973	5.43985e-13	4.06629e-11	6.05558
mmu05017	Human Diseases	Neurodegenerative disease	Spinocerebellar ataxia	Q9R1P4:Psma1,O09061:Psmb1,P99026:Psmb4,Q60692:Psmb6,Q60931:Vdac3,Q60932:Vdac1,O55234:Psmb5,Q60930:Vdac2,Q99JI4:Psmd6,O55143:Atp2a2,Q8VDM4:Psmd2,Q9Z2U0:Psma7,O70435:Psma3,Q9Z2U1:Psma5,Q9R1P0:Psma4,P21279:Gnaq,Q9R1P3:Psmb2,P49722:Psma2,Q9R1P1:Psmb3,P70195:Psmb7,P68404:Prkcb,P62196:Psmc5,P46471:Psmc2	23	539	138	6973	0.000330947	0.00353404	2.15615
mmu00010	Metabolism	Carbohydrate metabolism	Glycolysis / Gluconeogenesis	Q8BMF4:Dlat,P05064:Aldoa,P06151:Ldha,P16858:Gapdh,P06745:Gpi,P09411:Pgk1,P47738:Aldh2,P12382:Pfkl,P17751:Tpi1,Q9DBJ1:Pgam1,P21550:Eno3,Q9WUA3:Pfkp,P47740:Aldh3a2,Q9CZS1:Aldh1b1,P00329:Adh1,P70695:Fbp2,P52480:Pkm,Q8BH04:Pck2,Q9Z2L6:Minpp1	19	539	63	6973	1.34382e-07	3.34834e-06	3.90161
mmu00020	Metabolism	Carbohydrate metabolism	Citrate cycle (TCA cycle)	Q8BMF4:Dlat,Q60597:Ogdh,Q99KI0:Aco2,Q9CQA3:Sdhb,Q9D6R2:Idh3a,Q8K2B3:Sdha,P54071:Idh2,Q8BH04:Pck2	8	539	30	6973	0.00154028	0.0115136	3.44985
mmu00620	Metabolism	Carbohydrate metabolism	Pyruvate metabolism	Q8BMF4:Dlat,P06151:Ldha,P47738:Aldh2,P47740:Aldh3a2,Q99KE1:Me2,Q9CZS1:Aldh1b1,P00329:Adh1,P52480:Pkm,Q8BH04:Pck2	9	539	43	6973	0.00481839	0.029402	2.70773
mmu05034	Human Diseases	Substance dependence	Alcoholism	P62806:H4c1,Q64475:H2bc3,Q64524:H2bc21,P62874:Gnb1,P62141:Ppp1cb,P62880:Gnb2,Q64133:Maoa,Q64523:H2ac20,Q8BW75:Maob,Q3THW5:H2az2,P0DP27:Calm2,P63085:Mapk1,Q91WQ9:Calml4,Q60631:Grb2	14	539	148	6973	0.252794	0.553542	1.22376
mmu04360	Organismal Systems	Development and regeneration	Axon guidance	Q9CQ19:Myl9,Q3THE2:Myl12b,Q6PHZ2:Camk2d,P10833:Rras,O08553:Dpysl2,P18760:Cfl1,P63001:Rac1,P63085:Mapk1,Q9QUI0:Rhoa,B2RXS4:Plxnb2,Q03145:Epha2	11	539	178	6973	0.821857	1	0.799473
mmu00500	Metabolism	Carbohydrate metabolism	Starch and sucrose metabolism	Q8CI94:Pygb,Q91ZJ5:Ugp2,P06745:Gpi,P00688:Amy2,P06802:Enpp1,Q9WUB3:Pygm,Q9JLT2:Treh	7	539	27	6973	0.00359508	0.0228708	3.35402
mmu04217	Cellular Processes	Cell growth and death	Necroptosis	Q8CI94:Pygb,Q60931:Vdac3,Q64GA5:Pla2g4c,Q60932:Vdac1,O35350:Capn1,Q60930:Vdac2,Q6PHZ2:Camk2d,P29452:Casp1,Q64523:H2ac20,P15105:Glul,Q3THW5:H2az2,P39654:Alox15,P09528:Fth1,P29391:Ftl1,P11499:Hsp90ab1,P07901:Hsp90aa1,P26443:Glud1,Q9WUB3:Pygm,P42225:Stat1,Q9D8B3:Chmp4b,Q9CQ10:Chmp3	21	539	149	6973	0.00501588	0.0296186	1.82332
mmu04910	Organismal Systems	Endocrine system	Insulin signaling pathway	Q8CI94:Pygb,P62141:Ppp1cb,P19096:Fasn,P70695:Fbp2,A2A8L5:Ptprf,Q9WUB3:Pygm,P0DP27:Calm2,P63085:Mapk1,Q91WQ9:Calml4,Q60631:Grb2,Q8BH04:Pck2	11	539	134	6973	0.463762	0.782967	1.06199
mmu04922	Organismal Systems	Endocrine system	Glucagon signaling pathway	Q8CI94:Pygb,P06151:Ldha,Q6PHZ2:Camk2d,P12382:Pfkl,Q9DBJ1:Pgam1,Q9WUA3:Pfkp,P70695:Fbp2,P21279:Gnaq,P52480:Pkm,Q9WUB3:Pygm,P0DP27:Calm2,Q91WQ9:Calml4,Q8BH04:Pck2	13	539	103	6973	0.0530664	0.185412	1.63282
mmu04931	Human Diseases	Endocrine and metabolic disease	Insulin resistance	Q8CI94:Pygb,P47856:Gfpt1,P18653:Rps6ka1,P62141:Ppp1cb,A2A8L5:Ptprf,Q9WUB3:Pygm,Q08857:Cd36,P68404:Prkcb,Q8BH04:Pck2	9	539	108	6973	0.458149	0.78293	1.07808
mmu00030	Metabolism	Carbohydrate metabolism	Pentose phosphate pathway	P05064:Aldoa,Q9DCD0:Pgd,Q91YP3:Dera,P40142:Tkt,P06745:Gpi,P12382:Pfkl,Q9WUA3:Pfkp,Q93092:Taldo1,P70695:Fbp2	9	539	29	6973	0.000226468	0.00260438	4.01491
mmu00051	Metabolism	Carbohydrate metabolism	Fructose and mannose metabolism	P05064:Aldoa,Q8K0C9:Gmds,P12382:Pfkl,Q9Z2M7:Pmm2,P17751:Tpi1,Q9WUA3:Pfkp,P70695:Fbp2	7	539	32	6973	0.00973236	0.0493216	2.82995
mmu04066	Environmental Information Processing	Signal transduction	HIF-1 signaling pathway	P05064:Aldoa,P06151:Ldha,P16858:Gapdh,P09411:Pgk1,Q6PHZ2:Camk2d,P12382:Pfkl,P21550:Eno3,Q9WUA3:Pfkp,P70424:Erbb2,Q921I1:Tf,P29477:Nos2,P63085:Mapk1,P68404:Prkcb	13	539	107	6973	0.0680419	0.216431	1.57178
mmu00640	Metabolism	Carbohydrate metabolism	Propanoate metabolism	P06151:Ldha,Q99MN9:Pccb,Q91ZA3:Pcca,P53395:Dbt,Q8BMS1:Hadha,Q9R0H0:Acox1	6	539	32	6973	0.0334284	0.129806	2.42567
mmu00270	Metabolism	Amino acid metabolism	Cysteine and methionine metabolism	P06151:Ldha,P50247:Ahcy,Q68FL4:Ahcyl2,Q8VCN5:Cth,Q3THS6:Mat2a	5	539	49	6973	0.327738	0.660421	1.32009
mmu05230	Human Diseases	Cancer: overview	Central carbon metabolism in cancer	P06151:Ldha,P12382:Pfkl,Q9DBJ1:Pgam1,P51912:Slc1a5,Q9WUA3:Pfkp,P70424:Erbb2,P52480:Pkm,P63085:Mapk1,P54071:Idh2	9	539	68	6973	0.0767896	0.236484	1.71224
mmu00910	Metabolism	Energy metabolism	Nitrogen metabolism	P13634:Ca1,P18761:Ca6,P15105:Glul,P00920:Ca2,P26443:Glud1,Q64444:Ca4,P16015:Ca3	7	539	17	6973	0.00015541	0.00185871	5.32697
mmu04152	Environmental Information Processing	Signal transduction	AMPK signaling pathway	P58252:Eef2,P12382:Pfkl,P19096:Fasn,Q91V41:Rab14,Q76MZ3:Ppp2r1a,Q9WUA3:Pfkp,P46638:Rab11b,P62715:Ppp2cb,P70695:Fbp2,Q06138:Cab39,Q08857:Cd36,P61027:Rab10,Q8BH04:Pck2	13	539	120	6973	0.134488	0.352737	1.4015
mmu00480	Metabolism	Metabolism of other amino acids	Glutathione metabolism	Q9DCD0:Pgd,O08709:Prdx6,P10649:Gstm1,O09131:Gsto1,Q9JHC0:Gpx2,Q9CPU4:Mgst3,Q9DCM2:Gstk1,P46425:Gstp2,P54071:Idh2,Q60928:Ggt1	10	539	66	6973	0.0290417	0.11578	1.96014
mmu00630	Metabolism	Carbohydrate metabolism	Glyoxylate and dicarboxylate metabolism	Q99MN9:Pccb,Q91ZA3:Pcca,Q9CZN7:Shmt2,Q9NYQ2:Hao2,Q99KI0:Aco2,P15105:Glul	6	539	29	6973	0.0213058	0.0897245	2.6766
mmu00280	Metabolism	Amino acid metabolism	Valine, leucine and isoleucine degradation	Q99MN9:Pccb,Q91ZA3:Pcca,P47738:Aldh2,P54869:Hmgcs2,P53395:Dbt,P45952:Acadm,P47740:Aldh3a2,Q9CZS1:Aldh1b1,Q8BMS1:Hadha,Q8JZK9:Hmgcs1	10	539	53	6973	0.00658814	0.0365133	2.44093
mmu00040	Metabolism	Carbohydrate metabolism	Pentose and glucuronate interconversions	Q91ZJ5:Ugp2,Q6ZQM8:Ugt1a7,O70475:Ugdh,Q64435:Ugt1a6,Q99KP3:Cryl1,P12265:Gusb	6	539	24	6973	0.00838312	0.0432164	3.23423
mmu00052	Metabolism	Carbohydrate metabolism	Galactose metabolism	Q91ZJ5:Ugp2,P12382:Pfkl,Q9WUA3:Pfkp	3	539	28	6973	0.36944	0.692093	1.3861
mmu00520	Metabolism	Carbohydrate metabolism	Amino sugar and nucleotide sugar metabolism	Q91ZJ5:Ugp2,P47856:Gfpt1,Q8K0C9:Gmds,P06745:Gpi,O70475:Ugdh,Q9Z2M7:Pmm2,Q99J77:Nans,Q9DCJ9:Npl	8	539	49	6973	0.032619	0.12833	2.11215
mmu00250	Metabolism	Amino acid metabolism	Alanine, aspartate and glutamate metabolism	P47856:Gfpt1,P15105:Glul,Q91YI0:Asl,P26443:Glud1,Q61024:Asns,P54822:Adsl	6	539	35	6973	0.0493045	0.1755	2.21776
mmu00920	Metabolism	Energy metabolism	Sulfur metabolism	P17563:Selenbp1,O88428:Papss2,Q9R112:Sqor	3	539	11	6973	0.0474673	0.170997	3.52825
mmu04141	Genetic Information Processing	Folding, sorting and degradation	Protein processing in endoplasmic reticulum	Q01853:Vcp,O35350:Capn1,P20029:Hspa5,P16627:Hspa1l,Q9WTX5:Skp1,Q9DBH5:Lman2,P14211:Calr,Q9D0F3:Lman1,P35564:Canx,Q62186:Ssr4,Q6ZWX6:Eif2s1,Q9D662:Sec23b,P61079:Ube2d3,P11499:Hsp90ab1,P07901:Hsp90aa1,P08113:Hsp90b1,Q9QZN4:Fbxo6,Q01405:Sec23a,Q61699:Hsph1	19	539	161	6973	0.041333	0.152575	1.52672
mmu05134	Human Diseases	Infectious disease: bacterial	Legionellosis	Q01853:Vcp,P10126:Eef1a1,P16627:Hspa1l,P29452:Casp1,Q9D8N0:Eef1g,Q64735:Cr1l,P05555:Itgam,P11835:Itgb2,P70677:Casp3,P01027:C3	10	539	61	6973	0.017509	0.0758725	2.12081
mmu00830	Metabolism	Metabolism of cofactors and vitamins	Retinol metabolism	P24549:Aldh1a1,Q9D816:Cyp2c55,Q6ZQM8:Ugt1a7,Q64435:Ugt1a6,P00329:Adh1	5	539	70	6973	0.638631	0.93817	0.924066
mmu04640	Organismal Systems	Immune system	Hematopoietic cell lineage	Q62469:Itga2,Q62470:Itga3,Q3V3R4:Itga1,P11688:Itga5,Q64735:Cr1l,P56528:Cd38,Q61391:Mme,P40240:Cd9,P05555:Itgam,P14437:H2-Aa,P01872:Ighm,P14439:H2-Ea,P01921:H2-Ab1,Q08857:Cd36,O54890:Itgb3,P35737:H2-DMb1	16	539	110	6973	0.00999551	0.049811	1.88173
mmu05200	Human Diseases	Cancer: overview	Pathways in cancer	Q62469:Itga2,Q62470:Itga3,P62874:Gnb1,P26231:Ctnna1,P62880:Gnb2,Q6PHZ2:Camk2d,P02468:Lamc1,Q9WTX5:Skp1,Q9Z280:Pld1,P10649:Gstm1,P02469:Lamb1,P09803:Cdh1,O09131:Gsto1,Q61292:Lamb2,Q9CPU4:Mgst3,Q01341:Adcy6,Q61001:Lama5,P70424:Erbb2,Q61982:Notch3,P46425:Gstp2,P11499:Hsp90ab1,P07901:Hsp90aa1,Q02257:Jup,P21279:Gnaq,P08113:Hsp90b1,P43406:Itgav,P70677:Casp3,P29477:Nos2,P42225:Stat1,O08677:Kng1,P0DP27:C…	38	539	524	6973	0.689947	0.975936	0.938174
mmu05222	Human Diseases	Cancer: specific types	Small cell lung cancer	Q62469:Itga2,Q62470:Itga3,P02468:Lamc1,P02469:Lamb1,Q61292:Lamb2,Q61001:Lama5,P43406:Itgav,P70677:Casp3,P29477:Nos2	9	539	91	6973	0.269177	0.57902	1.27948
mmu04110	Cellular Processes	Cell growth and death	Cell cycle	O70456:Sfn,P68254:Ywhaq,P68510:Ywhah,Q9WTX5:Skp1,Q920F6:Smc1b,O88708:Orc4,P63101:Ywhaz,P62259:Ywhae,P61982:Ywhag,P17918:Pcna,Q07832:Plk1	11	539	125	6973	0.372504	0.692093	1.13845
mmu04115	Cellular Processes	Cell growth and death	p53 signaling pathway	O70456:Sfn,P40237:Cd82,P70677:Casp3	3	539	74	6973	0.933069	1	0.52447
mmu04924	Organismal Systems	Endocrine system	Renin secretion	Q9D7Z6:Clca1,Q01341:Adcy6,P21279:Gnaq,Q6Q473:Clca4a,P0DP27:Calm2,Q91WQ9:Calml4,Q61410:Prkg2	7	539	72	6973	0.320933	0.652781	1.25776
mmu00140	Metabolism	Lipid metabolism	Steroid hormone biosynthesis	Q9D816:Cyp2c55,Q6ZQM8:Ugt1a7,Q64435:Ugt1a6	3	539	68	6973	0.905624	1	0.570746
mmu00590	Metabolism	Lipid metabolism	Arachidonic acid metabolism	Q9D816:Cyp2c55,Q64GA5:Pla2g4c,P22437:Ptgs1,P39654:Alox15,Q9JHC0:Gpx2,Q3TTY0:Plb1,Q60928:Ggt1	7	539	72	6973	0.320933	0.652781	1.25776
mmu00591	Metabolism	Lipid metabolism	Linoleic acid metabolism	Q9D816:Cyp2c55,Q64GA5:Pla2g4c,P39654:Alox15,Q3TTY0:Plb1	4	539	40	6973	0.37409	0.692093	1.29369
mmu04726	Organismal Systems	Nervous system	Serotonergic synapse	Q9D816:Cyp2c55,P62874:Gnb1,Q64GA5:Pla2g4c,P62880:Gnb2,Q64133:Maoa,Q8BW75:Maob,P22437:Ptgs1,P39654:Alox15,P21279:Gnaq,P70677:Casp3,P63085:Mapk1,P68404:Prkcb	12	539	120	6973	0.215605	0.495891	1.29369
mmu04750	Organismal Systems	Sensory system	Inflammatory mediator regulation of TRP channels	Q9D816:Cyp2c55,P62141:Ppp1cb,Q64GA5:Pla2g4c,Q6PHZ2:Camk2d,Q01341:Adcy6,P21279:Gnaq,O08677:Kng1,P0DP27:Calm2,P68404:Prkcb,Q91WQ9:Calml4	10	539	114	6973	0.386446	0.700132	1.13482
mmu05204	Human Diseases	Cancer: overview	Chemical carcinogenesis	Q9D816:Cyp2c55,Q6ZQM8:Ugt1a7,P10649:Gstm1,Q64435:Ugt1a6,P00329:Adh1,O09131:Gsto1,Q9CPU4:Mgst3,Q9DCM2:Gstk1,P46425:Gstp2	9	539	77	6973	0.138138	0.359158	1.51211
mmu04020	Environmental Information Processing	Signal transduction	Calcium signaling pathway	Q60931:Vdac3,Q60932:Vdac1,Q60930:Vdac2,Q6PHZ2:Camk2d,G5E829:Atp2b1,O55143:Atp2a2,Q6PDN3:Mylk,P56528:Cd38,P70414:Slc8a1,Q9JJX6:P2rx4,Q61526:Erbb3,Q8R3B1:Plcd1,P70424:Erbb2,P21279:Gnaq,P29477:Nos2,P30677:Gna14,P0DP27:Calm2,P68404:Prkcb,Q91WQ9:Calml4	19	539	234	6973	0.446266	0.771292	1.05043
mmu04216	Cellular Processes	Cell growth and death	Ferroptosis	Q60931:Vdac3,Q60930:Vdac2,P39654:Alox15,P09528:Fth1,P29391:Ftl1,Q921I1:Tf,P10852:Slc3a2,Q61147:Cp	8	539	40	6973	0.0102158	0.0500743	2.58738
mmu04218	Cellular Processes	Cell growth and death	Cellular senescence	Q60931:Vdac3,P62141:Ppp1cb,Q60932:Vdac1,O35350:Capn1,Q60930:Vdac2,P10833:Rras,P14427:H2-D1,P01901:H2-K1,P01902:H2-K1,P0DP27:Calm2,P63085:Mapk1,Q91WQ9:Calml4	12	539	166	6973	0.639524	0.93817	0.935199
mmu04621	Organismal Systems	Immune system	NOD-like receptor signaling pathway	Q60931:Vdac3,Q60932:Vdac1,Q60930:Vdac2,P29452:Casp1,Q05921:Rnasel,P11499:Hsp90ab1,P07901:Hsp90aa1,P10639:Txn,P62259:Ywhae,P42225:Stat1,Q01514:Gbp1,P63085:Mapk1,Q9Z0E6:Gbp2,Q91WS2:Nlrp6,Q9QUI0:Rhoa	15	539	196	6973	0.556018	0.858113	0.99007
mmu04979	Organismal Systems	Digestive system	Cholesterol metabolism	Q60931:Vdac3,Q60932:Vdac1,Q60930:Vdac2,E9Q414:Apob,O35604:Npc1,Q08857:Cd36,P34928:Apoc1,Q01339:Apoh,Q9DBM0:Abcg8,Q00623:Apoa1,P08226:Apoe	11	539	48	6973	0.000860615	0.00735211	2.96471
mmu05166	Human Diseases	Infectious disease: viral	Human T-cell leukemia virus 1 infection	Q60931:Vdac3,Q60932:Vdac1,Q60930:Vdac2,P14427:H2-D1,P13597:Icam1,P14211:Calr,P35564:Canx,Q01341:Adcy6,Q920E5:Fdps,P01901:H2-K1,P14437:H2-Aa,P01872:Ighm,P11835:Itgb2,P01902:H2-K1,P14439:H2-Ea,P01921:H2-Ab1,P63085:Mapk1,P35737:H2-DMb1	18	539	247	6973	0.640089	0.93817	0.942772
mmu05161	Human Diseases	Infectious disease: viral	Hepatitis B	Q60931:Vdac3,P68254:Ywhaq,P63101:Ywhaz,P70677:Casp3,P42225:Stat1,P63085:Mapk1,P68404:Prkcb,P17918:Pcna,P41245:Mmp9,Q60631:Grb2	10	539	160	6973	0.802041	1	0.808558
mmu04010	Environmental Information Processing	Signal transduction	MAPK signaling pathway	Q8BTM8:Flna,P18653:Rps6ka1,Q64GA5:Pla2g4c,P10833:Rras,P16627:Hspa1l,O08532:Cacna2d1,Q61526:Erbb3,P70424:Erbb2,P70677:Casp3,P63001:Rac1,P63085:Mapk1,P68404:Prkcb,Q8BYC6:Taok3,Q60631:Grb2,Q03145:Epha2	15	539	286	6973	0.963309	1	0.67851
mmu04014	Environmental Information Processing	Signal transduction	Ras signaling pathway	P62874:Gnb1,Q64GA5:Pla2g4c,P62880:Gnb2,P10833:Rras,Q9Z280:Pld1,P0DP27:Calm2,P63001:Rac1,P63085:Mapk1,P68404:Prkcb,Q91WQ9:Calml4,Q60631:Grb2,P62331:Arf6,Q9QUI0:Rhoa,Q03145:Epha2	14	539	226	6973	0.843061	1	0.801402
mmu04371	Environmental Information Processing	Signal transduction	Apelin signaling pathway	P62874:Gnb1,P62880:Gnb2,P10833:Rras,P09803:Cdh1,Q6PDN3:Mylk,P70414:Slc8a1,Q61165:Slc9a1,Q01341:Adcy6,Q61982:Notch3,P21279:Gnaq,P29477:Nos2,P0DP27:Calm2,P63085:Mapk1,Q91WQ9:Calml4	14	539	133	6973	0.145974	0.37626	1.36178
mmu04062	Organismal Systems	Immune system	Chemokine signaling pathway	P62874:Gnb1,P62880:Gnb2,Q01341:Adcy6,P21279:Gnaq,P42225:Stat1,P63001:Rac1,P63085:Mapk1,P68404:Prkcb,Q60631:Grb2,Q9QUI0:Rhoa	10	539	179	6973	0.89524	1	0.722733
mmu04926	Organismal Systems	Endocrine system	Relaxin signaling pathway	P62874:Gnb1,P62880:Gnb2,Q01341:Adcy6,P29477:Nos2,P63085:Mapk1,P41245:Mmp9,Q60631:Grb2	7	539	128	6973	0.87548	1	0.707488
mmu04724	Organismal Systems	Nervous system	Glutamatergic synapse	P62874:Gnb1,Q64GA5:Pla2g4c,P62880:Gnb2,Q9Z280:Pld1,P15105:Glul,Q01341:Adcy6,Q9Z2W8:Gria4,P21279:Gnaq,P51906:Slc1a1,P63085:Mapk1,P68404:Prkcb,Q8CFE6:Slc38a2	12	539	113	6973	0.161844	0.403262	1.37383
mmu04727	Organismal Systems	Nervous system	GABAergic synapse	P62874:Gnb1,P62880:Gnb2,P15105:Glul,Q01341:Adcy6,P46460:Nsf,P68404:Prkcb,Q8CFE6:Slc38a2	7	539	85	6973	0.488599	0.788088	1.06539
mmu04725	Organismal Systems	Nervous system	Cholinergic synapse	P62874:Gnb1,P62880:Gnb2,Q6PHZ2:Camk2d,Q01341:Adcy6,P21279:Gnaq,P63085:Mapk1,P68404:Prkcb	7	539	110	6973	0.756932	1	0.823259
mmu04728	Organismal Systems	Nervous system	Dopaminergic synapse	P62874:Gnb1,P62141:Ppp1cb,P62880:Gnb2,Q64133:Maoa,Q6PHZ2:Camk2d,Q76MZ3:Ppp2r1a,Q8BW75:Maob,P62715:Ppp2cb,Q9Z2W8:Gria4,P21279:Gnaq,P0DP27:Calm2,P68404:Prkcb,Q91WQ9:Calml4	13	539	130	6973	0.203548	0.475475	1.29369
mmu04723	Organismal Systems	Nervous system	Retrograde endocannabinoid signaling	P62874:Gnb1,P62880:Gnb2,Q9DCS9:Ndufb10,Q62425:Ndufa4,Q9DC69:Ndufa9,Q91WC9:Daglb,Q9CR21:Ndufab1,Q9ERS2:Ndufa13,Q9CR61:Ndufb7,Q9D8B4:Ndufa11,Q01341:Adcy6,Q9CQ54:Ndufc2,Q9Z2W8:Gria4,Q9CQZ6:Ndufb3,P21279:Gnaq,P63085:Mapk1,P68404:Prkcb	17	539	142	6973	0.0461277	0.168197	1.54879
mmu04744	Organismal Systems	Sensory system	Phototransduction	P62874:Gnb1,P0DP27:Calm2,Q91WQ9:Calml4	3	539	24	6973	0.282324	0.594472	1.61712
mmu04740	Organismal Systems	Sensory system	Olfactory transduction	P62874:Gnb1,Q6PHZ2:Camk2d,P70414:Slc8a1,Q91X97:Ncald,P0DP27:Calm2,Q91WQ9:Calml4,Q61410:Prkg2	7	539	123	6973	0.848592	1	0.736247
mmu04713	Organismal Systems	Environmental adaptation	Circadian entrainment	P62874:Gnb1,P62880:Gnb2,Q6PHZ2:Camk2d,Q01341:Adcy6,Q9Z2W8:Gria4,P21279:Gnaq,P0DP27:Calm2,P63085:Mapk1,P68404:Prkcb,Q91WQ9:Calml4,Q61410:Prkg2	11	539	94	6973	0.108238	0.302051	1.51389
mmu05170	Human Diseases	Infectious disease: viral	Human immunodeficiency virus 1 infection	P62874:Gnb1,P62880:Gnb2,P14427:H2-D1,Q9WTX5:Skp1,P14211:Calr,P01901:H2-K1,P21279:Gnaq,Q60710:Samhd1,P01902:H2-K1,P70677:Casp3,Q8R2Q8:Bst2,P18760:Cfl1,P0DP27:Calm2,P63001:Rac1,P63085:Mapk1,P68404:Prkcb,Q91WQ9:Calml4	17	539	212	6973	0.474402	0.784298	1.03739
mmu05163	Human Diseases	Infectious disease: viral	Human cytomegalovirus infection	P62874:Gnb1,P62880:Gnb2,P14427:H2-D1,P14211:Calr,Q01341:Adcy6,P01901:H2-K1,P21279:Gnaq,P01902:H2-K1,P43406:Itgav,P70677:Casp3,P0DP27:Calm2,P63001:Rac1,P63085:Mapk1,P68404:Prkcb,Q91WQ9:Calml4,O54890:Itgb3,Q60631:Grb2,Q9QUI0:Rhoa	18	539	232	6973	0.530051	0.831291	1.00373
mmu05167	Human Diseases	Infectious disease: viral	Kaposi sarcoma-associated herpesvirus infection	P62874:Gnb1,P62880:Gnb2,P14427:H2-D1,P13597:Icam1,P01901:H2-K1,P62984:Uba52,P01902:H2-K1,P70677:Casp3,P42225:Stat1,P01027:C3,P0DP27:Calm2,P63001:Rac1,P63085:Mapk1,Q91WQ9:Calml4	14	539	202	6973	0.705542	0.981195	0.896618
mmu05032	Human Diseases	Substance dependence	Morphine addiction	P62874:Gnb1,P62880:Gnb2,Q01341:Adcy6,P68404:Prkcb	4	539	90	6973	0.925501	1	0.574974
mmu04150	Environmental Information Processing	Signal transduction	mTOR signaling pathway	P18653:Rps6ka1,P50516:Atp6v1a,P10852:Slc3a2,Q06138:Cab39,P63085:Mapk1,P68404:Prkcb,Q60631:Grb2,Q9QUI0:Rhoa	8	539	154	6973	0.917322	1	0.672048
mmu04114	Cellular Processes	Cell growth and death	Oocyte meiosis	P18653:Rps6ka1,P62141:Ppp1cb,P68254:Ywhaq,Q6PHZ2:Camk2d,P68510:Ywhah,Q9WTX5:Skp1,Q76MZ3:Ppp2r1a,P62715:Ppp2cb,Q01341:Adcy6,Q920F6:Smc1b,P63101:Ywhaz,P62259:Ywhae,P61982:Ywhag,P0DP27:Calm2,P63085:Mapk1,Q91WQ9:Calml4,Q07832:Plk1	17	539	115	6973	0.00686365	0.036647	1.91241
mmu04914	Organismal Systems	Endocrine system	Progesterone-mediated oocyte maturation	P18653:Rps6ka1,Q01341:Adcy6,P11499:Hsp90ab1,P07901:Hsp90aa1,P63085:Mapk1,Q07832:Plk1	6	539	89	6973	0.695232	0.975936	0.872152
mmu04720	Organismal Systems	Nervous system	Long-term potentiation	P18653:Rps6ka1,P62141:Ppp1cb,Q6PHZ2:Camk2d,P21279:Gnaq,P0DP27:Calm2,P63085:Mapk1,P68404:Prkcb,Q91WQ9:Calml4	8	539	64	6973	0.118349	0.316846	1.61712
mmu04722	Organismal Systems	Nervous system	Neurotrophin signaling pathway	P18653:Rps6ka1,Q6PHZ2:Camk2d,P62259:Ywhae,P0DP27:Calm2,P63001:Rac1,P63085:Mapk1,Q91WQ9:Calml4,Q60631:Grb2,Q9QUI0:Rhoa	9	539	117	6973	0.556769	0.858113	0.995148
mmu03015	Genetic Information Processing	Translation	mRNA surveillance pathway	P62141:Ppp1cb,Q76MZ3:Ppp2r1a,P62715:Ppp2cb	3	539	79	6973	0.950108	1	0.491275
mmu05168	Human Diseases	Infectious disease: viral	Herpes simplex virus 1 infection	P62141:Ppp1cb,P14427:H2-D1,P11688:Itga5,P14211:Calr,Q05921:Rnasel,Q6ZWX6:Eif2s1,P01901:H2-K1,P14437:H2-Aa,P01872:Ighm,P01902:H2-K1,P70677:Casp3,P42225:Stat1,P01027:C3,Q8R2Q8:Bst2,P14439:H2-Ea,P01921:H2-Ab1,O54890:Itgb3,P35737:H2-DMb1	18	539	251	6973	0.66724	0.954568	0.927747
mmu05031	Human Diseases	Substance dependence	Amphetamine addiction	P62141:Ppp1cb,Q64133:Maoa,Q6PHZ2:Camk2d,Q8BW75:Maob,Q9Z2W8:Gria4,P0DP27:Calm2,P68404:Prkcb,Q91WQ9:Calml4	8	539	69	6973	0.161367	0.403262	1.49993
mmu04146	Cellular Processes	Transport and catabolism	Peroxisome	P35700:Prdx1,Q9NYQ2:Hao2,Q9DCM2:Gstk1,Q9R0H0:Acox1,Q00519:Xdh,P29477:Nos2,P54071:Idh2,P08228:Sod1	8	539	86	6973	0.346312	0.666428	1.20343
mmu05213	Human Diseases	Cancer: specific types	Endometrial cancer	P26231:Ctnna1,P09803:Cdh1,P70424:Erbb2,P63085:Mapk1,Q60631:Grb2	5	539	58	6973	0.468733	0.782967	1.11525
mmu00564	Metabolism	Lipid metabolism	Glycerophospholipid metabolism	Q64GA5:Pla2g4c,Q9Z280:Pld1,Q9DAX2:Plpp2,Q64521:Gpd2,Q3TTY0:Plb1	5	539	96	6973	0.87401	1	0.673798
mmu00565	Metabolism	Lipid metabolism	Ether lipid metabolism	Q64GA5:Pla2g4c,Q9Z280:Pld1,Q9DAX2:Plpp2,Q9CRY7:Gdpd1,Q3TTY0:Plb1	5	539	48	6973	0.312107	0.648055	1.3476
mmu00592	Metabolism	Lipid metabolism	alpha-Linolenic acid metabolism	Q64GA5:Pla2g4c,Q9R0H0:Acox1,Q3TTY0:Plb1	3	539	25	6973	0.304074	0.63579	1.55243
mmu04370	Environmental Information Processing	Signal transduction	VEGF signaling pathway	Q64GA5:Pla2g4c,P63001:Rac1,P63085:Mapk1,P68404:Prkcb	4	539	58	6973	0.66605	0.954568	0.892201
mmu04072	Environmental Information Processing	Signal transduction	Phospholipase D signaling pathway	Q64GA5:Pla2g4c,P10833:Rras,Q9Z280:Pld1,Q9DAX2:Plpp2,Q01341:Adcy6,P63085:Mapk1,Q60631:Grb2,P62331:Arf6,Q9QUI0:Rhoa	9	539	152	6973	0.84136	1	0.766002
mmu04664	Organismal Systems	Immune system	Fc epsilon RI signaling pathway	Q64GA5:Pla2g4c,P63001:Rac1,P63085:Mapk1,Q60631:Grb2	4	539	66	6973	0.761623	1	0.784056
mmu04666	Organismal Systems	Immune system	Fc gamma R-mediated phagocytosis	Q64GA5:Pla2g4c,Q9Z280:Pld1,Q9JM76:Arpc3,P61161:Actr2,Q9DAX2:Plpp2,P13020:Gsn,Q99JY9:Actr3,Q60604:Scin,P18760:Cfl1,P63001:Rac1,P63085:Mapk1,P68404:Prkcb,P62331:Arf6	13	539	93	6973	0.0258584	0.105913	1.80839
mmu04912	Organismal Systems	Endocrine system	GnRH signaling pathway	Q64GA5:Pla2g4c,Q6PHZ2:Camk2d,Q9Z280:Pld1,Q01341:Adcy6,P21279:Gnaq,P0DP27:Calm2,P63085:Mapk1,P68404:Prkcb,Q91WQ9:Calml4,Q60631:Grb2	10	539	91	6973	0.163344	0.403635	1.42164
mmu04913	Organismal Systems	Endocrine system	Ovarian steroidogenesis	Q64GA5:Pla2g4c,Q01341:Adcy6	2	539	59	6973	0.949079	1	0.43854
mmu04730	Organismal Systems	Nervous system	Long-term depression	Q64GA5:Pla2g4c,Q76MZ3:Ppp2r1a,P62715:Ppp2cb,P21279:Gnaq,P63085:Mapk1,P68404:Prkcb,Q61410:Prkg2	7	539	60	6973	0.178643	0.427385	1.50931
mmu05231	Human Diseases	Cancer: overview	Choline metabolism in cancer	Q64GA5:Pla2g4c,Q6X893:Slc44a1,Q9Z280:Pld1,Q9DAX2:Plpp2,Q91VA1:Slc44a4,P63001:Rac1,P63085:Mapk1,P68404:Prkcb,Q60631:Grb2	9	539	97	6973	0.334258	0.660421	1.20033
mmu03013	Genetic Information Processing	Translation	RNA transport	P10126:Eef1a1,Q6ZWX6:Eif2s1,P60843:Eif4a1,Q7TMB8:Cyfip1	4	539	146	6973	0.997151	1	0.354436
mmu05140	Human Diseases	Infectious disease: parasitic	Leishmaniasis	P10126:Eef1a1,Q64735:Cr1l,P05555:Itgam,P14437:H2-Aa,P01872:Ighm,P11835:Itgb2,P29477:Nos2,P42225:Stat1,P01027:C3,P14439:H2-Ea,P01921:H2-Ab1,P63085:Mapk1,P68404:Prkcb,P35737:H2-DMb1	14	539	87	6973	0.0064508	0.0365133	2.0818
mmu01523	Human Diseases	Drug resistance: antineoplastic	Antifolate resistance	B2RX12:Abcc3,Q7TMS5:Abcg2,Q9CZN7:Shmt2	3	539	29	6973	0.391044	0.700132	1.3383
mmu00190	Metabolism	Energy metabolism	Oxidative phosphorylation	Q9DCX2:Atp5pd,Q9DB77:Uqcrc2,Q9D855:Uqcrb,Q8R1I1:Uqcr10,Q9D819:Ppa1,P19783:Cox4i1,Q9CZ13:Uqcrc1,P99028:Uqcrh,Q9DCS9:Ndufb10,Q9CQQ7:Atp5pb,Q03265:Atp5f1a,P12787:Cox5a,Q9CPQ8:Atp5mg,P56480:Atp5f1b,P17665:Cox7c,Q62425:Ndufa4,P56135:Atp5mf,Q9DC69:Ndufa9,Q9CQA3:Sdhb,P19536:Cox5b,Q9CR21:Ndufab1,Q9ERS2:Ndufa13,Q9CPQ1:Cox6c,Q9CR61:Ndufb7,Q9D8B4:Ndufa11,Q9CQ69:Uqcrq,Q9CQ54:Ndufc2,P50516:Atp6v1a,Q9CQZ6:Nduf…	35	539	128	6973	1.49005e-11	6.36464e-10	3.53744
mmu05160	Human Diseases	Infectious disease: viral	Hepatitis C	P68254:Ywhaq,Q9Z0G9:Cldn3,P68510:Ywhah,Q9Z261:Cldn7,Q76MZ3:Ppp2r1a,P62715:Ppp2cb,Q05921:Rnasel,Q6ZWX6:Eif2s1,P63101:Ywhaz,P62259:Ywhae,P70677:Casp3,P42225:Stat1,P61982:Ywhag,P63085:Mapk1,Q60631:Grb2,P35762:Cd81,O35054:Cldn4	17	539	152	6973	0.0775099	0.236484	1.44689
mmu04144	Cellular Processes	Transport and catabolism	Endocytosis	Q68FD5:Cltc,P14427:H2-D1,P16627:Hspa1l,P49817:Cav1,Q9Z280:Pld1,P51150:Rab7a,Q8BH64:Ehd2,Q8C863:Itch,Q9JM76:Arpc3,P46638:Rab11b,P61161:Actr2,P51637:Cav3,Q9D8S3:Arfgap3,Q99JY9:Actr3,Q99K28:Arfgap2,Q9D8U8:Snx5,Q9WU78:Pdcd6ip,P01901:H2-K1,Q9WVK4:Ehd1,P01902:H2-K1,Q9CX00:Ist1,P61750:Arf4,Q9D8B3:Chmp4b,P61027:Rab10,Q9CQ10:Chmp3,O08585:Clta,P62331:Arf6,Q9QUI0:Rhoa,Q9D1C8:Vps28,P47753:Capza1	30	539	253	6973	0.0117364	0.0532706	1.53402
mmu04142	Cellular Processes	Transport and catabolism	Lysosome	Q68FD5:Cltc,P11438:Lamp1,O35114:Scarb2,P17047:Lamp2,O35604:Npc1,P51863:Atp6v0d1,P41731:Cd63,Q9WV54:Asah1,P12265:Gusb,Q9Z1G4:Atp6v0a1,P18242:Ctsd,P24668:M6pr,O08585:Clta	13	539	126	6973	0.174197	0.423455	1.33476
mmu04721	Organismal Systems	Nervous system	Synaptic vesicle cycle	Q68FD5:Cltc,P46460:Nsf,P50516:Atp6v1a,P51863:Atp6v0d1,Q64704:Stx3,P51906:Slc1a1,Q9Z1G4:Atp6v0a1,O08585:Clta	8	539	78	6973	0.25363	0.553542	1.32686
mmu04514	Environmental Information Processing	Signaling molecules and interaction	Cell adhesion molecules	Q9Z0G9:Cldn3,P14427:H2-D1,Q9Z261:Cldn7,P13597:Icam1,P09803:Cdh1,A2A8L5:Ptprf,O88792:F11r,P01901:H2-K1,P05555:Itgam,P14437:H2-Aa,P01872:Ighm,P11835:Itgb2,P01902:H2-K1,P43406:Itgav,P14439:H2-Ea,P01921:H2-Ab1,P35737:H2-DMb1,O35054:Cldn4	18	539	169	6973	0.101466	0.288937	1.3779
mmu00260	Metabolism	Amino acid metabolism	Glycine, serine and threonine metabolism	Q64133:Maoa,Q9CZN7:Shmt2,Q9DBJ1:Pgam1,O70423:Aoc3,Q8BW75:Maob,Q8BJ64:Chdh,Q8VCN5:Cth	7	539	39	6973	0.0278833	0.112664	2.32201
mmu00330	Metabolism	Amino acid metabolism	Arginine and proline metabolism	Q64133:Maoa,P30275:Ckmt1,P47738:Aldh2,Q9D1A2:Cndp2,Q8BW75:Maob,P47740:Aldh3a2,Q9CZS1:Aldh1b1,P29477:Nos2	8	539	50	6973	0.036313	0.137438	2.06991
mmu00340	Metabolism	Amino acid metabolism	Histidine metabolism	Q64133:Maoa,P47738:Aldh2,Q9D1A2:Cndp2,Q8BW75:Maob,P47740:Aldh3a2,Q9CZS1:Aldh1b1	6	539	23	6973	0.0067165	0.0365133	3.37485
mmu00350	Metabolism	Amino acid metabolism	Tyrosine metabolism	Q64133:Maoa,O70423:Aoc3,Q8BW75:Maob,P00329:Adh1	4	539	37	6973	0.3199	0.652781	1.39859
mmu00360	Metabolism	Amino acid metabolism	Phenylalanine metabolism	Q64133:Maoa,O70423:Aoc3,Q8BW75:Maob	3	539	20	6973	0.197656	0.465347	1.94054
mmu00380	Metabolism	Amino acid metabolism	Tryptophan metabolism	Q64133:Maoa,P47738:Aldh2,Q8BW75:Maob,P47740:Aldh3a2,Q9CZS1:Aldh1b1,Q8BMS1:Hadha,P28776:Ido1	7	539	46	6973	0.0611672	0.200978	1.96866
mmu00982	Metabolism	Xenobiotics biodegradation and metabolism	Drug metabolism - cytochrome P450	Q64133:Maoa,Q6ZQM8:Ugt1a7,P10649:Gstm1,Q8K2I3:Fmo2,Q64435:Ugt1a6,Q8BW75:Maob,P00329:Adh1,O09131:Gsto1,Q9CPU4:Mgst3,Q9DCM2:Gstk1,P46425:Gstp2	11	539	54	6973	0.00238776	0.0162259	2.6353
mmu05030	Human Diseases	Substance dependence	Cocaine addiction	Q64133:Maoa,Q8BW75:Maob	2	539	50	6973	0.907873	1	0.517477
mmu04966	Organismal Systems	Excretory system	Collecting duct acid secretion	Q9WVL3:Slc12a7,P00920:Ca2,P50516:Atp6v1a,P51863:Atp6v0d1,Q9Z1G4:Atp6v0a1	5	539	25	6973	0.0395147	0.147686	2.58738
mmu04932	Human Diseases	Endocrine and metabolic disease	Non-alcoholic fatty liver disease	Q9DB77:Uqcrc2,Q9D855:Uqcrb,Q8R1I1:Uqcr10,P19783:Cox4i1,Q9CZ13:Uqcrc1,P99028:Uqcrh,Q9DCS9:Ndufb10,P12787:Cox5a,Q8C863:Itch,P17665:Cox7c,Q62425:Ndufa4,Q9DC69:Ndufa9,Q9CQA3:Sdhb,P19536:Cox5b,Q9CR21:Ndufab1,Q9ERS2:Ndufa13,Q9CPQ1:Cox6c,Q9CR61:Ndufb7,Q9D8B4:Ndufa11,Q9CQ69:Uqcrq,Q6ZWX6:Eif2s1,Q9CQ54:Ndufc2,Q9CQZ6:Ndufb3,Q8K2B3:Sdha,Q9D0M3:Cyc1,P00405:Mtco2,P70677:Casp3,P63001:Rac1	28	539	148	6973	6.82937e-06	0.000145856	2.44753
mmu00860	Metabolism	Metabolism of cofactors and vitamins	Porphyrin and chlorophyll metabolism	P10518:Alad,Q6ZQM8:Ugt1a7,Q64435:Ugt1a6,P12265:Gusb,Q61147:Cp	5	539	32	6973	0.0966178	0.280473	2.02139
mmu04012	Environmental Information Processing	Signal transduction	ErbB signaling pathway	Q6PHZ2:Camk2d,Q61526:Erbb3,P70424:Erbb2,P63085:Mapk1,P68404:Prkcb,Q60631:Grb2	6	539	83	6973	0.628305	0.934643	0.935199
mmu04310	Environmental Information Processing	Signal transduction	Wnt signaling pathway	Q6PHZ2:Camk2d,Q9WTX5:Skp1,P63001:Rac1,P68404:Prkcb,Q9QUI0:Rhoa	5	539	159	6973	0.995464	1	0.406821
mmu04916	Organismal Systems	Endocrine system	Melanogenesis	Q6PHZ2:Camk2d,Q01341:Adcy6,P21279:Gnaq,P0DP27:Calm2,P63085:Mapk1,P68404:Prkcb,Q91WQ9:Calml4	7	539	101	6973	0.673514	0.958956	0.896618
mmu05214	Human Diseases	Cancer: specific types	Glioma	Q6PHZ2:Camk2d,P0DP27:Calm2,P63085:Mapk1,P68404:Prkcb,Q91WQ9:Calml4,Q60631:Grb2	6	539	74	6973	0.513829	0.812884	1.04894
mmu05152	Human Diseases	Infectious disease: bacterial	Tuberculosis	Q6PHZ2:Camk2d,P11438:Lamp1,P17047:Lamp2,P51150:Rab7a,P38647:Hspa9,Q64735:Cr1l,P05555:Itgam,P14437:H2-Aa,P01872:Ighm,P11835:Itgb2,P51863:Atp6v0d1,P70677:Casp3,P29477:Nos2,P42225:Stat1,P01027:C3,P14439:H2-Ea,P01921:H2-Ab1,Q9Z1G4:Atp6v0a1,P0DP27:Calm2,P63085:Mapk1,P18242:Ctsd,Q91WQ9:Calml4,Q61805:Lbp,Q9QUI0:Rhoa,P35737:H2-DMb1	25	539	188	6973	0.00505201	0.0296186	1.72034
mmu04934	Human Diseases	Endocrine and metabolic disease	Cushing syndrome	Q6PHZ2:Camk2d,Q01341:Adcy6,P21279:Gnaq,P63085:Mapk1	4	539	163	6973	0.999039	1	0.31747
mmu03060	Genetic Information Processing	Folding, sorting and degradation	Protein export	P20029:Hspa5,Q9R0P6:Sec11a	2	539	24	6973	0.563768	0.864444	1.07808
mmu04612	Organismal Systems	Immune system	Antigen processing and presentation	P20029:Hspa5,P14427:H2-D1,P16627:Hspa1l,P97372:Psme2,P14211:Calr,P35564:Canx,P11499:Hsp90ab1,P07901:Hsp90aa1,P01901:H2-K1,P14437:H2-Aa,P01872:Ighm,P01902:H2-K1,P14439:H2-Ea,P01921:H2-Ab1,P97371:Psme1,P35737:H2-DMb1	16	539	86	6973	0.000776244	0.00682638	2.40687
mmu04140	Cellular Processes	Transport and catabolism	Autophagy - animal	P11438:Lamp1,P10833:Rras,P17047:Lamp2,P51150:Rab7a,P62715:Ppp2cb,Q6ZWX6:Eif2s1,O70404:Vamp8,P63085:Mapk1,P18242:Ctsd	9	539	137	6973	0.742381	1	0.849871
mmu00230	Metabolism	Nucleotide metabolism	Purine metabolism	O88428:Papss2,O55026:Entpd2,P15532:Nme1,P55264:Adk,Q9JM14:Nt5c,P06802:Enpp1,Q9D020:Nt5c3a,Q01341:Adcy6,Q9R111:Gda,Q00519:Xdh,P52480:Pkm,P54822:Adsl,Q8BTJ4:Enpp4	13	539	124	6973	0.160362	0.403262	1.35629
mmu00450	Metabolism	Metabolism of other amino acids	Selenocompound metabolism	O88428:Papss2,Q8VCN5:Cth	2	539	17	6973	0.382654	0.698262	1.52199
mmu00670	Metabolism	Metabolism of cofactors and vitamins	One carbon pool by folate	Q8R0Y6:Aldh1l1,Q9CZN7:Shmt2,Q922D8:Mthfd1	3	539	18	6973	0.158016	0.403262	2.15615
mmu05145	Human Diseases	Infectious disease: parasitic	Toxoplasmosis	P02468:Lamc1,P16627:Hspa1l,P02469:Lamb1,Q61292:Lamb2,Q61001:Lama5,P14437:H2-Aa,P01872:Ighm,P70677:Casp3,P29477:Nos2,P42225:Stat1,P14439:H2-Ea,P01921:H2-Ab1,P63085:Mapk1,Q60766:Irgm1,P35737:H2-DMb1	15	539	125	6973	0.0575894	0.193475	1.55243
mmu04137	Cellular Processes	Transport and catabolism	Mitophagy - animal	P10833:Rras,P51150:Rab7a,P62984:Uba52	3	539	66	6973	0.894423	1	0.588042
mmu04625	Organismal Systems	Immune system	C-type lectin receptor signaling pathway	P10833:Rras,P29452:Casp1,P42225:Stat1,P0DP27:Calm2,P63085:Mapk1,Q91WQ9:Calml4,Q9QUI0:Rhoa	7	539	104	6973	0.703153	0.981195	0.870754
mmu04650	Organismal Systems	Immune system	Natural killer cell mediated cytotoxicity	P14427:H2-D1,P13597:Icam1,P01901:H2-K1,P11835:Itgb2,P01902:H2-K1,P70677:Casp3,P63001:Rac1,P63085:Mapk1,P68404:Prkcb,Q60631:Grb2	10	539	125	6973	0.50331	0.800477	1.03495
mmu05169	Human Diseases	Infectious disease: viral	Epstein-Barr virus infection	P14427:H2-D1,Q99JI4:Psmd6,P13597:Icam1,P14211:Calr,Q8VDM4:Psmd2,Q64339:Isg15,P01901:H2-K1,P14437:H2-Aa,P01872:Ighm,P01902:H2-K1,P70677:Casp3,P42225:Stat1,P14439:H2-Ea,P01921:H2-Ab1,P63001:Rac1,P62196:Psmc5,P35737:H2-DMb1,P46471:Psmc2	18	539	226	6973	0.483509	0.786498	1.03037
mmu05320	Human Diseases	Immune disease	Autoimmune thyroid disease	P14427:H2-D1,P01901:H2-K1,P14437:H2-Aa,P01872:Ighm,P01902:H2-K1,P14439:H2-Ea,P01921:H2-Ab1,P35737:H2-DMb1	8	539	75	6973	0.221079	0.5046	1.37994
mmu05330	Human Diseases	Immune disease	Allograft rejection	P14427:H2-D1,P01901:H2-K1,P14437:H2-Aa,P01872:Ighm,P01902:H2-K1,P14439:H2-Ea,P01921:H2-Ab1,P35737:H2-DMb1	8	539	63	6973	0.110573	0.302051	1.64278
mmu05332	Human Diseases	Immune disease	Graft-versus-host disease	P14427:H2-D1,P01901:H2-K1,P14437:H2-Aa,P01872:Ighm,P01902:H2-K1,P14439:H2-Ea,P01921:H2-Ab1,P35737:H2-DMb1	8	539	61	6973	0.0958912	0.280473	1.69665
mmu04940	Human Diseases	Endocrine and metabolic disease	Type I diabetes mellitus	P14427:H2-D1,P01901:H2-K1,P14437:H2-Aa,P01872:Ighm,P01902:H2-K1,P14439:H2-Ea,P01921:H2-Ab1,P35737:H2-DMb1	8	539	70	6973	0.17075	0.418478	1.47851
mmu03040	Genetic Information Processing	Transcription	Spliceosome	P16627:Hspa1l,P61979:Hnrnpk,Q61656:Ddx5,P49312:Hnrnpa1,Q99PV0:Prpf8	5	539	124	6973	0.968106	1	0.52165
mmu04915	Organismal Systems	Endocrine system	Estrogen signaling pathway	P16627:Hspa1l,Q9D312:Krt20,Q01341:Adcy6,P30416:Fkbp4,Q61781:Krt14,Q9QWL7:Krt17,P11499:Hsp90ab1,Q6IFX2:Krt42,P07901:Hsp90aa1,P02535:Krt10,Q9Z2K1:Krt16,P08730:Krt13,P21279:Gnaq,P08113:Hsp90b1,P0DP27:Calm2,P63085:Mapk1,P18242:Ctsd,Q91WQ9:Calml4,P05784:Krt18,P41245:Mmp9,Q60631:Grb2,Q497I4:Krt35	22	539	135	6973	0.000609851	0.00588211	2.10824
mmu04213	Organismal Systems	Aging	Longevity regulating pathway - multiple species	P16627:Hspa1l,Q01341:Adcy6,P08228:Sod1	3	539	61	6973	0.861054	1	0.636242
mmu05162	Human Diseases	Infectious disease: viral	Measles	P16627:Hspa1l,P68040:Rack1,Q6ZWX6:Eif2s1,P26041:Msn,P70677:Casp3,P42225:Stat1	6	539	138	6973	0.961535	1	0.562475
mmu00983	Metabolism	Xenobiotics biodegradation and metabolism	Drug metabolism - other enzymes	Q8BK48:Ces2e,Q6ZQM8:Ugt1a7,Q9DBP5:Cmpk1,P10649:Gstm1,Q64435:Ugt1a6,P11247:Mpo,P15532:Nme1,O55060:Tpmt,O09131:Gsto1,Q9CPU4:Mgst3,P23953:Ces1c,P46425:Gstp2,Q00519:Xdh,P12265:Gusb	14	539	74	6973	0.00137523	0.0108209	2.44753
mmu04080	Environmental Information Processing	Signaling molecules and interaction	Neuroactive ligand-receptor interaction	P07146:Prss2,Q9JJX6:P2rx4,Q9Z2W8:Gria4,P01027:C3,O08677:Kng1	5	539	335	6973	1	1	0.193088
mmu03010	Genetic Information Processing	Translation	Ribosome	P14131:Rps16,P62908:Rps3,P14869:Rplp0,Q9CZX8:Rps19,P53026:Rpl10a,P62242:Rps8,P63276:Rps17,P97461:Rps5,P62852:Rps25,P63323:Rps12,Q9CR57:Rpl14,P62855:Rps26,Q6ZWN5:Rps9,Q9D8E6:Rpl4,P63325:Rps10,P62984:Uba52,P62281:Rps11	17	539	127	6973	0.0177642	0.0758785	1.73171
mmu05171	Human Diseases	Infectious disease: viral	Coronavirus disease - COVID-19	P14131:Rps16,P62908:Rps3,P29452:Casp1,P14869:Rplp0,Q9CZX8:Rps19,P53026:Rpl10a,P62242:Rps8,P63276:Rps17,P97461:Rps5,P62852:Rps25,P63323:Rps12,Q64339:Isg15,Q9CR57:Rpl14,P62855:Rps26,Q6ZWN5:Rps9,Q9D8E6:Rpl4,P63325:Rps10,P58682:Tlr8,Q8R0I0:Ace2,E9PV24:Fga,Q8K0E8:Fgb,P62984:Uba52,Q8VCM7:Fgg,P01029:C4b,P42225:Stat1,P01027:C3,P63085:Mapk1,P68404:Prkcb,P41317:Mbl2,P39039:Mbl1,Q8BH61:F13a1,P62281:Rps11	32	539	223	6973	0.000433874	0.00447339	1.85642
mmu00053	Metabolism	Carbohydrate metabolism	Ascorbate and aldarate metabolism	P47738:Aldh2,Q6ZQM8:Ugt1a7,O70475:Ugdh,Q64435:Ugt1a6,P47740:Aldh3a2,Q9CZS1:Aldh1b1,P12265:Gusb	7	539	21	6973	0.000707169	0.00640738	4.31231
mmu00071	Metabolism	Lipid metabolism	Fatty acid degradation	P47738:Aldh2,P45952:Acadm,P47740:Aldh3a2,Q9CZS1:Aldh1b1,P00329:Adh1,P50544:Acadvl,Q8BMS1:Hadha,Q9R0H0:Acox1	8	539	46	6973	0.0230932	0.0959008	2.2499
mmu00561	Metabolism	Lipid metabolism	Glycerolipid metabolism	P47738:Aldh2,P47740:Aldh3a2,Q9DAX2:Plpp2,Q9CZS1:Aldh1b1,P17892:Pnliprp2	5	539	59	6973	0.483999	0.786498	1.09635
mmu00310	Metabolism	Amino acid metabolism	Lysine degradation	P47738:Aldh2,P47740:Aldh3a2,Q9CZS1:Aldh1b1,Q8BMS1:Hadha	4	539	60	6973	0.69216	0.975936	0.862461
mmu00410	Metabolism	Metabolism of other amino acids	beta-Alanine metabolism	P47738:Aldh2,Q9D1A2:Cndp2,O70423:Aoc3,P47740:Aldh3a2,Q9CZS1:Aldh1b1,Q8BMS1:Hadha,Q9R0H0:Acox1	7	539	31	6973	0.0081312	0.0426531	2.92124
mmu00770	Metabolism	Metabolism of cofactors and vitamins	Pantothenate and CoA biosynthesis	P47738:Aldh2,P47740:Aldh3a2,Q9CZS1:Aldh1b1,P06802:Enpp1	4	539	19	6973	0.0539493	0.185412	2.72356
mmu04120	Genetic Information Processing	Folding, sorting and degradation	Ubiquitin mediated proteolysis	Q9WTX5:Skp1,Q8C863:Itch,P68037:Ube2l3,Q8C878:Uba3,P31254:Uba1y,P61079:Ube2d3,Q9CY34:Ube2f,P62984:Uba52	8	539	138	6973	0.847194	1	0.749966
mmu04710	Organismal Systems	Environmental adaptation	Circadian rhythm	Q9WTX5:Skp1	1	539	30	6973	0.910964	1	0.431231
mmu04071	Environmental Information Processing	Signal transduction	Sphingolipid signaling pathway	Q9Z280:Pld1,Q76MZ3:Ppp2r1a,P62715:Ppp2cb,P97363:Sptlc2,O35704:Sptlc1,P21279:Gnaq,Q9WV54:Asah1,O08677:Kng1,P63001:Rac1,P63085:Mapk1,P68404:Prkcb,P18242:Ctsd,Q9QUI0:Rhoa	13	539	116	6973	0.111122	0.302051	1.44983
mmu04928	Organismal Systems	Endocrine system	Parathyroid hormone synthesis, secretion and action	Q9Z280:Pld1,Q01341:Adcy6,P21279:Gnaq,P70441:Slc9a3r1,Q9DBP0:Slc34a2,P63085:Mapk1,P68404:Prkcb,Q9QUI0:Rhoa	8	539	107	6973	0.592378	0.890055	0.967246
mmu05212	Human Diseases	Cancer: specific types	Pancreatic cancer	Q9Z280:Pld1,P70424:Erbb2,P42225:Stat1,P63001:Rac1,P63085:Mapk1	5	539	77	6973	0.720597	0.997493	0.84006
mmu00980	Metabolism	Xenobiotics biodegradation and metabolism	Metabolism of xenobiotics by cytochrome P450	Q6ZQM8:Ugt1a7,P10649:Gstm1,Q64435:Ugt1a6,P00329:Adh1,O09131:Gsto1,Q9CPU4:Mgst3,Q9DCM2:Gstk1,P46425:Gstp2	8	539	56	6973	0.0643827	0.206994	1.84813
mmu03018	Genetic Information Processing	Folding, sorting and degradation	RNA degradation	P12382:Pfkl,P21550:Eno3,Q9WUA3:Pfkp,P38647:Hspa9	4	539	70	6973	0.800751	1	0.739253
mmu04623	Organismal Systems	Immune system	Cytosolic DNA-sensing pathway	P29452:Casp1	1	539	59	6973	0.991496	1	0.21927
mmu05133	Human Diseases	Infectious disease: bacterial	Pertussis	P29452:Casp1,P11688:Itga5,P05555:Itgam,P11835:Itgb2,P01029:C4b,P70677:Casp3,P29477:Nos2,P01027:C3,P18760:Cfl1,P0DP27:Calm2,P63085:Mapk1,Q91WQ9:Calml4,Q9QUI0:Rhoa	13	539	74	6973	0.00398303	0.024811	2.2727
mmu05150	Human Diseases	Infectious disease: bacterial	Staphylococcus aureus infection	Q9D312:Krt20,P13597:Icam1,Q61781:Krt14,Q9QWL7:Krt17,Q6IFX2:Krt42,P02535:Krt10,Q9Z2K1:Krt16,P08730:Krt13,P05555:Itgam,P14437:H2-Aa,P01872:Ighm,Q8VCM7:Fgg,P11835:Itgb2,P01029:C4b,P01027:C3,P14439:H2-Ea,P01921:H2-Ab1,P41317:Mbl2,P05784:Krt18,P39039:Mbl1,P06909:Cfh,P35737:H2-DMb1,Q497I4:Krt35,Q61495:Dsg1a	24	539	133	6973	6.87848e-05	0.000934848	2.33448
mmu00650	Metabolism	Carbohydrate metabolism	Butanoate metabolism	P54869:Hmgcs2,Q8BMS1:Hadha,Q8JZK9:Hmgcs1	3	539	27	6973	0.347702	0.666428	1.43744
mmu00072	Metabolism	Lipid metabolism	Synthesis and degradation of ketone bodies	P54869:Hmgcs2,Q8JZK9:Hmgcs1	2	539	11	6973	0.206851	0.479445	2.35217
mmu00900	Metabolism	Metabolism of terpenoids and polyketides	Terpenoid backbone biosynthesis	P54869:Hmgcs2,Q920E5:Fdps,Q8JZK9:Hmgcs1	3	539	22	6973	0.239349	0.534069	1.76413
mmu03320	Organismal Systems	Endocrine system	PPAR signaling pathway	P54869:Hmgcs2,P45952:Acadm,P55050:Fabp2,Q9R0H0:Acox1,Q08857:Cd36,Q8JZK9:Hmgcs1,Q00623:Apoa1,P51162:Fabp6,Q8BH04:Pck2	9	539	83	6973	0.189736	0.450247	1.4028
mmu00061	Metabolism	Lipid metabolism	Fatty acid biosynthesis	P19096:Fasn,Q9CR21:Ndufab1	2	539	18	6973	0.410734	0.722409	1.43744
mmu00240	Metabolism	Nucleotide metabolism	Pyrimidine metabolism	Q9DBP5:Cmpk1,P15532:Nme1,Q9JM14:Nt5c,P06802:Enpp1,Q9D020:Nt5c3a	5	539	52	6973	0.37498	0.692093	1.24393
mmu04742	Organismal Systems	Sensory system	Taste transduction	O55026:Entpd2,Q01341:Adcy6	2	539	87	6973	0.992684	1	0.2974
mmu01524	Human Diseases	Drug resistance: antineoplastic	Platinum drug resistance	P10649:Gstm1,O09131:Gsto1,Q9CPU4:Mgst3,P70424:Erbb2,P46425:Gstp2,P70677:Casp3,P63085:Mapk1	7	539	78	6973	0.398456	0.709157	1.16101
mmu00562	Metabolism	Carbohydrate metabolism	Inositol phosphate metabolism	P17751:Tpi1,Q8R3B1:Plcd1,Q9Z2L6:Minpp1	3	539	69	6973	0.910812	1	0.562475
mmu04130	Genetic Information Processing	Folding, sorting and degradation	SNARE interactions in vesicular transport	O88983:Stx8,P70280:Vamp7,Q64704:Stx3,O70404:Vamp8	4	539	33	6973	0.248952	0.551382	1.56811
mmu05142	Human Diseases	Infectious disease: parasitic	Chagas disease	Q76MZ3:Ppp2r1a,P14211:Calr,P62715:Ppp2cb,P21279:Gnaq,P29477:Nos2,P30677:Gna14,P01027:C3,O08677:Kng1,P63085:Mapk1	9	539	102	6973	0.390375	0.700132	1.14149
mmu05202	Human Diseases	Cancer: overview	Transcriptional misregulation in cancer	Q61656:Ddx5,P11247:Mpo,O54990:Prom1,Q02257:Jup,P05555:Itgam,P41245:Mmp9	6	539	188	6973	0.997322	1	0.41288
mmu05221	Human Diseases	Cancer: specific types	Acute myeloid leukemia	P11247:Mpo,Q02257:Jup,P05555:Itgam,P63085:Mapk1,Q60631:Grb2	5	539	66	6973	0.585681	0.884437	0.98007
mmu04064	Environmental Information Processing	Signal transduction	NF-kappa B signaling pathway	P13597:Icam1,P68404:Prkcb,Q61805:Lbp	3	539	100	6973	0.986327	1	0.388108
mmu04668	Environmental Information Processing	Signal transduction	TNF signaling pathway	P13597:Icam1,Q8C863:Itch,P70677:Casp3,P63085:Mapk1,P41245:Mmp9	5	539	112	6973	0.941109	1	0.577541
mmu05144	Human Diseases	Infectious disease: parasitic	Malaria	P13597:Icam1,Q64735:Cr1l,P02088:Hbb-b1,P02089:Hbb-b2,P01942:Hba,P11835:Itgb2,Q08857:Cd36,P35762:Cd81	8	539	54	6973	0.053868	0.185412	1.91658
mmu05143	Human Diseases	Infectious disease: parasitic	African trypanosomiasis	P13597:Icam1,P02088:Hbb-b1,P02089:Hbb-b2,P21279:Gnaq,P01942:Hba,O08677:Kng1,P28776:Ido1,P68404:Prkcb,Q00623:Apoa1	9	539	33	6973	0.000659566	0.00616282	3.52825
mmu05323	Human Diseases	Immune disease	Rheumatoid arthritis	P13597:Icam1,P50516:Atp6v1a,P14437:H2-Aa,P01872:Ighm,P11835:Itgb2,P51863:Atp6v0d1,P14439:H2-Ea,P01921:H2-Ab1,Q9Z1G4:Atp6v0a1,P35737:H2-DMb1	10	539	102	6973	0.262375	0.568479	1.26833
mmu04933	Human Diseases	Endocrine and metabolic disease	AGE-RAGE signaling pathway in diabetic complications	P13597:Icam1,Q8R3B1:Plcd1,P70677:Casp3,P42225:Stat1,P63001:Rac1,P63085:Mapk1,P68404:Prkcb,O08808:Diaph1	8	539	98	6973	0.490249	0.788088	1.05608
mmu00970	Genetic Information Processing	Translation	Aminoacyl-tRNA biosynthesis	Q91WQ3:Yars1,Q9D0R2:Tars1,Q9D0I9:Rars1,Q8BU30:Iars1	4	539	44	6973	0.44561	0.771292	1.17608
mmu05216	Human Diseases	Cancer: specific types	Thyroid cancer	P09803:Cdh1,P63085:Mapk1	2	539	34	6973	0.751072	1	0.760995
mmu05218	Human Diseases	Cancer: specific types	Melanoma	P09803:Cdh1,P63085:Mapk1	2	539	73	6973	0.980408	1	0.354436
mmu05219	Human Diseases	Cancer: specific types	Bladder cancer	P09803:Cdh1,P70424:Erbb2,P63085:Mapk1,P41245:Mmp9	4	539	42	6973	0.410072	0.722409	1.23209
mmu04610	Organismal Systems	Immune system	Complement and coagulation cascades	P32261:Serpinc1,Q64735:Cr1l,Q6GQT1:A2m,E9PV24:Fga,Q8K0E8:Fgb,P05555:Itgam,Q8VCM7:Fgg,P11835:Itgb2,P07758:Serpina1a,P01029:C4b,P01027:C3,O08677:Kng1,P41317:Mbl2,P39039:Mbl1,P29788:Vtn,P06909:Cfh,Q8BH61:F13a1,Q61247:Serpinf2,Q06194:F8	19	539	86	6973	2.21938e-05	0.00034926	2.85816
mmu00760	Metabolism	Metabolism of cofactors and vitamins	Nicotinate and nicotinamide metabolism	Q9JM14:Nt5c,P06802:Enpp1,P56528:Cd38,Q64277:Bst1	4	539	39	6973	0.356018	0.678005	1.32686
mmu04962	Organismal Systems	Excretory system	Vasopressin-regulated water reabsorption	P46638:Rab11b,Q01341:Adcy6,P46460:Nsf,Q9D0M5:Dynll2	4	539	46	6973	0.480465	0.786498	1.12495
mmu03020	Genetic Information Processing	Transcription	RNA polymerase	P08775:Polr2a	1	539	28	6973	0.89535	1	0.462033
mmu00600	Metabolism	Lipid metabolism	Sphingolipid metabolism	Q9DAX2:Plpp2,P97363:Sptlc2,O35704:Sptlc1,Q9WV54:Asah1	4	539	49	6973	0.531025	0.831291	1.05608
mmu04975	Organismal Systems	Digestive system	Fat digestion and absorption	Q9DAX2:Plpp2,P17892:Pnliprp2,P55050:Fabp2,E9Q414:Apob,Q6T3U4:Npc1l1,Q08857:Cd36,Q9DBM0:Abcg8,Q00623:Apoa1	8	539	42	6973	0.0136889	0.0610894	2.46418
mmu00100	Metabolism	Lipid metabolism	Steroid biosynthesis	Q8K0C4:Cyp51a1,Q9R1J0:Nsdhl	2	539	20	6973	0.464894	0.782967	1.29369
mmu04923	Organismal Systems	Endocrine system	Regulation of lipolysis in adipocytes	P22437:Ptgs1,Q01341:Adcy6,Q61410:Prkg2	3	539	58	6973	0.836861	1	0.669151
mmu00220	Metabolism	Amino acid metabolism	Arginine biosynthesis	P15105:Glul,Q91YI0:Asl,P26443:Glud1,P29477:Nos2	4	539	20	6973	0.0634745	0.206292	2.58738
mmu00510	Metabolism	Glycan biosynthesis and metabolism	N-Glycan biosynthesis	Q9D306:Mgat4c	1	539	48	6973	0.979249	1	0.269519
mmu00513	Metabolism	Glycan biosynthesis and metabolism	Various types of N-glycan biosynthesis	Q9D306:Mgat4c	1	539	38	6973	0.953372	1	0.340445
mmu00740	Metabolism	Metabolism of cofactors and vitamins	Riboflavin metabolism	P06802:Enpp1	1	539	8	6973	0.474776	0.784298	1.61712
mmu04622	Organismal Systems	Immune system	RIG-I-like receptor signaling pathway	Q64339:Isg15	1	539	66	6973	0.995183	1	0.196014
mmu04136	Cellular Processes	Transport and catabolism	Autophagy - other	P62715:Ppp2cb	1	539	32	6973	0.924252	1	0.404279
mmu00601	Metabolism	Glycan biosynthesis and metabolism	Glycosphingolipid biosynthesis - lacto and neolacto series	Q9JI67:B3galt5	1	539	26	6973	0.877003	1	0.497574
mmu00603	Metabolism	Glycan biosynthesis and metabolism	Glycosphingolipid biosynthesis - globo and isoglobo series	Q9JI67:B3galt5	1	539	16	6973	0.724352	0.99807	0.808558
mmu00062	Metabolism	Lipid metabolism	Fatty acid elongation	Q8BMS1:Hadha	1	539	29	6973	0.903471	1	0.446101
mmu00512	Metabolism	Glycan biosynthesis and metabolism	Mucin type O-glycan biosynthesis	Q8BGT9:Galnt12	1	539	27	6973	0.886546	1	0.479145
mmu00514	Metabolism	Glycan biosynthesis and metabolism	Other types of O-glycan biosynthesis	Q8BGT9:Galnt12	1	539	42	6973	0.966266	1	0.308022
mmu04935	Organismal Systems	Endocrine system	Growth hormone synthesis, secretion and action	Q01341:Adcy6,P21279:Gnaq,P42225:Stat1,P63085:Mapk1,P68404:Prkcb,Q60631:Grb2	6	539	117	6973	0.898384	1	0.663432
mmu04927	Organismal Systems	Endocrine system	Cortisol synthesis and secretion	Q01341:Adcy6,P21279:Gnaq	2	539	69	6973	0.974171	1	0.374983
mmu04211	Organismal Systems	Aging	Longevity regulating pathway	Q01341:Adcy6	1	539	89	6973	0.999259	1	0.145359
mmu01522	Human Diseases	Drug resistance: antineoplastic	Endocrine resistance	Q01341:Adcy6,P70424:Erbb2,Q61982:Notch3,P63085:Mapk1,P41245:Mmp9,Q60631:Grb2	6	539	97	6973	0.771195	1	0.800222
mmu05033	Human Diseases	Substance dependence	Nicotine addiction	Q9Z2W8:Gria4	1	539	37	6973	0.949443	1	0.349646
mmu04977	Organismal Systems	Digestive system	Vitamin digestion and absorption	E9Q414:Apob,Q3TTY0:Plb1,Q00623:Apoa1	3	539	24	6973	0.282324	0.594472	1.61712
mmu01521	Human Diseases	Drug resistance: antineoplastic	EGFR tyrosine kinase inhibitor resistance	Q61526:Erbb3,P70424:Erbb2,P63085:Mapk1,P68404:Prkcb,Q60631:Grb2	5	539	78	6973	0.731148	1	0.82929
mmu04070	Environmental Information Processing	Signal transduction	Phosphatidylinositol signaling system	Q8R3B1:Plcd1,P0DP27:Calm2,P68404:Prkcb,Q91WQ9:Calml4	4	539	91	6973	0.929308	1	0.568656
mmu05310	Human Diseases	Immune disease	Asthma	Q61878:Prg2,P14437:H2-Aa,P01872:Ighm,P14439:H2-Ea,P01921:H2-Ab1,P35737:H2-DMb1	6	539	43	6973	0.111	0.302051	1.80515
mmu04620	Organismal Systems	Immune system	Toll-like receptor signaling pathway	P58682:Tlr8,P42225:Stat1,P63001:Rac1,P63085:Mapk1,Q61805:Lbp	5	539	96	6973	0.87401	1	0.673798
mmu04614	Organismal Systems	Endocrine system	Renin-angiotensin system	P15947:Klk1,P16406:Enpep,Q8R0I0:Ace2,Q61391:Mme	4	539	38	6973	0.337941	0.660421	1.36178
mmu05215	Human Diseases	Cancer: specific types	Prostate cancer	P70424:Erbb2,P46425:Gstp2,P11499:Hsp90ab1,P07901:Hsp90aa1,P08113:Hsp90b1,P63085:Mapk1,P41245:Mmp9,Q60631:Grb2	8	539	99	6973	0.502	0.800477	1.04541
mmu05224	Human Diseases	Cancer: specific types	Breast cancer	P70424:Erbb2,Q61982:Notch3,P63085:Mapk1,Q60631:Grb2	4	539	146	6973	0.997151	1	0.354436
mmu05223	Human Diseases	Cancer: specific types	Non-small cell lung cancer	P70424:Erbb2,P63085:Mapk1,P68404:Prkcb,Q60631:Grb2	4	539	73	6973	0.826557	1	0.708872
mmu01040	Metabolism	Lipid metabolism	Biosynthesis of unsaturated fatty acids	Q9R0H0:Acox1	1	539	34	6973	0.935561	1	0.380498
mmu04330	Environmental Information Processing	Signal transduction	Notch signaling pathway	Q61982:Notch3,P57716:Ncstn	2	539	57	6973	0.941813	1	0.453927
mmu04658	Organismal Systems	Immune system	Th1 and Th2 cell differentiation	Q61982:Notch3,P14437:H2-Aa,P01872:Ighm,P42225:Stat1,P14439:H2-Ea,P01921:H2-Ab1,P63085:Mapk1,P35737:H2-DMb1	8	539	103	6973	0.548096	0.853545	1.00481
mmu04659	Organismal Systems	Immune system	Th17 cell differentiation	P11499:Hsp90ab1,P07901:Hsp90aa1,P14437:H2-Aa,P01872:Ighm,P42225:Stat1,P14439:H2-Ea,P01921:H2-Ab1,P63085:Mapk1,P35737:H2-DMb1	9	539	122	6973	0.608313	0.909428	0.954363
mmu04657	Organismal Systems	Immune system	IL-17 signaling pathway	P11499:Hsp90ab1,P07901:Hsp90aa1,P08113:Hsp90b1,P31725:S100a9,P70677:Casp3,P63085:Mapk1,P41245:Mmp9,P11672:Lcn2	8	539	87	6973	0.358277	0.678005	1.1896
mmu00232	Metabolism	Biosynthesis of other secondary metabolites	Caffeine metabolism	Q00519:Xdh	1	539	6	6973	0.382993	0.698262	2.15615
mmu04929	Organismal Systems	Endocrine system	GnRH secretion	P21279:Gnaq,P63085:Mapk1,P68404:Prkcb	3	539	60	6973	0.853363	1	0.646846
mmu04930	Human Diseases	Endocrine and metabolic disease	Type II diabetes mellitus	P52480:Pkm,P63085:Mapk1	2	539	45	6973	0.873108	1	0.574974
mmu04672	Organismal Systems	Immune system	Intestinal immune network for IgA production	P14437:H2-Aa,P01872:Ighm,O70570:Pigr,P14439:H2-Ea,P01921:H2-Ab1,P35737:H2-DMb1	6	539	61	6973	0.33178	0.660421	1.27248
mmu05321	Human Diseases	Immune disease	Inflammatory bowel disease	P14437:H2-Aa,P01872:Ighm,P42225:Stat1,P14439:H2-Ea,P01921:H2-Ab1,P35737:H2-DMb1	6	539	79	6973	0.579296	0.883722	0.982551
mmu00471	Metabolism	Metabolism of other amino acids	D-Glutamine and D-glutamate metabolism	P26443:Glud1	1	539	4	6973	0.275207	0.587763	3.23423
mmu04215	Cellular Processes	Cell growth and death	Apoptosis - multiple species	P70677:Casp3	1	539	33	6973	0.930135	1	0.392028
mmu05210	Human Diseases	Cancer: specific types	Colorectal cancer	P70677:Casp3,P63001:Rac1,P63085:Mapk1,Q60631:Grb2,Q9QUI0:Rhoa	5	539	87	6973	0.813247	1	0.743501
mmu04630	Environmental Information Processing	Signal transduction	JAK-STAT signaling pathway	P42225:Stat1,Q60631:Grb2	2	539	160	6973	0.999968	1	0.161712
mmu04917	Organismal Systems	Endocrine system	Prolactin signaling pathway	P42225:Stat1,P63085:Mapk1,Q60631:Grb2	3	539	74	6973	0.933069	1	0.52447
mmu04380	Organismal Systems	Development and regeneration	Osteoclast differentiation	P42225:Stat1,P63001:Rac1,P63085:Mapk1,O54890:Itgb3,Q60631:Grb2	5	539	114	6973	0.946706	1	0.567409
mmu05235	Human Diseases	Cancer: overview	PD-L1 expression and PD-1 checkpoint pathway in cancer	P42225:Stat1,P63085:Mapk1	2	539	87	6973	0.992684	1	0.2974
mmu00531	Metabolism	Glycan biosynthesis and metabolism	Glycosaminoglycan degradation	P12265:Gusb	1	539	18	6973	0.765412	1	0.718718
mmu04920	Organismal Systems	Endocrine system	Adipocytokine signaling pathway	Q08857:Cd36,Q8BH04:Pck2	2	539	69	6973	0.974171	1	0.374983
mmu04662	Organismal Systems	Immune system	B cell receptor signaling pathway	P63001:Rac1,P63085:Mapk1,P68404:Prkcb,Q60631:Grb2,P35762:Cd81	5	539	72	6973	0.66348	0.954568	0.898397
mmu05211	Human Diseases	Cancer: specific types	Renal cell carcinoma	P63001:Rac1,P63085:Mapk1,Q60631:Grb2	3	539	66	6973	0.894423	1	0.588042
mmu04068	Environmental Information Processing	Signal transduction	FoxO signaling pathway	P63085:Mapk1,Q60631:Grb2,Q8BH04:Pck2,Q07832:Plk1	4	539	131	6973	0.992793	1	0.39502
mmu04550	Cellular Processes	Cellular community - eukaryotes	Signaling pathways regulating pluripotency of stem cells	P63085:Mapk1,Q60631:Grb2	2	539	139	6973	0.99984	1	0.186143
mmu04660	Organismal Systems	Immune system	T cell receptor signaling pathway	P63085:Mapk1,Q60631:Grb2,Q9QUI0:Rhoa	3	539	102	6973	0.987965	1	0.380498
mmu05220	Human Diseases	Cancer: specific types	Chronic myeloid leukemia	P63085:Mapk1,Q60631:Grb2	2	539	77	6973	0.985175	1	0.336024
mmu03030	Genetic Information Processing	Replication and repair	DNA replication	P17918:Pcna	1	539	35	6973	0.940566	1	0.369626
mmu03420	Genetic Information Processing	Replication and repair	Nucleotide excision repair	P17918:Pcna	1	539	43	6973	0.968889	1	0.300859
mmu03430	Genetic Information Processing	Replication and repair	Mismatch repair	P17918:Pcna	1	539	22	6973	0.83012	1	0.588042
mmu00430	Metabolism	Metabolism of other amino acids	Taurine and hypotaurine metabolism	Q60928:Ggt1	1	539	13	6973	0.648933	0.946492	0.995148

## Sheet: cEVs 10_0
id	Classification_level1	Classification_level2	term	protein	ListHits	ListTotal	PopHits	PopTotal	pvalue	padj	Enrichment_score
mmu04350	Environmental Information Processing	Signal transduction	TGF-beta signaling pathway	Q61554:Fbn1,Q9WTX5:Skp1,P62715:Ppp2cb,Q9WTX6:Cul1,Q9QUI0:Rhoa	5	546	93	6973	0.863562	1	0.686616
mmu04024	Environmental Information Processing	Signal transduction	cAMP signaling pathway	Q8VDN2:Atp1a1,P14094:Atp1b1,Q9CQ19:Myl9,P62141:Ppp1cb,Q6PHZ2:Camk2d,G5E829:Atp2b1,Q9Z280:Pld1,P97370:Atp1b3,Q61165:Slc9a1,Q01341:Adcy6,Q9Z2W8:Gria4,Q9R0H0:Acox1,P63094:Gnas,P62137:Ppp1ca,P62071:Rras2,P10833:Rras,P0DP27:Calm2,P63001:Rac1,Q91WQ9:Calml4,O55143:Atp2a2,Q9QUI0:Rhoa	21	546	210	6973	0.145453	0.345506	1.27711
mmu04022	Environmental Information Processing	Signal transduction	cGMP-PKG signaling pathway	Q8VDN2:Atp1a1,P14094:Atp1b1,Q9CQ19:Myl9,Q60931:Vdac3,P62141:Ppp1cb,Q60932:Vdac1,Q60930:Vdac2,G5E829:Atp2b1,P97370:Atp1b3,Q6PDN3:Mylk,P70414:Slc8a1,Q01341:Adcy6,P21279:Gnaq,P62137:Ppp1ca,O08677:Kng1,P0DP27:Calm2,Q91WQ9:Calml4,O55143:Atp2a2,Q9QUI0:Rhoa,Q61410:Prkg2	20	546	161	6973	0.0258244	0.0900852	1.58647
mmu04911	Organismal Systems	Endocrine system	Insulin secretion	Q8VDN2:Atp1a1,P14094:Atp1b1,Q6PHZ2:Camk2d,P20444:Prkca,P97370:Atp1b3,Q01341:Adcy6,P21279:Gnaq,P63094:Gnas,P68404:Prkcb	9	546	86	6973	0.229242	0.455448	1.33651
mmu04918	Organismal Systems	Endocrine system	Thyroid hormone synthesis	Q8VDN2:Atp1a1,P14094:Atp1b1,P20444:Prkca,P97370:Atp1b3,Q9JHC0:Gpx2,Q01341:Adcy6,P07724:Alb,P21279:Gnaq,P63094:Gnas,P20029:Hspa5,Q9D311:Duoxa2,P68404:Prkcb,P35564:Canx	13	546	74	6973	0.00444678	0.0261575	2.24356
mmu04919	Organismal Systems	Endocrine system	Thyroid hormone signaling pathway	Q8VDN2:Atp1a1,P60710:Actb,P14094:Atp1b1,P20444:Prkca,P12382:Pfkl,Q9WUA3:Pfkp,P97370:Atp1b3,Q61165:Slc9a1,Q8R3B1:Plcd1,P43406:Itgav,P68404:Prkcb,O55143:Atp2a2,O54890:Itgb3	13	546	119	6973	0.137776	0.341593	1.39516
mmu04925	Organismal Systems	Endocrine system	Aldosterone synthesis and secretion	Q8VDN2:Atp1a1,P14094:Atp1b1,Q6PHZ2:Camk2d,G5E829:Atp2b1,P20444:Prkca,P97370:Atp1b3,Q01341:Adcy6,P21279:Gnaq,P63094:Gnas,P0DP27:Calm2,P68404:Prkcb,Q91WQ9:Calml4	12	546	98	6973	0.0797796	0.227832	1.5638
mmu04260	Organismal Systems	Circulatory system	Cardiac muscle contraction	Q8VDN2:Atp1a1,P14094:Atp1b1,P68033:Actc1,Q9DB77:Uqcrc2,Q9D855:Uqcrb,Q8R1I1:Uqcr10,O08532:Cacna2d1,P19783:Cox4i1,Q9CZ13:Uqcrc1,P99028:Uqcrh,P12787:Cox5a,P97370:Atp1b3,P17665:Cox7c,P70414:Slc8a1,P19536:Cox5b,Q61165:Slc9a1,Q9CPQ1:Cox6c,Q9CQ69:Uqcrq,Q9D0M3:Cyc1,P00405:Mtco2,O55143:Atp2a2	21	546	81	6973	6.32689e-07	1.46005e-05	3.31102
mmu04261	Organismal Systems	Circulatory system	Adrenergic signaling in cardiomyocytes	Q8VDN2:Atp1a1,P14094:Atp1b1,P68033:Actc1,P62141:Ppp1cb,Q6PHZ2:Camk2d,G5E829:Atp2b1,P20444:Prkca,O08532:Cacna2d1,P97370:Atp1b3,P62715:Ppp2cb,P70414:Slc8a1,Q61165:Slc9a1,Q01341:Adcy6,P21279:Gnaq,P63094:Gnas,P62137:Ppp1ca,P0DP27:Calm2,Q91WQ9:Calml4,O55143:Atp2a2	19	546	143	6973	0.0154697	0.0653649	1.69685
mmu04970	Organismal Systems	Digestive system	Salivary secretion	Q8VDN2:Atp1a1,P14094:Atp1b1,G5E829:Atp2b1,P20444:Prkca,P97370:Atp1b3,Q61165:Slc9a1,Q01341:Adcy6,P17897:Lyz1,P21279:Gnaq,P63094:Gnas,Q64277:Bst1,P0DP27:Calm2,P68404:Prkcb,Q91WQ9:Calml4,P56528:Cd38,Q61410:Prkg2	16	546	76	6973	0.000208097	0.00222961	2.68864
mmu04971	Organismal Systems	Digestive system	Gastric acid secretion	Q8VDN2:Atp1a1,P60710:Actb,P14094:Atp1b1,Q6PHZ2:Camk2d,P20444:Prkca,P97370:Atp1b3,Q6PDN3:Mylk,Q61165:Slc9a1,P00920:Ca2,Q01341:Adcy6,P26040:Ezr,P21279:Gnaq,P63094:Gnas,P0DP27:Calm2,P68404:Prkcb,Q91WQ9:Calml4	16	546	75	6973	0.000176805	0.0019645	2.72449
mmu04972	Organismal Systems	Digestive system	Pancreatic secretion	Q8VDN2:Atp1a1,P14094:Atp1b1,Q9D7Z6:Clca1,Q9CQ52:Cela3b,Q9WVC8:Slc26a3,G5E829:Atp2b1,P20444:Prkca,Q9CR35:Ctrb1,P97370:Atp1b3,Q7TPZ8:Cpa1,Q61165:Slc9a1,P00920:Ca2,Q01341:Adcy6,P21279:Gnaq,P63094:Gnas,Q6Q473:Clca4a,Q64277:Bst1,P07146:Prss2,P63001:Rac1,P68404:Prkcb,O55143:Atp2a2,Q3SYP2:Ctrc,P35276:Rab3d,Q9QUI0:Rhoa,P56528:Cd38,O88343:Slc4a4	26	546	95	6973	8.46917e-09	2.30977e-07	3.49524
mmu04976	Organismal Systems	Digestive system	Bile secretion	Q8VDN2:Atp1a1,P21447:Abcb1a,P14094:Atp1b1,P06795:Abcb1b,B2RX12:Abcc3,Q7TMS5:Abcg2,Q6ZQM8:Ugt1a7,Q64435:Ugt1a6,P97370:Atp1b3,Q61165:Slc9a1,P00920:Ca2,Q01341:Adcy6,P63094:Gnas,Q8C3K6:Slc5a1,P70172:Slc10a2,Q9DBM0:Abcg8,O88343:Slc4a4	17	546	84	6973	0.000220432	0.00228033	2.58462
mmu04973	Organismal Systems	Digestive system	Carbohydrate digestion and absorption	Q8VDN2:Atp1a1,P14094:Atp1b1,P97370:Atp1b3,Q8C3K6:Slc5a1,P68404:Prkcb	5	546	38	6973	0.172932	0.38716	1.6804
mmu04974	Organismal Systems	Digestive system	Protein digestion and absorption	Q8VDN2:Atp1a1,Q04857:Col6a1,P14094:Atp1b1,Q02788:Col6a2,Q9CQ52:Cela3b,Q9CR35:Ctrb1,P51912:Slc1a5,P97370:Atp1b3,Q7TPZ8:Cpa1,P70414:Slc8a1,Q8R0I0:Ace2,Q61391:Mme,Q91WV7:Slc3a1,B1AVD1:Xpnpep2,Q9JIP7:Slc15a1,P10852:Slc3a2,Q61847:Mep1b,Q9D687:Slc6a19,P28843:Dpp4,P07146:Prss2,P51906:Slc1a1,Q3SYP2:Ctrc,Q8CFE6:Slc38a2	23	546	88	6973	1.57148e-07	3.92871e-06	3.33789
mmu04978	Organismal Systems	Digestive system	Mineral absorption	Q8VDN2:Atp1a1,P14094:Atp1b1,Q9WVC8:Slc26a3,G5E829:Atp2b1,P97370:Atp1b3,P70414:Slc8a1,Q60738:Slc30a1,P09528:Fth1,P29391:Ftl1,Q921I1:Tf,Q9D687:Slc6a19,Q9DBP0:Slc34a2,Q8C3K6:Slc5a1	13	546	51	6973	0.000106926	0.00133658	3.25537
mmu04960	Organismal Systems	Excretory system	Aldosterone-regulated sodium reabsorption	Q8VDN2:Atp1a1,P14094:Atp1b1,O70456:Sfn,P20444:Prkca,P97370:Atp1b3,P68404:Prkcb	6	546	38	6973	0.07268	0.209654	2.01648
mmu04961	Organismal Systems	Excretory system	Endocrine and other factor-regulated calcium reabsorption	Q8VDN2:Atp1a1,P14094:Atp1b1,Q68FD5:Cltc,G5E829:Atp2b1,P20444:Prkca,P97370:Atp1b3,P70414:Slc8a1,Q01341:Adcy6,P21279:Gnaq,P63094:Gnas,P68404:Prkcb,O08585:Clta,P15947:Klk1	13	546	65	6973	0.00133512	0.00931477	2.55421
mmu04964	Organismal Systems	Excretory system	Proximal tubule bicarbonate reclamation	Q8VDN2:Atp1a1,P14094:Atp1b1,P26443:Glud1,P97370:Atp1b3,P00920:Ca2,Q8BH04:Pck2,O88343:Slc4a4	7	546	22	6973	0.00104644	0.00804954	4.06352
mmu04530	Cellular Processes	Cellular community - eukaryotes	Tight junction	Q8VDD5:Myh9,O08638:Myh11,P60710:Actb,P57780:Actn4,P68369:Tuba1a,P68368:Tuba4a,Q60605:Myl6,Q9CQ19:Myl9,Q6URW6:Myh14,Q3THE2:Myl12b,Q9Z0G9:Cldn3,Q9CVB6:Arpc2,Q9Z261:Cldn7,P17918:Pcna,Q9JM76:Arpc3,P61161:Actr2,P62715:Ppp2cb,Q99JY9:Actr3,O88792:F11r,P26040:Ezr,P26041:Msn,P70441:Slc9a3r1,P63001:Rac1,Q9QUI0:Rhoa,Q61316:Hspa4,O35054:Cldn4,Q63ZW7:Patj	27	546	157	6973	7.36442e-05	0.00100424	2.1963
mmu04810	Cellular Processes	Cell motility	Regulation of actin cytoskeleton	Q8VDD5:Myh9,O08638:Myh11,P60710:Actb,P57780:Actn4,Q9CQ19:Myl9,Q6URW6:Myh14,Q3THE2:Myl12b,Q62469:Itga2,Q9JKF1:Iqgap1,Q62470:Itga3,P62141:Ppp1cb,Q9CVB6:Arpc2,Q61738:Itga7,Q8BKX1:Baiap2,Q9JM76:Arpc3,P11688:Itga5,P61161:Actr2,P13020:Gsn,Q6PDN3:Mylk,Q99JY9:Actr3,Q61165:Slc9a1,Q60604:Scin,Q61739:Itga6,P26040:Ezr,Q64727:Vcl,P05555:Itgam,P62137:Ppp1ca,P11835:Itgb2,P43406:Itgav,P28660:Nckap1,P26041:Msn,P6…	44	546	213	6973	1.328e-09	4.42667e-08	2.63815
mmu04270	Organismal Systems	Circulatory system	Vascular smooth muscle contraction	Q8VDD5:Myh9,O08638:Myh11,Q60605:Myl6,Q9CQ19:Myl9,Q6URW6:Myh14,P62141:Ppp1cb,Q64GA5:Pla2g4c,P20444:Prkca,Q6PDN3:Mylk,Q01341:Adcy6,P21279:Gnaq,P63094:Gnas,P62137:Ppp1ca,P0DP27:Calm2,P68404:Prkcb,Q91WQ9:Calml4,Q9QUI0:Rhoa	17	546	134	6973	0.0317942	0.107171	1.62021
mmu03410	Genetic Information Processing	Replication and repair	Base excision repair	E9PYK3:Parp4,P17918:Pcna	2	546	33	6973	0.742722	1	0.774004
mmu04210	Cellular Processes	Cell growth and death	Apoptosis	E9PYK3:Parp4,P60710:Actb,P68369:Tuba1a,P68368:Tuba4a,P16546:Sptan1,O35350:Capn1,P70677:Casp3,P48678:Lmna,Q6ZWX6:Eif2s1,P18242:Ctsd	10	546	133	6973	0.601217	0.897339	0.96023
mmu04151	Environmental Information Processing	Signal transduction	PI3K-Akt signaling pathway	Q04857:Col6a1,Q02788:Col6a2,P07901:Hsp90aa1,Q62469:Itga2,Q62470:Itga3,P62874:Gnb1,P62880:Gnb2,P02468:Lamc1,P20444:Prkca,Q61738:Itga7,P02469:Lamb1,P11688:Itga5,P62715:Ppp2cb,Q61292:Lamb2,Q61001:Lama5,Q8BH04:Pck2,P11499:Hsp90ab1,Q61739:Itga6,P63101:Ywhaz,P43406:Itgav,P62259:Ywhae,P68510:Ywhah,P61982:Ywhag,P63001:Rac1,P29788:Vtn,O54890:Itgb3,Q60631:Grb2,Q03145:Epha2	28	546	345	6973	0.450001	0.721927	1.03649
mmu04512	Environmental Information Processing	Signaling molecules and interaction	ECM-receptor interaction	Q04857:Col6a1,Q02788:Col6a2,Q62469:Itga2,Q62470:Itga3,P02468:Lamc1,Q61738:Itga7,P02469:Lamb1,P11688:Itga5,Q61292:Lamb2,Q61001:Lama5,Q61739:Itga6,P43406:Itgav,Q61735:Cd47,Q08857:Cd36,P29788:Vtn,O54890:Itgb3	16	546	82	6973	0.000516469	0.0048419	2.49191
mmu04510	Cellular Processes	Cellular community - eukaryotes	Focal adhesion	Q04857:Col6a1,P60710:Actb,P57780:Actn4,Q02788:Col6a2,Q9CQ19:Myl9,Q3THE2:Myl12b,Q62469:Itga2,Q62470:Itga3,Q8BTM8:Flna,P62141:Ppp1cb,P02468:Lamc1,P20444:Prkca,Q61738:Itga7,P02469:Lamb1,P11688:Itga5,Q6PDN3:Mylk,Q61292:Lamb2,Q61001:Lama5,Q61739:Itga6,Q64727:Vcl,Q80X90:Flnb,P62137:Ppp1ca,P43406:Itgav,P49817:Cav1,P63001:Rac1,P68404:Prkcb,P29788:Vtn,O54890:Itgb3,Q60631:Grb2,Q9QUI0:Rhoa,O08808:Diaph1	31	546	191	6973	6.90259e-05	0.000986085	2.07279
mmu05165	Human Diseases	Infectious disease: viral	Human papillomavirus infection	Q04857:Col6a1,Q02788:Col6a2,P01899:H2-D1,Q62469:Itga2,Q62470:Itga3,P70677:Casp3,P02468:Lamc1,P14427:H2-D1,Q61738:Itga7,P02469:Lamb1,P11688:Itga5,Q64339:Isg15,P62715:Ppp2cb,Q61292:Lamb2,Q61001:Lama5,Q61739:Itga6,P14426:H2-D1,P01901:H2-K1,P52480:Pkm,P63094:Gnas,P01902:H2-K1,P43406:Itgav,P51863:Atp6v0d1,P70441:Slc9a3r1,Q9Z1G4:Atp6v0a1,P15920:Atp6v0a2,P29788:Vtn,O54890:Itgb3,Q60631:Grb2,P50516:Atp6v1…	31	546	328	6973	0.155161	0.358063	1.20702
mmu04015	Environmental Information Processing	Signal transduction	Rap1 signaling pathway	P60710:Actb,P20444:Prkca,Q01341:Adcy6,P21279:Gnaq,P05555:Itgam,P63094:Gnas,P30999:Ctnnd1,P11835:Itgb2,P10833:Rras,P0DP27:Calm2,P63001:Rac1,P68404:Prkcb,Q91WQ9:Calml4,P09803:Cdh1,O54890:Itgb3,Q9QUI0:Rhoa,Q03145:Epha2,Q91VS8:Farp2	18	546	211	6973	0.38721	0.63066	1.08947
mmu04390	Environmental Information Processing	Signal transduction	Hippo signaling pathway	P60710:Actb,P62141:Ppp1cb,P26231:Ctnna1,P62715:Ppp2cb,P63101:Ywhaz,P62137:Ppp1ca,P11835:Itgb2,P62259:Ywhae,P68510:Ywhah,P61982:Ywhag,P09803:Cdh1,Q63ZW7:Patj	12	546	156	6973	0.569872	0.8652	0.982389
mmu04145	Cellular Processes	Transport and catabolism	Phagosome	P60710:Actb,P68369:Tuba1a,P68368:Tuba4a,Q9JHU4:Dync1h1,P01899:H2-D1,Q62469:Itga2,P68372:Tubb4b,P99024:Tubb5,P11438:Lamp1,P14427:H2-D1,P17047:Lamp2,P51150:Rab7a,P41317:Mbl2,P11247:Mpo,P11688:Itga5,P04228:H2-Aa,P14426:H2-D1,P01901:H2-K1,P05555:Itgam,P14437:H2-Aa,P01872:Ighm,P11835:Itgb2,P01902:H2-K1,P43406:Itgav,P51863:Atp6v0d1,P01027:C3,P14439:H2-Ea,P01921:H2-Ab1,Q9Z1G4:Atp6v0a1,P20040:,Q08857:Cd3…	40	546	174	6973	2.73008e-10	1.17004e-08	2.93588
mmu04520	Cellular Processes	Cellular community - eukaryotes	Adherens junction	P60710:Actb,P57780:Actn4,Q9JKF1:Iqgap1,P26231:Ctnna1,Q8BKX1:Baiap2,Q04736:Yes1,Q64727:Vcl,P30999:Ctnnd1,P63001:Rac1,P09803:Cdh1,Q64455:Ptprj,Q9QUI0:Rhoa,Q91VS8:Farp2	13	546	70	6973	0.00268993	0.016812	2.37177
mmu04611	Organismal Systems	Immune system	Platelet activation	P60710:Actb,Q3THE2:Myl12b,Q62469:Itga2,P62141:Ppp1cb,Q64GA5:Pla2g4c,P22437:Ptgs1,Q6PDN3:Mylk,Q01341:Adcy6,E9PV24:Fga,P21279:Gnaq,Q8K0E8:Fgb,P63094:Gnas,Q8VCM7:Fgg,P62137:Ppp1ca,O70404:Vamp8,O54890:Itgb3,Q9QUI0:Rhoa,Q61410:Prkg2	18	546	121	6973	0.0058687	0.0303553	1.89983
mmu04613	Organismal Systems	Immune system	Neutrophil extracellular trap formation	P60710:Actb,P62806:H4c1,Q64475:H2bc3,Q64524:H2bc21,Q60931:Vdac3,Q60932:Vdac1,Q60930:Vdac2,P20444:Prkca,P29452:Casp1,P11247:Mpo,Q64523:H2ac20,Q3THW5:H2az2,Q64735:Cr1l,P58682:Tlr8,E9PV24:Fga,Q8K0E8:Fgb,P05555:Itgam,Q8VCM7:Fgg,P11835:Itgb2,P01027:C3,P63001:Rac1,P68404:Prkcb,O54890:Itgb3	23	546	148	6973	0.00108909	0.00816819	1.98469
mmu04670	Organismal Systems	Immune system	Leukocyte transendothelial migration	P60710:Actb,P57780:Actn4,Q9CQ19:Myl9,Q3THE2:Myl12b,P26231:Ctnna1,Q9Z0G9:Cldn3,P20444:Prkca,Q9Z261:Cldn7,P01831:Thy1,O88792:F11r,P26040:Ezr,Q64727:Vcl,P05555:Itgam,P30999:Ctnnd1,P11835:Itgb2,P26041:Msn,P63001:Rac1,P68404:Prkcb,P13597:Icam1,P41245:Mmp9,Q9QUI0:Rhoa,O35054:Cldn4	22	546	110	6973	3.29961e-05	0.000520991	2.55421
mmu04921	Organismal Systems	Endocrine system	Oxytocin signaling pathway	P60710:Actb,Q60605:Myl6,Q9CQ19:Myl9,P58252:Eef2,P62141:Ppp1cb,Q64GA5:Pla2g4c,Q6PHZ2:Camk2d,P20444:Prkca,O08532:Cacna2d1,Q6PDN3:Mylk,Q01341:Adcy6,P21279:Gnaq,P63094:Gnas,P62137:Ppp1ca,P0DP27:Calm2,P68404:Prkcb,Q91WQ9:Calml4,Q9QUI0:Rhoa,P56528:Cd38	19	546	150	6973	0.024499	0.0874966	1.61767
mmu04714	Organismal Systems	Environmental adaptation	Thermogenesis	P60710:Actb,P18653:Rps6ka1,Q9DCX2:Atp5pd,Q9DB77:Uqcrc2,Q9D855:Uqcrb,Q8R1I1:Uqcr10,P19783:Cox4i1,Q9CZ13:Uqcrc1,P99028:Uqcrh,Q9DCS9:Ndufb10,Q9CQQ7:Atp5pb,Q03265:Atp5f1a,P12787:Cox5a,Q9CPQ8:Atp5mg,P56480:Atp5f1b,P17665:Cox7c,Q62425:Ndufa4,P56135:Atp5mf,Q9DC69:Ndufa9,Q9CQA3:Sdhb,P19536:Cox5b,Q9CR21:Ndufab1,Q9ERS2:Ndufa13,Q9CPQ1:Cox6c,Q9CR61:Ndufb7,Q9D8B4:Ndufa11,Q9CQ69:Uqcrq,Q01341:Adcy6,Q9CQZ6:Ndufb…	36	546	230	6973	4.03607e-05	0.00060541	1.99895
mmu05205	Human Diseases	Cancer: overview	Proteoglycans in cancer	P60710:Actb,Q62469:Itga2,Q9JKF1:Iqgap1,Q8BTM8:Flna,P62141:Ppp1cb,Q6PHZ2:Camk2d,P70677:Casp3,P20444:Prkca,Q61656:Ddx5,P11688:Itga5,Q61165:Slc9a1,P26040:Ezr,Q80X90:Flnb,P62137:Ppp1ca,P43406:Itgav,P26041:Msn,P41731:Cd63,P62071:Rras2,P10833:Rras,P49817:Cav1,P63001:Rac1,P68404:Prkcb,P29788:Vtn,P41245:Mmp9,P42227:Stat3,O54890:Itgb3,Q60631:Grb2,Q9QUI0:Rhoa	28	546	200	6973	0.00174104	0.0113546	1.78795
mmu05225	Human Diseases	Cancer: specific types	Hepatocellular carcinoma	P60710:Actb,P20444:Prkca,P10649:Gstm1,Q9CPU4:Mgst3,P46425:Gstp2,P68404:Prkcb,Q60631:Grb2,Q9JMH6:Txnrd1	8	546	170	6973	0.961835	1	0.600991
mmu05164	Human Diseases	Infectious disease: viral	Influenza A	P60710:Actb,Q60932:Vdac1,P70677:Casp3,P20444:Prkca,P11928:Oas1a,P29452:Casp1,Q05921:Rnasel,Q6ZWX6:Eif2s1,P04228:H2-Aa,Q920E5:Fdps,P14437:H2-Aa,P01872:Ighm,P07146:Prss2,P14439:H2-Ea,P01921:H2-Ab1,P20040:,P68404:Prkcb,P13597:Icam1,P46638:Rab11b,P06345:H2-Ab1,P35737:H2-DMb1	21	546	171	6973	0.0254991	0.0899967	1.56838
mmu05132	Human Diseases	Infectious disease: bacterial	Salmonella infection	P60710:Actb,P68369:Tuba1a,P68368:Tuba4a,Q9CQ19:Myl9,Q3THE2:Myl12b,P07901:Hsp90aa1,Q9JHU4:Dync1h1,P68372:Tubb4b,P99024:Tubb5,Q8BTM8:Flna,P16858:Gapdh,Q9CVB6:Arpc2,P70677:Casp3,P62908:Rps3,Q9WTX5:Skp1,P29452:Casp1,P51150:Rab7a,Q64331:Myo6,Q9JM76:Arpc3,P61161:Actr2,Q99JY9:Actr3,Q91ZR2:Snx18,Q9D0M5:Dynll2,P11499:Hsp90ab1,Q80X90:Flnb,Q9CQW2:Arl8b,P28660:Nckap1,P08207:S100a10,P10833:Rras,P63001:Rac1,Q7…	36	546	242	6973	0.000119214	0.00137554	1.89983
mmu05135	Human Diseases	Infectious disease: bacterial	Yersinia infection	P60710:Actb,P18653:Rps6ka1,Q9CVB6:Arpc2,P29452:Casp1,Q8BKX1:Baiap2,Q9JM76:Arpc3,P11688:Itga5,P61161:Actr2,Q99JY9:Actr3,P21279:Gnaq,P63001:Rac1,P62331:Arf6,Q9QUI0:Rhoa	13	546	133	6973	0.240783	0.469058	1.2483
mmu05100	Human Diseases	Infectious disease: bacterial	Bacterial invasion of epithelial cells	P60710:Actb,P26231:Ctnna1,Q68FD5:Cltc,Q9CVB6:Arpc2,Q9JM76:Arpc3,P11688:Itga5,P61161:Actr2,Q99JY9:Actr3,Q64727:Vcl,P49817:Cav1,P63001:Rac1,P42208:Septin2,P09803:Cdh1,O08585:Clta,Q9QUI0:Rhoa	15	546	76	6973	0.000675567	0.00614152	2.5206
mmu05014	Human Diseases	Neurodegenerative disease	Amyotrophic lateral sclerosis	P60710:Actb,P68369:Tuba1a,Q9R1P4:Psma1,P68368:Tuba4a,Q9Z2U0:Psma7,Q9QUM9:Psma6,O09061:Psmb1,Q9R1P0:Psma4,P99026:Psmb4,Q01853:Vcp,Q60692:Psmb6,P68372:Tubb4b,P99024:Tubb5,Q9R1P3:Psmb2,P49722:Psma2,Q9R1P1:Psmb3,Q60932:Vdac1,O55234:Psmb5,Q9DCX2:Atp5pd,Q9DB77:Uqcrc2,P70677:Casp3,Q9D855:Uqcrb,Q8R1I1:Uqcr10,P19783:Cox4i1,Q9CZ13:Uqcrc1,P99028:Uqcrh,P29452:Casp1,Q9DCS9:Ndufb10,Q9CQQ7:Atp5pb,Q03265:Atp5f1a…	62	546	346	6973	2.52068e-10	1.17004e-08	2.28846
mmu05418	Human Diseases	Cardiovascular disease	Fluid shear stress and atherosclerosis	P60710:Actb,P07901:Hsp90aa1,P10649:Gstm1,Q9CPU4:Mgst3,P46425:Gstp2,P11499:Hsp90ab1,P43406:Itgav,P49817:Cav1,P0DP27:Calm2,P63001:Rac1,Q91WQ9:Calml4,P13597:Icam1,P41245:Mmp9,O54890:Itgb3,Q9QUI0:Rhoa	15	546	140	6973	0.131955	0.329887	1.36833
mmu05410	Human Diseases	Cardiovascular disease	Hypertrophic cardiomyopathy	P60710:Actb,P68033:Actc1,Q62469:Itga2,Q62470:Itga3,O08532:Cacna2d1,Q61738:Itga7,P11688:Itga5,P48678:Lmna,P70414:Slc8a1,Q61739:Itga6,P43406:Itgav,O55143:Atp2a2,O54890:Itgb3	13	546	87	6973	0.0171386	0.0675007	1.90832
mmu05412	Human Diseases	Cardiovascular disease	Arrhythmogenic right ventricular cardiomyopathy	P60710:Actb,Q62469:Itga2,Q62470:Itga3,P26231:Ctnna1,O08532:Cacna2d1,Q61738:Itga7,P11688:Itga5,P48678:Lmna,P70414:Slc8a1,Q61739:Itga6,P43406:Itgav,O55143:Atp2a2,O54890:Itgb3	13	546	75	6973	0.00500602	0.028336	2.21365
mmu05414	Human Diseases	Cardiovascular disease	Dilated cardiomyopathy	P60710:Actb,P68033:Actc1,Q62469:Itga2,Q62470:Itga3,O08532:Cacna2d1,Q61738:Itga7,P11688:Itga5,P48678:Lmna,P70414:Slc8a1,Q01341:Adcy6,Q61739:Itga6,P63094:Gnas,P43406:Itgav,O55143:Atp2a2,O54890:Itgb3	15	546	93	6973	0.00539574	0.0289057	2.05985
mmu05416	Human Diseases	Cardiovascular disease	Viral myocarditis	P60710:Actb,P01899:H2-D1,P70677:Casp3,P14427:H2-D1,P97792:Cxadr,P04228:H2-Aa,P14426:H2-D1,P01901:H2-K1,P14437:H2-Aa,P01872:Ighm,P11835:Itgb2,P01902:H2-K1,P49817:Cav1,P14439:H2-Ea,P01921:H2-Ab1,P20040:,P63001:Rac1,P13597:Icam1,P06345:H2-Ab1,P35737:H2-DMb1	20	546	88	6973	1.04542e-05	0.000196016	2.90251
mmu02010	Environmental Information Processing	Membrane transport	ABC transporters	P21447:Abcb1a,P06795:Abcb1b,B2RX12:Abcc3,Q7TMS5:Abcg2,Q9DBM0:Abcg8	5	546	43	6973	0.244301	0.46981	1.48501
mmu05206	Human Diseases	Cancer: overview	MicroRNAs in cancer	P21447:Abcb1a,P06795:Abcb1b,P70677:Casp3,P20444:Prkca,P61979:Hnrnpk,P11688:Itga5,Q9CPY3:Cdca5,P26040:Ezr,P68404:Prkcb,P41245:Mmp9,P42227:Stat3,O54890:Itgb3,Q60631:Grb2,Q9QUI0:Rhoa	14	546	161	6973	0.38131	0.63066	1.11053
mmu05226	Human Diseases	Cancer: specific types	Gastric cancer	P21447:Abcb1a,P06795:Abcb1b,P26231:Ctnna1,Q80Z19:Muc2,Q9R100:Cdh17,P09803:Cdh1,Q60631:Grb2	7	546	150	6973	0.955412	1	0.595983
mmu00330	Metabolism	Amino acid metabolism	Arginine and proline metabolism	Q9CPY7:Lap3,Q64133:Maoa,P30275:Ckmt1,P47738:Aldh2,Q8BW75:Maob,Q9CZS1:Aldh1b1,P29477:Nos2	7	546	50	6973	0.0926976	0.252812	1.78795
mmu00480	Metabolism	Metabolism of other amino acids	Glutathione metabolism	Q9CPY7:Lap3,Q9DCD0:Pgd,O08709:Prdx6,P10649:Gstm1,P54071:Idh2,Q9JHC0:Gpx2,Q9CPU4:Mgst3,Q9DCM2:Gstk1,P46425:Gstp2,P97449:Anpep,Q60928:Ggt1	11	546	66	6973	0.0126549	0.0550212	2.12851
mmu05203	Human Diseases	Cancer: overview	Viral carcinogenesis	P57780:Actn4,P62806:H4c1,Q64475:H2bc3,Q64524:H2bc21,P01899:H2-D1,Q60931:Vdac3,P70677:Casp3,P14427:H2-D1,P61979:Hnrnpk,P13020:Gsn,Q60604:Scin,P14426:H2-D1,P01901:H2-K1,P63101:Ywhaz,P52480:Pkm,P01902:H2-K1,P51863:Atp6v0d1,P62259:Ywhae,P68510:Ywhah,P01027:C3,P61982:Ywhag,P63001:Rac1,P42227:Stat3,Q60631:Grb2,Q9QUI0:Rhoa,P34022:Ranbp1	26	546	192	6973	0.00398281	0.0238969	1.72941
mmu05146	Human Diseases	Infectious disease: parasitic	Amoebiasis	P57780:Actn4,P35700:Prdx1,P70677:Casp3,P02468:Lamc1,P20444:Prkca,Q60854:Serpinb6,P51150:Rab7a,P02469:Lamb1,Q61292:Lamb2,Q61001:Lama5,Q80Z19:Muc2,Q64727:Vcl,P21279:Gnaq,P05555:Itgam,P63094:Gnas,P11835:Itgb2,P29477:Nos2,P30677:Gna14,P68404:Prkcb,Q8K1K6:Serpinb10	20	546	94	6973	2.9428e-05	0.000490467	2.71725
mmu05322	Human Diseases	Immune disease	Systemic lupus erythematosus	P57780:Actn4,P62806:H4c1,Q64475:H2bc3,Q64524:H2bc21,Q64523:H2ac20,Q3THW5:H2az2,P04228:H2-Aa,P14437:H2-Aa,P01872:Ighm,P01029:C4b,P01027:C3,P14439:H2-Ea,P01921:H2-Ab1,P20040:,P06345:H2-Ab1,P35737:H2-DMb1	16	546	107	6973	0.00867065	0.0419548	1.90969
mmu04540	Cellular Processes	Cellular community - eukaryotes	Gap junction	P68369:Tuba1a,P68368:Tuba4a,P68372:Tubb4b,P99024:Tubb5,P20444:Prkca,Q01341:Adcy6,P21279:Gnaq,P63094:Gnas,P68404:Prkcb,Q60631:Grb2,Q61410:Prkg2	11	546	85	6973	0.0664856	0.195546	1.65273
mmu05010	Human Diseases	Neurodegenerative disease	Alzheimer disease	P68369:Tuba1a,Q9R1P4:Psma1,P68368:Tuba4a,Q9Z2U0:Psma7,Q9QUM9:Psma6,O09061:Psmb1,Q9R1P0:Psma4,P99026:Psmb4,Q60692:Psmb6,P68372:Tubb4b,Q60931:Vdac3,P99024:Tubb5,Q9R1P3:Psmb2,P49722:Psma2,Q9R1P1:Psmb3,Q60932:Vdac1,O55234:Psmb5,Q9DCX2:Atp5pd,O35350:Capn1,Q60930:Vdac2,O35598:Adam10,P16858:Gapdh,Q9DB77:Uqcrc2,P70677:Casp3,Q9D855:Uqcrb,Q8R1I1:Uqcr10,P19783:Cox4i1,Q9CZ13:Uqcrc1,P99028:Uqcrh,Q9DCS9:Ndufb1…	63	546	359	6973	4.36861e-10	1.63823e-08	2.24116
mmu05012	Human Diseases	Neurodegenerative disease	Parkinson disease	P68369:Tuba1a,Q9R1P4:Psma1,P68368:Tuba4a,Q9Z2U0:Psma7,Q9QUM9:Psma6,O09061:Psmb1,Q9R1P0:Psma4,P99026:Psmb4,Q60692:Psmb6,P68372:Tubb4b,Q60931:Vdac3,P99024:Tubb5,Q9R1P3:Psmb2,P49722:Psma2,Q9R1P1:Psmb3,Q60932:Vdac1,O55234:Psmb5,Q9DCX2:Atp5pd,Q60930:Vdac2,Q64133:Maoa,Q9DB77:Uqcrc2,Q6PHZ2:Camk2d,P70677:Casp3,Q9D855:Uqcrb,Q8R1I1:Uqcr10,P19783:Cox4i1,Q9CZ13:Uqcrc1,P99028:Uqcrh,Q9DCS9:Ndufb10,Q9CQQ7:Atp5p…	62	546	244	6973	1.22613e-17	3.67839e-15	3.24511
mmu05016	Human Diseases	Neurodegenerative disease	Huntington disease	P68369:Tuba1a,Q9R1P4:Psma1,P68368:Tuba4a,Q9Z2U0:Psma7,Q9QUM9:Psma6,O09061:Psmb1,Q9R1P0:Psma4,P99026:Psmb4,Q60692:Psmb6,P68372:Tubb4b,Q60931:Vdac3,P99024:Tubb5,Q9R1P3:Psmb2,P49722:Psma2,Q9R1P1:Psmb3,Q60932:Vdac1,O55234:Psmb5,Q9DCX2:Atp5pd,Q60930:Vdac2,Q68FD5:Cltc,Q9DB77:Uqcrc2,P70677:Casp3,Q9D855:Uqcrb,Q8R1I1:Uqcr10,P19783:Cox4i1,Q9CZ13:Uqcrc1,P99028:Uqcrh,Q9DCS9:Ndufb10,Q9CQQ7:Atp5pb,Q03265:Atp5f…	59	546	288	6973	2.37657e-12	2.37657e-10	2.61629
mmu05020	Human Diseases	Neurodegenerative disease	Prion disease	P68369:Tuba1a,Q9R1P4:Psma1,P68368:Tuba4a,Q9Z2U0:Psma7,Q9QUM9:Psma6,O09061:Psmb1,Q9R1P0:Psma4,P99026:Psmb4,Q60692:Psmb6,P68372:Tubb4b,Q60931:Vdac3,P99024:Tubb5,Q9R1P3:Psmb2,P49722:Psma2,Q9R1P1:Psmb3,Q60932:Vdac1,O55234:Psmb5,Q9DCX2:Atp5pd,Q60930:Vdac2,Q9DB77:Uqcrc2,P70677:Casp3,Q9D855:Uqcrb,P02468:Lamc1,Q8R1I1:Uqcr10,P16627:Hspa1l,P19783:Cox4i1,Q9CZ13:Uqcrc1,P99028:Uqcrh,Q9DCS9:Ndufb10,Q9CQQ7:Atp5…	58	546	261	6973	9.49499e-14	1.42425e-11	2.83801
mmu05022	Human Diseases	Neurodegenerative disease	Pathways of neurodegeneration - multiple diseases	P68369:Tuba1a,Q9R1P4:Psma1,P68368:Tuba4a,Q9Z2U0:Psma7,Q9QUM9:Psma6,O09061:Psmb1,Q9R1P0:Psma4,P99026:Psmb4,Q01853:Vcp,Q60692:Psmb6,P68372:Tubb4b,Q60931:Vdac3,P99024:Tubb5,Q9R1P3:Psmb2,P49722:Psma2,Q9R1P1:Psmb3,Q60932:Vdac1,O55234:Psmb5,Q9DCX2:Atp5pd,O35350:Capn1,Q60930:Vdac2,Q9DB77:Uqcrc2,Q6PHZ2:Camk2d,P70677:Casp3,Q9D855:Uqcrb,Q8R1I1:Uqcr10,P20444:Prkca,P19783:Cox4i1,Q9CZ13:Uqcrc1,P99028:Uqcrh,Q9…	71	546	455	6973	6.52995e-09	1.95898e-07	1.99285
mmu03050	Genetic Information Processing	Folding, sorting and degradation	Proteasome	Q9R1P4:Psma1,Q9Z2U0:Psma7,Q9QUM9:Psma6,P28063:Psmb8,O09061:Psmb1,Q9R1P0:Psma4,P99026:Psmb4,O35955:Psmb10,Q60692:Psmb6,Q9R1P3:Psmb2,P49722:Psma2,Q9R1P1:Psmb3,O35522:Psmb9,O55234:Psmb5,Q5SSW2:Psme4,Q99JI4:Psmd6,P97372:Psme2,Q8VDM4:Psmd2,O70435:Psma3,P97371:Psme1,P46471:Psmc2	21	546	47	6973	7.36942e-12	5.52707e-10	5.70622
mmu05017	Human Diseases	Neurodegenerative disease	Spinocerebellar ataxia	Q9R1P4:Psma1,Q9Z2U0:Psma7,Q9QUM9:Psma6,O09061:Psmb1,Q9R1P0:Psma4,P99026:Psmb4,Q60692:Psmb6,Q60931:Vdac3,Q9R1P3:Psmb2,P49722:Psma2,Q9R1P1:Psmb3,Q60932:Vdac1,O55234:Psmb5,Q60930:Vdac2,P20444:Prkca,Q99JI4:Psmd6,Q8VDM4:Psmd2,O70435:Psma3,P21279:Gnaq,P68404:Prkcb,O55143:Atp2a2,P46471:Psmc2	22	546	138	6973	0.000983008	0.00776538	2.03597
mmu00010	Metabolism	Carbohydrate metabolism	Glycolysis / Gluconeogenesis	Q8BMF4:Dlat,P05064:Aldoa,P06151:Ldha,P17182:Eno1,P16858:Gapdh,P09411:Pgk1,P47738:Aldh2,P12382:Pfkl,P17751:Tpi1,Q9DBJ1:Pgam1,P21550:Eno3,Q9WUA3:Pfkp,Q9CZS1:Aldh1b1,P00329:Adh1,P70695:Fbp2,Q8BH04:Pck2,P52480:Pkm	17	546	63	6973	4.11736e-06	8.23473e-05	3.44616
mmu00020	Metabolism	Carbohydrate metabolism	Citrate cycle (TCA cycle)	Q8BMF4:Dlat,Q60597:Ogdh,P54071:Idh2,Q99KI0:Aco2,Q9CQA3:Sdhb,Q9D6R2:Idh3a,Q8BH04:Pck2,Q8K2B3:Sdha	8	546	30	6973	0.00167402	0.0111602	3.40562
mmu00620	Metabolism	Carbohydrate metabolism	Pyruvate metabolism	Q8BMF4:Dlat,P06151:Ldha,P47738:Aldh2,Q99KE1:Me2,Q9CZS1:Aldh1b1,P00329:Adh1,Q8BH04:Pck2,P52480:Pkm	8	546	43	6973	0.0168837	0.0675007	2.37601
mmu05034	Human Diseases	Substance dependence	Alcoholism	P62806:H4c1,Q64475:H2bc3,Q64524:H2bc21,P62874:Gnb1,P62141:Ppp1cb,P62880:Gnb2,Q64133:Maoa,Q64523:H2ac20,Q8BW75:Maob,Q3THW5:H2az2,P63094:Gnas,P62137:Ppp1ca,P0DP27:Calm2,Q91WQ9:Calml4,Q60631:Grb2	15	546	148	6973	0.181447	0.398422	1.29436
mmu04360	Organismal Systems	Development and regeneration	Axon guidance	Q9CQ19:Myl9,Q3THE2:Myl12b,Q6PHZ2:Camk2d,P20444:Prkca,P10833:Rras,P18760:Cfl1,P63001:Rac1,Q9QUI0:Rhoa,B2RXS4:Plxnb2,Q03145:Epha2	10	546	178	6973	0.900138	1	0.717475
mmu00500	Metabolism	Carbohydrate metabolism	Starch and sucrose metabolism	Q8CI94:Pygb,Q91ZJ5:Ugp2,Q9WUB3:Pygm,P06802:Enpp1,Q6DYE8:Enpp3,Q9JLT2:Treh	6	546	27	6973	0.0160556	0.0668982	2.83801
mmu04217	Cellular Processes	Cell growth and death	Necroptosis	Q8CI94:Pygb,P07901:Hsp90aa1,Q60931:Vdac3,Q64GA5:Pla2g4c,Q60932:Vdac1,O35350:Capn1,Q60930:Vdac2,P26443:Glud1,Q9WUB3:Pygm,Q6PHZ2:Camk2d,P29452:Casp1,Q64523:H2ac20,Q3THW5:H2az2,P39654:Alox15,P09528:Fth1,P29391:Ftl1,P11499:Hsp90ab1,Q9D8B3:Chmp4b,Q9CQ10:Chmp3,P42227:Stat3,P15105:Glul	21	546	149	6973	0.00581054	0.0303553	1.79995
mmu04910	Organismal Systems	Endocrine system	Insulin signaling pathway	Q8CI94:Pygb,P62141:Ppp1cb,Q9WUB3:Pygm,P19096:Fasn,P70695:Fbp2,Q8BH04:Pck2,P12367:Prkar2a,P62137:Ppp1ca,P0DP27:Calm2,Q91WQ9:Calml4,Q60631:Grb2,Q7TNC9:Inpp5a	12	546	134	6973	0.357125	0.602777	1.14368
mmu04922	Organismal Systems	Endocrine system	Glucagon signaling pathway	Q8CI94:Pygb,P06151:Ldha,Q9WUB3:Pygm,Q6PHZ2:Camk2d,Q9JIF0:Prmt1,P12382:Pfkl,Q9DBJ1:Pgam1,Q9WUA3:Pfkp,P70695:Fbp2,Q8BH04:Pck2,P21279:Gnaq,P52480:Pkm,P63094:Gnas,P0DP27:Calm2,Q91WQ9:Calml4	15	546	103	6973	0.0136945	0.0586906	1.85986
mmu04931	Human Diseases	Endocrine and metabolic disease	Insulin resistance	Q8CI94:Pygb,P47856:Gfpt1,P18653:Rps6ka1,P62141:Ppp1cb,Q9WUB3:Pygm,Q8BH04:Pck2,P62137:Ppp1ca,Q08857:Cd36,P68404:Prkcb,P42227:Stat3	10	546	108	6973	0.337739	0.582308	1.18251
mmu04141	Genetic Information Processing	Folding, sorting and degradation	Protein processing in endoplasmic reticulum	P07901:Hsp90aa1,Q01853:Vcp,O35350:Capn1,P16627:Hspa1l,Q9WTX5:Skp1,Q62186:Ssr4,Q6ZWX6:Eif2s1,Q9WTX6:Cul1,P61079:Ube2d3,P11499:Hsp90ab1,P20029:Hspa5,Q9DBH5:Lman2,P35564:Canx,Q01405:Sec23a,Q61699:Hsph1,Q9DBG6:Rpn2	16	546	161	6973	0.192046	0.411527	1.26917
mmu04621	Organismal Systems	Immune system	NOD-like receptor signaling pathway	P07901:Hsp90aa1,Q60931:Vdac3,Q60932:Vdac1,Q60930:Vdac2,P11928:Oas1a,P29452:Casp1,Q05921:Rnasel,P11499:Hsp90ab1,P62259:Ywhae,Q01514:Gbp1,Q9Z0E6:Gbp2,Q91WS2:Nlrp6,Q9QUI0:Rhoa	13	546	196	6973	0.774334	1	0.84706
mmu04612	Organismal Systems	Immune system	Antigen processing and presentation	P07901:Hsp90aa1,P01899:H2-D1,P14427:H2-D1,P16627:Hspa1l,P97372:Psme2,P11499:Hsp90ab1,P04228:H2-Aa,P14426:H2-D1,P01901:H2-K1,P14437:H2-Aa,P01872:Ighm,P01902:H2-K1,P20029:Hspa5,P14439:H2-Ea,P01921:H2-Ab1,P20040:,P97371:Psme1,P35564:Canx,P06345:H2-Ab1,Q61316:Hspa4,P35737:H2-DMb1	21	546	86	6973	1.83794e-06	3.93845e-05	3.11852
mmu04659	Organismal Systems	Immune system	Th17 cell differentiation	P07901:Hsp90aa1,P11499:Hsp90ab1,P04228:H2-Aa,P14437:H2-Aa,P01872:Ighm,P14439:H2-Ea,P01921:H2-Ab1,P20040:,P42227:Stat3,P06345:H2-Ab1,P35737:H2-DMb1	11	546	122	6973	0.358229	0.602777	1.15149
mmu04657	Organismal Systems	Immune system	IL-17 signaling pathway	P07901:Hsp90aa1,P70677:Casp3,P11499:Hsp90ab1,P31725:S100a9,P41245:Mmp9,P11672:Lcn2	6	546	87	6973	0.686158	0.989444	0.880763
mmu04915	Organismal Systems	Endocrine system	Estrogen signaling pathway	P07901:Hsp90aa1,P19001:Krt19,P16627:Hspa1l,P05784:Krt18,Q01341:Adcy6,Q9QWL7:Krt17,P11499:Hsp90ab1,Q6IFX2:Krt42,P02535:Krt10,P08730:Krt13,P21279:Gnaq,P63094:Gnas,P0DP27:Calm2,P18242:Ctsd,Q91WQ9:Calml4,P41245:Mmp9,Q60631:Grb2,Q497I4:Krt35	18	546	135	6973	0.0175502	0.0675007	1.70281
mmu04914	Organismal Systems	Endocrine system	Progesterone-mediated oocyte maturation	P07901:Hsp90aa1,P18653:Rps6ka1,Q01341:Adcy6,P11499:Hsp90ab1,Q07832:Plk1	5	546	89	6973	0.836936	1	0.717475
mmu05200	Human Diseases	Cancer: overview	Pathways in cancer	P07901:Hsp90aa1,Q62469:Itga2,Q62470:Itga3,P62874:Gnb1,P26231:Ctnna1,P62880:Gnb2,Q6PHZ2:Camk2d,P70677:Casp3,P02468:Lamc1,P20444:Prkca,Q9WTX5:Skp1,Q9Z280:Pld1,P10649:Gstm1,P02469:Lamb1,Q61292:Lamb2,Q9CPU4:Mgst3,Q9WTX6:Cul1,Q01341:Adcy6,Q61001:Lama5,P46425:Gstp2,P11499:Hsp90ab1,Q61739:Itga6,P21279:Gnaq,P63094:Gnas,P43406:Itgav,P29477:Nos2,O08677:Kng1,P0DP27:Calm2,P63001:Rac1,P68404:Prkcb,Q91WQ9:Calm…	38	546	524	6973	0.720299	1	0.926146
mmu05215	Human Diseases	Cancer: specific types	Prostate cancer	P07901:Hsp90aa1,P46425:Gstp2,P11499:Hsp90ab1,P41245:Mmp9,Q60631:Grb2	5	546	99	6973	0.896597	1	0.645003
mmu00030	Metabolism	Carbohydrate metabolism	Pentose phosphate pathway	P05064:Aldoa,Q9DCD0:Pgd,Q91YP3:Dera,P40142:Tkt,P12382:Pfkl,Q9WUA3:Pfkp,Q93092:Taldo1,P70695:Fbp2	8	546	29	6973	0.00131625	0.00931477	3.52305
mmu00051	Metabolism	Carbohydrate metabolism	Fructose and mannose metabolism	P05064:Aldoa,Q8K0C9:Gmds,P12382:Pfkl,Q9Z2M7:Pmm2,P17751:Tpi1,Q9WUA3:Pfkp,P70695:Fbp2	7	546	32	6973	0.0104175	0.0480806	2.79367
mmu04066	Environmental Information Processing	Signal transduction	HIF-1 signaling pathway	P05064:Aldoa,P06151:Ldha,P17182:Eno1,P16858:Gapdh,P09411:Pgk1,Q6PHZ2:Camk2d,P20444:Prkca,P12382:Pfkl,P21550:Eno3,Q9WUA3:Pfkp,Q921I1:Tf,P29477:Nos2,P68404:Prkcb,P42227:Stat3,P62869:Elob	15	546	107	6973	0.0189672	0.0720274	1.79034
mmu00640	Metabolism	Carbohydrate metabolism	Propanoate metabolism	P06151:Ldha,Q99MN9:Pccb,Q91ZA3:Pcca,P53395:Dbt,Q8BMS1:Hadha,Q9R0H0:Acox1	6	546	32	6973	0.035314	0.115269	2.39457
mmu00270	Metabolism	Amino acid metabolism	Cysteine and methionine metabolism	P06151:Ldha,P50247:Ahcy,Q68FL4:Ahcyl2,Q8VCN5:Cth,Q3THS6:Mat2a	5	546	49	6973	0.337707	0.582308	1.30317
mmu05230	Human Diseases	Cancer: overview	Central carbon metabolism in cancer	P06151:Ldha,P12382:Pfkl,Q9DBJ1:Pgam1,P54071:Idh2,P51912:Slc1a5,Q9WUA3:Pfkp,P52480:Pkm	7	546	68	6973	0.281627	0.524771	1.31467
mmu00910	Metabolism	Energy metabolism	Nitrogen metabolism	P13634:Ca1,P26443:Glud1,P16015:Ca3,P00920:Ca2,P15105:Glul	5	546	17	6973	0.00809724	0.0398225	3.75619
mmu04152	Environmental Information Processing	Signal transduction	AMPK signaling pathway	P58252:Eef2,P12382:Pfkl,P19096:Fasn,Q91V41:Rab14,Q9WUA3:Pfkp,P62715:Ppp2cb,P70695:Fbp2,Q8BH04:Pck2,Q06138:Cab39,Q08857:Cd36,P61027:Rab10,P46638:Rab11b	12	546	120	6973	0.22843	0.455448	1.27711
mmu04962	Organismal Systems	Excretory system	Vasopressin-regulated water reabsorption	Q9JHU4:Dync1h1,Q01341:Adcy6,Q9D0M5:Dynll2,P63094:Gnas,P46638:Rab11b,P46460:Nsf	6	546	46	6973	0.147416	0.345506	1.66579
mmu00630	Metabolism	Carbohydrate metabolism	Glyoxylate and dicarboxylate metabolism	Q99MN9:Pccb,Q91ZA3:Pcca,P50431:Shmt1,Q9CZN7:Shmt2,Q99KI0:Aco2,P15105:Glul	6	546	29	6973	0.0225643	0.0825522	2.64229
mmu00280	Metabolism	Amino acid metabolism	Valine, leucine and isoleucine degradation	Q99MN9:Pccb,Q91ZA3:Pcca,P47738:Aldh2,P54869:Hmgcs2,P53395:Dbt,Q9CZS1:Aldh1b1,Q8BMS1:Hadha,Q8JZK9:Hmgcs1	8	546	53	6973	0.0522439	0.163262	1.92771
mmu03018	Genetic Information Processing	Folding, sorting and degradation	RNA degradation	P17182:Eno1,P12382:Pfkl,P21550:Eno3,Q9DBR1:Xrn2,Q9WUA3:Pfkp,P38647:Hspa9,P54823:Ddx6	7	546	70	6973	0.307032	0.551554	1.27711
mmu00040	Metabolism	Carbohydrate metabolism	Pentose and glucuronate interconversions	Q91ZJ5:Ugp2,Q6ZQM8:Ugt1a7,O70475:Ugdh,Q64435:Ugt1a6,Q99KP3:Cryl1	5	546	24	6973	0.0353492	0.115269	2.66064
mmu00052	Metabolism	Carbohydrate metabolism	Galactose metabolism	Q91ZJ5:Ugp2,P12382:Pfkl,Q9WUA3:Pfkp	3	546	28	6973	0.377339	0.628898	1.36833
mmu00520	Metabolism	Carbohydrate metabolism	Amino sugar and nucleotide sugar metabolism	Q91ZJ5:Ugp2,P47856:Gfpt1,Q8K0C9:Gmds,O70475:Ugdh,Q9Z2M7:Pmm2,Q99J77:Nans,Q91YN5:Uap1,Q9DCJ9:Npl	8	546	49	6973	0.0348601	0.115269	2.08507
mmu00250	Metabolism	Amino acid metabolism	Alanine, aspartate and glutamate metabolism	P47856:Gfpt1,P26443:Glud1,Q61024:Asns,Q91YI0:Asl,P54822:Adsl,P15105:Glul	6	546	35	6973	0.051957	0.163262	2.18932
mmu00920	Metabolism	Energy metabolism	Sulfur metabolism	P17563:Selenbp1,O88428:Papss2,Q9R112:Sqor	3	546	11	6973	0.0490395	0.156509	3.48302
mmu05134	Human Diseases	Infectious disease: bacterial	Legionellosis	Q01853:Vcp,P10126:Eef1a1,P70677:Casp3,P16627:Hspa1l,P29452:Casp1,Q9D8N0:Eef1g,Q64735:Cr1l,P05555:Itgam,P11835:Itgb2,P01027:C3,P62821:Rab1A	11	546	61	6973	0.00701789	0.0350894	2.30298
mmu00830	Metabolism	Metabolism of cofactors and vitamins	Retinol metabolism	P24549:Aldh1a1,Q9D816:Cyp2c55,Q6ZQM8:Ugt1a7,Q64435:Ugt1a6,P00329:Adh1	5	546	70	6973	0.650177	0.952238	0.912219
mmu04514	Environmental Information Processing	Signaling molecules and interaction	Cell adhesion molecules	P01899:H2-D1,Q9Z0G9:Cldn3,P14427:H2-D1,Q9Z261:Cldn7,O88792:F11r,Q61739:Itga6,P04228:H2-Aa,P14426:H2-D1,P01901:H2-K1,P05555:Itgam,P14437:H2-Aa,P01872:Ighm,P11835:Itgb2,P01902:H2-K1,P43406:Itgav,P14439:H2-Ea,P01921:H2-Ab1,P20040:,P13597:Icam1,P09803:Cdh1,P06345:H2-Ab1,P35737:H2-DMb1,O35054:Cldn4	23	546	169	6973	0.0061676	0.0313607	1.73807
mmu04144	Cellular Processes	Transport and catabolism	Endocytosis	P01899:H2-D1,Q68FD5:Cltc,Q9CVB6:Arpc2,P14427:H2-D1,P16627:Hspa1l,Q9Z280:Pld1,P61205:Arf3,P47757:Capzb,P51150:Rab7a,Q8BH64:Ehd2,Q8C863:Itch,Q9JM76:Arpc3,P61161:Actr2,Q9D8S3:Arfgap3,Q9QZ88:Vps29,Q99JY9:Actr3,Q99K28:Arfgap2,Q9D8U8:Snx5,Q9WU78:Pdcd6ip,P14426:H2-D1,P01901:H2-K1,Q9WVK4:Ehd1,P01902:H2-K1,Q9CX00:Ist1,P49817:Cav1,P61750:Arf4,Q9D8B3:Chmp4b,P61027:Rab10,Q9CQ10:Chmp3,P46638:Rab11b,O08585:Clt…	34	546	253	6973	0.00121376	0.00888121	1.71627
mmu04218	Cellular Processes	Cell growth and death	Cellular senescence	P01899:H2-D1,Q60931:Vdac3,P62141:Ppp1cb,Q60932:Vdac1,O35350:Capn1,Q60930:Vdac2,P14427:H2-D1,P14426:H2-D1,P01901:H2-K1,P62137:Ppp1ca,P01902:H2-K1,P62071:Rras2,P10833:Rras,P0DP27:Calm2,Q91WQ9:Calml4	15	546	166	6973	0.31898	0.566236	1.15401
mmu04650	Organismal Systems	Immune system	Natural killer cell mediated cytotoxicity	P01899:H2-D1,P70677:Casp3,P14427:H2-D1,P20444:Prkca,P14426:H2-D1,P01901:H2-K1,P11835:Itgb2,P01902:H2-K1,P63001:Rac1,P68404:Prkcb,P13597:Icam1,Q60631:Grb2,Q64329:Klra3	13	546	125	6973	0.178538	0.39675	1.32819
mmu05166	Human Diseases	Infectious disease: viral	Human T-cell leukemia virus 1 infection	P01899:H2-D1,Q60931:Vdac3,Q60932:Vdac1,Q60930:Vdac2,P14427:H2-D1,Q01341:Adcy6,P04228:H2-Aa,P14426:H2-D1,Q920E5:Fdps,P01901:H2-K1,P14437:H2-Aa,P01872:Ighm,P11835:Itgb2,P01902:H2-K1,P14439:H2-Ea,P01921:H2-Ab1,P20040:,P13597:Icam1,P35564:Canx,P06345:H2-Ab1,P34022:Ranbp1,P35737:H2-DMb1	22	546	247	6973	0.293367	0.533395	1.1375
mmu05170	Human Diseases	Infectious disease: viral	Human immunodeficiency virus 1 infection	P01899:H2-D1,P62874:Gnb1,P62880:Gnb2,P70677:Casp3,P14427:H2-D1,P20444:Prkca,Q9WTX5:Skp1,P22892:Ap1g1,Q9WTX6:Cul1,P14426:H2-D1,P01901:H2-K1,P21279:Gnaq,P01902:H2-K1,Q8R2Q8:Bst2,P18760:Cfl1,P0DP27:Calm2,P63001:Rac1,P68404:Prkcb,Q91WQ9:Calml4,P62869:Elob	20	546	212	6973	0.2212	0.448379	1.20482
mmu05168	Human Diseases	Infectious disease: viral	Herpes simplex virus 1 infection	P01899:H2-D1,P62141:Ppp1cb,P70677:Casp3,P14427:H2-D1,P11928:Oas1a,P11688:Itga5,Q05921:Rnasel,Q6ZWX6:Eif2s1,P04228:H2-Aa,P14426:H2-D1,P01901:H2-K1,P14437:H2-Aa,P01872:Ighm,P62137:Ppp1ca,P01902:H2-K1,P01027:C3,Q8R2Q8:Bst2,P14439:H2-Ea,P01921:H2-Ab1,P20040:,O54890:Itgb3,P06345:H2-Ab1,P35737:H2-DMb1	23	546	251	6973	0.242608	0.469564	1.17026
mmu05163	Human Diseases	Infectious disease: viral	Human cytomegalovirus infection	P01899:H2-D1,P62874:Gnb1,P62880:Gnb2,P70677:Casp3,P14427:H2-D1,P20444:Prkca,Q01341:Adcy6,P14426:H2-D1,P01901:H2-K1,P21279:Gnaq,P63094:Gnas,P01902:H2-K1,P43406:Itgav,P0DP27:Calm2,P63001:Rac1,P68404:Prkcb,Q91WQ9:Calml4,P42227:Stat3,O54890:Itgb3,Q60631:Grb2,Q9QUI0:Rhoa	21	546	232	6973	0.273695	0.516405	1.156
mmu05167	Human Diseases	Infectious disease: viral	Kaposi sarcoma-associated herpesvirus infection	P01899:H2-D1,P62874:Gnb1,P62880:Gnb2,P70677:Casp3,P14427:H2-D1,P14426:H2-D1,P01901:H2-K1,P62984:Uba52,P01902:H2-K1,P01027:C3,P0DP27:Calm2,P63001:Rac1,Q91WQ9:Calml4,P13597:Icam1,P42227:Stat3,P08103:Hck	16	546	202	6973	0.519489	0.807496	1.01157
mmu05169	Human Diseases	Infectious disease: viral	Epstein-Barr virus infection	P01899:H2-D1,P70677:Casp3,P14427:H2-D1,P11928:Oas1a,Q99JI4:Psmd6,Q8VDM4:Psmd2,Q64339:Isg15,P04228:H2-Aa,P14426:H2-D1,P01901:H2-K1,P14437:H2-Aa,P01872:Ighm,P01902:H2-K1,P14439:H2-Ea,P01921:H2-Ab1,P20040:,P63001:Rac1,P13597:Icam1,P42227:Stat3,P06345:H2-Ab1,P35737:H2-DMb1,P46471:Psmc2,Q9DA19:Cir1	23	546	226	6973	0.115591	0.296388	1.29971
mmu05320	Human Diseases	Immune disease	Autoimmune thyroid disease	P01899:H2-D1,P14427:H2-D1,P04228:H2-Aa,P14426:H2-D1,P01901:H2-K1,P14437:H2-Aa,P01872:Ighm,P01902:H2-K1,P14439:H2-Ea,P01921:H2-Ab1,P20040:,P06345:H2-Ab1,P35737:H2-DMb1	13	546	75	6973	0.00500602	0.028336	2.21365
mmu05330	Human Diseases	Immune disease	Allograft rejection	P01899:H2-D1,P14427:H2-D1,P04228:H2-Aa,P14426:H2-D1,P01901:H2-K1,P14437:H2-Aa,P01872:Ighm,P01902:H2-K1,P14439:H2-Ea,P01921:H2-Ab1,P20040:,P06345:H2-Ab1,P35737:H2-DMb1	13	546	63	6973	0.000983614	0.00776538	2.6353
mmu05332	Human Diseases	Immune disease	Graft-versus-host disease	P01899:H2-D1,P14427:H2-D1,P04228:H2-Aa,P14426:H2-D1,P01901:H2-K1,P14437:H2-Aa,P01872:Ighm,P01902:H2-K1,P14439:H2-Ea,P01921:H2-Ab1,P20040:,P06345:H2-Ab1,P35737:H2-DMb1	13	546	61	6973	0.000713101	0.00621142	2.7217
mmu04940	Human Diseases	Endocrine and metabolic disease	Type I diabetes mellitus	P01899:H2-D1,P14427:H2-D1,P04228:H2-Aa,P14426:H2-D1,P01901:H2-K1,P14437:H2-Aa,P01872:Ighm,P01902:H2-K1,P14439:H2-Ea,P01921:H2-Ab1,P20040:,P06345:H2-Ab1,P35737:H2-DMb1	13	546	70	6973	0.00268993	0.016812	2.37177
mmu04640	Organismal Systems	Immune system	Hematopoietic cell lineage	Q62469:Itga2,Q62470:Itga3,P11688:Itga5,Q64735:Cr1l,P97449:Anpep,Q61391:Mme,Q61739:Itga6,P40240:Cd9,P04228:H2-Aa,P05555:Itgam,P14437:H2-Aa,P01872:Ighm,P14439:H2-Ea,P01921:H2-Ab1,P20040:,Q08857:Cd36,O54890:Itgb3,P06345:H2-Ab1,P56528:Cd38,P35737:H2-DMb1	20	546	110	6973	0.000292382	0.00286872	2.32201
mmu05222	Human Diseases	Cancer: specific types	Small cell lung cancer	Q62469:Itga2,Q62470:Itga3,P70677:Casp3,P02468:Lamc1,P02469:Lamb1,Q61292:Lamb2,Q61001:Lama5,Q61739:Itga6,P43406:Itgav,P29477:Nos2	10	546	91	6973	0.172902	0.38716	1.40341
mmu00970	Genetic Information Processing	Translation	Aminoacyl-tRNA biosynthesis	P32921:Wars1,Q9Z1Q9:Vars1,Q99MN1:Kars1,Q9D0I9:Rars1,Q91WQ3:Yars1,Q61035:Hars1,Q8BP47:NARS1,Q8BGQ7:Aars1	8	546	44	6973	0.0192691	0.0722593	2.32201
mmu04110	Cellular Processes	Cell growth and death	Cell cycle	O70456:Sfn,Q9WTX5:Skp1,P17918:Pcna,Q9WTX6:Cul1,Q920F6:Smc1b,O88708:Orc4,P63101:Ywhaz,P62259:Ywhae,P68510:Ywhah,P61982:Ywhag,Q07832:Plk1	11	546	125	6973	0.388907	0.63066	1.12385
mmu04115	Cellular Processes	Cell growth and death	p53 signaling pathway	O70456:Sfn,P70677:Casp3,P40237:Cd82	3	546	74	6973	0.936797	1	0.517746
mmu04924	Organismal Systems	Endocrine system	Renin secretion	Q9D7Z6:Clca1,Q01341:Adcy6,P21279:Gnaq,P63094:Gnas,Q6Q473:Clca4a,P0DP27:Calm2,Q91WQ9:Calml4,Q61410:Prkg2	8	546	72	6973	0.199556	0.418979	1.41901
mmu00140	Metabolism	Lipid metabolism	Steroid hormone biosynthesis	Q9D816:Cyp2c55,Q6ZQM8:Ugt1a7,Q64435:Ugt1a6	3	546	68	6973	0.910323	1	0.563429
mmu00590	Metabolism	Lipid metabolism	Arachidonic acid metabolism	Q9D816:Cyp2c55,Q64GA5:Pla2g4c,P22437:Ptgs1,P39654:Alox15,Q9JHC0:Gpx2,Q3TTY0:Plb1,Q60928:Ggt1	7	546	72	6973	0.332862	0.580574	1.24163
mmu00591	Metabolism	Lipid metabolism	Linoleic acid metabolism	Q9D816:Cyp2c55,Q64GA5:Pla2g4c,P39654:Alox15,Q3TTY0:Plb1	4	546	40	6973	0.383476	0.63066	1.27711
mmu04726	Organismal Systems	Nervous system	Serotonergic synapse	Q9D816:Cyp2c55,P62874:Gnb1,Q64GA5:Pla2g4c,P62880:Gnb2,Q64133:Maoa,P70677:Casp3,P20444:Prkca,Q8BW75:Maob,P22437:Ptgs1,P39654:Alox15,P21279:Gnaq,P63094:Gnas,P68404:Prkcb	13	546	120	6973	0.144182	0.345506	1.38353
mmu04750	Organismal Systems	Sensory system	Inflammatory mediator regulation of TRP channels	Q9D816:Cyp2c55,P62141:Ppp1cb,Q64GA5:Pla2g4c,Q6PHZ2:Camk2d,P20444:Prkca,Q01341:Adcy6,P21279:Gnaq,P63094:Gnas,P62137:Ppp1ca,O08677:Kng1,P0DP27:Calm2,P68404:Prkcb,Q91WQ9:Calml4	13	546	114	6973	0.10818	0.28221	1.45635
mmu05204	Human Diseases	Cancer: overview	Chemical carcinogenesis	Q9D816:Cyp2c55,Q6ZQM8:Ugt1a7,P10649:Gstm1,Q64435:Ugt1a6,P00329:Adh1,Q9CPU4:Mgst3,Q9DCM2:Gstk1,P46425:Gstp2	8	546	77	6973	0.253561	0.484512	1.32686
mmu04020	Environmental Information Processing	Signal transduction	Calcium signaling pathway	Q60931:Vdac3,Q60932:Vdac1,Q60930:Vdac2,Q6PHZ2:Camk2d,G5E829:Atp2b1,P20444:Prkca,Q6PDN3:Mylk,P70414:Slc8a1,Q9JJX6:P2rx4,Q8R3B1:Plcd1,P21279:Gnaq,P63094:Gnas,P29477:Nos2,P30677:Gna14,P0DP27:Calm2,P68404:Prkcb,Q91WQ9:Calml4,O55143:Atp2a2,P56528:Cd38	19	546	234	6973	0.469531	0.744961	1.03697
mmu04216	Cellular Processes	Cell growth and death	Ferroptosis	Q60931:Vdac3,Q60930:Vdac2,P39654:Alox15,P09528:Fth1,P29391:Ftl1,Q921I1:Tf,P10852:Slc3a2,Q61147:Cp	8	546	40	6973	0.0110035	0.0492695	2.55421
mmu04979	Organismal Systems	Digestive system	Cholesterol metabolism	Q60931:Vdac3,Q60932:Vdac1,Q60930:Vdac2,O35604:Npc1,Q08857:Cd36,P34928:Apoc1,Q01339:Apoh,Q9DBM0:Abcg8,Q00623:Apoa1,E9Q414:Apob,P08226:Apoe	11	546	48	6973	0.000958193	0.00776538	2.9267
mmu05161	Human Diseases	Infectious disease: viral	Hepatitis B	Q60931:Vdac3,P70677:Casp3,P20444:Prkca,P17918:Pcna,P63101:Ywhaz,P68404:Prkcb,P41245:Mmp9,P42227:Stat3,Q60631:Grb2	9	546	160	6973	0.889289	1	0.718372
mmu05150	Human Diseases	Infectious disease: bacterial	Staphylococcus aureus infection	P19001:Krt19,P41317:Mbl2,P05784:Krt18,Q9QWL7:Krt17,Q6IFX2:Krt42,P02535:Krt10,P04228:H2-Aa,P08730:Krt13,P05555:Itgam,P14437:H2-Aa,P01872:Ighm,Q8VCM7:Fgg,P11835:Itgb2,P01029:C4b,P01027:C3,P14439:H2-Ea,P01921:H2-Ab1,P20040:,P39039:Mbl1,P13597:Icam1,P06345:H2-Ab1,P35737:H2-DMb1,Q497I4:Krt35,Q61495:Dsg1a	24	546	133	6973	8.43793e-05	0.0011006	2.30455
mmu00600	Metabolism	Lipid metabolism	Sphingolipid metabolism	Q61207:Psap,Q9DAX2:Plpp2,Q9WV54:Asah1,P97363:Sptlc2,Q3TIW9:Enpp7,O35704:Sptlc1	6	546	49	6973	0.181946	0.398422	1.5638
mmu04142	Cellular Processes	Transport and catabolism	Lysosome	Q61207:Psap,Q68FD5:Cltc,P11438:Lamp1,P17047:Lamp2,P22892:Ap1g1,O35604:Npc1,P51863:Atp6v0d1,P41731:Cd63,Q9WV54:Asah1,Q9Z1G4:Atp6v0a1,P18242:Ctsd,P15920:Atp6v0a2,P24668:M6pr,O08585:Clta	14	546	126	6973	0.114946	0.296388	1.41901
mmu04010	Environmental Information Processing	Signal transduction	MAPK signaling pathway	Q8BTM8:Flna,P18653:Rps6ka1,Q64GA5:Pla2g4c,P70677:Casp3,P16627:Hspa1l,P20444:Prkca,O08532:Cacna2d1,O88653:Lamtor3,Q80X90:Flnb,P62071:Rras2,P10833:Rras,P63001:Rac1,P68404:Prkcb,Q8BYC6:Taok3,Q60631:Grb2,Q03145:Epha2	16	546	286	6973	0.945093	1	0.714465
mmu04014	Environmental Information Processing	Signal transduction	Ras signaling pathway	P62874:Gnb1,Q64GA5:Pla2g4c,P62880:Gnb2,P20444:Prkca,Q9Z280:Pld1,P62071:Rras2,P10833:Rras,P0DP27:Calm2,P63001:Rac1,P68404:Prkcb,Q91WQ9:Calml4,Q60631:Grb2,P62331:Arf6,Q9QUI0:Rhoa,Q03145:Epha2	15	546	226	6973	0.786134	1	0.847637
mmu04371	Environmental Information Processing	Signal transduction	Apelin signaling pathway	P62874:Gnb1,P62880:Gnb2,Q6PDN3:Mylk,P70414:Slc8a1,Q61165:Slc9a1,Q01341:Adcy6,P21279:Gnaq,P29477:Nos2,P62071:Rras2,P10833:Rras,P0DP27:Calm2,Q91WQ9:Calml4,P09803:Cdh1	13	546	133	6973	0.240783	0.469058	1.2483
mmu04062	Organismal Systems	Immune system	Chemokine signaling pathway	P62874:Gnb1,P62880:Gnb2,Q01341:Adcy6,P21279:Gnaq,P63001:Rac1,P68404:Prkcb,P42227:Stat3,Q60631:Grb2,Q9QUI0:Rhoa,P08103:Hck	10	546	179	6973	0.903727	1	0.713467
mmu04926	Organismal Systems	Endocrine system	Relaxin signaling pathway	P62874:Gnb1,P62880:Gnb2,P20444:Prkca,Q01341:Adcy6,P63094:Gnas,P29477:Nos2,P41245:Mmp9,Q60631:Grb2	8	546	128	6973	0.795273	1	0.798191
mmu04724	Organismal Systems	Nervous system	Glutamatergic synapse	P62874:Gnb1,Q64GA5:Pla2g4c,P62880:Gnb2,P20444:Prkca,Q9Z280:Pld1,Q01341:Adcy6,Q9Z2W8:Gria4,P21279:Gnaq,P63094:Gnas,P51906:Slc1a1,P68404:Prkcb,P15105:Glul,Q8CFE6:Slc38a2	13	546	113	6973	0.102758	0.27281	1.46924
mmu04727	Organismal Systems	Nervous system	GABAergic synapse	P62874:Gnb1,P62880:Gnb2,P20444:Prkca,Q01341:Adcy6,P68404:Prkcb,P15105:Glul,Q8CFE6:Slc38a2,P46460:Nsf	8	546	85	6973	0.347526	0.595758	1.20198
mmu04725	Organismal Systems	Nervous system	Cholinergic synapse	P62874:Gnb1,P62880:Gnb2,Q6PHZ2:Camk2d,P20444:Prkca,Q01341:Adcy6,P21279:Gnaq,P68404:Prkcb	7	546	110	6973	0.768765	1	0.812704
mmu04728	Organismal Systems	Nervous system	Dopaminergic synapse	P62874:Gnb1,P62141:Ppp1cb,P62880:Gnb2,Q64133:Maoa,Q6PHZ2:Camk2d,P20444:Prkca,Q8BW75:Maob,P62715:Ppp2cb,Q9Z2W8:Gria4,P21279:Gnaq,P63094:Gnas,P62137:Ppp1ca,P0DP27:Calm2,P68404:Prkcb,Q91WQ9:Calml4	15	546	130	6973	0.0824846	0.231265	1.47358
mmu04723	Organismal Systems	Nervous system	Retrograde endocannabinoid signaling	P62874:Gnb1,P62880:Gnb2,P20444:Prkca,Q9DCS9:Ndufb10,Q62425:Ndufa4,Q9DC69:Ndufa9,Q9CR21:Ndufab1,Q9ERS2:Ndufa13,Q9CR61:Ndufb7,Q9D8B4:Ndufa11,Q01341:Adcy6,Q9Z2W8:Gria4,Q9CQZ6:Ndufb3,P21279:Gnaq,P68404:Prkcb	15	546	142	6973	0.14353	0.345506	1.34906
mmu04744	Organismal Systems	Sensory system	Phototransduction	P62874:Gnb1,P0DP27:Calm2,Q91WQ9:Calml4	3	546	24	6973	0.28907	0.531081	1.59638
mmu04740	Organismal Systems	Sensory system	Olfactory transduction	P62874:Gnb1,Q6PHZ2:Camk2d,P70414:Slc8a1,Q91X97:Ncald,P0DP27:Calm2,Q91WQ9:Calml4,Q61410:Prkg2	7	546	123	6973	0.85776	1	0.726808
mmu04713	Organismal Systems	Environmental adaptation	Circadian entrainment	P62874:Gnb1,P62880:Gnb2,Q6PHZ2:Camk2d,P20444:Prkca,Q01341:Adcy6,Q9Z2W8:Gria4,P21279:Gnaq,P63094:Gnas,P0DP27:Calm2,P68404:Prkcb,Q91WQ9:Calml4,Q61410:Prkg2	12	546	94	6973	0.0619875	0.185962	1.63035
mmu05032	Human Diseases	Substance dependence	Morphine addiction	P62874:Gnb1,P62880:Gnb2,P20444:Prkca,Q01341:Adcy6,P63094:Gnas,P68404:Prkcb	6	546	90	6973	0.717465	1	0.851404
mmu04150	Environmental Information Processing	Signal transduction	mTOR signaling pathway	P18653:Rps6ka1,P20444:Prkca,O88653:Lamtor3,P10852:Slc3a2,Q06138:Cab39,P68404:Prkcb,Q60631:Grb2,Q9QUI0:Rhoa,P50516:Atp6v1a	9	546	154	6973	0.862106	1	0.746361
mmu04114	Cellular Processes	Cell growth and death	Oocyte meiosis	P18653:Rps6ka1,P62141:Ppp1cb,Q6PHZ2:Camk2d,Q9WTX5:Skp1,P62715:Ppp2cb,Q9WTX6:Cul1,Q01341:Adcy6,Q920F6:Smc1b,P63101:Ywhaz,P62137:Ppp1ca,P62259:Ywhae,P68510:Ywhah,P61982:Ywhag,P0DP27:Calm2,Q91WQ9:Calml4,Q07832:Plk1	16	546	115	6973	0.016793	0.0675007	1.77684
mmu04720	Organismal Systems	Nervous system	Long-term potentiation	P18653:Rps6ka1,P62141:Ppp1cb,Q6PHZ2:Camk2d,P20444:Prkca,P21279:Gnaq,P62137:Ppp1ca,P0DP27:Calm2,P68404:Prkcb,Q91WQ9:Calml4	9	546	64	6973	0.060004	0.18183	1.79593
mmu04722	Organismal Systems	Nervous system	Neurotrophin signaling pathway	P18653:Rps6ka1,Q6PHZ2:Camk2d,P62259:Ywhae,P0DP27:Calm2,P63001:Rac1,Q91WQ9:Calml4,Q60631:Grb2,Q9QUI0:Rhoa	8	546	117	6973	0.706686	1	0.873235
mmu03015	Genetic Information Processing	Translation	mRNA surveillance pathway	P62141:Ppp1cb,P62715:Ppp2cb,P62137:Ppp1ca	3	546	79	6973	0.953134	1	0.484977
mmu05031	Human Diseases	Substance dependence	Amphetamine addiction	P62141:Ppp1cb,Q64133:Maoa,Q6PHZ2:Camk2d,P20444:Prkca,Q8BW75:Maob,Q9Z2W8:Gria4,P63094:Gnas,P62137:Ppp1ca,P0DP27:Calm2,P68404:Prkcb,Q91WQ9:Calml4	11	546	69	6973	0.0173897	0.0675007	2.03597
mmu04146	Cellular Processes	Transport and catabolism	Peroxisome	P35700:Prdx1,P54071:Idh2,P09671:Sod2,Q9DCM2:Gstk1,Q9R0H0:Acox1,Q00519:Xdh,P29477:Nos2,P08228:Sod1	8	546	86	6973	0.359657	0.602777	1.18801
mmu05213	Human Diseases	Cancer: specific types	Endometrial cancer	P26231:Ctnna1,P09803:Cdh1,Q60631:Grb2	3	546	58	6973	0.843388	1	0.660572
mmu00564	Metabolism	Lipid metabolism	Glycerophospholipid metabolism	Q64GA5:Pla2g4c,Q9Z280:Pld1,Q9DAX2:Plpp2,Q64521:Gpd2,Q3TTY0:Plb1	5	546	96	6973	0.881054	1	0.665159
mmu00565	Metabolism	Lipid metabolism	Ether lipid metabolism	Q64GA5:Pla2g4c,Q9Z280:Pld1,Q9DAX2:Plpp2,Q3TTY0:Plb1,Q9CRY7:Gdpd1	5	546	48	6973	0.321813	0.567905	1.33032
mmu00592	Metabolism	Lipid metabolism	alpha-Linolenic acid metabolism	Q64GA5:Pla2g4c,Q9R0H0:Acox1,Q3TTY0:Plb1	3	546	25	6973	0.311143	0.555612	1.53253
mmu04370	Environmental Information Processing	Signal transduction	VEGF signaling pathway	Q64GA5:Pla2g4c,P20444:Prkca,P63001:Rac1,P68404:Prkcb	4	546	58	6973	0.676183	0.979975	0.880763
mmu04072	Environmental Information Processing	Signal transduction	Phospholipase D signaling pathway	Q64GA5:Pla2g4c,P20444:Prkca,Q9Z280:Pld1,Q9DAX2:Plpp2,Q01341:Adcy6,P63094:Gnas,P62071:Rras2,P10833:Rras,Q60631:Grb2,P62331:Arf6,Q9QUI0:Rhoa	11	546	152	6973	0.652943	0.952238	0.924222
mmu04664	Organismal Systems	Immune system	Fc epsilon RI signaling pathway	Q64GA5:Pla2g4c,P20444:Prkca,P63001:Rac1,Q60631:Grb2	4	546	66	6973	0.770613	1	0.774004
mmu04666	Organismal Systems	Immune system	Fc gamma R-mediated phagocytosis	Q64GA5:Pla2g4c,Q9CVB6:Arpc2,P20444:Prkca,Q9Z280:Pld1,Q9JM76:Arpc3,P61161:Actr2,Q9DAX2:Plpp2,P13020:Gsn,Q99JY9:Actr3,Q60604:Scin,P18760:Cfl1,P63001:Rac1,P68404:Prkcb,P62331:Arf6,P08103:Hck	15	546	93	6973	0.00539574	0.0289057	2.05985
mmu04912	Organismal Systems	Endocrine system	GnRH signaling pathway	Q64GA5:Pla2g4c,Q6PHZ2:Camk2d,P20444:Prkca,Q9Z280:Pld1,Q01341:Adcy6,P21279:Gnaq,P63094:Gnas,P0DP27:Calm2,P68404:Prkcb,Q91WQ9:Calml4,Q60631:Grb2	11	546	91	6973	0.097444	0.263362	1.54375
mmu04913	Organismal Systems	Endocrine system	Ovarian steroidogenesis	Q64GA5:Pla2g4c,Q01341:Adcy6,P63094:Gnas	3	546	59	6973	0.851642	1	0.649376
mmu04730	Organismal Systems	Nervous system	Long-term depression	Q64GA5:Pla2g4c,P20444:Prkca,P62715:Ppp2cb,P21279:Gnaq,P63094:Gnas,P68404:Prkcb,Q61410:Prkg2	7	546	60	6973	0.186887	0.406067	1.48996
mmu05231	Human Diseases	Cancer: overview	Choline metabolism in cancer	Q64GA5:Pla2g4c,Q6X893:Slc44a1,P20444:Prkca,Q9Z280:Pld1,Q8BY89:Slc44a2,Q9DAX2:Plpp2,Q91VA1:Slc44a4,P63001:Rac1,P68404:Prkcb,Q60631:Grb2	10	546	97	6973	0.226497	0.455448	1.3166
mmu03013	Genetic Information Processing	Translation	RNA transport	P10126:Eef1a1,Q6ZWX6:Eif2s1,P60843:Eif4a1,Q7TMB8:Cyfip1	4	546	146	6973	0.997479	1	0.349892
mmu05140	Human Diseases	Infectious disease: parasitic	Leishmaniasis	P10126:Eef1a1,Q64735:Cr1l,P04228:H2-Aa,P05555:Itgam,P14437:H2-Aa,P01872:Ighm,P11835:Itgb2,P29477:Nos2,P01027:C3,P14439:H2-Ea,P01921:H2-Ab1,P20040:,P68404:Prkcb,P06345:H2-Ab1,P35737:H2-DMb1	15	546	87	6973	0.00280971	0.0172023	2.20191
mmu01523	Human Diseases	Drug resistance: antineoplastic	Antifolate resistance	B2RX12:Abcc3,Q7TMS5:Abcg2,P50431:Shmt1,Q9CZN7:Shmt2	4	546	29	6973	0.188144	0.406067	1.76153
mmu00190	Metabolism	Energy metabolism	Oxidative phosphorylation	Q9DCX2:Atp5pd,Q9DB77:Uqcrc2,Q9D855:Uqcrb,Q8R1I1:Uqcr10,Q9D819:Ppa1,P19783:Cox4i1,Q9CZ13:Uqcrc1,P99028:Uqcrh,Q9DCS9:Ndufb10,Q9CQQ7:Atp5pb,Q03265:Atp5f1a,P12787:Cox5a,Q9CPQ8:Atp5mg,P56480:Atp5f1b,P17665:Cox7c,Q62425:Ndufa4,P56135:Atp5mf,Q9DC69:Ndufa9,Q9CQA3:Sdhb,P19536:Cox5b,Q9CR21:Ndufab1,Q9ERS2:Ndufa13,Q9CPQ1:Cox6c,Q9CR61:Ndufb7,Q9D8B4:Ndufa11,Q9CQ69:Uqcrq,Q9CQZ6:Ndufb3,Q8K2B3:Sdha,Q9D0M3:Cyc1,P0…	35	546	128	6973	2.15337e-11	1.29202e-09	3.49209
mmu04721	Organismal Systems	Nervous system	Synaptic vesicle cycle	Q68FD5:Cltc,P51863:Atp6v0d1,Q64704:Stx3,P51906:Slc1a1,Q9Z1G4:Atp6v0a1,P15920:Atp6v0a2,O08585:Clta,P46460:Nsf,P50516:Atp6v1a	9	546	78	6973	0.154466	0.358063	1.47358
mmu00220	Metabolism	Amino acid metabolism	Arginine biosynthesis	P26443:Glud1,Q91YI0:Asl,P29477:Nos2,P15105:Glul	4	546	20	6973	0.0659792	0.195546	2.55421
mmu00471	Metabolism	Metabolism of other amino acids	D-Glutamine and D-glutamate metabolism	P26443:Glud1	1	546	4	6973	0.278356	0.521918	3.19277
mmu05160	Human Diseases	Infectious disease: viral	Hepatitis C	Q9Z0G9:Cldn3,P70677:Casp3,P11928:Oas1a,Q9Z261:Cldn7,Q64282:Ifit1,P62715:Ppp2cb,Q05921:Rnasel,Q6ZWX6:Eif2s1,P63101:Ywhaz,P62259:Ywhae,P68510:Ywhah,P61982:Ywhag,P42227:Stat3,Q60631:Grb2,O35054:Cldn4	15	546	152	6973	0.209215	0.432859	1.2603
mmu00260	Metabolism	Amino acid metabolism	Glycine, serine and threonine metabolism	Q64133:Maoa,P50431:Shmt1,Q9CZN7:Shmt2,Q9DBJ1:Pgam1,O70423:Aoc3,Q8BW75:Maob,Q8BJ64:Chdh,Q8VCN5:Cth	8	546	39	6973	0.00943052	0.0449072	2.61971
mmu00340	Metabolism	Amino acid metabolism	Histidine metabolism	Q64133:Maoa,P47738:Aldh2,Q8BW75:Maob,Q9CZS1:Aldh1b1	4	546	23	6973	0.100456	0.269079	2.22105
mmu00350	Metabolism	Amino acid metabolism	Tyrosine metabolism	Q64133:Maoa,O70423:Aoc3,Q8BW75:Maob,P00329:Adh1	4	546	37	6973	0.328547	0.576397	1.38066
mmu00360	Metabolism	Amino acid metabolism	Phenylalanine metabolism	Q64133:Maoa,O70423:Aoc3,Q8BW75:Maob	3	546	20	6973	0.202906	0.42272	1.91566
mmu00380	Metabolism	Amino acid metabolism	Tryptophan metabolism	Q64133:Maoa,P47738:Aldh2,Q8BW75:Maob,Q9CZS1:Aldh1b1,Q8BMS1:Hadha	5	546	46	6973	0.290324	0.531081	1.38816
mmu00982	Metabolism	Xenobiotics biodegradation and metabolism	Drug metabolism - cytochrome P450	Q64133:Maoa,Q6ZQM8:Ugt1a7,P10649:Gstm1,Q64435:Ugt1a6,Q8BW75:Maob,P00329:Adh1,Q9CPU4:Mgst3,Q9DCM2:Gstk1,P46425:Gstp2	9	546	54	6973	0.0230205	0.0832068	2.12851
mmu05030	Human Diseases	Substance dependence	Cocaine addiction	Q64133:Maoa,Q8BW75:Maob,P63094:Gnas	3	546	50	6973	0.762083	1	0.766264
mmu04966	Organismal Systems	Excretory system	Collecting duct acid secretion	Q9WVL3:Slc12a7,P00920:Ca2,P51863:Atp6v0d1,Q9Z1G4:Atp6v0a1,P15920:Atp6v0a2,P50516:Atp6v1a	6	546	25	6973	0.0109742	0.0492695	3.06505
mmu04932	Human Diseases	Endocrine and metabolic disease	Non-alcoholic fatty liver disease	Q9DB77:Uqcrc2,P70677:Casp3,Q9D855:Uqcrb,Q8R1I1:Uqcr10,P19783:Cox4i1,Q9CZ13:Uqcrc1,P99028:Uqcrh,Q9DCS9:Ndufb10,P12787:Cox5a,Q8C863:Itch,P17665:Cox7c,Q62425:Ndufa4,Q9DC69:Ndufa9,Q9CQA3:Sdhb,P19536:Cox5b,Q9CR21:Ndufab1,Q9ERS2:Ndufa13,Q9CPQ1:Cox6c,Q9CR61:Ndufb7,Q9D8B4:Ndufa11,Q9CQ69:Uqcrq,Q6ZWX6:Eif2s1,Q9CQZ6:Ndufb3,Q8K2B3:Sdha,Q9D0M3:Cyc1,P00405:Mtco2,P63001:Rac1	27	546	148	6973	2.51152e-05	0.00044321	2.32986
mmu00860	Metabolism	Metabolism of cofactors and vitamins	Porphyrin and chlorophyll metabolism	P10518:Alad,Q6ZQM8:Ugt1a7,Q64435:Ugt1a6,Q61147:Cp	4	546	32	6973	0.238803	0.469058	1.59638
mmu04012	Environmental Information Processing	Signal transduction	ErbB signaling pathway	Q6PHZ2:Camk2d,P20444:Prkca,P68404:Prkcb,Q60631:Grb2	4	546	83	6973	0.899057	1	0.615473
mmu04310	Environmental Information Processing	Signal transduction	Wnt signaling pathway	Q6PHZ2:Camk2d,P20444:Prkca,Q9WTX5:Skp1,Q9WTX6:Cul1,P63001:Rac1,P68404:Prkcb,Q9QUI0:Rhoa	7	546	159	6973	0.970842	1	0.562248
mmu04916	Organismal Systems	Endocrine system	Melanogenesis	Q6PHZ2:Camk2d,P20444:Prkca,Q01341:Adcy6,P21279:Gnaq,P63094:Gnas,P0DP27:Calm2,P68404:Prkcb,Q91WQ9:Calml4	8	546	101	6973	0.540338	0.83129	1.01157
mmu05214	Human Diseases	Cancer: specific types	Glioma	Q6PHZ2:Camk2d,P20444:Prkca,P0DP27:Calm2,P68404:Prkcb,Q91WQ9:Calml4,Q60631:Grb2	6	546	74	6973	0.526791	0.814626	1.03549
mmu05152	Human Diseases	Infectious disease: bacterial	Tuberculosis	Q6PHZ2:Camk2d,P70677:Casp3,P11438:Lamp1,P17047:Lamp2,P51150:Rab7a,P38647:Hspa9,Q64735:Cr1l,P04228:H2-Aa,P05555:Itgam,P14437:H2-Aa,P01872:Ighm,P11835:Itgb2,P51863:Atp6v0d1,P29477:Nos2,P01027:C3,P14439:H2-Ea,P01921:H2-Ab1,Q9Z1G4:Atp6v0a1,P20040:,P0DP27:Calm2,P18242:Ctsd,Q91WQ9:Calml4,Q61805:Lbp,P15920:Atp6v0a2,P06345:H2-Ab1,Q9QUI0:Rhoa,P35737:H2-DMb1	27	546	188	6973	0.0014301	0.00975066	1.83414
mmu04934	Human Diseases	Endocrine and metabolic disease	Cushing syndrome	Q6PHZ2:Camk2d,Q01341:Adcy6,P21279:Gnaq,P63094:Gnas	4	546	163	6973	0.999165	1	0.3134
mmu04668	Environmental Information Processing	Signal transduction	TNF signaling pathway	P70677:Casp3,Q8C863:Itch,P13597:Icam1,P41245:Mmp9	4	546	112	6973	0.979628	1	0.456109
mmu04215	Cellular Processes	Cell growth and death	Apoptosis - multiple species	P70677:Casp3	1	546	33	6973	0.932606	1	0.387002
mmu05210	Human Diseases	Cancer: specific types	Colorectal cancer	P70677:Casp3,P63001:Rac1,Q60631:Grb2,Q9QUI0:Rhoa	4	546	87	6973	0.917978	1	0.587175
mmu05162	Human Diseases	Infectious disease: viral	Measles	P70677:Casp3,P16627:Hspa1l,P11928:Oas1a,P68040:Rack1,Q6ZWX6:Eif2s1,P26041:Msn,P42227:Stat3	7	546	138	6973	0.92362	1	0.647808
mmu05133	Human Diseases	Infectious disease: bacterial	Pertussis	P70677:Casp3,P29452:Casp1,P11688:Itga5,P05555:Itgam,P11835:Itgb2,P01029:C4b,P29477:Nos2,P01027:C3,P18760:Cfl1,P0DP27:Calm2,Q91WQ9:Calml4,Q9QUI0:Rhoa	12	546	74	6973	0.0116719	0.0514938	2.07098
mmu05145	Human Diseases	Infectious disease: parasitic	Toxoplasmosis	P70677:Casp3,P02468:Lamc1,P16627:Hspa1l,P02469:Lamb1,Q61292:Lamb2,Q61001:Lama5,Q61739:Itga6,P04228:H2-Aa,P14437:H2-Aa,P01872:Ighm,P29477:Nos2,P14439:H2-Ea,P01921:H2-Ab1,P20040:,P42227:Stat3,P06345:H2-Ab1,P35737:H2-DMb1	17	546	125	6973	0.0172459	0.0675007	1.73686
mmu04933	Human Diseases	Endocrine and metabolic disease	AGE-RAGE signaling pathway in diabetic complications	P70677:Casp3,P20444:Prkca,Q8R3B1:Plcd1,P63001:Rac1,P68404:Prkcb,P13597:Icam1,P42227:Stat3,O08808:Diaph1	8	546	98	6973	0.505235	0.789429	1.04254
mmu01524	Human Diseases	Drug resistance: antineoplastic	Platinum drug resistance	P70677:Casp3,P10649:Gstm1,Q9CPU4:Mgst3,P46425:Gstp2	4	546	78	6973	0.870087	1	0.654926
mmu04068	Environmental Information Processing	Signal transduction	FoxO signaling pathway	Q9JIF0:Prmt1,P09671:Sod2,Q8BH04:Pck2,P42227:Stat3,Q60631:Grb2,Q07832:Plk1	6	546	131	6973	0.950426	1	0.584934
mmu04140	Cellular Processes	Transport and catabolism	Autophagy - animal	P11438:Lamp1,P17047:Lamp2,P51150:Rab7a,P62715:Ppp2cb,Q6ZWX6:Eif2s1,P62071:Rras2,P10833:Rras,P62821:Rab1A,O70404:Vamp8,P18242:Ctsd	10	546	137	6973	0.639183	0.944605	0.932194
mmu00230	Metabolism	Nucleotide metabolism	Purine metabolism	O88428:Papss2,O55026:Entpd2,P15532:Nme1,P55264:Adk,Q9JM14:Nt5c,P06802:Enpp1,Q01341:Adcy6,Q9R111:Gda,Q00519:Xdh,Q3UWA6:Gucy2c,P52480:Pkm,Q6DYE8:Enpp3,P54822:Adsl,Q8BTJ4:Enpp4,Q61503:Nt5e	15	546	124	6973	0.059542	0.18183	1.54489
mmu00450	Metabolism	Metabolism of other amino acids	Selenocompound metabolism	O88428:Papss2,Q8VCN5:Cth,Q9JMH6:Txnrd1	3	546	17	6973	0.143214	0.345506	2.25372
mmu00670	Metabolism	Metabolism of cofactors and vitamins	One carbon pool by folate	Q8R0Y6:Aldh1l1,P50431:Shmt1,Q9CZN7:Shmt2	3	546	18	6973	0.162433	0.370642	2.12851
mmu03040	Genetic Information Processing	Transcription	Spliceosome	P16627:Hspa1l,P61979:Hnrnpk,Q61656:Ddx5,P49312:Hnrnpa1,Q99PV0:Prpf8	5	546	124	6973	0.970746	1	0.514962
mmu04213	Organismal Systems	Aging	Longevity regulating pathway - multiple species	P16627:Hspa1l,P09671:Sod2,Q01341:Adcy6,P08228:Sod1	4	546	61	6973	0.714429	1	0.837447
mmu00983	Metabolism	Xenobiotics biodegradation and metabolism	Drug metabolism - other enzymes	Q8BK48:Ces2e,Q6ZQM8:Ugt1a7,P10649:Gstm1,P52624:Upp1,Q64435:Ugt1a6,P11247:Mpo,P15532:Nme1,O55060:Tpmt,Q9CPU4:Mgst3,P46425:Gstp2,Q00519:Xdh	11	546	74	6973	0.028045	0.0956081	1.8984
mmu04070	Environmental Information Processing	Signal transduction	Phosphatidylinositol signaling system	P20444:Prkca,Q8R3B1:Plcd1,P0DP27:Calm2,P68404:Prkcb,Q91WQ9:Calml4,Q7TNC9:Inpp5a,Q91XU3:Pip4k2c	7	546	91	6973	0.576609	0.869259	0.982389
mmu04071	Environmental Information Processing	Signal transduction	Sphingolipid signaling pathway	P20444:Prkca,Q9Z280:Pld1,P62715:Ppp2cb,P21279:Gnaq,Q9WV54:Asah1,O08677:Kng1,P63001:Rac1,P68404:Prkcb,P18242:Ctsd,Q9QUI0:Rhoa,P97363:Sptlc2,O35704:Sptlc1	12	546	116	6973	0.195548	0.416059	1.32114
mmu04929	Organismal Systems	Endocrine system	GnRH secretion	P20444:Prkca,P21279:Gnaq,P68404:Prkcb	3	546	60	6973	0.859515	1	0.638553
mmu04935	Organismal Systems	Endocrine system	Growth hormone synthesis, secretion and action	P20444:Prkca,Q01341:Adcy6,P21279:Gnaq,P63094:Gnas,P68404:Prkcb,P42227:Stat3,Q60631:Grb2	7	546	117	6973	0.820822	1	0.764081
mmu04928	Organismal Systems	Endocrine system	Parathyroid hormone synthesis, secretion and action	P20444:Prkca,Q9Z280:Pld1,Q01341:Adcy6,P21279:Gnaq,P63094:Gnas,P70441:Slc9a3r1,Q9DBP0:Slc34a2,P68404:Prkcb,Q9QUI0:Rhoa	9	546	107	6973	0.462545	0.738103	1.0742
mmu05223	Human Diseases	Cancer: specific types	Non-small cell lung cancer	P20444:Prkca,P68404:Prkcb,P42227:Stat3,Q60631:Grb2	4	546	73	6973	0.834244	1	0.699784
mmu05171	Human Diseases	Infectious disease: viral	Coronavirus disease - COVID-19	P20444:Prkca,P14131:Rps16,P62908:Rps3,P11928:Oas1a,P29452:Casp1,P14869:Rplp0,P41317:Mbl2,Q9CZX8:Rps19,P62242:Rps8,P63276:Rps17,P97461:Rps5,P25444:Rps2,P62270:Rps18,P62852:Rps25,P63323:Rps12,Q64339:Isg15,P62855:Rps26,Q6ZWN5:Rps9,Q9D8E6:Rpl4,P63325:Rps10,P58682:Tlr8,Q8R0I0:Ace2,E9PV24:Fga,Q8K0E8:Fgb,P62984:Uba52,Q8VCM7:Fgg,P01029:C4b,P01027:C3,P68404:Prkcb,P39039:Mbl1,P42227:Stat3,Q8BH61:F13a1,P629…	34	546	223	6973	0.00011273	0.00135276	1.94716
mmu05143	Human Diseases	Infectious disease: parasitic	African trypanosomiasis	P20444:Prkca,P02088:Hbb-b1,P02089:Hbb-b2,P21279:Gnaq,P01942:Hba,O08677:Kng1,P68404:Prkcb,P13597:Icam1,Q00623:Apoa1	9	546	33	6973	0.000724666	0.00621142	3.48302
mmu01521	Human Diseases	Drug resistance: antineoplastic	EGFR tyrosine kinase inhibitor resistance	P20444:Prkca,P68404:Prkcb,P42227:Stat3,Q60631:Grb2	4	546	78	6973	0.870087	1	0.654926
mmu03010	Genetic Information Processing	Translation	Ribosome	P14131:Rps16,P62908:Rps3,P14869:Rplp0,Q9CZX8:Rps19,P62242:Rps8,P63276:Rps17,P97461:Rps5,P25444:Rps2,P62270:Rps18,P62852:Rps25,P63323:Rps12,P62855:Rps26,Q6ZWN5:Rps9,Q9D8E6:Rpl4,P63325:Rps10,P62984:Uba52,P62918:Rpl8,P62281:Rps11	18	546	127	6973	0.00966976	0.045327	1.81007
mmu00053	Metabolism	Carbohydrate metabolism	Ascorbate and aldarate metabolism	P47738:Aldh2,Q6ZQM8:Ugt1a7,O70475:Ugdh,Q64435:Ugt1a6,Q9CZS1:Aldh1b1	5	546	21	6973	0.0205323	0.0760457	3.04073
mmu00071	Metabolism	Lipid metabolism	Fatty acid degradation	P47738:Aldh2,Q9CZS1:Aldh1b1,P00329:Adh1,P50544:Acadvl,Q8BMS1:Hadha,Q9R0H0:Acox1	6	546	46	6973	0.147416	0.345506	1.66579
mmu00561	Metabolism	Lipid metabolism	Glycerolipid metabolism	P47738:Aldh2,Q9DAX2:Plpp2,Q9CZS1:Aldh1b1,Q64516:Gk	4	546	59	6973	0.689313	0.989444	0.865835
mmu00310	Metabolism	Amino acid metabolism	Lysine degradation	P47738:Aldh2,Q9CZS1:Aldh1b1,Q8BMS1:Hadha	3	546	60	6973	0.859515	1	0.638553
mmu00410	Metabolism	Metabolism of other amino acids	beta-Alanine metabolism	P47738:Aldh2,O70423:Aoc3,Q9CZS1:Aldh1b1,Q8BMS1:Hadha,Q9R0H0:Acox1	5	546	31	6973	0.0905461	0.249209	2.05985
mmu00770	Metabolism	Metabolism of cofactors and vitamins	Pantothenate and CoA biosynthesis	P47738:Aldh2,Q9CZS1:Aldh1b1,P06802:Enpp1,Q6DYE8:Enpp3	4	546	19	6973	0.0561214	0.173571	2.68864
mmu04923	Organismal Systems	Endocrine system	Regulation of lipolysis in adipocytes	P04117:Fabp4,P22437:Ptgs1,Q01341:Adcy6,P63094:Gnas,Q61410:Prkg2	5	546	58	6973	0.480295	0.75439	1.10095
mmu03320	Organismal Systems	Endocrine system	PPAR signaling pathway	P04117:Fabp4,P54869:Hmgcs2,Q64516:Gk,Q8BH04:Pck2,Q9R0H0:Acox1,Q08857:Cd36,Q8JZK9:Hmgcs1,Q00623:Apoa1,P51162:Fabp6	9	546	83	6973	0.199713	0.418979	1.38481
mmu04120	Genetic Information Processing	Folding, sorting and degradation	Ubiquitin mediated proteolysis	Q9WTX5:Skp1,Q8C863:Itch,P68037:Ube2l3,Q8C878:Uba3,Q9WTX6:Cul1,P61079:Ube2d3,Q9CY34:Ube2f,P62984:Uba52,P62869:Elob	9	546	138	6973	0.7636	1	0.832895
mmu04710	Organismal Systems	Environmental adaptation	Circadian rhythm	Q9WTX5:Skp1,Q9WTX6:Cul1	2	546	30	6973	0.693224	0.990319	0.851404
mmu05212	Human Diseases	Cancer: specific types	Pancreatic cancer	Q9Z280:Pld1,P63001:Rac1,P42227:Stat3	3	546	77	6973	0.947138	1	0.497574
mmu00980	Metabolism	Xenobiotics biodegradation and metabolism	Metabolism of xenobiotics by cytochrome P450	Q6ZQM8:Ugt1a7,P10649:Gstm1,Q64435:Ugt1a6,P00329:Adh1,Q9CPU4:Mgst3,Q9DCM2:Gstk1,P46425:Gstp2	7	546	56	6973	0.145372	0.345506	1.59638
mmu04623	Organismal Systems	Immune system	Cytosolic DNA-sensing pathway	P29452:Casp1	1	546	59	6973	0.992027	1	0.216459
mmu04625	Organismal Systems	Immune system	C-type lectin receptor signaling pathway	P29452:Casp1,P62071:Rras2,P10833:Rras,P0DP27:Calm2,Q91WQ9:Calml4,Q9QUI0:Rhoa	6	546	104	6973	0.83456	1	0.736792
mmu00650	Metabolism	Carbohydrate metabolism	Butanoate metabolism	P54869:Hmgcs2,Q8BMS1:Hadha,Q8JZK9:Hmgcs1	3	546	27	6973	0.355349	0.602777	1.41901
mmu00072	Metabolism	Lipid metabolism	Synthesis and degradation of ketone bodies	P54869:Hmgcs2,Q8JZK9:Hmgcs1	2	546	11	6973	0.210998	0.433558	2.32201
mmu00900	Metabolism	Metabolism of terpenoids and polyketides	Terpenoid backbone biosynthesis	P54869:Hmgcs2,Q9CQF9:Pcyox1,Q920E5:Fdps,Q8JZK9:Hmgcs1	4	546	22	6973	0.0881756	0.244932	2.32201
mmu00061	Metabolism	Lipid metabolism	Fatty acid biosynthesis	P19096:Fasn,Q9CR21:Ndufab1	2	546	18	6973	0.417281	0.673034	1.41901
mmu04742	Organismal Systems	Sensory system	Taste transduction	O55026:Entpd2,Q01341:Adcy6	2	546	87	6973	0.993267	1	0.293588
mmu04137	Cellular Processes	Transport and catabolism	Mitophagy - animal	P51150:Rab7a,P62984:Uba52,P62071:Rras2,P10833:Rras	4	546	66	6973	0.770613	1	0.774004
mmu04610	Organismal Systems	Immune system	Complement and coagulation cascades	P41317:Mbl2,Q64735:Cr1l,Q6GQT1:A2m,E9PV24:Fga,Q8K0E8:Fgb,P05555:Itgam,Q8VCM7:Fgg,P11835:Itgb2,P07758:Serpina1a,P01029:C4b,P01027:C3,O08677:Kng1,P39039:Mbl1,P29788:Vtn,Q8BH61:F13a1,Q61247:Serpinf2,Q06194:F8	17	546	86	6973	0.000296435	0.00286872	2.52451
mmu00240	Metabolism	Nucleotide metabolism	Pyrimidine metabolism	P52624:Upp1,P15532:Nme1,Q9JM14:Nt5c,P06802:Enpp1,Q6DYE8:Enpp3,Q61503:Nt5e	6	546	52	6973	0.219328	0.447609	1.47358
mmu00562	Metabolism	Carbohydrate metabolism	Inositol phosphate metabolism	P17751:Tpi1,Q8R3B1:Plcd1,Q7TNC9:Inpp5a,Q9JHU9:Isyna1,Q91XU3:Pip4k2c	5	546	69	6973	0.637418	0.944605	0.925439
mmu04130	Genetic Information Processing	Folding, sorting and degradation	SNARE interactions in vesicular transport	O88983:Stx8,P70280:Vamp7,Q64704:Stx3,O70404:Vamp8	4	546	33	6973	0.256355	0.48675	1.54801
mmu03030	Genetic Information Processing	Replication and repair	DNA replication	P17918:Pcna	1	546	35	6973	0.942794	1	0.364887
mmu03420	Genetic Information Processing	Replication and repair	Nucleotide excision repair	P17918:Pcna	1	546	43	6973	0.970317	1	0.297001
mmu03430	Genetic Information Processing	Replication and repair	Mismatch repair	P17918:Pcna	1	546	22	6973	0.834146	1	0.580503
mmu05202	Human Diseases	Cancer: overview	Transcriptional misregulation in cancer	Q61656:Ddx5,P11247:Mpo,O54990:Prom1,P05555:Itgam,P41245:Mmp9	5	546	188	6973	0.999328	1	0.339656
mmu05221	Human Diseases	Cancer: specific types	Acute myeloid leukemia	P11247:Mpo,P05555:Itgam,P42227:Stat3,Q60631:Grb2	4	546	66	6973	0.770613	1	0.774004
mmu03008	Genetic Information Processing	Translation	Ribosome biogenesis in eukaryotes	Q9DBR1:Xrn2	1	546	68	6973	0.996199	1	0.18781
mmu04211	Organismal Systems	Aging	Longevity regulating pathway	P09671:Sod2,Q01341:Adcy6	2	546	89	6973	0.994175	1	0.28699
mmu00760	Metabolism	Metabolism of cofactors and vitamins	Nicotinate and nicotinamide metabolism	Q9JM14:Nt5c,P06802:Enpp1,Q6DYE8:Enpp3,Q64277:Bst1,Q61503:Nt5e,P56528:Cd38	6	546	39	6973	0.0805007	0.227832	1.96478
mmu04975	Organismal Systems	Digestive system	Fat digestion and absorption	Q9DAX2:Plpp2,Q6T3U4:Npc1l1,Q08857:Cd36,Q9DBM0:Abcg8,Q00623:Apoa1,E9Q414:Apob	6	546	42	6973	0.106645	0.280645	1.82444
mmu00740	Metabolism	Metabolism of cofactors and vitamins	Riboflavin metabolism	P06802:Enpp1,Q6DYE8:Enpp3	2	546	8	6973	0.125083	0.318008	3.19277
mmu00100	Metabolism	Lipid metabolism	Steroid biosynthesis	Q9R1J0:Nsdhl,Q8K0C4:Cyp51a1	2	546	20	6973	0.471809	0.744961	1.27711
mmu04622	Organismal Systems	Immune system	RIG-I-like receptor signaling pathway	Q64339:Isg15	1	546	66	6973	0.995518	1	0.193501
mmu05144	Human Diseases	Infectious disease: parasitic	Malaria	Q64735:Cr1l,P02088:Hbb-b1,P02089:Hbb-b2,P01942:Hba,P11835:Itgb2,Q08857:Cd36,P13597:Icam1	7	546	54	6973	0.126455	0.318793	1.65551
mmu04136	Cellular Processes	Transport and catabolism	Autophagy - other	P62715:Ppp2cb	1	546	32	6973	0.926852	1	0.399096
mmu05142	Human Diseases	Infectious disease: parasitic	Chagas disease	P62715:Ppp2cb,P21279:Gnaq,P63094:Gnas,P29477:Nos2,P30677:Gna14,P01027:C3,O08677:Kng1	7	546	102	6973	0.696748	0.990637	0.876445
mmu00062	Metabolism	Lipid metabolism	Fatty acid elongation	Q8BMS1:Hadha	1	546	29	6973	0.906478	1	0.440381
mmu04340	Environmental Information Processing	Signal transduction	Hedgehog signaling pathway	Q9WTX6:Cul1	1	546	56	6973	0.989796	1	0.228055
mmu04080	Environmental Information Processing	Signaling molecules and interaction	Neuroactive ligand-receptor interaction	Q9JJX6:P2rx4,Q9Z2W8:Gria4,P01027:C3,P07146:Prss2,O08677:Kng1	5	546	335	6973	1	1	0.190613
mmu04927	Organismal Systems	Endocrine system	Cortisol synthesis and secretion	Q01341:Adcy6,P21279:Gnaq,P63094:Gnas	3	546	69	6973	0.91534	1	0.555264
mmu01522	Human Diseases	Drug resistance: antineoplastic	Endocrine resistance	Q01341:Adcy6,P63094:Gnas,P41245:Mmp9,Q60631:Grb2	4	546	97	6973	0.952147	1	0.526642
mmu05033	Human Diseases	Substance dependence	Nicotine addiction	Q9Z2W8:Gria4	1	546	37	6973	0.951444	1	0.345164
mmu04920	Organismal Systems	Endocrine system	Adipocytokine signaling pathway	Q8BH04:Pck2,Q08857:Cd36,P42227:Stat3	3	546	69	6973	0.91534	1	0.555264
mmu05310	Human Diseases	Immune disease	Asthma	Q61878:Prg2,P04228:H2-Aa,P14437:H2-Aa,P01872:Ighm,P14439:H2-Ea,P01921:H2-Ab1,P20040:,P06345:H2-Ab1,P35737:H2-DMb1	9	546	43	6973	0.00524556	0.0289057	2.67301
mmu04620	Organismal Systems	Immune system	Toll-like receptor signaling pathway	P58682:Tlr8,P63001:Rac1,Q61805:Lbp	3	546	96	6973	0.983753	1	0.399096
mmu01040	Metabolism	Lipid metabolism	Biosynthesis of unsaturated fatty acids	Q9R0H0:Acox1	1	546	34	6973	0.937908	1	0.375619
mmu04614	Organismal Systems	Endocrine system	Renin-angiotensin system	P16406:Enpep,P97449:Anpep,Q8R0I0:Ace2,Q61391:Mme,Q8C129:Lnpep,P15947:Klk1	6	546	38	6973	0.07268	0.209654	2.01648
mmu00232	Metabolism	Biosynthesis of other secondary metabolites	Caffeine metabolism	Q00519:Xdh	1	546	6	6973	0.387011	0.63066	2.12851
mmu04330	Environmental Information Processing	Signal transduction	Notch signaling pathway	P57716:Ncstn,Q9DA19:Cir1	2	546	57	6973	0.94469	1	0.448107
mmu04658	Organismal Systems	Immune system	Th1 and Th2 cell differentiation	P04228:H2-Aa,P14437:H2-Aa,P01872:Ighm,P14439:H2-Ea,P01921:H2-Ab1,P20040:,P06345:H2-Ab1,P35737:H2-DMb1	8	546	103	6973	0.563195	0.862033	0.991927
mmu04672	Organismal Systems	Immune system	Intestinal immune network for IgA production	P04228:H2-Aa,P14437:H2-Aa,P01872:Ighm,O70570:Pigr,P14439:H2-Ea,P01921:H2-Ab1,P20040:,P06345:H2-Ab1,P35737:H2-DMb1	9	546	61	6973	0.0463806	0.149615	1.88426
mmu05323	Human Diseases	Immune disease	Rheumatoid arthritis	P04228:H2-Aa,P14437:H2-Aa,P01872:Ighm,P11835:Itgb2,P51863:Atp6v0d1,P14439:H2-Ea,P01921:H2-Ab1,Q9Z1G4:Atp6v0a1,P20040:,P15920:Atp6v0a2,P13597:Icam1,P06345:H2-Ab1,P35737:H2-DMb1,P50516:Atp6v1a	14	546	102	6973	0.0270414	0.0932461	1.75289
mmu05321	Human Diseases	Immune disease	Inflammatory bowel disease	P04228:H2-Aa,P14437:H2-Aa,P01872:Ighm,P14439:H2-Ea,P01921:H2-Ab1,P20040:,P42227:Stat3,P06345:H2-Ab1,P35737:H2-DMb1	9	546	79	6973	0.163082	0.370642	1.45493
mmu04930	Human Diseases	Endocrine and metabolic disease	Type II diabetes mellitus	P52480:Pkm	1	546	45	6973	0.97481	1	0.283801
mmu03060	Genetic Information Processing	Folding, sorting and degradation	Protein export	P20029:Hspa5,Q9R0P6:Sec11a	2	546	24	6973	0.571032	0.8652	1.06426
mmu00730	Metabolism	Metabolism of cofactors and vitamins	Thiamine metabolism	P09242:Alpl,P24822:Iap	2	546	14	6973	0.300877	0.543754	1.82444
mmu00790	Metabolism	Metabolism of cofactors and vitamins	Folate biosynthesis	P09242:Alpl,P24822:Iap	2	546	25	6973	0.593631	0.890447	1.02168
mmu04662	Organismal Systems	Immune system	B cell receptor signaling pathway	P63001:Rac1,P68404:Prkcb,Q60631:Grb2	3	546	72	6973	0.928897	1	0.532128
mmu04380	Organismal Systems	Development and regeneration	Osteoclast differentiation	P63001:Rac1,O54890:Itgb3,Q60631:Grb2	3	546	114	6973	0.995	1	0.336081
mmu05211	Human Diseases	Cancer: specific types	Renal cell carcinoma	P63001:Rac1,Q60631:Grb2,P62869:Elob	3	546	66	6973	0.899472	1	0.580503
mmu04064	Environmental Information Processing	Signal transduction	NF-kappa B signaling pathway	P68404:Prkcb,Q61805:Lbp,P13597:Icam1	3	546	100	6973	0.98744	1	0.383132
mmu04977	Organismal Systems	Digestive system	Vitamin digestion and absorption	Q3TTY0:Plb1,Q00623:Apoa1,E9Q414:Apob	3	546	24	6973	0.28907	0.531081	1.59638
mmu05216	Human Diseases	Cancer: specific types	Thyroid cancer	P09803:Cdh1	1	546	34	6973	0.937908	1	0.375619
mmu05218	Human Diseases	Cancer: specific types	Melanoma	P09803:Cdh1	1	546	73	6973	0.997483	1	0.174946
mmu05219	Human Diseases	Cancer: specific types	Bladder cancer	P09803:Cdh1,P41245:Mmp9	2	546	42	6973	0.852071	1	0.608146
mmu03020	Genetic Information Processing	Transcription	RNA polymerase	P08775:Polr2a	1	546	28	6973	0.898498	1	0.456109
mmu04630	Environmental Information Processing	Signal transduction	JAK-STAT signaling pathway	P42227:Stat3,Q60631:Grb2	2	546	160	6973	0.999972	1	0.159638
mmu04550	Cellular Processes	Cellular community - eukaryotes	Signaling pathways regulating pluripotency of stem cells	P42227:Stat3,Q60631:Grb2	2	546	139	6973	0.999861	1	0.183756
mmu04917	Organismal Systems	Endocrine system	Prolactin signaling pathway	P42227:Stat3,Q60631:Grb2	2	546	74	6973	0.98294	1	0.345164
mmu05235	Human Diseases	Cancer: overview	PD-L1 expression and PD-1 checkpoint pathway in cancer	P42227:Stat3	1	546	87	6973	0.999207	1	0.146794
mmu00430	Metabolism	Metabolism of other amino acids	Taurine and hypotaurine metabolism	Q60928:Ggt1	1	546	13	6973	0.65387	0.952238	0.982389
mmu04660	Organismal Systems	Immune system	T cell receptor signaling pathway	Q60631:Grb2,Q9QUI0:Rhoa	2	546	102	6973	0.997751	1	0.250413
mmu05220	Human Diseases	Cancer: specific types	Chronic myeloid leukemia	Q60631:Grb2	1	546	77	6973	0.99819	1	0.165858
mmu05224	Human Diseases	Cancer: specific types	Breast cancer	Q60631:Grb2	1	546	146	6973	0.999994	1	0.087473
mmu00510	Metabolism	Glycan biosynthesis and metabolism	N-Glycan biosynthesis	Q9D306:Mgat4c,Q9DBG6:Rpn2	2	546	48	6973	0.899424	1	0.532128
mmu00513	Metabolism	Glycan biosynthesis and metabolism	Various types of N-glycan biosynthesis	Q9D306:Mgat4c,Q9DBG6:Rpn2	2	546	38	6973	0.810018	1	0.672161
mmu00601	Metabolism	Glycan biosynthesis and metabolism	Glycosphingolipid biosynthesis - lacto and neolacto series	Q9JI67:B3galt5	1	546	26	6973	0.880441	1	0.491195
mmu00603	Metabolism	Glycan biosynthesis and metabolism	Glycosphingolipid biosynthesis - globo and isoglobo series	Q9JI67:B3galt5	1	546	16	6973	0.729117	1	0.798191
